# Supplementary material for: Two New Computational Methods for Universal DNA Barcoding: A Benchmark Using Barcode Sequences of Bacteria, Archaea, Animals, Fungi, and Land Plants
Source: PLoS One. 2013 Oct 18;8(10):e76910. doi: 10.1371/journal.pone.0076910 (PMC3799923; doi:10.1371/journal.pone.0076910)
Supplement: Dataset S4 — Reference sequence sets of matK of land plants. Nucleotide sequences used as reference sets of matK of land plants. (ZIP) [file pone.0076910.s004.zip › plants_matK_species.fasta]

>310355 ; superkingdom: Eukaryota, kingdom: Viridiplantae, phylum: Streptophyta, order: Saxifragales, family: Saxifragaceae, genus: Micranthes, species: Micranthes integrifolia ; 310355
ATGGAGGAATATCAAGGATATTTAGAACTCAATAAATTTCGTCAAAATGACTTCCTATATCCACTTATCTTTCAGGAGTA
TATTTATGCACTTGCTCATGATCAGATTTTAAAAAAATGCATTTTGTCAGATAATCTTAGTTATGACAATAAATCTAGCT
CACTAATTGTGAAACGCTTAATTACNCAAATGTCTCAACTGAATCATTTAATTATTTCTGATAATGATTCCAACCAAAAT
ACATTTTTGGGACATACCAAGAATTTAGATTATCAAAATAAAATGATATCAGAGGGATTTGCAGTCGTTGTGGAAATTCA
ATTTTCTCTACGATTAGTATTTTCCTTAGAAAGGAGAGAAATAGTAAAATCTCAGAATTTACGATCAATTCATTCAATAT
TTCCTTTTTTAGAAGACAATTTTTTACATTTAAATTATGTGTCGGATATACTAATACCCCACCCCATCCATCTGGAAATA
TTGGTTCAAACTCTTCGCTACTGGGTGAAAGATGCCTCTTCTTTGCATTTATTACGATTCTTTCTCTATGAGTATCAGAA
TCGAACTAGTCTTATTACTTCAACTCCAAAAAAAGCAATTTCCATTGTTTCAAAAGGGAATCACAGATTATTCTTGATTC
TATATAATTCTTATTTATGTGAATACGAATCTATCTTCATTTTTATTTGTAACCAATCTTCTCATTTACGATCAATATCT
TCTGGAACTCTTTTTGAACGAATATATTTTTACGGAAAAATAAAAAATCTTGTAGAAGTCTTTTATACTGATTTTCCTAC
TGTCCTATGGTTGTTCAAAGCCCCGTTTATGTATTATGTTAGATATCAAGGAAAATCAATTCTGGCATCAAATGGTGCGC
CTCTTCTGCTGAATAAATGGAAATATTACCTTGTAAATTTCTGGCAATGTAATTTTTACCTATGGTCTCAACCAGGAAGG
ATCCATATAAACCAATTATCCAAAAATTCTCTCAACTTTCTGGGCTATCTTTCGAGTGTGCGATTAAATCCTTCAGCGGT
ACGGAGTCAAATGTTAGAAAACTCATTTATAATGGATAATGCTATTAAAAAGTTCGATATCATAGTTCCAATTATTCCTC
TAATCAGATCATTGGCTAAAGCTAAATTTTGTAACCTAGTAGGGGATCCCATTAGTAAGCCGGCTTGGGCTGATTCATCG
GATTCTTATATTATCGACAGATTTGTGCGCATATGCAGAAATATTTATCATTATCACAGTGGATCCTCAAAAAAAAACTG
TTTGTATCGTGTAAAGTATATACTTCGACTTTCTTGTGCTCGAACTTTGGCTCGTAAACACAAAAGTACTGTACGTGCTT
TTTTGAAAAGATTAGGTTCGGGATTATTAGAAGAATTCCTTACCGAGGACGATTCTTTGATCTTTCCAAGAACTTCTTCT
CCTTTGTGGAGGTTATACAGAGGGCGGGTTTGGTATTTGGATATTATTTGTATCAATGATTTGGTCAATCATGAATGA
>310651 ; superkingdom: Eukaryota, kingdom: Viridiplantae, phylum: Streptophyta, order: Saxifragales, family: Saxifragaceae, genus: Sullivantia, species: Sullivantia sullivantii ; 310651
ATGGGGGAATTTCAAGGATATTTAGAACTCGATAAATTTCGGCAACATCACTTCCTATATCCACTTATCTTTCAGGAGTA
TATTTATGCACTTGCTCATGATCATGTTTTAAATAGATCCATTTTGTTGGATAATTTTGGTTATGACAATAAATCCAGTT
CAATAATTGTGAAACGTTTAATTACTCGAATGGGTCAACAGAATCATTTGCTTATTTCTGCTAATTATTCGAACAAAAAT
AAATTTTTGGGGCATAACAAGAATTTCGATTCTCAAATGATATCAGAGGGATTTGCAGTTATTGTGGAAATTCCATTTTC
CCTAAGATTAGTATCTTCCTTAGAAAGGAAAGAAATAGTAAAATCTCATAATTTACGATCAATTCATTCAATATTTCCTT
TTTTAGAAGACAATTTTTTACATTTAAATTATGTGTCAGATATACTAATACCCCACCCCATCCATCTGGAAATATTGGTT
CAAACTCTTCGCTACTGGGTGAAAGATGCCTCTTCGTTGCATTTATTACGATTCTTTCTCTATGAGTATCAGAGTTGGAA
TAGTCTTATTACCCCAACTCCAAAGAAATCCATTTCCATTGTTTCACAAAGGAATCAAAGATTATTCTTGTTTTTATATA
ATTCTTATGTATGTGAATACGAATCCACCTTCATTTTTCTTTGGAACCAATCTTCTCATTTACAATCAACATCTTATGGA
ACTCTTTTTGAGCGAATATATTTCTATGGAAAAATAAAACATCTTGTAGAAGTCTTTTCTAATGATTTTCCGACCGCCCC
ATGGTTGTTCAAAGATCCGTTCATGCATTATATTAGGTATCAAGGAAAATCAATTCTGGCATCAAAAGGTACGCCCCTTC
TGCTGAATAAATGGAAATATTACCTTGTAAATTTCTGGCAATGTCATTATTACGTATGGTCTCAATCAGGAAGGATCCAT
ATAAACCAATTATCTAATCATTCCCTCGACTTTCTGGGCTATCTTTCGAGTGTGCGACTAAATCCTTCAGTGGTGCGGAA
TCAAATGCTAGAAAATTCATTTATAATAGATAATGCTATTAAGAAGTTCGATATCATAGTTCCAATTCTTCCTCTAATTA
GATCATTGGCTAAAGCTAAATTTTGTAACGTAGTAGGGGATCCAATTAGTAAGCCGTCCTGGGCCGAATCATCAGATTCT
GATATTATTGACAGATTTGTGCGCATATGCAGAAATATTTCTCATTATCACAGCGGAGCCTCAAAAAAAAAGAGTTTGTA
TCGAATAAAGTATATACTTCGACTTTCTTGTGCTCGAACTTTGGCTCGTAAACACAAAAGTACTGTACGTGCTTTTTTGA
AAAGATTAGGTTCGGGATTATTAGAAGAATTCCTTACGGAGGATGAACAGGCGCTTTCTTTGATCTTTCCAAGAGCTTCT
TCTACTTTGTGGAGGTTATATAGAGGGAGGATTTGGTATTTGGATATTATTTGTATCAATGATTTGGTCAATCATGAATG
A
>510118 ; superkingdom: Eukaryota, kingdom: Viridiplantae, phylum: Streptophyta, class: Liliopsida, subclass: commelinids, order: Poales, family: Poaceae, subfamily: Pooideae, tribe: Triticeae, genus: Hordeum, species: Hordeum vulgare ; 510118
ATGGAAAAATTCGAAGGGTATTCAGAAAAACAGAAATCTCGTCAACAATACTTTGTCTACCCACTTCTCTTTCAGGAGTA
TATTTATGCATTTGCTCATGATTATGGATTAAACGGTTCTGAACCTGTGGAAATAGTTAGTTGGAATAACAAGAAATTTA
GTTCACTACTTGTGAAACGTTTAATTATTCGAATGTATCAGCAGAATTTTTTGGATAACTCGGTTAATCATCCTAATCAA
GATCGATTATTGGATTACAAAATTTTTTTTTATTCTGAGTTTTATTCTCAGATTCTATCTGAGGGGTTTGCGATTGTTGT
GGAAATCCCATTCTCGCTACGGGAATTATCTTGTCCGAAAGAAAAAGAAATACCAAAGTTTCAGAATTTACGCTCTATTC
ATTCAATATTTCCCTTTTTAGAAGACAAATTTTTGCATTTGGATTATCTATCACATATAGAAATACCCTATCCTATCCAT
TTGGAAATCTTGGTTCAACTCCTTCAATACCGTATCCAAGATGTTCCATCTTTGCATTTATTGCGATTCTTTCTCAACTA
CTATTCGAATTGGAATAGTTTTATTACTTCAATGAAATCCATTCTTTTTTTTCAAAAAGAAAATAAAAGACTAGTTAAAT
TCCTATATAACTCTTATGTATCAGAATATGAATTTTTCTTGTTGTTTCTTCGTAAACAATCTTCTTGCTTACCATTAGCA
TATTCTGGAACTTTTCTGGAACGAATCCACTTTTCTAGGAAGATGGAACATTTTGGGATAATGTACCCTGGTTTTTCTCG
GAAAACCTTATGGTTCTTTATGGATCCTCTTATACATTATGTTCGATATCAAGGAAAGGCAATTCTTGCATCAAAAGGCA
GTTTTTTTTTGAAAAAGAAATGGAAATGCTACCTTATCAATTTCTGGCAATATTATTTCTTTTTTTGGACTCAGCCGCGA
AGAATCCATATAAACCAATTAGCAAACTCTTGCTTCGATTTTATGGGATACCTTTCAAGTGTACCAAAAAGTCCTTTGTT
GGTAAGGAATCAAATGCTGGAGAATTCATTTCTCATAGATACTCGAATGAAAAAATTCGATACCATAGTCCCCGCTACTC
TCCTCATAGGATACTTATCAAAAGCTCAATTTTGTACTGGATCGGGGCATCCTATTAGTAAACCCATTTGGACGGATTTA
TCAGATTGGGATATTCTTGATCGATTTGGTCGGATATGTAGAAATCTTTTTCATTATCATAGTGGATCTTCGAAAAAACG
GACTTTGTATCGACTAAAGTATATACTTCGACTTTCATGCGCTAGAACTTTAGCTCGTAAACATAAAAGCACGGTACGAA
CTTTTATGCAACGATTGGGTTCGGCATTTTTAGAAGAATTTTTTACGGAAGAAGAGCAAGTTTTTTCTTTGATGTTCACC
AAAACAACTCTTTTTTCTTTCAGTGGATCACACACTGAGCGTATTTGGTATTTGGATATTATAGGTATCAATGACCTGGT
CAACCCTCTTAATTAA
>845187 ; superkingdom: Eukaryota, kingdom: Viridiplantae, phylum: Streptophyta, subclass: asterids, order: Ericales, family: Polemoniaceae, genus: Allophyllum, species: Allophyllum gilioides ; 845187
ATGGAGGAATTCAAAAGAAACTTCGAACTATATGGATCTCAGCAATACTACTTTGTATATCCACTTATCTTTCAGGAGTA
TATTTATGCACTTGCGCATGATCGTAGTTTAAATAAATCCATTTTGTTGGAAAATTTAGGTTATGATAAAAAATATAGTT
TATTAATTGTAAAACGTTTAATTCCTCATTTAATTACTCAAATGTATCAACAGAATCATTTTATTTTTTCTGCTAATGAT
TCTAAGAAAAAACACATTTTTTGGCACAACACGAATTTGTATTATCAAATGATAGTAGAAGGATTTGCGGTCATTCTAGA
AATTCCATTTTCTCTACAATTTCTATCTTGCCTAGAAGAGAAAGAGTTAGTCAAATCTCATAATTTACGATCAATTCATT
CAATATTTCCTTTTTTAGAGGACAAATTGTTACATTTAAATTATGTGTTAGATATACTAATACCCCACTCCATACATCTG
GAAATTTTGGTTCAAACTCTTCGTTACTGGGTAAAGGATGCTTCTTCTTTACATTTATTACGATTCTTTCTCCACGAATG
TCGTAATTGGAATATTACTACAAAAAAATCTAGTTTTTATTTTTCAAAAAGAAATCAAAGATTCTTTTTGTTTCTATATA
ATTCTCATGTATGTGAATACGAATCCATTTTTGTTTTTATACGCAACCGATCTTTTCATTTACGGTCAACATCTTCTGAA
AATTTTTTTGAACGACTCTATTTCTATGGAAAAATAGAATATNTTTTAGAAGTATTTAGTAAAGATCTTCAAGACATTCT
AGGGTTGTTCAAGGATCCTTTCATACATTATGTTAGGTATCAAAGAAAATCCATTTTGGCTTTAAAAGGGTCGTCTCTGT
TGATGAATAAATGGAAATATTACCTTATGAATTTCTGGCAATGTTATTTTTACATGTGGTCTCAACCAGGAAGGATCCAT
ATAAATCAATTATCAAATAAGTCCCTCGACTTTCTAGGCTATCTTTCAAGTGTGCAACTAAACTGGTCAAGGGTATGTAG
TCAAATGTTAGAAAATGTATTTCTAATA
>845190 ; superkingdom: Eukaryota, kingdom: Viridiplantae, phylum: Streptophyta, order: Saxifragales, family: Saxifragaceae, genus: Astilbe, species: Astilbe japonica x Astilbe chinensis ; 845190
ATGGGGGAATTTCAAGGATATTTAGAACTCGATAAATTTCGGCAACACGACTTCCTATATCCACTTATCTTTCAGGAGTA
TATTTATGCACTTGCTTATGATCATGTTTTAAATAGATCCATTTTGTTGGATAATTTTGGTTATGACAATAAATCCAGTT
CACTAATTGTGAAACGTTTAATTACTCGAATGTGTCAACAGAATCATTTGATTAGTTATGCTAATGATTCGAACAAAAAT
CCATTTTTGGGGCATAACAAGAATTTATATTCTCAACTGATATCAGAGGGATTTGCAGTCATTGTGGAAATTCCATTTTC
CCTACGATTAGTATCTTCCTTAGAAAGGAAAGAAGAAAGAGTCAAATCTCATAATTTACGATCAATTCATTCAATATTTC
CCTTTTTAGAAGACAATTTTTTACATTTAAATTATGTGTCAGATATACTAATACCCCACCCCATCCATCTGGAAATATTG
GTTCAAACTCTTCGCTACTGGGTGAAAGATGCCTCTTCTTTGCATTTATTACGATTCTTTTTCTATGAGTATCAGAATTG
TAATAGTCTTATTACTCCAACTCCAAAGAAATCCATTTCCATTGTTTCAAAAAGGAATCAAAGATTATTCTTGTTTCTAT
ATAATTCTTATGTATCTGAATACGAATCTATCTTCATTTTTCTTTGTAACCAATCTTCTCATTTACGATCAACATCTTCT
GGAACTCTTTTTGAGCGAATATATTTCTATGGAAAAATAAAACATCTTGTAGAAGTCTTTTCTAATGATTTTCCGGCCGT
CCTATGGTTGTTCAAAGATCCGTTCATGCATTATGTTAGGTATCAAGGAAAATCAATTCTGGCATCAAAAGGTACGCCTC
TTCTGCTGAATAAATGGAAATATTACCTTGTCAATTTTTGGCAATGTCATTTTTACGTATGGTCTCAACCAGGAAGGATC
TATATAAACCAATTATCCAATCATTCCCTCGACTTTCTGGGCTATCTTTCGAGTGTGCGGCTAAATCCTTCAGTGGTACG
GAGTCAAATGCTAGAAA
>845206 ; superkingdom: Eukaryota, kingdom: Viridiplantae, phylum: Streptophyta, order: Saxifragales, family: Saxifragaceae, genus: Astilboides, species: Astilboides tabularis ; 845206
ATGGGGNNNNTTCAAGGATATTTAGAACTCGATAAATTTCGGCAACATNATTTCCTATATCCACTTATCTTTCAGGAGTA
TATTTATGCACTTGCTCATGATCATGTTTTAAATAGATCTATTTTGTTGGATAATTTTGGTTATGACAATAAATCCAGTT
CACTAATTGTGAAACGGTTAATTACTCGAATGTGTCAACAGAATCATTTGATTATTTCTGCTAATGATTCCAACCAAAAT
CCATTTTTGGGGCATAACAAGAATTTATATTCTCAAATGATATCAGAGGGATTTGCAGTCATTGTGGAAATTCCATTTTC
CCTACGATTAGTATCTTCCTTAGAAAGGAAAGAAATAGTAAAATCTCATAATTTACGATCAATTCATTCAATATTTCCTT
TTTTAGAAGACAATTTTTTACATTTAAATTATGCGTTAGATATACTAATACCCCACCCCATCCATCTGGAAATATTGGTT
CAAACTCTTCGCTACTGGGTGAAAGATGCCTCTTCTTTGCATTTATTACGATTCTTTCTCTATGAGTATCAGAATTGGAA
TAGTCTTATTACTCCAACTCCAAAGAAATCCATTTCCATTGTTTCAAAAAGGAATCAAAGATTATTCTTGTTTCTATATA
ATTCTTATGTATGTGNATACGAATCTATCTTCATTTTTCTTTGTAACCAATCTTCTCATTTTCGATCAACATCTTCTGGA
ACTCTTTTTGAGCGNATATATTTCTATGGAAAAATAAAACATCTTGTAGAAGTCTTTTCTAATGATTTTCCGACCGTCCT
ATGGTTGTTCAAAGATCCGCTCATGCATTATGTTAGGTATCAAGGAAAATTAATTCTGGCATCAAAAGGTACGCCTCTTC
TGCTGAATAAATGGAACTATTACCTTGTAAATTTCTGGCAATGTAATTTTTACGTATGGTCTCAATTAGGAAGGATCCAT
ATAAACCAATTATCCAATCATTCCCTCGACTTTCTGGGCTATCTTTCGAGTGTGCGACTAAATCCTTCAGTAGTACGGAG
TCAAATGCTAGAAA
>845229 ; superkingdom: Eukaryota, kingdom: Viridiplantae, phylum: Streptophyta, order: Saxifragales, family: Saxifragaceae, genus: Bensoniella, species: Bensoniella oregona ; 845229
ATGGGGGAATTTCAAGGATATTTAGAACTCGATAAATTTCGGCAACATGACTTCCTATATCCACTTATCTTTCAGGAGTA
TATTTATGCACTCGCTCATGATCATGTTTTAAATAGATCCATTTTGTTGGATAATTTTGGTTATGACAATAAATCCAGTT
CACTAATTGTGAAACGTTTAATTACNCGAATGTGTCAACAGAATCATTTNCTTATTTCTGCTAATGATTCGAACCAAAAT
CCATTTTTGGGGCATAANAAGAATTTATATNCTCAAATGATATCAGAGGGATTTGCAGTCATTGTGGAAATTCCGTTTTC
CCTACGATTTGTATCTTCCTTAAAAAAGAAAGAATTAGTAAAATCTCATAATTTACGATCAATTCATTCAATATTTCCTT
TTTTAGAAGACAATTTTTTACATTTAAATTATGTGTCAGATATACTAATACCCCACCCCATCCATCTTGAAATATTGGTT
CAAACTCTTCGCTACTGGGTGAAAGATGCCTCTTCATTGCATTTATTACGATTCTTTCTCTATGAGTATCAGAATTGGAA
TAGTCTTATTACCCTAACTCCAAAGAAATCCATTTCTATTGTTTCAANAAGGAATCAAAGATTATTCTTGTTTTTATATA
ATTCTTANGTATGTGAATACGAATCTATCTTCATTTTTCTTTGGAATCAATCTTCTNATTTACGATCAACATCTTCTGGA
ACTCTTTTTGAGCGAATACATTTCTATGGAAAAATAAAACATGTNGTAGAAGTCTTTTCTAATGATTTTCCGACCGTCCT
ATGGTTGTTCAAAGATCCGTTCATGCATTATGTTAGGTATCAAGGAAAATTAATTCTGGCATCAAAAGGTACGCCCCTTC
TGCTGAATCAATGGAAATATTACCTTGTCAATTTATGGCAATGTCATTTTTACGTATGGTCTCAACCAGGAAGGATCCAT
ATAAACCAATTATCCAATCATTCCCTCGACTTTCTGGGCTATCTTTCGAGTGTGCGACTAAATCCTTCAGTAGTGCGGAG
TCAAATGCTAGAAAATTCATTTATAATGGATAATGCTATTAAGAAGTTCGATATCATAGTTCGAACTATTCCTTTAATTA
GATCATTGGCTAAAGCTAAATTCTGTAACGTAGTAGGGGATCCCATTAGTAAGCCGGCCTGGGCCGATTCATCAGATTCT
GATATTATCGACAGATTTGTGCGCATATGCAGAAATATTTCTCATTATCACAGCGGATCCTCAAAAAAAAAGAGTTTGTA
TCGAATAAAGTATATACTTNNACTTTCTTGTGCTCGAACTTTGGCTCGTAAACACAAAAGTACTGTACGTGCTTTTTTGA
AAAGATTGGGTTCGGAATTATTAGAAGAATTCCTTACGGAGGACGAACAAGTGCTTTCTTTGATCTTTCCAAGAGCTTCT
TCTACTTTGTGGAGGTTATATAGAGGGCGGGTTTGGTATTTGGATATTATTTGTATCAATGATTTGGTCAATCATGAATG
A
>845231 ; superkingdom: Eukaryota, kingdom: Viridiplantae, phylum: Streptophyta, order: Saxifragales, family: Saxifragaceae, genus: Boykinia, species: Boykinia occidentalis ; 845231
ATGGGGGAATTTCAAGNATATTTAGAACTCGANAAATTTCGGCAACATCACTTCCTATATCCACTTATCTTTCAGGAGTA
TATTTATGCACTTGCTCATGATCATGTTTTAAATAGATCCATTTTGTTGGATAATTTTGGTTATGACAATAAATCCAGTT
CAATAATTGTNAAACGTTTAATTACTCGAATGTGTCAACAGAATCATTTGCTTCTTTCTGCTAATGATTCGAACAAAAAT
GAATTTTTGGGGCATAACAAGAATATCGATTATCAAATGATATCAGAGGGATTTGCAGTCATTGTGGAAATTCCATTTTC
CCTAAGATTAGGATCTTCCTTAGAAAGGAAAGAAATAGTCAAATCTCAAAATTTACGATCAATTCATTCAATATTTCCTT
TTTTAGAAGACAATTTTTTACATTTAAATTATGTGTCAGATATACTAATACCCCACCCCATCCATCTNGAAATATTGGTT
CAAACTCTTCGATACTGGGTGAAAGATGCCTCTTCTTTGCATTTATTACGATTCTTTCTCTATGGGTATCAGAGTTGGAA
TAGTCTTATTACCCCAACTCCAAAGAAATCCATTTCCTTTGTTTCACAAAGGAATCAAAGATTATTTTTGTTTCTATATA
ATTCTTATGTATGTGAATACGAATCNANCTTCATTNTTCTTTNTAACCAATCTTTTCATTTACGATCAACATCTTATGGA
ATTCTTTTTGAGCGAATAGATTTCTATGGAAAAATAAAACATCTTGTAGAAGTCTTTTCTAATGATTTTCCGACCGCCCC
ATGGTTGTTCAAAGATTCGTTCATGCATTATATTAGGTATCAAGGAAAATCAATTCTGGCATCAAAGGGTACCCCCCTTC
TGCTGAATAAATGGAAATATTACCTTGTAAATTTATGGCAATGTCATTTTTACGTATGGTCTCAATCAGGAAGGATACAT
ATAAACCAATTATCCAATCATTCCCTCGACTTTCTTGGCTATCTTTCGNGTGTGCGACTAAATCCTTCAGTGGTGCNGAG
TCAAATGCTAGAAA
>845233 ; superkingdom: Eukaryota, kingdom: Viridiplantae, phylum: Streptophyta, order: Saxifragales, family: Saxifragaceae, genus: Boykinia, species: Boykinia rotundifolia ; 845233
ATGGGGGAATTTCAAGGATATTTAGAACTCGAGAAATTTCGGCAACATCACTTCCTATATCCACTTATCTTTCAGGNGTA
TATTTATGCACTTGCTCATGATCATGTTTTAAATAGATCCATTTTGTTGGATAATTTTGGTTATGACAATAAATCCAGTT
CAATAATTGTGAAACGTTTAATTACTCGAATGTGTCAACAGAATCATTTGCTTATTTCTGCTAATGATTCGAACAAAAAT
GAATTTTTGGGGCATAACAAGAATATCGATTATCAAATGATATCAGAGGGATTTGCAGTCATTGTGGAAATTCCATTTTC
CCTAAGATTAGGATCTTCCTTAGAAAGGAAAGAAATAGTCAAATCTCAAAATTTACGATCAATTCATTCAATATTTCCTT
TTTTAGAAGACAATTTTTTACATTTAAATTATGTGTCAGATATACTAATACCCCACCCCATCCATCTGGAAATATTGGTT
CAAACTCTTCGATACTGGTTGAAAGATGCCTCTTCTTTGCATTTATTACGATTCTTTCTCTATGGGTATCAGAGTTGGAA
TAGTCTTATTACCCCAACTCCAAAGAAATCCATTTCCTTTGTTTCACAAAGGAATCAAAGATTATTTTTGTTTCTATATA
ATTCTTATGTATGTGAATACGAATCCACCTTCATTTTTCTTTGTAACCAATCTTTTCATTTACGATCAACATCTTATGGA
ATTCTTTTTGAGCGAATATATTTCTATGGAAAAATAAAACATCTTGTAGAAGTCTTTTCTAATGATTTTCCGACCGCCCC
ATGGTTGTTCAAAGATTCGTTCATGCATTATATTAGGTATCAAGGAAAATCAATTCTGGCATCAAAGGGTACCCCCCTTC
TGCTGAATAAATGGAAATATTACCTTGTAAATTTATGGCAATGTCATTTTTACGTATGGTCTCAATCAGGAAGGATACAT
ATAAACCAATTATCCAATCATTCCCTCGACTTTCTTGGCTATCTTTCGGGTGTGCGACTAAATCCTTCAGTGGTGCGGAG
TCAAATGCTAGAAA
>845235 ; superkingdom: Eukaryota, kingdom: Viridiplantae, phylum: Streptophyta, order: Saxifragales, family: Saxifragaceae, genus: Bolandra, species: Bolandra oregana ; 845235
ATGGGGGAATTTCAAGGATATTTAGAACTCGATAAATTTCGGCAACACCACTTCCTATATCCACTTATCTTTCAGGAGTA
TATTTATGCACTTGCTCATGATCATGTTTTAAATAGATCCATTTTGTTGGATAATTTTGGTTATGACAATAAATCCAGTT
CAATAATTGTGAAACGTTTAATTACTCGAATGTGTCAACAGAATCATTTGCTTATTTCTGCTAATGATTCGAACAAAAAT
GAATTTTTGGGGCATAACAAGAATATCGATTCTCAAATGATATCAGAGGGATTTGCAGTCATTGTGGAAATTCCATTTTC
CCTAAGATTCGGATCTTCCTTAGAAAGGAAAGAAATAGTCAAATCTCAAAATTTACGATCAATTCATTCAATATTTCCTT
TTTTAGAAGACAATTTTTTACATTTAAATTATGTGTCAGATATACTAATACCCCACCCCATCCATCTGGAAATATTGGTT
CAAACTCTTCGCTACTGGGTGAAAGATGCCTCTTCTTTGCATTTATTACGATTATTTCTCTATGGGTATCAGAATTGGAA
TAGTCTTATTCTCCCAACTCCAAAGAAATCCATTTCCTTTGTTTCACAAAGGAATCAAAGATTATTCTTGTTTCTATATA
ATTCTTATGTATGTGAATACGAATTCACCTTCATTTTTCTTTGTAACCAATCTTCTCATTTACGATCAACATCTTATGGA
ACTCTTTTTGAGCGNATATATTTCTATGGAAAAAGAAAACATCTTGTAGAAGTCTTTTCTAATGATTTTCCGACCGACCC
ATGGTTGTTCAAAGATCCGTTCATGCATTATATTAGGTATCAAGGAAAATCAATTCTGGCATCAAAAGGTACGCCCCTTC
TGCTGAATAAATGGAAATATTACCTTGTAAATTTATGGCAATGTCATTTTTACGTATGGCCTCAATCAGGAAGGATACAT
ATAAACCAATTATCCAATCATTCCCTCGACTTTCTTGGCTATCTTTCGGGTGTGCGACTAAATCCTTCAGTGGTGCGGAG
TCAAATGCTAGAAA
>845237 ; superkingdom: Eukaryota, kingdom: Viridiplantae, phylum: Streptophyta, subclass: asterids, order: Ericales, family: Polemoniaceae, genus: Bonplandia, species: Bonplandia geminiflora ; 845237
ATGGAGGAATTCAAAAGAGATTTCGAACTATATAGATCCCAACAACAACACTTTGTATATCCACTTATCTTTCAGGAGTA
TATTTATGCACTTGCTCATGATCGTGGTTTAAATAAATCCATTTTGTTGGAAAATTTAGGTTATAACAAAAAATATAGCT
TAGTAATTGTAAAACGTTTACTTCCTCAATTAATTAATAAAATGTATCAACAGAATCATTTTCTTTTTTATGCTAATGAT
TCTAAGCAAAATCAAATTTTTTGGCACAACACGCATTTTTATTATCAAATGATAGTAGAAGGATTTGCGGTCGTTCTAGA
AATTCCATTTTCTCTACAATTCATATCTTCCCTAGAAGAGAAAAAATTAGTCAAATCTCGATCAATTCATTCAATATTTC
CTTTTTTAGAGGACAAACTGTTCCATTTAAATTATGTATTAGATATACTAATACCCCACTCCATACATCTGGAAATTATG
GTTCAAACTCTTCGTTACTGGGTAAAGGATACCTCTTCTTTGCATTTATTACGATTCTTTCTCCACGAATGCCGTAATTT
GAATAATATTATTACTACAAAAAAATCTAGTTTTTCTTTTTCAAAAAGAAATAAAAGATTTTTTTTGTTTCTATATAATT
TTCATGTATGTGAATACGAATCCATTTTTGTTTTTCTACGCAACNAATCTTCTCATTTACGATCAATATCTTCTGAAATT
TTTTTTGAACGGCTCTATTTCTATGGAAAAATGGAATCTTTTTTAGAAGTATTTCCTAAAGATCTTCAAGCCATTCTAGG
GTTATTCAAAGATCCTTTCATACATTATGTTAGGTATCAAAGAAAATCCTTTTTGGCTTTAAAAGGGACATCTCTTTTGA
TGAATAAATGGAAATATTACCTTGTGAATTTCTGGCAATGTTATTTTTACATGTGGTCTCAACCAGGAAGGATCCATATA
AACCAATTATCCAATCAGTCTCTCGACTTTCTAGGCTATCTTTCAAGTGTGCGACTAAACCGATCAAGGGTACGTAGTCA
AATGCTAGAAAATGTATTTCTAATA
>845243 ; superkingdom: Eukaryota, kingdom: Viridiplantae, phylum: Streptophyta, order: Saxifragales, family: Saxifragaceae, genus: Bergenia, species: Bergenia cordifolia ; 845243
ATGGGGGAATTTCAAGGCTATTTAGAACTCGATAAATTTCGGCAACATGACTTCCTATATCCACTTATCTTTCAGGAGTA
TATTTATGCACTTGCTCATGATCATGTTTTAAATAGATCTATTTTGTTGGATAATTTTGGTTATGACAATAAATCCAGTT
CACTAATTGTGAAACGTTTAATTACTCGAATGTGTCAACAGAATCATTTGATTATTTCTTCTAATGATTCCAACCAAAAT
CTATTTTTGGGGCATAACAAGAATTTATATTCTCAAATGATATCAGAGGGATTTGCAGTCATTGTGGAAATTCCATTTTC
CCTACGATTAGTATCTTCCTTAGAAAGGAAAGAAATAGTTAAATCTCATAATTTACGATCAATTCATTCAATATTTCCTT
TTTTAGAAGACAATTTTTTACATTTAAATTATGTGTTAGATATACTAATACCCCACCCCATCCATCTGGAAATATTGGTT
CAAACTCTTCGCTACTGGGTGAAAGATGCCTCTTCTTTGCATTTATTACGATTCTTTCTCTATGAGTATCAGAATTGGAA
TAGTCTTATTACTCCAACTCCAAAGAAATCCATTTCCATTGTTTCAAAAAGGAATCAAAGATTATTCTTGTTTCTATATA
ATTCTTATGTATGTGAATACGAATCTATCTTCATTTTTCTTTGTAACCAATCTTCTCATTTACGATCAACATCTTCTGGA
ACTCTTTTTGAGCGNATATCTTTCTATGGAAAAATAAAACATCTTGTAGAAGTCCTTTCTAATGATTTTCCGTCCGTCCT
ATGGTTGTTCAAAGATCCGTTCATGCATTATNTTAGGTATCAAGGAAAATTAATTCTGGCATCAAAAGGTACGCCTCTTC
TGCTGAATAAATGGAAATATTACCTTGTAAATTTCTGGCAATGTAATTTTTACGTATGGTCTCAACCGGGAAGGATCTAT
ATAAACCAATTATCCAGTCATTCCCTCGACTTTCTAGGCTATCTTTCGAGTGTGCGGCTAAATCCTTCAGTGGTACGGAG
TCAAATGCTAGAAA
>845280 ; superkingdom: Eukaryota, kingdom: Viridiplantae, phylum: Streptophyta, order: Saxifragales, family: Saxifragaceae, genus: Conimitella, species: Conimitella williamsii ; 845280
ATGGGGGAATTTCAAGGATATTTAGAACTCGATAAATTTCGGCAACATGACTTCCTATATCCACTTATCTTTCAGGAGTA
TATTTATGCACTTGCTCATGATCATGTTTTAAATAGATCCATTTTGTTGGATAATTTTGGTTATGACAATAAATCCAGTT
CACTAATTGTGAAACGTTTAATTACTCGAATGTGTCAACAGAATCATTTTATTATTTCTGCTAATGATTCGAACCAAAAT
CAATTTTTTGGACATAACAAGAATTTATATTCTCAAATGATATCAGAGGGGTTTGCAGTCATTGTGGAAATTCCGTTTTC
CCTACGATTTGTATCTTCCTTAGAAAAGAAAGAATTAGTAAAATCTTTACGATCAATTCATTCAATATTTCCTTTTTTAG
AAGACAATTTTTTACATTTAAATTATGTGTCAGATATACTAATACCCCACCCCATCCATCTTGAAATATTGGTTCAAACT
CTTCGCTACTGGGTGAAAGATGCCTCTTCATTGCATTTATTACGATTCTTTCTCTATGAGTATCAGAATTGGAATAGTCT
TATTACTCCAACTCCAAAGAAATCCATTTCTATTGTTTCAAAAAGGAATCAAAGATTATTCTTATTTTTATATAATTCTT
ATGTATGTGAATACGAATCTATCTTCATTTTTCTTTGTAACCAATCTTCTCGTTTACGATCAACATCTTCTGGAACTCTT
TTTGAGCGAATACATTTCTATGGAAAAATAAAACATGTTGTAGAAGTCTTTTCTAATGATTTTCCGACCGTCTTATGGTT
GTTCAAAGATCCGTTCATGCATTATGTTAGGTATCAAGGAAAATCAATTCTGGCATCAAAAGGTACTCCCCTTCTGCTGA
ATAAATGGAAATATTACCTTGTCAATTTATGGCAATGTAATTTTTACGTATGGTCTCAACCAGGAAGGATCCATATAAAC
CAATTATCCAATCATTCCCTCGACTTTCTGGGCTATCTTTCGAGTGTGCAACTAAATCCTTCAGTAGTGCGGAGTCAAAT
GCTAGAAA
>845286 ; superkingdom: Eukaryota, kingdom: Viridiplantae, phylum: Streptophyta, subclass: asterids, order: Ericales, family: Polemoniaceae, genus: Collomia, species: Collomia linearis ; 845286
ATGAAGGAATTCAAAAGAAACTTCGAACTATATGGATCTCAGCAACACTACTTTGTATATCCACTTATCTTTCAGGAGTA
TATTTATGCACTTGCTCATGATCGTAGTTTAAATAAATCCATTTTGTTGGAAAATTTAGGTTATGATAAAAAATATAGTT
TATTAATTGTAAAACGTTTAATTCCTCATTTAATTACTCAAATGTATCAACAGAATCATTTTATTTTTTCTGCAAATGAT
TCTAAGCAAAATCACATTTTTGTGCACAACACGAATTTGTATTATCAAATGATAGTAGAAGGATTTGCGGTCATTCTAGA
AATTCCATTTTCTCTACAATTTTTATCTTGTCTAGAAGAGAAAGAGTTAGTCAAATCTCATAATTTACGATCAATTCATT
CAATATTTCCTTTTTTAGAGGACAAATTGTTACATTTAAATTATGTGTTAGATATACTAATACCCCACTCCATACATCTG
GAAATTTTGGTTNAAACTCTTCGTTACTGGGTAAAGGATGCTTCTTCTTTACATTTATTACGATTCTTTCTACACGAATG
TCGTAATTGGAATATTACTACAAAAAAATCTAGTTTTTATTTTTCAAAAAGAAATCAAAGATTATTTTTGTTTCTATATA
ATTCTCATGTATGTGAATACGAATCCTTTTTTGTTTTTATACNCAACCGANCTTTTCATTTACCGTCAACATCTTCTGAA
AATTTTTTTGAACGACTCTATTTCTATGGAAAAATAGAATATNTTTTAGAAGTATTTAGTAAAGATCTTCAAGACATTCT
AGGGTTGTTCAAGGATCCTTTCATACNTTATGTTAGGTATCAAAGAAAATCCCTTTTGGCTTTAAAAGGGGCATCTCTGT
TGATGAATAAATGGAAATATTACCTTCTTAATTTCTGGCAATGTTATTTTTACATGTGGTCTCAACCAGGAAGGATCCAT
ATAAATCAATTATCAAATAAGTCCCTCGACTTTCTAGGCTATCTTTCAAGTGTGCAACTAAACCGGTCAAGGGTACGTAG
TCAAATGTTAGAAAATATATTTCTAATA
>845301 ; superkingdom: Eukaryota, kingdom: Viridiplantae, phylum: Streptophyta, order: Saxifragales, family: Saxifragaceae, genus: Chrysosplenium, species: Chrysosplenium iowense ; 845301
ATGGGGGAGTTTCAAGGATATTTAGAACTCGATAAATTTCGGCAACATGACTTCCTATATCCACTTATCTTTCAGGAGTA
TATTTATGCACTTGCTCATGATCATGTTTTAAATAGATCCACTTTTTTGAATAATATTGGTGGTTATTACAATAAATCCA
GTTCACTAATTGTGAAACGTTTAATTACTCGAATGTGTCAACCAAATCATTTGGTTATTTCTGCTAATGATTACAACGAA
AATCCATTTTGGGGGCATAATAAGAATTTATATTCTCAAATGATATCAGAGGGATTTTCAGTCATTGTGGAAATTCCATT
TTCCCTACACTTAGTATCTTCCTTAGAAAGGAAAAAAATAGTCAAAGTGCATAATTTACGATCAATTCATTCAATATTTC
CTTTTTTAGAAGACAATTTTGTACATTTAAATTATGTATCAGATATACTAATACCCCAGCCCATCCATCTGGAAATATTG
GTTCAAACTATTCGCTACTGGGTGAAAGATGCCTCTTCTTTGCACTTATTAAGATTCTTTCTTTATGAGTATTATATTTA
CAATTTAAACAATCTTATTACCCCAACTCCAAATAAATCCATTTCCATTGTTTCAAAAAGGAATCAAAGATTATTATTGT
TTCTATACAATTCTTATGTATGTGAATACGAATCTATCTTCATTTTTCTTTGTAACCCATCTTCTCATTTACGATCAACA
TCTTCTGGAATTCTTTTTGAGCGAATCTATTTATATAGAAAAATCAAAAATCTTGTAGAAGTCTTTTCTAATGATTTTTC
GACTGTCCTATGGTCGTTCAAAGATCCGTTCATGCATTATGTTAGGTATCAAGGAAAATCAATTCTGGCATCAAAAGGTG
GGCCTCTTCTGCTGAATAAATGGAAATATTACCTTATAAATTTCTGGCAATTTCATTTTTACGTATGGTCTCAACCAGTA
AGGATCCATATAAACCAATTATCCAATCATTCACTCGATTTTCTGGGCTATCTTTCGAGTGTGCGGCTAAATCCTTCAGC
GGTACGGGGTCAAATGCTAGAAA
>845303 ; superkingdom: Eukaryota, kingdom: Viridiplantae, phylum: Streptophyta, order: Saxifragales, family: Saxifragaceae, genus: Chrysosplenium, species: Chrysosplenium tetrandrum ; 845303
ATGGGGGAGTTTCAAGGATATTTAGAACTCGATAAATTTCGGCAACATGACTTCCTATATCCACTTATCTTTCAGGAGTA
TATTTATGCACTTGCTCATGATCATGTTTTAAATAGATCCACTTTTTTGAATAATATTGGTGGTTATTACAATAAATCCA
GTTCACTAATTGTGAAACGTTTAATTACTCGAATGTGTCAACCAAATCATTTGGTTATTTCTGCTAATGATTACAACGAA
AATCCATTTTGGGGGCATAATAAGAATTTATATTCTCAAATGATATCAGAGGGATTTTCAGTCATTGTGGAAATTCCATT
TTCCCTACACTTAGTATCTTCCTTAGAAGGAAAAAAAATAGTCAAAGTGCATAATTTACGATCAATTCATTCAATATTTC
CTTTTTTAGAAGACAATTTTGTACATTTAAATTATGTATCAGATATACTAATACCCCAGCCCATCCATCTGGAAATATTG
GTTCAAACTATTCGCTACTGGGTCAAAGATGCTTCTTCTTTGCACTTATTAAGATTCTTTCTTTATGAGTATTATATTTA
CAATTTAAACAATCTTATTACCCCAACTCCAAATAAATCCATTTCCATTGTTTCAAAAAGGAATCAAAGATTATTATTGT
TTCTATACAATTCTTATGTATGTGAATACGAATCTATCTTCATTTTTCTTTGTAACCCATCTTCTCATTTACGATCAACA
TCTTCTGGAATTCTTTTTGAGCGAATCTATTTATATAGAAAAATCAAAAATCTTGTAGAAGTCTTTTCTAATGATTTTTC
GACTGTCCTATGGTCGTTCAAAGATCCGTTCATGCATTATGTTAGGTATCAAGGAAAATCAATTCTGGCATCAAAAGGTG
GGCCTCTTCTGCTGAATAAATGGAAATATTACCTTATAAATTTCTGGCAATTTCATTTTTACGTATGGTCTCAACCAGTA
AGGATCCATATAAACCAATTATCCAATCATTCACTCGATTTTCTGGGCTATCTTTCGAGTGTGCGGCTAAATCTTTCAGC
GGTACGGGGTCAAATGCTAGAAA
>845325 ; superkingdom: Eukaryota, kingdom: Viridiplantae, phylum: Streptophyta, order: Saxifragales, family: Saxifragaceae, genus: Darmera, species: Darmera peltata ; 845325
ATGGGGGAATTTCAAGGATATTTAGAACTCGATAAATTTCGGCAACATGACTTCCTATATCCACTTATCTTTCAGGAGTA
TATTTATGCACTTGCTCATGATCATGTTTTAAATAGATCTATTTTGTTGGATAATTTTGGTTATGACAATAAATCCAGTT
CACTAATTGTGAAACGGTTAATTACTCGAATGTGTCAACAGAATCATTTGATTATTTCTACTAATGATTCCAACCAAAAT
CCATTTTTGGGGCATAACAAGAATTTATATTCTCAAATGATATCAGAGGGATTTGCAGTCATTGTGGAAATTCCATTTTC
CCTACGATTAGTATCTTCCTTAGAAAGGAAAGAAATAGTAAAATCTCATAATTTACAATCAATTCATTCAATATTTCCTT
TTTTAGAAGACAATTTTTTACATTTAAATTATGCGTTAGATATACTAATACCCCACCCCATCCATCTGGAAATATTGGTT
CAAACTCTTCGCTACTGGGTGAAAGATGCCTCTTCTTTGCATTTATTACGATTCTTTCTCTATGAGTATCAGAATTGGAA
TAGTCTTATTACTCCAACTCCAAAGAAATCCATTTCCATTGTTTCAAAAAGGAATCAAAGATTATTCTTGTTTCTATATA
ATTCTTATGTATGTGAATACGAATCTATCTTCATTTTTCTTTGTAACCAATCTTCTCATTTACGATCAACATCTTCTGGA
ACTCTTTTTGAGCGNATATATTTCTATGGAAAAATAAAACATCTTGTAGAAGTCTTTTCTAATGATTTTCCGACCGTCCT
ATGGTTGTTCAAAGATCCGTTCATGCATTATGTTAGGTATCAAGGAAAATTAATTCTGGCATCAAAAGGTACGCCTCTTC
TGATGAATAAATGGAAATATTACCTTGTAAATTTCTGGCAATGTAATTTTTACGTATGGTCTCAACCAGGAAGGATCCAT
ATAAACCAATTATCCAATCATTCCCTCGACTTTCTGGGCTATCTTTCGAGTGTGCGACTAAATCCTTCAGTAGTACGGAG
TCAAATGCTAGAAA
>845344 ; superkingdom: Eukaryota, kingdom: Viridiplantae, phylum: Streptophyta, order: Saxifragales, family: Saxifragaceae, genus: Elmera, species: Elmera racemosa ; 845344
ATGGGGGAATTTCAAGGATATTTAGAACTCGATCAATTTCGGCAACATGACTTCCTATATCCACTTATCTTTCAGGAGTA
TATTTATGCACTTGCTCATGATCATGTTTTAAATAGATCCATTTTGTTGGATAATTTTGGTTATGACAATAAATCCAGTT
CACTAATTGTGAAACGTTTAATTACTCGAATGTGTCAACAGAATCATTTTATTATTTCTGCTAATGATTCGAACCAAAAT
CAATTTTTTGGGCATAACAAGAATTTATATTCTCAAATGATATCAGAGGGATTTGCAGTCATTGTGGAAATTCCGTTTTC
CCTACGATTTGTATCTTCCTTAGAAAAGAAAGAATTAGTAAAATCTCATAATTTACGATCAATTCATTCAATATTTCCTT
TTTTAGAAGACAATTTTTTACATTTAAATTATGTGTCAGATATACTAATACCCCACCCCATCCATCTTGAAATATTGGTT
CAAACTCTTCGCTACTGGGTGAAAGATGCCTCTTCATTGCATTTATTACGATTCTTTCTCTATGAGTATCAGAATTGGAA
TAGTCTTATTACTCCAACTCCAAAGAAATCCATTTCTATTGTTTCAAAAAGGAATCAAAGATTATTCNNATTTTTATATA
ATTCTTATGTATGTGAATACGAATCTATCTTCATTTTTCTTTGTAACCAATCTTCTCGTTTACGATCAACATCTTCTGGA
ACTCTTTTTGAGCGAATACATTTCTATGGAAAAATAAAACATGTTGTAGAAGTCTTTTCTAATGATTTTCCGACCGTCCT
ATGGTTGTTCAAAGATCCGTTCATGCATTATGTTAGGTATCAAGGAAAATCAATTCTGGCATCAAAAGGTACCCCCCTTC
TGCTGAATAAATGGAAATATTACCTTGTCAATTTATGGCAATGTAATTTTTACGTATGGACACAACCAGGAAGGATCCAT
ATAAACCAATTATCCAATCATTCCCTCGACTTTCTGGGCTATCTTTCGAGTGTGCAACTAAATCCTTCAGTAGTGCGGAG
TCAAATGCTAGAAA
>845346 ; superkingdom: Eukaryota, kingdom: Viridiplantae, phylum: Streptophyta, subclass: asterids, order: Ericales, family: Polemoniaceae, genus: Eriastrum, species: Eriastrum densifolium, subspecies: Eriastrum densifolium subsp. mohavense ; 845346
ATGGGGGAATTCAAAAGAAATTTCGAACTATATGGATCTCAGCAACATTACTTTGTATATCCACTTATCTTTCAGGAGTA
TATTTATGCACTTGCTCATGATCGTGGATTAAATAAATCCATTTTGTTGGAAAATTTAGGTTATGACAAAAAATATAGCT
TATTAATTGTAAAACGTTTAATTCCTCATTTAATTACTCAAATGTATCAACAGAATCATTTTTTTTTTTCTGCTAATGAT
TCTAAGCAAAATCACATTTTTGGGCACAATACGCATTTTTATTTTCAAATGATGATAGAAGGATTTTTGGTCGTTCTAGA
AAATCCATTTTCTCTACAATTCATATCTTCCCTAGAAAAGAAAGAGTTAGTAAAATCTCATAATTTACGATCAATTCANT
CAATATTTCCTTTTTTAGAGGACAAATTTTTACATTTAAATTATGTGTTCGATATATTAATACCCCACTCCATACATCTG
GAAATTATGGTTCAAACTCTTCGTTACTGGGTAAAGGATGCTTCTTCTTTGCATTTATTACGATTCTTTCTCCACGAATA
TCATAATTGGAATAATATTATTACTACAAAAAAATCTAGTTTTTCTTTTTCAAAAAGAAATCAAAGATTTTTTTTGTTTC
TATATAATTCTTATGTATGTGAATACGAATCCATTTTTTTTTTTCTACGCAAGCAATCTTTTCATTTACGATCAATTTCT
TCTGAAAATTTTTTTGAACGACTTTATTTTTATGGAAAAATAGAATATTTTTTAGAAGTATGTACTAAAGATCTTCAAGA
AATTTTAGGGTTGTTCAAAGATCCTTTCATACATTATGTTAGGTATCAAAGAAAATCCATTTTGGCTTTAAAAGGGACGT
CTCTTTTGATGAATAAATGGAAATATTACTTTATGAATTTCTGGCAATGTTATTTTTACGTGTGGTCTCAACCAGGAAGA
ATCCATATAAACCAATTATCCAATAAGTCCCTCGACTTTCTAGGTTATCTTTCAAGTGTGCAACTTAACCCGTCAAGGGT
ACGTAGTCAAATGTTAGAAAATGNATTTCTAATA
>845364 ; superkingdom: Eukaryota, kingdom: Viridiplantae, phylum: Streptophyta, subclass: asterids, order: Ericales, family: Polemoniaceae, genus: Aliciella, species: Aliciella leptomeria ; 845364
ATGGAGGAATTCAAAAGAAATTTTGAACTATATGGATCTCAGCAACATTACTTTGTATATCCACTTATCTTTCAGGAGTA
TATTTATGCACTTGCTCATGATCGGGGTTTAAATAAATGCATTTTGTTGGAAAATTTAGGTTCTGACAAAAAATATAGCT
TATTAATTGTAAAACGTTTAATTCCTCATTTAATTACTCAAATGTATCAACAGAATCATTTTCTTTTTTCTGCTAATGAT
TCTAAACAAAATCACATTTTTGGGCACAACACGAATTTGTATTATCAAATGATAATAGAAGGATTTGCAGTCGTTCTAGA
AATTCCATTTTCTCTACAATTCAAATCTTCCCTAGAAGAGAAAGAGTTAGTAAAATCGCATAATTTACGATCAATTCATT
CAATATTTCCTTTTTTAGAGGACAAATTGTTACATTTAAATTATGTGTTAGATATACTAATACCCCACTCCATACATCTG
GAAATTATGGTTCAAACTCTTCGTTACTGGGTAAAGGATGCTTCTTCGTTGCATTTATTACGATTCTTTCTCCACGAATG
TCGTACTTGGAATAATATTATTACTACAAAAAAATCTAGTTTTTCTTTTTCAAAAAGAAATCAAAGATTATTTTTGTTTC
TATATAATTCTCATGTATGTGAATACGAATCCATTTTTTTTTTTCTACGCAAAAAATCTTTTCATTTNCGATCAATATNT
TTTGAAAATTTTTTTGAACGACTCTATTTCTATGGAAAAATAGAATATTTTTTAGAAGTATTTACTAAAGATCTTCAAGA
GATTCTAGGNTTGTTCAAGGATCCTTTCATACATTATGTTAGGNATCAAAGAAAGTCTATTTTGGCTTTCAAAGGGACGT
CTCTTTTGATGAATAAATGGAAATATTACCTTATGAATTTCTGGCAATGTTATTTTTACATGTGGTCTCAACCAGGAAGG
ATCCATATAAACCAATTATCCAATAAGTCCCTCGGCTTTCTAGGCTATCTTTCAAGTGTGCAACTAAACCCGTCAAGGGT
ACGTAGTCAAATGTTAGAAAATGNATTTCTAATA
>845366 ; superkingdom: Eukaryota, kingdom: Viridiplantae, phylum: Streptophyta, subclass: asterids, order: Ericales, family: Polemoniaceae, genus: Ipomopsis, species: Ipomopsis congesta ; 845366
ATGGAAGAATTCAAAAGAAATTTCGAACTATATGGATCTCAGCAACATTACTTTGTATATCCACTTATCTTTCAGGNGTA
TATTTATGCACTTGCTCATGATCGTGGTTTAAATAAATCCATTTTGTTGGAAAATTTTAATTATGACAAAAAATATAGCT
TATTAATTATAAAACGTTTAATTCCTCATTTAATTACTCAAATGTATCAACAGAATCATTTTCTTTTTTTTGCTAATGAT
TCTAAGCAAAATCACATTTTTGNGCACAATAAAAATTTGTATTTTCAAATGATAATAGAAGGATTTGCGGTTGTTCTAGA
AATTCCATTTTCTCTACAATTCATATCTTCCCTAGAAAAGAAAGAGTTAGTAAAATCTCATAATTTACGATCAATTCATT
CAATATTTCCTTTTTTAGAGGACAAATTGTTACATTTAAATTATGTGTTAGATATACTAATACCCCACTCCATACATCTG
GAAATTACGGTTCAAACNCTTCGTTACTGGGTAAAGGATGCTTCTTCTTTGCATTTATTACGATTCTTTCTCCACGAATA
TCGTAATTGGAATAATATTATTACTACAAAAAAATCTATTTTTTCTTTTTCAAAAAGAAATCAAAGATTTTTTTTGTTTC
TATATAATTTTCATGTATGTGAATACGAATCCATTTTTTTTTTTCTACGCAAACAATCTTGTCATTTACGATCAATATCT
TCTGAAAATTTTTTTGAACGACTCTATTTTTATCGAAAAATAAAATATTTTTTAGAAGTATTTACTAAAGATCTTCAAGA
TATTCTAGGGTTGGTCAAAGATCCTTNCATACNTTATGTTAGGTATCAAAGAAAATCCCTTTTGGCTTTAAAAGGGACGT
CTCTTTTAATGAATAAATGGAAATATTACCTTATGAATTTCTGGCAATGTTATTTTTACATGTGGTCTCAACCAGGAAGG
ATCCATATAACCCATTTATCCAATAAGTCCCTCGATTTTTTAGGCTATTTTTCAAGTGTGCAACTAAACCCGTCAAGGGT
ACGTAGTCAAATGTTAGAAAATGTATTTCTAATA
>845368 ; superkingdom: Eukaryota, kingdom: Viridiplantae, phylum: Streptophyta, subclass: asterids, order: Ericales, family: Polemoniaceae, genus: Gilia, species: Gilia achilleifolia, subspecies: Gilia achilleifolia subsp. achilleifolia ; 845368
ATGAAGGAATTCAAAACCAATTTTGAACTAGACGGATCTCAGCAACACTACTTTGTATATCCACTTATCTTTCAGGAGTA
TATTTATGCACTTGCTCATGATCGTGGTTTAAATAAATCCATTTTGTTGGAAAATTTTTTTTATGATAAAAAATATAGTT
TATTACGTGTAAAACGTTTAATTCCTCATTTAATTACTCAAATGTATCAACAGAATCATTTTCTTTTTTCTGCTAATGAT
TCTAAGCAAAATCACATTTTTGGGCACAACACGAATTTGTATTATCAAATGATAGTAGAGGGATTTGCGGTCATTCTAGA
AATTCCATTTTCTATACAATTTATATCTTCCCTAGAAGAGAAAGAGTTAGTCAAATCTCATAATTTACGCTCAATTCATT
CAATATTTCCTTTTTTAGAGGACAAATTGGTACATTTAAATTATGTGTTAGATATACTCATACCCCACTCCATACATCTG
GAAATTTTGGTTCAAACTCTTCGTTACCGGGTAAAGGATGCTTCTTCTTTGCATTTATTACGATTCTTTCTACACGAATA
TCGTAATTGGAATAATATTATTACTACAAAAAAATCTAGTTTTTCTTTTTCAAAAAGAAATCAAAGATTATTTTTGTTTC
TATATAATTCTCATGTATGTGAATATGAATCTATTTTTGTTTTTCTACGCAACCGGTCTTTTCATTTACGATCAACATCT
TCTGAAAAATTTTTTGAACGACTCTATTTCTATGGAAAAATAGAATATNTTTTAGAAGTATTTATTAAAGATCTTCAAGA
TATTCTAGGTTTGTTCAAGGATCCTTTCATACATTATGTTAGGTATCAAAGAAAATCGATTTTGGCTTTAAAAGGGACAT
CTCTGTTGATGAATAAATGGAAATATTACCTTATGAATTTCTGGCAATGTTATTTTTACATGTGGTCTCAACCAGGAAGG
ATCCATATAAACCAATTATCCAATAAGTCCCTCGACTTTCTAGGCTATCTTTCAAGTGTGCAACTAAACCGATCAAGCGT
ACGTAGTCAAATGTTAGAAAATGTATTTCTAATA
>845370 ; superkingdom: Eukaryota, kingdom: Viridiplantae, phylum: Streptophyta, subclass: asterids, order: Ericales, family: Polemoniaceae, genus: Gilia, species: Gilia angelensis ; 845370
ATGAAGGAATTCAAAACCAATTTTGAACTAGACGGATCTCAGCAACACTACTTTGTATATCCACTTATCTTTCAGGAGTA
TATTTATGCACTTGCTCATGATCGTGGTTTAAATAAATCCATTTTGTTGGAAAATTTTTTTTATGATAAAAAATATAGTT
TATTACGTGTAAAACGTTTAATTCCTCATTTAATTACTCAAATGTATCAACAGAATCATTTTCTNTTTTCTGCTAATGAT
TCTAAGCAAAATCACATTTTTGGGCACAACACGAATTTGTATTATCAAATGATAGTAGAGGGATTTGCGGTCATTCTAGA
AATTCCATTTTCTATACAATTTATATCTTCCCTAGAAGAGAAAGAGTTAGTCAAATCTCATAATTTACGCTCAATTCATT
CAATATTTCCTTTTTTAGAGGACAAATTGGTACATTTAAATTATGTGTTAGATATACTCATACCCCACTCCATACATCTG
GAAATTTTGGTTCAAACTCTTCGTTACCGGGTAAAGGATGCTTCTTCTTTGCATTTATTACGATTCTTTCTACACGAATA
TCGTAATTGGAATAATATTATTACTACAAAAAAATCTAGTTTTTCTTTTTCAAAAAGAAATCAAAGATTATTTTTGTTTC
TATATAATTCTCATGTATGTGAATATGAATCTATTTTTGTTTTTCTACGCAACCGGTCTTTTCATTTACGATCAACATCT
TCTGAAAATTTTTTTGAACGACTCTATTTCTATGGAAAAATAGAATATTTTTTAGAAGTATTTATTAAGGATCTTCAAGA
TATTCTAGGTTTGTTCAAGGATCCTTTCATACATTATGTTAGGTATCAAAGAAAATCGATTTTGGCTTTAAAAGGGACAT
CTCTGTTGATGAATAAATGGAAATATTACCTTATGAATTTCTGGCAATGTTATTTTTACATGTGGTCTCAACCAGGAAGG
ATCCATATAAACCAATTATCCAATAAGTCCCTCGACTTTCTAGGCTATCTTTCAAGTGTGCAACTAAACCGATCAAGGGT
ACGTAGTCAAATGTTAGAAAATGTATTTCTAATA
>845372 ; superkingdom: Eukaryota, kingdom: Viridiplantae, phylum: Streptophyta, subclass: asterids, order: Ericales, family: Polemoniaceae, genus: Saltugilia, species: Saltugilia australis ; 845372
ATGGAGGAATTCAAAACAAATTTCGAACTATATGGATCTCAGCAACACTACTTTGTATATCCACTTATCTTTCAGGAGTA
TATTTATGCAATTGCTCATGATCGTGGTTTAAATAAATCCATTTTGTTGGAAAATTTAGGTTATGACAAAAAATATAGTT
TTTTAATTGTAAAACGTTTAATTCCTCATTTAATTACTCAAATGTATCAACAGAATCATTTTCTTTTTTCTGCTAATGAT
TCTAAGCAAAATCACATTTTTGGGCACAACACCAATTTGTATTCTCAAATGATAGTAGAAGGATTTGCGGTCATTCTAGA
AATTCCATTTTCTCTACAATTCATATCTTCCCTAGAAGAGAAAGAGTTAGTCAAATCTCATAATTTACGATCAATTCATT
CAATATTTCCTTTTTTAGAGGACAAATTGTTACATTTAAATTATGTGTTAGATATATTAATACCCCACTCCATACATCTG
GAAATTATGGTTCAAACTCTTCGTTACTGGGTAAGGGATGCTTCTTCTTTGCATTTATTACGATTCTTTCTCCACGAAAG
TCGTAATTGGAATAATATTATTACTACAAAAAAATCTAGTTTTTCTTTTTCAAAAAGAAATCAAAGATTATTTTTGTTTC
TATATAATTCTCATGTATGTGAATACGAATCTGTTTTTGTTTTTCTACGCAACCAATCTTTTCATTTACGATCAATATCT
TCTGAAAATTTTTTTGAACGAATCTATTTCTATGGAAAAATAGAATATNTTTTAGAAGTATTTACTAAAGATCTTCAAGA
CATTCTAGGGTTGTTCAAGGATTCTTTCATACATTATGTTAGGTATCAAAGAAAATCCATTTTGGCTTTAAAGGGGACGT
CTCTTTTGATGAATAAATGGAAATATTACCTTCTGAATTTCTGGCAATGTTATTTTTACATGTGGTCTCAACCAGGAAGG
ATCCATATAAACCAATTATCCAATAAGTCCCTCGACTTTCTAGGCTATCTTTCAAGTGTGCAACTAAACCCGTTAAGGNT
ACGTAGTCAAATGTTAGAAAATGTATTTATAATA
>845376 ; superkingdom: Eukaryota, kingdom: Viridiplantae, phylum: Streptophyta, subclass: asterids, order: Ericales, family: Polemoniaceae, genus: Gilia, species: Gilia capitata, subspecies: Gilia capitata subsp. abrotanifolia ; 845376
ATGAAGGAATTCAAAACCAATTTTGAACTAGACGGATCTCAGCAACACTACTTTGTATATCCACTTATCTTTCAGGAGTA
TATTTATGCACTTGCTCATGATCGTGGTTTAAATAAATCCATTTTGTTGGAAAATTTTTTTTATGATAAAAAATATAGTT
TATTACGTGTAAAACGTTTAATTCCTCATTTAATTACTCAAATGTATCAACAGAATCATTTTCTTTTTTCTGCTAATGAT
TCTAAGCAAAATTACATTTTTGGGCACAACACGAATTTGTATTATCAAATNATAGTAGAGGGATTTGCGGTCATTCTAGA
AATTCCATTTTCTATACAATTTATATCTTGCCTAGAAGAGAAAGAGTTAGTCAAATCTCATAATTTACGCTCAATTCATT
CAATATTTCCTTTTTTAGAGGACAAATTGGTACATTTAAATTATGTGTTAGATATACTCATACCCCACTCCGTACATCTG
GAAATTTTGGTTCAAACTCTTCGTTACCGGGTAAAGGATGCTTCTTCTTTGCATTTATTACGATTCTTTCTACACGAATA
TCGTAATTGGAATAATATTATTACTACAAAAAAATCTAGTTTTTCTTTTTCAAAAAGAAATCAAAGATTATTTTTGTTTC
TATATAATTCTCATGTATGTGAATATGAATCTATTTTTGTTTTTCTACGCAACCGGTCTTTTCATTTACGATCAACATCT
TCTGAAAATTTTTTTGAACGACTCTATTTCTATGAAAAAATAGAATATNTTTTAGAAGTATTTATTAAAGATCTTCAAGA
TATNCTAGGTTTGTTCAAGGATCCTTTCATACATTATGTTAGGTATCAAAGAAAATCGATTTTGGCTTTAAAAGGGACAT
CTCTGTTGATGAATAAATGGAAATATTACCTTATGAATTTCTGGCAATGTTATTTTTACATGTGGTCTCAACCAGGAAGG
ATCCATATAAACCAATTATCCAATAAGTCCCTCGACTTTCTAGGCTATCTTTCAAGTGTGCAACTAAACCGATCAAGGGT
ACGTAGTCAAATGTTAGAAAATGTATTTCTAATA
>845378 ; superkingdom: Eukaryota, kingdom: Viridiplantae, phylum: Streptophyta, subclass: asterids, order: Ericales, family: Polemoniaceae, genus: Saltugilia, species: Saltugilia caruifolia ; 845378
ATGGAGGAATTCAAAACAAATTTCGAACTATATGGATCTCAGCAACACTACTTTGTATATCCACTTATCTTTCAGGAGTA
TATTTATGCAATTGCTCATGATCGTGGTTTAAATAAATCCATTTTGTTGGAAAATTTAGGTTATGACAAAAAATATAGTT
TTTTAATTGTAAAACGTTTAATTCCTCATTTAATTACTCAAATGTATCAACAGAATCATTTTCTTTTTTCTGCTAATGAT
TCTAAGCAAAATCACATTTTGGGGCACAACACCAATTTGTATTCTCAAATGATAGTAGAAGGATTTGCGGTCATTCTAGA
AATTCCATTTTCTCTACAATTCATATCTTCCCTAGAAGAGAAAGAGTTAGTCAAATCTCATTATTTACGATCAATTCATT
CAATATTTCCTTTTTTAGAGGACAAATTGTTACATTTAAATTATGTGTTAGATATATTAATACCCCACTCCATACATCTG
GAAATTATGGTTCAAACTCTTCGTTACTGGGTAAGGGATGCTTCTTCTTTGCATTTATTACGATTCTTTCTCCACGAAAG
TCGTAATTGGAATAATATTATTACTACAAAAAAATCTAGTTTTTCTTTTTCAAAAAGAAATCAAAGATTATTTTTGTTTC
TATATAATTCTCATGTATGTGAATACGAATCCGTTTTTGTTTTTCTACGCAACCAATCTTTTCATTTACGATCAATATCT
TCTGAAAATTTTTTTGAACGAATCTATTTCTATGGAAAAATAGAATATNTTTTAGAAGTATTTACTAAAGATCTTCAAGA
CATTCTAGGGTTGTTCAAGGATCCTTTCATACATTATGTTAGGTATCAAAGAAAATCCCTTTTGGCTTTAAAGGGGACGT
CTCTTTTGATGAATAAATGGAAATATTACCTTCTGAATTTCTGGCAATGTTATTTTTACATGTGGTCTCAACCAGGAAGG
ATCCATATAAACCAATTATCCAATAAGTCCCTCGACTTTCTAGGCTATCTTTCAAGTGTGCAACTAAACCCGTTAAGGCT
ACGTAGTCAAATGTTAGAAAATGTATTTATAATA
>845380 ; superkingdom: Eukaryota, kingdom: Viridiplantae, phylum: Streptophyta, subclass: asterids, order: Ericales, family: Polemoniaceae, genus: Linanthus, species: Linanthus filiformis ; 845380
ATGGAGGAATTCAAAAGAAATTTCGAACTATATGGATCTCAGCAACACCACTTTGTATATCCACTTATCTTTCAGGAGTA
TATTTATGCACTTGCTCATGATCGTGGTTTAAATAAATACATTTTGTTGGAAAATTTAGGTTATAACAAAAAATATAGCT
TATTAATTGTAAAACGTTTAATTCCTTATTTAATTACTCAAATGTATCAACAGAATCATTTTCTTTTTTCTGCTAATGAT
TCTAAGCAAAATTTTATTTTTGNGCACAACACGAATTTGTATTCTCAAATGATAGTAGAAGGGTTTGTGGTCGTTCTAGA
AATTCCATTTTCTCGACAATTCATATCTTCCCTAGAAGAGGGGGGGTTAGTAAAATCTCATAATTTACGATCAATTCATT
CAATATTTCCCTTTTTCGAGGACAAATTGTTACATTTAAATTATGTGTTAGATATACTAATACCCCACTCCATACATCTG
GAAATTGTGGTTCAAACTCTTCGTTACTGGGTAAAAGATGCTTCTTCTTTGCATTTCTTACGATTCTTTCTCCACGAATG
TTGTAATTGGAAGAATATTATTACTACAAAAAAATCGAGTTTTTCTTTTTCAAAAAGAAATCAAAGATTATTTTTGTTTC
TCTATAATTCTCATGTATATGAATACGAATCCATTTTTGTTTTTCTACGCAACCAATCTTTTCATTTACGATCAATATCT
TCTGAAAATTTTTTTGAACGACTCTATTTCTATGGAAAAATAGAATATTTTTTAGAAGTATTTACTAAAGATCTTCAAGA
CATTCTAGGGCTGTTCAAGGAGCCTTTCATACATTATGTTAGGTATCAAAGAAAATCCATTTTGACTTTAAAAGGGACGT
CTCTTTTGATGAATAAATGGAAATATTACCTTATGAATTTCTGGCAATGTTATTTTTACATGTGGTCTCAATCAGGAAGG
ATCCATATAAACCAATTATCCAAAAAGTCCCTCGACTTTCTAGGATATCTTTCAAGTGTGCAACTAAACCGGTCAAGGGT
ACNTAGTCAAATGTTAGAAAATGTATTTCTAATA
>845382 ; superkingdom: Eukaryota, kingdom: Viridiplantae, phylum: Streptophyta, subclass: asterids, order: Ericales, family: Polemoniaceae, genus: Aliciella, species: Aliciella hutchinsifolia ; 845382
ATGGAGGAATTCAAAAGAAATTTTGAACTATATGGATCTCAGCAACATTACTTTGTATATCCACTTATCTTTCAGGAGTA
TATTTATGCACTTGCTCATGATCGGGGTTTAAATAAATGCATTTTGTTGGAAAATTTAGGTTCTGACAAAAAATATAGCT
TATTAATTGTAAAACGTTTAATTCCTCATTTAATTACTCAAATGTATCAACAGAATCATTTTCTTTTTTCTGCTAATGAT
TCTAAACAAAATCACATTTTTGGACACAACACGAATTTGTATTATCAAATGATAATAGAAGGATTTGCAGTCGTTCTAGA
AATTCCATTTTCTCTACAATTCAAATCTTCCCTAGAAGAGAAAGAGTTAGTAAAATCGCATAATTTACGATCAATTCATT
CAATATTTCCTTTTTTAGAGGACAAATTGTTACATTTAAATTATGTGTTAGATATACTAATACCCCACTCCATACATCTG
GAAATTATGGTTCAAACTCTTCGTTACTGGGTAAAGGATGCTTCTTCGTTGCATTTATTACGATTCTTTCTCCACGAATG
TCGTACTTGGAATAATATTATTACTACAAAAAAATCTAGTTTTTCTTTTTCAAAAAGAAATCAAAGATTATTTTTGTTTC
TATATAATTCTCATGTATGTGAATACGAATCCATTTTTTTTTTTCTACGCAAAAAATTTTTTCATTTACGATCAATATTT
TTTGAAAATTTTTTTGAACGACTCTATTTCTATGGAAAAATAGAATATTTTTTAGAAGTATTTACTAAAGATCTTCAAGA
GATTCTAGGNTTGTTCAAGGATCCTTTCATACATTATGTTAGGTATCAAAGAAAGTCTATTTTGGCTTTCAAAGGGACGT
CTCTTTTGATGAATAAATGGAAATATTACCTTATGAATTTCTGGCAATGTTATTTTTACATGTGGTCTCAACCAGGAAGG
ATCCATATAAACCAATTATCCAATAAGTCCCTCGGCTTTCTAGGCTATCTTTCAAGTGTGCAACTAAACCCGTCAAGGGT
ACGTAGTCAAATGTTAGAAAATGTATTTCTAATA
>845384 ; superkingdom: Eukaryota, kingdom: Viridiplantae, phylum: Streptophyta, subclass: asterids, order: Ericales, family: Polemoniaceae, genus: Gilia, species: Gilia inconspicua ; 845384
ATGAAGGAATTCAAAACCAATTTTGAACTAGACGGATCTCAGCAACACTACTTTGTATATCCACTTATCTTTCAGGAGTA
TATTTATGCACTTGCTCATGATCGTGGTTTAAATAAATCCATTTTGTTGGAAAATTTTTTTTATGATAAAAAATATAGTT
TATTACGTGTAAAACGTTTAATTCCTCACTTAATTACTCAAATGTATCAACAGAATCATTTTCTTTTTTCTGCTAATGAT
TCTAAGCAAAATCACATTTTTGGGCACAACACGAATTTGTATTATCAAATGATAGTAGAGGGATTTGCGGTCATTCTAGA
AATTCCATTTTCTCTACAATTAATATATTCCCTAGAAGAGAAAGAGTTAGTCAAATCTCATAATTTACGATCAATTCATT
CAATATTTCCTTTTTTAGAGGACAAATTGGTACATTTAAATTATGTGTTAGATATACTCATACCCCACTCCATACATCTG
GAAATTTTGGTTCAAACTCTTCGTTACCGGGTAAAGGATGCTTCTTCTTTGCATTTATTACGATTCTTTCTACACGAATG
TCGTAATTGGAATAATATTATTACTACAAAAAAATCTAGTTTTTCTTTTTTAAAAAGAAATCAAAGNTTATTTTTGTTTC
TATATAATTCTCATGTATGTGNATACGAATCCATTTTTGTTTTTCTACGCAACCGGTCTTTTCATTTACGATCAACATCT
TCTGAAAATTTTTTTGAACGACTCTATTTCTATGGAAAAATAGAATATTTTTTAGAAGTATTTATTAAAGATCTTCAAGA
TATTCTAGGTTTGTTCAAGGATCCTTTCATACATTATGTTAGGTATCAAAGAAAATCGATTTTGGCTTTAAAAGGGACAT
CTCTGTTGATTAAAAAATGGAAATATTACCTTATGAATTTCTGGCAATGTTATTTTTACATGTGGTCTCAACCAGGAAGG
ATCCATATAAACCAATTATCCAATAAGTCCCTCGACTTTCTAGGCTATCTTTCAAGTGTGCAACTAAACCGATCAAGGGT
ACGTAGTCAAATGTTAGAAAATGTATTTCTAATA
>845386 ; superkingdom: Eukaryota, kingdom: Viridiplantae, phylum: Streptophyta, subclass: asterids, order: Ericales, family: Polemoniaceae, genus: Gilia, species: Gilia ochroleuca, subspecies: Gilia ochroleuca subsp. exilis ; 845386
ATGAAGGAATTCAAAACCAATTTTGAACTAGACGGATCTCAGCAACACTACTTTGTATATCCACTTATCTTTCAGGAGTA
TATTTATGCACTTGCTCATGATCGTGGTTTAAATAAATCCATTTTGTTGGAAATTTTTTTTTATGATAAAAAATATAGTT
TATTACGTGTAAAACGTTTAATTCCTCACTTAATTACTCAAATGTATCAACAGAATCATTTTCTTTTTTCTGCTAATGAT
TCTAAGCAAAATCACATTTTTGGGCACAACACGAATTTGTATTATCAAATGATAGTAGAGGGATTTGCGGTCATTCTAGA
AATTCCATTTTCTCTACAATTNATATATTCCCTAGAAGAGAAAGAGTTAGTCAAATCTCATAATTTACGATCAATTCATT
CAATATTTCCTTTTTTAGAGGACAAATTGGTGCATTTAAATTATGTGTTAGATATACTCATACCCCACTCCATACATCTG
GAAATTTTGGTTCAAACTCTTCGTTACCGGGTAAAGGATGCTTCTTCTTTGCATTTATTACGATTCTTTCTACACGAATG
TCGTAATTGGAATAATATTATTACTACAAAAAAATCTAGTTTTTCTTTTTTAAAAAGAAATCAAAGATTATTTTTGTTTC
TATATAATTCTCATGTATGTGAATACGAATCCATTTTTGTTTTTCTACGCAACCGGTCTTTTCATTTACGATCAACATCT
TCTGAAAATTTTTTTGAACGACTCTATTTCTATGGAAAAATAGAATATNTTTTAGAAGTATTTATTAAAGATCTTCAAGA
TATTCTAGGTTTGTTCAAGGATCCTTTCATACATTATGTTAGGTATCAAAGAAAATCGATTTTGGCTTTAAAAGGGACAT
CTCTGTTGATTAAAAAATGGAAATATTACCTTATGAATTTCTGGCAATGTTATTTTTACATGTGGTCTCAACCAGGAAGG
ATCCATATAAACCAATTATCCAATAAGTCCCTCGACTTTCTAGGCTATCTTTCAAGTGTGCAACTAAACCGATCAAGGGT
ACGTAGTCAAATGTTAGAAAATGTATTTCTAATA
>845388 ; superkingdom: Eukaryota, kingdom: Viridiplantae, phylum: Streptophyta, subclass: asterids, order: Ericales, family: Polemoniaceae, genus: Gilia, species: Gilia scopulorum ; 845388
ATGAAGGAATTCAAAACCAATTTTGAACTAGACGGATCTCAGCAACACTACTTTGTATATCCACTTATCTTTCAGGAGTA
TATTTATGCACTTGCTCATGATCGTGGTTTAAATAAATCCATTTTGTTGGAAAATTTTTTTTATGATAAAAAATATAGTT
TATTACGTGTAAAACGTTTAATTCCTCACTTAATTACTCAAATGTATCAACAGAATCATTTTCTTTTTTCTGCTAATGAT
TCTAAGCAAAATCACATTTTTGGGCACAACACGAATTTGTATTATCAAATGATAGTAGAGGGATTTGCGGTCATTCTAGA
AATTCCATTTTCTCTACAATTTATATCTTCCCTAGAAGAGAAAGAGTTAGTCAAATCTCATAATTTACGATCAATTCATT
CAATATTTCCTTTTTTAGAGGACAAATTGGTACATTTAAATTATGTGTTAGATATACTCATACCCCACTCCATACATCTG
GAAATTTTGGTTCAAACTCTTCGTTACCGGGTAAAGGATGCTTCTTCTTTGCATTTATTACGATTCTTTCTACACGAATG
TCGTAATTGGAATAATATTATTACTACAAAAAAATCTAGTTTTTCTTTTTTAAAAAGAAATCAAAGATTATTTTTGTTTC
TATATAATTCTCATGTATGTGAATACGAATCCATTTTTGTTTTTCTACGCAACCGGTCTTTTCATTTACGATCAACATCT
TCTGAAAATTTTTTTGAACGACTCTATTTCTATGGAAAAATAGAATATTTTTTAGAAGTATTTATTAAAGATCTTCAAGA
TATTCTAGGTTTGTTCAAGGATCCTTTCATACATTATGTTAGGTATCAAAGAAAATTGATTTTNGCTTTAAAAGGGACAT
CTCTGTTGATTAAAAAATGGAAATATTACCTTATGAATTTCTGGCAATGTTATTTTTACATGTGGTCTCAACCAGGAAGG
ATCCATATAAACCAATTATCCAATAAGTCCCTCGACTTTCTAGGCTATCTTTCAAGTGTGCAACTAAACCGATCAAGGGT
ACGTAGTCAAATGTTAGAAAATGTATTTCTAATA
>845390 ; superkingdom: Eukaryota, kingdom: Viridiplantae, phylum: Streptophyta, subclass: asterids, order: Ericales, family: Polemoniaceae, genus: Saltugilia, species: Saltugilia splendens ; 845390
ATGGAGGAATTCAAAACAAATTTCGAACTATATGGATCTCAGCAACACTACTTTGTATATCCACTTATCTTTCAGGAGTA
TATTTATGCAATTGCTCATGATCGTGGTTTAAATAAATCCATTTTGTTGGAAAATTTAGGTTATGACAAAAAATATAGTT
TTTTAATTGTAAAACGTTTAATTCCTCATTTAATTACTCAAATGTATCAACAGAATCATTTTCTTTTTTCTGCTAATGAT
TCTAAGCAAAATCACATTTTGGGGCACAACACCAATTTGTATTCTCAAATGATAGTAGAAGGATTTGCGGTCATTCTAGA
AATTCCATTTTCTCTACAATTCATATCTTCCCTAGAAGAGAAAGAGTTAGTCAAATCTCATAATTTACGATCAATTCATT
CAATATTTCCTTTTTTAGAGGACAAATTGTTACATTTAAATTATGTGTTAGATATATTAATACCCCACTCCATACATCTG
GAAATTATGGTTCAAACTCTTCGTTACTGGGTAAGGGATGCTTCTTCTTTGCATTTATTACGATTCTTTCTCCACGAAAG
TCGTAATTGGAATAATATTATTACTACAAAAAAATCTAGTTTTTCTTTTTCAAAAAGAAATCAAAGATTATTTTTGTTTC
TATATAATTCTCATGTATGTGAATACGAATCCGTTTTTGTTTTTCTACGCAACCAATCTTTTCATTTACGATCAATATCT
TCTGAAAATTTTTTTGAACGAATCTATTTCTATGGAAAAATAGAATATTTTTTAGAAGTATTTACTAAAGATCTTCAAGA
CATTCTAGGGTTGTTCAAGGATCCTTTCATACATTATGTTAGGTATCAAAGAAAATCCCTTTTGGCTTTAAAGGGGACGT
CTCTTTTGATGAATAAATGGAAATATTACCTTCTGAATTTCTGGCAATGTTATTTTTACATGTGGTCTCAACCAGGAAGG
ATCCATATAAACCAATTATCCAATAAGTCCCTCGACTTTCTAGGCTATCTTTCAAGTGTGCAACTAAACCCGTTAAGGCT
ACGTAGTCAAATGTTAGAAAATGTATTTATAATA
>845392 ; superkingdom: Eukaryota, kingdom: Viridiplantae, phylum: Streptophyta, subclass: asterids, order: Ericales, family: Polemoniaceae, genus: Lathrocasis, species: Lathrocasis tenerrima ; 845392
ATGGAGGAATTCAAAAGAAAGTTCGAACTATATGGATCTCAGCAACACTACTTTGTATATCCACTTATCTTTCAGGAGTA
TATTTATGCACTTGCTTATGATCGTGGTTTAAATAAATCCATTTTGTTGGAAAATTTAGTTTATGATAAAAAATATAGTT
TATTAATTGTAAAACGTTTAATTCCTCATTTAATGACTCAAATGTATCAACAGAATCATTTTATTTTTTCTGCTAATGAT
TCTAAACAAAATCACATTTTTGGGCACAACACGAATTTGTATTATCAAATAATAGTTGAAGGATTTGTGGTCATTCTAGA
AATTCCATTTTCTCTAAAATTTATATCTTCCCTAGCAGAGAAAGAGTTAGTCAAATCTCATAATTTACGCTCAATTCATT
CAATATTTCCTTTTTTAGAGGACAAATTGTTACATTTAAATTATGTGTTCGATATACTAATACCCCACTCCATACATTTA
GAAATTTTGGTTCAAACTCTTCGTTACTGGGTAAAGGATGCTTCTTCTTTGCATTTATTACGATTCTTTCTCCACGAATG
CCGTAATTGGAATAATATTATTACTAAAAAAAAATATAGTTTTTCTTTTTCAAAAAGAAATCAAAGATTATTTTTGTTTC
TATATAATTCTCATCTATGTGAATACGAATCCATTTTTGTTTTTCTACGCAATCAATCTTTTCATTTACGATCAACATCT
TCTGAAAATTTTTTTGAACGACTCTACTTCTATGGAAAAATGGAATATACTTTAGAAGTATTTACTAAAGATCTTCAAGA
TATTCTAGGGTTGTTCAAGGATCCTTTCATACATTATGTTAGGTATCAAAGAAAATCCCTTTTGGCTTTAAAAGGGACAT
CTCTGTTCATGAATAAATGGAAATATTACCTTATGAATTTCTGGCAATGTTATTTTTACATGTGGTCTCAACCAGGAAGG
ATCCATATAAACCAATTATCCAATAAGTCCCTCGACTTTCTAGGCTATCTTTCAAGTGTGCAACTAAACCGGTCAAGGAT
ACGTAGTCAAATGTTAGAAAATGTATTTCTAATA
>845394 ; superkingdom: Eukaryota, kingdom: Viridiplantae, phylum: Streptophyta, subclass: asterids, order: Ericales, family: Polemoniaceae, genus: Navarretia, species: Navarretia leptalea, subspecies: Navarretia leptalea subsp. leptalea ; 845394
ATGGAGGAATTCAAAAGAAACTTCGAACTATATGGATCTCAGCAACACTACTTTGTATATCCACTTATCTTTCAGGAGTA
TATTTATGCACTTGCTCATGATCGTAGTTTAAATAAATCCATTTTGTTGGAAAATTTAGGTTATGATAAAAAATATAGTT
TATTAATTGTAAAACGTTTAATTCCGCATTTAATTACTCAAATGTATCAACAGAATCTTTTTATTTTTTCTGCTAATGAT
TCTAAGCAAAACAAAATTTTTCTGCACAACACGAATTTGTATTATCAAATGATAGTAGAAGGATTTGCGGTCATTCTAGA
AATTCCATTTTCTCTACAATTTATATCTTGCCTAGAAGAGAAAGAGTTAGTCAAATCTCATAATTTACGATCGATTCATT
CAATATTTCCTTTTTTAGAGGACAAATTGTTACATTTAAATTATGTGTTAGATATACTAATACCCCACTCCATACATCTG
GAAATTTTAGTTCAAACTCTTCGTTACTGGGTAAAGGATGCTTCGTCTTTACATTTATTACGATTCTTTCTCCACGAATG
TCGTAATTGGAATATTACTACAAAAAAATCTAGCTTTTTTTTTTCAAAAAGAAATCAAAGATTCTTTTTGTTTCTATATA
ATTCTCATGTATGTGAATACGAATCCTTTTTTGTTTTTATACGCAACCGATCTTTTCATTTACGGTCAACATCTTCTGAA
AATTTTTTTGAACGACTCTTTTTCTATGGAAAAATAGAATATNTTTTAGAAGTATTTAGTAAAGATCTTCAAGACATTCT
AGGGTTGTTCAAGGATCCTTTCATACATTATGTTAGGTATCAAAGAAAATCCCTTTTGGCTTTAAAAGGGTCGTCTTTGT
TGATGAATAAATGGAAATATTACCTTATTAATTTCTGGCAATGTTATTTTTACATGTGGTCTCAACCAGGAAGGATCCGT
ATAAATAAATTATCAAATAAGTCCCTCGACTTTCTAGGCTATCTTTCAAGTGTGCAACGAAACCGGTCAAGGGTACGTAG
TCAAATGTTCGAAAATATATTTCTAATA
>845398 ; superkingdom: Eukaryota, kingdom: Viridiplantae, phylum: Streptophyta, subclass: asterids, order: Ericales, family: Polemoniaceae, genus: Gilia, species: Gilia sinuata ; 845398
ATGAAGGAATTCAAAACCAATTTTGAACTAGACGGATCTCAGCAACACTACTTTGTATATCCACTTATCTTTCAGGAGTA
TATTTATGCACTTGCTCATGATCGTGGTTTAAATAAATCCATTTTGTTGGAAAATTTTTTTTATGATAAAAAATATAGTT
TATTACGTGTAAAACGTTTAATTCCTCACTTAATTACTCAAATGTATCAACAGAATCATTTTCTTTTTTCTGCTAATGAT
TCTAAGCAAAATCACATTTTTGGGCACAACAAGAATTTGTATTATCAAATGATAGTAGAGGGATTTGCGGTCATTCTAGA
AATTCCATTTTCTCTACAATTTATATATTCCCTAGAAGAGAAAGAGTTAGTCAAATCTCATAATTTACGATCAATTCATT
CAATATTTCCTTTTTTAGAGGACAAATTGGTACATTTAAATTATGTGTTAGATATACTCATACCCCACTCCATACATCTG
GAAATTTTGGTTCAAACTCTTCGTTACCGGGTAAAGGATGCTTCTTCTTTGCATTTATTACGATTCTTTCTACACGAATG
TCGTAATTGGAATAATATTATTACTACAAAAAAATCTAGTTTTTCTTTTTTAAAAAGAAATCAAAGATTATTTTTGTTTC
TATATAATTCTCATGTATGTGAATACGAATCCATTTTTGTTTTTCTACGCAACCGGTCTTTTCATTTACGATCAACATCT
TCTGAAAATTTTTTTGAACGACTCTATTTCTATGGAAAAATAGAATATTTTTTAGAAGTATTTATTAAAGATCTTCAAGA
TATTCTAGGTTTGTTCAAGGATCCTTTCATACATTATGTTAGGTATCAAAGAAAATCGATTTTGGCTTTAAAAGGGACAT
CTCTGTTGATTAAAAAATGGAAATATTACCTTATGAATTTCTGGCAATGTTATTTTTACATGTGGTCTCAACCAGGAAGG
ATCCATATAAACCAATTATCCAATAAGTCCCTCGACTTTCTAGGCTATCTTTCAAGTGTGCAACTAAACCGATCAAGGGT
ACGTAGTCAAATGTTAGAAAATGTATTTCTAATA
>845400 ; superkingdom: Eukaryota, kingdom: Viridiplantae, phylum: Streptophyta, subclass: asterids, order: Ericales, family: Polemoniaceae, genus: Gilia, species: Gilia stellata ; 845400
ATGAAGGAATTCAAAACCAATTTTGAACTAGACGGATCTCAGCAACACTACTTTGTATATCCACTTATCTTTCAGGAGTA
TATTTATGCACTTGCTCATGATCGTGGTTTAAATAAATCCATTTTGTTGGAAAAATTTTTTTATGATAAAAAATATAGTT
TATTACGTGTAAAACGTTTAATTCCTCATTTAATTACTCAAATGTATCAACAGAATCATTTTCTTTTTTCTGCTAATGAT
TCTAAGCAAAATCACATTTTTGGGCACAACACGAATTTGTATTATCAAATGATAGTAGAGGGATTTGCGGTCATTCTAGA
AATTCCATTTTCTCTACAATTTATATCTTCCCTAGAAGAGAAAGAGTTAGTCAAATCTCATAATTTACGATCAATTCATT
CAATATTTCCTTTTTTAGAGGACAAATTGGTACATTTAAATTATGTGTTAGATATACTCATACCCCACTCCATACATCTG
GAAATTTTGGTTCAAACTCTTCGTTACCGGGTAAAGGATGCTTCTTCTTTGCATTTATTACGATTCTTTCTACACGAATA
TCGTAATTGGAATAATATTATTACTACAAAAAAATCTAGTTTTTCTTTTTCAAAAAGAAATCAAAGATTATTTTTGTTTC
TATATAATTCTCATGTATGTGAATACGAATCCATTTTTGTTTTTCTACGCAACCGGTCTTTTCATTTACGATCAACATCT
TCTGAAAATTTTTTTGAACGACTCTATTTCTATGGAAAAATAGAATATTTTTTAGAAGTATTTATTAAAGATCTTCAAGA
TATTCTAGGTTTGTTCAAGGATCCTTTCATACATTATGTTAGGTATCAAAGAAAATCGATTTTNGCTTTAAAAGGGACAT
CTCTGTTGATGAATAAATGGAAATATTACCTTATGAATTTCTGGCAATGTTATTTTTACATGTGGTCTCAACCAGGAAGG
ATCCATATAAACCAATTATCCAATAAGTCCCTCGACTTTCTAGGCTATCTTTCAAGTGTGCAACTAAACCGATCAAGGGT
ACGTAGTCAAATGTTAGAAAATGTATTTCTAATA
>845413 ; superkingdom: Eukaryota, kingdom: Viridiplantae, phylum: Streptophyta, subclass: asterids, order: Ericales, family: Polemoniaceae, genus: Phlox, species: Phlox hoodii ; 845413
ATGGAGGAATTCAAAAGAAATTTCGAACTATATGGATCTAAGCAACACCACTTTGTATATCCACTTATCTTTCAGGAGTA
TATTTATGCACTTGCTCATGATCGTGGTTTAAATAAATACATTTTGTTGGAGAATTTAGGTTATGACAAAAAATATAGCT
TATTAATTGTAAAACGTTTAATTCCTCATTTAATTAATCAAATGTATCAACAGAATCATTTTCTTTTTTCTGCTAATGAT
TCTAAGCAAAATCACGTTTTTGGACACAACACAAATNNGTATTCTCAAATGATAGTAGAAGGGTTTGTGGTCGTTCTAGA
AATTCCATTTTCTCTACAATTCATATCTGCCCTAGAAGAGGGGGGGTTAGTAAAATCTCATAATTTACGATCAATTCATT
CAATATTTCCTTTTTTAGAGGACAAATTGTTACATTTAAATTATGTGTTAGATATACTAATGCCCCACTCCATACATCTG
GAAATTATGGTTCAAACTCTTCGTTACTGGGTAAAAGATGCTTCTTCTTTGCATTTCTTACGATTCTTTCTCCACGAATG
TCGTAATTGGAATAATATTATTACTACAAAAAAATCTAGTTTTTCTTTTTCAAAAAAAAATAAAAGATTCTTTTTGTTTC
TATATAATTCTCATGTATATGAATACGAATCCATTTTTGTTTTTCTACGCAACCAATCTTTTCATTTACGATCAATATCT
TTTGAAAATCTTCTTGAACGACTCTCTTTCTATGGAAAAATAGAATATTTTTTAGAAGTATTTACTAAAGATCTTCAAGA
CATTATAGGGCTGTTCAAGGACCCTTTCATACATTATGTTAGGTATCAAAGAAAATCTATTTTTACTTTAAAAGGGACGT
CTCTTTTGATGAATAAATGGAAATATTACTTTATGAATTTCTGGGAGTCTTATTTTTACATGTGGTCTCAACCAGGAAGG
ATCCATATAAACCAATTATCCAACAAGTCCCTCGACTTTCTAGGCTATTTTTCAAGTGTGCAACTAAACCGGTCAAGGGT
ACGTAGTCAAATGTTAGAAAATATCTTTCTAATA
>845415 ; superkingdom: Eukaryota, kingdom: Viridiplantae, phylum: Streptophyta, subclass: asterids, order: Ericales, family: Polemoniaceae, genus: Phlox, species: Phlox gracilis ; 845415
ATGGAGGAATTCAAAAGAAATTTCGAACTATATGGATCTCAGCAACACCACTTTGTATATCCACTTATCTTTCAGGAGTA
TATTTATGCACTTGCTCATGATCGTGGTTTAAATAAATACATTTTGTTGGAGAATTTAGGTTATGACAAAAAATATAGCT
TATTAATTATAAAACGTTTAATTCCTCATTTAATTAATCAAATGTATCAACAGAATCATTTTCTTTTTTCTACTAATGAT
TCTAAGCAAAATCACGTTTTTGGACACAACACGAATTTGTATTCTCAAATGATAGTAGAAGGGTTTGTGGTTGTTCTAGA
AATTCCATTTTCTATACAATTCATATCTGCCCTAGAAGAGGGGGGGTTAGGAAAATCTCATAATTTACGATCAATTCATT
CAATATTTCCTTTTTTAGAGGATAAATTGTTACATTTAAATTATGTGTTAGATATACTACTACCTCACTCCATACATCTG
GAAATTCTGGTTCAAACTCTTCGTTACTGGGTAAAAGATGCTTCTTCTTTGCATTTCTTACGATTCTTTCTCCACGAATG
TCGGAATTGGAATAATATTATTACTACAAAAAAATCTAGTTTTTCTTTTTCAAAAAAAAATAAAAGATTCTTTTTGTTTC
TATATAATTCTCATGTATATGAATACGAATCCATTTTTGTTTTTCTACGCAACCAATCTTTTCATTTACGATCAATATCT
TTTGAAAATCTTTTTGAACGACTCTATTTCTATGGAAAAATAGAATATTTTTTAGAAGTATTTACTAAAGATCTTCAAGA
CATTATAGGGCTGTTCAAGGACCCTTTCATACATTATGTTAGGTATCAAAGAAAATCTATTTTTACTTTAAAAGGGACGT
CTCTTTTGATGAATAAATGGAAATATTACTTTATGAATTTCTGGGAATCTTATTTTTATATGTGGTCTCAACCAGGAAGG
ATCCATATAAACCAATTATCCAACAAGTCCCTCGACTTTCTAGGCTATCTTTCAAGTGTGCAACTAAACCCGTCAAGGTT
ACGTAGTCAAATGTTAGAAAATATCTTTTTAATA
>845501 ; superkingdom: Eukaryota, kingdom: Viridiplantae, phylum: Streptophyta, order: Saxifragales, family: Saxifragaceae, genus: Heuchera, species: Heuchera hirsutissima ; 845501
ATGGGGGAATTTCAAGGATATTTAGAACTCGATAAATTTCGGCAACATGACTTCCTATATCCACTTATCTTTCAGGAGTA
TATTTATGCACTTGCTCATGATCATGTTTTAAATAGATCCATTTTGTTGGATAATTTTGGTTATGACAATAAATCCAGTT
CACTAATTGTGAAACGTTTAATTACTCGAATGTGTCAACAGAATCATTTTTTTATTTCTGCTAATGATTCGAACCAAAAT
CCATTTTTGGGGCATAACAAGAATTTATATTCTCAAATGATATCAGAGGGATTTGCAGTCATTGTGGAAATTCGGTTTTC
CCTACGATTTGTATCTTCCTTAGAAAAGAAAGAATTAGTAAAATCTCATAATTTACGATCAATTCATTCAATATTTCCTT
TTTTAGAAGACAATTTTTTACATTTAAATTATGTGTCAGATATACTAATACCCCACCCCATCCATCTTGAAATATTGGTT
CAAACTCTTCGCTACTGGGTGAAGGATGCCTCTTCATTGCATTTATTACGATTCTTTCTCTATGAGTATCAGAATTGGAA
TAGTCTTATTACTCCAACTCCAAAGAAATCCATTTCCATTGTTTCAAAAAGGAATCAAAGATTATTCTTGTTTTTATATA
ATTCTTATGTATGTGAATACGAATCTATCTTCATTTTTCTTTGTAACCAATCTTCTNATTTACGATCAACATCTTCTGGA
ACTCTTTTTGAGCGAATACATTTCTATGGAAAAATAAAACATGTTTTAGAAGTCTTTTCTAATGATTTTCCGACCGTCCT
ATGGTTGTTCAAAGATCCGTTCATGCATTATGTTAGGTATCAAGGAAAATCAATTCTGGCATCAAAAGGTACGCCTCTTC
TGCTGAATAAATGGAAATATTACCTTGTCAATTTATGGCAATGTAATTTTTACGTATGGTCTCAACCAGGAAGGATCCAT
ATAAACCAATTATCCAATCATTCCCTCGACTTTCTGGGCTATCTTTCGAGTGTGCGACTAAATCCTTCAGTAGTGCGGAG
TCAAATGCTAGAAA
>845503 ; superkingdom: Eukaryota, kingdom: Viridiplantae, phylum: Streptophyta, order: Saxifragales, family: Saxifragaceae, genus: Heuchera, species: Heuchera rubescens ; 845503
ATGGAGGAATTTCAAGGATATTTAGAACTCGATAAATTTCGGCAACATGACTTCCTATATCCACTTATCTTTCAGGAGTA
TATTTATGCACTTGCTCATGATCATGTTTTAAATAGATCCATTTTGTTGGATAATTTTGGTTATGACAATAAATCCAGTT
CACTAATTGTGAAACGTTTAATTACTCGAATGTGTCAACAGAATCATTTTATTATTTCTGCTAATGATTCGAACCAAAAT
CAATTTTTTGGACATAACAAGAATTTATATTCTCAAATGATATCAGAGGGGTTTGCAGTCATTGTGGAAATTCCGTTTTC
CCTACGATTTGTATCTTCCTTAGAAAAGAAAGAATTAGTAAAATCTTTACGATCAATTCATTCAATATTTCCTTTTTTAG
AAGACAATTTTTTACATTTAAATTATGTGTCAGATATACTAATACCCCACCCCATCCATCTTGAAATATTGGTTCAAACT
CTTCGCTACTGGGTGAAAGATGCCTCTTCATTGCATTTATTACGATTCTTTCTCTATGAGTATCAGAATTGGAATAGTCT
TATTACTCCAACTCCAAAGAAATCCATTTCTATTGTTTCAAAAAGGAATCAAAGATTATTCTTATTTTTATATAATTCTT
ATGTATGTGAATACGAATCTATCTTCATTTTTCTTTGTAACCAATCTTCTCGTTTACGATCAACATCTTCTGGAACTCTT
TTTGAGCGAATACATTTCTATGGAAAAATAAAACATGTTGTAGAAGTCTTTTCTAATGATTTTCCGACCGTCCTATGGTT
GTTCAAAGATCCGTTCATGCATTATGTTAGGTATCAAGGAAAATCAATTCTGGCATCAAAAGGTACCCCCCTTCTGCTGA
ATAAATGGAAATATTACCTTGTCGATTTATGGCAATGTAATTTTTACGTATGGTCTCAACCAGGAAGGATCCATATAAAC
CAATTATCCAATCATTCCCTCGACTTTCTGGGCTATCTTTCGAGTGTGCAACTAAATCCTTCAGTAGTGCGGAGTCAAAT
GCTAGAAA
>845505 ; superkingdom: Eukaryota, kingdom: Viridiplantae, phylum: Streptophyta, order: Saxifragales, family: Saxifragaceae, genus: Heuchera, species: Heuchera rubescens ; 845505
ATGGGGGNATNNCAAGGATATTTAGAACTCGATAAATTTCGGCAACATGACTTCCTATATCCACTTATCTTTCAGGAGTA
TATTTATGCACTTGCTCATGATCATGTTTTAAATAGATCCATTTTGTTGGATAATTTTGGTTATGACAATAAATCCAGTT
CACTAATTGTGAAACGTTTAATTACTCGAATGTGTCAACAGAATCATTTTATTATTTCTGCTAATGATTCGAACCAAAAT
CAATTTTTTGGGCATAACAAGAATTTATATTCTCAAATGATATCAGAGGGATTTGCAGTCATTGTGGAAATTCCGTTTTC
CCTACGATTTGTATCTTCCTTAGAAAAGAAAGAATTAGTAAAATCTCATAATTTACGATCAATTCATTCAATATTTCCTT
TTTTAGAAGACAATTTTTTACATTTAAATTATGTGTCAGATATACTAATACCCCACCCCATCCATCTTGAAATATTGGTT
CAAACTCTTCGCTACTGGGTGAAAGATGCCTCTTCATTGCATTTATTACGATTCTTTCTCTATGAGTATCAGAATTGGAA
TAGTCTTATTACTCCAACTCCAAAGAAATCAATTTCTATTGTTTCAAAAAGGAATCAAAGATTATTCTTATTTTTATATA
ATTCTTATGTATGTGAATACGAATCTATCTTCATTTTTCTTTGTAACCAATCTTCTCATTTACGATCAACATCTTCTGGA
ACTCTTTTTGAGCGAATACATTTCTATGGAAAAATAAAACATGTTGTAGAAGTCTTTTCTAATGATTTTCCGACCGTCCT
ATGGTTGTTCAAAGATCCGTTCATGCATTATGTTAGGTATCAAGGAAAATCAATTCTGGCATCAAAAGGTACCCCCCTTC
TGCTGAATAAATGGAAATATTACCTTGTCAATTTATGGCAATGTAATTTTTACGTATGGTCTCAACCAGGAAGGATCCAT
ATAAACCAATTATCNAATCATTCCCTCGACTTTCTGGGCTATCTTTCGAGTGTGCAACTAAATCCTTCAGTAGTGCNGAG
TCAAATGCTAGAAA
>845539 ; superkingdom: Eukaryota, kingdom: Viridiplantae, phylum: Streptophyta, subclass: asterids, order: Ericales, family: Polemoniaceae, genus: Ipomopsis, species: Ipomopsis polycladon ; 845539
ATGGAGGAATTCAAAAGAAATTTCGAACTATATGGATCTCAGCAACATTACTTTGTATATCCACTTATCTTTCAGGAGTA
TATTTATGCACTTGCTCATGATCGTGGTTTAAATAAATCCATTCTGTTGGAAAATTTAAATTATGGCAAAAAATATAGCT
TATTAATTGTAAAACGTTTAATTCCTCATTTAATTACTCAAATGTATCAACAGAATCATTTTCTTTTTTCTGCTAATGAT
TCTAAGCAAAATCACATTTTTGGGCACAATACGGATTTGTATTTTCAAATGATAATAGAAGGATTTGCGGTTGTTCTAGA
AATTCCATTTTCTCTACAATTCATATCTTCCCTAGAAAAGAAAGAGTTAGTAAAATCTCATAATTTACGATCAATTCATT
CAATATTTTCTTTTTTAGAGGACAAATTGTTACATTTAAATTATGTGTTAGATATACTAATACCCCACTCCATACATCTG
GAAATTACGGTTCAAACTCTTCGTTACTGGGTAAAGGATGCTTCTTCTTTGCATTTATTACGATTCTTTCTCCACGAATA
TCGTAATTGGAATAATATTATTACTACAAAAAAATCTAGTTTTTCTTTTTCAAAAAGAAATCAAAGATTTTTTTTGTTTC
TATATAATTCTCATGTATGTGAATACGAATCCATTTTTTTTTTTCTACGCAAACAATCTTGTCATTTACGATCAATATCT
TCTGAAAATTTTTTTGAACGACTCTATTTTTATCGAAAAATAGAATATTTTTTAGAAGTATTTACTAAAGATCTTCAAGA
TATTCTAGGGTTGGTCAAAGATCCTTTCATACNTNATGTTAGGTATCAAAGAAAATCCCTTTTGGCTTTAAAAGGGACGT
CTCTTTTAATGAATAAATGGAAATATTACCTTATGAATTTCTGGCAATGTTATTTTTACATGTGGTCTCAACCAGGAAGG
ATCTATATAAACCATTTATCCAATAAGTCCCTCGATTTTTTAGGCTATTTTTCAAGTGTGCAACTAAACCCGTCAAGGGT
ACGTAGTCAAATGTTAGAAAATGTATTTCTAATA
>845541 ; superkingdom: Eukaryota, kingdom: Viridiplantae, phylum: Streptophyta, subclass: asterids, order: Ericales, family: Polemoniaceae, genus: Ipomopsis, species: Ipomopsis aggregata ; 845541
ATGGAGGAATTCAAAAGAAATTTCGAACTATATGGATCTCAGCAACATTACTTTGTATATCCACTTATCTTTCAGGAGTA
TATTTATGCACTTGCTCATGATCGTGGTTTAAATAAATCCATTCTGTTGGAAAATTTAAATTATGGCAAAAAATATAGCT
TATTAATTGTAAAACGTTTAATTCCTCATTTAATTACTCAAATGTATCAACAGAATCATTTTCTTTTTTCTGCTAATGAT
TCTAAGCAAAATCACATTTTTGNGCACAATACGGATTTGTATTTTCAAATGATAATAGAAGGATTTGCGGTTGTTCTAGA
AATTCCATTTTCTCTACAATTCATATCTTCCCTAGAAAAGAAAGAGTTAGTAAAATCTCATAATTTACGATCAATTCATT
CAATATTTCCTTTTTTAGAGGACAAATTGTTACATTTAAATTATGTGTTAGATATACTAATACCCCACTCCATACATCTG
GAAATTACGGTTCAAACTCTTCGTTACTGGGTAAAGGATGCTTCTTCTTTGCATTTATTACGATTCTTTCTCCACGNATA
TNGTAATTGGNATAATATTATTACTACAAAAAAATCTAGTTTTTCTTTTTCAAAAAGAAATCAAAGATTTTTTTTGTTTC
TATATAATTCTCANGTATGTGAATACGAATCTATTTTTTTTTTTCTACGCAAACAATCTTGTCATTTACNATCAATATCT
TCTGAAAATTTTTTTGAACGACTCTATTTTTATCGAAAAATAGAATATNTTTTAGAAGTATTTACTAAAGATCTTCAAGA
TATTCTAGGGTTGGTCAAAGATCCTTNCATACNTNATGTTAGGTATCAAAGAAAATCCCTTTTGGCTTTAAAAGGGACGT
CTCTTTTAATGAATAAATGGAAATATTACCTTATGAATTTCTGGCAATGTTATTTTTACATGTGGTCTCAACCAGGAAGG
ATCCATATAAACCATTTATCCAATAAGTCCCTCGATTTTTTAGGCTATTTTTCAAGTGTGCAACGAAACTCGTCAAGGGT
ACGTAGTCAAATGTTAGAAAATGTATTTCTAATA
>845545 ; superkingdom: Eukaryota, kingdom: Viridiplantae, phylum: Streptophyta, order: Saxifragales, family: Saxifragaceae, genus: Jepsonia, species: Jepsonia parryi ; 845545
ATGGGGGAATTTCAAGNATATTTAGAACTCGATAAATTTCGGCAACATTACTTCCTATATCCACTTATCTTTCAGGAGTA
TATTTATGCACTTGCTCATGATCATGTTTTAAATAGATCCATTTTGTTGGCTAATTTTGGTTATGACAATAAATCCAGTT
CAATAATTGTGAAACGTTTAATTACTCGAATGTGTCAACAGAATCATTTGCTTTTTTCTGCTAATGATTTGAACAAAAAT
AAATTTTGGGGGCATAACCAGAATTTTGATTCTCAAATGATATCAGAGGGATTTGCAGTCATTGTGGAAATTCCATTTTC
CCTACGATTAGTATCTTCCTTAGAAAGGAAAGAAATAGTCAAATCTAATAATTTACGATCAATTCATTCAATATTTCCTT
TTTTAGAAGACAATTTTTTACATTTAAATTATGTGTCAGATATACTAATACCCTACCCCATCCATCTGGAAATATTGGTT
CAAACTCTTCGCTACTGGGTGAAAGATGCCTCTTCTTTGCATTTATTACGATTCTTTCTCTATGAGTATCAGAATTGGAA
TAGTCTTATTAATCCAACTCCAAAGAAACCCATTTCCTTTGTTTCACAAAGGAATCAAAGATTATTCTTGTTTCTATATA
ATTCTTATGTATGTGAATACGAATCCACCTTCATTTTTCTTTGTAACCAATCTTCTCATTTACGATCAACATCTTATGGA
ACTCTTTTTGAGCGAATATATTTCTATGGAAAAAGAAAACATCTTGTAGAAGTCTTTTCTAATTATTTTCCGACCGCCCC
ATGGTTGTTCAAAGATCCGTTCATGCATTATATTAGGTATCAAGGAAAATCAATTCTGGCATCAAAAGGTACGCCCCTTC
TGCTGAATAAATGGAAATATTACCTTGTAAATATCTGGCAATGTCATTTTTACGTATGGTCTCAATCAGGAAGGATCCAT
ATAAACCAATTATCCAATCATTCCCTCTACTTTCTGGGCTATCTTTCGAGTATGCGACTAAATCCTTCAGTGGTGCGGAG
TCAAATGCTAGAAA
>845561 ; superkingdom: Eukaryota, kingdom: Viridiplantae, phylum: Streptophyta, order: Saxifragales, family: Saxifragaceae, genus: Leptarrhena, species: Leptarrhena pyrolifolia ; 845561
ATGGGGGAATTTCAAGGATATTTAGAACTCGATAAATTTTGGCAACATGACTTCCTATATCCACTTATCTTTCAGGAGTA
TATTTATGCACTTGCTCATGATCATGTTTTAAATAGATCCATTTTGTTGGATAATTTTGGTTATGACAATAAATCCAGTT
CACTAATTGTGAAACGTTTAATTACTCGAATGTGTCAACAGAATCATTTGATTATTTCTGCTAATGATTTGAAAAAAAAT
CTATTTTTTGGGCATAACAAGAATTTATATTATCAAATGATATCAGAGGGATTTGCAGTCATTGTGGAAATTCCATTTTC
CCTACGATTAGTATCCTCCTTAGAAAGGAAAGAAATAGTCAAATCTCATAATTTACGATCAATTCATTCAATATTTCCTT
TTTTAGAAGACAATTTTTTACATTTAAATTATGTGTCAGATATACTAANNCCCCACCCCATCCATCTGGAAATATTGGTT
CAAACTCTTCGCTACTGGGTGAAAGATGTCTCTTCTTTGCATTTATTACGACTCTTTCTCTATGAGTATCAGAATTGGAA
TAGTCTTGTTACTCCAACTCCAAATAAATCCATTGTTTCAAAAAGGAATCAAAGATTATTCTTGTTTCTATATAATTCTT
ATGTATGTGAATACGAATCTACCTTCATTTTTCTTTGTAACCAACCTTCTCATTTACGATCAACATCTTATGGAACTCTT
TTTGAGAGAATATATTTCTATGGAAAAATAAAACATCTTGTAGAAGTCTTTTCTAATGATTTTCCTACTGTCCTATGGTT
GTTCAAAGATCCATTCATGCATTATGTTAGGTATCAAGGAAAATCCATTCTGGCATCAAAAGGTACACCTCTTCTGCTGA
ATAAATGGAAATATTACCTTGTAAATTTCTGGCAATGTCATTTTTACGTATGGTCTCAACCAGGAAGGATCTATATAAAT
CAATTATCCAATCATTCCCTCGACTTTCTGGGCTATCTTTCGAGTGTGCGACTAAATCCTTCAGTGGTACGGAGTCAAAT
GCTAGAAA
>845563 ; superkingdom: Eukaryota, kingdom: Viridiplantae, phylum: Streptophyta, subclass: asterids, order: Ericales, family: Polemoniaceae, genus: Langloisia, species: Langloisia setosissima, subspecies: Langloisia setosissima subsp. punctata ; 845563
ATGGAGGAATTCAAAAGAAATTTCGAACTATATGGATCTCAGCAACATTACTTTGTATATCCACTTATCTTTCAGGAGTA
TATTTATGCACTTGCTCATGATCGTGGTTTAAATAAATCCATTTTGTTGGAAAATTTAGATTATGACAAAAAATATAGCT
TATTAATTGTAAAACGTTTAATTCCTCATTTAATTACTCAAATGTATCAACAGAATCATTTTTTTTTTTCTGCTAATGAT
TCTAAGCAAAATCACATTTTTGGGCACAATACAAATTTTTATTTTCAAATGATGATAGAAGGATTTGCGGTCGTTCTAGA
AATTCCATTTTCTCTACAATTCATATCTTCCCTAGAAAAGAAAGAGTTAGTAAAATCTCATAATTTACGATCAATTCATT
CAATATTTCCTTTTTTAGAGGACAAATTGTTACATTTAAATTATGTGTTAGATATACTAATACCCCACTCCATACATCTG
GAAATTATGGTTCAAACTCTTCGTTACTGGGTAAAGGATGCTTCTTCTTTGCATTTATTACGATTCTTTCTCCACGAATA
TCATAATTGGAATAATATTATTACTACAAAAAAATCTAGTTTTTCTTTTTCAAAAAGAAATCAAAGATTCTTTTTGTTTC
TATATAATTCTCATGTATGTGAATACGAATCCATTTTTTTTTTTCTACGCAATCAATCTTTTCATTTACGATCAATATCT
TCTGAAAATTTTTTTGAACGACTCTATTTTTATGGAAAAATAGAATATTTTTTAGAAGTATTTACTAAAGATTTTCAAGA
CATTCTAGGGTTGTTCAAAGATCCTTTCATACATTATGTTAGGTATCAAAGAAAATCCATTTTGGCTTTAAAAGGGACGT
CTCTTTTGATGAATAAATGGAAATCTTACCTTATGAATTTCTGGCAATGTTATTTTTACATGTGGTCTCAACCAGGAAGA
ATCCATATAAACCAATTATCCAATAAGTCCCTCGATTTTCTAGGCTATCTTTCAAGTGTGCAACTAAACCCGTCAAGGGT
ACGTAGTCAAATGTTAGAAAATGTATTTCTAATA
>845567 ; superkingdom: Eukaryota, kingdom: Viridiplantae, phylum: Streptophyta, order: Saxifragales, family: Saxifragaceae, genus: Lithophragma, species: Lithophragma affine ; 845567
ATGGGGGAATTTCAAGGATATTTAGAACTCGATAAATTTCGGCAACATGACTTCCTATATCCACTTATCTTTCAGGAGTA
TATTTATGCACTCGCTCACGATCATGTTTTAAATAGATCCATTTTGTTGGATAATTTTGGTTATGACAATAAATCCAGTT
CATTAATTGTGAAACGTTTAATTACTCGAATGTTTCAACAGAATAATTTTATTATTTCTGCTAATGATTCGAACCAAAAT
TCATTTTTTGGGCATAACAAGAATTTATATTCTCAAATGATATCAGAGGGATTTGCAGTCATTGTGGAAATTCCGTTTTC
CCATCGATTTGTATCTTCCTTAAAAANGAAAGGATTAGTAAAATCTCATAATTTACGATCAATTCATTCAATATTTCCTT
TTTTAGAAGATCATTTTTTACATTTAAATTATGTGTCAGATATACTAATACCCCACCCCATCCATCTTGAAATATTGGTT
CAAACACTTCGCTACTGGGTGAAAGATGCCTCTTCATTGCATTTATTACGATTCTTTCTCTATGAGTATCAGAATTGGAA
TAGTCTTATTACNCCAACTCCAAAGAAATCCATTTCTATCCTTTCAAAAAGGAATCAAAGATTATTCTTGTTTTTATATA
ATTCTTANGTATGTGAATACGAATCTATCTTCATTTTTCTTTGTAACCAATCTTCTCATTTACGATCAACATCTTCTGGA
ACTCTTTTTGAGCGAATACATTTCTATGGAAAAATAAAACATGTTGTAGAAGTCTTTTCTAATGATTTTCCGACCGTCCT
ATGGTTGTTCAAAGATCCGTTCATGCATTATGTTAGGTATCAAGGAAAATTCATTCTGGCATCAAAAGGTACGTCCCTCT
TGCTGAATAAATGGAAATATTACCTTGTCAATTTATGGCAATGTCATTTTTATGTATGGTCTCAACCAGGAAAGATCCAT
ATAAACCAATTATCCAATCATTCCCTCGACTTTCTGGGCTATCTTTCGAGTGTGCAACTAAATCCTTCAGTAGTGCGGAG
TCAAATGCTAGCAA
>845584 ; superkingdom: Eukaryota, kingdom: Viridiplantae, phylum: Streptophyta, order: Saxifragales, family: Saxifragaceae, genus: Mitella, species: Mitella caulescens ; 845584
ATGGGGGAATCTCAAGGATATTTAGAACTCGATAAATTTCGGCAACATGACTTCCTATATCCACTTATCTTTCAGGAGTA
TATTTATGCACTTGCTCATGATCATGTTTTAAATAGATCCATTTTGTTGGATAATTTTGGTTATGACAATAAATCCAGTT
CACTAATTGTGAAACGTTTAATTACTCGAATGTGTCAACAGAATCATTTTATTATTTCTGCTAATGATTCGAACCAAAAT
CAATTTTTTGGGCATAACAAGAATTTATATTCTCAAATGATATCAGAGGGATTTGCAGTCATTGTGGAAATTCCGTTTTC
CCTACGATTTGTATCTTCCTTAGAAAAGAAAGAATTAGTAAAATCTCATAATTTACGATCAATTCATTCAATATTTCCTT
TTTTAGAAGACAATTTTTTACATTTAAATTATGTGTCAGATATACTAATACCCCACCCCATCCATCTTGAAATATTGGTT
CAAACTCTTCGCTACTGGGTGAAAGATGCCTCTTCATTGCATTTATTACGATTCTTTCTCTATGAGTATCAGAATTGGAA
TAGTCTTATTACTCCAACTCCAAAGAAATCCATTTCTATTGTTTCAAAAAGGAATCAAAGATTATTCTTATTTTTATATA
ATTCTTATGTATGTGAATACGAATCTATCTTCATTTTTCTTNNNNNNNNNNNTTCTNGTTTACGATCAACATCTTCTGGA
ACTCTTTTTGAGCGAATACATTTCTATGGAAAAATAAAACATGTTGTAGAAGTCTTTTCTAATGATTTTCCGACCGTCCT
ATGGTTGTTCAAAGATCCGTTCATGCATTATGTTAGGTATCAAGGAAAATCAATTCTGGCATCAAAAGGTACCCCCCTTC
TGCTGAATAAATGGAAATATTACCTTGTCAATTTATGGCAATGTAATTTTTACGTATGGTCTCAACCAGGAAGGATCCAT
ATAAACCAATTATCCAATCATTCCCTCGACTTTCTGGGCTATCTTTCGAGTGTGCAACTAAATCCTTCAGTAGTGCGGAG
TCAAATGCTAGAAA
>845586 ; superkingdom: Eukaryota, kingdom: Viridiplantae, phylum: Streptophyta, order: Saxifragales, family: Saxifragaceae, genus: Mitella, species: Mitella diphylla ; 845586
ATGGGGGCATCTCAAGGATATTTAGAACTCGATAAATTTCGGCAACATNACTTCCTATATCCACTTATCTTTCAGGNGNA
TATTTATGCACTTGCTCATGATCATGTTTTAAATAGATCCATTTTGTTGGATAATTTTGGTTATGACAATAAATCCAGTT
CACTAATTGTGAAACGTTTAATTACTCGAATGTGTCAACAGNATCATTTTNTTATTTCTGCTAATAATTCGAACCAAAAT
CCATTTTTGGGGCATAACAATAATTTATATTCTCAAATNATATCAGAGGGATTTGCAGTCATTGTGGAAATTCCGTTTTC
CCTACGATTTGTATCTTCCTTAGAAAAGAAAGAATTAGTAAAATCTCATAATTTACGATCAATTCATTCAATATTTCCTT
TTTTAGAAGACAATTTTTTACATTTAAATTATGTGTCAGATATACTAATACCCCACCCCATCCATCTTGAAATATTGGTT
CAAACTCTTCGCTACTGGGTGAAGGATGCCTCTTCATTGCATTTATTACGATTCTTTCTCTATGNGTATCAGAATTGGAA
TAGTCTTATTACTCCAACTCCAAAGAAATCCATTTCCATTGTTTCAAAAAGGAATCAAAGATTATTCTTGTTTTTATATA
ATTCTTATGTATGTGAATACGAATCTATCTTCATTTTTCTTTGTAACCAANCTTCTCATTTACNATCAACATCTTCTGGA
ACTCTTTTTGAGCGAATACATTTCTATGGAAAAATAAAACATGTTTTAGAAGTCTTTTCTAATGATTTTCCGACCGTCCT
ATGGTTGTTCAAAGATCCGTTCATGCATTATGTTAGGTATCAAGGAAAATCAATTCTGGCATCAAAAGGTACGCCTCTTC
TGCTGAATAAATGGAAATATTACCTTGTCAATTTATGGCAATGTAATTTTTACGTATGGTCTCAACCAGGAAGGATCCAT
ATAAACCAATTATCNAATCATTCCCTCGACTTTCTGGGCTATCTTTCGAGTGTGCGACTAAATCCTTCAGTAGTGCGGAG
TCAAATGCTAGAAA
>845588 ; superkingdom: Eukaryota, kingdom: Viridiplantae, phylum: Streptophyta, order: Saxifragales, family: Saxifragaceae, genus: Mitella, species: Mitella diversifolia ; 845588
ATGGGGGAATTTCAAGGATATTTAGAACTCGATAAATTTCGGCAACATGACTTCCTATATCCACTTATCTTTCAGGAGTA
TATTTATGCACTTGCTCATGATCATGTTTTAAATAGATCCATTTTGTTGGATAATTTTGGTTATGACAATAAATCCAGTT
CACTAATTGTGAAACGTTTAATTACTCGAATGTGTCAACAGAATCATTTTATTATTTCTGCTAATGATTCGAACCAAAAT
CAATTTTTTGGACATAACAAGAATTTATATTCTCAAATGATATCAGAGGGGTTTGCAGTCATTGTGGAAATTCCGTTNTC
CCTACGATTTGTATCTTCCTTAGAAAAGAAAGAATTAGTAAAATCTTTACGATCAATTCATTCAATATTTCCTTTTTTAG
AAGACAATTTTTTACATTTAAATTATGTGTCAGATATACTAATACCCCACCCCATCCATCTTGAAATATTGGTTCAAACT
CTTCGCTACTGGGTGAAAGATGCCTCTTCATTGCATTTATTACGATTCTTTCTCTATGAGTATCAGAATTGGAATAGTCT
TATTACTCCAACTCCAAAGAAATCCATTTCTATTGTTTCAAAAAGGAATCAAAGATTATTCTTATTTTTATATAATTCTT
ATGTATGTGAATACNAATCTATCTTCATTTTTCTTTGTAACCAATCTTCTCGTTTACGATCAACATCTTCTGGAACTCTT
TTTGAGCGAATACATTTCTATGGAAAAATAAAACATGTTGTAGAAGTCTTTTCTAATGATTTTCCGACCGTCCTATGGTT
GTTCAAAGATCCGTTCATGCATTATGTTAGGTATCAAGGAAAATCAATTCTGGCATCAAAAGGCACTCCCCTTCTGCTGA
ATAAATGGAAATATTACCTTGTCAATTTATGGCAATGTAATTTTTACGTATGGTCTCAACCAGGAAGGATCCATATAAAC
CAATTATCCAATCATTCCCTCGACTTTCTGGGCTATCTTTCGAGTGTGCAACTAAATCCTTCAGTAGTGCGGAGTCAAAT
GCTAGAAA
>845590 ; superkingdom: Eukaryota, kingdom: Viridiplantae, phylum: Streptophyta, order: Saxifragales, family: Saxifragaceae, genus: Mitella, species: Mitella nuda ; 845590
ATGGGGGCATNTCAAGGATATTTAGAACTCGATAAATTTCGGCAACATGACTTCCTATATCCACTTATCTTTCAGGNGTA
TATTTATGCACTTGCTCATGATCATGTTTTAAATAGATCCATTTTGTTGGATAATTTTGGTTATGACAATAAATCCAGTT
CACTAATTGTGAAACGTTTAATTACTCGAATGTGTCAACAGAATCATTTTATTATTTCTGCTAATGATTCGAACCAAAAT
CCATTTTTGGGGCATAACAAGAATTTATATTCTCAAATGATATCAGAGGGATTTGCAGTCATTGTGGAAATTCCGTTTTC
CCTACGATTTGTATCTTCCTTAGAAAAGAAAGAATTAGTAAAATCTCATAATTTACGATCAATTCATTCAATATTTCCTT
TTTTAGAAGACNATTTTTTACATTTAAATTATGTGTCAGATATACTAATACCCCACCCCATCCATCTTGAAATATTGGTT
CAAACTCTTCGCTACTGGGTGAAGGATGCCTCTTCATTGCATTTANTACGATTCTTTCTCTATGAGTATCAGAATTGGAA
TAGTCTTATTACTCCAACTCCAAANAAATCCATTTCCATTGTTTCAAAAAGGAATCAAAGATTATTCTTGTTTTTATATA
ATTCTTATGTANNNNNNNNNNNNNNNNNNNNNNNNNNNNNNNNNNNNNNNNNNTCTCATTTACGATCAACATCTTCTGGA
ACTCTTTTTGAGCGAATACATTTCTATGGAAAAATAAAACATGTTNTAGAAGTCTTTTCTAATGATTTTCCGACCGTCCT
ATGGTTGTTCAAAGATCCGTTCATGCATTATGTTAGGTATCAAGGAAAATCAATTCTGGCATCAAAAGGTACGCCTCTTC
TGCTGAATAAATGGAAATATTACCTTGTCAATTTATGGCAATGTAATTTTTACGTATGGTCTCAACCAGGAAGGATCCAT
ATAAACCAATTATCCAATCATTCCCTCGACTTTCTGGGCTATCTTTCGAGTGTGCGACTAAATCCTTCAGTAGTGCGGAG
TCAAATGCTAGAAA
>845592 ; superkingdom: Eukaryota, kingdom: Viridiplantae, phylum: Streptophyta, order: Saxifragales, family: Saxifragaceae, genus: Mitella, species: Mitella pentandra ; 845592
ATGGGGGAATTTCAAGGATATTTAGAACTCGATAAATTTCGGCAACATGACTTCCTATATCCACTTATCTTTCAGGAGTA
TATTTATGCACTTGCTCATGATCATGTTTTAAATAGATCCATTTTGTTGGATAATTTTGGTTATGACAATAAATCCAGTT
CACTAATTGTGAAACGTTTAATTACTCGAATGTGTCAACAGAATCATTTTATTATTTCTGCTAATGATTCGAACCAAAAT
CAATTTTTTGGGCATAACAAGAATTTATATTCTCAAATGATATCAGAGGGATTTGCAGTCATTGTGGAAATTCAGTTTTC
CCTACGATTTGTATCTTCCTTAGAAAAGAAAGAATTAGTAAAATCTCATAATTTACGATCAATTCATTCAATATTTCCTT
TTTTAGAAGACAATTTTTTACATTTAAATTATGTGTCAGATATACTAATACCCCACCCCATCCATCTTGAAATATTGGTT
CAAACTCTTCGCTACTGGGTGAAAGATGCCTCTTCATTGCATTTATTACGATTCTTTCTCTATGAGTATCAGAATTGGAA
TAGTCTTATTACTCCAACTCCAAAGAAATCCATTTCTATTGTTTCAAAAAGGAATCAAAGATTATTCTTATTTTTATATA
ATTCTTATGTATGTGAATACGAATCTATCTTCATTTTTCTTTGTAACCAATCTTCTCGTTTACGATCAACATCTTCTGGA
ACTCTTTTTGAGCGAATACATTTCTATGGAAAAATAAAACATGTTGTAGAAGTCTTTTCTAATGATTTTCCGACCGTCCT
ATGGTTGTTCAAAGATCCGTTCATGCATTATGTTAGGTATCAAGGAAAATCAATTCTGGCATCAAAAGGTACCCCCCTTC
TGCTGAATAAATGGAAATATTACCTTGTCAATTTATGGCAATGTAATTTTTACGTATGGTCTCAACCAGGAAGGATCCAT
ATAAACCAATTATCCAATCATTCCCTCGACTTTCTGGGCTATCTTTCGAGTGTGCAACTAAATCCTTCAGTAGTGCGGAG
TCAAATGCTAGAAA
>845594 ; superkingdom: Eukaryota, kingdom: Viridiplantae, phylum: Streptophyta, order: Saxifragales, family: Saxifragaceae, genus: Mitella, species: Mitella stauropetala ; 845594
ATGGGGGAATTTCAAGGATATTTAGAACTCGATAAATTTCGGCAACATGACTTCCTATATCCACTTATCTTTCAGGAGTA
TATTTATGCACTTGCTCATGATCATGTTTTAAATAGATCCATTTTGTTGGATAATTCTGGTTATGACAATAAATCCAGTT
CACTAATTGTGAAACGTTTAATTACTCGAATGTGTCAACAGAATCATTTTATTATTTCTGCTAATGATTCGAACCAAAAT
CAATTTTTTGGACATAACAAGAATTTATATTCTCAAATGATATCAGAGGGGTTTGCAGTCATTGTGGAAATTCCGTTTTC
CCTACGATTTGTATCTTCCTTAGAAAAGAAAGAATTAGTAAAATCTTTACGATCAATTCATTCAATATTTCCTTTTTTAG
AAGACAATTTTTTACATTTAAATTATGTGTCAGATATACTAATACCCCACCCCATCCATCTTGAAATATTGGTTCAAACT
CTTCGCTACTGGGTGAAAGATGCCTCTTCATTGCATTTATTACGATTCTTTCTCTATGAGTATCAGAATTGGAATAGTCT
TATTACTCCAACTCCAAAGAAATCCATTTCTATTGTTTCAAAAAGGAATCAAAGATTATTCTTATTTTTATATAATTCTT
ATGTATGTGAATACGNATCTATCTTCATTTTTCTTTGTAACCAATCTTNTCGTTTACGATCAACATCTTCTGGAACTCTT
TTTGAGCGAATACATTTCTATGGAAAAATAAAACATGTTGTAGAAGTCTTTTCTAATGATTTTCCGACCGTCCTATGGTT
GTTCAAAGATCCGTTCATGCATTATGTTAGGTATCAAGGAAAATCAATTCTNGCATCAAAAGGTACTCCCCTTCTGCTGA
ATAAATGGAAATATTACCTTGTCAATTTATGGCAATGTAATTTTTACGTATGGTCTCAACCAGGAAGGATCCATATAAAC
CAATTATCCAATCATTCCCTCGACTTTCTGGGCTATCTTTCGAGTGTGCAACTAAATCCTTCAGTAGTGCGGAGTCAAAT
GCTAGAAA
>845596 ; superkingdom: Eukaryota, kingdom: Viridiplantae, phylum: Streptophyta, order: Saxifragales, family: Saxifragaceae, genus: Mukdenia, species: Mukdenia rosii ; 845596
ATGGGGGAANTTCAAGGATATTTAGAACTCGATAAATTTCGGCAACATGACTTCCTATATCCACTTATCTTTCAGGAGTA
TATTTATGCACTTGCTCATGATCATGTTTTAAATAGATCTATTTTGTTGGATAATTTTGGTTATGACAATAAATCCAGTT
CACTAATTGTGAAACGTTTAATTACTCGAATGTGTCAACAGAATCATTTGATTATTTCTACTAATGATTCCAACCAAAAT
CCATTTTTGGGGCATAACAAGAATTTANATTATCAAATGATATCAGAGGGATTTGCAGTCATTGTGGAAATTCCATTTTC
CCTACGATTAGTATCTTCCTTAGAAAGGAAAGAAATAGTTAAATCTCATAATTTACGATCAATTCATTCAATATTTCCTT
TTTTAGAAGACAGTTTTTTACATTTAAATTATGTGTTAGATATACTAATACCCCACCCCATCCATCTGGAAATATTGGTT
AAAACTCTTCGCTACTGGGTGAAAGATGTCTCTTCTTTGCATTTATTACGATTCTTTCTCTATGAGTATCCGAATTGGAA
TAGTCTTATTACTCCAACCCCAAAGAAATCCATTTCCATTGTTTCAAAAAGGAATCAAAGATTATTCTTGTTTCTATATA
ATTCTTATGTATGTGAATACGAATCTATCTTCATTTTTCTTTGTAACCAATCTTCTCATTTACGATCAACATCTTCTGGA
ACTCTTTTTGAGCGAATCTATTTCTATGGAAAAATAAAACATCTTGTAGAAGTCTTTTCTAATGATTTTCCGACCGTCCT
ATGGTTGTTTAAAGATCCGTTCATGCATTATGTTAGGTATCAAGGAAAATTAATTCTGGCATCAAAAGGTACGCCTCTTC
TGCTGAATAAATGGAAATATTACCTTGTAAATTTCTGGCAATGTAATTTTGACGTATGGTCTCAACCAGGAAGGATCCAT
ATAAACCAATTATCCAATCATTCCCTCGACTTTCTGGGCTATCTTTCGAGTGTGCGACTAAATCCTTCAGTGGTACGGAG
TCAAATGCTAGAAA
>845621 ; superkingdom: Eukaryota, kingdom: Viridiplantae, phylum: Streptophyta, subclass: asterids, order: Ericales, family: Polemoniaceae, genus: Navarretia, species: Navarretia intertexta ; 845621
ATGGAGGAATTCAAAAGAAACTTCGAACTATATGGATCTCAGCAACACTACTTTGTATATCCACTTATCTTTCAGGAGTA
TATTTATGCACTTGCTCATGATCGTAGTTTAAATAAATCCATTTTGTTGGAAAAATTAGGTTATGATAAAAAATATAGTT
TATTAATTGTAAAACGTTTAATTCCTCATTTAATTACTCAAATGTATCAACAGAATCATTTTATTTTTTCTGCTAATGAT
TCTAAGCAAAACCACATTTTTGTGCACAACACGAATTTGTATTATCAAATGATAGTAGAAGGATTTGCGGTCATTCTAGA
AATTCCATTTTCTCTACAATTTATATCTTGCCTAGAAGAGAAAGAGTTAGTCAAATCTCATAATTTACGATCAATTCATT
CAATATTTCCTTTTTTAGAGGACAAATTGTTACATTTAAATTATGTGTTAGATATACTAATACCCCACTCCATACATCTG
GAAATTTTGGTTCAAACTCTTCGTTACTGGGTAAAGGATGCTTCTTCTTTACATTTATTACGATTCTTTCTCCACGAATG
TCGTAATTGGAATATTACTACAAAAAAATCTAGTTTTTCTTTTTCAAAAAGAAATCAAAGATTATTTTTGTTTCTATATA
ATTCTCATGTATGTGAATACGAATCCATTTTTGTTTTTATACGCAACCGATCTTTTCATTTACGGTCAACATCTTCTGAA
AATTTTTTTGAACGACTCTATTTCTATGGAAAAATAGAATATTTTTTAGAAGTATTTAGTAAAGATCTTCAAGATATTCT
AGGGTTATTCAAGGATCCTTTCATACATTATGTTAGGTATCAAAGAAAATCCCTTTTGGCTTTAAAAGGGTCGTCTCTGT
TGATGAATAAATGGAAATATTACCTTATTAATTTCTGGCAATGTTATTTTTACATGTGGTCTCAACCAGGAAGGATCCAT
ATAAATGAATTATCAAATAAGTCCCTCGACTTTCTAGGCTATCTTTCAAGTGTGCAACTAAACCGGTCAAGGGTACGTAG
TCAAATGTTCGAAAATATATTTCTAATA
>845631 ; superkingdom: Eukaryota, kingdom: Viridiplantae, phylum: Streptophyta, order: Saxifragales, family: Saxifragaceae, genus: Peltoboykinia, species: Peltoboykinia tellimoides ; 845631
ATGGGGGAATTTCAAGGAGATTTAGAACTCGATCAATTTTGGCAACATGACTTCCTATATCCACTTATCTTTCAGGAGTA
TATTTATGCACTTGCTCATGATCATGTTTTAAATAGATCCATTTTGTTGGATAATTTTGGTTATGACAATAAATCCAGTT
CACTAATTGTGAAACGTTTAATTACTCGAATGTGTCAACCGAATCATTTGATTATTTCTGATAATGATTCCAACCAAAAT
CCATTTTGGGGGCATAACAAGAATTTATATTATCAAATGATATCAGAGGGATTTGCAGTCATTGTGGAAATTCCATTTTC
CCTACGATTAGTATCTTCCTTAGAAAGGAAAGAAATAGTAAAATCTCATAATTTACGATCAATTCATTCAATATTTCCTT
TTTTAGAAGACAATTTTTTACATTTAAATTATGTGTCAGATATACTAATACCCCAGCCCGTCCATCTGGAAATATTGGTT
CAAACTCTTCGCTACTGGGTGAAAGATGCCTCTTCTTTGCATTTATTACGATTCTTTCTCTATGAGTATTACAATTTAAG
TAGTCTTATTACTCCAACTCCAAAGAAATCCATTTCCATTGTTTCAAAAAGGAATCAAAGATTATTCTTGTTTCTATATA
ATTCTTATGTATGTGAATATGAATCTATCTTCATTTTTCTTTGTAACCAATCTTCTCATTTACGATCAACATCTTCTGGA
ACTCTTTTTGAGCGAATATATTTCTATGGAAAAATAAAACATCTTGTAGAAGTCTTTTCTAATGATTTTCCGACCGTCCT
ATGGTTGTTCAAAGATCCGTTCATGCATTATGTTAGGTATCAAGGAAAATCAATTCTGGCATCAAAGGGTACGCCTCTTC
TGCTGAATAAATGGAAATATTACCTTATAAATTTCTGGCAATGTCATTTTTACGTATGGTCTCAACCAGGAAGGATCCAT
ATAAACCAATTATCCAATCATTCCCTCGATTTTCTGGGCTATCTTTCGAGTGTGCGACTAAATCCTTCCGTGGTACGGAG
TCAAATGCTAGAAA
>845657 ; superkingdom: Eukaryota, kingdom: Viridiplantae, phylum: Streptophyta, order: Saxifragales, family: Saxifragaceae, genus: Rodgersia, species: Rodgersia pinnata ; 845657
ATGGGGGAATTTCAAGGATATTTAGAACTCGATAAATTTCGGCAACATGACTTCCTATATCCACTTATCTTTCAGGAGTA
TATTTATGCAGTTGCTCATGATCATGTTTTAAATAGATCTATTTTGTTGGATAATTTTGGTTATGACAATAAATCCAGTT
CACTAATTGTGAAACGGTTAATTACTCGAATGTGTCAACAGAATCATTTGATTATTTCTGCTAATGATTCCAACCAAAAT
CCATTTTGGGGGCATAACAAGAATTTATATTCTCAAATGATATCAGAGGGATTTGCAGTCATTGTGGAAATTCCATTTTC
CCTACGATTAGTATCTTCCTTAGAAAGGAAAGAAATAGTAAAATCTCATAATTTACGATCAATTCATTCAATATTTCCTT
TTTTAGAAGACAATTTTTTACATTTAAATTATGCGTTAGATATACTAATACCCCACCCCATCCATCTGGAAATATTGGTT
CAAACTCTTCGCTACTGGGTGAAAGATGCCTCTTCTTTGCATTTATTACGATTCTTTCTCTATGAGTATCAGAATTGGAA
TAGTCTTATTACTCCAACTCCAAAGAAATTCATTTCCATTGTTTCAAAAAGGAATCAAAGNTTATTCTTGTTTCTATATA
ATTCTTATGTATGTGAATACGAATCTATCTTCATTTTTCTTTGTAACCAATCTTCTCATTTACGATCAACATCTTCTGGA
ACTCTTTTTGAGCGNATATATTTCTATGGAAAAATAAAACATCTTGTAGAAGTCTTTTCTAATGATTTTCCGACGGTCCT
ATGGTTGTTCAAAGATCCGTTCATGCATTATGTTAGGTATCAAGGAAAATTAATTCTGGCATCAAAAGGTACGCCTCTTC
TGCTGAATAAATGGAAATATTACCTTGTAAATTTATGGCAATGTCATTTTTACGTATGGTCTCAACCAGGAAGGATCCAT
ATAAACCAATTATCCAATCATTCCCTCGACTTTCTGGGCTATCTTTCGAGTGTGCGACTAAATCCTTCAGTAGTACGGAG
TCAAATGCTAGAAA
>845659 ; superkingdom: Eukaryota, kingdom: Viridiplantae, phylum: Streptophyta, order: Saxifragales, family: Grossulariaceae, genus: Ribes, species: Ribes aureum ; 845659
ATGGAACAATTTCAAGGATATTTAGAACTCAATAAATTTCGGCAACATGACTTCCTATACCCACTTATCTTTCAGGAGTA
TATATATGCGCTTGCTCATGATCATGCTTTAAATAGATCTATTTTCTTGGAAAATGTGGGTTATGACAATAAATACAGTT
CACTAATTGTGAAACGTTTAATTACTCGAATGTATCAACAGAATCCTTTGACTATTTCTGTTAATGATTCTAACCAAAAT
CCATTTTGNGGGCATAACAAGAATTTATATTCTCAAATGATCTCAGAGGGATTCGCAATCATTGTGGAAATTCCATTTTC
CCTACGATTAGTATCTTCTTTAGAAAGGAAAGAAATATTAAAATCTCAGAATTTACGATCAATTCATTCAATATTTCCTT
TTTTAGAAGACAGTTTTTTACATTTCAATTACGTGTCAGATATACTAATACCCCACCCCATCCATCTGGAAGTATTGGTT
CAAACTCTTCGCTACTGGGTGAAAGATGCCTCTTCTTTGCATTTATTACGATTCTTTCTCTATGAGTATCAGAATTGGCA
TAATCGCATTCCTCCAACTCCAAGGAAATCGAGTTCCTTTTTTTCAAAAGGGAATCAAAGGTTATTCTTGTTCCTATATA
ATTATTATGTATGTGAATACGAATCNATCTTCGTTTTTCTTTGTAACCAATCTTCTCATTTACAATCAACATCTTCTGGA
ACTCTTTTTGAGCGACTATATTTCTATGGAAAACTAAAACATCTNGTAGAAGCCTTTGCTAATGCTTTTCAGACCCTCCT
ATGGTTGCTCAAAGATCCTTTCATGCATTATGTTAGGTATCAAGGAAAAGCCATTCTGGCTTCAAAAGGTACCCCTCTTC
GGATGAATAAGTGGAAATATTATCTTGTAAATTTCTGGCAATCCTATTTTTACGTATGGTCTCAACCAGGAAGGATCTAT
ATAAACCAATTATCCAATTATTCCGTCGACTTTCTGGGCTATCTTTCGAGTGTGCGACTCAATCCTTCCGTGGTACGGAG
TCAAATGCTAGAAA
>845665 ; superkingdom: Eukaryota, kingdom: Viridiplantae, phylum: Streptophyta, order: Saxifragales, family: Saxifragaceae, genus: Saxifraga, species: Saxifraga cernua ; 845665
ATGGGGGAATTTCGACGATATTTTGAACTTGATAAATTTTTGCAACAGGACTTCTTATATCCGCTTATCTTTCACGAATA
TATTTATGCACTGGCTCATGATCATGTTTTAAATAGATTCATTTTAGTGGATAATTTTGGTTATGATAATAAATCCAGTT
CACTAATGGTGAAACGTTTAATTACTCGAATGTCTCAACAGAATCCTTTGCTTATTTCTGCTAATGATTCAAACANAAAA
AAATGGTTGGGGCATAACAAAAATTTATATTCGCAAATGATATCGGAGGGCTTTACGGTTATTGGGGAAATTCCCTTTTC
CCTAAGATTAGTATCTTCCGTAGAAAGGAAAGAAGAAATAGGAAAATCTCATAATTTACGATCAATTCATTCACTATTTC
CTTTTTTAGAAGACAATTTTGTACATTTAAATTATGTGTCAGATATACTAATACCCTACCCCATCCATCTAGAAATAGTT
GTTCAAACTCTTCGCTCCTGGTTGAAAGACGCCTCTTCTTTGCATTTATTACGCTTCCTTCTCTATGAGTATCAGAATTG
GAATAGTCTTATTATTCCAACTCCAAAAAAACCAAGTTCCATTGTTTCAAAAAGGAATCAAAGATTATTCTTGTTTCTAT
ATAATTCTTATGTATGTGAATATGAATCCATCTTCTTTTTTCTTTGTAACCAATCTTCTCATTTACCATCAACATCTTCT
GAAACTCTTTTTGAGCGAACTTTTTTCCATGGAAAAATAAAAGCTCTTGTAGAAGTCGGTTCTAATGATTTTCCGCCCGT
CCGGTGGTTGTTCAAAGATCCTTTCATGCATTATGTTAGGTATCAAGGAAAATCAATTCTGGCATCAAAAAGTACACCTC
TTCTGATGGATAAATGGAAATACTACCTTGTAAATTTCTGGCAATGTCATTTATACGTATGGTCTAAACCAGTAAGGATT
CATATGAACCAATTATCCAATCATTCCTTCGGCTTTCTGGGCTATCTTTCGAGTGTGCGACTAAATCCTTCAGTGGTACG
GAGTCAAATGCTAGAAA
>845667 ; superkingdom: Eukaryota, kingdom: Viridiplantae, phylum: Streptophyta, order: Saxifragales, family: Saxifragaceae, genus: Micranthes, species: Micranthes ferruginea ; 845667
ATGGAGGAATATCAAGGATATTTAGAACTCAATCAATTTCGGCAAAATAATTTACTCTATCCACTTCTATTTAAGGAGTA
TATTTATGCACTTGCTCATGATCATATTTTAAATAGATGCATTTTTTCGGATAATTTTAGTTATGACAATAAATCTAGCT
CACTAATTGCGAAACGCTTAATTACTCGAATGTATCAACCAAACCATTTAATTCTTTCGGATAATGATTCCAACAAAAAT
CCATTGTTGGTGCATAACAAGATATTCGATTCTCAAAATCAAATGATATCAGAGGGATTTGCAGTCATTGTGGAAATTCA
ATTTTCCCTACAATTAGTATTTTCCTTAGTAAGGAAAGAAATAGTCAAATCTCATAATTTACGATCAATTCATTCAATAT
TTCCCTTTTTCGAAGACAATTTTTTACATTTAAATTATGTGTCGGATATACTAATACCCCACCCCATCCATCTGGAAATC
TTGGTTCAAACTCTGCGTTACCGGGTAAAAGATGCTTCTTCTTTGCATTTATTACGATTCTTTCTCTATGAGTATCAGAA
TAGGAATAGTCTTCTGACTCTAACTCCAAAAAAAGAAATTTCCATTGTTTCAAAAAGGAATCAAAGATTATTCTTGTTTC
TCTATAATTATTATGTATGTGAATACGAATCTATCTTCATTTTTCTTTGTAGCCAATCTTTTCATTTGCGATCAATATCT
TTTGGAACTCTTTTTGAGCGAATCTATTTCTATGGAAAAATAAAACATCTTGTAGAAGTATTTTCCACTTATTTTCCTAC
CGTCCTATGGTTGTTCAAAGACCCGTTTATACATTATGTTAGGTATCAAGGAAAATCAATTCTGGCATCAAAAGGGGCGC
CTCTTCTGCTGAATAAATGGAAATATTACCTTGTAAATTTCTGGCAATGTAATTTTGACCTATGGTCTCAACCAGGAATG
ATGCATATAAACCAATTATCAAAAAATTCCCTCGACTTTCTGGGCTATCTGTCGAGGATGCGACTCAATCTTTCAGCAGT
ACGGAGTCAAATGCTAGAAA
>845669 ; superkingdom: Eukaryota, kingdom: Viridiplantae, phylum: Streptophyta, order: Saxifragales, family: Saxifragaceae, genus: Saxifraga, species: Saxifraga mertensiana ; 845669
ATGGGGGAGTTTCCAGGATATTTTGAACTCGATAAATTTTGGCAACAGGACTTCCTATATCCGCTTATCTTTCAGGAGTA
TATTTATGCACTGGCTCATGATCATGTTTTAAATAGATTTATTTTGTTGGATAATTTTGGTTATGATAATAAATCCAGTT
CACTAGTGGTGAAACGTTTAATTACTCGAATGTGTCAACAGAATCATTTGATTATTTCTGCTAATGATTCCAACCAAAAT
CCATTGTGGGGGCATAACAAGAATTTATATTCGCAAATTATATCAGAGGGATTTGCAGTCATTGTGGAAATTCCATTTTC
CCTAAGATTAGTAGCTTACGTAGAAAGAAAAGAAATAGTCAAATCGCAAAATCAAAATTTACGATCCATTCATTCAATAT
TTCCGTTTTTAGAAGACAATTTTGTACATTTAAATTATGTGTCAGATATACTAATACCCTACCCCATCCATCTGGAACTA
GAGGTTCAAACTCTTCGCTCCTGGTTTAAAGATGCCTCTTTTTTGCATTTATTACGCTTCCTTCTCTATGAGTATCAGAA
TTGTAATAGGCTTAGTACTCTAACTCCAAAGAAATCTATTTCTATTGTTTCAAAAAGTAATCAAAGATTTTTCTTGTTTC
TATATAATTCTTATGTATGTGAATACGAATCCATCTTCATTTTTCTTTGTAACCAATCTTCTCATTTACGATCAACATCT
TTTGGAACTCTTGTTGAGCGAATATATTTCTATGGAAAAAGGGAGACTCTTGTAGAAGTCGTTTCTAATGATTTTTCACT
CGTGCTATGGTTGTGCAAAAATCCGTTGATGCACTATGTTAGGTATCAAGGAAAAGCTATTCTGGCGTCAAAAGGCACGC
CCCTTTTGATGAAAAAATGGAAATATTACCTTGTAAATTTCTGGCAATGCCATTTGTCCGTATGGTCTAACCCAGTAAGG
ATTCATATAAACCAATTATCTAATCATTCCTTCGGCTTTCTGGGCTATCTTGCGAGTGTGCGGGTAAATCGTTCAATGGT
ACGGAGTCAAATGCTAGAAA
>845671 ; superkingdom: Eukaryota, kingdom: Viridiplantae, phylum: Streptophyta, order: Saxifragales, family: Saxifragaceae, genus: Saxifraga, species: Saxifraga oppositifolia ; 845671
ATGGGGGAATTTCAACGATATTTTCAACTCGATAAATTTTTGCAACAGGACTTCTTATATCCGCTTATCTTTCACGAGTA
TATTTATGCACTGGCTCATGATCATGTTTTAAATAGATTCGTTTTTGTGGATAATTTTGGTTATGATAATAAATCCAGTT
CACTAATGGTGAAACGTTTAATTACTCGAATGTCTCAACAGAATCCTTTGCTTATTTCTGCTAATGATTCAAACAAAAAA
AAANTGTTGGGGCATAACACAAATNTATATTCGCAAATGATATCAGAGGGATTTGCAGTTATTGGGGAAATTCCCTTTTC
CCTAAGATTAGTATCTTCCGTAGAAAGAAAAGAAGAAATAGGCAAATCTCATAATTTACGATCAATTCATTCACTGTTTC
CTTTTTTAGAAGACAATTTTGTACATTTAAATTATGTGTCAGATATACAAATACCCTACCCCATCCATCTAGAAATAGTT
GTTCAAGCTCTTCGCTCCTGGTTGAAAGACGCCTCTTCTTTGCATTTATTACGCTTCCTTCTCTATGAGTATCAGAATTG
GAATAGTCTTATTACTCCAACTCCAAAAAAACTAAGTTCCATTGTTTCAAAAAGGAATCAAAGATTATTCTTGTTTCTAT
ATAATTCTTATGTATGTGAATACGAATCCATCTTCGTTTTTCTTTGTAACCAATTTTCTCATTTACGATCAACATCTTCT
GAAACTGTTTTTGAGCGAATTTTTTTCTATAAAAAAAGAAAAGCTCTTGTAGAAGTCGGTTCTAAGGATTTTCCGCCCGT
CCGGTGGTTGTTCAAAGATCCTTTCATGCATTATGTTAGGTATCAAGGAAAATCAATTCTGGCATCAAAAGGTACACCCC
TTCTGATAGAGAAATGGAAATACTACCTTGTAAATTTCTGGCAATGTCATTTGTACGTATGGTCTAAACCAGTAAGGATT
CATATAAACCAATTAGCCAATCATTCCTTCGGCTTTCTGGGCTATCTTTCGAGTGTGCGGCTAAATCCTTCAGTGGTACG
GAGTCAAATGCTAGAAA
>845673 ; superkingdom: Eukaryota, kingdom: Viridiplantae, phylum: Streptophyta, order: Saxifragales, family: Saxifragaceae, genus: Saxifraga, species: Saxifraga punctata ; 845673
ATGGAGGAATCTCAAGGATATTTAGAACTCAATAAATTTTTGCAAAATGACTTCCTATATCCNCTTCTCTTTCAGGAGTA
TATTTATGCAGTTGCTCATGATCATATTTTAAATAGATGCATTTTGTCAGATAATCTTAGTTATGACAATAAATCTAGCT
CACTAATTGTGAAACGCTTAATTACTCGAATGTCTCAACCGAATCATTTAATTATTTCTGATAATGATTCCAACCAAAAT
CAATTTTTGGNGCATAACAAAAATTTTGATTATCAAAATCAAATGATATCAGAGGGATTTGCAGTCGTTGTGGAAATTCA
ATTTTCCCTACGATTAGTATTTTCCTTAGAAAGGAAAGAAATAGTAAAATCTCATAATTTACGATCAATTCATTCAATAT
TTCCTTTTTTAGAAGACAATTTTTTACATTTAAATTATGTGTCGGATATACTAATANNCCACTCCCTCCATCTGGAAATC
TTGGTTCAAACTCTTCGCTACTGGGTGAAAGATGCCTCTTCTTTGCATTTATTACGATTCTTTCTCTATGAGTATCAGAA
TCGGAATAGTCTTATTACTCCAACTCCAAAAAAATCAATTTCCATTGTTTCAAAAAGGAATCAAAGATTATTCTTGATTC
TATATAATTCTTATGTATGTGAATACGAATCTATCTTCATTTTTATTTGTAACCAATCTTCTCATTTACGATCAATATCT
TCTGGAACTCTTTTTGAGCGAATATATTTCTATGGAAAAATAAAACATCTTGTAGAAGTCTTTTATACTGATTTTCCTAC
CGTCCTATGGTTGTTCAAAGTCCCGTTTATGCATTATGTTCGATATCAAGGAAAATCAATTCTGGCATCAAAAGGTGCGC
CTCTTCTGCTGAATAAATGGAAATATTACCTTGTAAATTTCTGGCAATGTAATTTTTACCTATGGTCTCAATCAGGAAGG
ATCCATATAAACCAATTATCCAAAAATTCCCTCAACTTTCTGGGCTATCTTTCGAGTGTGCGACTAAATCCTTCAGCGGT
ACGGAGTCAAATGCTAGAAA
>847663 ; superkingdom: Eukaryota, kingdom: Viridiplantae, phylum: Streptophyta, order: Saxifragales, family: Saxifragaceae, genus: Sullivantia, species: Sullivantia oregana ; 847663
ATGGGGGAATTTCAAGGATATTTAGAACTCGATAAATTTCGGCAACATCACTTCCTATATCCACTTATCTTTCAGGAGTA
TATTTATGCACTTGCTCATGATCATGTTTTAAATAGATCCATTTTGTTGGATAATTTTGGTTATGACAATAAATCCAGTT
CAATAATTGTGAAACGTTTAATTACTCGAATGGGTCAACAGAATCATTTGCTTATTTCTGCTAATTATTCGAACAAAAAT
AAATTTTTGGGGCATAACAAGAATTTCGATTCTCAAATGATATCAGAGGGATTTGCAGTTATTGTGGAAATTCCATTTTC
CCTAAGATTAGTATCTTCCTTAGAAAGGAAAGAAATAGTAAAATCTCATAATTTACGATCAATTCATTCAATATTTCCTT
TTTTAGAAGACAATTTTTTACATTTAAATTATGTGTCAGATATACTAATACCCCACCCCATCCATCTGGAAATATTGGTT
CAAACTCTTCGCTACTGGGTGAAAGATGCCTCTTCGTTGCATTTATTACGATTCTTTCTCTATGAGTATCAGAGTTGGAA
TAGTCTTATTACCCCAACTCCAAAGAAATCCATTTCCATTGTTTCACAAAGGAATCAAAGATTATTCTTGTTTTTATATA
ATTCTTATGTATGTGAATACGAATCCACCTTCATTTTTCTTTGGAACCAATCTTCTCATTTACAATCAACATCTTATGGA
ACTCTTTTTGAGCGAATATATTTCTATGGAAAAATAAAACATCTTGTAGAAGTCTTTTCTAATGATTTTCCGACCGCCCC
ATGGTTGTTCAAAGATCCGTTCATGCATTATATTAGGTATCAAGGAAAATCAATTCTGGCATCAAAAGGTACGCCCCTTC
TGCTGAATAAATGGAAATATTACCTTGTAAATTTCTGGCAATGTCATTATTACGTATGGTCTCAATCAGGAAGGATCCAT
ATAAACCAATTATCTAATCATTCCCTCGACTTTCTGGGCTATCTTTCGAGTGTGCGACTAAATCCTTCAGTGGTGCGGAA
TCAAATGCTAGAAAATTCATTTATAATAGATAATGCTATTAAGAAGTTCGATATCATAGTTCCAATTCTTCCTCTAATTA
GATCATTGGCTAAAGCTAAATTTTGTAACGTAGTAGGGGATCCAATTAGTAAGCCGTCCTGGGCCGAATCATCAGATTCT
GATATTATTGACAGATTTGTGCGCATATGCAGAAATATTTCTCATTATCACAGCGGAGCCTCAAAAAAAAAGAGTTTGTA
TCGAATAAAGTATATACTTCGACTTTCTTGTGCTCGAACTTTGGCTCGTAAACACAAAAGTACTGTACGTGCTTTTTTGA
AAAGATTAGGTTCGGGATTATTAGAAGAATTCCTTACGGAGGATGAACAGGCGCTTTCTTTGATCTTTCCAAGAGCTTCT
TCTACTTTGTGGAGGTTATATAGAGGGAGGATTTGGTATTTGGATATTATTTGTATCAATGATTTGGTCAATCATGAATG
A
>847665 ; superkingdom: Eukaryota, kingdom: Viridiplantae, phylum: Streptophyta, order: Saxifragales, family: Saxifragaceae, genus: Suksdorfia, species: Suksdorfia ranunculifolia ; 847665
ATGGAGGAATTTCAAGGATATTTAGAACTCGAGAAATTTCGGCAACATCACTTCCTATATCCACTTATCTTTCAGGAGTA
TATTTATGCACTTGCTCATGATCATGTTTTAAATAGATCTATTTTGTTGGATAATTTTGGTTATGACAATAAATCCAGTT
CAATAATTGTGAAACGCTTAATTACTCGAATGTGTCAACAGAATCATTTGCTTATTTCTGCTAATGATTCGAACAAATTG
GGGCATAACAAGAATATCGATTCTCAAATGATATCAGAGGGATTTACAGTCATGGTGGAAATTCAATTTTCCCTAAGATT
AGGATCTTCCTTAGAAAGGAAAGAAATAGTCAAATCTCAAAATTTACGATCAATTCATTCAATATTTCCTTTTTTAGAAG
ACCATTTTTTACATTTAAATTATGTGTCAGATATACTAATACCCCACCCCATCCATCTGGAAATATTGGTTCAAACTCTT
CGATACTGGGTGAAAGATGCCTCTTCTTTGCATTTATTACGATTCTTTCTCTATGGGTATCAGAGTTGGAATAGTCTTAT
TACCCCAACTCCAAAGAAATCCATTTCCTGTGTTTCACAAAGGAATCAAAGATTATTTTTGTTTCTATATAATTCTTATG
TATGTGAATATGAATCCACCTTCATTTTTCTTTGTAACCAATCTTCTCGTTTACGATCAACATCTTCTGGAACTCTTTTT
GAGCGAATCTATTTCTATGGAAAAATAAAACATCTTGTAGAAGTCTTTTCTAATNATTTTCCGAACGCCCCATGGTTGTT
CANAGATTCGTTCATGCATTATATTAGGTATCAAGGAAAATCAATTCTGGCATCAAAAGGTACGCCCCTTCTGCTGAATA
AATGGAAATATTACCTTGTAAATTTATGGCAATGTCATTTTTACGTATGGTCTCAATCAGGAAGGATACATATAAACCAA
TTATCCAATCATTCCCTCGACTTTCTTGGCTATCTTTCGGGTGTGCGACTCAATCCTTCAGTGGTGCGGAGTCAAATGCT
AGAAA
>847667 ; superkingdom: Eukaryota, kingdom: Viridiplantae, phylum: Streptophyta, order: Saxifragales, family: Saxifragaceae, genus: Suksdorfia, species: Suksdorfia violacea ; 847667
ATGGGGGAATTTCAAGGATATTTAGAACTCGATAAATTTCGGCAACATCACTTCCTATATCCACTTATCTTTCAGGAGTA
TATTTATGCACTTGCTCATGATCATGTTTTAAATGGATCCATTTTGTTGGATAATTTTGGTTATGACAATAAATCCAGTT
CAATAATTGTGAAACGTTTAATTACTCGAATGTGTCAACAGAATCATTTGCTTATCTCTGCTAATGATTCGAACAAAAAT
GAATTTTTGGGGCATAACAAGAATATCGATTTTCAAATGATATCAGAGGGATTTGCAATCATTGTGGAAATTCCATTTTC
CCTAAGATTAGGATCTTCCTTAGAAAGGAAAGAAATAGTCAAATCTCAAAATTTACGATCAATTCATTCAATATTTCCTT
TTTTAGAAGACAATTTTTTACATTTAAATTATGTGTCAGATATACTAATACCCCACCCCATCCATCTGGAAATATTGGTT
CAAACTCTTCGCTACTGGGTGAAAGATGCCTCTTCTTTGCATTTATTACGATTCTTTCTCTATGGGTATCAGAATTGGAA
TAGTCTTATTACCCCAACTCCAAAGAAATCCATTTCCTTTGTTTCACAAAGGAATCAAAGATTATTCTTGTTTCTATATA
ATTCTTATGTATGTGAATACGAATNNACCCTCATTTTTCTTTGTAACCAATCTTCTCATTTACGATCAACATCTTATGGA
ACTCTTTTTGAGCGAATATATTTCTATGGAAAAATAAAACATCTTGTAGATGTCTTTTCTAATGATTTTCCGACCGCCCC
ATGGTTGTTCAAAGATCCGTTCATGCATTATATTAGGTATCAAGGAAAATCAATTCTGGCATCAAAAGGTACGCCCCTTC
TGCTGAATAAATGGAAATATTACCTTGTCAATTTATGGCAATGTCATTTTTACGTATGGTCTCAATCAGGAAGGATACTT
ATAAACCAATTATCCAATCATTCCCTCGACTTTATTGGCTATCTTTCGGGTGTGCGACTAAATCCTTCAGTGGTGCGGAG
TCAAATGCTAGAAA
>847680 ; superkingdom: Eukaryota, kingdom: Viridiplantae, phylum: Streptophyta, order: Saxifragales, family: Saxifragaceae, genus: Tiarella, species: Tiarella trifoliata ; 847680
ATGGGGGAATTTCAAGGATATTTAGAACTCGATAAATTTCGGCAACATGACTTCCTATATCCACTTATCTTTCAGGAGTA
TATTTATGCACTTGCTCATGATCATGTTTTAAATAGATCCATTTTGTTGGATAATTTTGGTTATGACAATAAATCCAGTT
CACTAATTGTGAAACGTTTAATTACTCGAATGTGTCAACAGAATCATTTTATTATTTCTGCTAATGATTTGAACCAAAAT
CAATTTTTTGGGCATAACAAGAATTTATATTCTCAAATGATATCAGAGGGGTTTGCAGTCATTGTGGAAATTCCGTTTTC
CCTACGATTTGTATCTTCCTTAGAAAAGAAAGAATTAGTAAAATCTCATAATTTACAATCAATTCATTCAATATTTCCTT
TTTTAGAAGACAATTTTTTACATTTAAATTATGTGTCAGATATACTAATACCCCACCCCATCCATCTTGAAATATTGGTT
CAAACTCTTCGCTACTGGGTGAAAGATGCCTCTTCATTGCATTTATTACGATTCTTTCTCTATGAGTATCAGAATTGGAA
TAGTCTTATTACTCCAACTCNAAAGAAATCCATTTCTATTGTTTCAAAAAGGAATCAAAGATTATTCTTATTTTTATATA
ATTCTTATGTATGTGAATACGAATCTATCTTCATTTTTCTTTGTAACCAATCTTCTCGTTTACGATCAACATCTTCTGGA
ACTCTTTTTGAGCGAATACATTTCTATGGAAAAATAAAACATGTTGTAGAAGTCTTTTCTAATGATTTTCCGACCGTCCT
ATGGTTGTTCAAAGATCCGTTCATGCATTATGTTAGGTATCAAGGAAAATCAATTCTGGCATCAAAAGGTACCCCCCTTC
TGCTGAATAAATGGAAATATTACCTTGTCAATTTATGGCAATGTAATTTTTACGTATGGTCTCAACCAGGAAGGATCCAT
ATAAACCAATTATCCAATCATTCCCTCGACTTTCTGGGCTATCTTTCGAGTGTGCAACTAAATCCTTCAGTAGTGCGGAG
TCAAATGCTAGAAA
>847681 ; superkingdom: Eukaryota, kingdom: Viridiplantae, phylum: Streptophyta, order: Saxifragales, family: Saxifragaceae, genus: Tellima, species: Tellima grandiflora ; 847681
ATGGGGGAATTTCAAGGATATTTAGAACTCGATAAATTTCGGCAACATGACTTCCTATATCCACTTATCTTTCAGGAGTA
TATTTATGCACTTGCTCATGATCATGTTTTAAATAGATCCATTTTGTTGGATAATTTTGGTTATGACAATAAATCCAGTT
CACTAATTGTGAAACGTTTAATTACTCGAATGTGTCAACAGAATCATTTTATTATTTCTGCTAATGATTCGAACCAAAAT
CAATTTTTTGGGCATAACAAGAATTTATATTCTCAAATGATATCAGAGGGATTTGCAGTCATTGTGGAAATTCCGTTTTC
CCTACGATTTGTATCTTCCTTAGAAAAGAAAGAATTAGTAAAATCTCATAATTTACGATCAATTCATTCAATATTTCCTT
TTTTAGAAGACAATTTTTTACATTTAAATTATGTGTCAGATATACTAATACCCCACCCCATCCATCTTGAAATATTGGTT
CAAACTCTTCGCTACTGGGTGAAAGATACCTCTTCATTGCATTTATTACGATTCTTTCTCTATGAGTATCAGAATTGGAA
TAGTCTTATTACTCCAACTCCAAAGAAATCCATTTCTATTGTTTCAAAAAGGAATCAAAGATTATTCTTATTTTTATATA
ATTCTTATGTATGTGAATACGAATCTATCTTCATTTTTCTTTGTAACCAATCTTCTCGTTTACGATCAACATCTTCTGGA
ACTCTTTTTGAGCGAATACATTTCTATGGAAAAATAAAACATGTTGTAGAAGTCTTTTCTAATGATTTTCCGACCGTCCT
ATGGTTGTTCAAAGATCCGTTCATGCATTATGTTAGGTATCAAGGAAAATCAATTCTGGCATCAAAAGGTACCCCCCTTC
TGCTGAATAAATGGAAATATTACCTTGTCAATTTATGGCAGTGTAATTTTTACGTATGGTCTCAACCAGGAAGGATCCAT
ATAAACCAATTATCCAATCATTCCCTCGACTTTCTGGGCTATCTTTCGAGTGTGCAACTAAATCCTTCAGTAGTGCGGAG
TCAAATGCTAGAAA
>847683 ; superkingdom: Eukaryota, kingdom: Viridiplantae, phylum: Streptophyta, order: Saxifragales, family: Saxifragaceae, genus: Tellima, species: Tellima grandiflora ; 847683
ATGGGGGAATTTCAAGGATATTTAGAACTCGATAAATTTCGGCAACATGACTTCCTATATCCACTTATCTTTCAGGAGTA
TATTTATGCACTTGCTCATGATCATGTTTTAAATAGATCCATTTTGTTGGATAATTTTGGTTATGACAATAAATCCAGTT
CACTAATTGTGAAACGTTTAATTACTCGAATGTGTCAACAGAATCATTTTATTATTTCTGCTAATGATTCGAACCAAAAT
CAATTTTTTGGACATAACAAGAATTTATATTCTCAAATGATATCAGAGGGGTTTGCAGTCATTGTGGAAATTCCGTTTTC
CCTACGATTTGTATCTTCCTTAGAAAAGAAAGAATTAGTAAAATCTTTACGATCAATTCATTCAATATTTCCTTTTTTAG
AAGACAATTTTTTACATTTAAATTATGTGTCAGATATACTAATACCCCACCCCATCCATCTTGAAATATTGGTTCAAACT
CTTCGCTACTGGGTGAAAGATGCCTCTTCATTGCATTTATTACGATTCTTTCTCTATGAGTATCAGAATTGGAATAGTCT
TATTACTCCAACTCCAAAGAAATCCATTTCTATTGTTTCAAAAAGGAATCAAAGATTATTCTTATTTTTATATAATTCTT
ATGTATGTGAATACNAATCTATCTTCATTTTTCTTTGTAACCAATCTTCTCGTTTACGATCAACATCTTCTGGAACTCTT
TTTGAGCGAATACATTTCTATGGAAAAATAAAACATGTTGTAGAAGTCTTTTCTAATGATTTTCCGACCGTCCTATGGTT
GTTCAAAGATCCGTTCATGCATTATGTTAGGTATCAAGGAAAATCAATTCTGGCATCAAAAGGCACTCCCCTTCTGCTGA
ATAAATGGAAATATTACCTTGTCAATTTATGGCAATGTAATTTTTACGTATGGTCTCAACCAGGAAGGATCCATATAAAC
CAATTATCCAATCATTCCCTCGACTTTCTGGGCTATCTTTCGAGTGTGCAACTAAATCCTTCAGTAGTGCGGAGTCAAAT
GCTAGAAA
>847685 ; superkingdom: Eukaryota, kingdom: Viridiplantae, phylum: Streptophyta, order: Saxifragales, family: Saxifragaceae, genus: Tanakaea, species: Tanakaea radicans ; 847685
ATGGGGGAATTTCAAGGAAATTTAGAACTCGATAAATTTTGGCAACATGACTTCTTATATCCACTTATCTTTCAGGAGTA
TATTTATGCACTTGCTCATGATCATGTTTTAAATAGATCCATTTTGTTGGATAATTTTAATTATGATAATAAATCCAGTT
CACTAATTGTGAAACGTTTAATTACTCGAATGTGTCAACAGAATCATTTGATTCTTTCTGCTAATGATTCGAACAAAAAT
CCATTTTTGGGTCATAACAATAATTTATATTATCAAATGATATCAGAGGGATTTGCAGTCATTGTGGAAATTCCATTTTC
CTTAGGATTAGTATCCTCCTTAGAAAGGAAAGAAATAGTCAAATCTCATAATTTACGATCAATTCATTCAATATTTCCTT
TTTTAGAAGACAATTTTTTACATTTAAATTATGTGTCAGATATACTAATACCCCACCCCATCCATCTGGAAATATTGGTT
CAAACTCTTCGCTACTGGGTGAAAGATGTCTCTTCTTTGCATTTATTACGACTCTTTCTCTATGAGTATCAGAATTGGAA
TAGTCTTGTTACTCCAACTCCAAAGAAATCCATTGTTTCAAAAAGGAATCAAAGATTATTCTTGTNNCTATATAATTCTT
ATGTATGTGAATATGAATCTACCTTCATTTTTCTTTGTAACCAACCTTATCATTTACGATCAACATCTTATGGAACTCTT
TTTGAGCGAATATATTTCTATGGAAAAATAAAACATCTTGTAGAAGTCTTTTCTAATGATTTTCCTACTGTCCTATGGTT
GTTCAAAGATCCGTTCATGCATTATGTTAGGTATCAAGGAAAATCCATTCTGGCATCAAAAGGTACACCTCTTCTGCTGA
ATAAATGCAAATATTACCTTGTAAATTTCTGGCAATGTCATTTTTACGTATGGTCTCAACCAGGAAGGATCTATATAAAC
CAATTATCCAATCATTCCCTCGACTTTCTGGGCTATCTTTCGAGTGTGCGACTAAATCCTTCAGTGGTACGGAGTCAAAT
GCTAGAAA
>847687 ; superkingdom: Eukaryota, kingdom: Viridiplantae, phylum: Streptophyta, order: Saxifragales, family: Saxifragaceae, genus: Tolmiea, species: Tolmiea menziesii ; 847687
ATGGGGGAATTTCAAGGATATTTAGAACTCGATAAATTTCGGCAACACGACTTCCTATATCCACTTATCTTTCAGGAGTA
TATTTATGCACTCGCTCATGATCATGTTTTAAATAGATCCATTTTGTTGGATAATTTTGGTTATGACAATAAATCCAGTT
CACTAATTGTGAAACGTTTAATTACGCGAATGTGTCAACAGAATCATTTTTTTATTTCTGCTAATGATTCGAACCAAAAT
CCATTTTTTGGGCATAACAAGAATTTATATTCTCAAATGATATCAGAGGGATTTGCAGTCATTGTGGAAATTCCGTTTTC
CCTACGATTTGTATCTTCCTTAAAAAAGAAAGAATTAGTAAAATCTCATAATTTACGATCAATTCATTCAATATTTCCGT
TTTTAGAAGACAATTTTTTACATTTAAATTATGTGTCAGATATACTAATACCCCACCCCATCCATCTTGAAATATTGGTT
CAAACTCTTCGCTACTGGGTGAAAGATGCCTCTTCATTGCATTTATTACGATTCTTTCTCTATGAGTATCAGAATTGGAA
TAGTCTTATTACCCCAACTCAAAAGAAATCCATTTCTATTGTTTCAAAAAGGAATCAAAGATTATTCTTGTTTTTATATA
ATTCTTATGTATGTGAATACGAATCTATCTTCATTTTTCTTTGTAACCAATCTTCTCATTTACGATCAACATCTTCTGGA
ACTCTTTTTGAGCGAATACATTTCTATGGAAAAATAAAACATGTTGTAGAAGTCTTTTCTAATGATTTTCCGACCGTCCT
ATGGTTGTTCAAAGATCCGTTCATGCATTATGTTAGGTATCAAGGAAAATTAATTCTGGCATCAAAAGGTACGCCCCTTC
TGCTGAATAAATGGAAATATTACCTTGTCAATTTATGGCAATGTCATTTTTACGTATGGTCTCAACCAGGAAGGATCCAT
ATAAACCAATTATCCAATCATTCCCTCGACTTTCTGGGCTATCTTTCGAGTGTGCAACTAAATCCTTCAGTAGTGCGGAG
TCAAATGCTAGAAA
>847689 ; superkingdom: Eukaryota, kingdom: Viridiplantae, phylum: Streptophyta, order: Saxifragales, family: Saxifragaceae, genus: Telesonix, species: Telesonix heucheriformis ; 847689
ATGGGGGAATTTCAAGGATATTTAGAACTCGATAAATTTCGGCAACATCGCTTCCTATATCCACTTATCTTTCAGGAGTA
TATTTATGCACTTGCTCATGATCATGTTTTAAATAGATCCATTTTGTTGGCTAATTTTNNTTATGACAATAAATCCAGTT
CAATAATTGTGAAACGTTTAATTACTCGAATGTGTCAACAGAATCATTTGCTTATTTCTGCTAATGATTCGAACAAAAAT
AAATTTTTGGGGCATAACCAGAATTTTGATTCTCAAATGATATCAGAGGGATTTGCAGTCATTGTGGAAATTCCATTTTC
CCTACGATTAGTATCTTCCTTAGAAAGGAAAGAAATAGTCAAATCTCATAATTTACGATCAATTCATTCAATATTTCCTT
TTTTAGAAGACAATTTTTTACATTTAAATTATGTGTCAGATATACTAATACCCCACCCCATCCATCTGGAAATATTGGTT
CAAACTCTTCGCTACTGGGTGAAAGATGCCTCTTCTTTGCATTTATTACGATTCTTTCTCTATGAGTATCAGAATTGGAA
TAGTCTTATTAATCCAACTCCAAAGAAATCCATTTCCATTGTTTCACAAAGGAATCAAAGATTATTCTTGTTTCTATATA
ATTCTTATGTATGTGAATACGAATCCACCTTCATTTTTCTTTGTAACCAATCTTCTCATTTACGATCAACATCTTATGGA
ACTCTTTTTGAGCGAATATATTTCTATGGAAAAATAAAACATCTTGTAGAAGTCTTTTCTAATTATTTTCCGACCGCCCC
ATGGTTGTTCAAAGATCCGTTCATGCATTATATTAGGTATCAAGGAAAATCAATTCTGGCATCAAAAGGTACGCCCCTTC
TGCTGAATAAATGGAAATATTACCTTGTAAATTTCTGGCAATGTCATTTTTACGTATGGTCTCAATCAGGAAGGATCCAT
ATAAACCAATTATCCAATCATTCCCTCTACTTTCTGGGCTATCTTTCGNGTATGCGACTAAATCCTTCAGTGGTGCGGAG
TCAAATGCTAGAAA
>847691 ; superkingdom: Eukaryota, kingdom: Viridiplantae, phylum: Streptophyta, order: Saxifragales, family: Tetracarpaeaceae, genus: Tetracarpaea, species: Tetracarpaea tasmanica ; 847691
ATGGAGGAATTTCAAGGATATTTCGAAATATATAAATCTCGGCAACATGGCTTACTATATCCACTTATCTTTCAGGAATA
TATTTATGCACTTGCTTATGATCATAGATCATGTTTGTTGGAAAATGTAGGTTATGATAAAAAATCAAGTTTACTACTTG
TTAAACGTTTAATTATTCGAATGCACCAACAGAATCATTTTTTTATTTCTGCTAATGATTCTAAACAAAATCCATTTTTG
GGACACAACAAAAATTTGTATTCTCAAATGTTATCAGAGGGATTCTCATTAATTATGGAAATTTTATTTTCCCTACGATT
AGAATCTTTTATTTCTAGTAAAGAAATAAGAAAATCTCATAATTTACGATCAATTCATTCAATATTTCCTTTTTTAGAGG
ACAAATTTTTACATTTAAATTCTGTATCAGGTATACTAATACCTCATCCCATCCATCTNNAAATATTGGTTCAANNCCTT
CGCTACTGGGTGAAAGACGCCTCCTCTTTACATTTATTACGCTTCTTTCTCTATGTGTCTCGTAATTGGAATAGTCTTAT
TACTCCAAAGAAATCCATTNCTATTTTTTCAAAAAGGAATCAAAGATTATGCTTGTTCCTATATAATTCTCATGTATGTG
AATACGAATCCATCTTCGTTTTTTTCCGTAGCCAATCTTCTCATTTACGATCAACATCTTTTGTAGCCCTTCTTGAGCGA
ATATATTTCTATGGAAAAATAAAGGATCTTGTAGAAGTCTTTGCTAATGATTTTCATGCCAACTTATGGTCGTTCAAGGA
TCCTTTCATGCATTATGTTCGGTATCAAGGAAAATCCATTCTGGCTTCAAAAGGGACACCTCTTCTGATGAATAAGTGGA
AATATTACCTTGTCAAATTCTGGCAATGTCATTTTTACGTGTGGTCTCAACCAGGAAGGATCCATATAAACCAATTATTC
AATAATTTCCTAAGCTTTATGGGCTATTTTTCGAGTGTGCGAAAAAGTCCTTTAGCCATACAGAGTCAAATGTTAGAAA
>1850959 ; superkingdom: Eukaryota, kingdom: Viridiplantae, phylum: Streptophyta, order: Saxifragales, family: Hamamelidaceae, genus: Disanthus, species: Disanthus cercidifolius ; 1850959
ATGGAGGAATTTCAAGGATATTTAGAACTAGATAAATCTCGGCAACCTGACTTCCTATATCCACTTATCTTTCAGGAGTA
TATTTATGCACTTGCTCATGATCATGGTTTAAATAAATCTATTTTGTTGGAAAATCTAGGTTATGACAATAAATCCAGTT
CACTAATTGTGAAACGTTTAATTACTCGAATGTATCAACAGAATCATTTGATTATTTCTGTTAATGATTCTAACCAAAAT
ACATTTTTGGGGCTCAACAAGAATTTGTATTCTCAAATGATATCAGAGGGATTTGCAATCATTGTGGAAATTCCATTTTC
CCTACAATTAGTATCTTCCCTAGAAGGGAAAGAAAGAGTACAATCTCATAATTTACGATCAATTCATTCAATATTCCCTT
TTTTAGAGGACAAATTTTTACATTTAAATTATGTGTCAGATATACTAATACCCCACCCCATCCATCTGGAAATATTGGTT
CAAACCCTTCGCTACTGGGTGAAAGATGCCTCTTGTTTGCATTTATTACGATTCTTTTTCTACGAGTATCGTAATTGGAA
TAGTCTTATTACTCCAAAGAAATATTTTTCAAAAAGGAATCAAAGATTATTCTTGTTCCTATATAATTCTCATGTATGTG
ACTACGAATCCATCTTTGTTTTTCTCCGTAACCAATCTTCTTATTTACGATCAACATCTTCTGGAGCTCTTCTTGAGCGA
ATCTATTTCTACGGAAAAATAAAACATTTTGTAGAAGTCTTTGTTAATGATTTTCAGGCCATCCTATGGTTGTTCAAGGA
TCCTTTCATGCATTATGTTAGGTATCAAGGAAAAGCAATTCTGGCATCAAAAGGCACGCCTCTTCTGATGAATAAGTGGA
AATATTACCTTGTCAATTTCTGGCAATGTCATTTTTACGTGTGGTCTCAACCAGGAAGGATCTATCTAAATCAATTATCC
AATCATTCCTTTGATTTTCTGGGCTATCTTTCGAGTGTGGGACTAAATCCTTCAGTCGTACGGAGTCAAATGCTAGAAAA
TTCATTTATAATAGATAATGCTATTAAGAAGTTCGATATCATAGTTCCAATTATTCCTCTAATTGGATCATTGGCTAAAG
CGAAATTTTGTAACGTATTAGGGCATCCCATTAGTAAGCCGGCCCGGGCCGATTCATCAGATTATGATATTATCGACCGA
TTTGTGCGTATATGTAGAAATATTTCTCATTATCACAGCGGATCCTCAAAAAAAAAGAGTTTGTATCGAATAAAGTATAT
ACTTCGACTTTCTTGTGCTCGAACTTTGGCTCGTAAACACACAAGTACTGTACGTGCTTTTTTGAAAAGATTAGGTTCGG
GATTATTGGAAGAATTCCTTACGGAAGACGAACAAGTTCTTTCTTTGATCTTCCCAAAAGCTTCTTCTAGTTTGCGGAGG
TTATATAGAGAACGGATTTGGTATTTTGATATTATTTGTATCAATGATCTGGCCAATCATGAATGA
>1850961 ; superkingdom: Eukaryota, kingdom: Viridiplantae, phylum: Streptophyta, order: Saxifragales, family: Hamamelidaceae, genus: Exbucklandia, species: Exbucklandia populnea ; 1850961
ATGGAGGAATTTCAAGGATATTTAGAACTAGATAAATCTCGGCAACATTACTTCCTATATCCACTTATCTTTCAGGAGTA
TATTTATGCACTTGCTCATGATCATGGTTTAAATAGATCGATTTTGTTGGAAAATGTGGGTTATGACAATAAATCCAGTT
CACTAATTGTGAAACGTTTAATTACTCGAATGTATCAACAGAATCATTTGAGTATTTCCGCTAATGATTCTAACCAAGAT
CCATTTTTGGGGCACAACAAGAATTTGTATTCTCAAATGATATCAGAGGGATTTGCAGTCATTGTGGAAATTCCATTTTC
CCTACGATTAGTATCTTCTCTAGAAGGGAAAGAAATAGTACAATCTCATAATTTACGATCAATTCATGCAATATTTCCTT
TTTTAGAGGACAAATTTTTACATTTAAATTATGTGTCAGATATACTAATACCCCACCCCATCCATCTGGAAATATTGGTT
CAAACCCTTCGCTACTGGGTGAAAGATGCCTCTTCTTTGCATTTATTACGATTCTTTCTCTATGAGTATCATAATTGGAA
TAGTCTTATTACTCCAAAGAAACCCATTTCTATTTTAAAAAGGAATCAAAGATTATTCTTGTTCCTATATAATTCTCATG
TATGTGAATACGAATCCATCTTCGTTTTTCTCCGTAACCAATCTTATCATTTACGATCAACATCTTCTGGAGCCCTTCTT
GAGCGAATATATTTCTATGGAAAAATAAAACATCTTGTAGAAGTATTTGCTAATGATTTTCAGGCCATCCTATGGTTGTT
CAAGGATCCTTTCATGCATTATGTTAGGTATCAAGGAAAATCAATTCTGGCTTCAAAAGGGACGCCTACTCTGATGAATA
AATGGAAATATTACCTTGTCTATTTCTGGCAATGTCATTTTTACGTGTGGTCTCAACCAGGAAGGATCCATATAAACCAA
TTATCCAATCATTCCCTTGGCTTTCTGGGCTACCTTTCGAGTGTGGGACTAAATCCTTCAGTGGTACGGAGTCAAATGCT
GGRAAATTCATTTATAATAGATAATGATATTAAGAAGTTCGATATCATAGTTCCAATTATTGCGCTGATTGGATCATTGG
CTAAAGCGAGATTTTGTAACGTATTAGGGCATCCCATTAGTAAGCCGGCTCGGGCCGATTCATCAGATTCTGATATTATC
GACCGATTTGTGCGTATATGCAGAAATCTTTCTCATTATCACAGCGGATCCTCAAAAAAAAAGAGTTTGTATCGAATAAG
GTATATACTTCGACTTTCTTGTGCTAGAACTTTGGCTCGTAAACACAAAAGTACTGTACGCGCCTTTTTGAAAAGATTAG
GTTCGGAATTATTGGAAGAATTCCTTATGGAGGAAGAACAAGTTCTTTCTTTGATCTTCCCAAGAGCTTCTTCTACTTCG
CGTAGGTTATATAGAGGACGGATTTGGTATTTGGATATTATTTGTATTAATGATCTGTCCAATCATGAATGA
>1850963 ; superkingdom: Eukaryota, kingdom: Viridiplantae, phylum: Streptophyta, order: Saxifragales, family: Hamamelidaceae, genus: Mytilaria, species: Mytilaria laosensis ; 1850963
ATGGAGGAATTTCAAGGATATTTAGAACTAGATAAATCTCGGCAACATTATTTCCTATATCCACTTATCTTTCAGGAGTA
TATTTATGCACTTGCTCATGATCATGGTTTAAATAGATCGATTTTGTTGGAAAATGTAGGTTATGACAATAAATCCAGTT
CACTAATTGTGAAACGTTTAATTATTCGAATGTATCAACAGAATCATTTGATTATTTCCGCTAATGATTCTAACCAAAAT
CCATTTTTGGGGCACAACAAGAATTTGTATTCTCAAATGATATCAGAGGGATTTGCAGTCATTGTGGAAATTCCATTTTC
CCTACGATTAGTGTCTTCCCTAGAAGGGAAAGAAATAGTACAATCTCATAATTTACGATCAATTCATTCAATATTTCCTT
TTTTAGAGGACAGATTTTTACATTTAAATTCTGTGTCAGATATACTAATACCTCATCCCATCCATCTGGAAATATTGGTT
CAAACCCTTCGCTACTGGGTGAAAGATGCCTCTTCTTTGCATTTATTACGATTCTTTTTCTACGAGTATCATAATTGGAA
TAGTCTTATTACTCCAAAGAAATCCATTTCTATTTTTTCAAAAAAGAATCAAAGATTATTCTTGTTCCTATATAATTCTC
ATGTATGTGAATATGAATCCATCTTCGTTTTTCTCCGTAACCAATCTTCTCATTTACGATCAACATCTTCTGGAGCTCTT
CTTGAGCGAATATATTTCTATGGAAAAATAAAACATCTTGTAGAAGTCTTTGCTAATGATTTTCAGGCCACCTTATGGTT
GTTCAAGGATCCTTTCATGCATTATGTTAGGTATCAAGGAAAATCAATTCTGGCTTCAAAAGGGCTGCCTCTTCTGATGA
ATAAATGGAAATATTACCTTGTCAATTTCTGGCAATGTTATTTTTACGTGTGGTCTCAACCAGGAAGGATTTATATAAAC
CAATTATCCAATCATTCCCTTGACTTTCTGGGCTATCTTTCGAGTGTGGGACTAAATCCTTCAGTGGTACGGAGTCAAAT
GCTAGAAAATTCATTTCTAATAGATAATGCTATTAAGAAGTTCGATATCATAGTTCCAATTATTCCTATAATTGGATCAT
TTGCTAAAGCGAAATTTTGTAACGTATTAGGGCATCCCATTAGTAAGCCGGCCCGGGCCGATTCATCCGATTCTGAGATT
ATCGACCGATTTGTGCGTATATGTAGAAATCTTTCTCATTATCACAGCGGATCCTCAAAAAAAAAGAGTTTGTATCGAAT
AAAGTATATACTTCGACTTTCTTGTGCTAGAACTTTGGCTCGGAAACACAAAAGCACTGTACGTGCTTTTTTGAAAAGAT
TAGGTTCGGGATTATTGGAAGAATTTCTTACGGAGGAAGAACAAGTTCTTTCTTTGATCTTCCCAAAAGCTTCTTCTACT
TCGCGAAGGTTATATAGAGGGCGGATTTGGTATTTTGATATTATTTGTATCAATGATCTGGCCAATCATGAATGA
>1850965 ; superkingdom: Eukaryota, kingdom: Viridiplantae, phylum: Streptophyta, order: Saxifragales, family: Hamamelidaceae, genus: Rhodoleia, species: Rhodoleia championii ; 1850965
ATGGAGAAATTTCAAGGATATTTAGAACTAGATAAATCTCGGCAATATGACTTCCTATATCCACTTATCTTTCAGGAGTA
TATTTATGCACTTGCTCATGATCATGGTTTAAATAGATCGATTTTGTTGGAAAATGTAGGTTATGACAATAAATCCAGTT
CACTAATTGTGAAACGTTTAATTACTCGAATGTATCAACAGAATCATTTGAATATTTCCGCTAATGATTCTAACCAAAAT
ATATTTTTGGGGTACAACAAGAATTTGTATTCTCAAATGATATCAGAGGGATTTGCAGTCATTGTGGAAATTCCATTTTC
CCTACGATTAGTATCTTCTCTAGAAGGGAAAGAAATAGTACAATCTCATAATTTACGATCAATTCATGCAATATTTCCTT
TTTTAGAGGACAATTTTTTACATTTAAATTATGTGTCAGATATACTAATACCCCACCCCATCCATCTGGAAATATTGGTT
CAAACCCTCCGCTACTGGTTGAAAGATGCCTCTTCTTTGCATTTATTACGATTCTTTCTCTACGAGTATCGTAATTGGAA
TAGTCTTATTACTCCAAAGAAACCCATTTCTATTTTAAAAAGGAATCAAAGATTATTCTTGTTCCTATATAATTCTCATG
TATGTGAATACGAATCCATCTTCGTTTTTCTCCGTAACCAATCTTCTCATTTACGATCAACATCTTCTGGAGCCCTTCTT
GAGCGMATATATTTCTATGGAAAAATAAAACATCTTATAGAAGTATTTGCTAATGATTTTCAGGCCATCCTATGGTTGTT
CAAGGATCCTTTCATGCATTATGTTAGGTATCAAGGAAAATCAATTCTGGCTTCAAAAGGGACACCTACTCTGATGAATA
AATGGAAATATTACCTTGTCAATTTCTGGCAATGTCATTTTTACGTGTGGTCTCAACCAGGAAGGGTCTATATAAACCAA
TTATCCAATCATTCCCTTGACTTTCTGGGCTATATTTCGAGTGTGGGACTAAATCCTTCAGTGGTACGGAGTCAAATGCT
AGAAAATTCATTTATAATAGATAATGATATTAAGAAGTTCGATATCATAGTTCCAATTATTCCGCTGATTGGATCATTGG
CTAAAGCGAAATTTTGTAACGTATTAGGGCATCCCATTAGTAAGCTGGCTCGGGCCGATTCATCAGATTCTGATATTATC
GACCGATTTGTGCGTATATGCAGAAATCTTTCTCATTATCACAGCGGATCCTCAAAAAAAAAGAGTTTGTATCGAATAAA
GTATATACTTCGACTTTCTTGTGCTAGAACTTTGGCTCGTAAACACAAAAGTACTGTACGTGCTTTTTTGAAAAGATTAG
GTTCGGGATTATTGGAAGAATTCCTTATGGAGGAAGAACAAGTTCTTTCTTTGATCTTCCCAAGAGCTTCTTCTACTTCG
CGCAGGTTATATAGAGGGCGGATTTGGTATTTGGATATTGTTTGTATCAATGATCTGGCCAATCATGAATGA
>2131130 ; superkingdom: Eukaryota, kingdom: Viridiplantae, phylum: Streptophyta, subclass: asterids, order: Gentianales, family: Apocynaceae, subfamily: Rauvolfioideae, tribe: Tabermontantaneae, genus: Tabernaemontana, species: Tabernaemontana divaricata ; 2131130
NNNNNNNNNNNNNNNNNNNNNNTACAGCTTGATAGATCTCAACAACCCAGCTTTCTATATCCACTTATCTTTCAGGAATA
TATTTATGCACTTGCTCATGACCATAGTTTAAACCGAGCTAGTTTGTTGGTGGAAAATCCAGGTTATGACAATAAATCCA
GTTTCCTTATTGTGAAACGGTTAATTACTCGAATGTATCAACAGAATCATTTTTTTATTTCTGTTAATGATTCTAACCAA
AATCGATTTTTTGGGTGCAACAAGAATTTGTATTCTAAAATGATATCAGAGGGATTTTCATTTATTGTGGAAATTCCGTT
TTCTATACGATTAATGTCTTCTGAAGAACGGAAAAGGATATTCAAATCTCCTAATTTACGATCAATTCATTCAATATTTC
CTTTCTTAGAGGACAATTTTTCACATTTTAATTTGGTGTTAGATATACTAATACCCCACCCCGTCCATCTGGAAATCTTG
GTTCAAACCCTTCGCTATTGGGTAAAAGATGCCCCTTCTTTGCACTTATTACGATTCTTTCTCCGCGAGTATTGGAATTG
TAATAATCTTATTGCTACAAAGAAAGTCGGTTTTGATTTTTTAACAAAAATAAATCCAAAAATAAATCAAAGATTATTCT
TTTTCTTATATAATTTTTTATATAATTTTTATGTATGTGAATACGAATCCATTTTCGTCTTTCTCCATAACCAATCTTCT
CATTTACGATCAACATCTTTTGGGGTTCTTCTTGAACGAATCTATTTCTATGGAAAAATAGAACGTCTTAGCAAAGTCTT
TGCTAAGGATTTTCAGGCTAACTTAGGCTTGTTCAAAGATCCTTTCATGCATTACGTTAGGTATCAAGGAAAATCCATTC
TGGTTTCAAAGGGGACGGCTCTTTCGATGAACAAATGGAAATCTTATCTTGTCAATTTTTGGCAATGTAATTTTGACTTG
TGGTTTCACTCGGAAAGGGTATATATAAAGCAATTGTCCAATCATTCCCTTGACTTTATGGGTTATCTTTCAAGTGTGCG
ACTAAAACCTTCAATTGTACGGAGTCAAATGCTAGAAAATGCATTTCTAATCAATAATGCTATTAAGAAATTCGATACCC
TTGTTCCAATTATTCCCCTGATTGGATCATTCGCTAAAGCGAAATTTTGTAACCTRTTCGGACATCCCATTAGTATGCCG
GTTTGGACTGATTTATCGGATTCGGATATTATGGACAGMTTTGGGCGTATATGCAGAAACCTTTCTCATTATCATAGCGG
ATCCTCCAAAAAAAGGAGTTTGTATCGAATAAAGWATATACTTCGACTTTCTTGTGMTAAAACTTTAGCTCGGAAACACA
AAAGTACTGTACGGNCTTTTTTGAWAAGATTAGGTTCGGAATTTTTGGAAGAATTTCTCATGTCGGAAGAGGGAGCCTTT
CCTTTGACCTTCCCAAAAGTTGATTCTCCCCTTTTGGCGGYCTATAGAAGTCGGATTTGGTATTTGGATATTACTTATAT
CAAHGATCTGGCGAATCCGCAATGA
>2149793 ; superkingdom: Eukaryota, kingdom: Viridiplantae, phylum: Streptophyta, subclass: rosids, order: Oxalidales, family: Cunoniaceae, genus: Davidsonia, species: Davidsonia pruriens ; 2149793
TTACGTCTCTTTCTCCACGAGTATTGTAATTGGAATAGTCTTATTACTCCAAAGAAATCTATTTCCATTTTTTCAAAGAG
TAACCCAAGATTATTCTTGTTCCTATATAATTCTCATGTATGTGAATACGAATCCATCTTTCTTTTTCTCCGTAACCAAT
CTTCTCATTTACGATCAACATCCTCTCGGATTCTTTTTGAGCGAATCTATTTCTATGGAAAAATAGACCATCTTGCAAAA
GTCTTTGCTAACGATTTTCAGGCCATCCTATGGTTATTGAAAGATCCTTTCATGCATTATGTTAGATATCAAGGAAAATC
CATTTTGGTTTCAAAAGATACGCCCCTTCTGATGAATAAATGGAAATATTACCTTGTCAATTTATGTCAATGTCATTTTT
ATGCGTGGGCTCAACCGGAAAGGGTCTATATAAACCAATTATCCAAGCAGTCTCTCAACTTTTTGGGCTATCTTTCAAAT
GTGCGACTAAATCCTTCAGTGGTACGGAGTCAAATGCTAGAAAAGTCATTTATAATCGATAATGCTATGAAGAAACTCGA
TACAATAGTTCCAATTATTCCTCTGATTGGATCATTGGCAAAATCGAAATTTTGTAACGCATTAGGGCATCCCATTAGTA
AGCCGGCCTGGGCAAATTCATCGGATTCTGATATTATCGACCGATTTGTGCGTATACGCAGTAATCTTTCTCATTATTAC
AGTGGATCCTCAAAAAAAAAGAGTTTGTATCGAATAAAATATATACTTCGACTTTCTTGTGTTAAAACTTTGGCTCGTAA
ACACAAAAGTACTGTACGCACTTTTTTGAAAAGATTAGATTCGGAATTATTGGAAGACTTTTTTACGGCGGAAGAACAGA
TTCTGTCTTTGATCTTCCCAAGAGCTTCTTCTCCTTCGCGGAGGTTATATAGAGGGCGGATCTGGTATTTGTATATTATT
TCTATCAAGGATCTGGCCAATCATGAATGATTGGTTATGAGACCAAAAAC
>2149795 ; superkingdom: Eukaryota, kingdom: Viridiplantae, phylum: Streptophyta, order: Saxifragales, family: Hamamelidaceae, genus: Hamamelis, species: Hamamelis mollis ; 2149795
TTACGATTCTTTTTYCACGAGTATTATAATTGGAATAGTCTTATTACTCCAAAGAAATCCATTTCTATTTTTTCAAAAAG
GAATCAAAGATTATTCTTGTTCCTATATAATTCTCATGTATGTGAATACGAATCCATCTTCCTTTTTTTCCGTAACCAAT
CTTCTTATTTACGATCAACATCTTCTGGAGCTCTTCTTGAGCGAATATATTTCTATGGAAAAATAAAACATCTTGTAGAA
GTCTTTGTTAATGATTTTCAGGCCATCCTATGGTTGTTCAAGGATCCTTTCATGCATTATGTTAGGTATCAAGGAAAATC
AATTCTGGCTTCAAAAGGGACGCCTCTTCTGATGAATAAATGGAAATATTACCTKGTCAATTCTTGGCAATGTCATTAAT
ACGAGTGGTCTCAACCAGGAAGGATCTATATAAACCAATTATCCAATCATTCCTTTGACTTTCTGGGCTATCTTTCGAGT
GTGGGACTAAATCCTTCAGTGGTACGGAGTCAAATGCTAGAAAATTCATTTATAATAGATAATGCTATTAAGAAGTTCGA
TATCATAGTTCCAATTATTCCTTTAATTGGATCATTGGCTAAAGCGAAATTTTGTAACGTATTAGGGCATCCCATTAGTA
AGCCGGCCCGGGCCGATTCATCAGATTCTGATATTATCGACCGATTTGTGCGTATATGTAGAAATCTTTCTCATTATCAC
AGTGGATCCTCAAAAAAAAAGAGTTTGTATCGAATAAAGTATATACTTCGACTTTCTTGTGCTAGAACTTTGGCTCGTAA
ACACAAAAGTACTGTACGTGCTTTTTTGAAAAGATTAGGTTCGGGATTATTGGAAGAATTCCTTACGGAGGAAGAGCAAG
TTCTTTCTTTGATCTTCCCAAAAGCTTCTTCTACTTCGCGGAGGTTATATAGAGGGCGGATTTGGTATTTTGATATTATT
TCTATCAATGATCTGGCCAATTATGAATGATTGGTTATGAGACCAAAAAC
>2149797 ; superkingdom: Eukaryota, kingdom: Viridiplantae, phylum: Streptophyta, order: Trochodendrales, family: Trochodendraceae, genus: Trochodendron, species: Trochodendron aralioides ; 2149797
TTGCGATTCTTTCTCCACGAGTATTGTAATTGGAATAGTCTTATTACTCCAAAGAGATCCATTTCCCTTTTTTCAAAGGA
ATCAAAGATTCTTTTTTTTCCTATATAGTTCTCATGTATCTGAATGCGAATCAATATTCGTTTTTCTCCGTAAACAATCT
TCTTATTTACGATCAACATCTTTTGGCGCCCTTCTTGAGCGAACACATTTTTATGGAAAAATAGAACTACTTGTCGTAGT
GTTTCGCAATTATTTTCAGGCCATTCTATGGTTGTTCAAAGATCCTTTCATACATTATGTCAGATATCAAGGAAAATCTA
TTCTGTCTTCAAAAGGGACTCCTCTTCTGATGAATAAATGGAAATATTACCTTGTCAATTTCTGGCAATGTAATTTTAAC
TTGTGGTCTCAACCGGGTAGGATTCATATAAAGCAATTATCCAATAATTCCCTCGATTTTCTGGGCTATCTTTCAAGTGT
ACGACTAAATCCTTCAGTGGTAAGGAGTCAAATGATAGAAAATGCATTTCTAATAGATAGTACTAGCAAGAAGTTTGATA
CCATAGTCCCAATTAGTCCTCTGATTGGATCTTTGGCTAAAGCGAAATTTTGGAACGTATCAGGGCATCCCATTAGTAAG
CCGGTACGGGCCGATTCATCAGATTCTGATATTATCGACCGATTTGGGCGGATATGCAGAAATCTTTCTCATTATCACAG
CGGATCCTCAAAAAAAAAGAGTTTGTATCGAATAAAGTATATACTTCGACTTTCGTGTGCTAGAACTTTGGCTAGTAAAC
ACAAAAGTACTGTACGCGCCTTTTTGAAAAGATTTGGTTCGGAATTATTGGAAGAATTCCTTACGGAGGAAGAACAAGTG
CTTTCTTTGATCTTCCCAAAAATTTCTTCTACTTCGCAGAGGTTATATAGAGAACGGATTTGGTATTTTGATATTATTCG
TATCAATAATCTGGCGAATGATTGGTTATGAGACCAAAAAA
>2149799 ; superkingdom: Eukaryota, kingdom: Viridiplantae, phylum: Streptophyta, subclass: rosids, order: Fagales, family: Juglandaceae, genus: Alfaroa, species: Alfaroa williamsii ; 2149799
TTGCGGTTCTTTCTTCATGAGTATTCTAATTGGAATATTGTTATTAGTCCAAATAAAGCTATTTCTATTTTTTCAAAAAG
TAATTCAAGATTATTGTTATTCCTATATAATTCTCATATATGTGAATACGAATCTGTCTTTCTTTTTCTCCGTAAACAAT
CTTCTCATTTACGATTAACATCTTCTGGAGTCCTTTTTGAGCGAATTTATTTACATAGAAAAATAATAAAACATCTTGTC
GAAGTCTTTGCTAATGATTTTCCGGGCATCCTATGTTTCCTGAAGGATCCTTTCATTCATTATGTTAGATATCAAGGAAA
ATCAATTCTGGCTTCAAAAGATACGCCTCTTCTGATGAATAAATGGAAATATTACCTTGTCAATTTTTGGGAATGTCATT
TTTATGTGTGGTTTCACTTGGGAAGAATCTATATAAATCAATTATCCAAGCATTCCCTCGACTTTTTGGGTTATTTTTCA
AGTGTGCGACTAAATACTTCAATGGTGCGGAGTCAAATGTTAGAAAATTCATTTATAATAAATAATGCTCCCAAGAAGCT
CGATACGATAGTTCCAATTATTCCTCTGATTGGATCATTGACTAAAGCGAAATTTTGTAACGCATTAGGACATCCCATTA
GTAAGCTGATTCGGGCCGATTTATCGGATTTTGATATTCTCAATCGATTTCTGCGTATATGCATAAATCTTTCTCATTAT
TACAGCGGATCCTCAAAAAAAAAGAGTATGTCTCGAATAAAATATATACTTCGACTTTCGTGTGTTAAAACTTTGGCTCG
TAAACACAAAAGTACTGTACGCGCTTTTTTAAAAAGATTAGGTTCGGAATTATTCGAAGAATTCTTTACCGAGGAAGAAG
AGTTTCTTTCTTTAATCTTCCCAAGAACTTCTTTGAGTTTGCGGAGGTTATATAGAGGGCGAATTTGGTATTTGGATATT
ATTTGCATCAATGGTCGGGCCAATTATGAATGATTGATTATGATACCAACAAC
>2149801 ; superkingdom: Eukaryota, kingdom: Viridiplantae, phylum: Streptophyta, subclass: rosids, order: Fagales, family: Juglandaceae, genus: Carya, species: Carya ovata ; 2149801
TTGCGGTTCTTTCTTCATGAGTATTCTAATTGGAATATTGTTATTATTCCAAATAAAGCTATTTCTTTTTTTTCAAAAAG
TCATTCAAGATTATTGTTATTCTTATATAATTCTCATATATGTGAATACGAATCTGTCTTCCTTTTTCTCCGTAAACAAT
CTTCTCATTTACGATTAACATCTTCTGGAGTCCTTTTTGAGCGAATTTATTTACATAGAAAAATAATAAAACATCTTGTC
GAAGTCTTTGCTAATGATTTTCCGGGCATCCTATGTTTCCTGAAGGATCCTTTCATTCATTATGTTAGATATCAAGGAAA
ATCAATTCTGGCTTCAAAAGATACGCCTCTTCTGATGAATAAATGGAAATATTACCTTGTCAATTTATGGGAATGTCATT
TTTATGTGTGGTTTCACTTGGGAAGAATCTATATAAATAAATTATCCAAGCATTCCCTCGACTTTTTGGGTTATTTTTCA
AGTGTGCGACTAAATACTTCAATGGTGCGGAGTCAAATGCTAGAAAATTCATTTATAATAAATAATGCTCCCAAGAAGCT
CGATACGATAGTTCCAATTATTCCTCTGATTGGATCATTGGCTAAAGCGAAATTTTGTAACGCATTAGGGCATCCCATTA
GTAAGCTGACTCGGGCCGATTTATCGGATTTTGATATTTTCAATCGATTTCTGCGTATATGCAGAAATCTTTCGCATTAT
TACAGCGGATCCTCAAAAAAAAAGAGTATGTATCGAATAAAATATATACTTCGACTTTCGGGTGTTAAAACTTTGGCCCG
GAAACACAAAAGTACTGTACGCGCTTTTTTAAAAAGATTAGGTTCGGAATTATTCGAAGAATTCTYCACCGAGGAAGAAG
AGTTTCTTTCTTTAATCTTCCCAAGAACTTCTTTTAGTTTGCGGAGGTTATATAGAGGGCGAATTTGGTATTTGGATATT
ATTTGCATCAATGGCCGGGCCAATTGTGAATGATTGATTATGAGACCAACAAC
>2149803 ; superkingdom: Eukaryota, kingdom: Viridiplantae, phylum: Streptophyta, subclass: rosids, order: Fagales, family: Juglandaceae, genus: Juglans, species: Juglans nigra ; 2149803
TTGCGGTTCTTTCTTCATGAGTATTCGAATTGGAATATTGTTATTATTCCAAATAAAGCTATTTCTTTTTTTTCAAAAAG
TAATTCAAGATTATTGTTATTCTTATATAATTCTCATATATGTGAATACGAATCTGTCTTACTTTTTCTCCGTAAACAAT
CTTCTCATTTACGATTAACATCTTCTGGAGTCCTTTTTGAGCGAATTTATTTACATAGAAAAATAATAAAACATCTTGTC
GAAGTCTTTGCTAATGATTTTCCGGGCATCCTATGTTTCCTGAAGGATCCTTTCATTCATTATGTTAGATATCAAGGAAA
ATCAATTCTGGCTTCAAAAGATACGCCTCTTCTGATGAATAAATGGAAATATTACCTTGTCAATTTATGGGAATGTCATT
TTTATGTGTGGTTTCACTTGGGAAGAATCTATATAAATAAATTATCCAAGCATTCCCTCGACTTTTTGGGTTATTTTTCA
AGTGTGCGACTAAATACTTCAATGGTGCGGAGTCAAATGCTAGAAAATTCATTTATAATAAATAATGCTCCCAAGAAGCT
CGATACGATAGTTCCAATTATTCCTCTGATTGGATCATTGGCTAAAGCGAAATTTTGTAACGCATTAGGGCATCCCATTA
GTAAGCTGACTCGGGCCGATTTATCGGATTTTGATATTCTCAATCGATTTCTGCGTATATGCAGAAATCTTTCTCATTAT
TACAGCGGATCCTCAAAAAAAAAGAGTATGTATCGAATAAAATATATACTTCGACTTTCGTGTGTTAAAACTTTGGCTCG
TAAACACAAAAGTACTGTACGCGCTTTTTTAAAAAGATTAGGTTCGGAATTATTCGAAGAATTCTTCACCGAAGAAGAAG
AGTTTCTTTCTTTAATCTTCCCAAGAACTTCTTTTAGTTTGCGGAGGTTATATAGAGGGCGAATTTGGTATTTGGATATT
ATTTGCATCAATGGGCGGGCCAATTATGAATGATTGATTATGAGATCAACAAC
>2149805 ; superkingdom: Eukaryota, kingdom: Viridiplantae, phylum: Streptophyta, subclass: rosids, order: Fagales, family: Juglandaceae, genus: Rhoiptelea, species: Rhoiptelea chiliantha ; 2149805
TTGCGGTTCTTTCTTCATGAGTATTCTAATTGGAATATTGTTATTATTCCAAATAAAGCTATTTCTATTTTTTCAAAAAG
TAATCCAAGATTATTATTATTCCTATATAATTCTCATATATGTGAATACGAATCCGTCTTCCTTTTTCTCCGTAAAAAAT
CTTCTCATTTACGATTAACATCTTCTGGAGTCCTTTTTGAGCGAATTTATTTACATAGAAAAATAAAACATCTTGTCGAA
GTCTTTGCTAATAATTTTCCGGGCATCCTATGTTTCCTGAAGGATCCTTTCATTCATTATGTTAGATATCAAGGAAAATC
AATTATGGCTTCAAAAGATACGCCTCTTCTGATGAATAAATGGAAATATTACCTTGTCAATTTATGGGAATGTCATTTTT
ATGTGTGGTCTCACTTGGGAAGAATCTATATAAATCAATTATCCAAGCATTCCCTCGACTTTTTGGGTTATTTTTCAAGT
GTGCGACTAAATACTTCAATGTTGCGGAGTCAAATGCTAGAAAATTCATTTCTAATAAATAATGCTCCCAAGAAGCTCGA
TACAATAGTTCCAATTATTCCTCTGATTGGATCATTGGCTAAAGCGAAATTTTGTACGCATTAGGGCATCCCATTAGTAA
GATGACTCGGGCCGATTTATCGGATTTTTATATTATCAATCGATTTCTGCGTATATGCAGAAATCTTTCTCATTATTACA
GCGGATCCTCAAAAAAAAAGAGTATGTATCGAATAAAATATATACTTCGACTTTCGTGTGTTAAAACTTTGGCCCGTAAA
CACAAAAGTACTGTACGCGCTTTTTTAAAAAGATTAGGTTCGGAATTATYCGAAGAATTCTTTACCGAGGAAGAAGAGTT
TCTTTCTTTGATCTTCCCAAGARCKTCTTTTACTTTGCGGAGGTTATATAGAGGGCGAGTTTGGTATTTGGATATTATTT
KCATCAATGGTCKGGCCAATCATGAATGATTGRTTATGAGACCAAAAAC
>2149807 ; superkingdom: Eukaryota, kingdom: Viridiplantae, phylum: Streptophyta, subclass: rosids, order: Fagales, family: Betulaceae, genus: Betula, species: Betula papyrifera ; 2149807
TTGCGGTTCTTTCTTCATGAGTATTCTAATGGTAATATTCTTATTATTCTAAATAAATCTATTTCTATTTTTTCAAAAAG
TAATTCAAGATTATTATTATTCCTATATAATTCTTATATATGTGAATACGAATCCGTTTTCCTTTTTCTCCGTAACCAAT
CTAATCATTTACGATTAACATCTTCTGGAGTCCTTTTTGAGCGAATCTATTTACATAGAAAARTGGAAGATCTTGTCGAA
GTCTTTGTTAATGAKTTTCAGGGCATCCTATGCTTCCTCAAGGATCCTTTCATTCATTATGTTAGATATCAAGGAAAATC
AATTCTGGCTTCAAAAGATACGCCTCTTCTGATGAATAAATGGAAATATTACCTTGTCAAGTTATGGCAATGTCATTTTT
TTGTATGGTCTCGCCCAGGAAGGATCTATATAAACCAATTATCCAAGCATTCCCTCGACTTTTTGGGTTATTTTTCAAGT
GTGCCACTAAATCCTTCAATGGTGCGGAGTCAAATGCTAGAAAATTCATTTATAATAAATAATGCTCCCAAGAAGCTCGA
TACAATAGTTACAATTATTCCTCTGATTGGATCATTGGCTAAAGCGAAATTTTGTAACGCATTAGGACATCCCATTAGTA
AGCCGACTTGGGCCGATTTATCGGATTTTGATATTATCAATCGATTTGTGCGTATATGCAAAAATCTTTCTCATTATTAC
AGCGGATCCTCAAAAAAAAAGGGTATGTATCGAATAAAATATATACTTCGACTTTCGTGTGTTAAAACTTTGGCCCGTAA
ACACAAAAGTACTATACGCGCTTTTTTAAAAAGATTAGGTTCGGAATTATTCGAAGAATTCTTTACCGAGGAAGAAGAGT
TTCTTTCTTTGATCTTCCCAAGAACTTCTTTTACTTTGCGTAGGTTATATAGAGGGCGAGTTTGGTATTTGGATATTATT
TGCATGAATGGTCTGGCCAATCATGAATGATTGATTATGAGACCAAAAAC
>2149809 ; superkingdom: Eukaryota, kingdom: Viridiplantae, phylum: Streptophyta, subclass: rosids, order: Fagales, family: Betulaceae, genus: Corylus, species: Corylus cornuta ; 2149809
TTGCGGTTCTTTCTTCATGAGTATTCTAATGGTAATATTCTTTTTATTCTAAATAAATCTATTTCTTTTTTTTCAAAAAG
TAATTCAAGATTATTATTATTCCTATATAATTCTTATATATGTGAATACGAATCCCTTTTCCTTTTTCTCCGTAACCAAT
CTTCTCATTTACGATTAACATCTTCTGGAGTCCTTTTTGAGCGAATCTATTTACATAGAAAARTGGAGGATCTTGCCGAA
GTTTTTGTTAATGATTTTCGGGGCATCCTATGCTTCCTCAAGGATCCTTTCATTCATTATGTTAGATATCAAGGAAAATC
AATTCTGTCTTCAAAAGATACGCCTCTTCTGATGAATAAATGGAAATATTACCTKGTCAAGTTATGGCAATGTCATTTTT
ATGTACGGTCTCACCCAGGAAGGATCTATATAAACCAATTATCCAAGCATTCCCTCGACTTTTTGGGTTATTTTTCAAGT
GTGCCACTAAATCCTTCAATGGTGCCGAGTCAAATGCTAGAAAATTCATTTGTAATAAATAATGCTCCTAAGAAACTCGA
TACAATAGTTCCAATTATTCCTCTGATTGAATCATTGGCTAAAGCGAAATTTTGTAACGCATTAGGGCATCCCATTAGTA
AGCCGACTTGGGCCGATTTATCGGATTTTGATATTATAAATCGATTTGTGCGTATATGCACAAATCTTTCTCATTATTAC
AGCGGATCCTCAAAAAAAAAGGGTATGTATCGAATAAAATATATACTTCGACTTTCGTGTGTTAAAACTTTGGCCCGTAA
ACACAAAAGTACTATACGCGCTTTTTTAAAAAGATTAGGTTCGGAATTATTCGAAGAATTCTTTACCGAGGAAGAAGAGT
TTCTTTCTTTGATCTTCCCAAGAACTTCTTTTACTTTGCGTAGGTTATATAGAGGGCGAGTTTGGTACTTGGATATTATT
TGCATGAATGGTCTGGCCAATCATGAATGATTGATTATGAGACCAAAAAC
>2149811 ; superkingdom: Eukaryota, kingdom: Viridiplantae, phylum: Streptophyta, subclass: rosids, order: Fagales, family: Ticodendraceae, genus: Ticodendron, species: Ticodendron incognitum ; 2149811
TTGCGGTTCTTTCTTCATGAGTATTCTAATTGTAATATTCTTATTATTCCAAATAAATCTATTTCTATTTTTTCAAAAAG
TAATTCAAGATTATTGTTATTCCTATATAATTCTCATATATGTGAATACGAATCCGTTTTCCTTTTTCTCCGTAACCAAT
CTTCTCATTTACGATTAACATCTTCTGGAGTCCTTTTTGAGCGACTCTATTTACATAGAAAAGTGGAAGATCTTGTCGAA
GTCTTTGTTAATGATTTTCGGGGCATCCTATGCTTACTCAAGGATTCTAACATTCATTATGTTAGATATCAAGGAAAATC
AATTCTGGCTTCAAAAGATACGCCTCTTCTGATGAATAAATGGAAATATTACCTTGTCAGTTTATGGCAATGTCATTTTT
ATGTGTGGTTTCACCCGGGAAGGATCTATATAAACCAATTATCCAAGCATTCCCTCGACTTTTTGGGTTATTTTTCAAGT
GTGCGACTAAATCCTTCAATGGTGCGGAGTCAAATGCTAGAAAATTCATTTATAATAAATAATGCTCCCAAGAAGCTCGA
TACAATAGTTCCAATTATTCCAATGATTGGATCATTGGCTAAAGTTAAATTTTGTAACGTATTAGGGCATCCCATTAGTA
AGTCGACTTGGGCCGATTTATCGGATTTTGATATTATCAATCGATTTGTGCGTATATGCAAAAATCTTTCTCATTATTAC
AGCGGATCCTCAAAAAAAAAAGGTATGTATCGAATAAAATATATACTTCGACTTTCGTGTGTTAAAACTTTGGCCCGTAA
ACACAAAAGTACTGTACGCGCTTTTTTAAAAAGATTAGGTTCGGAATTATTCGAAGAATTCTTTACCGAGGAAGAAGAGT
TTCTTTCTTTGATCTTCCCAAGAACTTCTTTTACTTTGCGTAGGTTATATAGAGGGCGAGTTTGGTATTTGGATATTATT
TGCATCCATGGTCTGGCCAATCATTMATGATTGATTATGAGACCAAAAAC
>2149813 ; superkingdom: Eukaryota, kingdom: Viridiplantae, phylum: Streptophyta, subclass: rosids, order: Fagales, family: Myricaceae, genus: Comptonia, species: Comptonia peregrina ; 2149813
TTGCGGTTCTTTCTTCATGAGTATTCTAATTGTAACATTCGTATTATTCCAAAAAAAAACGAATATATTTCTATTTTTTC
AAAAAGTAATCCAAGATTATTGTTATTTTTATATAATTCTCATATATGTGAATACGAATCCGTCTTCTTTTTTATCCGTA
ACCAATCTTCTCATTTACGATTAACATCTTCTGGAGTCCTTTTTGAGCGAATCTATTTACATAGAAAAATGGAACATCTT
GTCAAAGTCTTTGCTAATAATTTTCGGGGCGTCCTATGCTTCCCGAAGGATCCTTTCATTCATTATGTTAGATATCAAGG
AAAATCAATTCTGGCTTCAAAAGATACACCTCTCCTGATAAATAAATGGAAATATTACCTKGTCCATTTATGGCAATGTC
ATTTCCTTGTGTGGTCTCACCTGGGAAGGATCTATATAAACCAATTATCCAAGCATTCCCTCGACTTTTTGGGTTATTTT
TCAAGTGTGCGACTAAATCCTACAATGGTGCGTAGTCAAATGCTAGAAAATTCATTTATAATCAAAAATGCTCCCAAGAA
GCTCGATACAATAGTTCCAATTATTCCTCTGATTGGATCATTGGCTAAAGCGAAATTTTGTAACGCATTAGGGTATCCCA
TTAGTAAGCTGACTCGGGCCGATTTATCGGATTTTGATATTATCAATCGATTTGTGCGTATATGCAGAAATCTTTCTCAT
TATTACAGCGGATCTTCAAAAAAAAAAAGTATGTATCGAACAAAATATATACTTCGACTTTCGTGTGTTAAAACTTTGGC
CCGTAAACACAAAAGTACTGTACGCGCCTTTTTAAAAAGATTAGGTTCGGAATTATTCGAAGAATTTTTTACCGAGGAAG
AAGAGTTTCTTTCTTTGATCTTCCCAAGAACTTCTTTTACTTTGCGGAGGTTATATAGAGGGCGAATTTGGTATTTGGAT
ATTATTTGTATTAATGGTCTGGCCAATCATGAATGATTGATTATGAGACCACAAAC
>2149815 ; superkingdom: Eukaryota, kingdom: Viridiplantae, phylum: Streptophyta, subclass: rosids, order: Fagales, family: Myricaceae, genus: Morella, species: Morella cerifera ; 2149815
TTGCGGTTCTTTCTTCATGAGTATTCTAATTGTAACATTCGTATTATTCCAAAAAAAAACGAATCCATTTCTATTTTTTT
AAAAAGTAATCCAAGATTATTGTTATTTTTATATAATTCTCATATATGTGAATACGAATCAGTCTTCTTTTTTATCCGTA
ACCAATCTTCTCATTTACGATTAACATCTTCTGGAGTCCTTTTTGAGCGAATCTATTTACATAGAAAAATGGAACATCTT
GTCAAAGTCTTTGCTAATAATTTTCGGGGCATCCTATGCTTCCCGAAGGATCCTTTCATTCATTATGTTAGATATCAAGG
AAAATCAATTCTGGCTTCAAAAGATACACCTCTTCTGATAAATAAATGGAAATATTACCTTGTCAATTTATGGCAATGTC
ATTTTTCTGTGTGGTCTCGCCTGGGAAGGATCTATATAAACCAATTATCCAAGCATTCCCTCGACTTTTTGGGTTATTTT
TCAAGTGTGGGACTAAATCCTACAATGGTGCGTAGTCAAATGCTAGAAAATTCATTTATAATCAAAAATGCTCCCAAGAA
GCTCGATACAATAGTTCCAATTATTCCTCTGATTGGATCATTGGCTAAAGCGAAATTTTGTAACGCATTAGGGTATCCCA
TTAGTAAGCTGACTCGGGCCGATTTATCGGATTTTGATATTATCAATCGATTTGTGCGTATATGCAGAAATCTTTCTCAT
TATTACAGCGGATCTTCAAAAAAAAAGAGTATGTATCGAACAAAATATATACTTCGACTTTCGTGTGTTAAAACTTTGGC
CCGTAAACACAAAAGTACTGTACGCGCCTTTTTAAAAAGATTAGGTTCGGAATTATTCGAAGAATTCTTTACCGAGGAAG
AAGAGTTTCTTTCTTTGATCTTCCCAAGAACTTCTTTTACTTTGCGGAGGTTATATAGAGGGCGAATTTGGTATTTGGAT
ATTATTTGTATTAATGGTCTGGCCAATCATGAATGATTGATTATGAGACCACAAAC
>2149817 ; superkingdom: Eukaryota, kingdom: Viridiplantae, phylum: Streptophyta, subclass: rosids, order: Fagales, family: Casuarinaceae, genus: Casuarina, species: Casuarina stricta ; 2149817
TTGCGGTTCTTTTTTCATGAGTATTCGAATTGTAATATTCTTATTATTCCATAGAAATCTATTTCTATTTTTTCAAATAG
TAATCCAAGATTATTGTTATTCCTATATAATTGTCATATATGTGAATACGAATCCATTTTCCTTTTTCTCCGTAACCAAT
CTTCTCATTTACGATTAACATCTTCTGGAATCCTTTTTGAGCGAATCTATTTACATAGAAAAATGGAAGATCTTGTCGAA
ATCTTTGTTAATGATTTTCGGGGCATCTTATGCTTCCTCAAGGATCCTTTCATTCATTTTGTTAGATATCAAGGAAAATC
CATTCTGGCTTCAAAGGATACGCCTCTTTTGATGAATAAATGTAAATATTACCTTGTCTATTTATGGCAATGTTATTTAT
ATGTGTGGGCTCACCCGGGAAAGATCTATATAAACCAATTATCCAAGCATTCCCTCGACTTTTTGGGTTATTTTGCAAGT
GTGCGGCTAAATCCTTCAATGGTGCGGAGTCAAATGCTAGAAAATTCATTTTTAATAAACAATGCTCCCAAGAAGCTCGA
ACAATAGCTCCAATTATTCCTCTAATTGCATCATTGGCTAAAGCGAGATTTTGTAACGCATTAGGCCATCCCGTTAGTAA
GCCGGCTTGGGCCGATTTATCGGATTTTGATATTATTAATCGATTTGTGCGTATATGCAAAAATCTTTCTCATTATTCCA
GCGGATCCTCAAAAAAAAAGAGTATGTACCGAGTCAAATATATACTTCGACTTTCGTGTGTTAAAACCTTGGCCCGTAAA
CACAAAAGTACTATACGCACTTTTTTAAAAAGATTAGGTTCGGAATTATTCGAAGAATTCTTTACCGAAGAAGAAGAGTT
TCTTTCTTTGATCTTTCCGCGAACTTCTTTTACTTTTGGGGGGTTATATAGAGGGCGATTTTGGTATTTGGATATTATGT
GCATCAATGGTCTGGCCAATCATGAATGATTAATAATGAGACCAAAAAC
>2149819 ; superkingdom: Eukaryota, kingdom: Viridiplantae, phylum: Streptophyta, subclass: rosids, order: Fagales, family: Nothofagaceae, genus: Nothofagus, species: Nothofagus cunninghamii ; 2149819
TTGCGGTTCTTTCTGCACGAGTATTCTAATTCTAATTGGAATATTTTTATTATTCCAACGAAATCTATTTCTTTTTTTTC
AAAAAGGAATCAAAGATTATTTTTATTCGTATATAATTCTCATATATGTGAATACGAATCCATCTTCATTTTTCTCCGTA
ACCAATCCTCTCATTTACGATTAACATCCTCTGGATTTTTTTTTGAACGAATATATTTCTATGGAAAAATAGAACATCTT
ATAGAAGTATTTTTTGCTAATGATTTTCCATCTGTTCTATGGTTCTTTAAGGACCCTTTCATACATTATGTTAGGTATCA
AGGAAAATCAATTCTCGTTTCAAAAGATACGCCCTTTCTGACGAATAAATGGAAATATTACCTTGTTCATTTATGGCAGT
GTCATTTTTATGCGTGGTCTCGACTAGGAAGAGGAAGGATCTATATAAACCAATTATCCAAGCATTCTCTCGGCTTTTTG
GGTTATCTTTTAAGTGTGCGACTAAATCCTTTAGTGGTACGGAGTCAAATGCTAGAAAATTCATTTATAATAGATAATGT
TACCAATAAGTTCGATACAATAGTTCCAATTATTCCTTTGGTTGGATCATTGGCTAAAGCGAAATTTTGCAATGCATTAG
GGCATCCCATTAGTAAGTTGACCCGGACCAATTCATCGGATTTTGATATTATCGACCGATTTGTGCGTATATGCAGAAAT
ATTTCTCATTATTACAGCGGATCCTCAAAAAAAAAGAATTGGTATCGAATAAAATATATACTTCGGCTTTCTTGTGTTAA
AACTTTAGCCCGTAAACATAAAAATACCGTACGCGCTTTTTGGAAAAGATTAGGTTCGGAATTATTGGAAGAATTCTTTA
CTGAGGAAGAACATTTTCTTTCTTTGATCTTCCCAAGAACTTCTTTTATTTTGCGGAGATTATATAGAGGGCGAATTTGG
TATTTGGATATTATTTACATCAATGATTTGACCAATTATGAATGAATGAATGCAACTTACAACCC
>2149821 ; superkingdom: Eukaryota, kingdom: Viridiplantae, phylum: Streptophyta, subclass: rosids, order: Fagales, family: Nothofagaceae, genus: Nothofagus, species: Nothofagus nitida ; 2149821
TTGCGGTTCTTTCTGCACGAGTATTCTAATTGGAATATTTTTATTATTCCAAAGAAATCTATTTCTATTTTTTCAAAAAG
TCATCCAAGATTATTTTTATTCGTATATAATTCTCATATATGTGAATACGAATCCATCTTCATTTTTCTCCGTAACCAAT
CTTCTCATTTACGATTAACATCCTCTGGAGTTTTTTTTGAACGAATATATTTCTATGGAAAAATAGAACATCTTATAGAA
GTCTTTTTTGCTAATGATTTTCCATCTGTTCTATGGTTCTTTAAGGACCCTTTCATACATTATGTTAGGTATCAAGGAAA
ATCAATTCTCGTTTCAAAAGATACGCCCTTTCTGACGAATAAATGGAAATATTACCTTGTTAATTTATGGCAGTGTCATT
TTTATGCGTGGTCTCGGCTAGGAAGAGGAAGGATCTATATAAACCAATTATCCAAGCATTCCCTCGACTTTTTGGGTTAT
CTTTTAAGTGTCCGACACAATCCTTTAGTGGTACGGAGTCAAATGCTAGAAAATTCATTTATAATAGATAATGTTACCAA
TAAGTTCGATACAATAGTTCCAATTATTCCTCTGGTTGGATCATTGGCTAAAGCGAAATTTTGCAATGCATTAGGGCATC
CCATTAGTAAGTTGACCCGGGCCGATTCATCGGATTTTGATATTATCGATCGATTTGTGCGTATATGCAGAAATATTTCT
CATTATTACAGCGGATCCTCAAAAAAAAAGAATTTGTATCGAATAAAATATATACTTCGGCTTTCTTGTGTTAAAACTTT
AGCCCGTAAACATAAAAATACCGTACGCGCTTTTTGGAAAAGATTAGGTTCGGAATTATTGGAAGAATTCTTTACTGAGG
AAGAACATTTTCTTTCTTTGATCTTCCCAAGAACTTCTTTTACTTTGAAGAGATTATATAGAGGGCGGATTTGGTATTTG
GATATTATTTACATCAATGATTTGAGCAATTATGAATGAATGAATGCAACTTAAAACCC
>2149823 ; superkingdom: Eukaryota, kingdom: Viridiplantae, phylum: Streptophyta, subclass: rosids, order: Fagales, family: Fagaceae, genus: Fagus, species: Fagus grandifolia ; 2149823
TTGCGGTTCTTTCTTCATCAGTATTCTAATTGGAATATTCTTATTATTATAACTAAATCTATTTCTATTTTTTCAAAAAG
TAATCCAAGATTCTTTTTATTCCTATATAATTCTCATATATGTCAATACGAATCCATCTTCCTTTTTCTCGGTAACCAAT
CTTCTCATTTACGATTAATATCTTCTGGAGTCCTTTTTGAACGACTCTATTTACATAAAAAAATAGAACATTTTGCCGAA
GTCTTTGCTAATGATTTTCCGGTCATACCATGCTTCCTCAAGGATCCTTTCATGCATTATGTTAGATATCAAGGAAAATC
AATTTTGGCTTCCAAAGATACGCCTCTTCTGATGAATAAATGGAAATATTACCTTGTAAATTTATGGCAATGTCATTTTT
ATGTGTGGTCTCACCCGGGAAGGATCCATATAAACCAATTATCCAAGCATTCCCTCGACTTTTGGGGTTACTTTTCAAGT
GTTCGACTAAATCCTTCAGTGGTGCGGAGTCAAATGCTAGAAAATTCATTTCTAATAAATAATGCTCCCAAGAAGCTCGA
TATAATAGTTCCAATTATTCCTCTGATTGGATCATTGGCTAAAGCGAGATTTTGTAACGCATTAGGGCATCCCATTAGTA
AGCTGATCGGGCCGATTTATCAGATTTTGAGATTCTCAATCGATTTTTGCGTATATGCAGAAATCTTTCTCATTATTACA
GCGGATCCTCAAAAAAGAAGAGTATGTATCGAATAAGATATATACTTCGACTTTCGTGTGTTAAAACTTTGGCCCGTAAA
CACAAAAGTACTGCACGCGCTTTTTTAAAAAAAGTAGGTTCGGAATTCGTCCAAGAATTCTTTACCGAGGAAGAGGAGTT
TCTTTCTTTGATCTTCCCAAGAACTTCCTTTACTTTGCGGAGGTTATATAGAGGTCGAGTTTGGTATTTGGATATTATTT
TCATCAATGGTCTGGCCAATCATGAATGATTGGTTATGAGACCAAAAAC
>2149825 ; superkingdom: Eukaryota, kingdom: Viridiplantae, phylum: Streptophyta, subclass: rosids, order: Fagales, family: Fagaceae, genus: Castanea, species: Castanea mollissima ; 2149825
TTGCGGTTCTTTCTTCATGAGTATTCTAATTGTAACAGTCTTATTATTACAAATAAATATATTTCCATTTTTTCAAAAAG
TAATCCGAGATTCTTTTTATTCCTATATAATTCTTATATATGTGAATACGAATCCATCTTCCTTTTTCTCCGTAACCAAT
CTTCTCATTTACGATTAACATCTTCTGGAGTCCTTTTTGAACGACTCTGTTTATATAGAAAAATAGAACATTTTGCCGAA
GTCTTTGCTAATGATTTTCCGGTCATCCCATGCTTTCTCAAGGATCCTTTCATGCATTATGTTAGATATCAAGGAAAATC
AATTCTGGCTTCCAAAGACACACCTCTTCTAATGAATAAATGGAAATCTTACCTTGTCAATTTATGGCAATGTCATTTTG
ATGTATGGTCTCACGCGGCAAGTATCCGTATAAACCAATTATCCAAGCATTCCCTCGATTTTTTGAGTTACTTTTCAAGT
GTTCGACGAAATCCTGCAGTGGTGCGGAATCAAATGCTAGAAAATTCATTTCCACTAAATAATGCTCCCAATAAACTCGA
TACAATAGTTCCAATTATTCCTCTGATTGGATCATTGGCTAAAGCGAAATTTTGTAACGCAGTAGGGCATCCAATTAGTA
AGCTGACTCGGGCCGATTTATCGGATTTTGAGATTATCAATCGATTTTTGATATATGTAGAAATCTTTCTCATTATTACA
GCGGATCCTCAAAAAAAAAGAATATGTATCGAATAAAATATATACTTCGGCTTTCTTGTGTTAAAACTTKGGCCCGTAAA
CACAAAAGTACTGCACGCGCTTTTTTAAAAAGAGTGGATTCGGAATTCTTCCAAGAATTCTTTACCGAGGAAGGGGGGGT
TATTTCTTTGATCTTCCCAAGAGCTTCCTTTGCTTTGCGAAGGTTATATAGCGGGCGAGTTTGGTATTTGGATATTATTT
TCATCAATGGTCTGTCCAATCACGAATGATTGGTTATGAGACCAAAAAC
>2149827 ; superkingdom: Eukaryota, kingdom: Viridiplantae, phylum: Streptophyta, subclass: rosids, order: Fagales, family: Fagaceae, genus: Chrysolepis, species: Chrysolepis sempervirens ; 2149827
TTGCGGTTCTTTCTTCATGAGTATTCTAATTGTAACAGTCTTATTATTACAAATAAATCTATTTCCATTTTTTCAAAAAG
TAATCCGAGATTCTTTTTATTCCTATATAATTCTTATATATGTGAATACGAATCCATCTTCCTTTTTCTCCGTAACCAAT
CTTCTCATTTACGATTAACATCTTCTGGAGTCCTTTTTGAACGACTCTGTTTATATAGAAAAATAGAACATTTTGCCGAA
GTCTTTGCTAATGATTTTCCGGTCATCCCATGCTTTCTCAAGGATCCTTTCATGCATTATGTTAGATATCAAGGAAAATC
AATTCTGGCTTCCAAAGACACACCTCTTCTAATGAATAAATGGAAATCTTACCTTGTCAATTTATGGCAATGTCATTTTG
ATGTATGGTCTCACGCGGCAAGTATCCGTATAAACCAATTATCCAAGCATTCCCTCGATTTTTTGAGTTACTTTTCAAGT
GTTCGACGAAATCCTGCAGTGGTGCGGAATCAAATGCTAGAAAATTCATTTCTACTAAATAATGCTCCCAATAAACTCGA
TACAATAGTTCCAATTATTCCTCTGATTGGATCATTGGCTAAAGCGAAATTTTGTAACGCAGTAGGGCATCCAATTAGTA
AGCTGACTCGGGCCGATTTATCGGATTTTGAGATTATCAATCGATTTTTGCATATATGCAGAAATCTTTCTCATTATTAC
AGCGGATCCTCAAAAAAAAAGAATATGTATCGAATAAAATATATACTTCGGCTTTCTTGTGTTAAAACTTTGGCCCGTAA
ACACAAAAGTACTGCACGCGCTTTTTTAAAAAGAGTGGATTCGGAATTCTTCCAAGAATTCTTTACCGAGGAAGGGGGGT
TTATTTCTTTGATCTTCCCAAGAGCTTCCTTTGCTTTGCGAAGGTTATATAGCGGGCGAGTTTGGTATTTGGATATTATT
TTCATCAATGGTCTGTCCAATCACGAATGATTGGTTATGAGACCAAAAAC
>2149829 ; superkingdom: Eukaryota, kingdom: Viridiplantae, phylum: Streptophyta, subclass: rosids, order: Fagales, family: Fagaceae, genus: Quercus, species: Quercus rubra ; 2149829
TTGCGGTTCTTTCTTCATGAGTATTCTAATTGTAACAGTCTTATTATTACAAATAAATCTATTTCCATTTTTTCAAAAAG
TAATCCGAGATTCTTTTTATTCCTATATAATTCTTATATATGTGAATACGAATCCATCTTCCTTTTTCTCCGTAACCAAC
CTTCTCATTTACGATTAACATCTTCTGGAGTCCTTTTTGAACGACTCTGTTTATATAGAAAAATAGAACATTTTGCCGAA
GTCTTTTCTAATGATTTTCCGGTCATCCCATGCTTTCTCAAGGATCCTTTCATGCATTATGYTAGATATCAAGGAAAATC
AATTCTGGCTTCCAAAGACACACCTCTTCTAATGAATAAATGGAAATCTTACCTTGTCAATTTATGGCAATGTCAGTTTG
ATGTATGGTCTCACGCGGCAAGTATCCGYATAAACCAATTATCCAAGCATTCCCTCGATTTTTTGAGTTACTTTTCAAGT
GTTCGACGAAATCCTGCAGTGGTGCGGAATCAAATGCTAGAAAATTCATTTCTACTAAATAATGCTCCCAATAAACTCGA
TACAATGGTTCCAATTATTCCTCTGATTGGATCATTGGCTAAAGCGAAATTTTGTAACGCAGTAGGGCATCCAATTAGTA
AGCTGACTCGGGCCGATTTATCGGATTTTGAGATTATCAATCGATTTTTGCATATATGCAGAAATCTTTCTCATTATTAC
AGCGGATCCTCAAAAAAAAAGAATATGTATCGAATAAAATATATACTTCGGCTTTCTTGTGTTAAAACTTTGGCCCGTAA
ACACAAAAGTACTGCACGCGCTTTTTTAAAAAGAGTGGATTTGGAATTCTTCCAAGAATTCTTTACCGAGGAAGGGGGGT
TTATTTCTTTGATCTTCCCAAGAGCTTCCTTTGCTTTGCGAAGGTTATATAGCGGGCGAGTTTGGTATTTGGATATTATT
TTCATCAATGGTCTGTCCAATCACGAATGATTGGTTATGAGACCAAAAAC
>2149831 ; superkingdom: Eukaryota, kingdom: Viridiplantae, phylum: Streptophyta, subclass: rosids, order: Fagales, family: Fagaceae, genus: Quercus, species: Quercus tomentella ; 2149831
TTGCGGTTCTTTCTTCATGAGTATTCTAATTGTAACAGTCTTATTATTACAAATAAATCCATTTCCATTTTTTCAAAAAG
TAATCCGAGATTCTTTTTATTCCTATATAATTCTTATATATGTGAATACGAATCCATCTTCCTTTTTCTCCGTAACCAAT
CTTCTCATTTACGATTAACATCTTCTGGAGTCCTTTTTGAACGACTCTGTTTATATAGAAAAATAGAACATTTTGCCGAA
GTCTTTGCTAATGATTTTCCGGTCATCCCATGCTTTCTCAAGGATCCTTTCATGCATTATGTTAGATATCAAGGAAAATC
AATTCTGGCTTCCAAAGRCACACCTCTTCTAATGAATAAATGGAAATCTTACCTTGTCAATTTATGGCAATGTCATTTTG
ATGTATGGTCTCACGCGGCAAGTATCCGWATAAACCAATTATCCAAGCATTCCCTCGATTTTTTGAGTTACTTTTCAAGT
GTTCGACGAAATCCTGCAGTGGTGCGGAATCAAATGCTAGAAAATTCATTTCTACTAAATAATGCTCCCAATAAACTCGA
TACAATAGCTCCAATTATTCCTCTGATTGGATCATTGGCTAAAGCGAAATTTTGTACGCAGCAGGGCATCCAATTAGTAA
GCTGACTCGGGCCGATTTATCGGATTTTGAGATTATCAATCGATTTTTGATATATGCAGAAATCTTTCTCATTATTACAG
CGGATCCTCAAAAAAAAAGAATATGTATCGAATAAAATATATACTTCGGCTTTCTTGTGTTAAAACTTTGGCCCGTAAAC
ACAAAAGTACTGCACGCGCTTTTTTAAAAAGAGTGGATTCGGAATTCTTCCAAGAATTCTTTACCGAGGAAGGGGGATTT
ATTTCTTTGATCTTCCCAAGAGCTTCCTTTGCTTTGCGAAGGTTATATAGCGGGCGAGTTTGGTATTTGGATATTATTTT
CATCAATGGTCTGTCCAATCACGAATGATTGGTTATGAGACCAAAAAC
>2266403 ; superkingdom: Eukaryota, kingdom: Viridiplantae, phylum: Streptophyta, subclass: asterids, order: Gentianales, family: Apocynaceae, subfamily: Apocynoideae, tribe: Apocyneae, genus: Apocynum, species: Apocynum androsaemifolium ; 2266403
ATGGAAGAAATCCAAAGATATTTACAGCTTGATAGATCTCAACAACCCAGCTTTCTATATCCACTTATCTTTCAGGAGTA
TATTTATGCACTTGCTCATGGCCATAATTTAAACCGAGCTATTTTGTTGGAAAATCCAGGTTATGACAATAAATCTAGTT
TCCTTATTGTGAAACGGTTAATTACTCGAATGTATCAACAGAATCATTTTCTTACTTCTGCTAATGATTCTAGCCAAAAT
CCATTTATTGGACGCAACAAAAATTTGTATTCTAAAATGATATCAGAGGGATTTTCATTTATTGTGGAAATTCCGTTTTC
TATGCGATTAATATCTTCTGAAGAACGGAAAGGGATATTCCAATCTCATAATTTACGATCAATTCATTCAATATTTCCTT
TCTTAGAGGACAATTTTTCACATTTTAATTTGATGTTAGATATACAAATACCCCACCCCGTTCATCTGGAAATCTTGGTT
CAAACCCTTCGCTATTGGGTAAAGGATGCCCCTTCTTTGCACTTATTACGATTCTTTCTACGCGAGTATTGTAATTGTAA
TAAAATTATTTCTACAAAGAAACCCGGTTTTCTTTTTTTAACAAAAAAAAATCAAAGATTATTCTTCTTGTTATATAATT
TTTATGTATGTGAATACGAATCTATTTTCGTCTTTCTCCATACCCAATCTTCTCATTTACGACCAACATCCTTTGGGGTC
TTTCGTGAACGAATTTATTTCTATGGAAAAATAGAACATTTTGCCGAAGTCTTCGCTAAGGATTTTCCGACCAACTTATG
CTTGTTCAAATATCCTTTCATGCATTATGTTAGGTATCAAGGAAAATCCATTCTGCTTTCAAGGGGGACGGCTCTTTTGA
TGAATAAATGGAAATCTTACCTTGTTAATTTTTGGCAATGTAATTTTGACTTGTGGGTTCACTCGCGAAGGGCCTATATA
AAGCAAGTGTACAATTATTCCCTTGACTTTATGGGTTATCTTTCAATTGTTCGACAAACCCCCTTAACGGTACGGAGTCA
AATGCTGAAAAATGCATTTCTAATTAAAAATCCTATTAATAAATTAGATACCCTTGTTCCAATTATTCCTCTGATCGGAT
CATTCGCTAAAGCGAAATTTTGTAATCTATTAGGACATCCCATTAGTAAGCCGGTTCGGACTGATTTATCAGATTCTGAT
ATTATGGACAGATTTGGGCGTATATGCAGAAACCTTTCTCATTATTATAGTGGATCCTCCAAAAAAAAGAGTTTGTATCG
AATAAAGTATATACTTCGACTTTCTTGTGCTAAAACTTTAGCTCGAAAACACAAAAGTACTGTACGGGCTTTTTTGAAAA
GATTGGGTTCGGAATTTTTGGAAGAATTCTTCATGTCGGAAGAAGAAGTCTTTTCTTTGACCTTTCCAAGAGTTTATTCT
CTTTTTTTGGGGGTCTATAGAAGTCGGATTTGGTATTTGGATATTACTTGTATCAACGATCTGGCGAATCAGCAATGA
>2266405 ; superkingdom: Eukaryota, kingdom: Viridiplantae, phylum: Streptophyta, subclass: asterids, order: Gentianales, family: Apocynaceae, subfamily: Rauvolfioideae, tribe: Carisseae, genus: Acokanthera, species: Acokanthera oblongifolia ; 2266405
NNNNNNNNNNNNNNNNNNNNNNNNNNNNNNGATAGATCTCAACAACCCAGCTTTCTATATCCACTTATCTTTCAGGAGTA
TATTTATGCACTTGCTCATGACCATAGTTTAAACCGAGCTATTTTGTTGGAAAATCCAGGTTATGACAACAAATCCAGTT
TCCTTATTGTGAAACGATTAATTACTCGAATGTATCAACAGAATCATTTTCTTACTTCTGCTAATGATTCTAGCCAAAAT
CTATTTTTTGGGCGCAACAAGAATTTGTATTCTAAAGTGATATCAGAGGGATTTTCATTTATTGTGGAGATTCCGCTTTC
TATACGATTAATATCTTCTGAAGAACGGAAAGGGATATTAAAATCTCCCAATTTACGATCAATTCATTCAATATTTCCTT
TCTTAGAGGACAATTTTTCACATTTTAATTTTGNGTTAGATATACTAATACCCCACCCCGTTCATCTGGAAATCTTGGTT
CAAACCCTTCGCTATTGGGTAAAAGATGCCCCTTCTTTGCACTTATTACGATTCTTTCTCCGCGAGTATTGTAATTGGAA
TAATCTTATTGCTACAAAGAAACCCAGTTTTTATTTTTTAACAAAAAGAAATCAAAGATTATTTTTCTTCTTATATAATT
TTTATGTATGTGAATACGAATCCATTTTCATCTTTCTCCATAAACAATCTTCTCATTTACGATCAACATCCTTTGGGGTC
CTTCTTGAACGAATCTATTTCTATGGAAAAATAGAACGTCTTGTCGAAGTCTTTGCTAAGGATTTTCAGGGCAACTTATG
CTTGTTCAAAGATCCTTTCATGCATTATGTTAGGTATCAAGGAAAATGCATTCTGGTTTCAAAGGGGACGGNTCTTTTGA
TGAATAAATGGAAATCTTACCTTGTCAATTTTTGGCAATGTAATTTTGACCTGTGGTTTCACTCGGAAAGGGTCTATATA
AAGCAAATGTCCAATCATTCCCTTGACTTTATGGGTTATCTTTCAATTGTGCGACTAAACCCTTCAATGGTACGGAGTCA
AATGCTAGAAAATTCATTTCTAATCAATAATGCTATTAAGAAATTCGATACCCTTGTTCCAATTATTCCTCTGATTGAAT
CATTGGCTAAAGCGAAATTTTGGAACTTATTAGGACATCCCATTAGTAAGCCGGTTCGGGCTGATTTATCAGATTCTGAT
ATTATGGACAGATTTGGGCGTATATGCAGAAACCTTTCTCATTATCATAGCGGATCTTCCAAAAAAAAGAGTTTGTATCG
AATAAAGTATATACTTCGACTTTCTTGTGCTAAAACTTTAGCTCGGAAACACAAAAGTACTGTACGGGCTTTTTTGGAAA
GATTAGGTTCGGAATTCTTGGAAGAATTCCTCATGTCGGAAGAAGAAGCCCTTTCTTTGACCTTCCCAAGAGTTTATTCT
CCTTTTTTGGGGGTCTATAGAAGCCGGATTTGGTATTTGGATATTACTTGTATCAACGATCTGGCGAATCAGCAATGA
>2266407 ; superkingdom: Eukaryota, kingdom: Viridiplantae, phylum: Streptophyta, subclass: asterids, order: Gentianales, family: Apocynaceae, subfamily: Rauvolfioideae, tribe: Alstonieae, genus: Alstonia, species: Alstonia scholaris ; 2266407
ATGGAAGAAATCCAAAGATATTTACAGTTTGATAGATCTCAACAACCCAGCTTTCTATATCCACTTATCTTTCAGGAGTA
TATTTATGCACTTGCTCATGGCCATAGTTTAAACCGAGCTATTTTGTTGGAAAATCCAGGTTATGACAATAAATCGAGTT
TCCTAATTGTGAAACGGTTAATTACTCGAATGTATCAACAGAATCATTTTCTTATTTCTGCTAATGATTCTAACCAAAAT
CTATTTTTTGGCCGCAACAAGAATTTGTTTTCTAAAATGATATCAGAAGGATTTTCATTTATTGTGGAAATTCCGYTTTC
TATACGATTAATATCTTCTGAAGAACGGAAAGGGATATTAAAATCTCCTAATTTACGATCAATTCATTCAATATTTCCTT
TCTTAGAGGACAATTTTTCACATTTTAATTTTGGGTTAGATATACTAATACCCCACCCCGYCCATCTGGAAATCTTGGTT
CAAACCCTTCGCTATTGGGTAAAAGATGCCCCTTCTTTGCACTTATTACGATTCTTTCTCCGCGAGTATTGTAATTGGAA
TAATCTTATTGCTACAAAGAAACCCAGTTTTTCTTTTTTAACAAAAAGAAATCAAAGATTATTCTTCTTCTTATATAATT
CTTATGTATGTGAATACGAATCCATTTTCGTCTTTCTCCATAATCAATCTTCTCATTTACGATCAACATCCTTTGGGGTC
CTTCTTGAACGAATCTATTTCTATGAAAAAATAGAACGTCTTGTCGAAATCTTGGCTAAGGATTTTCAGGCCAACTTATG
CTTGTTCAAAGATCCTTTCATGCATTATGTTAGGTATCAAGGAAAATCCATTCTGGTTTCAAAGGGGACACCTCTTTTGA
TGAATAAATGGAAATCTTACCTTGTCAATTTTTGGCAATGTCATTTTGACCTGTGGTTTCACTTGGAAAGGGTCTATATA
AAGCAATTGTCCAATCATTCCCTTGATTTTATGGGCTATCTTTCAAGTATGCGACTAAACCCTTCAATGGTACGGAGTGA
AATGCTAGAAAATGCATTTCTAATCAATAATGCTATTAAGAAATTCGATACCCTTGTTCCAATTATTCCTCTGATTGGCT
CATTGGCTAAAGCGAAATTTTGTAACCTATTAGGACATCCCATTAGTAAGCCGGTTCGGACTGATTTATCAGATTCTGAT
ATTATTGACAGATTTGGGCGTATATGCAGAAACCTTTCTCATTATCATAGTGGATCTTCCAAAAAAAAGAGTTTGTATCG
AATAAAGTATATACTTCGACTTTCTTGTGCTAAAACTTTAGCTCGGAAACACAAAAGTACTGTACGGGCTTTTTTGAAAA
GATTAGGTTCGGAATTTTTGGAAGAATTCCTCATATCGGAAGAAGAAGCCCTTTCTTTGACCTTCTCAAGAGTTTATTCT
CCTTTTTTGGGGGTCTATAGAAGTCGGATTTGGTATTTGGATATTACTTGTATCAATGATCTGGCGAATCAGCAATGA
>2266610 ; superkingdom: Eukaryota, kingdom: Viridiplantae, phylum: Streptophyta, subclass: asterids, order: Gentianales, family: Apocynaceae, subfamily: Rauvolfioideae, tribe: Alyxieae, genus: Chilocarpus, species: Chilocarpus suaveolens ; 2266610
ATGGAAGAAATCCCCAGATATTTACAGCTTGATAGATCTCAACAACTCAGCTTTCTATATCCACTTATCTTTCAGGAGTA
TATTTATGCACTTGCTCATGACCATAGTTTAAACCGAGCTATTTTGTTGGAAAATCCAGGTTATGACAATAAATCCAGTT
TCCTTATTGTGAAATGGTTAATTATTCGAATGTATCAACAGAATCATTTTATGATTTTTGCTAATGATTCGAACCAAAAT
CGATTTTTTAGGCGCAACAAGAATTTGTATTTTAAAATGATATCGGAGGGATTTTCATTTATTGTGGAAATTCCGTTTTC
TCGACGATTAATATCTTCTGAAGAACGGAAAGGGATATTAAAATCTCCTAATTTACGATCAATTCATTCAATATTTCCTT
TCTTAGAGGACAATTTTTCACATTTGAATTTTGTGTTAGATATACTAATACCCCACCCCGTCCATCTGGAAATCCTGGTT
CAAACCCTTCGCTATTGGGTAAAAGATGCCTCTTCTTTGCACTTATTACGATTCTTTCTCTGCGAGTATTGTAATTGGAA
TAATCTTATTGCTACAAAGAAACCCGGTTTTGATTTTTTAACAAAAAGAAATCAAAGATTATTATTCTTCTTATATTTAT
ATAATTTTTATGTATGTGAATACGAATCCATTTTCGTCTTTCTCCATAAACAATCTTCTCATTTACGATCAAGATCCTTT
GGGGTTCTTCTTGAACGAATCTATTTCTATGGAAAAATAGAACGTCTTGTCAAAGCCTTTGCTAAGGATTTTCAGGCGAA
TTTATGCTTATTCAAAGATCCTTTCATGCATTATGTTAGGTATCAGGGAAAATCCATTCTGGTTTCAAGGGGGACGGCCC
TTTGGATGAATAAATGGAAATCTTACTTTGTCAATTTTTGGYAATGTAATTTTGACCTGTGGTTTCACTCGGAAAGGGTC
GATATAAAGCAATTGTCCAATCATTCCTTTGACTTTATGGGTTATCTTTTAATTGTGCGACTAAACCCTTCAATGGTACG
GAGTCAAATGCTAGAAAATGCATTTCTAATCAATAATGCTATTAAGAAATTCGATACCCTTGTTCCTATTATTCCTCTGA
TTGGATCATTGGCTAAAGCGAAATTTTGTAACCTATTAGGACATCCCATTAGTAAGCCGGTTTGGACTGATTTATCAGAT
TCTGATATTATGGACAGATTTGGGCGTATATGCAGAAACCTTTCTCATTATCATAGCGGATCTTCAAAAAAAAAGAGTTT
GTATCGAATAAAGTATATACTTCGGCTTTCTTGTGCTAAAACTTTATCTCGGAAACACAAAAGTACTGTACGGGCTTTTT
TGAAAAGATTAGGTTCGGAATTTTTGGAAGAATTCCTCCTGTCGGAAGAAGAAACCCTTTCKTTGACCTTCCCAAGAGTT
TATTCTCCTTTTTGGGGGGTCTATAGAAGTCGGATTTGGTATTTGGRTATTACTTGTATCAATGATCTGGCGAATCAGCA
ATGA
>2266669 ; superkingdom: Eukaryota, kingdom: Viridiplantae, phylum: Streptophyta, subclass: asterids, order: Gentianales, family: Apocynaceae, subfamily: Rauvolfioideae, tribe: Vinceae, genus: Kopsia, species: Kopsia fruticosa ; 2266669
NNNNNNNNNNNNNNNNNNNATTTACAGCTTGATAGATCTCAACAACCTAGCTTTCTATATCCACTTATCTTTCAGGAGTA
TATATATGCACTTGTTCATGACCAGAGTTTAAACCGAGCTATTTTGTTGGAAAATCCAGGTTATGACAATAAATCCAGTT
TCCTTATTGTGAAACGGTTAATTGCTCAAATGTATCAACAGAATCTTTTTATTATTTCTGCTAATGATTCGAACCAAAAT
AGATTTTTTGGGCACAACAAGAATTTGTACTCTAAAATGATATCCGAGGGATTTTCATTTATTGTGGAAATTCCGTTTTC
TATACGATTAATATTTTCTGAAGAACGGAAAGGGATATTAAAATCTCCTAATTTACGATCAATTCATTCAATATTTCCTT
TCTTGGAGGACAATTTTTCACATTTTAATTTTGTGTTAGATATATTAATACCCCACCCCGTCCATCTGGAAATCTTGGTT
CAAGCCCTTCGCTATTGGGTAAAAGATGCCCCTTCTTTGCACTTATTACGATTCTTTCTCCGCGAGTATTGTAATTGGAA
TAATCTTATTGCTACAAAAAAACCCAGTTTCGATTTTTTAACAAAAAGAAATCAAAGATACTTCTTCTTCTTATATAATT
TTTATGTATGTGAATACGAATCCATTTTCGTCTTTCTCCATAACCAATCTTCTCATTTACCATCAACATCCTTTGGGGTC
TTTCTTGAACGGATCTATTTCTATGGAAAAATAGAACGTCTTGTTGAAGTCTTTGATAAGGATTTTCGGGGCAACTTAGG
CTTCTTCAAAGATCCTTTCATGCATTATGTTAGGTATCAAGGAAAATCCATTCTGGTTTCAAAGGGGACGGNCCTTTTGA
TGAATAAATGGAAATCTTACCTTGTCAACTTTTGGCAATGTAATTTTGACCTGTACTTTCACCCGGAAAAGGTCTATATA
AAGCAATTGTCCAAGAATTCCCTTGACTTTATGGGTTATCTTTCAAGTGTGCGACTAAACCCTTCAATGGTACGGAGTCA
AATGCTAGAAAATACATTTCTAATCAATAATGCTATTAAGAAATTCGATACCCTCGTTCCAATTATTCCTCTGATTGGAT
CATTGGCTAAAGCGAAATTTTGTAACCTATTAGGACATCCCATTAGCAAGCCGGTTCGGTCTGATTTATCAGATTCTGAT
ATTATGGACAGATTTGGGCGTATATGCAGAAACCTTTCTCATTATCATAGCGGATCTTCCAAAAGAAAGAGTTTGTATCG
AATACAATATATACTTCGACTTTCTTGTGCTAAAACTTTAGCTCGGAAATACAAAAGTACTATACGGACTTTTTTGAAAA
GATTGGGTTCGGTATTTTTGGGAGAATTCCTTATGTCGGAAAAAAAAGCCCTTTCTTTGACCTTACCAAGAATTTATTCT
CCTTTTTTGGGGGTCTATATAAGTCGGATTTGGGATTTGGATATTACTTGTATCAATGATCTGGCGAATCAGCAATGA
>2266681 ; superkingdom: Eukaryota, kingdom: Viridiplantae, phylum: Streptophyta, subclass: asterids, order: Gentianales, family: Apocynaceae, subfamily: Rauvolfioideae, tribe: Tabermontantaneae, genus: Molongum, species: Molongum laxum ; 2266681
NNNNNNNNNNNNNNNNNNNNNNNNNNNNNNGATAGATCTCAACATCCCAGCTTTCTATATCCACTTATCTTTCAGGAGTA
TATTTATGCACTTGCTCATGACCATAGTTTAAACCGAGCTATTTTGTTGGAAAATCCAGGTTATGACAATAAATCCAGTT
TCGTTATTGTGAAACGGTTAATTACTCGAATGTATCAACAGAATCATTTTCTTATTTCTGCTAATGATTCTAACCAAAAT
CGGTTTTTGGGGCGCAACAAGAATTTGTATTCTAAAATGATATCAGAGGGATTTTCATTTATTGTGGAAATTCCGTTTTC
TATACGATTAATGTCTTCTGAAGAACGGAAAAGGATATTCAAATCTCCTAATTTACGATCAATTCATTCAATATTTCCTT
TCTTAGAGGACAATTTTTCACATTTTAATTTTGGGTTAGATATACTAATACCCCACCCCGTCCATCTGGAAATCTTGGTT
CAAACCCTTCGCTATTGGGTAAAAGATGCCCCTTCTTTGCACTTATTACGATTCTTTCTCCGCGAGTATTGTAATTGTAA
TAATCTTATTGCTACAAAGAAAGACAGTTTTTATTTTTTAACAAAAAGAAATCAAAGATTATTCTTTTTCTTATATAATT
TTTTATATAATTTTTATGTATGTGAATACGAATCCATTTTCGGCTTTCTCCATAACCAATCTTCTCATTTACGATCAACA
TCCTTTGGGGTCCTTCTTGAACGAATCTATTTCTATGGAAAAATTGAACGTCTTATCGAAGTCTTTGCTAAGGATTTTCA
GGCTAACTTAGGCTTGTTCAAAGATCCTTTCATGCATTACGTTAGGTATCAAGGAAAATCCATTCTGGTTTCAAAGGGGA
CGGCTCTTTTGATGAACAAATGGAAATCTTATCTTGTCAATTTTTGGCAATGTAATTTTGACTTGTGGTTTCACTCGGAA
AGGGTATATATAAAGCAATTGTCCAATCATTCCCTTGACTTTATGGGTTATCTTTCAAGTGTGCGACTAAACCCTTCAAT
TGTACGGAGTCAAATGCTAGAAAATGCATTTCTAATCAATAATGCTATTAAGAAATTCGATACCCTTGTTCCAATTATTC
CCCTGATTGGATCATTGGCTAAAGCGAAATTTTGTAACCTATTAGGACATCCCATTAGTAAGCCGGTTTGGACTGATTTA
TCGGATTCTGATATTATGGACAGATTTGGGCGTATATGCAGAAACCTTTCTCATTATCATAGCGGATCTTCCAAAAAAAG
GAGTTTGTATCGAATAAAGTATATACTTCGACTTTCTTGTGCTAAAACTTTAGCTCGGAAACACAAAAGTACTGTACGGG
CTTTTTTGAAAAGATTAGGTTCGGAATTTTTGGAAGAATTCTTCATGTCGGAAGAAGAAGCCCTTTCTTTGACCTTCCCA
AAAGTTTATTCTCCCTTTTTGGCGGTCTATAGAAGTCGGATTTGGTATTTGGATATTACTTGTATCAATGATCTGGCGAA
TCCGCAATGA
>2266742 ; superkingdom: Eukaryota, kingdom: Viridiplantae, phylum: Streptophyta, subclass: asterids, order: Gentianales, family: Apocynaceae, subfamily: Rauvolfioideae, tribe: Hunterieae, genus: Picralima, species: Picralima nitida ; 2266742
NNNNNNNNNNNNNNNNNNTATTTACAGCTTGATAGATCTCAACAACCCAGTTTTCTATATCCACTTATCTTTCAGGAGTA
TATTTATGCACTTGCTCATGACCATAGTTTAAACCGAGCTATTTTGTTGGAAAATCCAGGTTATGACAATAAATCCAGTT
TCCTTATTGTGAAACGGTTAATTACTCGAATGTATCAACAGAATCATTTTATTATTTCTGCTAATGATTCTAACCAAAAT
CTATTTTTTGGGCGCAACAAGAATTTGTATTCTAAAATGATATCAGAGGGATTTTCATTTATTGTGGAAATTCCGTTTTC
TATACGATTAATATCTTCTGAAAAACGGAAAGGGATATTAAAATCTCCTAATTTACGATCAATTCATTCAATATTTCCTT
TCTTAGAGGACAATTTTTCACATTTTAATTTTGGGTTAGATATACTAATACCCCACCCCGTACATCTGGAAATCTTGGTT
CAAACCCTTCGCTATTGGGTAAAAGATGCCCCTTCTTTGCACTTATTACGATTCTTTCTCCGCGAGTATTGGAATTGGAA
TAATCTTATTGCTATAAAGAAAGCCGGTTTTGCTTTTTTCACAAAAAGAAATCAAAGATTATTCTTCTTCTTATATAATT
TTTATGTATGTGAATACGAATCCATTTTCGTCTTTCTCCATAACCAATCTTCTCATTTACGATCAACATCCTTTGGGGTC
CTTCTTGAACGAATCTATTTCTATGGAAAAATAGAACGTCTTGTCGAAGTCTTTGCTAAGGATTTTCAGGTCAACTTATG
CTTGTTCAAAGATCCTTTCATGCATTATGTTAGGTATCAAGGAAAATCCATTCTGGTTTCAAAGGGGACGGCTCTTTTGA
TGAATAAATGGAAATCTTACCTTGTCAATTTTTGGCAATGTAATTTTGACCTGTGGTTTCACTCGGAAGGGGTCTATATA
AAGCAATTGTCCAATCATTCCCTTGACTTTATGGGTTATCTTTCAATTGTGCGACTAAACCCTTCAATGGTACGGAGTCA
AATGCTAGAAAATGCATTTCTAATCAATAATGCTATTAAGAAATTCGATACCCTTGTTCCAATTATTCCTCTGATTGGAT
CATTGGCTAAAGCGAAATTTTGTAACCTATTAGGACATCCCATTAGTAAGTCGGTTCGGGCTGATTTATCAGATTCTGAG
ATTATGGACAGATTTGGGCGTATATGCAGAAACCTTTCTCATTATCATAGCGGATCTTCCAAAAAAAAGAGTTTGTATCG
AATAAAGTATATACTTCGACTTTCTTGTGCTAAAACTTTAGCTCGGAAACACAAAAGTACTGTACGGGCTTTTTTGAAAA
GATTAGGGTCGGAATTTTTGGAAGAATTCCTCATATCGGAAGAAGAAGCCCTTTCTTTGACCTTCCCAAGAGTTTATTCT
CCTTTTTTGGGGGTCTATAGAAGTCGGATTTGGTATTTGGATATTACTTGTATCAATGATCTGGCGAATCAGCAATGA
>2266744 ; superkingdom: Eukaryota, kingdom: Viridiplantae, phylum: Streptophyta, subclass: asterids, order: Gentianales, family: Apocynaceae, subfamily: Rauvolfioideae, tribe: Plumerieae, genus: Plumeria, species: Plumeria rubra ; 2266744
NNNNNNNNNNNNNNNNNNNNNNNACAGTTTGATAGATCTCAACAACCCAGCTTTCTATATCCACTTATCTTTCAGGAGTA
TATTTATGCACTTGCTCATGACCATAGTTTAAACCGAGCTATTTTGTTGGAAAACCCAGGTTATGACAATAAATCCAGTT
TCCTTATTGTGAAACGGTTAATTACTCGAATGTATCAACAGAATCATTTTATTATTTCTGCTAATGATTCTAGCCAAAAT
CGATTTTTTGGGCGCAACAAGAATTTGTATTCTAAAATGATATCAGAGGGATTTTCATTTATTATCGAAATTCCGTTTTC
TATACGATTAATATCTTCTGAAGAACGTAAAGGGATATTAAAATCTCCTAATTTACGATCAATTCATTCAATATTTCCTT
TCTTAGAGGACAATTTTTCACATTTTAATTTTGTGTTAGATATACTAATACCCCACCCCGTTCATCTGGAAATCTTGGTT
CAAACCCTTCGCTATTGGGTAAAAGATGCCCCTTCTTTGCACTTATTACGATTCTTTCTCCGCGAGTATTGTAATTGGAA
TAATCTTATTGCTACAAAGAAACCCAGTTTGGATTTTTTAACAAAAAGAAATCAAAGATTATTCTTCTTCTTATATAATT
TTTATGTATGTGAATACGAATCCATTTTCGTCTTTCTACATAAGCAATCTTCTCATTTACGATCAACATCCTTTGGGGCC
CTTCTTGAACGAATCTATTTCTATGGAAAAATAGAACATCTTGTCGAAGTCTTTGCTAAGGATTTGCAGGCCAACTTATG
GTTGTTCAAAGACCCTTTCATGCATTATGTTAGGTATCAAGGAAAATCCATTCTGGTTTCAAAGGGGACGGCTCCTTTGA
TGAATAAATGGAAATCTTACTTTGTCAATTTTTGGCAATGTAATTTTGACTTGTGGTTTCACTCGGAAAGGGTCTATATA
AAGCAATTATCCAATCATTCCCTTGACTTTATGGGTTATCTTTCAATTGTGCGACTAAACCCTTCAATGGTACGGAGTCA
AATGCTAGAAAATGCATTTCTAATCAAGAATCCTATTAAGAAATTCGATACCCTTGTTCCAATTATTCCTCTGGTTGGAT
CATTATCTAAAGCGAAATTTTGTARCCTATTAGGACATCCCATTAGTAAGCCGGCTTGGACTGATTTATCAGAATCTGAT
ATTATGNGCAGWTTTGGGCGTATATGCAGGAACCTTTCTCATTATCATAGTGGATCCTCGAAAAAAAAGAGTTTGAGTCG
ACTGAAGTATAAACTTCGACTTTCTTGTGCTAGAACTTTAGCTCGGAAACACAATAGTACTGTACGGGTTTTTTTGAAAA
GATTAGGTTCGGAATTTTTGGAAGAATTCCTCATGTCGGAAGAAGAAGCCCTTTCTTTGACCTTCCCAAGAGTTTATTCT
CCTTTTTTGGGGGTCTATAGAAGTCGGATTTGGTATTTGGATATTACTTGTATCAACGATCTGGCGAATCAGCAATGA
>2281126 ; superkingdom: Eukaryota, kingdom: Viridiplantae, phylum: Streptophyta, subclass: asterids, order: Apiales, suborder: Apiineae, family: Apiaceae, subfamily: Apioideae, tribe: Apieae, genus: Anethum, species: Anethum graveolens ; 2281126
ATGGAGGAATTCCAAAAATATTTAAAGCTAAATAGAGCTCAACNNCACTACTTCTTATATCCACTTATCTTTCAGGAGTA
TATTTATGCACTTGCGCATGATCATGGTTTAAATAGAAATAGATCCATTTTGTTGGAAAATGCAGGTTCTAATAAATTCA
GCTTACTAATTGTGAAACGTGCAATTGAGCGAATGTATCAGTATGAACAGAATCATTTGATTCTTTTTGCTAATGATTTT
AACCAAAATCCATTTTTTGGGCGCAACAAGAATTTTAATTTTCAAATGATATCAGAAGGATTTGCAGTCATTGTAGAAAT
TCCGTTTTATCTCCGATTATTATCTTCGCTAGAAAGGAAAGGNATAGTTAAATCTCATAATTTACGATCAATTCATTCAA
TATTCCCTTTTGTAGAGGACAAATTTTCACATTTAATTTATGTGTTAGAGATACTAATACCCTACCCAGCCCATCTGGAA
ATATTGGTTCAAACTCTTCGCTATTGGGTAAAAGACGCTTCTTCTTTACATTTATTAAGATTCTTTCTCCACGAGTATCG
TAGTTGGAATACTCCAAATAAAGCCAGTTCTTGTTTTTCAAAAAGAAATCAAAGGTTTTTCTTCGTCCTATATAATTCTC
ATCTATGTGAATACGAATCCATCTTCGTCTTTTTTCGTAACCAATCTTCTCATTTATGCTCAACGTCTTCTGGAACCCTT
CTTGAACGAATCTTTTTCTATGGAAAAATAGAACATCTTGGACTTGTAGAAGCTTTTGATAAGGCCTTTCAGGACAATCT
ATGGTTGTTTAAGGACCCTTTCATGCATTATATTAGGTATCAAGGAAAATCAATTCTCGCTTCAAAAGGGACGCCCCTTT
TGATGAAAAAATGGACATATTTTTTTNTCAATTTATGGAAATGTCATTTTTACCTATGGTCTCAGCCGGGNACGATCTGT
ATAAACCAATTATATANNAATTCCCTAGCTCTTCTGGGCTATCTATCAAGTGCGCGACTAAATCCTTCAATGGTACGCAG
TCAAATGCTAGAAAATGCATTTATAATTGATAATCCTATTAAA
>2281128 ; superkingdom: Eukaryota, kingdom: Viridiplantae, phylum: Streptophyta, subclass: asterids, order: Apiales, suborder: Apiineae, family: Apiaceae, subfamily: Apioideae, tribe: Apieae, genus: Apium, species: Apium graveolens ; 2281128
ATGGAGGAATTCCAAAGATATTTAAAGCTAAATAGAGCTCAACAACACTACTTCTTATATCCACTTATCTTTCAGGAGTA
TATTTATGCACTTGCGCATGATCATGGTTTAAATAGAAATAGATCCATTTTGTTGGAAAATGCAGGTTCTAATAAATTCA
GCTTACTAATTGTGAAACGTGCAATTGAGCAAATGTATCAGTATAAACAGAATCATTTGATTCTTTTTGCTAATGATTTA
AACCAAAATCCCTTTTTGGGGCGCAACAAGAATTTTAATTTTCAAATGATATCAGAAGGATTTGCAGTCATTGTAGAAAT
TCCGTTTTATCTCCAAGTATTATCTTCGCTAGNAAGGNAAGGNATAGTTAAATCTCATAATTTACGATCAATTCATTCAA
TATTCCCTTTNGTAGAGGACAAATTTTCACATTTAANNNANGTGTTAGAGATACTAANNNCCTACCCAGCCCATCTGGAA
ATATTGGTTCAAACTCTTCGCTGNNGGGTAAAAGACGCTTCTTCTTTACATTTATTAAGATTCTTTCTCCACGNGNATNG
TAGTTGGNATACTCCAAATNAAGCCAGTTCTTGTTTTTCAAAAAGAAATCAAAGGTTTTTCTTCGTCCTANATAATTCTN
ATCTATGTGNATACGNATCCNNNNNNNNNNNNNNNNGTAACCAANCTTCTCATTTATNCTCAACGTCTTCTGGAACCCTT
CTTGAACGAATCTTTTTCTATGGAAAAATAGAACATCTTGGACTTNTAGAAGCTTTTGCTAAGGCCTTNCAGGACAATCT
ATGGTTGTTTAAGGACNCTTNCATGCATTATATNAGGTATCAAGGAAAATCAATNCTCGCTTCAAAAGGGACGCCCCTNN
TGATGAAAAAATGGACATATTTNTTTNTCAATTTATGGAAATGTCATTTTTACCTATGGTCTCAGCCGGGNACGGTCTGT
ATNANCCAATTATNTNANCATTCCCTAGCTCTTCTGGGCTATCTATCAAGTGCGCGACTAAATCCTTCAATGATNCNCAG
TCAAATGCTAGAAAATGCATTTCTAATTGATAATCCTATTAAT
>2281130 ; superkingdom: Eukaryota, kingdom: Viridiplantae, phylum: Streptophyta, subclass: asterids, order: Apiales, suborder: Apiineae, family: Apiaceae, subfamily: Apioideae, genus: Angelica, species: Angelica lucida ; 2281130
ATGGAAGNATTCCAAAGATATTTAAAGCTAAATAGATCTCAACAACACTACTTCTTATATCCACTTATCTTTCAGGAGTA
TATTTATGCACTTGCGCATGATCATGGTTTAAATATAAATAGATCCGTTTTGTTGGAAAATGCAGGTTCTAATAAGTTCA
GCTTACTAATTGTGAAACGTGTAATTGAGCGAATGTATCAGTATGAACAGAATCATTTGATTCTTTTTGCTAATGATTTT
ACCCAAAATACCTTTTTTGGGCGCAACAAAAATTTTAATTTTCAAATGATATCAGAAGGATTTGCAGTNATNGTAGAAAT
TCNGTTTTATCTNCGNTTATTATCTTCGCTAGAAAGGAAAGGNATAGTTAAATCTCAGNATTTACGATCAATTCATTCAA
TATTCCCTTTTTTAGAGGACAAATTTTCACATTTAATTTATGTGTTAGAGATACTAATACCCTACCCAGTCCATCTGGAA
ATATTAGTTCAAACTCTTCGCTACTGGGTAAAAGANGCTTCTTCTTTACATTTATTAAGATTCTTTCTCCACGAGNATNG
TATTTGGAATACTCCAAATNAAGCCAGTTCTTGTTTTTCAAAAAGAAATNNAAGGTTTTTCNNNGTCCTATATAATTCTC
ATCTATGTGNANNNNNNNCCNTNTTNGTCTTTCTTNGTNNNNNNNNNNNNNNNNNNNNNTNAACNTNTTCTGGAACNNTT
CTTGAACGAATCTTTTTATATGGAAAACTAAAACATCTTGGACTTGTAGAAGCTTTTGCTAAGGCCTTTCAGGACAATCT
ATGGTTGTTTAAGGACCCTTTCATGCATTATATTAGTTATCAAGGAAAATCNATTCTCGCTTCAAAAGGGACGCCCCTTT
TGATGAAAAAATGGACATATTATTTTGTCAATTTATGGAAATGTCATTTTTACCTATGGTCTCAGCCGGGNACGATCTGT
ATAAACCAATTATATAATCATTCCCTAGCTCTTCTGGGCTATCTATCAAGTGCGCGACTAAACCCTTCAATGGTACGCAG
TCAAATGCTAGAAAATGCATTTATAATTGATAATCCTATTAAT
>2281132 ; superkingdom: Eukaryota, kingdom: Viridiplantae, phylum: Streptophyta, subclass: asterids, order: Apiales, suborder: Apiineae, family: Apiaceae, subfamily: Apioideae, tribe: Apieae, genus: Ammi, species: Ammi majus ; 2281132
ATGGAGGAATTCCNNNNNTATTTAAAGCTAAATAGAGCTCAACAACACTACTTCNNNTATCCACTTATCTTTCAGGAGTA
TATTTATGCACTTGCGCATGATCATGGTTTAAATAGAAATAGATCCATTTTGTTGGAAAATGCAGGTTCTAATAAATTCA
GCTTACTAATTGTGAAACGTGCAATTGGGCGAATGTATCAGTATGAACAGAATCATTTGATTCTTTTTGCTAATGATTTT
AACCAAAATCCATTTTTTGGGCGCAACAAGAATTTTAATTTTCAAATGATATCAGAAGGATTTGCAGTCATTGTAGAAAT
TCCGTTTTATCTCCGATTATTATCTTCGCTAGAAAGGAAAGGANNNGTTAAATCTCATAATTTNCGANCAATTCATNCAA
TATTCCCTTTTGTAGAGGACAAATTTTCACATTTAATTTATGTGTTAGAGATACTAATNNCCTACCCAGCCCATCTGGAN
ATATTGGTTCAAACTCTTCGCTATTGGGTAAAAGACGCTTCTTCNNTACATTTATTAAGATTCTTTCTCCACGAGTATCG
TAGTTGGAATACTCCAAATAAAGCCAGTTCTTGTTTTTCAAAAAGAAATCAAAGGTTTTTCTTCGTCCTATATAATTCTC
ATCTATGTGAATACGAATCNATCTTNGTCTTTCTTCGTAACCAATCTTCTCATTTATGCTCAACGTCTTCTGGAACCCTT
CTTGAACGAATCTTTTTCTATGGAAAAATAGAACATCTTGGACTTGTAGAAGCTTTTGCTAAGGTCTTTCAGGACAATCT
ATGGTTGTTTAAGGACCCTTTCATGCATTATATTAGGNNNCAAGGAAAATCAATTCTCGCNNCAANAGGGACGCCCCTTT
TGATGAAAAAATGGACATATTTTTTTGTCAATTTCTGGAAATGTCATTTTTACCTATGGTCTCAGCCGGGNACGGTCTGT
ATAAACCAATTATATAATCATTCCCTAGCTCTTCTGGGCTATCTATCAAGNGCGCGACTANATCCTTCAATGGNACGCAG
TCAAATGCTAGAAAATGCNTTTCTAATNGATAATCCTANNAAN
>2281134 ; superkingdom: Eukaryota, kingdom: Viridiplantae, phylum: Streptophyta, subclass: asterids, order: Apiales, suborder: Apiineae, family: Apiaceae, subfamily: Apioideae, tribe: Careae, genus: Aegopodium, species: Aegopodium podagraria ; 2281134
ATGGAGGAATTCCAAAGATATTTAAAGCTAAATAGATCTCAACAACACTACTTCTTATATCCACTTATCTTTCAGGAGTA
TATTTATGCACTTGCGCATGATCATGGTTTAAATAGAAATAGGTCCGTTTTGTTGGAAAATGCAAGTTCTAATAAATTAA
GTTTACTAAGTGTGAAACGTGCAATTGAGCGAATGTATCAGTATGAACAGAATCATTTGATTCTTTTTGTTAATGATTTT
AACCAAAATCCTTTTTTTGGGCGCAACAATAATTTTCATTTTCAAATGATATCAGAAGGATTTTCAGTCATTGTAGAAAT
TCCGTTTTATCTCCAATTATTATCTTCGCTAGAAAGGAAAGGAATAGTGAAATCTCATAATTTACGATCAATTCATTCAA
TATTCCCTTTTTTAGAGGACAAATTTTCACATTTAATTTATGTGTTAGAGATACTAANANNCTACCCAACCCATCTGGAA
ATATTGATTCAAACTCTTCGCTACTGGGTAAAAGACGCTTCTTCTTTACATTTATTAAGATTCTTTCTCCACGAGTATCG
TAGTTGGAATACTCCAAATAAAGCCAGTTCTTGTTTTTCAAAAAGAAATCAAAGGTTTTTCTTCGTCCTATATAATTCTC
ATCTATGTGNATNCGAANCCNNNTTCGTCTTTCTTCGTAACCAATCTTCTCATTTATGATCAACGTCTTCTGGAACCCTT
TTTGAACGAATCTTTTTCTATGGAAAACTAGAACATCTTGNACTTGTAGAAGCTTTTGCTAAGGCCTTNNAGGACAATCT
ATGGTTGTTTAAGGACCCTTTCATGCNTTATATTAGGNATCAAGGAAAATCAATTCTCGCTTCAAAAGGGACGCCCCTTT
TGATGAAAAGATGGATATATCTTTTTGTCANTTTATGGAAATGTCATTTTTACCTATGGTCTCAGCCGGGNACGATCTGT
ATAAACCAATTATCTAAGAATTCCCTAGCCCTTCTGGGCTATCTATCAAGTGCGCGACTAAACCCTTCAATGGTACGCAG
TCAAATGCTAGAAAATGTATNTCTAATTGATAATCCTATTAAN
>2281136 ; superkingdom: Eukaryota, kingdom: Viridiplantae, phylum: Streptophyta, subclass: asterids, order: Apiales, suborder: Apiineae, family: Apiaceae, subfamily: Apioideae, genus: Arracacia, species: Arracacia quadrifida ; 2281136
ATGGAAGAATTCCAAAGATATTTAAAGCTAAATAGATCTCAACAACACTACTTCTTATATCCACTTATCTTTCAGGAGTA
TATTTATGCACTTGCGCATGATCATGGTTTAAATAGAAATAGATCCGTTTTGTTGGAAAATGCAGGTTCTAATAAGTTCA
GCTTACTAATTGTGAAACGTGCAATTGAGCGAATGTATCAGTATGAACAGAATCATTTGATTCTTTTTGCTAATGATTTT
ACCCAAAATCCCTTTTTTGGGCGCAACAAAAATTTTAATTTTCAAATGATATCAGAAGGATTTGCAGTCATTGTAGAAAT
TCCGTTTTATCTCCGATNATTATCTTCGCTAGAAAGTAAAGGAATAGTTAAATTTCATAATTTACGATCAATTCATTCAA
TATTCCCTTTTTTAGAGGACAAATTTTCACATTTAATTTATGTGTTAGAGATACTAATACCCTACCCAGTCCATCTGGAA
ATATTAGTAAAAACTATTCGCTACTGGGTAAAAGACGCTTCTTCTTTACANNTATTAAGATTCTNTCTCCACGAGTATCG
TATTTGGAATACTCCAAATAAAGCCAGTTCNTGTNTTTCAAAAAGAAATCAAAGGTTTTTCTTCGTCCTANATAATTCTC
ATCTATGTGAATACGAATCCATCTTNNNNNNNNNNNNNNNNNNNNNNNNNNNNNNNNNNNNNNNNNNTTNTGGAACCCTT
CTTGAACGAATCTTTTTCTATGGAAAACTAAAACATCTTGGACTTGTNGANGCTTTTGCTAAGGCCTTTCAGGACAATCT
ATGGTTGTTTAAGGACCCTTTCATGCATTATATTAGTTATCAAGGAAAATCCATTCTCGCTTCAAAAGGGACGCCCCTTT
TGATGAAAAAATGGACATATTATTTTGTCAATTTATGGAAATGTCATTTTTACCTATGGTCTCAGCCGGGNACGATCTGT
ATAAACCAATTATATAATCATTCCCTAGCTCTTCTGGGCTATCTATCAAGTGCGCGACTAAACCCTTCAATGGTACGCAG
TCAAATGCTAGAAAATGCATTTATAATTGATAATCNTATTAAT
>2281138 ; superkingdom: Eukaryota, kingdom: Viridiplantae, phylum: Streptophyta, subclass: asterids, order: Apiales, suborder: Apiineae, family: Apiaceae, subfamily: Apioideae, tribe: Heteromorpheae, genus: Anginon, species: Anginon rugosum ; 2281138
ATGGAGGAATTCCAAAGATATTTAAAACTAAATAGATCTCAACAACACTACTTCTTATATCCACTTATCTTTCAGGAGTA
TATTTATGCACTTGCGCATGATCATGGTTTAAACAGAAATAGATCCATTTTGTTGGAAAATGCAGGTTATAATAAATTCA
GCTTACTAATTGTGAAACGTGCAATTGAGCGAATGTATCAGTCTGAACAGAATCATTTTCTTCTTTTTGCTAATGATTTT
AACCAAAATATCTTTTTTGGACGCAACAAGAATTTGAATTTTCAAATGATATCAGAAGGGTTTGCAGTCATTGTGGAAAT
TCCATTTTATCTCCGATTAATATCTTCGCTAGAAAGGAAAGCAATAGTAAAATCTCAGAATTTACGATCAATTCATTCAA
TATTCCCCTTTTTAGAGGACAAATTTTCACATTTAATTCATGTGTTAGAGATACTAATACCCTACCCAGCCCATCTGGAA
ATATTGGTTCAAGCTCTTCACTACTGGGTAAAAGATGCTTCTTCTTTGCATTTATTACGATTCTTTCTCCACGAGTATCG
TAGTTGGAATACTCGAAATAAAGCCAGTTCTTGTTTTTCAAAAAGAAATCAAAGNTTATTCTTCGTCCTATATAATTCTC
ATCTATGTGAATACGAATCCATCNNNNNNNNNNNNNNNNNNNNATCTTCTCATTTATNCTCAACGTCTTCTGGAACCCTT
CTTGAACGAATCCTTTTTTATGGAAAAATAGAACATCTTGTAGAAGTTTTTGCTAAGGCCTTTCAGGNCAATCTATGGTT
GTTCAAAGATCCTTTCATGCATTATGTNAGGTATCAAGGAAAATCAATTCTCGCTTCAAAAGGGACGCCCCTTTTGATGA
AAAAATGGACATATTACTTTGTCAATTTATGGAAATGTCATTTTTACCTGTGGTCTCAGCCGGGAAGGATCTGTATAAAC
CAATTATATAATCATTCCCTCGACCTTCTGGGCTATCTATCAAGTGCGCGGTTAAACCCTTCAATGGTACGCAGTCAAAT
GCTAGAAAATGCATTTCTAATTGATAATNNNATTAAT
>2281140 ; superkingdom: Eukaryota, kingdom: Viridiplantae, phylum: Streptophyta, subclass: asterids, order: Apiales, suborder: Apiineae, family: Apiaceae, subfamily: Apioideae, tribe: Scandiceae, genus: Anthriscus, species: Anthriscus sylvestris ; 2281140
ATGGAGGAATTCCAAAGATATTTAAAGCTAAATAGATTTCAACAACACTACTTCTTATATCCACTTATCTTTCAGGAGTA
TATTTATGCACTTGCGCATGATCATGGTTTAAATAGAAATAGATCCTTTTTTTTGGAAAATGCAGGTTATAATAAATTCA
GCTTACTAATTGTGAAACGTGCAATTGAGCGAATGTATCAGTATGAACAGAAGCATTTGATTTTTTTTGCTAATGATTTT
AACCAAAATATATTTTTTGGACGCAACAAGAATTTTTATTTTCAAATGATATCAGAAGGATTTGCAGTCATTGTAGAAAT
TCCGTTTTATCTCCGATTATTATCTTCGCTAGAAAGGAAAGGAATAGTTAAATCTCATAATTTACGATCAATTCATTCAA
TATTTCCTTTTTTAGAGGACAATTTTTCACATNTAATTTATGTATTAGAGATACTAATACCCTACCCAGCCCATCTGGAA
ATATTAATTCAAACTATGCGCTACTGGGTAAAAGACGCTTCTTCTTTACATTTATTACGATTCTTTCTCCATGAGTATTG
GAGTTGGAATACNNCAAATAAAGCCAGTTCTTGTTTTTCAAAAAGAAATCAAAGGTTTTTCTTCGTCCTATATAATTCTC
ATCTATGTGAATACGAANNNNNNNNNNNNNNNNNNNNTAACCAATCTTCTCATTTATNCTCAACGTCTTCTGGAACTCTT
CTTGAACGAATATATTTCTATGGAAAAATAGAAAAGCTTGTACTTGTAGAAGCTTTTGCTAAGGCCTTTCAAGCTAACCT
ATGGTTGTTTAAGGATCCTTTCATGCATTATGTTAGGTATCAAGGAAAATCAATTCTCGCTTCAAAAGGGACGGCCCTTT
TGATGAAAAAATGGACATATTACTTTGTCAATTTATGGAAATCTCATTTTTATCTATGGTCTCAGCCGGGNACGATTTGT
ATAAACCAATTTTACAATCATTCCCTAGCTCTTCTGGGCTATCTATCAAGTGCGCGACTAAACCCTTCAATGGTACGCAG
TCAAATGCTAGAAAATTCATTTATAATTGATAATACTATTAAT
>2281142 ; superkingdom: Eukaryota, kingdom: Viridiplantae, phylum: Streptophyta, subclass: asterids, order: Apiales, suborder: Apiineae, family: Apiaceae, subfamily: Saniculoideae, tribe: Saniculeae, genus: Astrantia, species: Astrantia major, subspecies: Astrantia major subsp. involucrata ; 2281142
ATGGAGGAATTCCAAAGATATTTAAATTTAAAGCTAAATAGATCTCAACAACACTACTTCTNATATCCACTTATCTTTCA
GGAATATATTTATGCACTTGCGCATGTACATGGTTTAAATAGAAATAGATCCTTTTTGTTGGAAAATACAGATTATGACA
ATAAATTCAGCTTACTAATTGTGAAACGTTTAATTGCTCGAATGTATCAGTATCAACAGAATAATTTGACTCTTTCTGCT
AATTATTTTAACCAAAATAGATTTTTGGGGCGCAACAAGAATTTGTATTCTCAAATGATATCAGAGGGGTTTGCAGTCAT
TGTGGAAATTCCATTTTCGCTACGATTAATATCTTCGCTAGNAAGGNAAGGAATAGTAAAATCTCATAAGTTACGATCAA
TTCATTCAATATTTCCATTTTTAGAGGACAAATTTTCACATTTAATTTATGTGTTAGAGATACTAATACCCTACCCGGCC
CATCTGGAAATATTGGTTCAAGCTCTTCGCTACTGGGTAAAAGACGCTTCTTCTTTGCATTTTTTACGATTCTTTCTCCA
CGAGTATNGTAGTTGGNATACTCCAAATAAGGCCAGTTCTTTTTTTTCAAAAAGAAATCAAACNNNNTNCNNCGTCCNAG
ATNANNCTCATCTANNTGNNNNNNNNNNNNNNNNNNNNNNNNNNNNNNNNNNNNNNNNNNNTTTNNNCTCAACATCTTCT
GGAACCCTTCTTGAACGAATCTTTTTCTATGGAAAAACAGAACATCTTGTAGAAGTTTTTGCTAAGGCTTTTCGGGCTAA
TCTATNGTTGTTGAGGGAGCCTTTCATGCATTATGTTAGGTATCAAGGAAAATCAATNCTCGCTTCAAAAGGGACGCCCC
TTTTGATGAAAAAATGGACATATTACTTTGTCAATTTATGGAAATGTCATTTTTACCTGTGGTCTCAACCGGGAAGGATC
TGTAGAAACGAATTATATNANCATTCCCTCGACCTTCTGGGCTATCTATCAAGTGCGTGGTTAANCCCTTCAATGGTACN
CGGTCAAATGTTAGAAAATGCATTTCTAATTGATAATGCTATTAAG
>2281144 ; superkingdom: Eukaryota, kingdom: Viridiplantae, phylum: Streptophyta, subclass: asterids, order: Apiales, suborder: Apiineae, family: Apiaceae, subfamily: Apioideae, genus: Bifora, species: Bifora americana ; 2281144
ATGGAGGAATTCCAAAGATATTTAAAGCTAAATAGATATCAACAACACNTTTTTTTATATCCGCTTATCTTTCAGGAGTA
TATTTATGCACTTGCGCATGATCATGGTTTAAATAGAGATACATCTATTTTGTTGGAAAATGCAGGTTCTAATAAATTCA
GCTTACTAATTGCGAAACGTGCAATTGAGCGAATGTATCAGTATGAACAGAATCATTTTATTTTTTTTGCTAATGATTTT
AACCAAAATGTTTTTTTTGGACGCAACAAGAATTTTAATTTTCAAATGATATCAGAAGGATTTACAGTCATTGTAGAAAT
TCCGTTTTATCTCCGATTATTATCTTCGCTAGAAAGTAAAGGGATAGTTAAATCTCATAATTTACGATCAATTCATTCAA
TATTCCCTTTTTTAGAGGACAAATTTTCACATATAATTTATGTGTTAGAGATACTAATACCCTACCCAGCCCATCTGGAA
ATATTGGTTCAAACCCTTCGCTACTGGGTAAAAGACGCTTCTTCTTTACATTTATTACGATTCTTTCTCCACGAGTATCG
TAGTTCGAATACTACAAATAAAGCCAGTTCTTTTTTTTCAAAAAGAACTCAAAGGTTTTTCTTCGTCCTATATAATTCTC
ATCTATGTGAATATGAATCCATCTTCGNCTTTCTTCGTAACCAATCTTCTCATTTATGTTCAACGTCTTCTGGAACCTTT
CTTGAACGAATCTATTTCTATGGAAAACTAGAACATCTTGTACTTGTAGAAGCTTTTGCTAAGGCCTTTCAGTCCAATTT
ACGGTTGTTCAAGGACCCTTTCATGCATTATGTTAGGNATCAAGGAAAATCAATTCTCGCTTCAAAAGGGACGCCCCTTT
TGATGAAAAAATGGACANATTACTTTGTCAATTTATGGAAATGTAATTTTTACCTATGGTCTCGGCCGGGNACGATCTGT
ATAAACCAATTATATAATCATTCCCTAGCTCTTCTGGGCTATCTATCAAGTGCGCGGCTAAACCCTTCAATGGTACGCAG
TCAAATGCTACAAAATGCATTTATAATTGATAATCCTATTAAT
>2281146 ; superkingdom: Eukaryota, kingdom: Viridiplantae, phylum: Streptophyta, subclass: asterids, order: Apiales, suborder: Apiineae, family: Apiaceae, subfamily: Apioideae, tribe: Bupleureae, genus: Bupleurum, species: Bupleurum falcatum ; 2281146
ATGGAAGAATTCCAAAGATTTTTAAAGCTAAATATATCTCAACAACACTACTTCTTATATCCACTTATCTTTCAGGAGTC
TACTTATGCACTTGCGCATGATCATGGTTTAAATATAAATAGACCCTTTTTGTTGGAAAATGCAGGTTATAATAAATTCA
GCTTACTTGTTGTGAAACGTGTAATTGAGCGAATGTATGAGTATGAACAGAATCATTTGATTCTTTTTTATAATGATTTT
AACCAAAAGATATTTTTTGGACGCAACAATGATTTTCATTGTCAAATGATATTAGAGGGGTTTGCAGTTATTGTGGAAAT
TCCATTTTTTCTCCGATTAATATCTTCGCTAAAAAGGNAAGGNATAGTCAAATCTNATAATTTACGATCAATTCATTCAA
TATTCCCTTTTTTAGAGGACAAAATTTCACATTTAATTTTTGTGTTAGAGATACTNATNNNCTACCCAGNNCATCTGGAA
NNNTTAGTTNAAACTCTTCGCTACTGGGTAAAAGNNGNNTCTTCTTTGNATTTNTTACGACTCTTTCTCCACGNGTATCG
TAGTTGGNATACTCCAACTNAAGCCAGTTCTTTTTTTTCAAAAAGAAANNNNNNNNNNNNNNNNNNNNNNNNNNNNNNNN
NNNNNNNNNNNNNNNNNNNNNNNNNNNTCTTTCTACGTAACCAATCTTCTCATTTATGCTCAACGTCTTCTGGAACCCTT
CTTGAACGAATCTATTTCTACGGAAAAATAGACCGTCTTGTAGAAATTTTGGATAAGGCCTTTCAGCACAATCTATGGTT
GTTCAAGGATCCTTNCATGCATTATGTTCGGTATCAAGGAAAATCGATTATGCATTCAAAAGGGACGTCCCTTTTGATGA
AAAAATGGACCTATTACTTTGTCAATTTATGGAAATGTTATTTTTATCTGTGGTTTCAGCCGGGNAAGATCTGTATAAAC
CAAGTATATNATCATTCCCTCGCCCTTCTNGGCTATCTATCAAGTGCGCGNCTAAACCCTTCAATGGTACCCAGTCAAAT
GCTAGAAAATGCNTTTCTAATTGATAANNCTATTAAN
>2281148 ; superkingdom: Eukaryota, kingdom: Viridiplantae, phylum: Streptophyta, subclass: asterids, order: Apiales, suborder: Apiineae, family: Apiaceae, subfamily: Apioideae, tribe: Careae, genus: Carum, species: Carum carvi ; 2281148
ATGGAGGAATTCCAAAGATATTTAAAGCTAAATAGATCTCAACAACACTACTTCTTATATCCACTTATCTTTCAGGAGTA
TATTTATGCACTTGTACATGATCATGGTTTAAATATAAATAGGTCCGTTTTGTTGGAAAATTCAGGTTCTAATAAATTAA
GTTTACTAAGTGTGAAACGTGCAATTGAGCGAATGTATCAGTATGAACAGAAGCATNTTATTCTTTTTGCTAATGATTTT
AACCAAAATCATTTTTTGGGGCGCAACAAGAATTATCATTTTCAAATGATATCAGAAGGATTTGCAGTCATTGTAGAAAT
TCCGTTTTATCTCCGATTATTATCTTCGCTAGAAAGGNAAGGAATAGNTAAATCTCATAATTTACGATCAATTCATTCAA
TATTCCCTTTTTTAGANGACAAATTTTCACATCTAATTTATGTATTAGAGATACTAATACCCTACCCAGCCCATCTGGAA
ATATTGGTTCAAACTCTTCGCTACTGGGTAAAAGACGCTTCTTCTTTACATTTATTAAGATTCTTTCTCCACGAGTATCG
TAGTTGGAATACNCCAAATAAAGCCAGTTCTTTTTTTTCAAATCAAAGGTTTTTCTTCGTNCTATATNATTCTCATCTAT
NTGAATACGAATCCGTCTTCGNCTNTCTTCGTAACCAATCTTCTCATTTATGCTCAACGTCTTCTGGAGCCCTTCTTGAA
CGAATCTTTTTCTATGGAAAACTAGAACATCTTGGACTTGTAGAAGCTTTTGCTAAGGTCTTTCAGGACAATCTATGGTT
GTTTAAGGACCCTTTAATGCATTATATTAGGTATCAAGGAAAATCAATTCTCGCTTCCAAAGGGACGCCCCTTTTGATGA
AAAAATGGACAGATTTTTTTGTCAATTTATGGAAATGTCATTTTTACCTATGGTCTCAGCCGGGNACGATCTGTATAAAC
CAATTATCTAATAATTCCCTAGCCCTTCTGGGCTATTTATCAAGTGCGCGACTAAACCCTTCAATGGTACGCAGTCNNAT
GCTAGAAAATTTATTTCTAATTGATAATCCTATTAAA
>2281150 ; superkingdom: Eukaryota, kingdom: Viridiplantae, phylum: Streptophyta, subclass: asterids, order: Apiales, suborder: Apiineae, family: Apiaceae, subfamily: Apioideae, tribe: Oenantheae, genus: Cicuta, species: Cicuta douglasii ; 2281150
ATGGAAGAATTCCNAAGATATTTAAAGCTNNATAGATCTCAACAACACTACTTCTTATATCCACTTATCTTTCAGGAGTA
TATTTATGCACTTGCGCATGATCATGGTTTAAATAGAAATAGATCCGTTTTGTTGGAAAATGCAGGTTCTAATAAGTTCA
GCTTACTAATTGTGAAACGTGCAATTGAGCGAATGTATCAGTATGAACNNAATCATTTGAATTTTTTTGCTAATGATTTT
ACCCAAAATACCTTTTTTGGGCGCAACAAAAATTTTAATTTTCAAATGATATCAGAAGGATTTGCAGTCATTGTAGAAAT
TCCGTTTTATCTCCGATTATTATCTTCGCTAGNAAGGAAAGGAATAGTTAAATCTCATAATTTACGATCAATTCATTCAA
TATTCCCTTTTTTAGAGGACAAATTTTCACATTTAATTTATGTGTTAGAGATACTAATNCCCTACCCAGTCCATCTGGAA
ATATTNNTTCAAACTCTTCGCTACTGGGTAAAAGACGCTTCTTCTTTACATTTATTACGATTCTTTCTCCACGAGTATCG
TAGTTGGAATACNCCAAATAAAGCNAGTNCTTGTTTTTTAAAAAGAACTCAAAGGNTTTTCTTCGNCNNANNNNNNNNNN
NNNNNNNNNNNNNNNNNNNNNTCTTCGTCTTTCTTCGTAACCAATCTTCTCATTTATGCNCAACGTCTTCTGGAACCCTT
CTTGAACGAATCTTTTTCTATGGAAAACTAAAACATCTTGGACTTGTAGAAGCTTTTGCTAAGGCCTTTCAGGACAATCT
ATGGTTGTTTAAGGACCCTTTCATGCATTATATTAGTTATCAAGGAAAATCCATTCTCGCTTCAAAAGGGACGCCCCTTT
TGATGAAAAAATGGACATATTGTTTTGTCAATTTATGGAAATGTCATTTTTACCTATGGTCTCAGCCGGGNACGATCTGT
ATAAACCAATTATATAATCATTCCCTAGCTCTTCTGGGCTATCTATCAAGTGCGCNACTAAACCCTTCAATGGTACGCAG
TCAAATGCTAGAAAATGCATTTATAATNGATAATCCTATTAAT
>2281152 ; superkingdom: Eukaryota, kingdom: Viridiplantae, phylum: Streptophyta, subclass: asterids, order: Apiales, suborder: Apiineae, family: Apiaceae, genus: Cyclospermum, species: Cyclospermum leptophyllum ; 2281152
ATGGAGGAATTCCAAAGATATTTAAAGCTAAATAGATCTCAACAACACTACTTCTTATATCCACTTATCTTTCAGGAGTA
TATTTATGCACTTGCGCATGATCATGGTTTAAATAGAAATAGATCCATTTTGTTGGAAAATGCAGGTTCTAATAAATTCA
GCTTACTAATTGTGAAACGTGCCATTGAGCGAATGTATCAGTATGAACAGAACCATTTGAATCTTTTTGCTAATGATTTT
AACCAAAATCCATTTTTTGGGCGCAACAAAAATTTGAATTTTCAAATGATATCAGAAGGATTTGCAGTCATTGTAGAAAT
TCNGTTTTATCTACGATTATTATCTTCGCTAGAAAGGCTAGNAAGGAAAGGGATAGTGAAATCTCAGAATTTACGATCAA
TTCATTCAATATTCCCTTTTTTAGAGGNCAAATTTTCACATNTAATTTATGTGTTAGAGATACTAATACCCTACCCAGCC
CATCTGGAAATATTGGTTCAAACTCTTCGCTACTGGGTAAAAGACGCTTCTTCTTTACATTTATTAAGATTCTTTCTCCA
CGAGTATCGTAGTTGGAATACTCCAAATAAAGCCAGTTCTTGTTTTTCAAAAAAAAATCAAAGGTTTTTCTTCGTCCTAT
ATAATTCTCATCTATGTGAATACNAATCCATCNNNNNNNNNNNNNNNNNNNNNNNNNNNNATTTATGCTCAACGTCTTCT
GGAACCCTTCTTGAACGAATCTTTTTCTATGGAAAACTAGAACATCTTGGACTTGTAGAAGCTTTTGCTAAGGCCTTTAA
GGACAATCTATGGTTGTTTAAGGACCCTTTCATGCATTATATTAGGTATCAAGGAAAATCAATTCTCGCTTCAAAAGGGA
CGCCCCTTTTGATGAAAAAATGGACCTATTTTTTTGTCAATNTNNGGAAATGTCATTTTTACCTATGGTCTCAGCCGGGN
ACGATCTGTATAAACCAATTATATAATAATTCCCTAGCCCTTCTGGGCTATCTATCAAGTGCGCGACTAAACCCTTCAAT
GGTACGCAGTCAAATGCTAGAAAATGCATTTCTAATTGATAATCCTATTAAA
>2281154 ; superkingdom: Eukaryota, kingdom: Viridiplantae, phylum: Streptophyta, subclass: asterids, order: Apiales, suborder: Apiineae, family: Apiaceae, subfamily: Apioideae, tribe: Pyramidoptereae, genus: Crithmum, species: Crithmum maritimum ; 2281154
ATGGAGGAATTCCAAAGATATTTAAAGCTAAATAGATCTCAACAACACTACTGCTTATATCCACTTATCTTTCAGGAGTA
TATTTATGCACTTGCGCATGATCATGGTTTAAATAGAAATAGATCCATTTTGTTGGAAAATGCAGGTTATAATAAATTCA
GCTTACTAATTGTGAAACGTGCAATTGAGCGAATGTATCAGTATGAACAGAATCATTTGATTTTTTTTGCTAATGATTTT
AACCAAAATCCATTTTTTGGGCGCAACAAGAATTTTAATTTTCAAATGATATCAGAAGGATTTGCAGTCATTGTAGAAAT
TCCGTTTTATCTCCGATTATTATCTTCGCTAGAAAGGAAAGGAATAGTGAAATCTAATAATTTACGATCAANTCANTCAA
TATTCCCTTTTTTAGAGGACAAATTTTCACATTTAATTTATGTGKTAGAGATACTAATACCCTACCCAGCCCATCTTGAA
ATATTGGTTCAAACTCTTCGCTACTGGGTAAAAGACGCTTCTTCTTTACATTTATTAAGATTCTTTCTCCACGAGTATCG
TAGTTGGAATACTCCAAATAAAGCCAGTTCTTGTTTTTCAAAAAGAAATCAAAGGTTTTNCTTCNNNNNNNNNNNNNNNN
NNNNNNNNNNNNNNNNNNNNNNNNNNNNNNNNNNNNNNNNNNNNNNNNNNNNNNNNNNNNNNNNGTNTTCTGGAACCCTT
CTTGAACGNATCTTTTTCTATGTAAAACTAGAACATCTTGGACTTGTAGAAGCTTTTGCTAAGGCCTTTCAGGACAATCT
ATGGTTGTTTAAGGACCCTTTCATGCATTATATTAGGTATCAAGGAAAATCAATTCTCGCTTCAAAAGGGACGCNCCTTT
TGATGAAAAAATGGACATATTTTTTTNNNAATTTATGGANATGTAATTTTTACCTATGGTCTCAGCCGGGNACGATCTGT
ATAAAACAATTATATAANCATNCCCTAGCTCTTCTGGGCTATCTATCAAGTGCGCGACTAAACCSKTCAATGGTACNCAG
TCAAATGCTAGAAAATGCATTTCTAATTGATAATCCTATTAAT
>2281156 ; superkingdom: Eukaryota, kingdom: Viridiplantae, phylum: Streptophyta, subclass: asterids, order: Apiales, suborder: Apiineae, family: Apiaceae, subfamily: Apioideae, genus: Coaxana, species: Coaxana purpurea ; 2281156
ATGGAAGAATTCCANAGATATTTAAAGCTAAATAGATCTCAACAACACTACTTCTTATATCCACTTATCTTTCAGGAGTA
TATTTATGCACTTGCGCATGATCATGGTTTAAATAGAAATAGATCCGTTTTGTTGGAAAATGCAGGTTCTAATAAGTTCA
GCTTACTAATTGTGAAACGTGCAATTGAGCAAATGTATCAGTATGAACAGAATCATTTGATTCTTTTTGCTAATGATTTT
ACCCAAAATCCCTTTTTTGGGCGCAACAAAAATTTTAATTTTCAAATGATATCAGAAGGATTTGCAGTCATTGTAGAAAT
TCCGTTTTATCTCCGATTATTATCTTCGCTAGAAAGTAAAGGAATAGTTAAATCTCAAAATTTACGATCAATTCATTCAA
TATTCCCTTTTTTAGAGGACAAATTTTCACATNTAATTTATGTGTTAGAGATACTAATACCCTACCCAGTCCATCTGGAN
ATATTAGTTCAAACTCTTCGCTACTGGGTAAAAGACGCTTCTTCTTTACATTTATTAAGATTCTTTCTCCACGAGTATCG
TATTTGGAATACTCCAAATAAAGCCAGTTCTTGTTTTTCAAAAAGAAATCAAAGGTTTTTCTTCGTCCTATATAATTCTC
ATCTATGTGNANNNNNNNNNNNNNNNNNNNNNNNNNNNNNNNNNNNNNNNNNNNNNNNNNNNNNNNNNNNTGGAANNNTT
NTTGNNCGNNTCTNTTTNTATGGANAACTAAAACATCTTGGACTTGTAGAAGCTTTTGCTAAGGCCTTTCAGGACAATCT
ATGGTTGTTTAAGGACCCTTTCATGCATTATATTAGTTATCAAGGAAAATCCATTCTCGCTTCAAAAGGGACGTNCCTTT
TGATGAAAAAATGGACATATTATTTTGTCAATTTATGGANATGTCATTTTTACCTATGGTCTCAGCCGGGNACGATCTGT
ATAAACCAATTATATAATCATTCCCTAGCTCTTCTGGGCTATCTATCAAGTGCGCGACTAAACCCTTCAATGGTACGCAG
TCAAATGTTAGAAAATGCATTTATAATTTATAATCCTATTAAT
>2281158 ; superkingdom: Eukaryota, kingdom: Viridiplantae, phylum: Streptophyta, subclass: asterids, order: Apiales, suborder: Apiineae, family: Apiaceae, subfamily: Apioideae, tribe: Coriandreae, genus: Coriandrum, species: Coriandrum sativum ; 2281158
ATGGAGGAATTCCAAAGATATTTAAACCTANATAGATCTCAACAACACTACTTCTTATATCCACTTATCTTTCAGGAGTA
TATTTATGCACTTGCCCATGATCATGGTTTAAATATAAATAGATCCGTTTTGTTGGAAAATGCAGGTTCTAATAAGTTCA
GCTTACTAATTGTGAAACGTGCAATTGAGCGAATGTATCAGTATGAACAGAATCATTTGATTCTTTTTGCTAATGATTTT
ACCCAANATACCTTTTTTGGGCGCAACAAGAATTTTAATTTTCAAATGATATCAGAAGGATTTGCAGTCATNGTAGAAAT
TCCGTTTTATCTTCGATTATTATCTTCGCTAGAAAGTAAAGGNATAGTTAAATCTCATAATTTACGATCAATTCATTCAA
TATTCCCTTTTTTAGAGGACAAATTTTCACATTTAATTTATGTGTTAGAGATACTAATACCCTACCCAGTCCATCTGGAA
ATATTGGTTCAAACTATTCGCTACTGGGTAAAAGACGCTTCTTCTTTACATTTATTAAGATTCTTTCTCCACGAGTATCG
TATTTGTAATACTCCAAATAAAGCCACTTCTTGTTTTTCAAAAAGAAATCGAAGGTTTTTCTTCGTCCTATACAATTCTC
ATCTATGTGAATACGAATCCATCTTCGTCTTTCTTCGTAANNNNNNNNNNNNNNNNNNNNNNNNNNNNNNNNNNNNNNNN
NNNNNNNNNNNNNNTTTCTATGGAAAACTAGAACNTCTTGNACTTNTAGAAGCTTTTGCTAAGGCCGTTCAGGACATTCT
GTGGTTGTTTAAGGACCCTTTCATGCATTATATTAGTTATCAAGGAAAATNAATTCTCGCTTCAAAAGGGACGCCCCTTT
TGATGAAAAAATGGACATATTATTTTGTTAATTTATGGAAATGTCATTTTTACCTATGGTCTCAGCCGGGNACGATCTGT
ATAAACCAATTATATNANCATTCCCTAGCTCTTCTGGGCTATCTATCAAGTGCGCGACTAAACCCTTCAATGGTACGCAG
TCAAATGCTAGAAAATGCATTTATAATTGATAATCCTATTAAT
>2281160 ; superkingdom: Eukaryota, kingdom: Viridiplantae, phylum: Streptophyta, subclass: asterids, order: Apiales, suborder: Apiineae, family: Apiaceae, subfamily: Apioideae, tribe: Scandiceae, subtribe: Daucinae, genus: Daucus, species: Daucus carota ; 2281160
ATGGAGGAATTCCAAAGATATTTAAAGCTAAATAGATCTCAACAACACTACTTCTNATATCCACTTATCTTTCAGGNGNA
TATTTATGCACTTGCGCATGATCATGGTTTAAATAGAAATAGATCCATTTTTTTGGAAAATGTGGGTTATAATAAATTCA
GTTTACTAATTGTGAAACGTGCAATTGAGCGAATGTATCAGTATGAGCAGAAGCATTTGATTCTTTTTGATAATGATTTT
AACCAAAATAGATTTTTTGGACGCAACAATAATTTTTCTTTTCAAATGATATCAGAAGGATTTGCAGTCATTGTAGAAAT
TCCGTTTTATCTCCGATTATTATCTTCGCTAGAAAAGNAAGGNATAGTGAAATCTNATAATTTACGATCAATTCATTCAA
TATTCCCTTTTTTAGAGGACAATTTTTCACATNTAATTTNNNNNTTAGAGATACTNATACCCTACCCAGCCCATCTGNAA
ANATTGATTCAAACTCTGCGCTACTGGGTAAAAGACGCTTCTTCTTTACATTTATTACGATTCTTTCTCCATGNGTATNG
TAGTTGGNATACGCCAAATNAAGCCAGTTCTTTTTTTTCAAAAAGAAATCNAAGGTTTTTCTTCGTCCTANATAATTCTN
ANATANNNNNNNNNNNNNNNNNNNNNNNNNNNNNNNNNNNNNNNNNNNNTNATNTATGTTCAACNTNTTNTGGAACNNTT
NTTGAACGAATCTATTTCTATGGAAAACTAGAACATCTTGTACTTGTAGAAGCTTTTGCTAAGGCCTTTCAGGNCAATCT
ATGGTTGTTTAAGGATCCTTTCATGCATTATGTTAGGTATCAAGGAAAATCAATTCTCGCTTCAAAAGGGACACCCCCTT
TGATGAAAAAATGGACATATTACTTTGTCAATTTATGGGAATGTCGTTTTTACCTATGGTCTCAGCCGGGNACGATCTGT
ATAAACCAATTATATAATAATTCCCTATCTCTTCTGGGATATATATCAAGTGCGGGACTAAACCCTTCAATGGTCCGCAG
TCAAATGTTAGAAAATGCATTTATAATTGATAATCCTATTAAA
>2281162 ; superkingdom: Eukaryota, kingdom: Viridiplantae, phylum: Streptophyta, subclass: asterids, order: Apiales, suborder: Apiineae, family: Apiaceae, subfamily: Apioideae, genus: Donnellsmithia, species: Donnellsmithia cordata ; 2281162
ATGGAAGAATTCCAAAGATATTTAAAGCTAAATAGATCTCAACAACACTACTTCTTATATCCACTTATCTTTCAGGAGTA
TATTTATGCACTTGCGCATGATCATGGTTTAAATATAAATAGATCCGTTTTGTTGGAAAATGCAGGTTCTAATAAGTTCA
GCTTACTAATTGTGAAACGTGCAATTGAGCGAATGTATCAGTATGAACAGAATCATTTGATTCTTTTTGCTAATGATTTT
ACCCAAAATCCCTTTTTTGGGCGCAACAAAAATTTTAATTTTCAAATGATATCAGAAGGATTTGCAGTCATTGTAGAAAT
TCCGTTTTATCTCCGATTATTATCTTCGCTAGAAAGTAAAGGNATAGTTAAATCTCATAATTTACGATCAATTCATTCAA
TATTCCCTTTTTTAGAGGACAAATTTTCACATTTAATTTATGTGTTAGAGATACTAATACCCTACCCAGTCCATCTGGAA
ATATTAGTTCAAACTCTTCGCTACTGGGTAAAAGACGCTTCTTCTTTACATTTATTAAGATTCTTTCTCCACGAGTATCG
TATTTGGAATACTCCAAATAAAGCCAGTTCTTGTTTTTCAAAAAGAAATNAAAGGTTTTTNTTCGTCCTATATAATTCTC
ATCTATGTGNATACGAATCCATCNNNNNNNNNNNNNNNNNNNNNNNNNNNNNTTTATGNTCAACGTNTTCTGGAACCCTT
CTTGAACGAATCTTTTTCTATGGAAAACTAAAACATCTTGGACTTGTAGAAGCTTTTGCTAAGGCCTTTCAGGACAATTT
ATGGTTGTTTAAGGACCCTTTCATGCATTATATTAGTTATCAAGGAAAATCCATTCTCGCTTCAAAAGGGACGCCTCTTT
TGATGAAAAAATGGACATATTATTTTGTCAATTTATGGAAATGTCATTTTTACCTATGGTCTCAGCCGGGNACGATCTGT
ATAAACCAATTATATAATCATTCCCTAGCTCTTCTGGGCTATCTATCAATTGCGCGACTAAACCCTTCAATGGTACGCAG
TCAAATGCTAGAAAATGCATTTATAATTGATAATCCTATTAAT
>2281164 ; superkingdom: Eukaryota, kingdom: Viridiplantae, phylum: Streptophyta, subclass: asterids, order: Apiales, suborder: Apiineae, family: Apiaceae, subfamily: Saniculoideae, tribe: Saniculeae, genus: Eryngium, species: Eryngium bourgatii ; 2281164
ATGGAGGAATTACAAAGATATTTAAAGCTAAATAGATCTCAACAACACTACTTCTTATATCCACTTANCTTTCAGGAGTA
TATTTATGCACTTGCGCATGATCATGGTTTAAATATAAATAGATCGGTTTTGTTGGAAAATGCGGGTTATGACAATAAAT
TCAGCTTACTAATTGTGAANCGNTTAATTGCTCGAATGTATCAGTATCAACAGAAAAATTGGACTCTTTCTGCTAATGAT
TTTAACCAAAATATCTTTTTGGGGCACAACAAGAATTTGTATTCTCAAATGATATCAGAGGGGTTTGCAGTCATTGTGGA
AATTCCATTTTCTCTACGNTTAATATCTTCGCTAGNAAGGNAAGGGATAGTAAAATCTCATAAGTTACGATCAATTCATT
CAATATTTCCATTTTTAGAGGACAAATTTTCACATNTAATTTATGTGTTAGAGATACTNATACCCTACNCGGCCCATCTG
GAAATATTGGTTNAAGCTCTTCGCTACTGGGTAAAAGACGCTTCTTCTTTGNATTTATTACGATTCTTTCTTCACGNGNA
TNGTAGTTGGNATACTCCAAATNAAGCCAGTTCTTTTTTTTCAAAAAGAAATNAAANNNNNNNNNNNNNNNNNNNNNNNN
NNNNNNNNNNNNNNNNNNNNNNNNNNNNNNNNNNNNNNNNNNNNNNNNNTTNTNATTTANNCTCAACATCTTCTGGAACC
CTTCTTGAACGAATCTTTTTTTATGGAAAAACGGAACACCTTGTAGAAGTTTTTGCTAAGTCTTTTCAGGCCAATCTATG
GTTGTTGAGGGATTCTTTCATGCATTATGTTAGGTATCAAGGAAAATCCATTATCGCTTCAAAAGGGACGCCCCTTTTGA
TGAAAAAATGGACATATTACTTTGTAAATTTATGGAAATGTCATTTTTACCTGTGGTCTCAACCAGGAAGGATCTGTATA
AACCAATTATATAATCATTCCCTCGACCTTCTGGGCTATCTATCAAGTGCGCGGCTAAACCCTTCAATGGTACGCGGCCA
AATGCTGGAAAATACATTTCTAATTGATAATGCTATTAAG
>2281166 ; superkingdom: Eukaryota, kingdom: Viridiplantae, phylum: Streptophyta, subclass: asterids, order: Apiales, suborder: Apiineae, family: Apiaceae, subfamily: Apioideae, genus: Endressia, species: Endressia castellana ; 2281166
ATGGAAGAATTCCAAAGATATTTAAAGCTAAATAGATCTCAACAACACTACTTCTTATATCCACTTATCTTTCAGGAGTA
TATTTATGCACTTGCGCATGATCATGGTTTAAATAGAAATAGATCCGTTTTGTTGGAAAATGCAGGTTCTACTAAGTTCA
GCTTACTAATTGTGAAACGTGCAATTGAGCGAATGTATCGTTATGAACAGAATCATTTTATTCTTTTTGCTAATGATTTT
ACCCAAAATACCTTTTTTGGGCGCAACAAAAATTTTAATTTTCAAATGATATCAGAAGGATTTGCAGTCATTGTAGAAAT
TCCGTTTTATCTCCGATTATTATCTTCGCTAGAAAGGAAAGGAATAGTTAAATCTCATAATTTACGATCAATTCATTCAA
TATTCCCTTTTTTAGAGGACAAATTTTCACATTTAATTTATGTGTTAGAGATACTAATACCCTACCCAGTCCATCTGGAA
ATATTAGTTCAAACTCTTCGCTACTGGGTAAAAGACGCTTCTTCTTTACATTTATTAAGATTCTTTCTCCACGAGTATCG
TATTTGGAATACTCCAAAAAAAGCCAGTTCTTGTTTTTCAAAAATAAATCAAAGGTTTTTCTTCGTCCTATATAATTCTC
ATCTATGTGAATACGAATCCATCTTNGTCTTTCTTNNNNNNNNNNNNNNNNANTTATNNTNAANNTNTTCTGAAANNNTT
NTTGAACGAATCTTTTTCTATGGAAAACTAAAACATCTTGGACTTGTAGAAGCTTTTGTTAAGGCCTTTCAGGACAATCT
ATGGTTGTTTAAGGACCCTTTCATGCATTATATTAGTTATCAAGGAAAATCCATTCTCGCTTCAAAAGGGACGCCCCTTT
TGATGAAAAAATGGACATATTATTTTGTCAATTTATGGAAATGTCATTTTTACCTATGGTCTCAGCCGGGNACGATCTGT
ATAAACCAATTATATAATCATTCCCTAGCTATTCTGGGCTATCTATCAAGTGCGCGACTAAACCCTTCAATGGTACGCAG
TCAAATGCTAGAAAATGCATTTATAATTGATAATCCTATTAAT
>2281168 ; superkingdom: Eukaryota, kingdom: Viridiplantae, phylum: Streptophyta, subclass: asterids, order: Apiales, suborder: Apiineae, family: Apiaceae, subfamily: Azorelloideae, genus: Eremocharis, species: Eremocharis fruticosa ; 2281168
ATGGAGGAATTCCAAAGATATTTAGATCTANATAGATCTCAACAACACTACTTCTNATATCCACTTATCTTTCAGGNGNA
TATTTATGCACTTGCGCATGATNATAGTTTANATAGAAATAGATCCATTTTGTTGGAAAATGCAGNTTATGACAATAAAT
TCGGCTTACTAATTGTGNAACGNTTAATTGCTCGNATATATCAGTATCAACAGAATCATTTGATTCTTTCTGCTAATGAT
NTTAATCAANATCTATTTTTTGGACGCAACAAGAATTNGTATTCTNAAATNATATCAGNGGGGTTTGCAGTCATNGTGGA
AATTCCATNTNATNNACGNNNAATANCTTCCCAAGNAAGGNAAGGGAGGGNAAAATNTAATAATTTACGANCAATTNATT
CAATATTTCCTTTCTTAGAGGACAAATTTTCACATTTAANTNANGTGTNAGAGATACTAATACCCTATCCAGTCCATCTG
GANATATTGGTTCAAACNATTCGCTACTGGGTCAAAGACGNNTCTTCTTTGCATNTATTACGATTCTTTCTCCACGNGAA
TNGTAGTTGGCATACTCCANATNAAGCCNGTTCTTNGTTTTCAAAAAGAAANNNNNNNNNNNNNNNNNNNNNNNNNNNNN
NNNNNNNNNNNNNNNNNNNNNNNNNNNNNNNNNNNNNNNNNNNNNNNNNNNNNNNNNNNNNNNNNNNNNNNNNTGGAACC
CTTCTTGAACGAATCTATTTCTATGGAAAAATAGAACATCTTGTAGAAGTCTTTGCTAAGGCTTTTCAGGCCAATTTATG
GTTGTTGAAGGATCCTTTCATGCATTATGTTAGGTATCAAGGGAAATCAATTCTCGCTTCAAAAGGGACGTCCCTTTTGA
TGAAAAAATGGACATATTACTTTGTTAATTTATGGAAATGTCATTTTTACCTGTGGTCTCAACCTGGAAGGATCTGTATA
AACCAATTATACAATCATTCCCTCGACCTTCTGGGCTATCTATCACGTGCGCGGCTAAACCCCTCAATGGTACGTGGTCA
AATGCTAGAAAATGCATTTCTAATTGATAATGCTATTAAT
>2281170 ; superkingdom: Eukaryota, kingdom: Viridiplantae, phylum: Streptophyta, subclass: asterids, order: Apiales, suborder: Apiineae, family: Apiaceae, subfamily: Apioideae, genus: Enantiophylla, species: Enantiophylla heydeana ; 2281170
ATGGAAGAATTCCAAAGATATTTAAAGCTAAATAGATCTCAACAACACTACTTCTTATATCCACTTATCTTTCAGGAGTA
TATTTATGCACTTGCGCATGATCATGGTTTAAATAGAAATAGATCCGTTTTGTTGGAAAATGCAGGTTCTAATAAGTTCA
GCTTACTAATTGTGAAACGTGCAATTGAGCGAATGTATCAGTATGAACAGAATCATTTGATTCTTTTTGCTAATGATTTT
ACCCAAAATCCCTTTTTTGGGCGCAACAAAAATTTTAATTTTCAAATGATATCAGAAGGATTTGCAGTCATTGTAGAAAT
TCCGTTTTATCTCCGATTATTATCTTCGCTAGAAAGTAAAGGAATAGTTAAATTTCATAATTTACGATCAATTCATTCAA
TATTCCCTTTTTTAGAGGACAAATTTTCACATTTAATTTATGTGTTAGAGATGCTAATACCCTACCCAGTCCATCTGGAA
ATATTAGTAAAAACTCTTCGCTACTGGGTAAAAGANGCTTCTTCTTTACATTTATTAAGATTCTTTCTCCACGAGTATCG
TATTTGGAATACTCCAAATAAAGCCAGTTCTTGTNTTTCAAAAAGAAATCAAAGGTTTTTCTTCGTCCTATATAATTCTC
ATCTATGTGAATACNAATCCATCTTNNNNNNNNNNNNNNNNNNNNNNNNNNNTTTNTNCTCAACGTCTTCTGGAACCCTT
CTTGAACGAATCTTTTTCTATGGAAAACTAAAACATCTTGGACTTGTAGAAGCTTTTGCTAAGGCCTTTCAGGACAATCT
ATGGTTGTTTAAGGACCCTTTCATGCATTATATTAGTTATCAAGGAAAATCNATTCTCGCTTCAAAAGGGACGCCCCTTT
TGATGAAAAAATGGACATATTATTTTGTCAATTTATGGAAATGTCATTTTTACCTATGGTCTCAGCCGGGNACGATCTGT
ATAAACCAATTATATAATCATTCCCTAGCTCTTCTGGGCTATCTATCAAGTGCGCGACTAAACCCTTCAATGGTACGCAG
TCAAATGTTAGAAAATGCATTTATAATTGATAATCATATTAAT
>2281172 ; superkingdom: Eukaryota, kingdom: Viridiplantae, phylum: Streptophyta, subclass: asterids, order: Apiales, suborder: Apiineae, family: Apiaceae, subfamily: Apioideae, tribe: Apieae, genus: Foeniculum, species: Foeniculum vulgare ; 2281172
ATGGAGGAATTCCAAAAATATTTAAAGCTAAATAGAGCTCAACAACACTACTTCTTATATCCACTTATCTTTCAGGAGTA
TATTTATGCACTTGCGCATGATCATGGTTTAAATAGAAATAGATCCATTTTGTTGGAAAATGCAGGTTCTAATAAATTCA
GCTTACTAATTGTGAAACGTGCAATTGAGCGAATGTATCAGTATGAACAGAATCATTTGATTCTTTTTGCTAATGATTTT
AACCAAAATCCTTTTTTTGGGCGCAACAAGAATTTTAATTTTCAAATGATATCAGAAGGATTTGCAGTCATTGTAGAAAT
TCCGTTTTATCTCCGATTATTATCTTCGCTAGAAAGGAAAGGAATAGTTAAATTTCATAATTTACGATCAATTCATTCAA
TATTCCCTTTTGTAGAGGACAAATTTTCACATTTAATTTATGTGTTAGAGATACTAATACCCTACCCAGCCCATCTGGAA
ATATTGGTTCAAACTCTTCGCTATTGGGTAAAAGACGCTTCTTCTTTACATTTATTAAGATTCTTTCTCCACGAGTATCG
TAGTTGGAATACTCCAAATAAAGCCAGTTCTTGTTTTTCAAAAAGAAATCAAAGGTTTTTCTTCGTCCTATATNNNNNNN
NNNNNNNNNNNNNNNNNNNNNNNNNNNNNNNNNNNNNNNNNNNNNNNNNNNNNNNNNNNNNNNCGTCTTCTGGAACCCTT
CTTGAACGAATNTNTTTCTATGGAAAAATAGAACATCTTGGACTTGTAGAAGCTTTTGATAAGGCCTTTCAGGACAATCT
ATGGTTGTTTAAGGACCCTTTCATGCATTATATTAGGTATCAAGGAAAATCAATTCTCGCTTCAAAAGGGACGCCCYTTT
TGATGNAAAAATGGACATATTTTTTTGTCAATTTATGGANATGTCATTTTTACCTATGGTCTCAGCCGGGNACGATCTGT
ATAAACCAATTATATAATAATTCCCTAGCTCTTCTGGGCTATCTATCAAGTGCGCGACTAAATCCTTCAATGGTACGCAG
TCAAATGCTAGAAAATGCATTTATAATTGATAATCCTATTAAT
>2281174 ; superkingdom: Eukaryota, kingdom: Viridiplantae, phylum: Streptophyta, subclass: asterids, order: Apiales, suborder: Apiineae, family: Apiaceae, tribe: Tordylieae, genus: Heracleum, species: Heracleum maximum ; 2281174
ATGGAGGAATTCCAAAGATATTTAAAACTAAATAGATCTCAACAACACTACTNCNTATATCCACTTANCTNTCAGGAGTA
TATTTATGCACTTGCGCATGATCATGGTTTAAATAGAAATAGATCCGTTGTGTTGGAAAATGCAGGTTCTAATAAGTTCA
GCTTACTAATTGTGAAACGTGCAATTGAGCGAATGTATCAGTATGAACAGAATCATTTGATTCTTTTTGCTAATGATTTT
ACCCAAAATACCTTTTTTGGGCGCAACAAGAATTTTAATTTTCAAATGATATCAGAAGGATTTGCAGTCATTCTAGAAAT
TCCGTTTTATCTCCGATTATTATCTTCGCTAGAAAGGAAAGGAATAGTTAAATCTCATAATTTACGATCAATTCATTCAA
TATTCCCTTTTTTAGAGGACAAATTTTCACATTTAATTTATGTGTTAGAGATACTAATACCCTACNCAGTCCATCTGGAA
ATATTGGTTCAAACTCTTCGCTACTGGGTAAAAGACGCTTCTTCTTTACATTTATTAAGATTCTTTCTCCACGAGTATCG
TATTTGGAATACTCCAAATAAAGCCAGTTCTTGTTTTTCAAAAAGAAATCAAAGGTTTTTCTTCGTCCTANNTAATTCTC
ATCTATGTNNATNCNNATCNANCNNNNNNNNNNNNNGTAAGAAATCTTCTNATNNATNCTCAACGTCTTCTGGAACCCTN
NTTGAACNAATCTTTTTCTATGGAAAANNAGAACATCTTGGACTTGTAGAAACTTTTGCTAAAGCCTTTCAGGACAATCT
ATGGTNGTTTAAGGACCCTTTCATGCATTATATTAGTTATCAAGGAAAATCAATTCTCGNTTCAAAAGGGACGCCCCTTT
TGATGAAAAAATGGACATATTATTTTGTCAATTTATGGAAATGTCATTTTTACCTATGGTCTCAGCCGGGNACGATCTGT
ATAAACCAATTATATAATAATTCCCTAGTTCTTCTGGGCTATCTATCAAGTGCGCGACTAAACTCTTCAATGGTACNCAG
TCAAATGCTAGANNNTGCATTTATAATTGATAATCCTATTANT
>2281176 ; superkingdom: Eukaryota, kingdom: Viridiplantae, phylum: Streptophyta, subclass: asterids, order: Apiales, suborder: Apiineae, family: Apiaceae, subfamily: Apioideae, tribe: Heteromorpheae, genus: Heteromorpha, species: Heteromorpha arborescens ; 2281176
ATGGAGGAATTCCAAAGATATTTAAAACTAAATAGATCTCAACAACACTACTTCTTATATCCACTTATCTTTCAGGAGTA
TATTTATGCACTTGCGCATGATCATGGTTTAAACAGAAATAGATCCATTTTGTTGGAAAATGCAGGTTATAATAAATTCA
GCTTACTAATTGTGAAATGTGCAATTGAGCGAATGTATCAGTATGAACAGAATCATTTTCTTCTTTTTGCTAATGATTTT
AACCAAAATATCTTTTTTGGACGCAACAAGAATTTGAATTTTCAAATGATATCAGAAGGGTTTGCAGTCATTGTGGAAAT
TCCATTTTATCTCCGATTAATATCTTCGCTAGNAAGGAAAGGAATAGTAAAATCTCAGAATTTACGATCAATTCATTCAA
TATTCCCCTTTTTAGAGGACAAATTTTCACATTTAATTCATGTGTTAGAGATATTAATACCCTACCCAGCCCATCTGGAA
ATATTGGTTCAAGCTCTTCACTACTGGGTAAAAGATGCTTCTTCTTTGCATTTATTACGATTCTTTCTCCACGAGTATCG
TAGTTGGAATACTCGAAATAAAGCCAGTTCTTGTTTTTCAAAAAGAAATCAAAGNTTATTCTTCGTCCTATATAATTCTC
ATCTATGTGAATACGAATCCATCTNNNNNNNNNNNNNNNNNNAATNTTNTNATTTATNCTCAACGTNTTNTGGAACCCTT
CTTGAACGAATCCTTTTTTATGGAAAAATAGAACATCTTGTAGAAGTTTTTGCTAAGGCCTTTCAGGNNAATCTATGGTT
GTTCAAAGATCCTTNCATGCATTATGTTAGGTATCAAGGAAAATCAATTCTCGCTTCAAAAGGGACGCCCCTTTTGATGA
AAAAATGGACATATTNNNTTGTCAATTTATGGAAATGTCATTTTTACCTGTGGTCTCAGCCGGGAAGGATCTGTATAAAC
CAATTATNTNANCATTCCCTCGACCTTCTGGGCTATCTATCAAGTGCGCGGTTAAACCCTTCAATGGTACGCAGTCAAAT
GCTAGAAAATGCATTTCTAATTGATAATACTATTAAT
>2281178 ; superkingdom: Eukaryota, kingdom: Viridiplantae, phylum: Streptophyta, subclass: asterids, order: Apiales, suborder: Apiineae, family: Araliaceae, genus: Kalopanax, species: Kalopanax pictus ; 2281178
ATGGAGGNNTTCCAAAGATATTTAGAGCTAGATAGATCTCACCAACACTACTTCTTATATCCACTTATCTTTCAGGNGNA
TATTTATGCACTTGCTCATGATCATGGTTTAAATAGAAATAGATCTATTTTGTTGGAAAATGCGGGTTATGACAATAAAT
TCAGTTTACTAATTGTGAAACGTTTAATTGTTCGNANGTATCAGTATCAACAGAATCATTTGATTCTTTCTACTAATGAT
TCTAACCAAAATCTATTTTTGAGGCGCAACAATAATTNGTATTCTCAAATGATATCAGAGGGGTTTGCAGTCATTGTGGA
AATTCCATTTTCTCTACAATTAATATCTTCCCTAGNAAGCAAAGGGATAGTCAAATCTNATAATTTACGATCAATTCATT
CAATATTTCCTTTTTTAGAGGACAAAATTTCACATTTAANTTATGTGTTAGAGATACTAATACCCTACCCAGTCCATCTG
GAAATCTTGGTTCAAACTCTTCGCTACTGGGTAAAAGATGCTTCTTCTTTGNATTTATTACGATTCTTTCTCCACGAGTA
TNGTAATTGGAATACTCCAAATAAAGCCGATTCTTCTTTTTCAAAAAGAAATCAAAGACTATTCTTCTTCCTANATAATT
CTNATCTATGTGNATACGAANNNNNNNNNNNNNNNNNNNNNNNNNNNNNTTCTCATTTACGCTCAACATCTTCTGGAACC
CTTCTTGAACGAATATATTTCTATGGAAAAATAAAATATCTTGTAAAAGTCTTTGTTAAGGCTTTTCAAGTCAATCTATT
GTTGTTGAAGGATCCTTTCATGCATTATGTTAGGTATCAAGGAAAATCAATTCTCGCTTCAAAAGGGACGCCCTTTTTGA
TGAAAAAATGGACATATTACTTTGTTAATTTATGGCAATGTCATTTTTACCTGTGGTCTCAACCGGGAAGGATCTGTATA
AACCAATTATACAATCATTCCCTCGACCTTCTGGGCTATCTATCAAGTGCGCGGCTAAACCCTTCACTGGTACGCGGTCA
AATGCTAGAAAATTCATTTCTAGTTGATAATGCTATTAAT
>2281180 ; superkingdom: Eukaryota, kingdom: Viridiplantae, phylum: Streptophyta, subclass: asterids, order: Apiales, suborder: Apiineae, family: Apiaceae, subfamily: Apioideae, tribe: Pyramidoptereae, genus: Lagoecia, species: Lagoecia cuminoides ; 2281180
ATGGAGGAATTCCAAAGATATTTAAAGCTAAATAGATCTCAACAACACTACTTCTTATATCCACTTATCTTTCAGGAGTA
TATATATGCACTTACGCATAATCATGGTTTAAATAGAAATAGATCCATTTTATTTGAAAAAGCAGGTTCTAATAAATTCA
GCTTACTAATTGTGAAACGTGCAATTGAGCGAATGTATCAGTATGAACAGAATCATTTGATTCTTTTTGCTAATGATTTT
AACCAAAATCCATTTTTTGGGCGCAACAAGAATTTTAATTTTCAAATGATATCAGAAGGATTTGCAGTCATTGTAGAAAT
TCCGTTTTATCCCCGATTATTATCTTCGCTAGAAAGGAAAGGAATAGTGAAATCTCATAATTTACGATCAATTCATTCAA
TATTCCCCTTTTTAGAGGACAAATTTTCACATTTAATTTATGTGTTAGAGATACTAATACCCTACNCAGCCCATCTTGAA
ATATTGGTTCAAATTTTTCGCTACTGGGTAAAAGACGCTTCTTCTTTACATTTATTAAGATTCTTTCTCCACGAGTATCG
TAGTTGGAATACTACAAATAAAGCCAGTTCTTGTTTTTCAAAAATAAATCAAAGGTTTTTCTTCGTCCTATATAACTCTC
ATCTATGTGAATATGAATNNNNNNNNNNNNNNNNNNNNNNNNNNNNNNNNNNTTTATNCTCAANGTNTTCTGGAACNCTT
GTTGAACGAATCTTTTTCTATGGAAAAATAGAACATCTTGGACTTGTAGAAGCTTTTGCTAAGGCCTTTCAGGACAATCT
ATGGTTGTTTAAGGACCCTTTCATGCATTATATTAGGTATCAAGGAAAATCAATTCTTGCTTCAAAAGGNNNNNNCTTNT
TGATGAAAAAATGGACATAWTTTTTTGTCAATTTATGGAAATGTAATTTTTACCTATGGTCTCAGCCGGGNACGATCTGT
ATAAAACAATTATATAATCATTCCCTAGCTCTTCTGGGCTATCTATCAAGTGCGCGACTAAACCGTTCAATGGTACGCAG
TCAAATGCTAGAAAGGGCTTTTCTAATTGATAATCCTATTAAT
>2281182 ; superkingdom: Eukaryota, kingdom: Viridiplantae, phylum: Streptophyta, subclass: asterids, order: Apiales, suborder: Apiineae, family: Apiaceae, subfamily: Apioideae, genus: Lomatium, species: Lomatium howellii ; 2281182
ATGGAAGAATTCCAAAGATATTTAAAGCTAAATAGATCTCAACAACACTACTTCTTATATCCACTTATCTTTCAGGAGTA
TATTTATGCACTTGCGCATGATCATGGTTTAAATATAAATAGATCCGTTTTGTTGGAAAATGCAGGTTATAATAAGTTCA
GCTTACTAATTGTGAAACGTGCAATTGAGCGAATTTATCAGTATGAACAGAATCATTTGAATCTTTTTGCTAATGATTTT
ACCCAAAATACCTTTTTTGGGCGCAACAAAAATTTTAATTTTCAAATGATATCAGAAGGATTTGCAGTCATTGTAGAAAT
TCCGTTTTATCTCCGATTATTATCTTCGCTAGNAAGGAAAGGAATAGTTAAATCTCATAATTTACGATCAATTCATTCAA
TATTCCCTTTTTTAGAGGACAAATTTTCANNTTTAATTTATGTGTTAGAGATACTAATACCCTACCCAGTCCATCTGGAA
ATATTAGTTCAAACTCTTCGCTACTGGGTAAAAGACGCTTCTTCTTTACATTTATTAAGATTCTTTCTACACGAGTATCG
TATTTGGAATACTACAAATAAAGCCAGTTCTTGTTTTTCAAAAAGAAATCANAGGTTTTTCTTCGTCCTATATAATTCTC
ATCTATGTGAATACGAATCCATCTTCGTCTTTCTTCGTAACAAATCTTCTCATTTATGCTCAACGTCTTCTGGAACCCTT
CTTGAACGAATCTTTTTATATGGAAAACTAAAACATCTTGGACTTGTAGAAGCTTTTGCTAAGGCCTTTCAGGACAATCT
ATGGTTGTTTAAGGACCCTTTCATGCATTATATTAGTTATCAAGGAAAATCCATTCTCGCTTCAAAAGGGACGCCCCTTT
TGATGAAAAAATGGACATATTGTTTTGTCAATTTATGGAAATGTCATTTTTACCTATGGTCTCAGCCAGGACGGATCTGT
ATAAACCAATTATATAATCATTCCCTAGCTCTTCTGGGCTATCTATCAAGTGCGCGACTAAACCCTTCAATGGTACGCAG
TCAAATGCTAGAAAATGCATTTATAATGGATAANCCTATTAAT
>2281184 ; superkingdom: Eukaryota, kingdom: Viridiplantae, phylum: Streptophyta, subclass: asterids, order: Apiales, suborder: Apiineae, family: Apiaceae, subfamily: Apioideae, tribe: Scandiceae, subtribe: Daucinae, genus: Laserpitium, species: Laserpitium latifolium ; 2281184
ATGGAGGAATTCCAAAGATATTTAAAGCTANATAGATCTCAACAATACTACTTCTTATATCCACTTATCTTTCAGGAGTA
TATTTATGCACTTGCGCATGACCATGGTTTAAATACAAATAGATCCATTTTTTTGGAAAATGTAGGTTATAATAAATTCA
GTTTACTAATTGTGAAACGTGCAATTGAGCGAATGTATCAGTATGAACAGAAGCATTTGATTCTTTTTGATAATGATTTT
AACCAAAATATATTTTTTGGACGCAACAAGAATTTTTCTTTTCAAATGATATCAGAAGGATTTGCAGTCATTGTAGAAAT
TCCCTTTTATCTCCGATNNTTATCTTCGCTAGAAAGGAAAGGAATAGGTAAATCTAATAATTTACGATCAATTCATTCAA
TATTCCCTTTTTTAGAGGACAANTTTTCACATTTAATTTATGTATTAGAGATACTAATACCCTACCCAGCCCATCTGGAA
ATATTGATTCAAACTCTGCGTTACTGGGTAAAAGACGCTTCTTCTTTACATTTATTACGATTCTTTCTCCATGAGTATCG
TAGTTGGAATACTCCAAATAAAGCCAGTTCTTGTTTTTCAAAAAGAAATCAAAGGTTTTTCTTCNTCCTATATAATTCTC
ATCTATNNNNNNNNNNNNNNNNNNNNNNNNNTNTTNGTAACCAATCTTCTNATTTATGTTCAACGTCTTCTGGAACCCTT
CTTGAACGAATCTATTTCTATGGAAAACTAGAACATCTTGTACTTGTAGAAGCTTTTGCTAAGGCCAAGGCCTTTCAGGN
CAATCTATGGTTGTTTAAGGATCCTTTCATGCATTATGTTAGGTATCAAGGAAAATCAATTCTCGCTTCAAAAGGGACGC
CCCNTTTGATGAAAAAATGGACNTATTACTTTGTCAATTTATGGAAATGTCATTTTTACCTATGGTCTCAGCCGGGNACG
ATCTGTATAAACCAATTATATAATAATTCCCTAGCTTTTCTGGGCTATATNTCAAGTGCGCGACTAAACCCTTCAATGGT
CCGCAGTCAAATGCTAGAAAATGCATTTATAATTGATAATCCTATTAAT
>2281186 ; superkingdom: Eukaryota, kingdom: Viridiplantae, phylum: Streptophyta, subclass: asterids, order: Apiales, suborder: Apiineae, family: Apiaceae, subfamily: Apioideae, genus: Levisticum, species: Levisticum officinale ; 2281186
ATGGAGGAATTCCAAAGATATTTAAAGCTAAATAGATCTCAACAACACTACTTCTTATATCCACTTATCTTACAGGAGTT
TATTTATGCACTTGCGCATGATCATGGTTTAAATAGAAATAGATCCGTTTTGTTGGAAAATGCAGGTTCTAATAAGTTCA
GCTTACTAATTGTGAAACGTGCAATTGAGCGAATGTATCAGTATGAACAGAATCATTTGATTCTTTTTGCTAATGATTTT
ACCCAAAATACCTTTTTTGGGCGCAACAAGAATTTTAATTTTCAAATNATATCAGAAGGATTTGCAGTCATTGTAGAAAT
TCNGTTTTATCTCCGATTATTATCTTCGCTAGNAAGGNAAGGAATAGTTAAATCTCATAATTTACGATCAATTCATTCAA
TATNCCNTTTTNNANANGANAAATTTTCNCATTTAATTNATGTGNTAGAGATACTAATACCCTACNCAGTCCATCTGGAA
ATATTGGTTCAAACTCTTCGNTACTGGGTAAAAGACGNTTCTTCTTTACATTTATTAAGATTCTTTCTCCACGAGTATNG
TATTTGGAATACTCCAAATAAAGNCAGTTCTTGTTTTTCAAAAAGAAATNAAAGNTNNNNCNNNNNNNNNNNNNNNNNNN
NNNNNNNNNNNNNNNNNNNNNNNNNNNNNNNNNNNNNNNNNNNNNNNNNNNNNTTATNCTCAACGTCTTCTGGAACCCTT
CTTGAACGAATCTTTTTCTATGGAAAACTAGAACATCTTGGACTTGTAGAAGCTTTTGCTAAGGCCTTTCAGGACAATCT
ATGGTTGTTTAAGGACCCTTTGATGCATTATATTAGTTATCAAGGAAAATCAATTCTCGCATCAAAAGGGACGCCCCTTT
TGATGAAAAAATGGACATATNNNTTTGTCAATTTATGGAAATGTCATTTTTACCTATGGTCTCAGCCGGGNACGATCTGT
ATAAACCAATTATATAATCANTCCCTAGCTCTTCTGGGCTATCTATCAAGNGCGCGACTAAACCCTTCAATGGTACGCAG
TCAAATGCTAGAAAATGCATTTATAATTGATAATNCTATTAAT
>2281188 ; superkingdom: Eukaryota, kingdom: Viridiplantae, phylum: Streptophyta, subclass: asterids, order: Apiales, suborder: Apiineae, family: Apiaceae, subfamily: Apioideae, tribe: Scandiceae, genus: Myrrhis, species: Myrrhis odorata ; 2281188
ATGGAGGTATTCCAAAGATATTTAAAGCTAAATAGATTTCAACAACACTACTTCTTATATCCACTTATCTNTCAGGAGTA
TATTTATGCACTTGCGCATGATCATGGTTTAAATAGAAATAGATCCTTTTTTTTGGAAAATGCAGGTTATAATAAATTCA
GCTTACTAATTGTGAAACGTGCAATTGAGCGAATGTATCAGTATGAACAGAAGCATTTGATTTTTTTTGCTAATGGTTTT
AACCAAAATATATTTTTTGGACGCAACAAGCATTTTTATTTTCAAATGATATCAGAAGGATTTGCAGTCATTGTAGAAAT
TCCGTTTTATCTCCGATTATTATCTTCGCTAGAAAGGAAAGGAATAGTTAAATCTCATAATTTACGATCAATTCATTCAA
TATTCCCTTTTTTAGAGGACAANTTTTCACATNTAATTAATGTATTAGAGATACTAATACCCTACCCAGCCCATCTGGAA
ATATTAATTCAAACTATGCGCTACTGGGTAAAAGACGCTTCTTCTTTACATTTATTACGATTCTTTCTCCATGAGTATTG
TAGTTGGAATACTTCAAATAAAGCCAATTCTTGTTTTTCAAAAAGAAATCAAAGGTTTTTCTTCGTCCTATATAATTCTC
ATCTATGTGAATACGAATCCANNNNNNNNNNNNNNNGTAACCAATCTTCTCATTTATGCTCAACGTCTTCTGGAACCCTT
CTTGAACGAATCTATTTCTATGGAAAACTAGAAAAGCTTGTACTTGTAGAAGCTTTTGCTAAGGCCTTTCAGGNCAATAT
ATGGTTGTTTAAGGATCCTTTCATGCATTATGTTAGGTATCAAGGAAAATCAATTCTCGCTTCAAAAGGGACGCCCCTTT
TGATGAAAAAATGGACATATTACTTTGTCAATTTATGGANATGTAATTTTTACCTATGGTCTCAGCCGGGAACGATCTGT
ATAAACCCATTATATAATAATTCCCTAGCTCTTCTGGGCTATCTATCAAGTGCGCGACTAAACCCTTCAATGGTACGCAG
TCAAATGCTAGAAAATGCATTTATAATTGATAATCCTATTAAT
>2281190 ; superkingdom: Eukaryota, kingdom: Viridiplantae, phylum: Streptophyta, subclass: asterids, order: Apiales, suborder: Apiineae, family: Araliaceae, genus: Munroidendron, species: Munroidendron racemosum ; 2281190
ATGGAGGAATTCCAAAGATATTTAGAGCTAGATAGATCTCAACAACACTACTTCTTATATCCACTTATCTTTCAGGNGNA
TATTTATGCACTTGCTCATGATCATGGTTTAAATAGAAATAGATCTATTTTGTTGGAAAATGCGGGTTATGATAATAAAT
TCAGTTTACTAATTGTGAAACGTTTAATTTCTCGAATGTATCAGTATCAACAGAATCATTTGAATCTTTCTACTAAGGAT
TCTAACCAAAATCTATTTTTGAGGCACAACAAGAATTTGTATTCTCAAATGATATCAGAGGGGTTTGCAGTCATTGTGGA
AATTCCATTTTCTCTACAATTAATATCTTCCCTAGAAAGCAAAGGGATAGTCAAATCTCATAATTTACGATCAATTCATT
CACTATTTCCTTTTTTAGAGGACAATATTTCACATTTAATTTATGTGTTAGAGATACTAATACCCTACCCAGTCCATCTG
GAAATCTTGGTTCAAACTCTTCGCTACTGGGTAANAGATGCTTCTTCTTTGCATTTATTACGATTCTTTCTCCACGNGTA
TNGTAATTGGAATACTCCAAATAAAGCCGGTTCTTCTTTTTCAAAAAGAAATCAAAGNCTATTCTTCTTCCTATATAATT
CTCATCTATGTGNANNNNNNNNNNNNNNNNNNNNNNNNNNNNNNNNNNNNNNNNNNTTACNNTCAACATCTTCTGGAACC
CTTCTTGAACGAATCTATTTCTATGGAAAAATTAAATATCTTGTAAAAGTATTTGTTAAGGCTTTTCAAGTCAATCTATT
GTTGTTGAAGGATCNTTTCATGCATTATGTTAGGTATCAAGGAAAATCAATTCTCGCTTCAAAAGGGACGCCCTTTTTGA
TGAAAAAATGGACATATTACTTTGTTAATTTATGGCAATGTCATTTTTACCTGTGGTCTCAACCGGGAAGGATCTGTATA
AACCAATTATACAATCATTCCCTCGACCTTCTGGGCTATCTATCAAGTGCGCGGCTAAACCCTTCAATGGTACGCGGTCA
AATGCTAGAAAATTCATTTCTAATTGATAATGCTATTAAT
>2281192 ; superkingdom: Eukaryota, kingdom: Viridiplantae, phylum: Streptophyta, subclass: asterids, order: Apiales, suborder: Apiineae, family: Apiaceae, subfamily: Apioideae, tribe: Oenantheae, genus: Neogoezia, species: Neogoezia minor ; 2281192
ATGGAGGAATTCCAAAGATATTTAAAGCTAAATAGATATCAACAACACTATTTCTTATATCCACTTATCTTTCAGGAGTA
TATTTATGCACTTGCGCATGATCATGGTTTAAATAGAATAAATAGAGATACATCTATTTTGTTGGAAAATGCAGGTTATA
ATAAATTCAGCTTACTAATTGTGAAACGTGCAATTGAGCGAATGTATCAGTATGAACAGAATCATTTGATTTTTTTTGCT
AATGATTTTAACCAAAATATTTTTTTTGGACGCAACAAGAATTTTAATTTTCAAATGATATCAGAAGGATTTACAGTCAT
TGTAGAAATTCNGTTTTATCTCCGNNNNNNNNCNTNGCTAGNAAGGNAAGNNNTAGTNAAATCTNATANTTTACGATCAA
TTCATTCAATATTCCCTTTTTTAGAGGACAAATTTTCACATTTAATTTATGTGTTAGAGATACTAANACCCTACCCAGCC
CATCTGGAAATATTGGTTCAAACTCTTCGCTACTGGGTAAAAGATGCTTCTTCTTTACATTTATTACGATTCTTTCTCCN
CGAGTATCGTAGTTCGNATACTATAAATAAAGCCAGTTCTTTTTTTTCAAAAAGAACTNNNANGTTTTTCTTCGTCCTAN
NNNATTCTNNTCTATGTGNATNNGNNTCCNNNNTNNNNNNNNNNNNNNNNNNNNNNNNNNNNNNNNNCNCAACNTCTTCT
GGAACCTTTCTTGAACGAATCTATTTCTATGGAAAACTAGAACATCTTGTACTTGTAGAAGCTTTTGCTAAGGCCTTNCA
GTCCAATCTATGGTTGTTCAAGGATCCTTNCATGCATTATGTTAGGTATCANGGAAAATCAATTCTCGCTTCAAAAGGGA
CGCCCCTTTTGATGAAAAAATGGACATATTACNTTGTCAATTTATGGAAATGTAATTTTTACCTATNGTCTCAGCCGGGN
ACGATCTGTATAAACCAATTATNTNANCATTCCCTAGCTCTTCTGGGCTATCTATCAAGTGCGCGGCTAAACCCTTCAAT
GGTACNCAGTCAAATGCTACAAAATGCATTTCTAATTGATAATCCTATTAAT
>2281196 ; superkingdom: Eukaryota, kingdom: Viridiplantae, phylum: Streptophyta, subclass: asterids, order: Apiales, suborder: Apiineae, family: Apiaceae, subfamily: Apioideae, tribe: Oenantheae, genus: Oenanthe, species: Oenanthe sarmentosa ; 2281196
ATGNANGAATTCCAAAGATATTTAAAGCTAAATAGATATCAACAACACTATTTCTTATATCCACTTATCTTTCAGGAGTA
TATTTATGCACTTGCGCATGATCATGATTTAAATAGAATAAATAGAGATAGATCTATTTTGTTGGAAAATGCAGGTTCTA
ATAAATTCAGCTTACTAATTGTGAAACGTGCAATTGAGCGAATGTATCAGTATGAACAGAATCATTTGATTCTTTTTGCT
AATGATTTTAACCAAAATCCATTTTTTGGACGCAATAAGAATTTTTATTTTCAAATAATATCAGAAGGATTTGCAGTCAT
TGTAGAAATTCCGTTTTATCTCCGATTATTATCTTCGATAGAAAGGAAAGGGATAGTTAAATCTCATAATTTACGATCAA
TTCATTCAATATTCCCTTTTTTAGAGGACAAATTTTCACATTTAATTTATGTGTTAGAGATACTAATACCCTACCCAGCC
CATCTGGAAATATTGGTTCAAACTCTTCGCTACTGGGTAAAAGACGCTTCTTCTTTACATTTATTACGATTCTTTCTCCA
CGAGTATCGTAGTTGGAATACTCCAAATAAAGCCAGTTCTTGTTTTTCAAAAAGAACTCAAAGGTTTTTCTTCGTCCTAT
ATAATTCTCATCTATGTGNATATGNATCCATCTTCGTCTTTCTTCGTNNNNNNNNNNNNNNTNTATNNTNAACNTTTTCT
GGAACCCTTATTGAACGAATCTATTTCTATGGAAAACTAGAACATCTTGTACTTGTAGAAGCTTTTGCTAAGGCCTTTCA
GTCCAATCTATGGTTGTTCAAGGATCCTTTCATGCATTATGTTAGGTATCAAGGAAAATCAATTCTCGCTTCAAAAGGGA
CGCCCCTTTTGATGAAAAAATGGACATATTACTTTGTCAATTTATGGAAATGTCATTTTTACCTATGGTCTCAGCCGGGN
ACGATCTGTATAAACCAATTATATAATAATTCCCTAGCTCTTCTGGGCTATCTATCAAGTGCGCGGCTAAACCCTTCAAT
GGTACGCAGTCAAATGCTACAAAATGCATTTCTAATTGATAATCCTATTAAT
>2281198 ; superkingdom: Eukaryota, kingdom: Viridiplantae, phylum: Streptophyta, subclass: asterids, order: Apiales, suborder: Apiineae, family: Apiaceae, subfamily: Apioideae, tribe: Apieae, genus: Petroselinum, species: Petroselinum crispum ; 2281198
ATGGAGGAATTCCAAAAATATTTAAAGCTAAATAGAGCTCAACAACACTACTTCTTATATCCACTTATCTTTCAGGAGTA
TATTTATGCACTTGCGCATGATCATGGTTTAAATAGAAATAGATCCATTTTGTTGGAAAATGCAGGTTCTAATAAATTCA
GCTTACTAATTGTGAAACGTGCAATTGGGCGAATGTATCAGTATGAACAGAATCATTTGATTCTTTTTGCTAATGATTTT
AACCAAAATCCATTTTTTGGGCGCAACAAGAATTTTAATTTTCAAATGATATCAGAAGGATTTGCAGTCATTGTAGAAAT
TCCGNTTTATCTCCGATTATTATCTTCGCTAGAAAGGAAAGGAATAGTTAAATCTCATAATTTACGATCAATTCATTCAA
TATTCCCTTTTGTAGAGGACAAATTTTCACATTTAATTTATGTGTTAGAGATACTAATACCCTACCCAGCCCATCTGGAA
ATATTGGTTCAAACTCTTCGCTATTGGGTAAAAGACGCTTCTTCTTTACATTTATTAAGATTCTTTCTCCACGAGTATCG
TAGTTGGAATACTCCAAATAAAGCCAGTTCTTGTTTTTCAAAAAGAAATCAAAGGTTTTTCTTCGTCCTANATAATTCTC
ATCTATGTGAATACGAATCCATCTTCGTCTTTCTTNGTAACCAATNTTNTNATTTATGNTCAACGTNTTCTGGAACCCTT
CTTGAACGAATCTTTTTCTATGGAAAAATAGAACATCTTGGACTTGTAGAAGCTTTTGCTAAGGTCTTTCAGGACAATCT
ATGGTTGTTTAAGGACCCTTTCATGCATTATATTAGGTATCAAGGAAAATCAATTCTCGCTTCAAAAGGGACGCCCCTTT
TGATGAAAAAATGGACATATTTTTTTGTCAATTTATGGAAATGTCATTTTTACCTATGGTCTCAGCCGGGNACGGTCTGT
ATAAACCAATTATATAATCATTCCCTAGCTCTTCTGGGCTATCTATCAAGTGCGCGACTAAATCCTTCAATGGTACGCAG
TCAAATGCTAGAAAATGCATTTCTAATTGATAATCCTATTAAT
>2281200 ; superkingdom: Eukaryota, kingdom: Viridiplantae, phylum: Streptophyta, subclass: asterids, order: Apiales, suborder: Apiineae, family: Apiaceae, subfamily: Apioideae, tribe: Oenantheae, genus: Perideridia, species: Perideridia gairdneri ; 2281200
ATGGAGGAATTCCAAAGATATTTAAAGCTAAATAGATCTCAACNGCACTATTTCTTATATCCACTTATCTTTCAGGAGTA
TATTTATGCACTTGCGCATGATCATGGTTTAAATAGAATAAATAGAGATAGATCTATTTTGTTGGAAAATGCAGGTTCTA
ATAAATTCAGCTTACTAATTGTGAAACGTGCAATTGAGCGAANNTATCAGTATGAACAGAATCATTTGATTCTTTTTGCT
AATGATTTTAACCAAAATATATTTTTTGGACGCAACAAGAATTTTAATTTTCAAATGATATCAGAAGGATTTGCAGTCAT
TGTAGAAATTCCGTTTTATCTCCGATTATTATCTTCGCTAGAAAGGAAAGGNATAGTTAAATCTCATAATTTACGATCAA
TTCATTCAATATTCCCTTTTTTAGAGGACAAATTTTCACATTTAATTTATGTGTTAGAGATACTAATACCCTACCCAGCC
CATTTGGAAATATTGGTTCAAACTCTTCGCTACTGGGTAAAAGACGCTTCTTCTTTACATTTATTACGATTCTTTCTCCA
CGAGTATCATAGTTGGAATACTCCAAATAAAGCCAGTTCTTGTTTTTCAAAAAGAACTCAAAGGTTTTTCTTCGNCCTAT
ATAATTCTCATCTANNTGAATATGAATCCATCTTCGTCTTTCTTCGTAACCAATCTTATCATTTATGCTCAACGTCTTCT
GGAACCCTTCTTGAACGAATCTATTTCTATGGAAAACTAGAACATCTTGTACTTGTAGAAGCTTTTGCTAAGGCCTTTCA
GGNCAATCTATGGTTGTTCAAGGATCCTTTCATGCATTATGTTAGGTATCAAGGAAAATCAATTCTCGCTTCAAAAGGGA
CGCCCCTTTTGATGAAAAAATGGGCATATTACTTTGTCAATTTATGGAAATGTCATTTTTACCTATGGTCTCAGCCGGGN
ACGATCTGTATAAACCAATTATATAATCATTCCCTAGCTCTTCTGGGCTATCTATCAAGTGCGCGGCTAAACCCTTCAAT
GGTACGCAGTCAAATGCTACAAAATGCATTTATAATTTATAATCCTATTAAT
>2281202 ; superkingdom: Eukaryota, kingdom: Viridiplantae, phylum: Streptophyta, subclass: asterids, order: Apiales, suborder: Apiineae, family: Apiaceae, tribe: Tordylieae, genus: Pastinaca, species: Pastinaca sativa ; 2281202
ATGGAGGAATTCCANAGATATTTAAAGCTANATAGATCTCAACAACACTACTTCTNATATCCACTTATCTTTCAGGNGNA
TATTTATGCACTTGCGCATGATCATGGTTTANATAGAAATAGATACGTTGTGTTGGNAAATGCAGNTTATAATAAGTTCA
GCTTACTAATTGTGAAACGTGCAATTGAGCGNANGTATCAGTATGAACAGAATCATTTGATTCTTTTTGCTAATGATNTT
ACCCAANATACCTTTTTTGGGCGCAACAAGAATNTTAATTTTCAAATGATATCAGAAGGATTTGCAGTCATTCTAGAAAT
TCCGTTTTATCTCCGNTTATTATCTTCGCTAGNAAGGNAAGGNATAGTTAAATCTCATAATTTACGATCAATTCATTCAA
TATTCCCTTTTTTAGAGGACAAATTTTCACATTTAATTTATGTGTTAGAGATACTAATACCCTACCCAGTCCATCTGGAN
ATATTGGTTCAAACTCTTCGCTACTGNGTAAAAGACGCTTCTTCTTTACATTTATTAAGATTCTTTCTCCACGNGTATNG
TATTTGGNATACTCCAAATNAAGCCAGTTCTTGTTTTTCAAAAAGAAATCAAAGGTTTTTCTTCGTCCTATATAATTCTN
ATCTATGTNNATANNNNNNNNNNNNNNNNNNNNNNNNNNNNNNATCTTCTCATTTATNCTCAACNTCTTCTGGAACCCTT
CTTGAACGAATCTTTTTCTATGGAAAACTAGAACATCTTGGACTTGTAGAAACTTTTGCTAAGGCCTTTCAGGACAATCT
ATGGTTGTTTAAGGACCCTTNCATGCATTATATNAGTTATCAAGGAAAATCAATNCTCGCTTCAAAAGGGACNCNCCTTN
TGATGAAAAAATGGACATATNTNTTTGTNAATTTATGGAAATGTCATTTTTACCTATNGTCTCAGCCGGGNACGATCTGT
ATNANCCAATTATNTNANCATTCCCTAGTNCTTCTGGGCTATCTATCAAGTGCGCGACTAANCNCTTCAATGGTATGCAG
TCAAATGCTAGAAAATGCATTTATNATTGATAANCCTATTAAN
>2281204 ; superkingdom: Eukaryota, kingdom: Viridiplantae, phylum: Streptophyta, subclass: asterids, order: Apiales, suborder: Apiineae, family: Apiaceae, subfamily: Apioideae, genus: Pimpinella, species: Pimpinella saxifraga ; 2281204
ATGGAGGAATTCCAAAGATATTTAAAGCTANATAGATCTCAACAACACTACTTCTNATATCCACTTATCTTTCAGGNGNA
TATTTATGCACTTGCGCATGATCATGGTTTAAATAGAAATAGATCCATTTTGTTGGAAAATGCAGGTTCTAATAAATTCA
GCTTNTTAATTGTGAAACGTGCAATTGAGCGAANGTATCAGTATGAACAGAATCATTTGATTCTTTTTGCTAATGATTTT
AACCAAAATCCATTTTTTGGGCGCAACAAGAATTTTAATTTTCAAATGATATCAGAAGGATTTGCAGTCATNGTAGAAAT
TCCGTTTTATCTCCGATTATTATTATTATCTTCGCTAGNAAGGNAAGGNATATTTAAATCTCATAATTTACGATCAATTC
ATTCAATATTCCCCTTTTTAGAGGACAAATTTTCACATTTAATTTATGTGTTAGAGATACTAATACCCTACCCAGCCCAT
CTGGAAATATTGGTTCAAACTCTTCGCTACTGGGTAAAAGACGCTTCTTCTTTACATTTATTAAGATTATTTCTCTACGN
GTATNGTAGTTGGNATACTCCAAATNAAGCCAGTTCTTGTTTTTCAAAAGGAAATCAAAGGTTNTTATTCGTCCTANATA
ATTCTCATCTATGTGNATACNNATNNNNNNNNNNNNNNNNNNNNNNNNNNNNTTCTNATTTATNCTCAACNTCTTCTGGA
ACCCTTCTTGAACNAATCTTTTTCTATAGAAAAATAGAACATCTTGGACTTGTAGAAGCTTTTGCTAAGGCCTTTCAGGA
CAATCTATGGTTGTTTAAGGACCCTTTCATGCATTATATNAGGTATCAAGGAAAATCAATTCTCGCTTCAAAAGGGACAC
CCCTTTTGATGAAAAAATGGACATATTTTTTTNTCAATTTATGGAAATGTCATTTTTACCTATGGTCTCAACCGGGNACG
ATCTGTATAAACCAATTATATAATCATTCCCTAGCTCTTCTGGGTTATCTATCAAGTGCGCGACTAAACCCTTCAACGGT
ACGCAGTCAAATGCTAGAAAATGCATTTATAATTGAGAATCTTATTAAT
>2281206 ; superkingdom: Eukaryota, kingdom: Viridiplantae, phylum: Streptophyta, subclass: asterids, order: Apiales, suborder: Apiineae, family: Apiaceae, subfamily: Saniculoideae, tribe: Saniculeae, genus: Petagnaea, species: Petagnaea gussonei ; 2281206
ATGGAGGAATTCCAAAGATATTTAAAGCTNNATAGATCTCAACAACACTACTTCTTATATCCACTTATCTTTCAGGAGTA
TATTTATGCACTTGCGCATGATCATGGTTTAAATAGAAATAGATCCATTTTGTTGGAAAATGTAGGTTATGACAATAAAT
TCAGCTTACTAATTGTGAAACGTNTAATTGCTCGAATGTANCAGTATCAACAGAAGAATTTTACTCTTTCTGCTACTTAT
TTTAACCAAAATCTCTTTTTTGGACGCAACAATTATTTGTATTCTCAAATGATATCAGANNNNTTTNCAGTCATTGTGGA
AATTCCATTTTCTCTANNNNTAATATCTTCGCTAGAAAGGAAAGGNATAGNNAAATCTCATAAGTTACGATCAATTCATT
CAATATTTCCATTTTTAGAGGACAAATTTTCACATTTAATTTATGTGTTAGAGATACTAATACCCTACNCGGCCCATCTG
GAAATATTGGTTCAAGCTCTTCGCTACTGGGTAAAAGACGCTTCTTCTTTGCATTTATTACGATTCTTTCTTCACGAGTA
TCGTAGTTGGAATACTCCAAATAAAGCCAGTTCTTTTTTTTCAAAAAGAAATCAAAGNTTATTCTTCGTCCTATATAATT
ATCATCT
>2281208 ; superkingdom: Eukaryota, kingdom: Viridiplantae, phylum: Streptophyta, subclass: asterids, order: Apiales, suborder: Apiineae, family: Apiaceae, subfamily: Apioideae, genus: Rhodosciadium, species: Rhodosciadium nudicaule ; 2281208
ATGGAAGAATTCCANAGATATTTAAAGCTANATAGATCTCAACAACACTACTTCTNATATCCACTTATCTTTCAGGNGNA
TATTTATGCACTTGCGCATGATCATGGTTTAAATAGAAATAGATCCGTTTTGTTGGAAAATGCAGGTTCTAATAAGTTCA
GCTTACTAATTGTGAAACGTGCAATTGAGCGAATGTATCAGTATGAACAGAATCATTTGATTCTTTTTGCTAATGATTTT
ACCCAAAATCCCTTTTTTGGGCGCAACAAAAATTTTAATTTTCAAATGATATCAGAAGNATTTGCAGTCATTGTAGAAAT
TCNNTTTTATCTCCGNTTATTATCTTCGCTAGAANGTAAAGGNATAGTTAAATTTCATAATTTACGATCAATTCATTCAA
TATTCCCTTTTTTAGAGGACAAATTTTNANATTTAATTTATGTGTTAGAGATACTAATACCCTACCCAGTCCATCTGGAA
ATATTAGTAAAAACTCTTCGCTACTGGGTAAAAGACGCTTCTTCTTTACATTTATTAAGATTTTNNCTCCACGAGTATCG
TATTTGGNATACTCCAAATAAAGNCAGNNCNTGNNNTNCAAAAAGAAATCAAAGGTTTTTCTTCGNCCNAGANNNNNNNN
NNNNNNNNNNNNNNNNNNNNNNNNNNNNNNNNNNNNNNNNNNNNNNNNNTCATTTNTNCTCAACGTNTTCTGGAACCCTT
CTTGAACGAATCTTTTTCTATGGAAAACTAAAACATCTTGGACTTGTAGAAGCTTTTGCTAAGGCCTTTCAGGACAATCT
ATGGTTGTTTAAGGACCCTTTCATGCATTATATTAGTTATCAAGGAAAATNCATTCTCGCTTCAAAAGGGACGCCNCTTT
TGATGAAAAAATGGACATATTATTTTGTCAATTTATGGAAATGTCATTTTTACCTATGGTCTCAGCCGGGNACGATCTGT
ATAAACCAATTATATAATCATTCCCTAGCTCTTCTGGGCTATCTATCAAGTGCGCGACTAAACCCTTCAATGGTACGCAG
TCAAATGCTAGAAAATGCATTTATAATTGATAATCCTATTAAT
>2281210 ; superkingdom: Eukaryota, kingdom: Viridiplantae, phylum: Streptophyta, subclass: asterids, order: Apiales, suborder: Apiineae, family: Apiaceae, subfamily: Apioideae, genus: Sphenosciadium, species: Sphenosciadium capitellatum ; 2281210
ATGGAAGAATTCCAAAGATATTTAAAGCTAAATAGATCTCAACAACACTACTTCTTATATCCACTTATCTTTCAGGAGTA
TATTTATGCACTTGCGCATGATCATGGTTTAAATATAAATAGATCCGTTTTGTTGGAAAATGCAGGTTCTAATAAGTTCA
GCTTACTAATTGTGAAACGTGCAATTGAGCGAATGTATCAGTATGAACAGAATCATTTGATTCTTTTTGCTAATGATTTT
ACCCAAAATACCTTTTTGGGGCGCAACAAAAATTTTAATTTTCAAATGATATCAGAAGGATTTGCAGTCATTGTAGAAAT
TCCGTTTTATCTCCGATTATTATCTTCGCTAGAAAGGAAAGGAATAGTTAAATCTCATAATTTACGATCAATTCATTCAA
TATTCCCTTTTTTAGAGGACAAATTTTCACATTTAATTTATGTGTTANNNNNACTAATACCCTACCCAGTCCATCTGGAA
ATATTAGTTCAAACTCTTCGCTACTGGGTAAAAGACGCTTCTTCTTTACATTTATTAAGATTCTTTCTCCACGAGTATCG
TATTTGGAATACTCCAAATAAAGCCAGTTCTTGTTTTTCAAAAAGAAATCAAAGGTTTTTCTTCGTCCTATATAATTCTC
ATCTATGTGAATNCNANTCCNNNNNNNNNNNNNNNNNNNNNNNNNNNNNNNNNNNNNNNNNNNNNNNTNCTGGAACCCTT
CTTGAACGAATCTTTTTATATGGAAAACTAAAACATCTTGGACTTGCAGAAGCTTTTGCTAAGGCCTTTCAGGACAATCT
ATGGTTGTTTAAGGACCCTTTCATGCATTATATTAGTTATCAAGGAAAATCCATTCTCGCTTCAAAAGGGACGCCCCTTT
TGATGAAAAAATGGACATATTATTTTGTCAATTTATGGAAATGTCATTTTTACCTATGGTCTCAGCCGGGNACGATCTGT
ATAAACCAATTATATAATCATTCCCTAGCTCTTCTGGGCTATCTATCAAGTGCGCGACTAAACCCTTCAATGGTACGCGA
TCAAATGCTAGAAAATGCATTTATAATTGATAATCCTATTAAT
>2281212 ; superkingdom: Eukaryota, kingdom: Viridiplantae, phylum: Streptophyta, subclass: asterids, order: Apiales, suborder: Apiineae, family: Apiaceae, subfamily: Apioideae, genus: Spermolepis, species: Spermolepis echinata ; 2281212
ATGGAAGAATTCCAAAGATATTTAAAGCTAAATAGATCTCAACAACACTATTTCTTATATCCACTTATCTTTCAGGAGTA
TATTTATGCACTTGCGCATGATCATGGTTTAAATAGAAATAGATCCGTTTTGTTGGAAAATGCAGGTTCTAATAAGTTCA
GCTTACTAATTGTGAAACGTGCAATTGAGCGAATGTATCAGTATGAACAGAATCATTTGATTCTTTTTGCTAATGATTTT
ACCCAAAATACCTTTTTTGGGCGCAACAAAAATTTTAATTTTCAAATAATATCAGAAGGATTTGCAGTCATTGTAGAAAT
TCCGTTTTATCTCCGATTATTATCTTCGCTAGNAAGGAAAGGNATAGTTAAATCTCATAATTTACGATCAATTCATTCAA
TATTCCCTTTTTTAGAGGATAAATTTTCACATTTAATTTATGTGTTAGAGATACTAATACCCTACCCAGTCCATCTGGAN
ATATTAGTTCAAACTCTTCGCTACTGGGTAAAAGACGCTTCTTCTTTACATTTATTAAGATTCTTTCTCCACGAGTATCG
TATTTGGAATACTCCAAATAAAGCCAGTTCTTGTTTTTCAAAAAGAAATCAAAGGTTTTTCTTCGTCCTATATAATTCTC
ATCTATGTGNATACNAATNNNNNNNNNNNNNNNNNNNTAACAAATNTTCTNATTTATGCTCAACGTCTTCTGGAACCCTT
CTTGAACGAATCTTTTTCTATGGAAAACTAAAACATCTTGGACTTGTAGAAGCTTTTGCTAAGGCCTTTCAGGACAATCT
ATGGTTGTTTAAGGACCCTTTCATGCATTATATTAGTTATCAAGGAAAATCCATTCTCGCTTCAAAAGGGACGCCCCTTT
TGATGAAAAAATGGACATATTATTTTGTCAATTTATGGAAATGTCATTTTTACCTATGGTCTCAGCCGGGNACGATATGT
ATAAACCAATTATATAANCATTCCCTAGCTCTTCTGGGCTATCTATCAAGTGCGCGACTAAACCCTTCAATGGTACGCAG
TCAAATGCTAGAAAATGCATTTATAATTGATAATCCTATTAAT
>2281214 ; superkingdom: Eukaryota, kingdom: Viridiplantae, phylum: Streptophyta, subclass: asterids, order: Apiales, suborder: Apiineae, family: Apiaceae, subfamily: Saniculoideae, tribe: Saniculeae, genus: Sanicula, species: Sanicula gregaria ; 2281214
ATGGAGGAATTCCAAAGATATTTAAAGCTAAATAAATCTCAACAACACTACTTCNTATATCCACTTCTCTTTCAGGNGNA
TATTTATGCACTTGCGCATGATCATGGTTTAAATAGAAATAGATCTATTTNGTTNNAAAATGCNGGNTATGGTAATAAAT
TCAGCTTACTAATTGTGAAACGTTTAATTGCTCGAACGTATCAGTATCAACAGAAAAAATGGACTCTTTCTGCTAATGCT
TTTAACCAANATATCTTTTTTGGGCGCAACAAGAATTTGTATTCTCAAATGATATCAGAGGGATTTGCAGTCATTGTGGA
AATTCCATTTTCTCTACGATTAATATCTTCGCTAGNAAGGNAAGGGATAGTAAAATCTCATAAGTTACGATCAATTCATT
CAATATTTCCATTTTTAGAGGACAAATTTTCACATTTAATTTATGTGTTAGAGATACTAATACCCTACCCGGCCCATCTG
GAAATATTGGTTCAAGCTCTTCGCTACTGGGTAAAAGACGCCTCTTCTTTGCATTTATTACGATTCTTTCTTCACGNGNA
TNGTAGTTGGNATACTCCAACTNAAGCCAGTTCTTTTTTTTCAAAAAGAAATCAAAGNTTATTCTTNGTCCTANATAATT
CTNATCTATGTGNATATGNATCNATNTTNGTCTTTCTCGGTAACCAATCTTATCATTTACGCTCAACATCTTCTGGAACC
CTTCTTGAACGAATGTTTTTCTATGGAAAAACAGAACATCTTATAGAAGTTTTTGCTAAGGCTTTTCAGGCCAATCTATG
GTTGTTGAGGGATCCTTTCATGCATTATGTTAGGTATCAAGGAAAATCAATTCTCGCTTCAAAAGGGACGCCCCTTTTGA
TGAAAAAATGGACATATTACTTTGTAAATTTATGGAAATGTCATTTTTACCTGTGGTCTCAACCGGGAAGGATCTGTATA
AACCAATTATATAATCATTCCCTCGACCTTCTGGGCTATCTATCAAGTGCGCGGCTAAACCCTTCAATGGTACGCGGTCA
AATGCTGGAAAATGCATTTCTAATTGATAATGCTATTAAT
>2281216 ; superkingdom: Eukaryota, kingdom: Viridiplantae, phylum: Streptophyta, subclass: asterids, order: Apiales, suborder: Apiineae, family: Apiaceae, subfamily: Apioideae, tribe: Scandiceae, genus: Scandix, species: Scandix pecten-veneris ; 2281216
ATGGAGGNATTCCAAAGATATTNAAAGCTAAATAGATCTCAACNACACTACNNCTTATATCCACTTATCTTTCAGGAGTA
TATTTATGCACTTGCGCNTGATCATGGTTTAAATAGAAATAGATCCGTTTTTTTGGAAAATGCAGGTTATAATAAATTCA
GCTTACTAATTGTGAAACGTGCAATTGAGCGAATGTATCAGTATGANCAGAAGCATTTGATTCTTTTTGCTAATGATTTT
AACCAAAATATATTTTTTGGACGCAACAAGAATTTTTCNTTTCAAATGATATCAGAAGGATTTGCAGTCATTGTAGAAAT
TCCGTTTTATCTNCGATTATTATCTTCNCTAGNAAGNAAANGAATAGTTAAATCTCATAATTTACGATCNATTCATTCAA
TATTNCCTTTTTTAGAGGACAATTTTTCACATTTAATTTATGTATTAGAGATACTAATACCCTACCCAGCCCATCTGGAA
ATATTGATTCAAACTNTGCGCTACTGGGTAAAAGACGCTTCTTNTTTACATTTATTACGATTCTTTCTCCATGAGTATCG
TAGTTGGAATACTNCAAATAAAGCCAGTTCTTGTTTTTCAAAAAGAAATCAAAGATTTTTCTTCGNCCTATATAATTCTC
ATCTATGTGAATACGAGTCCATCTTCGTCTTTCTTCGTAACCAATCTTCTCATTTATGNTCAACGTCTTCTGGAACCCTT
CTKGAACGAATCTATTTCTATGGAAAAATAGAACATCTTGTACTTGTAGAAGCTTTTGCTAAGGCCTTTCAGGNCAATCT
ATGGTTGTTTAAGGATCCTTTCATGCATTATGTTAGGTATCAAGGAAAATCAATTCTMGCTTCAAAAGGGACGCCNCTTT
TGATGAAAAAATGGACATATTACTTTGTCAATTTATGGAAATGTCATTTTTACCTATGGTCTCAGCCGGGNACGATCTGT
ATAAACCAATTATATAATAATTCCCTAGCTCTTCTGGGCTATCTATCAAGTGCGCGACTAAACCCTTCAATGGNACGCAG
TCAGATGCTAGANNNNGCATTTATAATTGATAATCCTATTAAT
>2281218 ; superkingdom: Eukaryota, kingdom: Viridiplantae, phylum: Streptophyta, subclass: asterids, order: Apiales, suborder: Apiineae, family: Apiaceae, subfamily: Apioideae, genus: Shoshonea, species: Shoshonea pulvinata ; 2281218
ATGGAGGAATTTCNAAGATATTTAAAGCTNNATAGATATCAACAACACTATTTCTTATATCCACTTATCTTTCAGGAATA
TATTTATGCACTTGCGCACGATCATGGTTTAAATAGAATAAATAGAGATAGATCTATTTTGTTGGAAAATGCAGGTTCTA
ATAAATTCAGCTTACTAATTGTGAAACGTGCAATTGAGCGAATGTATCAGTATGAACAGAATCATTTGATTCTTTTTGCT
AATGATTTTAACCAAAATCTATTTTTTGGATGCAACAAGAATTTTAATTTTCAAATGATATCAGAAGGATTTGCAGTCAT
TGTAGAAATTCNNTTTTATCTCCGATTATTATCTTCGCTANNNNNNNNNNNNNNNNNNNNNNNNNNNNNNNNNNNNNNNN
NNNNNNNNNNNNNNNNNNNNNNNNNNNNNNNNNNNNNNNNNNNNNNNNNNNNNNNNNNNNNNNNNNNNNNNNNNNNNNNN
NNNNNNNNNNNNNNNNNNNNNNNNNNNNNNNNNNNNNNNNNNNNNNNNNNNNNNNNNNNNNNNNNNNNNNNNNNNNNNNN
NNNNNNTNGTATTNGGNANACTACAAATAAAGCCAGTTCTNGTTTTTCAAAAAGAAATCAAAGGTTTTTCTTNGTCCTAN
ATAATTCTCATCTATGTGNATANNNNNNNNNNNNNNNNNNNNTTCGTAACCAATCTTCTCATTTATGCTCAACGTCTTCT
GGAACCCTTATTGAACGAATCTATTTCTATGGAAAACTAGAACATCTTGTACTTGTAAAAGCTTTTGCTAAGGCCTTTCA
GTCCAATCTATGGTTGTTCAAGGATCCTTTCATGCATTATGTTAGGTATCAAGGAAAATCAATTCTCGCTTCAAAAGGGA
CGCCCCTTTTGATGAAAAAATGGACATATTACTTTGTCAATTTATGGAAATGTCATTTTTACCTATGGTCTCAGCCAGGA
CGGATCTGTATAAACCAATTATATAATCATTCCCTAGCTCTTCTGGGTTATCTATCAAGTGCGCGGCTAAACCCTTCAAT
GGTACGCAGTCAAATGCTACAAAATGCATTTCTAATTGATAATCCTATTAAT
>2281220 ; superkingdom: Eukaryota, kingdom: Viridiplantae, phylum: Streptophyta, subclass: asterids, order: Apiales, suborder: Apiineae, family: Apiaceae, subfamily: Apioideae, tribe: Oenantheae, genus: Sium, species: Sium suave ; 2281220
ATGGAGGAATTCCAAAGATATTTAAAGCTAAATAGATATCAACAACACTATTTCTTATATCCACTTATCTTTCAGGAGTA
TATTTATGCACTTGCGCATGATCATGGTTTAAATAGAATAAATAGAGATACATTTTTTTTGTTGGAAAATGCAGGTTCTA
ATAAATTCAGCTTACTAATTGTGAAACGTGCAATTGAGCGAATGTATCAGTATGAACAGAATCATTTGATTCTTTTTGCT
AATGATTTTAACCAAAATATATTTTTTGGGCGCAACAAGAATTTTAATTTTCAAATGATATCAGAAGGATTTACAGTCAT
TGTAGAAATTCCGTTTTATCTCCGATTATTATCTTCGCTAGNAAGGAAAGGGATAGTTAAATCTCAGAATTTACGATCAA
TTCATTCAATATTCCCTTTTTTAGAGGACAAATTTTCACATATAATTTATGTGTTAGAGATACTAATACCCTACCCAGCC
CATCTGGAAATATTGGTTCAAACTCTTCGCTACTGGGTAAAAGACGCTTCTTCTTTACATTTATTACGATTCTTTCTCCA
CGAGTATCGTAGTTCGAATACTCCAAATAAAGCCAGTTCTTTTTTTTCAAAAAGAACTCAAAGGTTTTTCTTCGTCCTAT
ATAATTCTCATCTATGTGAATATGAATCCATCTTCGTCTTTCTTCGTAACCAATCTTCTCATTTATGCTCAACGTCTTCT
GGAACCCTTCTTGAACGAATCTATTTCTATGGAAAACTAGAACATCTTGTACTTGTAGAAGCTTTTGCTAAGGCCGTTCA
GTCCAATCTATGGTTGTTCAAGGATCCTTTCATGCATTATGTTAGGTATCAAGGAAAATCAATTCTCGCTTCAAAAGGGA
CGCCCCTTTTGATGAAAAAATGGACATATTACTTTGTCAATTTATGGAAATGTAATTTTTACCTATGGTCTCAGCCGGAN
ACGATTTGTATAAACCAATTATATAATCATTCCCTAGCTCTTCTGGGCTATCTATCAAGTGCGCGGCTAAACCCTTCAAT
GGTACGCAGTCAAATGCTACAAAATGCATTTCTAATTGATAATCCTATTAAT
>2281224 ; superkingdom: Eukaryota, kingdom: Viridiplantae, phylum: Streptophyta, subclass: asterids, order: Apiales, suborder: Apiineae, family: Araliaceae, genus: Tetraplasandra, species: Tetraplasandra hawaiensis ; 2281224
ATGGAGGAATTCCAAAGATATTTAGAGCTAGATAGATCTCAACAACACTACTTCTTATATCCACTTATCTTTNAGGAGTA
TATTTATGCACTTGCTCATGATCATGGTTTAAATAGAAATAGATCTATTTTGTTGGAAAATGCGGGTTATGATAATAAAT
TCAGTTTACTAATTGTGAANNGTTTAATTTCTCGAATGTATCAGTATCAACAGAATCATTTGATTCTTTCTACTAANGAT
TCTAACCAAAATCTCTTTTTGAGGCGCAACAAGAATTTGTATTCTCAAATGATATCAGAGGGGTTTGCAGTCATTGTGGA
AATTCCATTTTCTCTACAATTAATATCTTCCCTAGAAAGCAAAGGGATAGTCAAATCTCNTAATTTACGATCAATTCATT
CACTATTTCCTTTTTTAGAGGACAATATTTCACATTTAATTTATGTGTTAGAGATACTAATACCCTACCCAGTCCATCTG
GAAATCNNGGTTCAAACTCTTCGCTACTGGGTAAAAGNTGCTTCTTCTTTGCATTTATTACGATTCTTTCTCCACGAGTA
TTGTAATTGGAATACTCCAAATAAAGNCNGTTCTTCTTTTTCAAAAAGAAATNAAAGACTATTCTTCTTCCTATNNNATT
CTCATCTATGTNNNNNNNNNNNNNNNNNNNNNNNNNNNNNNNNNNNNNNTTNTCATTTACNCTCAACATNTTCTGGAACC
CTTCTTGAACGNNTNTATTTCTATGGAAAAATTAAATATCTTGTAAAAGTATTTGTTAAGGCTTTTCAAGTCAATCTATT
GTTGTTGAAGGATCCTTTCATGCATTATGTTAGGTATCAAGGAAAATCNATTCTCNNTTCAAAAGGGACNCCNTTTTTGA
TGAAAAAATGGACATATTACTTTGTTAATTTATGGCAATGTCATTTTTACCTGTGGTCTCAACCGGGAAGGATCTGTATA
AACCAATTATACAATCATTCCCTCGACCTTCTGGGCTATCTATCAAGTGCGCGGCTAAACCCTTCAATGGTACGCGGTCA
AATGCTAGAAAATTCATTTCTAATTGATAATGCTATTAAT
>2281226 ; superkingdom: Eukaryota, kingdom: Viridiplantae, phylum: Streptophyta, subclass: asterids, order: Apiales, suborder: Apiineae, family: Apiaceae, subfamily: Apioideae, genus: Taenidia, species: Taenidia integerrima ; 2281226
ATGGAAGAATTCCAAAGATATTTAAAGCAAAATAGATCTCAACAACACTACTTCTTATATCCACTTATCTTTCAGGAGTA
TATTTATGCACTTGCGCATGATCATGGTTTAAATAGAAATAGATCCGTTTTGTTGGAAAATGCAGGTTCTAATAAGTTCA
GCTTACTAATTGTGAAACGTGCAATTGAGCGAATGTATCAGTATGAACAGAATCATTTGATTCTTTTTGCTAATGATTTT
ACCCAAAATACCTTTTTTGGGCGCAACAAAAATTTTAATTTTCAAATAATATCAGAAGGATTTGCAGTCATTGTAGAAAT
TCCGTTTTATCTCCGATTATTATCTTCGCTAGAAAGGAAAGGAATAGTNAAATCTNATAATTTACGATCAATTCATTCAA
TATTCCCTTTTTTAGAGGACAAATTTTCACATTTAATTTATGTGTTAGAGATACTAATACCCTACNCAGTCCATCTGGAN
ATATTAGTTCAAACTCTTCGCTACTGGGTAAAAGACGCTTCTTTTTTACATTTATTACGATTCTTTCTCCACGNGTATCG
TATTTGGAATACTCCAAATAAAGCCAGTTCTTGTTTTTCAAAAGGAAATCAAAGGTTTTTCTTCGTCCTATATAATTCTC
NNNNNNNNNNNNNNNNNNNNNNNNNNNNNNNNNNNNNNNNNNNNNNNNNNNNNNNNNNCTCAACGTCTTCTGGAACCCTT
CTTGAACGAATCTTTTTCTATGGAAAACTAAAACATCTTGGACTTGTAGAAGCTTTTGCTAAGGCCTTTCAGGACAATCT
ATGGTTGTTTAAGGACCCTTTCATGCATTATATTAGTTATCAAGGAAAATCCATTCTCGCTTCAAAAGGGACGCCCCTTT
TGATGAAAAAATGGACATATTATTTTGTCAATTTATGGAAATGTCGTTTTTACCTATGGTCTCAGCCGGGNACGATCTGT
ATAAACCAATTATATAATCATTCCCTAGCTCTTCTGGGCTATCTATCAAGTGCGCGACTAAACCCTTCAATGGTACGCAG
TCAAATGCTAGAAAATGCATTTATAATTGATAATCCTACTAAT
>2281228 ; superkingdom: Eukaryota, kingdom: Viridiplantae, phylum: Streptophyta, subclass: asterids, order: Apiales, suborder: Apiineae, family: Araliaceae, genus: Arthrophyllum, species: Arthrophyllum pinnatum ; 2281228
ATGGAGGAATTCCAAAGATATTTAGAGCTNNATAGATCTCAACAACACTACTTCTTATATCCACTTATCTTTCAGGAGTA
TATTTATGCACTTGCTCATGATCATGGTTTAAATAGAAATAGATCTATTTTGTTGGAAAATGCGGGTTATGCTAATAAAT
TCAGTTTACTAATTGTGAAACGTTTAATTGCTCGAATATATCAGTATCAACAGAATCNTTTGATTCTTTCTACTAAGGAT
TCTAACCAAAATCTATTTTTGAGGCGCAACAAGAATTTGTATTCTCAAATGATATCAGAGGGGTTTGCAGTCATTGTGGA
AATTCCATTTTCTCTACAATTAATATCTTCCCTAGAAAGCAAAGGGATAGTCAAATCTCATAATTTACGATCAATTCATT
CAATATTTCCTTTTTTAGAGGACAAAATTTCACATTTAATTTATGTGTTAGAGATACTAATACCCTACCCAGTCCATCTG
GAAATCTTGGTTCAAACTCTTCGCTACTGGGTAAAAGATGCTTCTTCTTTGCATTTATTACGATTCTTTCTCCACGAGTA
TTGTAATTGGAATACTCCAAATAAAGCCGGTTCTTCTTCTTCAAAAAGAAATCAAAGNCTATTCTTCTTCCTATATAATT
CTCATCTATGTGAATNCNAATCCATCTTNNNNNNNNNNNNNNNNNAANNTTCTNATTTACNNTCAACATNTTCTGGAACC
NTTNTTGAACGAATATATTTCTATGGAAAAATAAAATATCTTGTAAAAGTCTTTGTTAAGGCTTTTCAAGTCAATCTATT
GTTGTTGAAGGATCCTTTCATGCATTATGTTAGGTATCAAGGAAAATCAATTCTCGCTTCAAAAGGGACGCCCTTTTTAA
TGAAAAAATGGACATATTACTTTGTTAATTTATGGCAATGTCATTTTTACCTGTGGTCTCAACCGGGAAGAATCTGTATA
AACCAATTATACAATAATTCCCTCGACCTTCTGGGCTATCTATCAAGTGCGCGGCTAAACCCTTCAATGGTACGCGGTCA
AATGCTAGAAAATTCATTTCTAATTGATAATGCTATTAAT
>2281230 ; superkingdom: Eukaryota, kingdom: Viridiplantae, phylum: Streptophyta, subclass: asterids, order: Apiales, family: Torricelliaceae, genus: Aralidium, species: Aralidium pinnatifidum ; 2281230
NNNNNNNNNNNNNNNNNNNNNNNNNNNNNNNNNNNNNNNNNNNNNNNNNNNNNNNNNNNNNNNNNNNNNNNNNNNNNNNN
NNNNNNNNNNNNNNNNCTTGCTCATGATCATGGTTTAATTAGATNGATTTTGGTGGANNATGTGGGTTATGACNATAAAT
CCAGCTTACTAATTGTGAAACGTTTAATTGTTCGNNTGTATCAACAGAATNNTNTGATTCTTTCTGCTAATGATTCTAAC
CAAAATCTATTTTTTGGGCGCAACAAGAATTTGTATTCTCAAATGANATCAGANGGGTTTGCAGTCATTGTGGAAATTCC
ATTTTCTCTACGATTAATATCTTCNCTAGNAAGGAAAGGGATAGTAAAATCTCATAATTTGCGATCAATTCATTCAATAT
TTCCTTTTTTAGAGGACAAATTTTCACATTTAATTTATGTGTTAGAGATAGTAATACCCTACCCAGTCCATCTGGAAATC
TTGGTTCAAACTCTTCGCTACTGGGTAAAAGATGCTTCTTCTTTGCATTTATTNCGATTTTTTTTCCACGAGTATCATAA
TAGNAATAGTCTTATTACTCCAAATAAAGCCGGTTCTTCTTTTTCAAAAAGAAATCAAANNTTATNCTTCNTCCTATNTN
ATNCTNATNNNNNNNNNNNNNNNNNNNNNNNNNNNNNNNNNNNNNNNNNNNNNNNNNATTTACGCTCAACATCTTNTGGA
ACNCTTNTTGAACGAATATATTTCTACGGAAAAATAGAAAATCTTGTACTTGTAGAAGTCTTTGCTAAGGCTTTTCAGGC
CAATCTATGGTTGTTGAAGGATCCTTTCATGCATTATGTTAGGTATCAGGGAAAATCAATTCTCGCTTCAAAAGGGACGC
NTTTTTTGATGNAAAAATGGACATATTACTTTGTCAATTTATGGCAATGTCATTTTTACCTGTGGTCTCAACCGGGAAGG
ATCTGTATAAACCAATTATCCAATCATTCCCTCGACCTTTTGGGCTATCTATCAAGTGCGCGGCTAAACCCTTCAATGGT
ACGCGGTCANATGCTAGAAAATTCATNTCTAATTGATAATGCTATTAAG
>2281232 ; superkingdom: Eukaryota, kingdom: Viridiplantae, phylum: Streptophyta, subclass: asterids, order: Apiales, suborder: Apiineae, family: Araliaceae, genus: Aralia, species: Aralia spinosa ; 2281232
ATGGAGGNATTCCAAAGATATTTAGNGCTAGATAGATCTCAACAACACTACTTCTTATATCCACTTATCTTTCAGGNGNA
TATTTATGCACTTGCTCATGATCATGGTTTANATATAAATAGATCTATTTTGTTGGNAAATGCGGNTTATGACAAAAAAT
TCAGTTTACTAATTGTGNAACGNTNAATTGCTCGAANGTATCAACAGNATCATTTGATTCTTTCTACTAATGATTCTAAC
CAANATCAATTTTTGAGGCGCAACAAGAATTNGTATTCTCAAATGATATCAGAGGGGTTTGCAGTCATTGTGGAAATTCC
ATTTTCTCTACAATTAAAATCTTCCCTAGNAAGCAAAGGNATAGTCAAATCTNATNATTTACGATCAATTCATTCAATAT
TTCCTTTTTTAGAGGACAAAATTTCACATTTAANTTATGTNTTAGAGATACTAATACCCTACCCAATCCATCTGGAAATC
TTGGTTCAAACTCTTCGCTACTGNGTAANAGATGCTTCTTCTTTGNATTTATTACGATTCTTTCTCCACGNGTATNGTAA
TTGGNATACTCCAAAGNAAGCCSGTTCTTCTTTTTCAAAAAGANATCAAAGNCTATTCTTCTTCCNANATAATTCTNATC
TATNNNNNNNNNNNNNNNNNNNNNNNNNNNNNNNNNNNNNNNNNNNNNNNNTACGCTCAACATCTTCTGGAACCCTCCTT
GAACGAATCTATTTCTATGGAAAAATAAAATATCTTGTAAAAGTCTTTGTTAAGGCTTTTCAAGTCAATCTATTGTTGTT
GAAGGATCCTTTCATGCATTATGTTAGGTATCAAGGAAAATCAATTTTCGCTTCAAAAGGGACGCCCTTTTTGATGAAAA
AATGGACATATTACTTTGTTAATTTCTGGCAATGTCANTTTTACCTGTGGTCTCAACCGGGAAGGATCTGTATAAACCAA
TTATACAATCATTCCCTCGACCTTCTGGGCTATCTATCAAGTGCGCGGCTAAACCCTTCAATGGTACGCGGTCAAATGCT
AGAAAATTCATNTCTAATTGATAATGCTANTAAT
>2281234 ; superkingdom: Eukaryota, kingdom: Viridiplantae, phylum: Streptophyta, subclass: asterids, order: Apiales, suborder: Apiineae, family: Araliaceae, genus: Eleutherococcus, species: Eleutherococcus trifoliatus ; 2281234
ATGGAGGAATTCCAAAGATATTTAGAGCTAGATAGATCTCAACAACACTACTTCTTATATCCACTTATCTTTCAGGAGTA
TATTTATGCACTTGCTCATGATCATGGTTTAAATAGAAATAGATCTATTTTGTTGGAAAATGCGGGTTATGACAATAAAT
TCAGTTTACTAATTGTAAAACGTTTAATTGCTCGAATGTATCAGTATCAACAGAATCATTTGATTATTTCTACTAATGAT
TCTAACCAAAATCTATTTTTGAGGCGCAACAAGAATTTGTATTCTCAAATGATATCAGAGGGGTTTGCAGTCATTGTGGA
AATTCCATTTTCTCTACAATTACTATCTTCCCTAGAAAGCAAAGGGATAGTCAAATCTCATAATTTACGATCAATTCATT
CAATATTTCCTTTTTTAGAGGACAAAATTTCACATNTAATTTATGTGTTAGAGATACTAATACCCTACCCAGTCCATCTG
GAAATCTTGGTTCAAACTCTTCGCTACTGGGTAAAAGATGCTTCTTCTTTGCATTTATTACGATTCTTTCTCCACGAGTA
TTGTAATTGGAATACTCCAAATAAAGCCGGTTCTTCTTTTTCAAAAAGAAATCAAAGACTATTCTTCTTCCTATNTAATT
CTCATCTATGTGAANNNNNNNNNNNNNNNNNNNNNNNNNNNNACCAATCTTCTCATTTACGCTCAACATCTTCTGGAACC
CTTCTTGAACGAATATATTTCTATGGAAAAATAAAATATCTTGTAAAAGTCTTTGTTAAGTCTTTTCAAGTCAATCTATT
GTTGTTGAAGGATCCTTTCATGCATTATGTTAGGTATCAAGGAAAATCAATTCTTGCTTCAAAAGGGACGCCCTTTTTGA
TGAAAAAATGGACATATTACTTTGTTAATTTATGGCAATGTCATTTTTACCTGTGGTCTCAACCGGGAAGGATCTGTATA
AACCAATTATACAATCATTCCCTCGACCTTCTGCGTTATCTATCAAGTGCGCGGCTAAACCCTTCAATGGTACGCGGTCA
AATGCTAGAAAATTCATTTCTAATTGATAATGCTATTAAT
>2281236 ; superkingdom: Eukaryota, kingdom: Viridiplantae, phylum: Streptophyta, subclass: asterids, order: Apiales, suborder: Apiineae, family: Apiaceae, subfamily: Mackinlayoideae, genus: Centella, species: Centella erecta ; 2281236
ATGGAAGAATTCCAAAGATATTTAGAGCNAAATAGATCTCAACAATACTACTTCTTATATCCACTTATCTTTCAGGAGTA
TATTTATGTACTTGCGCATGATCATGGTTTAAATAGATCAATTTTGTTAGAAAATGCAGGTTATGACAATAAATCCAGCT
TACTAATTGTGAAACGTTTAATTGCTCGAATGTATCAGTATCAACGGAATCATTTGATTCTTTCTACTAATGATTTTAAC
CAAAATATCTTTTGGGGGCGTAACAAGAATTTGTATTCTCAATTGATATCAGAGGGGGTTACAGTCATTGTGGAAATTCC
CTTTTCTGTACGATTAATATCTTCCCTAGAAAGGAAAGGGATAGTTAAATCTCATAATTTACGATCAATTCATTCAATAT
NTCCTTTTTTAGAGGACAAAATTTCACATTTAATTTATNNGTTAGAGATACTAATACCTTACCCAGTCCATCTGGAAATC
TTGGTTCAAATTCTTCGCTACTGGTTAAAAGATGCTTCTTCTTTGCATTTATTACGACTCCTTCTCTACGAGTATCGTAA
TTGGAATACTTCAAATAAAGCCAGTTCTTCTTTTTCAAAAAGATCTCAAAGATTCTTCTTCTTCCTATATAAYTCTTATC
TATGTSAATACNNNNNNNNNNNNNNNNNNNNNNNNNNNNNNTCTTCTCNTTTACNNTCAACATCTTCTAGAACCCTTCTT
GAACGAGTATATTTCTATGGAAAAATAGAACATCTTGGAGAAGTCTTTGCTAAGGCTTTTCAAGTCAATCTATGGTTATT
GAAGGANCCTTTCATGCATTACGTTAGGTATCAAGGAAAATCAATTCTCACATCAAAAGGGACGCCTCTTTTGATGAAAA
AATGGGTATATTACTTTGTTAATTTATGGCAATGTCATTTTTACCTGTGGTCTCAACCGAGAAGGATCTGTATAAACCAA
TTATATAATTATTCGCTCGACTTTCTGGGCTATCTATCAAGTGCACGGCTAAACCCTTCAATGGTACGCGGTCAAATGCT
AGAAAATTCATTTCTAATTGATAATACTATTAAT
>2281238 ; superkingdom: Eukaryota, kingdom: Viridiplantae, phylum: Streptophyta, subclass: asterids, order: Apiales, suborder: Apiineae, family: Araliaceae, genus: Cussonia, species: Cussonia spicata ; 2281238
ATGGAGGAATTCCANAGATATTTAGAGCTAGATAGATCTCAACAACACTACTTCTTATATCCACTTATCTTTCAGGNGNA
TATTTATGCACTTGCTCATGATCATGGTTTAAATATAAATAGATCTATTTTGTTGGAAAATGCGGGTTATGACAATAAAT
TCAGTTTACTAATTGTGAAACGTTTAATTGCTCGAATGTATCAGTATCAACAGAATCATTTGATTCTTTCTACTAATGAT
TCTAACCAANATAGATTTTTGAGGCGCAACAAGAATTNGTATTCTCAAATGATATCAGAGGGGTTTGCAGTCATTGTGGA
AATTCCATTTTCTCTACAATTAATATCTTCCCTAGAAAGCAAAGGGATAGTCAAATCTCATAATTTACGATCAATTCATT
CAATATTTCCTTTTTTAGAGGACAAAATTTCACATTTAATTTATGTGTTAGAGATACTAATNCCCTACCCAGTCCATCTG
GAAATCTTGGTTCAAACTCTTCGCTACTGGGTAAAAGATGCTTCTTCTTTGCATTTATTACGATTCTTTCTCCACGNGTA
TNGTAATTGGAATACTCCAAATAAAGCCGGTTCTTCTTTTTCAAAAAGAAATCAAAGNCNATTCTTCTTCCNNNNNNNNN
NNNNNNNNNNNNNNNNNNNNNNNNNNNNNNNNNNNNNNNNNNNNNAANNTTCTCATTTACNCTCAACATCTTCTGGAACC
CTTCTTGAACGAATATATTTCTATGGAAAAATAAAATATCTTGTAAAAGTCTTTGTTAAGGCTTTTCAAGTCAATCTATT
GTTGTTGAAGGATCCTTNCATGCATTATGTTAGGTATCAAGGAAAATCAATTCTCGCTTCAAAAGGGACGCNCTTNTTGA
TGAAAAAATGGACATATTACNTTGTTAATTTATGGCAATGTCATTTTTACCTGTGGTCTCAACCGGGAAGGATCTGTATN
AACCAATTATNCNATCATTCCCTCGACCTTCTGGGCTATCTATCAAGTGCGCGGCTAANCCCTTCAATGGTACGCGGTCA
AATGCTAGAAATTTCATTTCTAATTGATAATGCTATNAAT
>2281240 ; superkingdom: Eukaryota, kingdom: Viridiplantae, phylum: Streptophyta, subclass: asterids, order: Apiales, suborder: Apiineae, family: Araliaceae, genus: Cheirodendron, species: Cheirodendron trigynum ; 2281240
ATGGAGGAATTCCAAAGATATTTAGAGCTNNATAGAGCTCAACAACACTACTTCTTATATCCACTTATCTTTCAGGAGTA
TATTTATGCACTTGCTCATGATCATGGTTTAAATAGAAATAGATCTTTTTTGTTGGAAAATGCGGGTTATGACAATAAAT
TCAGTTTACTAATTGTGAAACGTTTAATTGCTCGAATGTATCAGTATCAACAGAATAATTTGATTCTTTCTACTAATGAT
TCTAACCAAAATCGATTTTTGAGGCGCAACAAGAATTTGTATTCTCAAATGATATCAGAGGGGTTTGCAGTCATTGTGGA
AATTCCATTTTCTCTACNNTTAATATCTTCCCTAGAAAGCAAAGGTATAGTCAAATCTCATAATTTACGATCAATTCATT
CAATATTTCCTTTTTTAGAGGACAAAATTTCACATNTAATTTATGTGTTAGAGATACTAATACCCTACCCAGTCCATCTG
GAAATCTTGGTTCAAACTCTTCGCTACTGGGTAAAAGATGCTTCTTCTTTGCATTTATTACGATTCTTTCTCCACGAGTT
TTGTAATTGGAATACTCCAAATAAAGNCGGTTCTTCTTTTTCAAAAASAAATCAAAGNCTATTCNTCTTCCTATNTNATT
CTCATCTANNNNNNNNNNNNNNNNNNNNNNNNNNNNNNNNNNNNNNNNNNNNNNNTTTACNCTCAACNTNTTNTGGAACN
CTTNTTGAACNAATNTATTTCTATGGAAAAATAAAATNCNTTGTAAAAGTCTTTGTTAAGGCTTTTCAAGTTAATCTATT
GTTGTTGAAGGATCCTTTCATGCATTATGTTAGGTATCAAGGAAAATCAATTCTCGCTTCAAAAGGGACGCCCCTTTTGA
TGAAAAAATGGACATATTACTTTGTTAATTTATGGCAATGTCATTTTTACCTGTGGTCTAAACCGGGAAGGATCTGTATA
AACCAATTATACAATCATTCCCTCGACCTTCTGGGCTATCTATCAAGTGCGCGGCTAAACCCTTCAATGGTACGCGGTCA
AATGCTAGAAAATTCATTTCTAATTGATAATGCTATTAAT
>2281242 ; superkingdom: Eukaryota, kingdom: Viridiplantae, phylum: Streptophyta, subclass: asterids, order: Apiales, suborder: Apiineae, family: Araliaceae, genus: Dendropanax, species: Dendropanax arboreus ; 2281242
ATGGAGGAATTCCAAAGATATTTAGAGCTAGATAGATCTCAACAGCACTACTTCTTATATCCACTTATCTTTCAGGAGTA
TATTTATGCACTTGCTCATGATCATGGTTTAAATAGAAATAGATCTATTTTGTTGGAAAATGCGGATTATGACAATAAAT
TCAGTTTACTAATTGTGAAACGTTTAATTGCTCGAATGTATCAGTATCAACAGAATCATTTGATTCTTTCTACTAATGAT
TCTAACCAAAATCTATTTTTGAGGCGCAACAAGAATTTGTATTCTCAAATGATATCAGAGGGGTTTGCAGTCATTGTGGA
AATTCCATTTTCTCTACAATTAATATCTTCCCTAGAAAGCAAAGGGATAGTCAAATCTCATAATTTACGATCAATTCATT
CAATATTTCCTTTTTTAGAGGACAAAATTTCACATNTAATTTATGTGTTAGAGATACTAATACCCTACCCAGTCCATCTG
GAAATCTTGGTTCAAACTCTNNGCTACTGGGTAAAAGATGCTTCTTCTTTGCATTTATTACGATTCTTTCTCCACGAGTA
TTGTAATTGGAATACTCCAAATAAAGCCGGTTCTTCTTTTTCAAAAAGAAATCAAAGACTATTCTTCTTCCTATATAATT
CTCATCTATGTGAATANNNNNNNNNNNNNNNNNTTCTCCGTAATCAATNTTCTCATTTACNCTCAACATCTTCTGGAACC
CTTCTTGAACGAATATATTTCTATGGAAAAATAAAATATCTTGTAAAAGTCTTTGTTAAGGCTTTTCAAGTCAATCTATT
GTTGTTGAAGGATCCTTTCATGCATTATGTTAGGTATCAAGGAAAATCAATTCTCGCTTCAAAANGGACGCNCTTNTTGA
TGAAAAAATGGACATATTACNTTGTTAATTTATGGCAATGTCATTTTTACCTGTGGTCTCAACCGGGAAGGATCTGTATA
AACCAATTATNCNATCATTCCCTCGACCTTCTGGGCTATCTATCAAGTGCGCGGCTAAACCCTTCAATGGTACGCGGTCA
AATGCTAGAAAATTCATTTCTAATTGATAATGCTATTAAT
>2281244 ; superkingdom: Eukaryota, kingdom: Viridiplantae, phylum: Streptophyta, subclass: asterids, order: Apiales, suborder: Apiineae, family: Myodocarpaceae, genus: Delarbrea, species: Delarbrea michieana ; 2281244
ATGGAGGAATTCCAAAGATATTTAGAGCTAAATAGATCTCAACAACACTACTTCTTATATCCACTTATCTTTCAGGAGTA
TATTTATGCACTTGCTCATGATCATGGTTTAAATAGATCGATTTTGTTGGAAAATGTGGGTTATGACAATAAATCCAGCT
TACTAATTGTGAAACGTTTAATTGCTCGAATGTATCAGTATCAACAGAATAATTTGATTCTTTCCGCTAATGATTCTAAC
CAAAATATATTTTTGGGGCGCAACAAGAATTTGTATTCTCAAATGATATCAGAGGGGTTTGCAGTCATTGTGGAAATTCC
ATTTTCTCTACGATTAATATCTTCCCTAGAAAGTAAAGGGATAGTCAAATCTCATAATTTACGATCAATTCATTCAATAT
TTCCCTTTTTAGAGGACAAATTTTCACATTTAATTTATGTGTTAGAGATACTAATACCCTACCCAGTCCATCTGGAAATC
TTGGTTCAGACTCTTCGCTACTGGGTAAAAGATACTTCTTCTTTGCATTTATTACGATTCTTTCTCCACGAGTATCGTAA
TTGGAATACTCCAAATAAAGCCGGTTCCTCTTTTTCAAAAAGAAATCAACGATTATTTTTCTTTCTATATAATTCTCATC
TATNNNNNNNNNNNNNNNNNNNNNNNNNNNNNNNNNNNNNNNNNNNNNATTTACGCTCAACATCTTCTGGAACCCTTCTT
GAACGAATTTCTTTCTATGGAAAAATAGAACATCTTGTAGAAGTATTTGCTAAGGCTTTTCAGGCCACTCTATGGTTGTT
GAAGGATCCTTTCATGCATTATGTTAGGNATCAAGGAAAATCAATTGTCGCTTCAAAAGGGACGCCCYTTTTGATGAAAA
AATGGACATATTACTTTGTCAATTTATGGCAATGTCATTTTTACCTGCGGTCTCAATCGGGAAAGATCTGTACAAACCAA
TTATACAATCATTCCCTCGACCTTCTGGGCTATCTATCAACTGCGCAGCTAAACCCTTCAACGGTACGTGGTCAAATGCT
GGAAAATTCATTTATAATTGATAATCCTATTAAT
>2281246 ; superkingdom: Eukaryota, kingdom: Viridiplantae, phylum: Streptophyta, subclass: asterids, order: Apiales, suborder: Apiineae, family: Araliaceae, genus: Fatsia, species: Fatsia japonica ; 2281246
ATGGAGGAATTCCAAAGATATTTAGAGCTNNATAGATCTCAACAGCACTACTTCTTATATCCACTTATMTTTCAGGAGTA
TATTTATGCACTTGCTCATGATCATGGTTTAAATAGAAATAGATCTATTTTGTTGGAAAATGCGGRTTATGMYAATAAAT
TCAGTTTACTAATTGTGAAACGTTTAATTGCTCGAATRTATCAGTATCAACAGAATCRTTTGATTCTTTCYACTAAKGAT
TCTAACCAAAATCTATTTTTGAGGCGCAACAAGAATTTGTATTCTCAAATGATATCAGAGGGGTTTGCAGTCATTGTGGA
AATTCCAWTTTCTCTACAATTAATATCTTCCCTAGAAAGCAAAGGGATAGTCAAATCTCATAATTTACGATCAATTCATT
CAATATTTCCTTTTTTAGAGGACAAAATTTCACATTTAATTTATGTGTTAGAGATACTAATACCCTACCCAGTCCATCTG
GAAATCTTGGTTCAAACTCTTCGCTACTGGGTAAAAGATGCTTCTTCTTTGCATTTATTACGATTCTTTCTCCACGAGTA
TTGTAATTGGAATACTCCAAATAAAGCCGGTTCTTCTTYTTCAAAAAGAAATCAAAGACTATTCTTCTTCCTATATAATT
CTCATCTATGTGAATACGAATNNNNNNNNNNNNNNNNNNGTAANNAATNTTCTNATTTACNCTCAACATCTTCTGGAACC
CTTCTTGAACGAATATATTTCTATGGAAAAATAAAATATCTTGTAAAAGTCTTTGTTAAGGCTTTTCAAGTCAATCTATT
GTTGTTGAAGGATCCTTTCATGCATTATGTTAGGTATCAAGGAAAATCAATNCTCGCTTCAAAAGGGACGCCCTTNTTGA
TGAAAAAATGGACATATTACTTTGTTAATTTATGGCAATGTCATTTTTACCTGTGGTCTCAACCGGGAAGGATCTGTATA
AACCAATTATNCAATCATTCCCTCGACCTTCTGGGCTATCTATCAAGTGCGCGGCTAAACCCTTCAATGGTACNCGGTCA
AATGCTAGAAAATTCATTTCTAATTGATAATGCTATTAAT
>2281248 ; superkingdom: Eukaryota, kingdom: Viridiplantae, phylum: Streptophyta, subclass: asterids, order: Apiales, family: Griseliniaceae, genus: Griselinia, species: Griselinia lucida ; 2281248
ATGGAGGAATTCCAAAGNNNNNNAGAGNNNNNNAGNTNTCAACNACACTACTTCTTATATCCACTTATCTTTCAGGAGTA
TATTTATGCACTTGCTCATGATCATGGTTTAAATAGATCCATTTTGTTGGAAAATGCGGGTTATGACAATAAATCCAGCT
TACTAATTGTGAAACGTTTAATTGCTCNNATGTATCAACAGNATANNNTGATTCTTTCTGCTAATGATTCTAACCAAAAT
CCATNTTTGGGGCGCAACAAGAATTTGTATTCTCAAATGATATCAGAGGGGTTTGCAGTCATTGTGGAAATTCCATTTTC
TCTACGATTAATATCTTCCCTAGAAAGGAAAGGGATAGTCAAATCTCATAATTTACGATCAATTCATTCAATATTTCCTT
TTTTAGAGGACAAATTTTCACATTTAATTNATGTGTTAGAGATACTAATACCCTACTCAGTCCATCTGGAAATCTTGGTT
CAAACTCTTCGCTACTGGGTAAAAGATGCTTCTTCTTTGCATTTATTACGATTCTTTCTCCACGAGTATCGTAATTGGAA
TAGTCTTATTACTCCAAATAAAGCCAGTTCTTCTTTTTTAAAAAGAAATCAAAGANTCTTCTTCTTCCTATATAATTCTT
ATGTATGTGNNTACGAATCCATCTTGGTCTTTCTCCGTAACCAATCTTCTCATTTACGCTCAACATCTTCTGGAACCCTT
CTTGAACGAATCTATTTCTATGGAAAAATAGAACATCTTGTAGAAGTCTTTGCTAAGGCTTTTCAGGCCAATCTATGGTT
GTTGAAGGATCCTTTCTTGCATTATGTTAGGTATCAAGGAAAATCCATTCTCGCTTCAAAAGGGACGCCCCTTTTGATGA
AAAAATGGACATATTTTTTTGTCAATTTATGGCAATGTCATTTTTACCTGTGGTCTCAACCGGAAAGGATCTGTATAAAG
CAATTATCCAATCATTCACTCGACCTTCTGGGCTATCTATCAAGTGCGCGGCTAAACCCTTCAATGGTACNCNGNCAAAT
GCTAGAAAATTCATTTCTAATNGATAATGCNATTAAT
>2281250 ; superkingdom: Eukaryota, kingdom: Viridiplantae, phylum: Streptophyta, subclass: asterids, order: Apiales, suborder: Apiineae, family: Araliaceae, genus: Gastonia, species: Gastonia rodriguesiana ; 2281250
ATGGAGGAATTCCAAAGATATTTAGAGCTNNATAGATCTCAACAACACTACTTCTTATATCCACTTATCTTTCAGGAGTA
TATTTATGCACTTGCTCATGATCATGGTTTAAATAGAAATAGATCTATTTNGTTGGAAAATGCGGGTTATGATAATAAAT
TCAGTTTACTAATTGTGAAACGTTTAATTTCTCGAATGTNTCAGTATCAACAGAATCNTTTGATTCTTTCTACTAAGGAT
TCTAACCAAAATCTATTTTTGAGGCGCAACAAGAATTTGTATTCTCAAATGATATCAGAGGGGTTTGCAGTCATTGTGGA
AATTCCATTTTCTCTACAATTAATATCTTCCCTAGAAAGCAAAGGGATAGTCAAATCTCATAATTTACGATCAATTCATT
CACTATTTCCTTTTTTAGAGGACAATATNTCACATNTAATTTATGTGTTAGAGATACTAATACCCTACCCAGTCCATCTG
GAAATCTTGGTTCAAACTCTTCGCTACTGGGTAAAAGATGCTTCTTCTTTGCATTTATTACGATTCTTTCTCCACGAGTA
TTGTAATTGGAATACTCCAAANAAAGCCGGTTCTTCAAGAAATCAAAGACTATTCTTCTTCCTATATAATTCTCATCTAT
NTNNNNNNNNNNNNNNNNNNNNNNNNNNNNNNNNNNNNTNTTCTNATTTACNNTCAACATCTTCTGGAACCNTTCTTGAA
CGANTNTNTTTCTATGGAAAAATTAAATATCTTGTAAAAGTATTTGTTAAGGCTTTTCAAGTCAATCTATTGTTGTTGAA
GGATCCTTTCATGCATTATGTTAGGTATCAAGGAAAATCAATTCTCGCTTCAAAAGGGACGCCCTTTTTGATGAAAAAAT
GGACATATTACTTTGTTAATTTATGGCAATGTCATTTTTACCTGTGGTCTCAACCGGGAAGGATCTGTATAAACCAATTA
TNCAATCATTCCCTCGACCTTCTGGGCTATCTATCANGTGCNCGGCTAAACCCTTCAATGGTACNCGGTCAAATGCTAGA
AAANTCANTTCTAATTGATAATGCTATTAAT
>2281252 ; superkingdom: Eukaryota, kingdom: Viridiplantae, phylum: Streptophyta, subclass: asterids, order: Apiales, suborder: Apiineae, family: Araliaceae, genus: Hydrocotyle, species: Hydrocotyle bowlesioides ; 2281252
ATGGCGGAANTCCAAAGATATTTAGAGCTAGATAGATCTCAACAACACTACTTCTTATATCCACTTATCTTTCAGGNGTA
TATTTATGCACTTGCTCATGATCGGGATTCGAGTTTAAATAGAAATAGATCTCATTTATTGGAAAATGTGGGTTATGACA
ATAAATTCAGTTTTCTAATTGTGAAACGTTTAATTGCTCGAATGTATCAGTATCAACAGAATCATTTGATTCTTTCTATT
TCTGATTCGAAAAAAAATAGAGTTTTGGGGCGCAATAAGAATTTGTATTCTCAAATGATATTAGAAGGGTTTGCAGTTAT
TGTGGAAATTCCATTTTCTTTACAATTAATATCTTCCCTAAAAAGCAAAGAGATAGTCAAATCTCATAATTTACTATCAA
TCCATTCAATATTTCCTTTTTTAGAGGAAAANNTTTCACATTTAATTTATGTGTTAGAGATACTAATACCCTACCCAGTC
CATTTAGAAATCTTAGTTCAAACTCTTCGTTACTCGGTAAAAGATGCTTCTTCTTTACATTTATTGCGATTCTTTCTCCA
CGAGTATTGTAATTGGAGTACCCCAAATAAAGTAGGTTTTTCTTTTTCAAAAAGAAATAAAAGACTATTCTTCNNNNNNN
NNNNNNNNNNNNNNNNNNNNNNNNNNNNNNNNNNNNNNNNNNNNNGTAACCANTNTTCTCGNTTACSCTCAACATCTTCT
GGAACCCTTCTTGAGAGAATATATTTCTATGGAAAAATAAACTATCTTGTAGAAGTCTTTGTTAAGGTTTTTAAGGTCAA
TCTATGCTTGTTGAAGGACCCTTTCATGCATTATGTTAGGTATCAAGGAAAATCAATTCTCGCTTCAAAAGAGACGCCCN
TTTTGATGAAAAAATGGACATATTATTTTGTTAATTTCTGGCAATGTCATTTTTATCTGTGGTCTCAACCGGGACGTATC
TATATAAACCAATTCTACAACCATTCCCTTTATTTTTTGGGCTATTTATCAAGTGCGCGGCTAAACCCTTCAATGATACG
TGGTCAAATGCTAGAAAATGTATTTCTAATTGATAATGCTATTAAA
>2281254 ; superkingdom: Eukaryota, kingdom: Viridiplantae, phylum: Streptophyta, subclass: asterids, order: Apiales, suborder: Apiineae, family: Pittosporaceae, genus: Hymenosporum, species: Hymenosporum flavum ; 2281254
ATGGAGGAATTCCAAAAATATTTAGAGCTAAATAGATCTCAACAACACTACTTCTTATATCCACTTATCTTTCAGGAGTA
TATTTATGCACTTGCTCATGATCATGGTTTAAATAGATCGATTTTGTTAGAAAATGTGGGTTATGACAATAAATCCAGCT
TACGAATTGTGAAACGTTTAATTGCTCAAATGTATCAGTATCAACAGAATCCTTTGATTCTTTCTGCTAATGATTCTAAC
CAAAATATATTTTTGGGGCGCAACAAGAATTTGTATTCTCAAATAATATCCGAGGGCTTTGCAGTCATTGTGGAAATTCC
GTTTTTCTTACGATTAATATCTTCCCTAGAAAGGAAAGGGATAGTCAAATCTCATAATTTACGATCAATTCATTCAATAT
TTCCTTTTTTAGAGGACAAATTTNCACATTTAATTTATGTGTTAGAGATACTAATACCCTACCCAGTCCATCTGGAAATC
TTGGTTCAAACTCTTCGCTACTGGGTAGAAGATGCTTCTTCTTTGCATTTCTTACGATTCTTTCTTCACGAGTATCGTAA
TTTGAAAACTCCAAATAAAGCCAGTTTTTCTTTTTCAAAAAGAAATAAAAGGATTATCTTCTTCCTATATCATTCTCATA
TATGTGAATACGAATCCATCTTCGTCTTTCTCCGTAACCAATCTTCTCATTTACGCTCAACATCTTCTGGAACCCTTCTT
GAACGAATATATTTCTATAGAAAAATAGAACATCTTGTACAAGTCTTTGCTAAGGCTTTTCAGGACAATCTATGGCTGCC
GAAGGATCCTTTCATGCATTATGTTAGGTATAAAGGAAAATCAATTCTTGCTTCAAACGGNAAGCCCNTTTTGATGAAAA
AATGGACATATTACTTTGTCAATTTATGGCAATGTCATTTTTACCTGTGGTCTCGACCGGGAAGGATCTGTATAAACCAA
TTATACAATCATTCTCTCGACCTTCTAGGCTATCTATCAAGTGCGCGGCTAAACCCTTTAATGGTACGCGGTCAAATGCT
AGAAAATGCATTTCTAATTGATAATGCTATTAAA
>2281256 ; superkingdom: Eukaryota, kingdom: Viridiplantae, phylum: Streptophyta, subclass: asterids, order: Apiales, suborder: Apiineae, family: Araliaceae, genus: Hedera, species: Hedera helix ; 2281256
ATGGAGGAATTCCAAAGATATTTAGAGCTAGATAGATCTCAACAACACTACTTCTTATATCCACTTATCTTTCAGGAGTA
TATTTATGCACTTGCTCATGATCATGGTTTAAATAGAAATAGATCTNTTTTGTTGGAAAATGCGGGTTATGACAATAAAT
TCAGTTTACTAATTGTGAAACGTTTAATTACTCGAATGTATCAGTATCAACAGAATCNTTTGATTCTTTCTACTAATGAT
TCTAACCAAAATCTATTTTTGAGGCGCAACAAGAATTTGTATTCTCAAATGATATCAGAGGGGTTTGCAGTCATTGTGGA
AATTCCATTTTCTCTACAATTAATATCTTCCCTAGAAAGCAAAGGGATAGTCAAATCTCATAATTTACGATCAATTCATT
CAATATTTCCTTTTTTAGAGGACAANATTTCACATTTCATTTATGTGTTAGAGATACTAATACCCTACCCAGTCCATCTG
GAAATCTTGGTTCAAACTCTTCGCTACTGGGTAAAAGATGCTTCTTCTTTGCATTTATTACGATTCTTTCTCCACGAGTA
TTGTAATTGGAATACTCCAAATAAAGCCGGTTCTTCTTTTTCAAAAAGAAATCAAAGACTATTCTTCTTCCTATATAATT
CTCATCTATGTGAATACGANNNNNNNNNNNNNNNNNNNNNNNNNNAATNTTNTNATTTANNNTNAACATNTTNTGGAANN
NTTNTTGAACGAATATATTTCTATGGAAAAATAAAATATCTTGTAAAAGTCTTTGTTAAGGCTTTTCAAGTCAATCTATT
GTTGTTGAAGGATCCTTTCATGCATTATGTTAGGTATCAAGGAAAATCAATTCTCGCTTCAAAAGGGACGCCCTTNTTGA
TGAAAAAATGGACATATTACTTTGTTAATTTATGGCAATGTCATTTTTACCTGTGGTCTCAACCGGGAAGGATCTGTATA
AACCAATTATNCAATCATTCCCTCGACCTTCTGGGCTATCTATCANGTGCNCGGCTAAACCCTTCAATGGTACNCGGTCA
AATGCTAGAAAATTCATTTCTAATTGATAATGCTATTAAT
>2281258 ; superkingdom: Eukaryota, kingdom: Viridiplantae, phylum: Streptophyta, subclass: asterids, order: Apiales, suborder: Apiineae, family: Araliaceae, genus: Hydrocotyle, species: Hydrocotyle verticillata ; 2281258
ATGGCGGAATTCCAAAGATATTTAGAGCTAGATAGATCTCAACAAGACTACTTCTTATATCCACTTATCTTTCAGGAGTA
TATTTATGTACTTGCTCATGATCGGGATTCGAGTTTAAATAGAAATAGATCTCTTTTGTTGGAAAATGTGGGTTATGACA
ATAAATTAAGTTTTATAATTGTGAAACGTTTAATTGCTCGAATGTATCAGTATCAACAGAATCATTTGAGTCTTTCTATT
TCTGATTCTAAAAAAAATAGAGTTTTGGGGCGCAATAAGAATTTATATTCTCAAATGATATTAGAGGGGTTTGCAGTTAT
TGTGGAAATTCCATTTTCTTTACAATTAATATCTTCCCTAAAAAGCAAAGAGATAGTCAAATCTCATAATTTACTATCAA
TCCATTCAATATTTCCTTTTTTAGAGGAAAAATTTTCACATTTAATTTATGTGTTAGAGATACTAATACCCTACCCAGTC
CATTTAGAAATCTTAGTTCAAACTCTTCGTTACTCGGTAAAAGATGCTTCTTCTTTACATTTATTGCGATTCTTTCTCCA
CGAGTATTGTAATTGGAGTACCCCAAATAAAGTCGGTTTTTTTTTTTCAAAAAGAAATAAAAGACTATTCTTCTTCCNNN
NNNNNNNNNNNNNNNNNNNNNNNNNNNNNNNNNNNNNNNNNNNNCGTAACCAATCTTCTCGTTTACGCTCAACATCTTCT
GGAACCCTTCTTGAACGAATATATTTCTATGGAAAAATAAACTATCTTGTAGAAGTCTTTGTTAAGGTTTTTCAGGTCAA
TCTATTCTTGTTGAAGGACCCTTTCATGCATTATGTTAGGTATCAAGGAAAATCGATTCTCGCTTCAAAAGAGACGCCCC
TTTTGATGAAAAAATGGACATATTATTTTGTTAATTTCTGGCAATGTCATTTTTATCTGTGGTCTCAACCGGGACGTATC
TATATAAACCAATTCTACAACCATTCCCTTGATCTTTTGGGCTATTTATCAAGTGCGCGGTTAAACCCTTCAATGATACG
TGGTCAAATGCTAGAAAATGTATTTCTAATTGATAATGCTATTAAA
>2281260 ; superkingdom: Eukaryota, kingdom: Viridiplantae, phylum: Streptophyta, subclass: asterids, order: Apiales, family: Torricelliaceae, genus: Melanophylla, species: Melanophylla alnifolia ; 2281260
ATGGAGGAATTTCAAAGATATTNNGAGCTNNATAGATCTCAACAACACTACTTCTTATATCCACTTATYTTTCAGGAGTA
TATTTATGCACTTGCTCATGATCATGGTTTAAATAGATCTATTTTGGCGGAAAATGCGGGTTATGACAATAAATCCAGCT
TACTAATTGTGAAACGTTNAATTGCTCNAATGTATCAACAGAATCATTTGATTCTTTCTGCTAATGATTCTAACCAAAAT
ATATTTTTGGGTCGCAACAAGAATTTGTATTCTCAAATGATATCAGAGGGGTTTGCAGTCATTGTGGAAATTCCATTTTA
TCTACGATTAATATCTTCCCTAGAAANGAAAGGGATAGTAAAATCTCATAATTTACGATCAATTCATTCAATATTTCCTT
TTTTAGAGGACAAATTTTCACATTTAATTTATGTGTTAGAGATAGTAATACCCTACCCAGTCCATCTGGAAATCTTGGTT
CAAACTCTTCGCTACTGGGTAAAAGATGCTTCTTCTTTACATTTATTACGATTCTTTTTCCACGAGTATCGTAATTTGAA
TAGTCTTATTACTCCAAATAAAGCCGGTTCTTCTTTTTCAAAAAGAAATCAAANNTTATNCTTCWTCCTATATNATTCTC
ATGTATGTGAATNCNNNNNNNNNNNNNNNNNNNNNNNNNACCAATCTTCTCATTTACGCTCAACATCGTCTGGAACCCTT
CTTGAACGAATATATTTCTACGGAAAAATAGAACATCTTGTAGAAGTCTTTGCTAAGGCTTTTCAGGCCAATCTATGGTT
ATTGNAGGATCCTTTGATGCATTATGTTAGGTATCAGGGAAAATYAATTCTCGCTTCAAAAGGGACGCCTCTTTTGATGA
ANAAATGGACATATTACNTTGTCAATTTMTGGCAATGTCATTTTTACCTGTGGTCTCAACCGGGAAGGATCTGTATAAAC
CAATTATCCAATCATTCCCTCGACCTTYTGGGCTATCTATCAAGTGCCCGGCTAAACCCTTCAATGGTACGCGGTCAAAT
GCTAGAAAATTCATTTCTAATTGATAATGCTATTAAG
>2281262 ; superkingdom: Eukaryota, kingdom: Viridiplantae, phylum: Streptophyta, subclass: asterids, order: Apiales, suborder: Apiineae, family: Apiaceae, subfamily: Mackinlayoideae, genus: Mackinlaya, species: Mackinlaya macrosciadia ; 2281262
ATGGAGGNATTCCANAGATATTTAGNGCTANATAGATCTCAACAACACTACTTCTNATATCCACTTATCTTTCAGGNGNA
TATTTATGCACTNGTGCATGATCATGCTTTAAATAGATTGATTTTGTTGGAAAATGCGGNTTATGACAATAAATCCAGNT
TACTAATTGTGNAACGNTNAATTGCTCGAANGTATCAGTATCAACAGAATCATTTGATTCTTTCTGCTAATGATNTTATT
CAANATATATTTTTTGGGCGCAACAAGAATTNGTATTCTCAAATNATATCAGNGGGNNTTACAATCCTTGTGNAAATTCC
CTTTTCTCTACNGTTAATATCTTCCCTAGNAAGGAAAGGGGTAGTTAAATCTCATAAATTACGATCAATTCATTCAATAT
NTCCTTTTTTAGAGGACAAATTTNNNNNTNTAATTTANGTGTTAGAGATACTAATNCCCTACNCAGTCCATCTGGAAATC
TTGGTTCAAACTCTTCGTTACTGGTTAAAAGATGCTTCTTCTTTGCATTTATTACGATTTTTTCTCCACGAGTATCATAA
TTGGAATACTCCAAATAAAGCCAGTTCTTCTTTTTCAAAAATAACTCAAAGNTTATTCTTCTTTCTATATAATTCTCATC
TNNNNNNNNNNNNNNNNNNNNNNNNNNNNNNNNNNNNCCAATCTTCTCATTTACGCTCAATATCTTCTGGAACTCTTCTT
GAACGAATATATTTCTATGGAAAAATAGAACATCTTGTAGAAGTCTTTGCTAAGGCTTTTCAAATAAATCTATGGTTGTT
GAAGGATCCGTTCATGCATTATGTTAGGTATCAAGGAAAATCAATTCTCGCATCAAAAGCTACGCCCCTTTTGATGAAAA
AATGGATATATTACTTTGTTAATTTATGGCAATGTCATTTTTACCTGTGGTCTCAACCGAGAAGGGTCTGTATAAACCAA
TTATACAATCATTCCCTCGACCTTCTGGGCTATCTATCAAGTGCGCGGCTAAATCCTTCAATGGTACGCGGTCAAATGCT
AGAAAATTCCTTTCTAATTGATAATGCTATTAAA
>2281264 ; superkingdom: Eukaryota, kingdom: Viridiplantae, phylum: Streptophyta, subclass: asterids, order: Apiales, suborder: Apiineae, family: Apiaceae, subfamily: Mackinlayoideae, genus: Micropleura, species: Micropleura renifolia ; 2281264
ATGGAGGAATTCCAAAGATATTTAGAGCTAAATAGATCTCAACAATACTACTTCTTATATCCACTTATCTTTCAGGAGTA
TATTTATGCACTTGCGCATGATCATGGTTTAAATAGATCAATTTTGTTAGAAAATGCAGGTTATGACAATAAATCCAGCT
TACTAATTGTGAAACGTTTAATTGCTCGAATGTATCAGTATCAACAGAATCATTTGATTCTGTCTACTAATGATTTTAAC
CAAAATATCTTTTGGGGGCGTAACAAGAATTTGTATTCTCAATTGATATCAGAGGGGGTTACAGTCATTGTGGAAATTCC
CTTTTCTGTACGATTAATATCTTCCCTAGAAAGGAAAGGGATAGTTAAATCTCATAATTTACGATCAATTCATTCAATAT
TTCCTTTTTTAGAGGACAAAATTTCACATNTAATTTATGTGTTAGAGATACTAATACCTTACCCAGTCCATCTGGAAATC
TTGGTTCAAATTCTTCGCTACTGGTTAAAAGATGCTTCTTCTTTGCATTTATTACGACTCCTTCTCTACGAGTATCGTAA
TTGGAATACTTCAAATAAAGCCAGTTCTTCTTTTTCAAAAGGATCTCAAAGATTCTTCTTCTTCCTATATAATTCTTATC
TATGTGAATACNNNNNNNNNNNNNNNNNNNNNNNNNNNNNNNNTTCTCATTTACNCTCAACATCTTCTAGAACCCTTCTT
GAACGAGTATATTTCTATGGAAAAATAGAACATCTTGTAGAAGTCTTTGCTAAGGCTTTTCAAGTTAATCTATGGTTATT
GAAGGATCCTTTCATGCATTACGTTAGGTATCAAGGAAAATCAATTCTCACATCAAAAGGGACGCCTCTTTTGATGAAAA
AATGGGNATATTACNNNNTTAATTTATGGCAATGTCATTTTTACCTGTGGTCTCAACCGAGAAGGATCCGTATAAACCAA
TTATATAATTATTCGCTTGACTTTCTGGGCTATCTATCAAGTGCACGGCTAAACCCTTCAATGGTACGCGGTCAAATGCT
AGAAAATTCATTTCTAATTGATAATACTATTAAT
>2281266 ; superkingdom: Eukaryota, kingdom: Viridiplantae, phylum: Streptophyta, subclass: asterids, order: Apiales, suborder: Apiineae, family: Araliaceae, genus: Meryta, species: Meryta sinclairii ; 2281266
ATGGAGGAATTCCAAAGATATTTAGAGCTAGATAGATCTCAACAACACTACTTCTTATATCCACTTATCTTTCAGGAGTA
TATTTATGCACTTGCTCATGATCATGGTTTAAATATAAATAGATCTATTTTGTTGGAAAATGCGGGTTATGATAATAAAC
CTAGTTTACTAATTGTGAAACGTTTAATTGCTCGAATGTATCAGTATCAACAGAATCATTTGATTCTTTCTACTAATGAT
TCTAACCAAAATATATTTTTGAGGCGCAACAAGAATTTGTATTCTCAAATGATATCAGAGGGGTTTGCAGTCATTGTGGA
AATTCCATTTTCTCTACAATTAATATCTTCCCTAGAAAGCAAAGGGATAGTAAAATCTCATAATTTACGATCAATTCATT
CAATATTTCCTTTTTTAGAGGACAAAATTTCACATTTAATTTATGTGTTAGAGATACTAATACCCTACCCAGTCCATCTG
GAAATCTTGGTTCAAACTCNNCGATACTGGGTAAAAGATGCTTCTTCTTTGCATTTATTACGATTCTTTCTCCACGAGTA
TTGTAATTGGAATACTCCAAATAAAGCCGGTTCTTCTTTTTCAAAAAGAAATCAAAGACTATTCTTCTTCCTATNNAATT
CNCATCTATGTGAANNNNNNNNNNNNNNNNNNNNNNNNNNNNNNNNNNNNNNNNATTTACNCTCAACATCTTCTGGAACC
CTTCTTGAGCGAATATATTTCTATGGAAAAATAAAATATCTTGTAAAAGTCTTTGTTAAGGCTTTTCAAGTCAATCTATT
GTTGTTGAAGGATCCTTTCATGCATTATGTTAGGTATCAAGGAAAATCAATTCTCGCTTCAAAAGGGACGCCCTTTTTGA
TGAAAAAATGGACATATTACTTTGTTAATTTATGGCAATTTCATTTTTACCTGTGGTCTCAACCGGGAAGGATCTGTATA
AACCAATTATACAATCATTCCCTCGACCTTCTGGGCTATCTATCAAGTGCGCGGCTAAACCCTTCAATGGTACGCGGTCA
AATGCTAGAAAATTCATTTCTAATTGATAATGCTATTAAT
>2281268 ; superkingdom: Eukaryota, kingdom: Viridiplantae, phylum: Streptophyta, subclass: asterids, order: Apiales, suborder: Apiineae, family: Araliaceae, genus: Pseudopanax, species: Pseudopanax arboreus ; 2281268
ATGGAGGAATTCCAAAGATATTTAGAGCTNNATAGATCTCAACAACACTACTTCTTATATCCACTTATCTTTCAGGAGTA
TATTTATGCACTTGCTCATGATCATGGTTTAAATATAAATAGATCTATTTTGTTGGAAAATGCGGGTTATGATAATAAAT
TCAGTTTACTAATTGTGAAACGTTTAATTGCTCGAATGTATCAGTATCAACAGAATCATTTGATTCTTTCTACTAATGAT
TCTAACCAAAATCTATTTTTGAGGCGCAACAAGAATTTGTATTCTCAAATGATATCAGAGGGGTTTGCAGTCATTGTGGA
AATTCCATTTTCTCTACAATTAATATCTTCCCTAGAAAGCAAAGGGATAGTCAAATCTCATAATTTACGATCAATTCATT
CAATATTTCCTTTTTTAGAGGACAAAATTTCACATTTAATTTATGTGTTAGAGATACTAATACCCTACCCAGTCCATCTG
GAAATCTTGGTTCAAACTCTTCGCTACTGGGTAAAAGATGCTTCTTCTTTGCATTTATTACGATTCTTTCTCCACGAGTA
TTGTAATTGGAATACTCCAAATAAAGNCGGTTCTTCTTTTTCAAAAAGAAATCAAAGNCTATTCTTCTTCCTATATAATT
CTCATCTATGTGAANNNNNNNNNNNNNNNNNNNNNNNNNNNNNNNNNNNNNNNNNTTTANNNTCAANCTNTTNTGGAACC
CTTCTTGAACNAATATATTTCTATGGAAAAATAAAATATCTTGTAAAAGTCTTTGTTAAGGCTTTTCAAGTCAATCTATT
GTTGTTGAAGGATCCTTTCATGCATTATGTTAGGTATCAAGGAAAATCAATTNTCGCTTCAAAAGGGACGCCCTTTTTGA
TGAAAAAATGGACATATTACTTTGTTAATTTATGGCAATTTCATTTTTACCTGTGGTCTCAACCGGGAAGGATCTGTATA
AACCAATTATACAATCATTCCCTCGACCTTGTGGGCTATCTATCAAGTGCGCGGCTAAACCCTTCAATGGTACGCGGTCA
AATGCTAGAAAATTCATTTCTAATTGATAATGCTATTAAT
>2281270 ; superkingdom: Eukaryota, kingdom: Viridiplantae, phylum: Streptophyta, subclass: asterids, order: Apiales, suborder: Apiineae, family: Araliaceae, genus: Polyscias, species: Polyscias guilfoylei ; 2281270
ATGGAGGAATTCCAAAGATATTTAGAGCTAGATAGATCTCAACAGCACTACTTCTTATATCCACTTATMTTTCAGGAGTA
TATTTATGCACTTGCTCATGATCATGGTTTAAATAGAAATAGATCTATTTTGTTGGAAAATGCGGATTATGMCAATAAAT
TCAGTTTACTAATTGTGAAACGTTTAATTGCTCGAATGTATCAGTATCAACAGAATCATTTGATTCTTTCCACTAAKGAT
TCTAACCAAAATCTATTTTTGAGGCGCAACAAGAATTTGTATTCTCAAATGATATCAGAGGGGTTTGCAGTCATTGTGGA
AATTCCAATTTCTCTACAATTAATATCTTCCCTAGAAAGCAAAGGGATAGTCAAATCTCATNATTTACGATCAATTCATT
CAATATTTCCTTTTTTAGAGGACAAAATTTCACATTTAATTTATGTGTTAGAGATACTAATACCCTACCCAGTCCATCTG
GAAATCTTGGTTCAAACTCTTCGCTACTGGGTAAAAGATGCTTCTTCTTTGCATTTATTACGATTCTTTCTCCACGAGTA
TTGTAATTGGAATACTCCAAATAAAGCCGGTTCTTCTTTTTCAAAAAGAAATCAAAGACTATTCTTCTTCCTATNTAATT
CTCATCTATGTGAATACGAATCCATCTTCNNNNNNNNNNNNAACNAATNTTCTCATTTACNCTCAACATCTTCTGGAACC
CTTCTTGAACGAATATATTTCTATGGAAAAATAAAATATCTTGTAAAAGTCTTTGTTAAGGCTTTTCAAGTCAATCTATT
GTTGTTGAAGGATCCTTTCATGCATTATGTTAGGTATCAAGGAAAATCAATTCTCGCTTCAAAAGGGACGNCCTTTTTGA
TGAAAAAATGGACATATTACTTTGTTAATTTATGGCAATGTCATTTTTACCTGTGGTCTCAACCGGGAAGGATCTGTATA
AACCAATTATACAATCATTCCCTCGACCTTCTGGGCTATCTATCAAGTGCGCGGCTAAACCCTTCAATGGTACGCGGTCA
AATGCTAGAAAATTCATTTCTAATTGATAATGCTATTAAT
>2281272 ; superkingdom: Eukaryota, kingdom: Viridiplantae, phylum: Streptophyta, subclass: asterids, order: Apiales, suborder: Apiineae, family: Araliaceae, genus: Panax, species: Panax quinquefolius ; 2281272
ATGGAGGAATTCCAAAGATATTTAGAGCTAGATAGATCTCAACAACACTACTTCTTATATCCACTTATCTTTCAGGAGTA
TATTTATGCACTTGCTCATGATCATGGTTTAAATATAAATAGATCCATTTTGTTGGAAAATGCGGGTTATGACAAAAAAT
TCAGTTTACTAATTGTGAAACGTTTAATTGCTCGAATGTATCAACAGAATCATTTGATTCTTTCTACTAATGATTCTAAC
CAAAATAGATTTTTGAGGCGCAACAAGAATTTGTATTCTCAAATGATATCAGAGGGGTTTGCAGTCATTGTGGAAATTCC
ATTTTATCTACAATTAAAATCTTCCCTAGAAAGCAAAGGGATAGTCAAATCTCATAATTTACGATCAATTCATTCAATAT
TTCCTTTTTTAGAGGACAAAATTTCACATTTAATTTATGGTTTAGAGATACTAATACCCTACCCAGTCCATCTGGAAATC
TTGGTTCAAACTCTTCGCTACTGGGTAAAAGATGCTTCTTCTTTGCATTTATTACGATTCTTTCTCCACGAGTATTGTAA
TTGGAATACTCCAAATAAAGCCGGTTCTTCTTTTTCAAAAAGAAATCAAAGACTATTCTTCTTACTATATAATTCTCATC
TATGTGAATACGANNNNNNNNNNNNNNNNNNNNNNAACCAATNTTCTCATTTACNCTCAACATCTTCTGGAACCCTTCTT
GAACGAATCTATTTCTATGGAAAAATAAAATATCTTGTAAAAGTCTTTGTTAAGGCTTTTCAAGTCAATCTATTGTTGTT
GAAGGATCCTTTCATGCATTATGTTAGGTATCAAGGAAAATCAATTCTCGCTTCAAAAGGGACGCCCTTNTTGATGAAAA
AATGGACATATTACTTTGTTAATTTATGGCAATGTCATTTTTACCTGTGGTCTCAACCGGGAAGGATCTGTATAAACCAA
TTATACAATCATTCCCTCGACATTCTGGGCTATCTATCAAGTGCGCGGCTAAACCCTTCAATGGTACGCGGTCAAATGCT
AGAAAATTCATTTCTAATTGATAATGCTATTAAT
>2281274 ; superkingdom: Eukaryota, kingdom: Viridiplantae, phylum: Streptophyta, subclass: asterids, order: Apiales, suborder: Apiineae, family: Pittosporaceae, genus: Pittosporum, species: Pittosporum tobira ; 2281274
ATGGAGGAATTCCAAAAATATTTAGAGCTAAATAGATCTCAACAACACTACTTCTTATATCCACTTATCTTTCAGGAGTA
TCTTTATGCACTTGCTCATGATCATGGTTTAAATAGATCGATTTTGTTAGAAAATGTGGGGTATGACAATAAATCCAGCT
TACGAATTGTGAAACGTTTAATTTCTCAAATGTATCAGTATCAACAGAATCCGTTGATTCTTTCTGCTAATGATTCTAAC
CAAAATATATTTTTGGGGCGCAACAAGAATTTGTATTCTCAAATNATATCCGAGGGCTTTGCAGTCATTGTGGAAATTCC
GTTTTTCTTACGATTAATATCTTCCCTAGAAAGGAAAGGGATAGTCAAATCTCATAATTTACGATCAATTCATTCAATAT
TTCCTTTTTTCGAGGACAAATTTTCACATTTAATTTATGTGTTAGAGATACTAATACCCTACCCAGTCCATCTGGAAATC
TTGGTTCAAACTCTTCGCTACTGGGTAGAAGATGCTTCTTCTTTGCATTTATTACGATTCTTTCTTCACGAGTGTCGTAA
TTTGAATACTCCAAATAAAGCCAGTTTTTCTTTTTCAAAAAGAAATAAAANATTATTCTTCNNNNNNNNNNNNNNNNNNN
NNNNNNNNNNNNNNNNNNNNNNNNNNNNNNNNNNTAANNAATNTTCTNATTTACGCTCAACATCTTCTGGAACCCTTCTT
GAACGAATATATTTCTATGGAAAAATAGAACATCTTGTACAAGTCTTTGCTAAGGCTTTTCAGGACAATCTATGGCTGCC
GAAGGATCCTTTCATGCATTATGTTAGGTATAAAGGAAAATCAATTCTTGCTTCAAACGGGAAGCCCCTTTTGATGAAAA
AATGGACATATTACTTTGTCAATTTATGGCAATGTCATTTTTACCTGTGGTCTGANCCGGGAAGGATCTGTATAAACCAA
TTATNCANTCATTCTCTCGACCTTCTAGGCTATCTATCAAGTGTGCGGCTAAACCCTTCAATGGTACNCGGTCAAATGCT
AGAAAATGCATTTCTAATTGATAATGCTCTTAAA
>2281276 ; superkingdom: Eukaryota, kingdom: Viridiplantae, phylum: Streptophyta, subclass: asterids, order: Apiales, suborder: Apiineae, family: Araliaceae, genus: Reynoldsia, species: Reynoldsia sandwicensis ; 2281276
ATGGAGGAATTCCAAAGATATTTAGAGCTAGATAGATCTCAACAACACTACTTCTTATATCCACTTATCTTTCAGGAGTA
TATTTATGCACTTGCTCATGATCATGGTTTAAATAGAAATAGATCTATTTTGTTGGAAAATGCGGGTTATGATAATAAAT
TCAGTTTACTAATTGTGAAACGTTTAATTTCTCGAATGTATCAGTATCAACAGAATCATTTGATTCTTTCTACTAAGGAT
TCTAACCAAAATCTATTTTTGAGGCGCAACAAGAATTTGTATTCTCAAATGATATCAGAGGGGTTTGCAGTCATTGTGGA
AATTCCATTTTCTCTACAATTACTATCTTCCCTAGAAAGCAAAGGGATAGTCAAATCTCATAATTTACGATCAATTCATT
CACTATTTCCTTTTTTAGAGGACAATATTTCACATTTAAGTTATGTGTTAGAGATACTAATACCCTACCCAGTCCATCTG
GAAATCTTGGTTCAAACTCTTCGCTACTGGGTAAAAGATGCTTCTTCTTTGCATTTATTACGATTCTTTCTCCACGAGTA
TTGTAATTGGAATACTCCAAATAAAGCCGGTTCTTCTTTTTCAAAAAGAAATCAAAGACTATTCTTCTTCCTANNNNATT
CTCATCTANNNNNNNNNNNNNNNNNNNNNNNNNTTCTCCGTAACCAATCTTCTNATTTACNNTCAACATCTTCTGGAACC
CTTNTTGAACGAATCTATTTCTATGGAAAAATGAAATATCTTGTAAAAGTATTTGTTAAGGCTTTTCAAGTCAATCTATT
GTTGTTGAAGGATCCTTTCATGCATTATGTTAGGTATCAAGGAAAATCAATTCTCGCNTCAAAAGGGACGCCCTTTTTGA
TGAAAAAATGGACATATTACTTTGTTAATTTATGGCAATGTCATTTTTACCTGTGGTCTCAACCGGGAAGGATCTGTATA
AACCAATTATACAATCATTCCCTCGACCTTCTGGGCTATCTATCAAGTGCGCGGCTAAACCCTTCAATGGTACGCGGTCA
AATGCTAGAAAATTCATTTCTAATTGATAATGCTATTAAT
>2281278 ; superkingdom: Eukaryota, kingdom: Viridiplantae, phylum: Streptophyta, subclass: asterids, order: Apiales, suborder: Apiineae, family: Araliaceae, genus: Schefflera, species: Schefflera arboricola ; 2281278
ATGGAGGAATTCCAAAGATATTTAGAGCTAGATAGATCTCAACAACACTACTTCTTATATCCACTTATCTTTCAGGAGTA
TATTTATGCACTTGCTCATGATCATGGTTTAAATAGAAATAGATCTATTTTGTTGGAAAATGCGGGYTATGACAATAAAT
TCAGTTTACTAATTGTGAAACGTTTAATTGCTCGAATGTATCAGTATCAACAGAATCATTTGATTCTTTCTACTAATGAT
TCTAACCAAAATCKATTTTTGAGGCGCAACAAGAATTTGTATTCTCAAATGATATCAGAGGGGTTTGCAGTCATTGTGGA
AATTCCATTTTCYCTACAATTAAWATCTTCCCTAGAAAGCAAAGGGATAGTCAAATCTCATAATTTACGATCAATTCATT
CAATATTTCCTTTTTTAGAGGACAANATTTCACATTTAATTTATGTGTTAGAGATACTAATACCCTACCCAGTNCATCTG
GAAATCTTGGTTCAAACTCTTNGCTACTGCGTAAAAGATGCTTCTTCTTTGCATTTATTACGATTCTTTCTCCACGAGTA
TTGTAATTGTAATACTCCAAAGAAAGCCGGTTCCTCTTTTTCAAAAAGAAATCAAAGACTATTCTTCTTCCTATATAATT
CTCATCTATGTGAATACGAATCCNNNNNNNNNNNNNNNNNNAACCAATCTTCTCATTTACNCTCAACATCTTCTGGAACC
CTNCTTGAACGAATMTATTTCTATGGAAAAATAAAATATCTTGTAAAAGTCTTTGTTAAGGCTTTTCAAGTCAATCTATT
GTTGTTGAAGGATCCTTTCATGCATTATGTTAGGTATCAAGGAAAATCAATTCTCGCNTCAAAAGGGACGCNCTTNTTGA
TGAAAAAATGGACATATTACTTTGTTAATNTATGGCAANGTCATTTTTACCTGTGGCCTCAACCGGGAAGGATCTGTATA
AACCAATTATACAATCATTCCCTCGACCTTCTGGGCTATCTATCAAGTGCGCGGCTAAACCCTTCAATGGTACGCGGTCA
AATGCTAGAAAATTCATTTCTAATTGATAATGCTATTAAT
>2281280 ; superkingdom: Eukaryota, kingdom: Viridiplantae, phylum: Streptophyta, subclass: asterids, order: Apiales, suborder: Apiineae, family: Pittosporaceae, genus: Billardiera, species: Billardiera heterophylla ; 2281280
ATGGAGGAATTCCAAAAATATTTAGAGCTANATAGATCTCAACAACACTACTTCTTATATCCACTTATCTTTCAGGAGTA
TATTTATGCACTTGCTCATGATCATGGTTTAAATAGATCGATTTTGTTAGAAAATGTGGGTTATGACAATAAATCCAGCT
TACGAATTGTGAAACGTTTAATTGCTCAAATGTATCAGTATCAACAGAATCCTTTGATTCTTTCTGCTAATGATTCTAAC
CAAAATAGATTTTTGGGGTGCAACAAGAACTTGTATTCTCAAATNATATCCGAGGGCTTTGCAGTCATTGTGGAAATTCC
GTTTTTTTTACGATTAATATCTTCCCTAGAAAGGAAAGGGATAGTCAAATCTCATAATTTACGATCAATTCATTCAATAT
TTCCTTTTTTAGAGNNNNAAATTTCACATNTAATTTATGTGTTAGAGATACTAATACCCTACCCAGTCCATCTGGAAATC
TTGGTTCAAACTCNNNGCTACTGGGTAGGAGATGCTTCTTCTTTGCATTTATTACGATTCTTTCTTCACGAGTATNGTAA
TTGGAATACTCCAAAAAAAGSCMGTTTTTCTTTTTCAAAAAGAAATAAAAGANTATTCTTCTTCCTATANAATTCTNATA
TATGTNNNNNNNNNNNNNNNNNNNNNNNNNNCCGTAACCAATCTTCTCATTTACNCTCAACATCTTCTGGAACCCTTCTT
GAACGAATATATTTCTATGGAAAAATAGAACATCTTGTACAAGTCTTTGCTAAGGCTTTTCAGGACAATCTATGGCTGCC
GAAGGATCCTTTCATACATTATGTTAGGTATAAAGGANAATCAATTCTTGCTTCAAACGGAACGCCCGTTTTGATGAAAA
AATGGACATATTACTTTGTCAATTTATGGCAATGTCATTTTTACCTGTGGTCTCGGCCGGGAAGGATCTGTATAAACCAA
CTATACAATCATTCTCTCGACCTTCTAGGCTATCTATCAAGTGCGCAGCTAAACCCTTCAATGGTACGCGGTCAAATGCT
AGAAAATGCATTTCTAATTGATAATGCTATTAAA
>2281282 ; superkingdom: Eukaryota, kingdom: Viridiplantae, phylum: Streptophyta, subclass: asterids, order: Apiales, suborder: Apiineae, family: Araliaceae, genus: Tupidanthus, species: Tupidanthus calyptratus ; 2281282
ATGGAGGAATTCCAAAGATATTTAGAGCTAGATAGATCTCAACAACACTACTTCTTATATCCACTTATCTTTCAGGAGTA
TATTNNNGCACTTGCTCATGATCATGGTTTAAATAGAAATAGATCTATTTTGTTGNNNAATGCGGGTTATGACAATAAAT
TCAGTTTACTAATTGTGAAACGTNTAATTGCTCGAATGTATCAGTATCAACAGAATCATNTGATTCTTTCTACTAATGAT
TCTAACCAAAATCTATTTTTGAGGCGCAATAAGAATTTGTATTCTCAAATGATATCAGAGGGGTTTGCAGTCATTGTGGA
AATTCCATTTTCTCTACAATTAATATCTTCCCTAGAAAGCAAAGGGATAGTCAAATCTCATAATTTACGATCAATTCATT
CAATATTTCCTTTTTTAGAGGACAAAATTTCACATTTAATTTATGTGTTAGAGATACTAATACCCTACCCAGTCCATCTG
GAAATCTTGGTTCAAACTCTTCGTTACTGGGTAAAAGATGCTTCTTCTTTGCATTTATTACGATTCTTTCTCCACGAGTA
TTGTAATTGGAATACTCCAAATAAAGNNGGTTCTTCTTTTTCAAAAAGAAATCAAANTCTATTCTTCTTCCTATATAATT
CTCATCTATGTGAATACGAATCCATCTTNNNNNNNNNNNNNNNNNNNNNNNNNNNTTTACNNTCAACATNTTCTGGAACC
CTTCTNGAACGAATATATTTCTATGGAAAAATAAAATATCTTGTAAAAGTCTTTGTTAAGGCTTTTCAAGTCAATCTATT
GTTGTTGAAGGATCCTTTCATGCATTATGTTAGGTATCAAGGAAAATCAATTCTCGCTTCAAAAGGGACGCCCTTTTTGA
TGAAAAAATGGACATATTACTTTGTTAATTTATGGCAATGTCATTTTTACCTGTGGTCTCAACCGGGAAGGATCTGTATA
AACCAATTATACAATCATTCCCTCGACCTTCTGGGCTATCTATCAAGTGCGCGGCTAAACCCTTCAATGGTACGCGGTCA
AATGCTAGAAAATTCATTTCTAATTGATAATGCTATTAAT
>2281284 ; superkingdom: Eukaryota, kingdom: Viridiplantae, phylum: Streptophyta, subclass: asterids, order: Apiales, suborder: Apiineae, family: Araliaceae, genus: Tetrapanax, species: Tetrapanax papyrifer ; 2281284
ATGGAGGAATTCAAAAGATATTTAGAGCTAGATAGATCTCAACAACACTACTTCTTATATCCACTTATCTTTCAGGAGTA
TATTTATGCACTTGCCCATGATCATGGTTTAAATAGAAATAGATCCTTTTTGTTGGAAAATGCGGGTTATGACAATAAAT
TCAGTTTACTAATTGTGAAACGTTTAATTGCTCGAATGTATCAGTATCAACAGAATAATTTGATTCTTTCTACTAATGAT
TCTAACCAAAATATATTTTTGAGACGCAACAAGAATTTGTATTTTCAAATGATATCAGAGGGGTTTGCAGTCATTGTGGA
AATTCCATTTTCTACACAATTAATATCTTCCCTAGAAAGTAAAGGGATAGTTAAATCTCATAATTTACGATCAATTCATT
CAATATTTCCTTTTTTAGAGGACAAGATTTCACATTTAATTTATGTGTTAGAGATACTAATACCCTACCCAGTCCATCTG
GAAATCTTGGTTCAAACTCTTCGCTACTGGGTAAAAGATGCTTCTTCTTTNNATTTATTACGATTCTTTCTCCACGAGTA
TTCTAATTGGAATACTCCAAATAAAGNCGGTTCCTCTTTTTCAAAAAGAAATCAAAGACTCTTCTTCTTCCTATNTAANT
CTNATCTATGTGAANNNNNNNNNNNNNNNNNNNNNNTTNGNAACCAATNTTCTNATTTATNCTCAACATCTTCTGGAACC
CTTCTTGAACGAATATATTTCTATGCAAAAATTAAATATCTTGTAAAAGTCTTTGTTAAGTCTTTTCAAGTCAATCTATT
GTTATTGAAGGATCCTTTCATGCATTATGTTAGGTATCAAGGAAAATCAATTCTCGCTTCAAAAGGGACGTNCTTNTTGA
TGAAAAAATGGACACATTACTTTGTTAATTTATGGCAATGTAATTTTTACCTGTGGTCTCAACCGGGAAGGATCTGTCTA
AACCAATTATACAATAAATCCTTCGACCTTCTGGGCTATCTATCAAGTGCGCGGCTAAACCCTTCAATGGTACGCGGTCA
AATGCTAGAAAATTCATTTCTAATTGATAATGCTATTAAA
>2281286 ; superkingdom: Eukaryota, kingdom: Viridiplantae, phylum: Streptophyta, subclass: asterids, order: Apiales, suborder: Apiineae, family: Araliaceae, genus: Trevesia, species: Trevesia palmata ; 2281286
ATGGAGGAATTCCAAAGATATTTAGAGCTAGATAGATCTCAACAACACTACTTCTTATATCCACTTATCTTTCAGGAGTA
TATTTATGCACTTGCTCATGATCATGGTTTAAATAGAAATAGATCTATTTTGTTGGAAAATGCGGGTTATGACAATAAAT
TCAGTTTACTAATTGTGAAACGTTTAATTGCTCGAATGTATCAGTATCAACAGAATCATTTGATTCTTTCTACTAATGAT
TCTAACCAAAATCTATTTTTGAGGCGCAACAAGAATTTGTATTCTCAAATGATATCAGAGGGGTTTGCAGTCATTGTGGA
AATTCCTTTTTCTCTACAATTAATATCTTCCCTAGAAAGCAAAGGGATAGTCAAATCTCATAATTTACGATCAATTCATT
CAATATTTCCTTTTTTAGAGGACAAAATNTCACATNTAATTTATGNNTTAGAGATACTAATACCCTACNCAGTCCATCTG
GAAATCTTGGTTCAAACTCTTCGCTACTGGGTAAAAGATGCTTCTTCTTTGCATTTATTACGATTCTNTCTCCACGAGTA
TTGTAATTGGAATACTCCAAATAAAGCCGGTTCTTCTTTTTCAAAAAGAAATCAAAGACTATTCTTCTTCCTATATAATT
NTCATCTATGTGAANACNNNNNNNNNNNNNNNNNNNNNNNNAANNAATNTTNTCATTTACNCTCNACATCTTCTGGAACC
CTTCTTGAACGAATATATTTCTATGGAAAAATAAAATATCTTGTAAAAGTCTTTGTTAAGGCTTTTCAAGTCAATCTATT
GTTGTTGAAGGATCCTTTCATGCATTATGTTAGGTATCAAGGAAAATCAATTCTCGCTTCAAAAGGGACGCCCTTTTTGA
TGAAAAAATGGACANNTTACTTTGTTAATTTATGGCAATGTCATTTTTACCTGTGGTCTCAACCGGGAAGGATCTGTATA
AACCAATTATACAATCATTCCCTCGACCTTCTGGGCTATCTATCAAGTGCGCGGCTAAACCCTTCAATGGTACGCGGTCA
AATGCTAGAAAATTCATTTCTAAATGATAATGCTATTAAT
>2282015 ; superkingdom: Eukaryota, kingdom: Viridiplantae, phylum: Streptophyta, subclass: asterids, order: Apiales, suborder: Apiineae, family: Apiaceae, subfamily: Apioideae, tribe: Aciphylleae, genus: Aciphylla, species: Aciphylla aurea ; 2282015
ATGGAGGAATTCCAAAGATATTTAAAGCTAAATAGATCTCAACAACACTACTTCTTATATCCACNTATCTTTCAGGAGTA
TATTTATGCACTTGTGCATGATCATGGTTTAAATAGAAATAGATCCATTTTGTTGGAAAATGTAGGTTATAATAAATTCA
GCTTACTAATTGTGAAACGTGCAATTGAGCGAATGTATCAGTATGAACAGAATCATTTGATTCTTTTTGCTAATGATTTT
AACCAAAATCTCTTTTTTGGACGCAACAAGAATTTTAATTTTCAAATGATATCAGAAGGATTTGCAGTCATTGTAGAAAT
TCNGTTTTATCTCCGATTATTNTCNTCGCTAGNAAGGAAAGGAATAGTTAAATCTCATNATTTNCGATCAATTCATTCAA
ATTTCCCTTTTTTAGAGGNCAAATTTTNNNNNNNNNNNNNNNNNNNNNNNNNNNNNNNNNNNNNNNNNNNNNNNNNNNNN
NNNNNNNNNNAAACTCTTNGCTACTGNGTAAAAGANGCTTCTTCTTTACATTTATTACGATTCTTTCTNCACGNGTATNG
TAGTTGGNATACTCCAAATAAAGNCAGTTCTTCTTTTTCAAAAAGAAATCAAAGGTTTTTCTTCATCCTATATAATTCTC
ATCTATGTGAATACGAATCNNNNNNNNNNNNNNNNNNTAACCAATCTTCTCATTTATGCTCAACGTCTTCTGGAACCCTT
CTTGAACGAATCTATTTCTATGGAAAACTAGAGCATCTTGTACTTGTAGAAGCTTTTGCTAAGGCCTTTCAGGNCAATCT
ATGGTTGTTCAAGGATCCTTTCATGCATTANNTTAGGNNNNNNNNNNNNNNNNNNNNNNNNNNNNNNNNNNNNNNNNNNN
NNNNNNNNNNNNNGATATATTACTTTGTCAATTTATGGAAATGTCATTTTTACTTATGGTCTCAGCCGGGNACGATCTGT
ATAAACCAATTATATNATCATTCCTTAGCTCTNCTTGGCTAGTTNTC
>2282016 ; superkingdom: Eukaryota, kingdom: Viridiplantae, phylum: Streptophyta, subclass: asterids, order: Apiales, suborder: Apiineae, family: Apiaceae, subfamily: Apioideae, genus: Tauschia, species: Tauschia arguta ; 2282016
TTCCAAAGNTATTTAAAGCTAAATAGNTCTCAACAACACTACTTCTTATATCCACTNATCTTTCAGGAGTATATTTATGC
ACTTGCGCATGATCATAGAAATAGATCCGTTTTGCTGGAAAATGCAGGTTCTAATAAGTTCAGTTTACTAATTGTGAAAC
GTGCAATTGAGCGAATGTATCAGTATGAACAGAATCATTTGAATCTTTTTGCTAATGATTTTACCCAAAATACCTTTTTT
GGGCGCAACAAAAATTTTAATTTTCAAATGATATCAGAAGGATTTGCAGTCATTGTAGAAATTCCGTTTTATCTCCGATT
ATTATCTTCGCTAGNAAGGAAAGGAATAGTTAAATCTCATAATTTACGATCAATTCATTCAATATTCCCTTTTTTAGAGG
ACAAATTTTCACATTTAATTTATGTGTTAGAGATACTAATNCCCTACCCAGTCCATCTNGANATATTAGAACAAACTCTT
CGCTACTGGGTAAAAGACGCNTCTTCTTTACATTTATTAAGATTCTTTCTACACGAGTATCGTATTTGGAATACTACAAA
TAAAGCCAGTTCTTGTTTTTCAAAAAGAAATCAAAGGTTTTTCTTCGTCCTATATAATTCTCATCNNNNNNNNNNNNNNN
NNNNNNNNNNNNNNNNNNNNNNNNNNNNNNNNNNNTTATNCTCAACNTNTTCTGGAACCCTTCTTGAACGAATCTTTTTC
TATGGAAAACTAAAACATCTTGGACTTGTAGAAGCTTTTGCTAAGGCCTTTCAGGACAATCTATGGTTGTTTAAGGACCC
TTTCATGCATTATATTAGTTATCAAGGAAAATCCATTCTCGCTTCAAAAGGGACGCCCCTTTTGATGAAAAAATGGACAT
ATTATTTTGTCAATTTATGGAAATGTCATTTTTACCTATGGTCTCAGCCGGGNACGATCTGTATAAACCAATTATATAAT
CATTCCCTAGCTCTTCTGGGCTATCTATCAAGTGCGCGACTAAACCCTTCAATGGTACGCAGTCAAATGCTAGAAAATGC
ATTTATAATGGATAATCCTATTAAT
>2315149 ; superkingdom: Eukaryota, kingdom: Viridiplantae, phylum: Streptophyta, subclass: asterids, order: Gentianales, family: Apocynaceae, subfamily: Rauvolfioideae, tribe: Plumerieae, genus: Allamanda, species: Allamanda cathartica ; 2315149
ATGGAAGCAATCCAAAGATATTTACAGTTTGATAGATCTCAACAACTCAGCTTTCTATATCCACTTATCTTTCAGGAGTA
TATTTATGCATTTGCTCGTGACCATAGTTTAAACCGAGCTATTTTGTTGGAAAACCCCGGTTATGACAATAAATCCAGTT
TCCTTATTGTGAAACGGTTAATTACTCGAATGTATCAACAGAATCATTTCATTATTTCTGCTAATGATTCTAGCCAAAAT
CCATTTTTTGGGCGCAACAAGAATTTGTATTCTAAGATGATATCAGAGGGATTTTCATTTATTATTGAAATTCCGCTTTC
TACACGATTAATATCTTCTGAAGAACTGAAAGGGATATTAAAATCTCCTAATTTACGATCAATTCATTCAATATTTCCTT
TCTTAGAGGACAATTTTTCACATTTTCATTTTGTGTTAGATATACTAATACCCCACCCCGTTCATTTGGAAATCTTGTTT
CAAACCCTTCGCTATTGGCTAAAAGATGCCCCTTCTTTGCACTTATTACGANNNNNNNNNNNNNNNNNNNNNNNNNNNNN
NNNNNNNNNNNNNNNNNNNNNNNNNNNNNNNNNNNNNNNNNNNNNNNNNNNNNNNNNNNNNNNNNNNNNNNNNNNNNNNN
NNNNNNNNNNNNNNNNNNNNNNNNNNNNNNNNNNNNNNNNNNNNNNNNNNNNNNNNNNNNNNNNNNNNNNNNNNNNNNNN
NNNNNNNNNNNNNNNNNNNNNNNNNNNNNNNNNNNNNNNNNNNNNNNNNNNNNNNNNNNNNNNNNNNNNNNNNNNNNNNN
NNNNNNNNNNNNNNNNNNNNNNNNNNNNNNNNNNNNNNNNNNNNNNNNNNNNNNNNNNNNNNNNNNNNNNNNNNNNNNNN
NNNNNNNNNNNNNNNNNNNNNNNNNNNNNNNNNNNNNNNNNNNNNNNNNNTTGTGGTTTCACTCGGAGAGGGTCTATATA
AAGCAATTATCCAATCATTCCCTTGACTTTATGGGTTATTTTTCAATTGTGCGACTAAACCCTTCAATGGTACGGAGTCA
AATGCTAGAAAATKCATTTCTAATCAATAATGCTATTAAGAAATTCGATACCCTTGTTCCAATGATTCCTCTGATTGGAT
CATTATCTAAAGCAAAATTTTGTAACCTATTTGGACATCCCATTAGTAAGTCGGCTCGGACTGATTTATCAGATTCTGAT
ATTATGGACAGATTTGGGCGTATATGCAGAAACCTTTCTCATTATCATAGTGGATCCTCGAAAAAAAAGAGTTTGTATCG
AATAAAGTATATACTTCGACTTTCTTGTGCTAAAACTTTAGCTCGGAAACACAAAAGTACTGTACGGGCTTTTTTGAAAA
GATTAGGTTCGGAATTTTTTGAAGAATTCCTCATGTCGGAAGAAGAAACCCTTTGTTTGACCTTCCCAAGAGTTTCTTCT
CCTTTTTGGGGGGTCTATGGAAGTCGGATTTGGTATTTGGATATTACTTGTATCAACGATCTGGCGAATCAGCAATGA
>2315244 ; superkingdom: Eukaryota, kingdom: Viridiplantae, phylum: Streptophyta, subclass: asterids, order: Gentianales, family: Apocynaceae, subfamily: Apocynoideae, tribe: Echiteae, genus: Prestonia, species: Prestonia quinquangularis ; 2315244
NNNNNNNNNNNNNNNNNNNNNNNACAGCTTGATAGATCTCAACAACCCAGCTTTCTATATCCACTTATCTTTCAGGAGTA
TATTTATGCACTTGCTCATGACCATAGTTTAAACCGAGCTATTTTGTTGGAAAATCCAGGTTATGACAATAAATTGAGTT
TCCTTATTGTGAAACGGTTAATTACTCGAATGTATCAACAGAATTTTTTTCTCACCTCTGCTACTGATTCTAGCCAAAAT
CCATTTTTTGGGCGCAACAATAATTTGTATTCTAAAATGATAGCAGAAGGATTTTCATTTATTGTGGAAATTCCGTTTTC
TATGCGATTAATATCTTCTGAAGAACGGAAAGGGATATTCAAATCTCATAATTTACGATCAATTCATTCAGTATTTTCTT
TCTTAGAGGACAATTTTTCACATTTGGATTTTATGTTAGATATACTAATACCACACCCCGTTCATCTGGAAATCTTGGTT
CAAACCCTTCGCTATTGGGTAAAAGATGCCCCTTCTTTGCACTTATTACGATTCTTTCTACGCGAGTATTGTAATTGCAA
TAAGATTCTTGCTACAAAGTTTCATTTTTTAACAAAAAGAAATCCAAAAATAAATCAAAGATTCTTCTTCTTGTTATATA
ATTTTTATGTAGGTGAATACGAATCCATTTTTGTCTTTCTACATAACCAATCTTCTCATTTACGACCAACATCCTTTGGG
GTCCTTCTTGAACGAATCCATTTCTATGGAAAAATGGAACGTCTTGCCCAAGTCTTCACTAAGGATTTGCCGACCAACTT
ATGTTTGGTCAAATATTCTTTCATGCATTATGTTAGGTATCAAGGAAAATCCATTCTGCTATCAAGGGGGACGGCTCTTT
TGATGAATAAATGGAAATCTTACCTTGTCAATTTTTGGCAATATAATTTTGACCTGTGGTTTCACTTGCGAAGGGCCTAT
ATAAAGCAATTGTACAATCATTCCCTTGACTTTATGGGTTATCTTTCAATTGTGCGACTAAACCCTTCAACGGTACGGAG
TCAAATGCTCGAAAATTCATTTCTAATTAATAATCCTAGTAAGAAATTAGATACCCTTGTTCCAATTATTCCTCTGATTG
GATCATTGGCTAAAGCGAAATTTTGTAACCCATTAGGACATCCCATTAGTAAGCCGGTTCGGACTGATTTATCGGATTCT
GATATTCTGGACAGATTTGGGCGTATATGCAGAAACCTTTCTCATTATCATAGCGGATCTTCCAAAAAAAAGAGTTTGTA
TCGAATAAAATATATACTTCGACTTTCTTGTGCTAAAACTTTAGCTCGAAAACACAAAAGTACTGTACGGGCTTTTTTGA
AAAGATTAGGGTCGGCATTTTTGGGAGAATTCTTCATGTCGGAAGAAGAAGTCCTTTCATTGACCTTACCAAGAGTTTAT
TCTCTTTTTTTGGGGGTCTATAGAAGTCGGATTTGGGATTGGGATATTACTTGGATCAACGATCTGGCGAATCAGCAATG
A
>2315246 ; superkingdom: Eukaryota, kingdom: Viridiplantae, phylum: Streptophyta, subclass: asterids, order: Gentianales, family: Apocynaceae, subfamily: Rauvolfioideae, tribe: Vinceae, genus: Rauvolfia, species: Rauvolfia mannii ; 2315246
NNNNNNNNNNNNNNNNNNNNNNNNNNNNNNNNNNNNNNNNNACAACCCAGCTTTCTATATCCACTTATCTTTCAGGAGTA
TATTTATGCACTTGTTCATGACCTAAACCGGGCCATTTTGTTGGAAAATCCGGGTTATGAGAATAAATCCAGTTTCCTTA
TTGTGAAACGGTTAATTACTCGCATGTATCAACAGGATCATTTTATTATTTCTGCTAATGATTCTAACCAAAATCGATTT
TTTGGGCGCAACAAGAATTTGTATTCTAAAATGATATCAGAGGGATTTTCCGTTATTATGGAAATTCCGTTTTCTATACG
ATTAATATCTTCTGAAGAACGGAAAGGGATATTTAAATCTCCTAATTTACGATCAATTCATTCAATATTTCCTTTCTTAG
AGGACAATTTTTCACATTTTTATTTTGTGTTAGATATATTAATACCCCACCCCGNNCATCTGGAAATCTTGGTTCAAACC
CTTCGCTATTGGGTAAAAGATGCCCCTTCTTTGCACTTATTACGATTTTTTCTCCGCGAGTATTGGAATTGGAATAATCT
TATTGCTACAAAGAACCCCAGTTTTTCTTTTTTAACAAAAAGAAATCAAAGATTCTTCTTCTTCTTATATAATTTTTATG
TATGTGAATACGAATCCATTTTCGTCTTTCTCCATAACCAATCTTCTCATTTAGGATCAATATCCTTTGGGGTCCTTCTT
GAACGAATCTATTTCTATGGAAAAATAGAACGTCTTGTCGAAGTCTTTGCTAAGGATTTTCAGGCCAACTTAGGTTTGTT
CAAAGATCCTTTCGTGCATTATGTTAGGTATCAAGGAAAATCCATTCTGGTTTCAAAGGGGACGGCTCTTTTGATAAAGA
AATGGAAATCTTACCTTGTCAACTTTTGGCAATGTCATTTTGACCTGTGGTTTCACTCGGAAAGGGTCTATATAAAGCAA
TTGTCCAATCATTCCCTTGACTTTATGGGTTATCTTTCAAGTGTGCGACTAAAACCTTCAATGGTACGGAGTCAAATGCT
AGAAAATGCATTTCTAATCAATAATGCTATTAAGCAATTCGATACCCTTGTTCCAATTCTTCCTCTGATTAGATCATTGG
CTAAAGCGAAATTTTGTAACCTACTAGGACATCCCATTAGTAAGCCGGTTCGGACTGATTTATCAGATTCTGATATTATG
GACAGATTTGGGCGTATACGCAGAAACCTTTCTCATTATCATAGTGGATCCTCCAAAAAAAAGAGTTTGTATCGAATAAA
GTATATACTTCGACTTTCTTGTGCTAAAACTTTAGCTCGGAAACACAAAAGTACTGTACGGGCTTTTTTGAAAAGATTAG
GTTCGGAATTTTTGGAAGAATTCCTCATGTCAGAAGAAGAAGCCCTTTCTTTGACCTTCCCAAGAGTTTATTCTCCTTTT
TGGGGGGTCTATAGAAGTCGGATTTGGTATTKGGATATTACTTGTATCAACGATCTGGCGAATCGGCAATGA
>2315266 ; superkingdom: Eukaryota, kingdom: Viridiplantae, phylum: Streptophyta, subclass: asterids, order: Gentianales, family: Apocynaceae, subfamily: Apocynoideae, tribe: Wrightieae, genus: Strophanthus, species: Strophanthus divaricatus ; 2315266
NNNNNNNNNNNNNNNNNNNNNNNACAGNTTGATAGATCTCAACAACCCAGCTTTCTATATCCACTTATCTTTCAGGAGTA
TATTTATGCACTTGCTCATGACCATAGTTTAAACCGAGCTATTTTGTTAGAAAATCCAGGTTATGACAATAAATTAAGTT
TCCTTATTGTGAAACGGTTAATTACTCGAATGTATCAACAGAATAATTTTATTACTTCTGCTAATGATTCTAGCCAAAAT
CCATTTTTGGGGCGCAACAAGAATTTGTATTCAAAAATGATATCAGAGGGATTTTCATTTATTGTGGAAATTCCGTTTTC
TATGCGATTAATATCTTCTGAAGAACGGAAAGGGATCTTAAAATCTCATAATTTACGATCAATTCATTCAATATTTCCTT
TCTTAGAGGACAATTTTTCACATTTGAATTTTATGTTAGATATACTAATACCCCACCCCGTTCATCTGGAAATATTGGTT
CAAACCCTTCGCTATTGGGTAAAAGATGCCCCTTCTTTGCACTTATTACGATTCTTTCTACACGAGTATTGTAATTGCAA
TAAGATTATTGCTACAAAGAAAACCAGTTTCAATTTTTTAACAAAAATAAATCAAAGATTATTCTTCTTGTTATATAATT
TTTATGTATGTGAATACGAATCCATTTTCGTCTTTCTCCATAATAAATCTTCTCATTTACGACCAACATCCTTTGGGGTC
CTTCTTGAACGAATCTATTTCTATGGAAAAATAGAACGTCTTGCCGAAGTCTTCACTAAGGATTTTCAGGCCAACTTATG
CTTGTTCAAATATCCTTTCATGCATTATGTTAGGTATCAAGGAAAATCCATTCTGCTTTCAAGGGGGACGGCTCTTTTGA
TGAATAAATGGAAATCTTACCTTGTCAATTTTTGGCAATGTAATTTTGGACTGTGGTTTCACTCGGGAAGGGTCTATATA
AAGCAATTGTACAATCATTCCCTTGACTTTATGGGTTATCTTTCAATTGTGCGACTAACCCCTTCAATGGTACGGAGTCA
AATGCTCGAAAATGCATTTCTAATTAATAATGTTATTAAGAAATTAGATACCCTTGTTCCAATTATTCCTCTGATTGGAT
CATTGGCTAAAGCGAAATTTTGTAACCTATTAGGACATCCCATTAGTAAACCGGTTCGGACTGATTTATCTGATTCTGAT
ATTATGGATAGATTTGGACGTATATGCAGAAACCTTTCTCATTATTATAGCGGATCTTCCAAAAAAAAGGGTTTGTATCG
AATAAAGTATATACTTCGACTTTCTTGTGCTAAAACTTTAGCTCGAAAACACAAAAGTACTGTACGGGCTTTTTTGAAAA
GATTGGGTTCGGAATTTTTTGAAGAATTCTTCATGTCGGAAGAAGAAGTCCTTTCATTGACCTTCCCAAGAGTTTATTCT
CTTTTTTTGGGGGTCTATAGAAGTAGAAGTCGGATTTGGTATTTGGATATTACTTGTATCAACGATCTGGCGAATCAGCA
ATGA
>2708552 ; superkingdom: Eukaryota, kingdom: Viridiplantae, phylum: Streptophyta, order: Saxifragales, family: Paeoniaceae, genus: Paeonia, species: Paeonia brownii ; 2708552
ATGGAGAAATCTCAAGGATATTTAGAACTAGATAAATCTTGGCGACATGATTTCCTATATCCACTTATTTTTCAAGAGTA
TATTTATGCACTTGCTCATGAGCAGGGTTTAAATAGGTCAATTTTGTTAGAAAATACGGATCATGACAATAAATATAGTT
CACTAATTGTGAAACGTTTAATTACTCGAATGCATCAACAGAATCATTTTCTTATTTTCGATAATGATTCGAATCAAAAT
CCGTTTTGGAAGCACAACAACAATTTGTATTCTCAAACGATATCAGAAGGGTTTGTAATCATAGTGGAAATTCCATTTTC
CCCACGATTCGTAGATTCCCTAGAAGAGAAAAAAAAAATAGTAAAATCGAATAATTTACGATCAATTCATTCAATATTTC
CTTTTTTAGAGGACCAATTTTTACATTTAAATTTTGTATCAAATATACTAATACCCTACCCTATCCATCTGGAAATCGTG
GTTCAAAGCCTTCGCTATCGGGTAAAAGATGCCTCTTCTTTGCATTTATTACGATTCTTTCTCTTTACTCTAAACAAATC
CATTTCTAGTTTTTCAAAAAGGAATCGAAGATTCTTCTTGTTCCTATATAATTCTCATGTATATGAATATGAATCCACCT
TCCTTTTTCTCCGTAACAAAACCTCTCATTTACGATCAACGTCTTCTGGGGCCTTTCTTGAGCGAATATTTTTCTATGGA
AAAATAAAGCATCTTATAGAAGTTTTTGCTAATGATTTTCAGGCCATCCTATGGTTGTTCAAGGATCCTTTCATGCATTA
TGTTAGGTATCAGGGAAAGTCAATTCTGGCTTCAAAAAGGACGTCTCTTCGGATGAATAAATGGAAATATTACCTTGTCA
ATTTCTGGCAATGTCAGTTTTATGTGTGGTCTCAACCCGGAAGGGTCTCTATAAACCAATTATCTAATCATTCACTCGAT
TTTCTCGGCTATCTTTCGAGTGTACGACTAAATCCTTTAGCGGTGCGGAGTCAAATGCTAGAAAATTCATTTTTAACGGA
TAATGCTATTAAGAAGTTTGATATCATAGTTCTACTTATTCCTCTGATTGGTTCATTGGCTAAAGCAAAATTTTGTAACG
TATTAGGACATCCCCTTAGTAAACCGGCCCGGGCCGATTCGTCGGATTCTGATATTATTGAGCGATTTGTGCGTATATGC
AGAAATCTTTCTCATTATCACAGCGGATCCTCAAAAAAAAAAAGTTTGTATCGAATAAAGTATATACTTCGAATTTCTTG
TGCTAGAACTTTAGCTCGTAAACACAAGACTGCTGTACGTTCTTTTTTGAAAAGATTAGGTTCGGAATTATTGGAGGAAT
TCCTTACGGAAGACGGGCAGGTTATTTCTTTGATCTTCCCAAGAACTTCTTCGACTTCGTGGAGGTTATATAGAGGGGGG
ATTTGGTATTTGGATATTACTTGTATCAATGATCTGGCCAATCATGAATGA
>2708554 ; superkingdom: Eukaryota, kingdom: Viridiplantae, phylum: Streptophyta, order: Saxifragales, family: Paeoniaceae, genus: Paeonia, species: Paeonia californica ; 2708554
ATGGAGAAATCTCAAGGATATTTAGAACTAGATAAATCTTGGCGACATGATTTCCTATATCCACTTATTTTTCAAGAATA
TATTTATGCACTTGCTCATGAGCAGGGTTTAAATAGGTCAATTTTGTTAGAAAATACGGATCAGGACAATAAATATAGTT
CACTAATTGTGAAACGTTTAATTACTCGAATGCCTCAACAGAATCATTTTCTTATTTTCGATAATGATTCGAATCAAAAT
CCGTTTTGGAAGCACAACAACAATTTGTATTCTCAAACGATATCAGAAGGGTTTGTAATCATAGTGGAAATTCCATTTTC
CCCACGATTTGTAGATTCCCTAGAAGAGAAAAAAAAAATAGTAAAATCGAATAATTTACGATCAATTCATTCAATATTTC
CTTTTTTAGAGGACCAATTTTTACATTTAAATTTTGTATCAAATATACTAATACCCTACCCTATCCATCTGGAAATCGTG
GTTCAAAGCCTTCGCTATCGGGTAAAAGATGCCTCTTCTTTGCATTTATTACGATTCTTTCTCTTTACTCTAAACAAATC
TATTTCTAGTTTTTCAAAAAGGAATCGACGATTCTTCTTGTTCCTATATAATTCTCATGTATATGAATATGAATCCACCT
TCCTTTTTCTCCGTAACAAAACCTCTCATTTACGATCAACGTCTTCTGGGGCCTTTCTTGAGCGAATATTTTTCTATGGA
AAAAGACAGCATCTTATAGAAGTTTTTGCTAATGATTTTCAGGCCATCCTATGGTTGTTCAAGGATCCTTTCATGCATTA
TGTTAGGTATCAGGGAAAGTCAATTCTGGCTTCAAAAAGGACGTCTCTTCGGATGAATAAATGGAAATATTACCTTGTCA
ATTTCTGGCAATGTCAGTTTTATGTGTGGTCTCAACCCGGAAGGGTCTCTATAAACCAATTATCTAATCATTCACTCGAT
TTTCTCGGCTATCTTTCGAGTGTACGACTAAATCCTTTAGCGGTGCGGAGTCAAATGCTAGAAAATTCATTTTTAACGGA
TAATGCTATTAAGAAGTTTGATATCATAGTTCTACTTATTCCTCTGATTGGTTCATTGGCTAAAGCAAAATTTTGTAATG
TATTAGGACATCCCCTTAGTAAACCGGCCCGGGCCGATTCGTCGGATTCTGATATTATTGAGCGATTTGTGCGTATATGC
AGAAATCTTTCTCATTATCACAGCGGATCCTCAAAAAAAAAAAGTTTGTATCGAATAAAGTATATACTTCGAATTTCTTG
TGCTAGAACTTTAGCTCGTAAACACAAGACTGCTGTACGTTCTTTTTTGAAAAGATTAGGTTCGGAATTATTGGAGGAAT
TCCTTACGGAAGACGGGCAGGTTATTTCTTTGATCTTTCCAAGAACTTCTTCGACTTCGTGGAGGTTATATAGAGGGGGG
ATTTGGTATTTGGATATTACTTGTATCAATGATCTGGCCAATCATGAATGA
>2708556 ; superkingdom: Eukaryota, kingdom: Viridiplantae, phylum: Streptophyta, order: Saxifragales, family: Paeoniaceae, genus: Paeonia, species: Paeonia lutea ; 2708556
ATGGAAAAATCTCAAGGATATTTAGAACTAGATAAATCTTGGCGACATGATTTCCTATATCCACTTATTTTTCAAGAGTA
TATTTATGCACTTGCTCATGAGCAGGGTTTAAATAGGTCAATTTTGTTAGAAAATACGGATCATGACAATAAATATAGTT
CACTAATTGTGAAACGTTTAATTACTCGAATGCAGCAACAGAATCATTTTCTTATTTTCGATAATGATTCGAATAAAAAT
CCGTTTTGGAAGCACAACAACAATTTGTATTCTCAAACGATATCAGAAGGGTTTGTAATCATAGTGGAAATTCCATTTTC
CCCACGATTCGTAGATTCCCTAGAAGAGAAAAAAAAAATATTAAAATCTAATAATTTACGATCAATTCATTCAATATTTC
CTTTTTTAGAGGACCAAATTTTACATTTAAATTTTGTATCAAATATACTAATACCCTACCCTATCCATCTGGAAATCGTG
GTTCAAAGCCTTCGCTATCGGGTAAAAGATGCCTCTTCTTTGCATTTATTACGATTCTTTCTCTTTACTCTAAACAAATC
CATTTCTAGTTTTTCAAAAAGGAATCCACGATTATTCTTGTTCCTATATAATTCTCATGTATATGAATATGAATCCACCT
TCCTTTTTCTCCGTAACAAAACCTCTCATTTACGATCAACGTCTTCTGGGGCCTTTCTTGAGCGAATATTTTTCTATGGA
AAAATAAAGCATCTTATAGAAGTTTTTGCTAATGATTTTCAGGCCATCCTATGGTTGTTCAAGGATCCTTTCATGCATTA
TGTTAGGTATCAGGGAAAGTCAATTTTGGCTTCAAAAAGGACGTCTCTTCGGATGAATAAATGGAAATATTACCTTATCA
ATTTCTGGCAATGTCAGTTTTATGTGTGGTCTCAACCCGGAAGGGTCTCTATAAACCAATTATCTAATCATTCACTCGAT
TTTCTAGGCTATCTTTCGAGTGTACGACTAAATTCTTTAGCGGTGCGGAGTCAAATGCTAGAAAATTCATTTTTAACGGA
TAATGCTATTAAGAAGTTTGATATCATAGTTCTACTTATTCCTCTGATTGGTTCATTGGCTAAAGCAAAATTTTGTAACG
TATTAGGACATCCCCTTAGTAAACCGGCCCGGGCCGATTCGTCGGATTCTGATATTATTGAGCGATTTGTGCGTATATGC
AGAAATCTTTCTCATTATCACAGCGGATCCTCAAAAAAAAAAAGTTTGTATCGAATAAAGTATATACTTCGACTTTCTTG
TGCTAGAACTTTAGCTCGTAAACACAAGACTGCTGTACGTTCTTTTTTGAAAAGATTAGGTTCGGAATTATTGGAGGAAT
TCCTTACGGAAGACGGGCAGGTTATTTCTTTGATCTTCCCAAGAACTTCTTCGACTTCGTGGAGGTTATATAGAGGGGGG
ATTTGGTATTTGGATATTACTTGTATCAATGATCTGGCCAATCATGAATGA
>2708558 ; superkingdom: Eukaryota, kingdom: Viridiplantae, phylum: Streptophyta, order: Saxifragales, family: Paeoniaceae, genus: Paeonia, species: Paeonia delavayi ; 2708558
ATGGAAAAATCTCAAGGATATTTAGAACTAGATAAATCTTGGCGACATGATTTCCTATATCCACTTATTTTTCAAGAGTA
TATTTATGCACTTGCTCATGAGCAGGGTTTAAATAGGTCCATTTTGTTAGAAAATACGGATCATGACAATAAATATAGTT
CACTAATTGTGAAACGTTTAATTACTCGAATGCAGCAACAGAATCATTTTCTTATTTTCGATAATGATTCGAATAAAAAT
CCGTTTTGGAAGCACAACAACAATTTGTATTCTCAAACGATATCAGAAGGGTTTGTAATCATAGTGGAAATTCCATTTTC
CCCACGATTCGTAGATTCCCTAGAAGAGAAAAAAAAAATATTAAAATCTAATAATTTACGATCAATTCATTCAATATTTC
CTTTTTTAGAGGACCAAATTTTACATTTAAATTTTGTATCAAATATACTAATACCCTACCCTATCCATCTGGAAATCGTG
GTTCAAAGCCTTCGCTATCGGGTAAAAGATGCCTCTTCTTTGCATTTATTACGATTCTTTCTCTTTACTCTAAACAAATC
CATTTCTAGTTTTTCAAAAAGGAATCCACGATTATTCTTGTTCCTATATAATTCTCATGTATATGAATATGAATCCACCT
TCCTTTTTCTCCGTAACAAAACCTCTCATTTACGATCAACGTCTTCTGGGGCCTTTCTTGAGCGAATATTTTTCTATGGA
AAAATAAAGCATCTTATAGAAGTTTTTGCTAATGATTTTCAGGCCATCCTATGGTTGTTCAAGGATCCTTTCATGCATTA
TGTTAGGTATCAGGGAAAGTCAATTTTGGCTTCAAAAAGGACGTCTCTTCGGATGAATAAATGGAAATATTACCTTATCA
ATTTCTGGCAATGTCAGTTTTATGTGTGGTCTCAACCCGGAAGGGTCTCTATAAACCAATTATCTAATCATTCACTCGAT
TTTCTAGGCTATCTTTCGAGTGTACGACTAAATTCTTTAGCGGTGCGGAGTCAAATGCTAGAAAATTCATTTTTAACGGA
TAATGCTATTAAGAAGTTTGATATCATAGTTCTACTTATTCCTCTGATTGGTTCATTGGCTAAAGCAAAATTTTGTAACG
TATTAGGACATCCCCTTAGTAAACCGGCCCGGGCCGATTCGTCGGATTCTGATATTATTGAGCGATTTGTGCGTATATGC
AGAAATCTTTCTCATTATCACAGCGGATCCTCAAAAAAAAAAAGTTTGTATCGAATAAAGTATATACTTCGACTTTCTTG
TGCTAGAACTTTAGCTCGTAAACACAAGACTGCTGTACGTTCTTTTTTGAAAAGATTAGGTTCGGAATTATTGGAGGAAT
TCCTTACGGAAGACGGGCAGGTTATTTCTTTGATCTTCCCAAGAACTTCTTCGACTTCGTGGAGGTTATATAGAGGGGGG
ATTTGGTATTTGGATATTACTTGTATCAATGATCTGGCCAATCATGAATGA
>2708560 ; superkingdom: Eukaryota, kingdom: Viridiplantae, phylum: Streptophyta, order: Saxifragales, family: Paeoniaceae, genus: Paeonia, species: Paeonia rockii ; 2708560
ATGGAAAAATCTCAAGGATATTTAGAACTAGATAAATCTTGGCGACATGATTTCCTATATCCACTTATTTTTCAAGAGTA
TATTTATGCACTTGCTCATGAGCAGGGTTTAAATAGGTCAATTTTGTTAGAAAATACGGATCATGACAATAAATATAGTT
CACTAATTGTGAAACGTTTAATTACTCGAATGCAGCAACAGAATCATTTTCTTATTTTCGATAATGATTCGAATCAAAAT
CCGTTTTGGAAGCACAACAACAATTTGTATTCTCAAACGATATCAGAAGGGTTTGTAATCATAGTGGAAATTCCATTTTC
CCCACGATTCGTAGATTCCCTAGAAGAGAAAAAAAAAATATTAAAATCTAATAATTTACGATCAATTCATTCAATATTTC
CTTTTTTAGAGGACCAAATTTTACATTTAAATTTTGTATCAAATATACTAATACCCTACCCTATCCATCTGGAAATCGTG
GTTCAAAGCCTTCGCTATCGGGTAAAAGATGCCTCTTCTTTGCATTTATTACGATTCTTTCTCTTTACTCTAAACAAATC
CATTTCTAGTTTTTCAAAAAGGAATCCACGATTATTCTTGTTCCTATATAATTCTCATGTATATGAATATGAATCCACCT
TCCTTTTTCTCCGTAACAAAACCTCTCATTTACGATCAACGTCTTCTGGGGCCTTTCTTGAGCGAATATTTTTCTATGGA
AAAATAAAGCATCTTATAGAAGTTTTTGCTAATGATTTTCAGGCCATCCTATGGTTGTTCAAGGATCCTTTCATGCATTA
TGTTAGGTATCAGGGAAAGTCAATTTTGGCTTCAAAAAGGACGTCTCTTCGGATGAATAAATGGAAATATTACCTTATCA
ATTTCTGGCAATGTCAGTTTTATGTGTGGTCTCAACCCGGAAGGGTCTCTATAAACCAATTATCTAATCATTCACTTGAT
TTTCTAGGCTATCTTTCGAGTGTACGACTAAATCCTTTAGCGGTGCGGAGTCAAATGCTAGAAAATTCATTTTTAACGGA
TAATGCTATTAAGAAGTTTGATATCATAGTTCTACTTATTCCTCTGATTGGTTCATTGGCTAAAGCAAAATTTTGTAACG
TATTAGGACATCCCCTTAGTAAACCGGCCCGGGCCGATTCGTCGGATTCTGATATTATTGAGCGATTTGTGCGTATATGC
AGAAATCTTTCTCATTATCACAGCGGATCCTCAAAAAAAAAAAGTTTGTATCGAATAAAGTATATACTTCGACTTTCTTG
TGCTAGAACTTTAGCTCGTAAACACAAGACTGCTGTACGTTCTTTTTTGAAAAGATTAGGTTCGGAATTATTGGAGGAAT
TCCTTACGGAAGACGGGCAGGTTATTTCTTTGATCTTCCCAAGAACTTCTTCGACTTCGTGGAGGTTATATAGAGGGGGG
ATTTGGTATTTGGATATTACTTGTATCAATGATCTGGCCAATCATGAATGA
>2708562 ; superkingdom: Eukaryota, kingdom: Viridiplantae, phylum: Streptophyta, order: Saxifragales, family: Paeoniaceae, genus: Paeonia, species: Paeonia suffruticosa ; 2708562
ATGGAAAAATCTCAAGGATATTTAGAACTAGATAAATCTTGGCGACATGATTTCCTATATCCACTTATTTTTCAAGAGTA
TATTTATGCACTTGCTCATGAGCAGGGTTTAAATAGGTCAATTTTGTTAGAAAATACGGATCATGACAATAAATATAGTT
CACTAATTGTGAAACGTTTAATTACTCGAATGCAGCAACAGAATCATTTTCTTATTTTCGATAATGATTCGAATCAAAAT
CCGTTTTGGAAGCACAACAACAATTTGTATTCTCAAATGATATCAGAAGGGTTTGTAATCATAGTGGAAATTCCATTTTC
CCCACGATTCGTAGATTCCCTAGAAGAGAAAAAAAAAATATTAAAATTTAATAATTTACGATCAATTCATTCAATATTTC
CTTTTTTAGAGGACCAAATTTTACATTTAAATTTTGTATCAAATATACTAATACCCTACCCTATCCATCTGGAAATCGTG
GTTCAAAGCCTTCGCTATCGGGTAAAAGATGCCTCTTCTTTGCATTTATTACGATTCTTTCTCTTTACTCTAAACAAATC
CATTTCTAGTTTTTCAAAAAGGAATCCACGATTATTCTTGTTCCTATATAATTCTCATGTATATGAATATGAATCCACCT
TCCTTTTTCTCCGTAACAAAACCTCTCATTTACGATCAACGTCTTCTGGGGCCTTTCTTGAGCGAATATTTTTCTATGGA
AAAATAAAGCATCTTATAGAAGTTTTTGCTAATGATTTTCAGGCCATCCTATGGTTGTTCAAGGATCCTTTCATGCATTA
TGTTAGGTATCAGGGAAAGTCAATTTTGGCTTCAAAAAGGACGTCTCTTCGGATGAATAAATGGAAATATTACCTTATCA
ATTTCTGGCAATGTCAGTTTTATGTGTGGTCTCAACCCGGAAGGGTCTCTATAAACCAATTATCTAATCATTCACTTGAT
TTTCTAGGCTATCTTTCGAGTGTACGACTAAATCCTTTAGCGGTGCGGAGTCAAATGCTAGAAAATTCATTTTTAACGGA
TAATGCTATTAAGAAGTTTGATATCATAGTTCTACTTATTCCTCTGATTGGTTCATTGGCTAAAGCAAAATTTTGTAACG
TATTAGGACATCCCCTTAGTAAACCGGCCCGGGCCGATTCGTCGGATTCTGATATTATTGAGCGATTTGTGCGTATATGC
AGAAATCTTTCTCATTATCACAGCGGATCCTCAAAAAAAAAAAGTTTGTATCGAATAAAGTATATACTTCGACTTTCTTG
TGCTAGAACTTTAGCTCGTAAACACAAGACTGCTGTACGTTCTTTTTTGAAAAGATTAGGTTCGGAATTATTGGAGGAAT
TCCTTACGGAAGACGGGCAGGTTATTTCTTTGATCTTCCCAAGAACTTCTTCGACTTCGTGGAGGTTATATAGAGGGGGG
ATTTGGTATTTGGATATTACTTGTATCAATGATCTGGCCAATCATGAATGA
>2708564 ; superkingdom: Eukaryota, kingdom: Viridiplantae, phylum: Streptophyta, order: Saxifragales, family: Paeoniaceae, genus: Paeonia, species: Paeonia anomala ; 2708564
ATGGAGAAATCTCAAGGATATTTAGAACTAGATAAATCTTGGCGACATGATTTCCTATATCCACTTATTTTTCAAGAGTA
TATTTATGCACTTGCTCATGAGCAGGGTTTAAATAGGTCCATTTTGTTAGAAAATACGGATCATGACAATAAATATAGTT
CACTAATTGTGAAACGTTTAATTACTCTAATACATCAACAGAATCATTTTCTTATTTTCGATAATGATTCGAATCAAAAT
CCGTTTTGGAAGCACAACAACAATTTGTATTCTCAAACGATATCAGAAGGGTTTGTAATCATAGTGGAAATTCCATTTTC
CCCACGATTCGTAGATTCCCTAGAAGAGAAAAAAAAAATATTAAAATCTAATAATTTACGATCAATTCATTCAATATTTC
CTTTTTTAGAGGACCAAATTTTACATTTAAATTTTGTAGCAAATATACTAATACCCTACCCTATCCATCTGGAAATCGTG
GTTCAAAGCCTTCGCTATCGGGTAAAAGATGCCTCTTCTTTGCATTTATTACGATTCTTTCTCTTTACTCTAAACAAATC
CATTTCTAGTTTTTCAAAAAGGAATCCACGATTCTTCTTGTTCCTATATAATTCTCATGTATATGAATATGAATCCACCT
TTCTTTTTCTCCGTAACAAAACCTCTCATTTACGATCAACGTCTTCTGGGGCCTTTCTTGAGCGAATATTTTTCTATGGA
AAAATAAAGCATCTTATAGAAGTTTTTGCTAATGATTTTCAGGCCATCCTATGGTTGTTCAAGGATCCTTTCATGCATTA
TGTTAGGTATCAGGGAAAGTCAATTCTGGCTTCAAAAAGGACGTCTCTTCGGATGAATAAATGGAAATATTACCTTGTCA
ATTTCTGGCAATGTCAGTTTTATGTGTGGTCTCAACCCGGAAGGGTCTCTATAAACCAATTATCTAATCATTCACTCGAT
TTTCTAGGCTATCTTTCGAGTGTACGACGAAATCCTTTAGCGGTGCGGAGTCAAATGCTAGAAAATTCATTTTTAACGGA
TAATGCTATTAAGAAGTTTGATATCATAGTTCTACTTATTTCTCTGATTGGTTCATTGGCTAAAGCAAAATTTTGTAACG
TATTAGGACATCCCCTTAGTAAACCGGCCCGGGCCGATTCGTCGGATTCTGATATTATTGAGCGATTTGTGCGTATATGC
AGAAATCTTTCTCATTATCACAGCGGATCCTCAAAAAAAAAAAGTTTGTATCGAATAAAGTATATACTTCGACTTTCTTG
TGCTAGAACTTTAGCTCGTAAACACAAGACTACTGTACGTTCTTTTTTGAAAAGATTAGGTTCGGAATTATTGGAGGAAT
TCCTTACGGAAGACGGGCAGGTTATTTCTTTGATCTTCCCAAGAACTTCTTCGACTTCGTGGAGGTTATATAGAGGGGGG
ATTTGGTATTTGGATATTACTTGTATCAATGATCTGGCCAATCATGAATGA
>2708566 ; superkingdom: Eukaryota, kingdom: Viridiplantae, phylum: Streptophyta, order: Saxifragales, family: Paeoniaceae, genus: Paeonia, species: Paeonia sinjiangensis ; 2708566
ATGGAGAAATCTCAAGGATATTTAGAACTAGATAAATCTTGGCGACATGGTTTCCTATATCCACTTATTTTTCAAGAGTA
TATTTATGCACTTGCTCATGAGCAGGGTTTAAATAGGTCAATTTTGTTAGAAAATACGGATCATGACAATAAATATAGTT
CACTAATTGTGAAACGTTTAATTACTCTAATACATCAACAGAATCATTTTATTATTTTCGATAATGATTCGAATCAAAAT
CCGTTTTGGAAGCACAACAACAATTTGTATTCTCAAACGATATCAGAAGGGTTTGTAATCATAGTGGAAATTCCATTTTC
CCCACGATTCGTAGATTCCCTAGAAGAGAAAAAAAAAATATTAAAATCTAATAATTTACGATCAATTCATTCAATATTTC
CTTTTTTAGAGGACCAAATTTTACATTTAAATTTTGTAGCAAATATACTAATACCCTACCCTATCCATCTGGAAATCGTG
GTTCAAAGCCTTCGCTATCGGGTAAAAGATGCCTCTTCTTTGCATTTATTACGATTCTTTCTCTTTACTCTAAACAAATC
CATTTCTAGTTTTTCAAAAAGGAATCAACGATTCTTCTTGTTCCTATATAATTCTCATGTATATGAATATGAATCCACCT
TCCTTTTTCTCCATAACAAAACCTCTCATTTACGATCAACGTCTTCTGGGGCCTTTCTTGAGCGAATATTTTTCTATGGA
AAAATAAAGCATCTTATAGAAGTTTTTGCTAATGATTTTCAGACCATCCTATGGTTGTTCAAGGATCCTTTCATGCATTA
TGTTAGGTATCAGGGAAAGTCAATTCTGGCTTCAAAAAGGACGTCTCTTCGGATGAATAAATGGAAATATTACCTTGTCA
ATTTCTGGCAATGTCAGTTTTATGTGTGGTCTCAACCCGGAAGGGTCTCTATAAACCAATTATCTAATCATTCACTCGAT
TTTCTAGGCTATCTTTCGAGTGTACGACGAAATCCTTTAGCGGTGCGGAGTCAAATGCTAGAAAATTCATTTTTAACGGA
TAATGCTATTAAGAAGTTTGATATCATAGTTCTACTTATTTCTCTGATTGGTTCATTGGCTAAAGCAAAATTTTGTAACG
TATTAGGACATCCCCTTAGTAAACCGGCCCGGGCCGATTCGTCGGATTCTGATATTATTGAGCGATTTGTGCGTATATGC
AGAAATCTTTCTCATTATCACAGCGGATCCTCAAAAAAAAAAAGTTTGTATCGAATAAAGTATATACTTCGACTTTCTTG
TGCTAGAACTTTAGCTCGTAAACACAAGACTACTGTACGTTCTTTTTTGAAAAGATTAGGTTCGGAATTATTGGAGGAAT
TCCTTACGGAAGACGGGCAGGTTATTTCTTTGATCTTCCCAAGAACTTCTTCGACTTCGTGGAGGTTATATAGAGGGGGG
ATTTGGTATTTGGATATTACTTGTATCAATGATCTGGCCAATCATGAATGA
>2708568 ; superkingdom: Eukaryota, kingdom: Viridiplantae, phylum: Streptophyta, order: Saxifragales, family: Paeoniaceae, genus: Paeonia, species: Paeonia veitchii ; 2708568
ATGGAGAAATCTCAAGGATATTTAGAACTAGATAAATCTTGGCGACATGATTTCCTATATCCACTTATTTTTCAAGAGTA
TATTTATGCACTTGCTCATGAGCAGGGTTTAAATAGGTCAATTTTGTTAGAAAATACGGATCATGACAATAAATATAGTT
CACTAATTGTGAAACGTTTAATTACTCTAATACATCAACAGAATCATTTTCTTATTTTCGATAATGATTCGAATCAAAAT
CCGTTTTGGAAGCACAACAACAATTTGTATTCTCAAACGATATCAGAAGGGTTTGTAATCATAGTGGAAATTCCATTTTC
CCCACGATTCGTAGATTCCCTAGAAGAGAAAAAAAAAATATTAAAATCTAATAATTTACGATCAATTCATTCAATATTTC
CGTTTTTAGAGGACCAAATTTTACATTTAAATTTTGTAGCAAATATACTAATACCCTACCCTATCCATCTGGAAATCGTG
GTTCAAAGCCTTCGCTATCGGGTAAAAGATGCCTCTTCTTTGCATTTATTACGATTCTTTCTCTTTACTCTAAACAAATC
CATTTCTAGTTTTTCAAAAAGGAATCAACGATTCTTCTTGTTCCTATATAATTCTCATGTATATGAATATGAATCCACCT
TCCTTTTTCTCCGTAACAAAACCTCTCATTTACGATCAACGTCTTCTGGGGCCTTTCTTGAGCGAATATTTTTCTATGGA
AAAATAAAGCATCTTATAGAAGTTTTTGCTAATGATTTTCAGGCCATCCTATGGTTGTTCAAGGATCCTTTCATGCATTA
TGTTAGGTATCAGGGAAAGTCAATTCTGGCTTCAAAAAGGACGTCTCTTCGGATGAATAAATGGAAATATTACCTTGTCA
ATTTCTGGCAATGTCAGTTTTATGTGTGGTCTCAACCCGGAAGGGTCTCTATAAACCAATTATCTAATCATTCACTCGAT
TTTCTAGGCTATCTTTCGAGTGTACGACGAAATCCTTTAGCGGTGCGGAGTCAAATGCTAGAAAATTCATTTTTAACGGA
TAATGCTATTAAGAAGTTTGATATCATAGTTCTACTTATTTCTCTGATTGGTTCATTGGCTAAAGCAAAATTTTGTAACG
TATTAGGACATCCCCTTAGTAAACCGGCCCGGGCCGATTCGTCGGATTCTGATATTATTGAGCGATTTGTGCGTATATGC
AGAAATCTTTCTCATTATCACAGCGGATCCTCAAAAAAAAAAAGTTTGTATCGAATAAAGTATATACTTCGACTTTCTTG
TGCTAGAACTTTAGCTCGTAAACACAAGACTACTGTACGTTCTTTTTTGAAAAGATTAGGTTCGGAATTATTGGAGGAAT
TCCTTACGGAAGACGGGCAGGTTATTTCTTTGATCTTCCCAAGAACTTCTTCGACTTCGTGGAGGTTATATAGAGGGGGG
ATTTGGTATTTGGATATTACTTGTATCAATGATCTGGCCAATCATGAATGA
>2708570 ; superkingdom: Eukaryota, kingdom: Viridiplantae, phylum: Streptophyta, order: Saxifragales, family: Paeoniaceae, genus: Paeonia, species: Paeonia lactiflora ; 2708570
ATGGAGAAATCTCAAGGATATTTAGAACTAGATAAATCTTGGCGACATGGTTTCCTATATCCACTTATTTTTCAAGAGTA
TATTTATGCACTTGCTCATGAGCAGGGTTTAAATAGGTCAATTTTGTTAGAAAATACGGATCATGACAATAAATATAGTT
CACTAATTGTGAAACGTTTAATTACTCTAATACATCAACAGAATCATTTTCTTATTTTCGATAATGATTCGAATCAAAAT
CCGTTTTGGAAGCACAACAACAATTTGTATTCTCAAACGATATCAGAAGGGTTTGTAATCATAGTGGAAATTCCATTTTC
CCCACGATTCGTAGATTCCCTAGAAGAGAAAAAAAAAATATTAAAATCTAATAATTTACGATCAATTCATTCAATATTTC
CTTTTTTAGAGGACCAAATTTTACATTTAAATTTTGTAGCAAATATACTAATACCCTACCCTATCCATCTGGAAATCGTG
GTTCAAAGCCTTCGCTATCGGGTAAAAGATGCCTCTTCTTTGCATTTATTACGATTCTTTCTCTTTACTCTAAACAAATC
CATTTCTAGTTTTTCAAAAAGGAATCAACGATTCTTCTTGTTCCTATATAATTCTCATGTATATGAATATGAATCCACCT
TCCTTTTTCTCCGTAACAAAACCTCTCATTTACGATCAACGTCTTCTGGGGCCTTTCTTGAGCGAATATTTTTCTATGGA
AAAATAAAGCATCTTATAGAAGTTTTTGCTAATGATTTTCAGGCCATCCTATGGTTGTTCAAGGATCCTTTCATGCATTA
TGTTAGGTATCAGGGAAAGTCAATTCTGGCTTCAAAAAGGACGTCTCTTCGGATGAATAAATGGAAATATTACCTTGTCA
ATTTCTGGCAATGTCAGTTTTATGTGTGGTCTCAACCCGGAAGGGTCTCTATAAACCAATTATCTAATCATTCACTCGAT
TTTCTAGGCTATCTTTCGAGTGTACGACGAAATCCTTTAGCGGTGCGGAGTCAAATGCTAGAAAATTCATTTTTAACGGA
TAATGCTATTAAGAAGTTTGATATCATAGTTCTACTTATTTCTCTGATTGGTTCATTGGCTAAAGCAAAATTTTGTAACG
TATTAGGACATCCCCTTAGTAAACCGGCCCGGGCCGATTCGTCGGATTCTGATATTATTGAGCGATTTGTGCGTATATGC
AGAAATCTTTCTCATTATCACAGCGGATCCTCAAAAAAAAAAAGTTTGTATCGAATAAAGTATATACTTCGACTTTCTTG
TGCTAGAACTTTAGCTCGTAAACACAAGACTACTGTACGTTCTTTTTTGAAAAGATTAGGTTCGGAATTATTGGAGGAAT
TCCTTACGGAAGACGGGCAGGTTATTTCTTTGATCTTCCCAAGAACTTCTTCGACTTCGTGGAGGTTATATAGAGGGGGG
ATTTGGTATTTGGATATTACTTGTATCAATGATCTGGCCAATCATGAATGA
>2708572 ; superkingdom: Eukaryota, kingdom: Viridiplantae, phylum: Streptophyta, order: Saxifragales, family: Paeoniaceae, genus: Paeonia, species: Paeonia obovata ; 2708572
ATGGAGAAATCTCAAGGATATTTAGAACTAGATAAATCTTGGCGACATGATTTCCTATATCCACTTATTTTTCAAGAGTA
TATTTATGCACTTGCTCATGAGCAGGGTTTAAATAGGTCAATTTTGTTAGAAAATACGGATCATGACAATAAATATAGTT
CACTAATTGTGAAACGTTTAATTACTCTAATATATCAACAGAATCATTTTCTTATTTTCGATAATGATTCGAATCAAAAT
CCGTTTTGGAAGCACAACAACAATTTGTATTCTCAAACGATATCAGAAGGGTTTGTAATCATAGTGGAAATTCCATTTTC
CCCACGATTCGTAGATTCCCTAGAAGAGAAAAAAAAAATATTAAAATCTAATAATTTACGATCAATTCATTCAATATTTC
CTTTTTTAGAGGACCAAATTTTACATTTAAATTTTGTAGCAAATATACTAATACCCTACCCTATCCATCTGGAAATCGTG
GTTCAAAGCCTTCGCTATCGGGTAAAAGATGCCTCTTCTTTGCATTTATTACGATTCTTTCTCTTTACTCTAAACAAATC
CATTTCTAGTTTTTCAAAAAGGAATCAACGCTTCTTCTTGTTCCTATATAATTCTCATGTATATGAATATGAATCCACCT
TTCTTTTTCTCCGTAACAAAACCTCTCATTTACGATCAACGTCTTCTGGGGCCTTTCTTGAGCGAATATTTTTCTATGGA
AAAATAAAGCATCTTATAGAAGTTTTTGCTAATGATTTTCAGGCCATCCTATGGTTGTTCAAGGATCCTTTCATGCATTA
TGTTAGGTATCAGGGAAAGTCAATTCTGGCTTCAAAAAGGACGTCTCTTCGGATGAATAAATGGAAATATTACCTTGTCA
ATTTCTGGCAATGTCAGTTTTATGTGTGGTCTCAACCCGGAAGGGTCTCTATAAACCAATTATCTAATCATTCACTCGAT
TTTCTAGGCTATCTTTCGAGTGTACGACGAAATCCTTTAGCGGTGCGGAGTCAAATGCTAGAAAATTCATTTTTAACGGA
TAATGCTATTAAGAAGTTTGATATCATAGTTCTACTTATTTCTCTGATTGGTTCATTGGCTAAAGCAAAATTTTGTAACG
TATTAGGACATCCCCTTAGTAAACCGGCCCGGGCCGATTCGTCGGATTCTGATATTATTGAGCGATTTGTGCGTATATGC
AGAAATCTTTCTCATTATCACAGCGGATCCTCAAAAAAAAAAAGTTTGTATCGAATAAAGTATATACTTCGACTTTCTTG
TGCTAGAACTTTAGCTCGTAAACACAAGACTACTGTACGTTCTTTTTTGAAAAGATTAGGTTCGGAATTATTGGAGGAAT
TCCTTACGGAAGACGGGCAGGTTATTTCTTTGATCTTCCCAAGAACTTCTTCGACTTCGTGGAGGTTATATAGAGGGGGG
ATTTGGTATTTGGATATTACTTGTATCAATGATCTGGCCAATCATGAATGA
>2708574 ; superkingdom: Eukaryota, kingdom: Viridiplantae, phylum: Streptophyta, order: Saxifragales, family: Paeoniaceae, genus: Paeonia, species: Paeonia obovata ; 2708574
ATGGAGAAATCTCAAGGATATTTAGAACTAGATAAATCTTGGCGACATGATTTCCTATATCCACTTATTTTTCAAGAGTA
TATTTATGCACTTGCTCATGAGCAGGGTTTAAATAGGTCAATTTTGTTAGAAAATACGGATCATGACAATAAATATAGTT
CACTAATTGTGAAACGTTTAATTACTCTAATATATCAACAGAATCATTTTCTTATTTTCGATAATGATTCGAATCAAAAT
CCGTTTTGGAAGCACAACAACAATTTGTATTCTCAAACGATATCAGAAGGGTTTGTAATCATAGTGGAAATTCCATTTTC
CCCACGATTCGTAGATTCCCTAGAAGAGAAAAAAAAAATATTAAAATCTAATAATTTACGATCAATTCATTCAATATTTC
CTTTTTTAGAGGACCAAATTTTACATTTAAATTTTGTAGCAAATATACTAATACCCTACCCTATCCATCTGGAAATCGTG
GTTCAAAGCCTTCGCTATCGGGTAAAAGATGCCTCTTCTTTGCATTTATTACGATTCTTTCTCTTTACTCTAAACAAATC
CATTTCTAGTTTTTCAAAAAGGAATCAACGCTTCTTCTTGTTCCTATATAATTCTCATGTATATGAATATGAATCCACCT
TTCTTTTTCTCCGTAACAAAACCTCTCATTTACGATCAATGTCTTCTGGGGCCTTTCTTGAGCGAATATTTTTCTATGGA
AAAATAAAGCATCTTATAGAAGTTTTTGCTAATGATTTTCAGGCCATCCTATGGTTGTTCAAGGATCCTTTCATGCATTA
TGTTAGGTATCAGGGAAAGTCAATTCTGGCTTCAAAAAGGACGTCTCTTCGGATGAATAAATGGAAATATTACCTTGTCA
ATTTCTGGCAATGTCAGTTTTATGTGTGGTCTCAACCCGGAAGGGTCTCTATAAACCAATTATCTAATCATTCACTCGAT
TTTCTAGGCTATCTTTCGAGTGTACGACGAAATCCTTTAGCGGTGCGGAGTCAAATGCTAGAAAATTCATTTTTAACGGA
TAATGCTATTAAGAAGTTTGATATCATAGTTCTACTTATTTCTCTGATTGGTTCATTGGCTAAAGCAAAATTTTGTAACG
TATTAGGACATCCCCTTAGTAAACCGGCCCGGGCCGATTCGTCGGATTCTGATATTATTGAGCGATTTGTGCGTATATGC
AGAAATCTTTCTCATTATCACAGCGGATCCTCAAAAAAAAAAAGTTTGTATCGAATAAAGTATATACTTCGACTTTCTTG
TGCTAGAACTTTAGCTCGTAAACACAAGACTACTGTACGTTCTTTTTTGAAAAGATTAGGTTCGGAATTATTGGAGGAAT
TCCTTACGGAAGACGGGCAGGTTATTTCTTTGATCTTCCCAAGAACTTCTTCGACTTCGTGGAGGTTATATAGAGGGGGG
ATTTGGTATTTGGATATTACTTGTATCAATGATCTGGCCAATCATGAATGA
>2708576 ; superkingdom: Eukaryota, kingdom: Viridiplantae, phylum: Streptophyta, order: Saxifragales, family: Paeoniaceae, genus: Paeonia, species: Paeonia mairei ; 2708576
ATGGAGAAATCTCAAGGATATTTAGAACTAGATAAATCTTGGCGACATGATTTCCTATATCCACTTATTTTTCAAGAGTA
TATTTATGCACTTGCTCATGAGCAGGGTTTAAATAGGTCGATTTTGTTAGAAAATACGGATCATGACAATAAATATAGTT
CACTAATTGTGAAACGTTTAATTACTCTAATACATCAACAGAATCATTTTCTTATTTTCGATAATGATTCGAATCAAAAT
CCGTTTTGGAAGCACAACAACAATTTGTATTCTCAAACGATATCAGAAGGGTTTGTAATCATAGTGGAAATTCCATTTTC
CCCACGATTCGTAGATTCCCTAGAAGAGAAAAAAAAAATATTAAAATCTAATAATTTACGATCAATTCATTCAATATTTC
CTTTTTTAGAGGACCAAATTTTACATTTAAATTTTGTAGCAAATATACTAATACCCTACCCTATCCATCTGGAAATCGTG
GTTCAAAGCCTTCGCTATCGGGTAAAAGATGCCTCTTCTTTGCATTTATTACGATTCTTTCTCTTTACTCTAAACAAATC
CATTTCTAGTTTTTCAAAAAGGAATCAACGATTCTTCTTGTTCCTATATAATTCTCATGTATATGAATATGAATCCACCT
TCCTTTTTCTCCGTAACAAAACCTCTCATTTACGATCGACGTCTTCTGGGGCCTTTCTTGAGCGAATATTTTTCTATGGA
AAAATAAAGCATCTTATAGAAGTTTTTGCTAATGATTTTCAGGCCATCCTATGGTTGTTCAAGGATCCTTTCATGCATTA
TGTTAGGTATCAGGGAAAGTCAATTCTGGCTTCAAAAAGGACGTCTCTTCGGATGAATAAATGGAAATATTACCTTGTCA
ATTTCTGGCAATGTCAGTTTTATGTGTGGTCTCAACCCGGAAGGGTCTCTATAAACCAATTATCTAATCATTCACTCGAT
TTTCTAGGCTATCTTTCGAGTGTACGACGAAATCCTTTAGCGGTGCGGAGTCAAATGCTAGAAAATTCATTTTTAACGGA
TAATGCTATTAAGAAGTTTGATATCATAGTTCTACTTATTTCTCTGATTGGTTCATTGGCTAAAGCAAAATTTTGTAACG
TATTAGGACATCCCCTTAGTAAACCGGCCCGGGCCGATTCGTCGGATTCTGATATTATTGAGCGATTTGTGCGTATATGC
AGAAATCTTTCTCATTATCACAGCGGATCCTCAAAAAAAAAAAGTTTGTATCGAATAAAGTATATACTTCGACTTTCTTG
TGCTAGAACTTTAGCTCGTAAACACAAGACTACTGTACGTTCTTTTTTGAAAAGATTAGGTTCGGAATTATTGGAGGAAT
TCCTTACGGAAGACGGGCAGGTTATTTCTTTGATCTTCCCAAGAACTTCTTCGACTTCGTGGAGGTTATATAGAGGGGGG
ATTTGGTATTTGGATATTACTTGTATCAATGATCTGGCCAATCATGAATGA
>2708578 ; superkingdom: Eukaryota, kingdom: Viridiplantae, phylum: Streptophyta, order: Saxifragales, family: Paeoniaceae, genus: Paeonia, species: Paeonia emodi ; 2708578
ATGGAGAAATCTCAAGGATATTTAGAACTAGATAAATCTTGGCGACATGATTTCCTATATCCACTTATTTTTCAAGAGTA
TATTTATGCACTTGCTCATGAGCAGGGTTTAAATAGGTCAATTTTGTTAGAAAATACGGATCATGACAATAAATATAGTT
CACTAATTGTGAAACGTTTAATTACTCTAATACATCAACAGAATCATTTTCTTATTTTCGATAATGATTCGAATCAAAAT
CCGTTTTGGAAGCACAACAACAATTTGTATTCTCAAACGATATCAGAAGGGTTTGTAATCATAGTGGAAATTCCATTTTC
CCCACGATTCGTAGATTCCCTAGAAGAGAAAAAAAAAATATTAAAATCTAATAATTTACGATCAATTCATTCAATATTTC
CGTTTTTAGAGGACCAAATTTTACATTTAAATTTTGTAGCAAATATACTAATACCCTACCCTATCCATCTGGAAATCGTG
ATTCAAAGCCTTCGCTATCGGGTAAAAGATGCCTCTTCTTTGCATTTATTACGATTCTTTCTCTTTACTCTAAACAAATC
CATTTCTAGTTTTTCAAAAAGGAATCAACGATTCTTCTTGTTCCTATATAATTCTCATGTATATGAATATGAATCCACCT
TCCTTTTTCTCCGTAACAAAACCTCTCATTTACGATCAACGTCTTCTGGGGCCTTTCTTGAGCGAATATTTTTCTATGGA
AAAATAAAGCATCTTATAGAAGTTTTTGCTAATGATTTTCAGGCCATCCTATGGTTGTTCAAGGATCCTTTCATGCATTA
TGTTAGGTATCAGGGAAAGTCAATTCTGGCTTCAAAAAGGACGTCTCTTCGGATGAATAAATGGAAATATTACCTTGTCA
ATTTCTGGCAATGTCAGTTTTATGTGTGGTCTCAACCCGGAAGGGTCTCTATAAACCAATTATCTAATCATTCACTCGAT
TTTCTAGGCTATCTTTCGAGTGTACGACGAAATCCTTTAGCGGTGCGGAGTCAAATGCTAGAAAATTCATTTTTAACGGA
TAATGCTATTAAGAAGTTTGATATCATAGTTCTACTTATTTCTCTGATTGGTTCATTGGCTAAAGCAAAATTTTGTAACG
TATTAGGACATCCCCTTAGTAAACCGGCCCGGGCCGATTCGTCGGATTCTGATATTATTGAGCGATTTGTGCGTATATGC
AGAAATCTTTCTCATTATCACAGCGGATCCTCAAAAAAAAAAAGTTTGTATCGAATAAAGTATATACTTCGACTTTCTTG
TGCTAGAACTTTAGCTCGTAAACACAAGACTACTGTACGTTCTTTTTTGAAAAGATTAGGTTCGGAATTATTGGAGGAAT
TCCTTACGGAAGACGGGCAGGTTATTTCTTTGATCTTCCCAAGAACTTCTTCGACTTCGTGGAGGTTATATAGAGGGGGG
ATTTGGTATTTGGATATTACTTGTATCAATGATCTGGCCAATCATGAATGA
>2708580 ; superkingdom: Eukaryota, kingdom: Viridiplantae, phylum: Streptophyta, order: Saxifragales, family: Paeoniaceae, genus: Paeonia, species: Paeonia sterniana ; 2708580
ATGGAGAAATATCAAGGATATTTAGAACTAGATAAATCTTGGCGACATGATTTCCTATATCCACTTATTTTTCAAGAGTA
TATTTATGCACTTGCTCATGAGCAGGGTTTAAATAGGTCAATTTTGTTAGAAAATACGGATCATGACAATAAATATAGTT
CACTAATTGTGAAACGTTTAATTACTCTAATACATCAACAGAATCATTTTCTTATTTTCGATAATGATTCGAATCAAAAT
CCGTTTTGGAAGCACAACAACAATTTGTATTCTCAAACGATATCAGAAGGGTTTGTAATCATAGTGGAAATTCCATTTTC
CCCACGATTCGTAGATTCCCTAGAAGAGAAAAAAAAAATATTAAAATCTAATAATTTACGATCAATTCATTCAATATTTC
CGTTTTTAGAGGACCAAATTTTACATTTAAATTTTGTAGCAAATATACTAATACCCTACCCTATCCATCTGGAAATCGTG
GTTCAAAGCCTTCGCTATCGGGTAAAAGATGCCTCTTCTTTGCATTTATTACGATTCTTTCTCTTTACTCTAAACAAATC
CATTTCTAGTTTTTCAAAAAGGAATCAACGATTCTTCTTGTTCCTATATAATTCTCATGTATATGAATATGAATCCACCT
TCCTTTTTCTCCGTAACAAAACCTCTCATTTACGATCAACGTCTTCTGGGGCCTTTCTTGAGCGAATATTTTTCTATGGA
AAAATAAAGCATCTTATAGAAGTTTTTGCTAATGATTTTCAGGCCATCCTATGGTTGTTCAAGGATCCTTTCATGCATTA
TGTTAGGTATCAGGGAAAGTCAATTCTGGCTTCAAAAAGGACGTCTCTTCGGATGAATAAATGGAAATATTACCTTGTCA
ATTTCTGGCAATGTCAGTTTTATGTGTGGTCTCAACCCGGAAGGGTCTCTATAAACCAATTATCTAATCATTCACTAGAT
TTTCTAGGCTATCTTTCGAGTGTACGACGAAATCCTTTAGCGGTGCGGAGTCAAATGCTAGAAAATTCATTTTTAACGGA
TAATGCTATTAAGAAGTTTGATATCATAGTTCTACTTATTTCTCTGATTGGTTCATTGGCTAAAGCAAAATTTTGTAACG
TATTAGGACATCCCCTTAGTAAACCGGCCCGGGCCGATTCGTCGGATTCTGATATTATTGAGCGATTTGTGCGTATATGC
AGAAATCTTTCTCATTATCACAGCGGATCCTCAAAAAAAAAAAGTTTGTATCGAATAAAGTATATACTTCGACTTTCTTG
TGCTAGAACTTTAGCTCGTAAACACAAGACTACTGTACGTTCTTTTTTGAAAAGATTAGGTTCGGAATTATTGGAGGAAT
TCCTTACGGAAGACGGGCAGGTTATTTCTTTGATCTTCCCAAGAACTTCTTCGACTTCGTGGAGGTTATATAGAGGGGGG
ATTTGGTATTTGGATATTACTTGTATCAATGATCTGGCCAATCATGAATGA
>2708582 ; superkingdom: Eukaryota, kingdom: Viridiplantae, phylum: Streptophyta, order: Saxifragales, family: Paeoniaceae, genus: Paeonia, species: Paeonia clusii ; 2708582
ATGGAGAAATCTCAAGGATATTTAGAACTAGATAAATCTTGGCGACATGATTTCCTATATCCACTTATTTTTCAAGAGTA
TATTTATGCACTTGCTCATGAGCAGGGTTTAAATAGGTCAATTTTGTTAGAAAATACGGATCATGACAATAAATATAGTT
CACTAATTGTGAAACGTTTAATTACTCTAATACATCAACAGAATCATTTTCTTATTTTCGATAATGATTCGAATCAAAAT
CCGTTTTGGAAGCACAACAACAATTTGTATTCTCAAACGATATCAGAAGGGTTTGTAATCATAGTGGAAATTCCATTTTC
CCCACGATTCGTAGATTCCCTAGAAGAGAAAAAAAAAATATTAAAATCTAATAATTTACGATCAATTCATTCAATATTTC
CTTTTTTAGAGGACCAAATTTTACATTTAAATTTTGTAGCAAATATACTAATACCCTACCCTATCCATCTGGAAATCGTG
GTTCAAAGCCTTCGCTATCGGGTAAAAGATGCCTCTTCTTTGCATTTATTACGATTCTTTCTCTTTACTCTAAACAAATC
CATTTCTAGTTTTTCAAAAAGGAATCAACGATTCTTCTTGTTCCTATATAATTCTCATGTATATGAATATGAATCCACCT
TTCTTTTTCTCCGTAACAAAACCTCTCATTTACGATCAACGTCTTCTGGGGCCTTTCTTGAGCGAATATTTTTCTATGGA
AAAATAAAGCATCTTATAGAAGTTTTTGCTAATGATTTTCAGGCCATCCTATGGTTGTTCAAGGATCCTTTCATGCATTA
TGTTAGGTATCAGGGAAAGTCAATTCTGGCTTCAAAAAGGACGTCTCTTCGGATGAATAAATGGAAATATTACCTTGTCA
ATTTCTGGCAATGTCAGTTTTATGTGTGGTCTCAACCCGGAAGGGTCTCTATAAACCAATTATCTAATCATTCACTCGAT
TTTCTAGGCTATCTTTCGAGTGTACGACGAAATCCTTTAGCGGTGCGGAGTCAAATGCTAGAAAATTCATTTTTAACGGA
TAATGCTATTAAGAAGTTTGATATCATAGTTCTACTTATTTCTCTGATTGGTTCATTGGCTAAAGCAAAATTTTGTAACG
TATTAGGACATCCCCTTAGTAAACCGGCCCGGGCCGATTCGTCGGATTCTGATATTATTGAGCGATTTGTGCGTATATGC
AGAAATCTTTCTCATTATCACAGCGGATCCTCAAAAAAAAAAAGTTTGTATCGAATAAAGTATATACTTCGACTTTCTTG
TGCTAGAACTTTAGCTCGTAAACACAAGACTACTGTACGTTCTTTTTTGAAAAGATTAGGTTCGGAATTATTGGAGGAAT
TCCTTACGGAAGACGGGCAGGTTATTTCTTTGATCTTCCCAAGAACTTCTTCGACTTCGTGGAGGTTATATAGAGGGGGG
ATTTGGTATTTGGATATTACTTGTATCAATGATCTGGCCAATCATGAATGA
>2708584 ; superkingdom: Eukaryota, kingdom: Viridiplantae, phylum: Streptophyta, order: Saxifragales, family: Paeoniaceae, genus: Paeonia, species: Paeonia clusii, subspecies: Paeonia clusii subsp. rhodia ; 2708584
ATGGAGAAATCTCAAGGATATTTAGAACTAGATAAATCTTGGCGACATGATTTCCTATATCCACTTATTTTTCAAGAGTA
TATTTATGCACTTGCTCATGAGCAGGGTTTAAATAGGTCAATTTTGTTAGAAAATACGGATCATGACAATAAATATAGTT
CACTAATTGTGAAACGTTTAATTACTCTAATACATCAACAGAATCATTTTCTTATTTTCGATAATGATTCGAATCAAAAT
CCGTTTTGGAAGCACAACAACAATTTGTATTCTCAAACGATATCAGAAGGGTTTGTAATCATAGTGGAAATTCCATTTTC
CCCACGATTCGTAGATTCCCTAGAAGAGAAAAAAAAAATATTAAAATCTAATAATTTACGATCAATTCATTCAATATTTC
CTTTTTTAGAGGACCAAATTTTACATTTAAATTTTGTAGCAAATCTACTAATACCCTACCCTATCCATCTGGAAATCGTG
GTTCAAAGCCTTCGCTATCGGGTAAAAGATGCCTCTTCTTTGCATTTATTACGATTCTTTCTCTTTACTCTAAACAAATC
CATTTCTAGTTTTTCAAAAAGGAATCAACGATTCTTCTTGTTCCTATATAATTCTCATGTATATGAATATGAATCCACCT
TTCTTTTTCTCCGTAACAAAACCTCTCATTTACGATCAACGTCTTCTGGGGCCTTTCTTGAGCGAATATTTTTCTATGGA
AAAATAAAGCATCTTATAGAAGTTTTTGCTAATGATTTTCAGGCCATCCTATGGTTGTTCAAGGATCCTTTCATGCATTA
TGTTAGGTATCAGGGAAAGTCAATTCTGGCTTCAAAAAGGACGTCTCTTCGGATGAATAAATGGAAATATTACCTTGTCA
ATTTCTGGCAATGTCAGTTTTATGTGTGGTCTCAACCCGGAAGGGTCTCTATAAACCAATTATCTAATCATTCACTCGAT
TTTCTAGGCTATCTTTCGAGTGTACGACGAAATCCTTTAGCGGTGCGGAGTCAAATGCTAGAAAATTCATTTTTAACGGA
TAATGCTATTAAGAAGTTTGATATCATAGTTCTACTTATTTCTCTGATTGGTTCATTGGCTAAAGCAAAATTTTGTAACG
TATTAGGACATCCCCTTAGTAAACCGGCCCGGGCCGATTCGTCGGATTCTGATATTATTGAGCGATTTGTGCGTATATGC
AGAAATCTTTCTCATTATCACAGCGGATCCTCAAAAAAAAAAAGTTTGTATCGAATAAAGTATATACTTCGCCTTTCTTG
TGCTAGAACTTTAGCTCGTAAACACAAGACTACTGTACGTTCTTTTTTGAAAAGATTAGGTTCGGAATTATTGGAGGAAT
TCCTTACGGAAGACGGGCAGGTTATTTCTTTGATCTTCCCAAGAACTTCTTCGACTTCGTGGAGGTTATATAGAGGGGGG
ATTTGGTATTTGGATATTACTTGTATCAATGATCTGGCCAATCATGAATGA
>2708586 ; superkingdom: Eukaryota, kingdom: Viridiplantae, phylum: Streptophyta, order: Saxifragales, family: Paeoniaceae, genus: Paeonia, species: Paeonia broteri ; 2708586
ATGGAGAAATCTCAAGGATATTTAGAACTAGATAAATCTTGGCGACATGATTTCCTATATCCACTTATTTTTCAAGAGTA
TATTTATGCACTTGCTCATGAGCAGGGTTTAAATAGGTCAATTTTGTTAGAAAATACGGATCATGACAATAAATATAGTT
CACTAATTGTGAAACGTTTAATTACTCTAATACATCAACAGAATCATTTTCTTATTTTCGATAATGATTCGAATCAAAAT
CCGTTTTGGAAGCACAACAACAATTTGTATTCTCAAACGATATCAGAAGGGTTTGTAATCATAGTGGAAATTCCATTTTC
CCCACGATTCGTAGATTCCCTAGAAAAGAAAAAAAAAATATTAAAATCTAATAATTTACGATCAATTCATTCAATATTTC
CTTTTTTAGAGGACCAAATTTTACATTTAAATTTTGTAGCAAATATACTAATACCCTACCCTATCCATCTGGAAATCCTG
GTTCAAAGCCTTCGCTATCGGGTAAAAGATGCCTCTTCTTTGCATTTATTACGATTCTTTCTCTTTACTCTAAACAAATC
CATTTCTAGTTTTTCAAAAAGGAATCGACGATTCTTCTTGTTCCTATATAATTCTCATGTATATGAATATGAATCCACCT
TTCTTTTTCTCCGTAACAAAACCTCTCATTTACGATCAACGTCTTCTGGGGCCTTTCTTGAGCGAATATTTTTCTATGGA
AAAATAAAGCATCTTATAGAAGTTTTTGCTAATGATTTTCAGGCCATCCTATGGTTGTTCAAGGATCCTTTCATGCATTA
TGTTAGGTATCAGGGAAAGTCAATTCTGGCTTCAAAAAGGACGTCTCTTCGGATGAATAAATGGAAATATTACCTTGTCA
ATTTCTGGCAATGTCGGTTTTATGTGTGGTCTCAACCCGGAAGGGTCTCTATAAACCAATTATCTAATCATTCACTCGAT
TTTCTAGGCTATCTTTCGAGTGTACGACGAAATCCTTTAGCGGTGCGGAGTCAAATGCTAGAAAATTCATTTTTAACGGA
TAATGCTATTAAGAAGTTTGATATCATAGTTCTACTTATTTCTCTGATTGGTTCATTGGCTAAAGCAAAATTTTGTAACG
TATTAGGACATCCCCTTAGTAAACCGGCCCGGGCCGATTCGTCGGATTCTGATATTATTGAGCGATTTGTGCGTATATGC
AGAAATCTTTCTCATTATCACAGCGGATCCTCAAAAAAAAAAAGTTTGTATCGAATAAAGTATATACTTCGACTTTCTTG
TGCTAGAACTTTAGCTCGTAAACACAAGACTACTGTACGTTCTTTTTTGAAAAGATTAGGTTCGGAATTATTGGAGGAAT
TCCTTACGGAAGACGGGCAGGTTATTTCTTTGATCTTCCCAAGAACTTCTTCGACTTCGTGGAGGTTATATAGAGGGGGG
ATTTGGTATTTGGATATTACTTGTATCAATGATCTGGCCAATCATGAATGA
>2708588 ; superkingdom: Eukaryota, kingdom: Viridiplantae, phylum: Streptophyta, order: Saxifragales, family: Paeoniaceae, genus: Paeonia, species: Paeonia coriacea ; 2708588
ATGGAGAAATCTCAAGGATATTTAGAACTAGATAAATCTTGGCGACATGATTTCCTATATCCACTTATTTTTCAAGAGTA
TATTTATGCACTTGCTCATGAGCAGGGTTTAAATAGGTCAATTTTGTTAGAAAATACGGATCATGACAATAAATATAGTT
CACTAATTGTGAAACGTTTAATTACTCTAATACATCAACAGAATCATTTTCTTATTTTCGATAATGATTCGAATCAAAAT
CCGTTTTGGAAGCACAACAACAATTTGTATTCTCAAACGATATCAGAAGGGTTTGTAATCATAGTGGAAATTCCATTTTC
CCCACGATTCGTAGATTCCCTAGAAAAGAAAAAAAAAATATTAAAATCTAATAATTTACGATCAATTCATTCAATATTTC
CTTTTTTAGAGGACCAAATTTTACATTTAAATTTTGTAGCAAATATACTAATACCCTACCCTATCCATCTGGAAATCGTG
GTTCAAAGCCTTCGCTATCGGGTAAAAGATGCCTCTTCTTTGCATTTATTACGATTCTTTCTCTTTACTCTAAACAAATC
CATTTCTAGTTTTTCAAAAAGGAATCAACGATTCTTCTTGTTCCTATATAATTCTCATGTATATGAATATGAATCCACCT
TTCTTTTTCTCCGTAACAAAACCTCTCATTTACGATCAACGTCTTCTGGGGCCTTTCTTGAGCGAATATTTTTCTATGGA
AAAATAAAGCATCTTATAGAAGTTTTTGCTAATGATTTTCAGGCCATCCTATGGTTGTTCAAGGATCCTTTCATGCATTA
TGTTAGGTATCAGGGAAAGTCAATTCTGGCTTCAAAAAGGACGTCTCTTCGGATGAATAAATGGAAATATTACCTTGTCA
ATTTCTGGCAATGTCAGTTTTATGTGTGGTCTCAACCCGGAAGGGTCTCTATAAACCAATTATCTAATCATTCACTCGAT
TTTCTAGGCTATCTTTCGAGTGTACGACGAAATCCTTTAGCGGTGCGGAGTCAAATGCTAGAAAATTCATTTTTAACGGA
TAATGCTATTAAGAAGTTTGATATCATAGTTCTACTTATTTCTCTGATTGGTTCATTGGCTAAAGCAAAATTTTGTAACG
TATTAGGACATCCCCTTAGTAAACCGGCCCGGGCCGATTCGTCGGATTCTGATATTATTGAGCGATTTGTGCGTATATGC
AGAAATCTTTCTCATTATCACAGCGGATCCTCAAAAAAAAAAAGTTTGTATCGAATAAAGTATATACTTCGACTTTCTTG
TGCTAGAACTTTAGCTCGTAAACACAAGACTACTGTACGTTCTTTTTTGAAAAGATTAGGTTCGGAATTATTGGAGGAAT
TCCTTACGGAAGACGGGCAGGTTATTTCTTTGATCTTCCCAAGAACTTCTTCGACTTCGTGGAGGTTATATAGAGGGGGG
ATTTGGTATTTGGATATTACTTGTATCAATGATCTGGCCAATCATGAATGA
>2708590 ; superkingdom: Eukaryota, kingdom: Viridiplantae, phylum: Streptophyta, order: Saxifragales, family: Paeoniaceae, genus: Paeonia, species: Paeonia mascula, subspecies: Paeonia mascula subsp. russoi ; 2708590
ATGGAGAAATCTCAAGGATATTTAGAACTAGATAAATCTTGGCGACATAATTTCCTATATCCACTTATTTTTCAAGAGTA
TATTTATGCACTTGCTCATGAGCAGGGTTTAAATAGGTCAATTTTGTTAGAAAATACGGATCATGACAATAAATATAGTT
CACTAATTGTGAAACGTTTAATTACTCTAATACATCAACAGAATCATTTTCTTATTTTCGATAATGATTCGAATCAAAAT
CCGTTTTGGAAGCACAACAACAATTTGTATTCTCAAACGATATCAGAAGGGTTTGTAATCATAGTGGAAATTCCATTTTC
CCCACGATTCGTAGATTCCCTAGAAGAGAAAAAAAAAATATTAAAATCTAATAATTTACGATCAATTCATTCAATATTTC
CTTTTTTAGAGGACCAAATTTTACATTTAAATTTTGTAGCAAATATACTAATACCCTACCCTATCCATCTGGAAATCGTG
GTTCAAAGCCTTCGCTATCGGGTAAAAGATGCCTCTTCTTTGCATTTATTACGATTCTTTCTCTTTACTCTAAACAAATC
CATTTCTAGTTTTTCAAAAAGGAATCAACGATTCTTCTTGTTCCTATATAATTCTCATGTATATGAATATGAATCCACCT
TTCTTTTTCTCCGTAACAAAACCTCTCATTTACGATCAACGTCTTCTGGGGCCTTTCTTGAGCGAATATTTTTCTATGGA
AAAATAAAGCATCTTATAGAAGTTTTTGCTAATGATTTTCAGGCCATCCTATGGTTGTTCAAGGATCCTTTCATGCATTA
TGTTAGGTATCAGGGAAAGTCAATTCTGGCTTCAAAAAGGACGTCTCTTCGGATGAATAAATGGAAATATTACCTTGTCA
ATTTCTGGCAATGTCAGTTTTATGTGTGGTCTCAACCCGGAAGGGTCTCTATAAACCAATTATCTAATCATTCACTCGAT
TTTCTAGGCTATCTTTCGAGTGTACGACGAAATCCTTTAGCGGTGCGGAGTCAAATGCTAGAAAATTCATTTTTAACGGA
TAATGCTATTAAGAAGTTTGATATCATAGTTCTACTTATTTCTCTGATTGGTTCATTGGCTAAAGCAAAATTTTGTAACG
TATTAGGACATCCCCTTAGTAAACCGGCCCGGGCCGATTCGTCGGATTCTGATATTATTGAGCGATTTGTGCGTATATGC
AGAAATCTTTCTCATTATCACAGCGGATCCTCAAAAAAAAAAAGTTTGTATCGAATAAAGTATATACTTCGACTTTCTTG
TGCTAGAACTTTAGCTCGTAAACACAAGACTACTGTACGTTCTTTTTTGAAAAGATTAGGTTCGGAATTATTGGAGGAAT
TCCTTACGGAAGACGGGCAGGTTATTTCTTTGATCTTCCCAAGAACTTCTTCGACTTCGTGGAGGTTATATAGAGGGGGG
ATTTGGTATTTGGATATTACTTGTATCAATGATCTGGCCAATCATGAATGA
>2708592 ; superkingdom: Eukaryota, kingdom: Viridiplantae, phylum: Streptophyta, order: Saxifragales, family: Paeoniaceae, genus: Paeonia, species: Paeonia cambessedesii ; 2708592
ATGGAGAAATCTCAAGGATATTTAGAACTAGATAAATCTTGGCGACATAATTTCCTATATCCACTTATTTTTCAAGAGTA
TATTTATGCACTTGCTCATGAGCAGGGTTTAAATAGGTCAATTTTGTTAGAAAATACGGATCATGACAATAAATATAGTT
CACTAATTGTGAAACGTTTAATTACTCTAATACATCAACAGAATCATTTTCTTATTTTCGATAATGATTCGAATCAAAAT
CCGTTTTGGAAGCACAACAACAATTTGTATTCTCAAACGATATCAGAAGGGTTTGTAATCATAGTGGAAATTCCATTTTC
CCCACGATTCGTAGATTCCCTAGAAGAGAAAAAAAAAATATTAAAATCTAATAATTTACGATCAATTCATTCAATATTTC
CTTTTTTAGAGGACCAAATTTTACATTTAAATTTTGTAGCAAATATACTAATACCCTACCCTATCCATCTGGAAATCGTG
GTTCAAAGCCTTCGCTATCGGGTAAAAGATGCCTCTTCTTTGCATTTATTACGATTCTTTCTCTTTACTCTAAACAAATC
CATTTCTAGTTTTTCAAAAAGGAATCAACGATTCTTCTTGTTCCTATATAATTCTCATGTATATGAATATGAATCCACCT
TTCTTTTTCTCCGTAACAAAACCTCTCATTTACGATCAACGTCTTCTGGGGCCTTTCTTGAGCGAATATTTTTCTATGGA
AAAATAAAGCATCTTATAGAAGTTTTTGCTAATGATTTTCAGGCCATCCTATGGTTGTTCAAGGATCCTTTCATGCATTA
TGTTAGGTATCAGGGAAAGTCAATTCTGGCTTCAAAAAGGACGTCTCTTCGGATGAATAAATGGAAATATTACCTTGTCA
ATTTCTGGCAATGTCAGTTTTATGTGTGGTCTCAACCCGGAAGGGTCTCTATAAACCAATTATCTAATCATTCACTCGAT
TTTCTAGGCTATCTTTCGAGTGTACGACGAAATCCTTTAGCGGTGCGGAGTCAAATGCTAGAAAATTCATTTTTAACGGA
TAATGCTATTAAGAAGTTTGATATCATAGTTCTACTTATTTCTCTGATTGGTTCATTGGCTAAAGCAAAATTTTGTAACG
TATTAGGACATCCCCTTAGTAAACCGGCCCGGGCCGATTCGTCGGATTCTGATATTATTGAGCGATTTGTGCGTATATGC
AGAAATCTTTCTCATTATCACAGCGGATCCTCAAAAAAAAAAAGTTTGTATCGAATAAAGTATATACTTCGACTTTCTTG
TGCTAGAACTTTAGCTCGTAAACACAAGACTACTGTACGTTCTTTTTTGAAAAGATTAGGTTCGGAATTATTGGAGGAAT
TCCTTACGGAAGACGGGCAGGTTATTTCTTTGATCTTCCCAAGAACTTCTTCGACTTCGTGGAGGTTATATAGAGGGGGG
ATTTGGTATTTGGATATTACTTGTATCAATGATCTGGCCAATCATGAATGA
>2708594 ; superkingdom: Eukaryota, kingdom: Viridiplantae, phylum: Streptophyta, order: Saxifragales, family: Paeoniaceae, genus: Paeonia, species: Paeonia tenuifolia ; 2708594
ATGGAGAAATCTCAAGGATATTTAGAACTAGATAAATCTTGGCGACATGATTTCCTATATCCACTTATTTTTCAAGAGTA
TATTTATGCACTTGCTCATGAGCAGGGTTTAAATAGGTCAATTTTGTTAGAAAATACGGATCATGACAATAAATATAGTT
CACTAATTGTGAAACGTTTAATTACTCTAATACATCAACAGAATCATTTTCTTATTTTCGATAATGATTCGAATCAAAAT
CCGTTTTGGAAGCACAACAACAATTTGTATTCTCAAACGATATCAGAAGGGTTTGTAATTATAGTGGAAATTCCATTTTC
CCCACGATTCGTAGATTCCCTAGAAGAGAAAAAAAAAATATTAAAATCTAATAATTTACGATCAATTCATTCAATATTTC
CTTTTTTAGAGGACCAAATTTTACATTTAAATTTTGTAGCAAATATACTAATACCCTACCCTATCCATCTGGAAATCGTG
GTTCAAAGCCTTCGCTATCGGGTAAAAGATGCCTCTTCTTTGCATTTATTACGATTCTTTCTCTTTACTCTAAACAAATC
CATTTCTAGTTTTTCAAAAAGGAATCAACGATTCTTCTTGTTCCTATATAATTCTCATGTATATGAATATGAATCCACCT
TTCTTTTTCTCCGTAACAAAACCTCTCATTTACGATCAACGTCTTCTGGGGCCTTTCTTGAGCGAATATTTTTCTATGGA
AAAATAAAGCATCTTATAGAAGTTTTTGCTAATGATTTTCAGGCCATCCTATGGTTGTTCAAGGATCCTTTCATGCATTA
TGTTAGGTATCAGGGAAAGTCAATTCTGGCTTCAAAAAGGACGTCTCTTCGGATGAATAAATGGAAATATTACCTTGTCA
ATTTCTGGCAATGTCAGTTTTATGTGTGGTCTCAACCCGGAAGGGTCTCTATAAACCAATTATCTAATCATTCACTCGAT
TTTCTAGGCTATCTTTCGAGTGTACGACGAAATCCTTTAGCGGTGCGGAGTCAAATGCTAGAAAATTCATTTTTAACGGA
TAATGCTATTAAGAAGTTTGATATCATAGTTCTACTTATTTCTCTGATTGGTTCATTGGCTAAAGCAAAATTTTGTAACG
TATTAGGACATCCCCTTAGTAAACCGGCCCGGGCCGATTCGTCGGATTCTGATATTATTGAGCGATTTGTGCGTATATGC
AGAAATCTTTCTCATTATCACAGCGGATCCTCAAAAAAAAAAAGTTTGTATCGAATAAAGTATATACTTCGACTTTCTTG
TGCTAGAACTTTAGCTCGTAAACACAAGACTACTGTACGTTCTTTTTTGAAAAGATTAGGTTCGGAATTATTGGAGGAAT
TCCTTACGGAAGACGGGCAGGTTATTTCTTTGATCTTCCCAAGAACTTCTTCGACTTCGTGGAGGTTATATAGAGGGGGG
ATTTGGTATTTGGATATTACTTGTATCAATGATCTGGCCAATCATGAATGA
>2708596 ; superkingdom: Eukaryota, kingdom: Viridiplantae, phylum: Streptophyta, order: Saxifragales, family: Paeoniaceae, genus: Paeonia, species: Paeonia arietina ; 2708596
ATGGAGAAATCTCAAGGATATTTAGAACTAGATAAATCTTGGCGACATGATTTCCTATATCCACTTATTTTTCAAGAGTA
TATTTATGCACTTGCTCATGAGCAGGGTTTAAATAGGTCAATTTTGGTAGAAAATACGGATCATGACAATAAATATAGTT
CACTAATTGTGAAACGTTTAATTACTCTAATATATCAACAGAATCATTTTCTTATTTTCGATAATGATTCGAATCAAAAT
CCGTTTTGGAAGCACAACAACAATTTGTATTCTCAAACGATATCAGAAGGGTTTGTAATCATAGTGGAAATTCCATTTTC
CCCACGATTCGTAGATTCCCTAGAAGAGAAAAAAAAAATATTAAAATCTAATAATTTACGATCAATTCATTCAATATTTC
CTTTTTTAGAGGACCAAATTTTACATTTAAATTTTGTAGCAAATATACTAATACCCTACCCTATCCATCTGGAAATCGTG
GTTCAAAGCCTTCGCTATCGGGTAAAAGATGCCTCTTCTTTGCATTTATTACGATTCTTTCTCTTTACTCTAAACAAATC
CATTTCTAGTTTTTCAAAAAGGAATCAACGCTTCTTCTTGTTCCTATATAATTCTCATGTATATGAATATGAATCCACCT
TTCTTTTTCTCCGTAACAAAACCTCTCATTTACGATCAACGTCTTCTGGGGCCTTTCTTGAGCGAATATTTTTCTATGGA
AAAATAAAGCATCTTATAGAAGTTTTTGCTAATGATTTTCAGGCCATCCTATGGTTGTTCAAGGATCCTTTCATGCATTA
TGTTAGGTATCAGGGAAAGTCAATTCTGGCTTCAAAAAGGACGTCTCTTCGGATGAATAAATGGAAATATTACCTTGTCA
ATTTCTGGCAATGTCAGTTTTATGTGTGGTCTCAACCCGGAAGGGTCTCTATAAACCAATTATCTAATCATTCACTCGAT
TTTCTAGGCTATCTTTCGAGTGTACGACGAAATCCTTTAGCGGTGCGGAGTCAAATGCTAGAAAATTCATTTTTAACGGA
TAATGCTATTAAGAAGTTTGATATCATAGTTCTACTTATTTCTCTGATTGGTTCATTGGCTAAAGCAAAATTTTGTAACG
TATTAGGACATCCCCTTAGTAAACCGGCCCGGGCCGATTCGTCGGATTCTGATATTATTGAGCGATTTGTGCGTATATGC
AGAAATCTTTCTCATTATCACAGCGGATCCTCAAAAAAAAAAAGTTTGTATCGAATAAAGTATATACTTCGACTTTCTTG
TGCTAGAACTTTAGCTCGTAAACACAAGACTACTGTACGTTCTTTTTTGAAAAGATTAGGTTCGGAATTATTGGAGGAAT
TCCTTACGGAAGACGGGCAGGTTATTTCTTTGATCTTCCCAAGAACTTCTTCGACTTCGTGGAGGTTATATAGAGGGGGG
ATTTGGTATTTGGATATTACTTGTATCAATGATCTGGCCAATCATGAATGA
>2708598 ; superkingdom: Eukaryota, kingdom: Viridiplantae, phylum: Streptophyta, order: Saxifragales, family: Paeoniaceae, genus: Paeonia, species: Paeonia officinalis, subspecies: Paeonia officinalis subsp. banatica ; 2708598
ATGGAGAAATCTCAAGGATATTTAGAACTAGATAAATCTTGGCGACATGATTTCCTATATCCACTTATTTTTCAAGAGTA
TATTTATGCACTTGCTCATGAGCAGGGTTTAAATAGGTCAATTTTGGTAGAAAATACGGATCATGACAATAAATATAGTT
CACTAATTGTGAAACGTTTAATTACTCTAATATATCAACAGAATCATTTTCTTATTTTCGATAATGATTCGAATCAAAAT
CCGTTTTGGAAGCACAACAACAATTTGTATTCTCAAACGATATCAGAAGGGTTTGTAATCATAGTGGAAATTCCATTTTC
CCCACGATTCGTAGATTCCCTAGAAGAGAAAAAAAAAATATTAAAATCTAATAATTTACGATCAATTCATTCAATATTTC
CTTTTTTAGAGGACCAAATTTTACATTTAAATTTTGTAGCAAATATACTAATACCCTACCCTATCCATCTGGAAATCGTG
GTTCAAAGCCTTCGCTATCGGGTAAAAGATGCCTCTTCTTTGCATTTATTACGATTCTTTCTCTTTACTCTAAACAAATC
CATTTCTAGTTTTTCAAAAAGGAATCAACGCTTCTTCTTGTTCCTATATAATTCTCATGTATATGAATATGAATCCACCT
TTCTTTTTCTCCGTAACAAAACCTCTCATTTACGATCAACGTCTTCTGGGGCCTTTCTTGAGCGAATATTTTTCTATGGA
AAAATAAAGCATCTTATAGAAGTTTTTGCTAATGATTTTCAGGCCATCCTATGGTTGTTCAAGGATCCTTTCATGCATTA
TGTTAGGTATCAGGGAAAGTCAATTCTGGCTTCAAAAAGGACGTCTCTTCGGATGAATAAATGGAAATATTACCTTGTCA
ATTTCTGGCAATGTCAGTTTTATGTGTGGTCTCAACCCGGAAGGGTCTCTATAAACCAATTATCTAATCATTCACTCGAT
TTTCTAGGCTATCTTTCGAGTGTACGACGAAATCCTTTAGCGGTGCGGAGTCAAATGCTAGAAAATTCATTTTTAACGGA
TAATGCTATTAAGAAGTTTGATATCATAGTTCTACTTATTTCTCTGATTGGTTCATTGGCTAAAGCAAAATTTTGTAACG
TATTAGGACATCCCCTTAGTAAACCGGCCCGGGCCGATTCGTCGGATTCTGATATTATTGAGCGATTTGTGCGTATATGC
AGAAATCTTTCTCATTATCACAGCGGATCCTCAAAAAAAAAAAGTTTGTATCGAATAAAGTATATACTTCGACTTTCTTG
TGCTAGAACTTTAGCTCGTAAACACAAGACTACTGTACGTTCTTTTTTGAAAAGATTAGGTTCGGAATTATTGGAGGAAT
TCCTTACGGAAGACGGGCAGGTTATTTCTTTGATCTTCCCAAGAACTTCTTCGACTTCGTGGAGGTTATATAGAGGGGGG
ATTTGGTATTTGGATATTACTTGTATCAATGATCTGGCCAATCATGAATGA
>2708600 ; superkingdom: Eukaryota, kingdom: Viridiplantae, phylum: Streptophyta, order: Saxifragales, family: Paeoniaceae, genus: Paeonia, species: Paeonia officinalis ; 2708600
ATGGAGAAATCTCAAGGATATTTAGAACTAGATAAATCTTGGCGACATGATTTCCTATATCCACTTATTTTTCAAGAGTA
TATTTATGCACTTGCTCATGAGCAGGGTTTAAATAGGTCAATTTTGGTAGAAAATACGGATCATGACAATAAATATAGTT
CACTAATTGTGAAACGTTTAATTACTCTAATATATCAACAGAATCATTTTCTTATTTTCGATAATGATTCGAATCAAAAT
CCGTTTTGGAAGCACAACAACAATTTGTATTCTCAAACGATATCAGAAGGGTTTGTAATCATAGTGGAAATTCCATTTTC
CCCACGATTCGTAGATTCCCTAGAAGAGAAAAAAAAAATATTAAAATCTAATAATTTACGATCAATTCATTCAATATTTC
CTTTTTTAGAGGACCAAATTTTACATTTAAATTTTGTAGCAAATATACTAATACCCTACCCTATCCATCTGGAAATCGTG
GTTCAAAGCCTTCGCTATCGGGTAAAAGATGCCTCTTCTTTGCATTTATTACGATTCTTTCTCTTTACTCTAAACAAATC
CATTTCTAGTTTTTCAAAAAGGAATCAACGCTTCTTCTTGTTCCTATATAATTCTCATGTATATGAATATGAATCCACCT
TTCTTTTTCTCCGTAACAAAACCTCTCATTTACGATCAACGTCTTCTGGGGCCTTTCTTGAGCGAATATTTTTCTATGGA
AAAATAAAGCATCTTATAGAAGTTTTTGCTAATGATTTTCAGGCCATCCTATGGTTGTTCAAGGATCCTTTCATGCATTA
TGTTAGGTATCAGGGAAAGTCAATTCTGGCTTCAAAAAGGACGTCTCTTCGGATGAATAAATGGAAATATTACCTTGTCA
ATTTCTGGCAATGTCAGTTTTATGTGTGGTCTCAACCCGGAAGGGTCTCTATAAACCAATTATCTAATCATTCACTCGAT
TTTCTAGGCTATCTTTCGAGTGTACGACGAAATCCTTTAGCGGTGCGGAGTCAAATGCTAGAAAATTCATTTTTAACGGA
TAATGCTATTAAGAAGTTTGATATCATAGTTCTACTTATTTCTCTGATTGGTTCATTGGCTAAAGCAAAATTTTGTAACG
TATTAGGACATCCCCTTAGTAAACCGGCCCGGGCCGATTCGTCGGATTCTGATATTATTGAGCGATTTGTGCGTATATGC
AGAAATCTTTCTCATTATCACAGCGGATCCTCAAAAAAAAAAAGTTTGTATCGAATAAAGTATATACTTCGACTTTCTTG
TGCTAGAACTTTAGCTCGTAAACACAAGACTACTGTACGTTCTTTTTTGAAAAGATTAGGTTCGGAATTATTGGAGGAAT
TCCTTACGGAAGACGGGCAGGTTATTTCTTTGATCTTCCCAAGAACTTCTTCGACTTCGTGGAGGTTATATAGAGGGGGG
ATTTGGTATTTGGATATTACTTGTATCAATGATCTGGCCAATCATGAATGA
>2708602 ; superkingdom: Eukaryota, kingdom: Viridiplantae, phylum: Streptophyta, order: Saxifragales, family: Paeoniaceae, genus: Paeonia, species: Paeonia parnassica ; 2708602
ATGGAGAAATCTCAAGGATATTTAGAACTAGATAAATCTTGGCGACATGATTTCCTATATCCACTTATTTTTCAAGAGTA
TATTTATGCACTTGCTCATGAGCAGGGTTTAAATAGGTCAATTTTGGTAGAAAATACGGATCATGACAATAAATATAGTT
CACTAATTGTGAAACGTTTAATTACTCTAATATATCAACAGAATCATTTTCTTATTTTCGATAATGATTCGAATCAAAAT
CCGTTTTGGAAGCACAACAACAATTTGTATTCTCAAACGATATCAGAAGGGTTTGTAATCATAGTGGAAATTCCATTTTC
CCCACGATTCGTAGATTCCCTAGAAGAGAAAAAAAAAATATTAAAATCTAATAATTTACGATCAATTCATTCAATATTTC
CTTTTTTAGAGGACCAAATTTTACATTTAAATTTTGTAGCAAATATACTAATACCCTACCCTATCCATCTGGAAATCGTG
GTTCAAAGCCTTCGCTATCGGGTAAAAGATGCCTCTTCTTTGCATTTATTACGATTCTTTCTCTTTACTCTAAACAAATC
CATTTCTAGTTTTTCAAAAAGGAATCAACGCTTCTTCTTGTTCCTATATAATTCTCATGTATATGAATATGAATCCACCT
TTCTTTTTCTCCGTAACAAAACCTCTCATTTACGATCAACGTCTTCTGGGGCCTTTCTTGAGCGAATATTTTTCTATGGA
AAAATAAAGCATCTTATAGAAGTTTTTGCTAATGATTTTCAGGCCATCCTATGGTTGTTCAAGGATCCTTTCATGCATTA
TGTTAGGTATCAGGGAAAGTCAATTCTGGCTTCAAAAAGGACGTCTCTTCGGATGAATAAATGGAAATATTACCTTGTCA
ATTTCTGGCAATGTCAGTTTTATGTGTGGTCTCAACCCGGAAGGGTCTCTATAAACCAATTATCTAATCATTCACTCGAT
TTTCTAGGCTATCTTTCGAGTGTACGACGAAATCCTTTAGCGGTGCGGAGTCAAATGCTAGAAAATTCATTTTTAACGGA
TAATGCTATTAAGAAGTTTGATATCATAGTTCTACTTATTTCTCTGATTGGTTCATTGGCTAAAGCAAAATTTTGTAACG
TATTAGGACATCCCCTTAGTAAACCGGCCCGGGCCGATTCGTCGGATTCTGATATTATTGAGCGATTTGTGCGTATATGC
AGAAATCTTTCTCATTATCACAGCGGATCCTCAAAAAAAAAAAGTTTGTATCGAATAAAGTATATACTTCGACTTTCTTG
TGCTAGAACTTTAGCTCGTAAACACAAGACTACTGTACGTTCTTTTTTGAAAAGATTAGGTTCGGAATTATTGGAGGAAT
TCCTTACGGAAGACGGGCAGGTTATTTCTTTGATCTTCCCAAGAACTTCTTCGACTTCGTGGAGGTTATATAGAGGGGGG
ATTTGGTATTTGGATATTACTTGTATCAATGATCTGGCCAATCATGAATGA
>2708604 ; superkingdom: Eukaryota, kingdom: Viridiplantae, phylum: Streptophyta, order: Saxifragales, family: Paeoniaceae, genus: Paeonia, species: Paeonia peregrina ; 2708604
ATGGAGAAATCTCAAGGATATTTAGAACTAGATAAATCTTGGCGACATGATTTCCTATATCCACTTATTTTTCAAGAGTA
TATTTATGCACTTGCTCATGAGCAGGGTTTAAATAGGTCAATTTTGTTAGAAAATACGGATCATGACAATAAATATAGTT
CACTAATTGTGAAACGTTTAATTACTCTAATACATCAACAGAATCATTTTCTTATTTTCGATAATGATTCGAATCAAAAT
CCGTTTTGGAAGCACAACAACAATTTGTATTCTCAAACGATATCAGAAGGGTTTGTAATCATAGTGGAAATTCCATTTTC
CCCACGATTCGTAGATTCCCTAGAAGAGAAAAAAAAAATATTAAAATCTAATAATTTACGATCAATTCATTCAATATTTC
CTTTTTTAGAGGACCAAATTTTACATTTAAATTTTGTAGCAAATATACTAATACCCTACCCTATCCATCTGGAAATCGTG
GTTCAAAGCCTTCGCTATCGGGTAAAAGATGCCTCTTCTTTGCATTTATTACGATTCTTTCTCTTTACTCTAAACAAATC
CATTTCTAGTTTTTCAAAAAGGAATCAACGATTCTTCTTGTTCCTATATAATTCTCATGTATATGAATATGAATCCACCT
TTCTTTTTCTCCGTAACAAAACCTCTCATTTACGATCAACGTCTTCTGGGGCCTTTCTTGAGCGAATATTTTTCTATGGA
AAAATAAAGCATCTTATAGAAGTTTTTGCTAATGATTTTCAGGCCATCCTATGGTTGTTCAAGGATCCTTTCATGCATTA
TGTTAGGTATCAGGGAAAGTCAATTCTGGCTTCAAAAAGGACGTCTCTTCGGATGAATAAATGGAAATATTACCTTGTCA
ATTTCTGGCAATGTCAGTTTTATGTGTGGTCTCAACCCGGAAGGGTCTCTATAAACCAATTATCTAATCATTCACTCGAT
TTTCTAGGCTATCTTTCGAGTGTACGACGAAATCCTTTAGCGGTGCGGAGTCAAATGCTAGAAAATTCATTTTTAACGGA
TAATGCTATTAAGAAGTTTGATATCATAGTTCTACTTATTTCTCTGATTGGTTCATTGGCTAAAGCAAAATTTTGTAACG
TATTAGGACATCCCCTTAGTAAACCGGCCCGGGCCGATTCGTCGGATTCTGATATTATTGAGCGATTTGTGCGTATATGC
AGAAATCTTTCTCATTATCACAGCGGATCCTCAAAAAAAAAAAGTTTGTATCGAATAAAGTATATACTTCGACTTTCTTG
TGCTAGAACTTTAGCTCGTAAACACAAGACTACTGTACGTTCTTTTTTGAAAAGATTAGGTTCGGAATTATTGGAGGAAT
TCCTTACGGAAGACGGGCAGGTTATTTCTTTGATCTTCCCAAGAACTTCTTCGACTTCGTGGAGGTTATATAGAGGGGGG
ATTTGGTATTTGGATATTACTTGTATCAATGATCTGGCCAATCATGAATGA
>2708606 ; superkingdom: Eukaryota, kingdom: Viridiplantae, phylum: Streptophyta, order: Saxifragales, family: Paeoniaceae, genus: Paeonia, species: Paeonia mascula ; 2708606
ATGGAGAAATCTCAAGGATATTTAGAACTAGATAAATCTTGGCGACATGATTTCCTATATCCACTTATTTTTCAAGAGTA
TATTTATGCACTTGCTCATGAGCAGGGTTTAAATAGGTCAATTTTGTTAGAAAATACGGATCATGACAATAAATATAGTT
CACTAATTGTGAAACGTTTAATTACTCTAATACATCAACAGAATCATTTTCTTATTTTCGATAATGATTCGAATCAAAAT
CCGTTTTGGAAGCACAACAACAATTTGTATTCTCAAACGATATCAGAAGGGTTTGTAATCATAGTGGAAATTCCATTTTC
CCCACGATTCGTAGATTCCCTAGAAGAGAAAAAAAAAATATTAAAATCTAATAATTTACGATCAATTCATTCAATATTTC
CTTTTTTAGAGGACCAAATTTTACATTTAAATTTTGTAGCAAATATACTAATACCCTACCCTATCCATCTGGAAATCGTG
GTTCAAAGCCTTCGCTATCGGGTAAAAGATGCCTCTTCTTTGCATTTATTACGATTCTTTCTCTTTACTCTAAACAAATC
CATTTCTAGTTTTTCAAAAAGGAATCAACGATTCTTCTTGTTCCTATATAATTCTCATGTATATGAATATGAATCCACCT
TTCTTTTTCTCCGTAACAAAACCTCTCATTTACGATCAACGTCTTCTGGGGCCTTTCTTGAGCGAATATTTTTCTATGGA
AAAATAAAGCATCTTATAGAAGTTTTTGCTAATGATTTTCAGGCCATCCTATGGTTGTTCAAGGATCCTTTCATGCATTA
TGTTAGGTATCAGGGAAAGTCAATTCTGGCTTCAAAAAGGACGTCTCTTCGGATGAATAAATGGAAATATTACCTTGTCA
ATTTCTGGCAATGTCAGTTTTATGTGTGGTCTCAACCCGGAAGGGTCTCTATAAACCAATTATCTAATCATTCACTCGAT
TTTCTAGGCTATCTTTCGAGTGTACGACGAAATCCTTTAGCGGTGCGGAGTCAAATGCTAGAAAATTCATTTTTAACGGA
TAATGCTATTAAGAAGTTTGATATCATAGTTCTACTTATTTCTCTGATTGGTTCATTGGCTAAAGCAAAATTTTGTAACG
TATTAGGACATCCCCTTAGTAAACCGGCCCGGGCCGATTCGTCGGATTCTGATATTATTGAGCGATTTGTGCGTATATGC
AGAAATCTTTCTCATTATCACAGCGGATCCTCAAAAAAAAAAAGTTTGTATCGAATAAAGTATATACTTCGACTTTCTTG
TGCTAGAACTTTAGCTCGTAAACACAAGACTACTGTACGTTCTTTTTTGAAAAGATTAGGTTCGGAATTATTGGAGGAAT
TCCTTACGGAAGACGGGCAGGTTATTTCTTTGATCTTCCCAAGAACTTCTTCGACTTCGTGGAGGTTATATAGAGGGGGG
ATTTGGTATTTGGATATTACTTGTATCAATGATCTGGCCAATCATGAATGA
>2708608 ; superkingdom: Eukaryota, kingdom: Viridiplantae, phylum: Streptophyta, order: Saxifragales, family: Paeoniaceae, genus: Paeonia, species: Paeonia mlokosewitschii ; 2708608
ATGGAGAAATCTCAAGGATATTTAGAACTAGATAAATCTTGGCGACATGATTTCCTATATCCACTTATTTTTCAAGAGTA
TATTTATGCACTTGCTCATGAGCAGGGTTTAAATAGGTCAATTTTGTTAGAAAATACGGATCATGACAATAAATATAGTT
CACTAATTGTGAAACGTTTAATTACTCTAATACATCAACAGAATCATTTTCTTATTTTCGATAATGATTCGAATCAAAAT
CCGTTTTGGAAGCACAACAACAATTTGTATTCTCAAACGATATCAGAAGGGTTTGTAATCATAGTGGAAATTCCATTTTC
CCCACGATTCGTAGATTCCCTAGAAGAGAAAAAAAAAATATTAAAATCTAATAATTTACGATCAATTCATTCAATATTTC
CTTTTTTAGAGGACCAAATTTTACATTTAAATTTTGTAGCAAATATACTAATACCCTACCCTATCCATCTGGAAATCGTG
GTTCAAAGCCTTCGCTATCGGGTAAAAGATGCCTCTTCTTTGCATTTATTACGATTCTTTCTCTTTACTCTAAACAAATC
CATTTCTAGTTTTTCAAAAAGGAATCAACGATTCTTCTTGTTCCTATATAATTCTCATGTATATGAATATGAATCCACCT
TTCTTTTTCTCCGTAACAAAACCTCTCATTTACGATCAACGTCTTCTGGGGCCTTTCTTGAGCGAATATTTTTCTATGGA
AAAATAAAGCATCTTATAGAAGTTTTTGCTAATGATTTTCAGGCCATCCTATGGTTGTTCAAGGATCCTTTCATGCATTA
TGTTAGGTATCAGGGAAAGTCAATTCTGGCTTCAAAAAGGACGTCTCTTCGGATGAATAAATGGAAATATTACCTTGTCA
ATTTCTGGCAATGTCAGTTTTATGTGTGGTCTCAACCCGGAAGGGTCTCTATAAACCAATTATCTAATCATTCACTCGAT
TTTCTAGGCTATCTTTCGAGTGTACGACGAAATCCTTTAGCGGTGCGGAGTCAAATGCTAGAAAATTCATTTTTAACGGA
TAATGCTATTAAGAAGTTTGATATCATAGTTCTACTTATTTCTCTGATTGGTTCATTGGCTAAAGCAAAATTTTGTAACG
TATTAGGACATCCCCTTAGTAAACCGGCCCGGGCCGATTCGTCGGATTCTGATATTATTGAGCGATTTGTGCGTATATGC
AGAAATCTTTCTCATTATCACAGCGGATCCTCAAAAAAAAAAAGTTTGTATCGAATAAAGTATATACTTCGACTTTCTTG
TGCTAGAACTTTAGCTCGTAAACACAAGACTACTGTACGTTCTTTTTTGAAAAGATTAGGTTCGGAATTATTGGAGGAAT
TCCTTACGGAAGACGGGCAGGTTATTTCTTTGATCTTCCCAAGAACTTCTTCGACTTCGTGGAGGTTATATAGAGGGGGG
ATTTGGTATTTGGATATTACTTGTATCAATGATCTGGCCAATCATGAATGA
>2734711 ; superkingdom: Eukaryota, kingdom: Viridiplantae, phylum: Streptophyta, subclass: asterids, order: Ericales, family: Actinidiaceae, genus: Actinidia, species: Actinidia chinensis ; 2734711
ATGGAAGAATTCAAAAGATATTTAGAACTAGATAGATCTCAGCAACACGATTTCGTATATACACTTCTTTTTCAGGAGTA
TATTTATGTACTTGCTCATGATCATGGTTTAAATAGATCGATTTTGTTGGAAAATGCGGATTATGACAATAAATTCAGCT
TACTAATTGTGAAACGTTTAATTACTCAAATGGATCAACAGAATCATTTGATTTTTTCTCCTAATGATTCTAACCAAAAT
CCATTTTTGGGGCACAACACAAATTTGTATTCTCAAATGATATTAGAAGGATTTGCAGTCGTTGTGGAAATTCCATTTTC
TCTACGATTAATATCGTCCCTAGAAGGGAAAGAAACAGTCAAATCTCATAAGTTACGATCAATTCATTCAATATTTCCTT
TTTTAGAGGCCAAATTTTCACGTTTAAATTATGTGTTAGATATACTAATACCCCACTCCATCCATCTGGAAATCTTGGTT
CAAACTCTTCGCTATTGGGTAAAAGATGCTTCTTCTTTGCATTTATTACGATTTTTTCTTCACGAGTATCGTAATTGGAA
TACTCGTATTACTCCAAAGAAATCTAGTTTTTCTTTTTCAAAAAGAAATCAAAGATTTTTCTTGTTCCTATATAATTTTC
ATGTATGTGAATCCGAATCTATCTTCGTTTTTCTCCGCAACCAANCTTCTCATTTACGATCAATATCTTCTGGAACCTTT
CTTGAACGAATCTATTTCTATGGAAAAATCGAACATTTTGTAAAAGTTTTTACTAAGGATTTTCAGGACATTTTATGGTT
GTTCAAGGATCCTTTCATGCATTATGTTAGGTATCAAGGAAAATCAATTTTGGCTTCAAAAGGGACGTCTCTTTTAATGA
ATAAATGGAAATATTATCTTGTCAATTTCTGGCAATGTTATTTTTACATGTGGTGTCAACCAGGAAGGATTCAGATAAAC
CAATTATCTAATCACTCTCTCGACTTTCTGGGCTATCTTTCAAGTGTGCGATTAAACCCTTCAATGGTACGGAGTCAAAT
GCTAGAAAATTCATTTCTAATAGGAAATGCTATTAAGAAGTTTGATACCATAGTTCCAATTATTCCTCTGATTGGATCCT
TGTATAAAGCGAAATTTTGTAACGTCTTAGGACATCCCGTTAGTAAGCCAGTCTGGGCCGATTTATCCGATTCTGATATT
ATTGACCGATTCGGGCGTATATATAGAAATCTTTCTCATTATCATAGCGGATCCTTAAAAAAAACGAGTTTGTATCGAAT
AAAGTATATACTTCGACTTTCTTGTGCTAGAACTTTGGCTCGTAAACACAAAAGTACGGTACGTGCTTTTTTGAAAAGAT
TAGGCTCGGAATTATTGGAAGAATTTTTTACGGAGGAAGAGCAAGTTTTTTATTTGACCTTCCAAAAAACTTATTCGACT
TCGCAGGGGTTATCTAGAGGGCGGATTTGGTATTTGGATATTATTTGTATCAATGATCTGGCAAATCATGAATGA
>2734713 ; superkingdom: Eukaryota, kingdom: Viridiplantae, phylum: Streptophyta, subclass: asterids, order: Ericales, family: Ericaceae, subfamily: Arbutoideae, genus: Arbutus, species: Arbutus canariensis ; 2734713
ATGGAGGAATTTAAAAGAGATTTAGAACTAGATAGATCTCAGCAACACGACTTCATATATCCACTTATCTTTCAGGAGTA
TATTTATGCACTTGCTCATGATCGTGGTTTAAATAGATCTATTTTTTTAGAAAATCCGGGTTATGACAATAAATCTAGTT
TACTAATTGTGAAACGTTTAATTATGCATTTAATTACTCAAATGTATCAACAGAATCATTTTCTTTTTTCTGCTAATGAT
TCTAACCCAAAAAAAATTGTGGGGTACAACACAAATTTTTATTCGCAAATGATATTCGAAGGATTTGCAGTCGTTGTGGA
AATTCCATTTTCTCTACGATTAGTATCTTCCCTAGAAGGGAAAGAAATAGTAAAATCTCAAAATTTCCAATCAATTCATT
CAATATTTCCTTTTTTAGAGGACAAATTTTCACATTTAAATTATGTGTTAGATATATTAATACCCCACCCCATTCATCTA
GAAATCTTGGTTCAAACTCTTCGCTACTGGGTAAAAGATGCCTCTTCTTTGCATTTATTACGATTTTTTCTCCACGCGTA
TCGTAATTGGAATAGTCTTATGACTCAAAAGAAATCTAGTTTTTCTTTTTCAAAAACAAATAAAAGATTATTCTTGTTCC
TATATAATTTTCATGTATGTGAATATGAATCTATCTTCGTTTTTCTCCGCAACCAATCTTCTCATTTACGTTCAATATCT
TCTGAAACCTTTCTTGAACGAATATATTTCTATAGAAAAATAGAACTAGAAGTCTTTACTAAGGATTTTAAGGCTATTCT
ATGGGTGTTCAAAGATCCTTTCCTGCATTATGTTAGGTATCAAGGAAAATCCACTTTGGCTTCAAAAGGGACGTCTCTTT
TAATGAATAAATGGAAATATTACCTTGTCAAGTTCTGGCAATGTTATTTTTACATGTGGTCTCAACCAAGAAGGATCCAT
ATAAACCAATTATCCAACGATTCCCTCGACTTTCTGGGCTATCTTTCAAGTGTGCGATTAAACCCTTTAATGGTACGGAG
TCAAATGCTAGAAAATTCTTTTCTAATAGGGAATGCTTTTAAGAAGTTCGATACCCTAGTGCCAATTATCCCAATGATTG
GATCATTGTCTAAAGCGCAATTTTGTAACGTCTTAGGACATCCCATGAGTAAGTCAGTCTGGGCTGATTTATCAGATTCT
GATATTATTGACCGATTCGGGCGTATATATAGAAATCTTTCTCATTATCATAGCGGATCCTTAAATAAAATGAGTTTGTA
TCGAGTAAAGTATATACTTCGACTTTCTTGTGCTAGAACTTTGGCTCGTAAACACAAAAGTACGGTACGTGCTTTTTTGA
AAAGATTAGGAGTGGGATTATTGGAAGAATTTTTTACGGAGGAAGAACAAGTTTTTTATTTGACCTTCCCAAAAGCTTCT
TCTAGTTCAGGGGAGTTATATAGAAGGCGGATTTGGTATTTGGATATTATTTGTATCAATGAGCTGGCAAATCATGAATG
A
>2734715 ; superkingdom: Eukaryota, kingdom: Viridiplantae, phylum: Streptophyta, subclass: asterids, order: Ericales, family: Ericaceae, subfamily: Vaccinioideae, tribe: Lyonieae, genus: Agarista, species: Agarista populifolia ; 2734715
ATGGACGAATTCAAAAGATATTTAGAACTAGATAGATCTCAGCAACATGACTTCATCTATGCTCTTATTTTTCAGGAGTA
TATTTATGCACTTGCTCATGATCGTGGTTTAAATAGATCGATTTTTTTTGAAAATGCGGGTTATGACAATAAATCTAGCT
TACTAATTGTGAAACGNNNNNNNNNNNNTTTAATTACTCAAAATGAACAACAGAATCATTTGCTTTTTTCTACTAATGAT
TTTATCCAAAATAAATTTTTGGGGGGTAACAACAAATTTGATTATCAAATGATATTTGAAGGATTTGCGGTCGTTGTGGA
AATTCCATTTTCTCTAAGATTACTATCTTTTCTAGAAGGGAAAGAAAGAGTCAAATCTAATAATTTACGATCACTTCATT
CAATATTTCCGTTTTTAGAAGACAATTTGTTACATTTAAATTATGTATTAGATATACTAATACCTTACCCCGCCCATCTG
GAAATCTTGGTTCAAACTCTTCGCTACTGGGTAAAAGATCCCTCTTCTTTGCATTTATTACGATTTTTTCTCCACGAGTA
TCCTAATTGGAATAGTTTTATTACTCCAAAGAAATCTAGTTTTTCTTTTTCAAAAAGAAATCAAAGATTCTTCTTGTTCC
TATATAATTTTGATGTATGTGAATACGAATCTATCTTCGTTTTTCTCCGCAACCAATCTTCTCATTTATGCTCAATATCT
TCTGAAACCTTTCTAGAACGAATCTCGTTCTATAAAAAACTAGAACTAGAAGTCTTTACTAAGGATTTTAAGGCCATTCT
ATGGGTGTTCAAAGATCCTTTCCTGCATTATGTTAGGTATCGAGGAAAATCCATTTTGGCNNNNNNNNNNNNNNNNTTTT
TGATGAATAAATGGAAATATTACCTTGTCAATTTCTGGGAATCTTATTTTTACATATGGTCTCAACCAAGAAGGATCTAT
ATAAACCAATTATCCAATAATTCCCTCGACTTTCTGGGCTATCTTTCAAGTGTACGATTAAAACCTTCAATGGTGCGGAG
TCAAATGATAGAAAATTCATTTATAATAGAAAATGCTAGTAAGAAGTTCGATACTCTAGTGCCAATTACCCCAATGATTC
GGTCATTGTCTAAAGCGAAATTTTGTAACGTGTTAGGACATCCTATGAGTAAGCCAGTCTGGGCCGGTTTATCAGATTCT
GATATTATTGAACGATTCGGGCGTATATATAGAAATCTTTCTCATTATCATAGCGGATCATTAAAAAAAATTAGTTTGTA
TCGAATAAAGTATATACTTCGACTTTCTTGTGCTAGAACTTTGGCGCGTAAACACAAAAGTACGGTACGTTCTTTTTTGA
AAAGATTAGGAGTGGGATTATTAGAAGAATTTTTTACGGAGGAAGAGCAGGTTTTTTATTTGACCTTCCCAAAAGCTTCT
TCTATTTCAGGGAAGTTATATCAAAGGCGGATTTGGTATTTGGATATTTTTTGTATCAATGATCCGGTAAATCATGAATG
A
>2734717 ; superkingdom: Eukaryota, kingdom: Viridiplantae, phylum: Streptophyta, subclass: asterids, order: Ericales, family: Ericaceae, subfamily: Vaccinioideae, tribe: Lyonieae, genus: Agarista, species: Agarista salicifolia ; 2734717
ATGGAGGAATTCAAAAGATATTTAGAACTAGATAGATCTCAGCAACATGACTTCATATATCCACTTATTTTTCAGGAGTA
TATTTATACACTTGCTCATAATCGTGGTTTAAATAGATCGATTTTTTTTGAAAATGCGGGTTATGACAATAAATATAGCT
TACTAATTGTGAAACGTTTAATCATTCATTTAATTACTCAAATGTATCAACAGAATCATTTTCTTTTTTATACTAATGAT
TTTAATCCAAATAAATTTTTGGGGTACAATACAAATTTGTATTATCAAATGATATTTGAAGGATTTGCGGTCGTTGTGGA
AATTCCATTTTCTCTACGATTAGTACCTTTTCTAGAAGGGAAAGAAAGAGTCAAATCTCATAATTTACGATCACTTCATT
CAATATTTCCGTTTTTAGAGGACATATATGCACATTTAAATTATGTGTYAGATATACTAATACCTTACCCCGTCCATCTG
GAAATCTTGGTTCAAACTCTTCGCTACTGGGTAAAAGATCCCTCTTCTTTGCATTTATTACGATTTTTTCTCCACGAGTA
TCCTAATTGGAATAGTCTTATTACTCCAAAGAAATATAGTTTTTCCTTTTCAAAAAGAAATCAAAGATTCTTCTTGTTCC
TATATAATTTTTATGTATGTGAATATGAATCTATCTTCGTTTTTCTCCGCAACCAATCTTCTCATTTATGCTCAATATCT
TCTGAAACCTTTATAGAACGAATCTCGTTCTATAAAAAAATAGAACTAGAACTCTTTACTAAGGATTTTAAGGTCATTCT
ATGGGTTTTCAAAAATACTTTCCTGCATTATGTTAGGTATCGAGGAAAATCCATTTTGGCTTCAAAAGGTTCGTCTCTTT
TGATGAATAAATGGAAATATTACCTTGTCAATTTCTGGGAATCTTATTTTTACATATGGTCTCAACCAAGAAGGATCCAT
ATGAACCAATTATCCAATAATTCCCTCGACTTTCTGGGCTATCATTCAAGTGTGCGACTAAAACCTTCAATGGTGCGGAG
TCAAATGATAGAAAATTCATTTCTAATAGAGAATGCTAGTAAGAAGTTCGATACTCTAGTGCCAATTACCCCAATGATTC
GGTCATTGTCTAAAGCGAAATTTTGTAACGTGTTAGGACATCCTATGAGTAAGCCAGTCTGGGCCGGTTTATCAGATTCT
GATATTATTGAACGATTCGGGCGTATATATAGAAATCTTTCTCATTATCATAGCGGATCATTAAAAAAAATTAGTTTGTA
TCGAATAAAGTATATACTTCGACTTTCTTGTGCTAGAACTTTGGCGCGTAAACACAAAACTACGGTACGTTCTTTTTTGA
AAAGATTAGGAGTGGGATTATTAGAAGAATTTTTTACGGAGGAAGAACAGGTTTTTTATTTGACCTTCCCAAAAGCTTCC
TCTATTTCAGGGAAGTTATATCAAAGGCGGATTTGGTATTTGGATATTTTTTGTATCAATGATCCGGCAAATTATGAATG
A
>2734719 ; superkingdom: Eukaryota, kingdom: Viridiplantae, phylum: Streptophyta, subclass: asterids, order: Ericales, family: Ericaceae, subfamily: Ericoideae, tribe: Phyllodoceae, genus: Bejaria, species: Bejaria racemosa ; 2734719
ATGGAGGAATTAAAAAGATATTTAGAGCTAGATAGTTCTCAGCAACATGACTTCATATATACGCTTATCTTTCAGGAGTA
TATTTATGCACTTGCTCATGATCGTGGTTTAAATAGATCGATTTTTTCGGAAAATGGGGGTTATGACAATAAATTTAGCT
TACTAATTGTGAAACGTTTAATTACTCATTTCATTATTCAAATGTATCAAAAGAATTGTTTTCTTTTTTCTGTTAATGAT
TCTAACCAAAATATATTTTTGGGGTACAATACAAATTTTTATTCTCAAATGATATCAGAGGGATTTGTGGTCGTTGTGGA
AATTCCATTTTATCTAAGATTACTTTCTTACCTAGAAGGTAAAGAAAGAGTGAAATCTCATAATTTACGATCAATTCATT
CAATATTTCCGTTTTTAGAGGACAAATTTTCATTTTTAAATTTTGTATTAGATATACAAATACCCCACCCCATCCATCCG
GAAATCTTAGTTCAAACTCTTCGCTACTGGGTAAAAGATGCCTCTTCTTTGCATTTATTACGATTTTTTCTCCACGAGTA
TCCTATTTTGAATAGTCTTATTTCTCCAAAGAAATCTAGTTTTTCTTTTTCAAGAAGAAATCAAAGATTCTTCTTGTTCT
TATATAATTTTAATGTATGTGAATACGAATCTATCTTTGTTTTTCTCCGTAACCAATCTTCTCATTTACGCTCAATATCT
TCTGAAACCTTCCTAGAACGAATTTCTTTTTATAGAAAAATAGAACTAGAAGTTCTTACTAAGGATTTTAAGACCATTCT
ATGGGTGTTTAAAGAGCCCTTCCTGCATTATATTAGGTATCGAGGAAAAGCCCTTTTGGCTTCAAAAGGGACGTCTCTTT
TGATGAATAAATGGAAATCTTTTCTTGTCAATTTTTGGCAATGTTATTTTTACATGTGGTCTCAACCAAGAAGGATCCAT
ATAAACCAATTATCCAATCATTCCCTTGACTTTCTGGGTTATCTTTCAAGTGTGCGACTAAAGCCTTTAGTCGTACGGAG
TCAAATGATAGAAAATTCATTTCTAATAGAGAATGCTAGTAAGAAGTTCGATACTCTAATGCCAATTACTACAATGATTG
GATCATTGTTTAAAGCTAACTTTTGTAATGTGTTAGGACATCCTATGAGTAAGCCAGTCTGGGCCGCTTTATCAGATTCT
GATATTATTGAACGATTCGGGCGTATATATAGAAATCTTTCTCATTATCATAGCGGATCATTAAAAAAAATTAGTTTGTA
TCGAATAAAGTATATACTTCGACTTTCTTGTGCTAGAACTTTGGCTCGTAAACACAAAAGTACGGTACGTGCTTTTTTGA
AAAGATTAGGAGTGGGGTTATTGGAAGAATTTTTTACGGAGGAAGAGCAAGTTTTTTATTTGACCTTCCCGAAAGCTTCT
TCTACTTCAGGAGAGTTATATCGAAGACGAATTTGGTATTTGGATATTATTTGTATCAATGATCTGGCAAATTATGAATG
A
>2734721 ; superkingdom: Eukaryota, kingdom: Viridiplantae, phylum: Streptophyta, subclass: asterids, order: Ericales, family: Ericaceae, subfamily: Ericoideae, tribe: Ericeae, genus: Bruckenthalia, species: Bruckenthalia spiculifolia ; 2734721
ATGGAGGAATTCAAAAGAAATTTAGAACTATATAGATCTCAGCAATATGATTTCATATATCCGCTTATCTTTCAGGAGTA
TATTTATGCACTTGCTCATGATCGTGTTTTAAAGAGATCTTTTTTTTTGGAAAATGCGGGTTATAACAATAAATCTAGCT
TATTAATTGTGAAACGTTTAATCACTCATTTAATTACTCAAATGTATCAACAGAATTATTTTCTTTTTTCTGTTAATGAT
TCGAAGCAAAATAAAATTTTTGGGTACAATAGAAATTTCTATTCTCAAATGATATTCGAAGGATTTGCGGTCGTTGTGGA
AATTCCATTTTATTTTCGATTACTATCTTTCCTAGAAGGTAAAGAAAGAGTGAAATCTCATAATTTACGATCAATTCATT
CAATATTTCCGTTTTTAGAGGACAAATTTTCATATTTATATAATATATTAGATATATTAATACCCCACCCCATCCATCTG
GAAATCTTGGTTCAAACTCTTCGCTACTGGGTAAAAGATGCTTCTTCTTTGCATTTTTTACGATTTTTTCTCTACAAGTA
TCCTATTTGGAATAGTCTTATTACTCCAAAGAAATCTAGTTTTTCTTTTTCAAAAAGAAATCAAAGATTCTTCTTGTTCC
TATATAATTTTCATGTATCTGAATACGAATCTATCTTTGTTTTTCTCCGTACCCAATCTTCTCATTTACACTCAATATCT
TTTGAAACCTTTCTAGAACGAATTTCTTTCTATAAAAAAATCGAACTAGAAGTCTTTACTAAAAGTTTTAAGGCCATTCT
ATGGTTATTTAAAGAGCCTTTCCTGCATTATGTTAGGTATCGAGAAAAGTCAATTTTGGCTTCAAAAGGTACGTCTTTTT
TGATAAATAAATGGAAATATTACCTTGTCAGTTTTTGGCAATGTTATTTTTACATATGGTCTCAACCAATAAGAATCCAT
ATAAACCAATTATCCAACCATTCCCTCGACTTTCTGGGCTATCTTTCAAGTGTGCGATTAAAGCCTTTAATGGTACGGAG
TCAAATGATAGAAAATTCATTTATAATAGAGACTGCTAGTAAAAAGTTCGATACTTTAATGCCAATTACTCCAATGATCG
GATCATTGTCTAAAGCGAAATTTTGTAACGTGATAGGACATCCCATAAGTAAGCCAGTCTGGGCGGCTTTATCAGATTCT
GATATTATTGAACGATTCGCCCATATATATAGAAATATTTCTCATTATTATAGCGGATCATTAAAAAAAATGAGTTTGTA
TCGAGTAAAATATATACTTCGACTTTCTTGTGCTAGAACTTTGGCTCGTAAACACAAAAGTACTGTACGTGCTTTTTTCA
AAAGATTAGGAGTGGGATTGTTGGAAGAATTTTTTACGGAGGAAGAGCAAGTTTTTTATTTGACCTTCCCCAAAGCTTCT
TCTACTTCGGGGAAGTTATATGGAAGGCGGATTTGGTATTTGGATATTATTTGTATCAACGATTTGGCAAATTATGAATG
A
>2734723 ; superkingdom: Eukaryota, kingdom: Viridiplantae, phylum: Streptophyta, subclass: asterids, order: Ericales, family: Ericaceae, subfamily: Ericoideae, tribe: Empetreae, genus: Ceratiola, species: Ceratiola ericoides ; 2734723
ATGGAGAAATTCAAAAGAAATTTAGAACTAGATAGATCTCAGCAACATGACTTCATATATCCGCTTATCTTTCAGGAGTA
TATTTATGCACTTGCTCATGATCGTGGTTTAAATATATCAATTTTTTTGGAAAATATAGGTTATGACAATAAATTTAGCT
TATTAATTGTGAAACGTTTAATCACTCATTTAATTACTCAAATGTATCAACAGAATCATTTTCTTTTTTCTGGTAATGAT
TCTAACCAAAATCAATTTTTGGGGTACAATACAAAATTGTATTCTCAAACGATATTCGAAGGATTTGCGTTCGTTGTCGA
AATTCCATTTTATCTACGATTACTACCTTTCCTAGAAGGTAAAGAAAGAGTGAAATCTTATAATTTACGATCAATTCATT
CAATATTTCCGTTTTTCGAGGACAAAATTTCACATCTAAATTATGTATTAGATATACTAATACCTCACCCCATCCATCTG
GAAATCTTGGTTCAAACTCTTCGCTACTGGGTAAAAGATGCCTCTTCTTTGCATTTTTTACGATTTTTTCTCTATGAGTA
TCCTATTTGGAATATTCTTATTACTCAAAAGAAATCTAGTTTTTCTTTTTCGAAAAGAAATCAAAGATTCTTCTTGTTCC
TATATAATTTTCATGTATGTGAATACGAATCTATCTTTGTTTTTCTCCGCAACCAATCTTATCATTTACGCTCAATATCT
TCTGAAACCTTTCTAGAACGAATCTCTTTCTATAAAAAAATAGAACTAGAAGTCCTTACTAAGGATTTTAAGGCCATTCT
ATGGGTGTTTAAAGAGCCTTTCCTGCATTATGTTAGGTATCGAGGAAAAGCCCTTTTAGTTTCAAAAGGGACGTCTCTTT
TGATGAATAAATGGAAATATTACCTTGTCAATTTATGGCAATGTTATTTTTACATGTGGTCTCAACCAAGAAGGATCCAT
ATAAATAAATTATCCAATCATTCCCTTGACTTTCTGGGCTATCTTTCAAGTGTGCGATTAAAGCCTTTAATGGTACGGAG
TCAAATGATAGAAAATTCATTTCTAATAGAGAATTCTATTAAGAAGTTCGATACTCTAATGCCAATTACTCCAATGATTG
AATCATTGGTTAAAGCGAAATTTTGTAATGTCTTAGGACATCCCATGAGTAAGCCAGTCTGGGCCGCTTTATCAGATTCT
GATATTATTGAACGATTCGGACATATATATAGAAATTTTTCTCATTATCATAGCGGATCATTAAAAAAAATGAGTTTGTA
TCGAATAAAATATATACTTCGACTTTCTTGTGCTAGAACTTTGGCTCGTAAACACAAAAGTACGGTACGTGCTTTTTTGA
AAAGATTAGGAGTGGGATTGTTGGAAGAATTTTTTACGGAGGAAGAGCAAGTTTTTTATTTGACCTTCCCAAAAGCTTCT
TCTACTTCAGGGGAGTTATATCGAAGGAGGATTTGGTATTTAGATATTATTTGTATCAATGATCTGGCAAATTATGAATG
A
>2734725 ; superkingdom: Eukaryota, kingdom: Viridiplantae, phylum: Streptophyta, subclass: asterids, order: Ericales, family: Ericaceae, subfamily: Cassiopoideae, genus: Cassiope, species: Cassiope mertensiana ; 2734725
ATGGAGCAATTCAAAAGATATTTAGAACTAGATAGATCTCAACAACATGACTTCATATATCCACTTATCTTTCAGGAGTA
TATTTATGCACTTGCTCATGGTCGTGGTTTAAATAGATCTATTTTTTTGGAAAATGCGGGTTATGACAATAAATCTAGCT
TACTAATTGTGAAACGTTTAATCACTCATTTAATTACTCAAATGTATCAACAGAATCATTTTCTTTTTTCTGTTAATTAT
TCTAACCAAAAAAAAAATTTGGGGTACAATACAAATTTGTATTCTCAAATGATATTCGAAGGATTTGTGGTCGTTGTAGA
AATTCCATTTTATCTAAGATTTCTATCTTTCCTAGAAGCTAAAAAAAGAGTAAAATCTCATAATTTACGATCAATTCATT
CAATATTTTCGTTTTTAGAGGACAAATTTTCACATTTAAATTATGTATTAAATATACGAATACCCCACCCTATCCATCTG
GAAATCTTGGTTCAAACTCTTCGCTACTGGGTAAAAGATGCTTCTTCTTTGCATTTATTACGATTTTTTCTCCACGAGTA
TCCTATTTGGAATAGTCTTATTACTCCAAAGAAATCGAGTTTTTCTTTTTCAAAAAGAAATCAAAGATTCTTCTTGTTCC
TATATAATTTTTATGTATGTGAATACGAATCTATCTTCGTTTTTCTCCGCAACCAATCTTCTCATTTACGCTCAATATCT
TATGAAACCCTTCTAGAACGAATCTCTTTCTATAGAAAAATAGAACTAGAAGTCTTTACTAAGGATTTTAAGGCCATTCT
ATGGGTGTTCAAAGACCCTTTCCTGCATTATGTTAGGTATCGAGGAAAATCCCTTTTGGCTTCAAAAGGGACGTCTCTTT
TGATGAATAAATGGAAATATTACCTTGTCAATTTCTGGCAATGTTATTTTTACATGTGGTCTCAACCAAGAAGGATCCAT
ATAAACCAATTATACAATCATTCCCTCGACTTTATGGGCTATCTTTCAAGTGTGCGATTAAAGCCTTCAATGGTACGGAG
TCAAATGATAGAAAATTCATTTCTAATAGAGAATGCTAGTAAGAAGTTCGATACTCTAGTACCAATTACTCCAATGATTG
GATCGTTGTCTAAAGCGAAATTTTGTAACGTCTTAGGACATCCTATGAGTAAGCCAGTATGGGCTGATTTATCAGATTCT
GATATTATTGACCGATTCGGGCGTATATATAGAAATCTTTCTCATTATCATAGCGGATCATTAAAAAAAATGAGTTTGTA
TCGTATAAAGTATATACTTCGACTTTCTTGTGCTAGAACTTTGGCTCGTAAACACAAAAGTACGGTATCGGCTTTTTTGA
AAAGATTAGGAGTAGGGTTATTGGAAGAATTTTTTACGGAGGAAGAGCAAGTTTTTTATTTGACCTTCCCAAAAGCTTCT
TCTACTTCAGGGGAGTTATATCGAAGGCGCATTTGGTATTTGGATATTATTTGTATCAATGATCTGGCAAATCATGAATG
A
>2734727 ; superkingdom: Eukaryota, kingdom: Viridiplantae, phylum: Streptophyta, subclass: asterids, order: Ericales, family: Ericaceae, subfamily: Ericoideae, tribe: Ericeae, genus: Calluna, species: Calluna vulgaris ; 2734727
ATGGAGGAATTCAAAATCAATTTAGAACGAGATAGATCTCAGCAACATGATTTCATATATCCGCTTATTTTTCAGGAGTA
TATTTATGCATTTGCTCATGATCGTGGTTTAAAGAGATCGATTTTTTTGGAAAATGCGGGTTATGACAATAAATCTAGCT
TACTCATTGTGAAACGTTTAATCACTCATTTAATTACTCAAATCTATCAACAGAATCATTTTCTTTTTTCTGTTAATGAT
TCTAAGCAAAATAAAATTTTTGGATACAATACCCATTTTTATTCTCAAAGGATATTCGAAGGATTTGCAATAGTTGTGGA
GATTCCATTTTATCTAAGATTAGTATCTTTCCTAGAAGATAAAGAAAGAGTTAAATCTCAGAATTTAGGATCAATTCATT
CAATATTTCCGTTTTTAGAAGACCAATTTTCACATCTAAATTATGTATTAGATATATTAATACCCCACCCCATCCATCTG
GAAATCTTGGTTCAAACTCTTCGGTATTGGGTAAAAGATGCTTCTTCTTTGCATTTATTACGATTTTTTCTCTACGACTA
TCCTATTTTGAATAGTCTTATTATTCCAAAGAAATCGAGTTTTTCGATTTCAAAAATAAATCAAAGATTCTTCTTGTTCC
TATATAATTTTCATGTATGGGAATACGAATCTATCTTTGTTTTTCTCCGTACCCAATCTTCTCATTTACGCTTAATATCT
TCTGAAACTTTTCTAGAACGAATCTCTTTCTATCAAAAAATCGAACTAGAAGTCTTTACTAATGAATTTAAGGCCATTCT
ATGGGACTTTAAAGAGCCTTTCATGCATTATGTTAGGTATCGAGGAAAAGCTATTTTGGCTTCAAAAGGGACATCTCTTT
TGATGAATAAATGGAAATATTACCTTGTAAATTTTTGGCAATGTTATTTTTACATGTGGTCTCAACCCAAAAGGATCTGT
ATAAACCAATTATCCAACCATTCCCTCGATTTTATGAGCTATCTTTCAAGTGTGCGATTACAGCTTTTAATGGTACGGAG
TAAAATGATAGAAAATTCATTTTTAATAGAGAATGCTAGTAAAAAGTTCGATACTCTAATGCCAATTACTCCAATGATTG
GATACTTGTCTAAAGCGAAATTTTGTAACGTCTTAGGACATCCCGTTAGTAAGCCAGTCTGGGCCGATTTATCCGATTCT
GATATTATTGACCGATTCGGGCGTATATATAGAAATATTTCTCATTATCATAGCGGATCCTTAAAAAAAACGAGTTTGTA
TCGAATAAAGTATATACTTCGACTTTCTTGTGCTAGAACTTTGGCTCGTAAACACAAAAGTACGGTACGTGCTTTTTTGA
AAAGATTAGGAGTGGGATTATTGGAAGAATTTTTTACGGAGGAAGAGCAAGTTTTTTATTTGACCTTCCCAAAAGTTTCT
TCTACTTCAGGGAAGTTATATCGAAGGAAGATTTGGTATTTGGATATTATTTGTATTAATGATTTGGCAAATTATGAATG
A
>2734729 ; superkingdom: Eukaryota, kingdom: Viridiplantae, phylum: Streptophyta, subclass: asterids, order: Ericales, family: Ericaceae, subfamily: Vaccinioideae, tribe: Lyonieae, genus: Craibiodendron, species: Craibiodendron yunnanense ; 2734729
ATGGAGGAATTCAAAAGATATTTAGAACTAGATAGATCTCAGCAACATGACTTCATATATCCACTTATCTTTCAGGAATC
TATTTATGCACTTGCTCATGATCGTGGTTTAAATAGATCTATTTTTTTTGAAAATGCGGGTTATGACAATAAATCTAGCT
TATTAATTGTGAAACGTTTAATAACTCAGTTAATTATTCAAATGTATCAACCGAATCATTTTCTTTTTTATACTAATGAT
TTTAATCCAAATAAATTTTTTGGGTACAATACAAATTTGTATTATCAAATGATATTTGACGGATTTGCGGTCGTTGTGGA
AATTCCATTTTATCTACGATTACTATCTTTTCTAGACAGGAAAGAAAGAGTCAAATCTCATACTTTACGATCACTTCATT
CAATATTTCCGTTTTTAGAGGACAAATTGTCACATTTAAATTATGTATTAGATATACTAATACCTCACCCCGTCCATCTG
GAAATCTTGGTTCAAACTCTTCGCTACTGGGTAAAAGATCCCTCTTCTTTGCATTTATTACGATTTTTTCTCAACGAGTA
TCCTAATTCGAATAGTCTTATTACTCCAAAGAAATCTAGTTTTTCTTTTTCAAAAAGAAATCAAAGATTCTTCTTGTTCC
TATATAATTTTCATGTATGTGAATACGAATCTATCTTCATTTTTCTCCGCAACCAATCTTCTCATTTATGCTCAATATCT
TCTGAAACTTTTCTAGAACGAATCTCGTTCTATAAAAAAATAGAACTAGAAGTCTTTACTAAGGATTTTAAGGCCATTCT
ATGGTTGTTCAAAGATCCTTTCCTGCATTATGTTAGGTATCGAGGAAAATCAATTTTGGCATCAAAAGGTACGCTCTTTT
TGATGAATAAATGGAAATATTATCTTGTCAATTTCTGGGAATGTAATTTTTCCATATGGTCTCAACCAAGAAGGATCCAT
ATAAACCAATTATCCAATAATTCCCTCGATTTTCTGGGCTATCTTTCAAGTGTACGATTAAAACCTTCAATGGTTCGGAG
TCAAATGATAGAAAATTCATTTCTAATAGAGAATGCTAGTAAGAAGTTCGATACTCTAGTGCCAATTACCCCAATAATTC
GGTCATTGTCTAAAGCGAAATTTTGTAACGTGTTAGGACATCCTATGAGTAAGCCAGTCTGGGCCGGTTTATCAGATTCT
GATATTATTGAACGATTCGGGCGTATATATAGAAATCTTTCTCATTATCATAGCGGATCAGTAAAAAAAATTAGTTTGTA
TCGAATAAAGTATATACTTCGACTTTCTTGTGCTAGAACTTTGGCGCGTAAACACAAAAGTACGGTACGTTCTTTTTTGA
AAAGATTAGGAGTGAGATTATTAGAAGAATTTTTTACGGAGGAAGAGCAGGTTTTTTATTTGACCTTCCAAAAAGCTTCT
TCTACTTCAGGGAAGTTATATCAAAGGCGGATTTGGTATTTGGATAGATTTTGTATCAATGATCCGGCAAATTATTCATG
A
>2734731 ; superkingdom: Eukaryota, kingdom: Viridiplantae, phylum: Streptophyta, subclass: asterids, order: Ericales, family: Ericaceae, subfamily: Ericoideae, tribe: Ericeae, genus: Daboecia, species: Daboecia cantabrica ; 2734731
ATGGAGGAATTCAAAAGAAATTTAGAATTAGATAGATCTCAACAACATGACTTCATATATCCGCTTATCTTTCAGGAGTA
TATTTATGCACTTGCTCATGATCGTGGTTTAAAGAGATCGATTTTTTTAGAAAATGCGGGTTATGACAATAAATCTAGCT
TAGTAATTGTGAAACGTTTAATCACTAATTTAATTACTCAAATGTATCAACAGAATCATTTTCTTTTTTCTGTTAATGAT
TCTAACCAAAATAAAATTTTTGGGTACAATACAAATTTTTATTCTCAAATGATATTCGAAGGATTTGCGGTCGTTGTGGA
AATTCCATTTTATCTACGATTATTATCTTTTCTAGAAGGTAAAGAAAGAGTGAAATCTCAGAATTTACGATCAATTCATT
CAATATTTCCGTTTTTAGAGGACAAATTTTCTAATCTAAAGTATATATTAGATATACTAATACCCCACCCCATCCATCTG
GAAATCTTGGTTCAGACTCTTCGCTACTGGGTAAAAGATGCCTCTTCTTTGCATTTATTACGGTTTTTTCTCCATGAGTA
TACTATTTGGAATAGTATTATTACTCCAAAGAAATCGAATTTTTCTTTTTTAAAAAGAAATCAAAGATTCTTCTTGTTCC
TATATAATTTTCATGTATGTGAATACGAATCTATTTTTGTTTTTCTACGTACCCAATCTTCTCATTTACACTCAATATCT
TATGAAACCTTTCTAGAACGAATCTCTTTCTATAGAAAAATAGAACTAGAAGTCTTTACTAAGAATTCGAAAGCCGTTCT
ATGGGTGTTTAAAGAGCCTTTCCTGCATTATGTTAGGTATCAAGGAAAAACTATTTTGGCTTCAAAAGGAACATCTCTTT
TGATGAATAAATGGAAATATTATCTTGTCAATTTCTGGCAATGTTATTTTTACATGTGGTTTCAACCAAGAAGAATCTAT
ATAAACCAGTTATCCAAACATTCCCTTGACTTTCTGGGCTATCTTTCAAGTGTGCGATTACAGCCTTTAATGATACGGAG
TCAAATGATAGAAAATTCATTTCTAATAGAGAATGCTAGTAAGAAGTTCGATACTCTAATGCCAATTACTCCAATGATTG
GATCATTGTCTAAAGCGAAATTTTGTAACGTGTTAGGATATCCCATGAGTAAGCCAGCCTGGACCGATTTATCAGATTCT
GATATTATTGAACGATTCGTGCGTATATATAGAAATCTTTCTCATTATCATAGCGGATCGTTAAAAAAAATGAGTTTGTA
TCGAATAAAGTATATACTTCGACTTTCTTGTGCTAGAACTTTGGCTCGTAAACACAAAAGTACGGTACGTGCTTTTTTGA
AAAGATTAGGAGTGGGATTATTGGAAGAATTTTTTACGGAGGAAGAGCAAGTTTTTTATTTGACTTTCCCAAAAGCTTCT
TCTACTTCAGGGGAGTTATATCGAAGGCGGATTTGGTATTTGGATATTATTTGTATCAATGATCTGGCAAATTATGAATG
A
>2734733 ; superkingdom: Eukaryota, kingdom: Viridiplantae, phylum: Streptophyta, subclass: asterids, order: Ericales, family: Ericaceae, subfamily: Ericoideae, tribe: Ericeae, genus: Erica, species: Erica australis ; 2734733
ATGGAGGAATTCCAAAGAAATTTAGAACTAGATAGATCTCGGCAATATGACTTCATATATCCGCTTATCTTTCAGGAGTA
TATTTATGCACTTGCTCATGATCGTGTTTTAAAGAGATCTTTTTTTTTTGGAAATGCGGGTTATGGCAATAAATCTAGCT
TATTAATTGTGAAACGTTTAATCACTCATTTAATTACTCAAATGTATCAACAGAATCATTTTCTTTTTTCTCCTAATGAT
TCTAAGCAAAAAAAAAATTTTGGGTACAATAGAAATTTCTATTCTCAAATGATATTCGAAGGATTTTCGGTCGTTGTGGA
AATTCCATTTTATTTACGATTACTATCCTTCTTAGAAGGTAAAGAAAGAGTGAAATCTCATAATTTACGATCAATTCATT
CAATATTTTCGTTTTTAGAGGACAAATTTTCACATTTAAATTATGTATTAAATATACGAATACCCCACCCTATCCATCTG
GAAATCTTGGTTCAAACTCTTCGCTACTGGGTAAAAGATGCCTCTTCTTTGCATTTTTTACGATTTTTTCTCTACAAGTA
TCCTATTTGGAATAGTCTTATTACTCCAAAGAAATCTAGTTTTTATTTTTCAAAAAGAAATCAAAGATTCTTCTTGTTCC
TATATAATTTTCATGTATCTGAATGCGAATCTATCTTTGTTTTTCTCCGTACCCAATCTTCTCATTTACGCTCAATATCT
TTTGAAACCTTTCTAGAACGAATTTCTTTCTATAAAAAAATCGAACTAGAAGTCTTTACTAAAAGTTTTAAGGCCATTCT
ATGGGTATTTAAAGAGCCTTTCCTGCATTATGTTAGGTATCGAGGAAAAGTCATTTTGGCTTCAAAAGGTACGTCTTTTT
TGATGAATAAATGGAAATATTACCTTGTCCATTTTTGGCAATGTTATTTTTACATATGGTCTCAACCAATAAGAATCCAT
ATAAACCAATTATCCAACCATTCCCTCGACTTTCTGGGCTATCTTTCAAGTGTGCGATTAAAGCCTTTAATGGTACGGAG
TCAAATGATAGAAAATTCATTTCTAATAGAGACTGCTAGTAAAAAGTTCGATACTTTAATGCCAATTACTCCAATGATCG
GATCATTGTCTAAAGCGAAATTTTGTAACGTGATAGGACATCCCATAAGTAAGCCAGTCTGGGCCGCTTTATCAGATTAT
GATATTATTGAACGATTCGCGCATATATATAGAAATATTTCTCATTATCATAGCGGATCATTAAAAAAAATGAGTTTGTA
TCGAATAAAGTATATACTTCGACTTTCTTGTGCTAGAACTTTGGCCCGTAAACACAAAAGTACAGTACGTGCTTTTTCTA
AAAGATTAGGAGTGGGATTGTTGGAAGAATTTTTTACGGAGGAAGAGCCAGTTTTTTATTTGACCTTCCCCAAAGCTTCT
TCTACTTCAGGGGAGTTATATGGAAGGCGGATTTGGTATTTGGATATTATTTGTATCAATGATTTGATAAATTATGAATG
A
>2734735 ; superkingdom: Eukaryota, kingdom: Viridiplantae, phylum: Streptophyta, subclass: asterids, order: Ericales, family: Ericaceae, subfamily: Ericoideae, tribe: Empetreae, genus: Empetrum, species: Empetrum atropurpureum ; 2734735
ATGGAGAAATTCAAACGAAGTTTAGAACTAGAGAGATCTCATCAACATAACTTCATATATCCGCTTATCTTTCAGGAGTA
TATTTATGCACTTGCTCATGATCGTGGTTTAAATAGATCCATTTTTTTGGAAAATATGGGTTATGACAATAAATCTAGCT
TACTAATTGTGAAACGTTTAATCACTTATTTAATTACTCAAATGTATCAACAGAATCATTTTATTTTTTCTCGTAATGAT
TCTAACCAAAATAAATTTTTGGGGTACAATACAAAATTGTATTCTCAAACGATATTCGAAGGATTTGCGGTCGTTGTCGA
AATTCCATTTTATCTACGATTACTATCTTTCCTAGAAGGTAAAGAAAGAGTGAAATCTCATAATTTACGATCAATTCATT
CAATATTTCCGTTTTTCGAGGACAAATTTTCACATCTAAATTATGTATTAGATATACTAATACCTCACCCCATCCATCTG
GAAATCTTGGTTCAAACTCTTCGCTACTGGGTAAAAGATGCCTCTTCTTTGCATTTATTACGATTTTTTCTCCACGAGTA
TCCTATTTGGAATAGTCTTATTACTCAAAAGAAATCTAGTTTTTCTTGTTCGAAAAGAAATCAAAGATTCTTCTTGTTCC
TATATAATTTTCATGTATGTGAATATGAATCTATCTTTGTTTTTCTCCGCAACCAATCTTATCATTTACGCTCAATATCT
TCTGAAACCTTTCTAGAACGAATCTCTTTCTATAAAAAAATAGAANTAGAACTCTTTACTAAAGATTTTAAGGCCATTCT
ATGGGTGTTTAAAGAGCCTTTCCTGCATTATGTTAGGTATCGCGGAAAAGCCCTTTTAGTTTCAAAAGGGACGTCTCTTT
TGATGAATAAATGGAAATATTACCTTGTCAATTTATGGCAATGTTATTTTTACATGTGGTCTCAACCAAGAAGGATCCAT
ATAAATCAATTAGCCAATCATTCCCTTGACTTTCTGGGCTATCTTTCAAGTGTGCGATTAAAACCTTTAATGGTACGGAG
TCAAATGATAGAAAATTCATTTCTAATAGAGAATGCTATTAAGAAGTTCGATATCATAGTTCCAATTACTCCAATGATTG
AATCATTGGTTAAAGCGAAATTTTGTAATGTCTTAGGACATCCCATGAGTAAGCCAGTCTGGGCCGCTTTATCAGATTCT
GATATTATTGAACGATTCGGGCATATATATAGAAATCTTTCTCATTATCATAGCGGATCATTAAAAAAAATGAGTTTGTA
TCGAATAAAATATATACTTCGACTTTCTTGTGCTAGAACTTTGGCTCGTAAACACAAAAGCACGATCATCCCTTTTTTGA
AAAGATTAGGAGTGGGATTGTTGGAAGAATTTTTTACGGAGGAAGAGCAAGTTTTTTATTTGACCTTCCCAAAAGCTTCT
TCTACTTCAGGGGAGTTATATCGAAGGAGGATTTGGTATTTAGATATTATTTGTATCAATGATTTGGCAAATTATGAATG
A
>2734737 ; superkingdom: Eukaryota, kingdom: Viridiplantae, phylum: Streptophyta, subclass: asterids, order: Ericales, family: Ericaceae, subfamily: Ericoideae, tribe: Phyllodoceae, genus: Elliottia, species: Elliottia bracteata ; 2734737
ATGGAGGAATTCAAAAGCTATTTAGAACTAGATAGATCTCAGCAACATGACTTCATATATCCGCTTATCTTTCAGGAGTA
TATTTATGCACTTGCTCATGATCGTGGTTTAAATAAATCGATTTTTTTGGAAAATGCGGGTTATGACAATAAATCTAGCT
TACTAATTGTGAAACGTTTAATCACTCATTTAATTACTCAAATGTATCAACAGAATCATTTTCTTTTTTCTGTTAATGAT
TCTAATCAAAATCAATTTTGGGGGTACAATAAAAATTTTTATTCTCAAATGATATTCGAAGGGTTTGCGATCATTGTGGA
AATTCCATTTTATCTACGATTACTATCTTTCCTAGAAGGTAAAGAAAGAGTGAAATCTCATAATTTACGATCAATTCATT
CAATATTTCCGTTTTTAGAAGACAAATTTTCATTTTTAAATTATGTATTAGATATATTAATACCCCACTCTATCCATCTG
GAAATCTTGGTTCAAACTCTTCGCTACTGGGTAAAAGATGTCTCTTCTTTGCATTTATTACGATTTTTTCTCCACGAGTA
TCCTATTTGGAATAGTCTTATTACTCCAAAGAAATCTAGTTTTTCTTTTTCAAAAAGAAATCAAAAATTCTTCTTGTTGC
TATATAATTTTCATGTATGTGAATACGAATCTATCTTTGTTTTTCTCCGCAACCAATCTTCTCATTTACGCTCAATATCT
TCTGAAACCTTTCTAGAACGAATCTCTTTCTATAGAAAAATAGAACTCGAAGTCTTTAGTAAGGATTTTAAGGCCGTTCT
ATGGGTGTTTAAAGAGCCTTTCCCGCATTATGTTAGGTATCGAGGAAAAGCCATTTTGGCTTCAAAAGGGACGTCTCTTT
TTATGAATAAATGGAAATATTACCTTGTCAATTTCTGGCAATGTTATTTTTACATGTGGTCTCAACCAAGAAGGATCCAT
ATAAACCAATTATCCAATCATTCCCTCGATTTTCTGGGCTATCTTTCAAGTGTGCGATTAAAGCCTTTAATGGTACGGAG
TCAAATGATAGAAAATTCATTTCTAATAGAGAATGCTAGTAAGAAGTTCGATACTCTGATGCCAATGACTCCAATGATTG
AATCATTGTCTAAAGCGAAATTTTGTAATGTGTTAGGACATCCCATGAGTAACCCGGTCTGGGCCGCTTTATCAGATTCT
GAAATTATTGATCGATTCGGGCGTATATATAGAAATCTTTCTCATTATCATAGCGGATCATTAAAAAAAATGAGTTTGTA
TCGAATAAAGTATATACTTCGACTTTCTTGTGCTAGAACTTTGGCTCGTAAACACAAAAGTACGGTACGTGCTTTTTTGA
AAAGATTAGGAGTGGGATTATTGGAAGAATTTTTCACGGAGGAAGGTCAGGTTTTTTATTTGACCTTCCCAAAAACTTCT
TCTACTTCAAGGGAGTTATATCGAAGGCGGATTTGGTATTTGGATATTATTTGTATTAATGATCTGGCAAATTATGAATG
A
>2734741 ; superkingdom: Eukaryota, kingdom: Viridiplantae, phylum: Streptophyta, subclass: asterids, order: Ericales, family: Ericaceae, subfamily: Ericoideae, tribe: Phyllodoceae, genus: Elliottia, species: Elliottia pyroliflora ; 2734741
ATGGAAGAATTAAAAAGATATTTAGAACTAGATAGATCTCAGCAACATCACTTCATATATCCGCTTCTCTTTCAGGAGTA
TATTTATGCACTTGCCCATGATCGTGGTTTAAATAAATCGATTTTATTGGAAAATGCGGGTTATGACAATAAATCTAGCT
TTCTAACTGTGAAACGTTTAATCACTCGTTTAATTACTCAAAAGGGTTATCAAAACAATTGTATTATTTTCCATGTTGAT
GTTCATGATTGTACCCAAAATCAAATTTGGCAGTACAATAGAAATTTCTATTCTCAAACGATATTCGAAGGGTTTGCGGT
CGTTGTGGAAATTCCATTTTATCTAAGATTANNNNNNNNNNNNNNNNNNNNNNNNNNNNNNNNNNNNNNNNNNNNNNNNN
NNNNNNNNNNNNNNNNNNNNNNNNNNNAAGACAAATTGCATTTAAATTACGTATTAGAGATACAAGTACCCCGCTCTATC
TATCTGGAAATCTTGGTTCAAACTCTTCGCTACTGGGTAAAAGATGCCTCTTCTTTGCATTTATTACGATTTTTTCTCTA
CCAGTATCCTATTTGGATCCATGACTATCGTATTTCGGATAATCATAGTACTCCAAAGAATTTTAAAATACACGAAAATT
TATTCGTGTTGCTATCTAATTTTTATGTATGTGAATACGAATCTATCTTTGTTTTTCTCCGCAACCAATCTTCTCATTTA
CGCTCAATATCTTCTGAAACCTTTTTAGAACGAATCTCTTTCTATAGAAAGATAGAACTCGAAGTCTTTAGCAAGGATTT
TAAAGCCATTCTATGGGTGTTTAAAGAGCCCTACCCACATTATGTTAGGTATCGAGACAAAGCCATTTTGGCTTTAAAAG
GGACGTCTCTTTTGATGACTAAATGGAAATATTACCTTGTCAAGTTCTGGCAATGTTATTTTTATGAGTGGGTTCAACCA
AGAATCTATATAACACAATTATCCAATAATTCCCTCGATTTTCTGGGCTATCTTTCAAGTGTGCGATTAAAGCCTTCANN
NNNNNNNNNNNNNNNNNNNNNNNNNNNNNNNNNNNNNNNNNNNNNNNNNNNNNNNNNNNNNACTCTAGTGCCAATTATTC
CAATGATTGCATCATTGTCTAAAGCGAAATTTTGTAACGTGTTAGGACAGCCCATAAGTAAGCCGGTCTGGGGCGGTTTA
TCAGACTCTGATATTATTGAACGATTCGGGCGTATATATAGAAATCTTTCTCATTATCATAGCGGATCATTAAAAAAAAA
GAGTTTGTATCGAATAAAGTATATACTTCGACTTTCTTGTGCTAGAACTTTGGCTTGTAAACACAAAAGTACGGTACGGG
CTTTTTTGAAAAGATTAGGAGTGGGATTATCGGAAGAATTTTTCACGGAGGAAGATCAGGTTTTTTATTTGACCTTCCCA
AAAGCTTCTTCTACTTCAGGGGAGTTATATGGAAGGCGGATTTGGTATTTGGATATAATTTGTATTAATACTCTGGCAGA
TGATGAATGA
>2734745 ; superkingdom: Eukaryota, kingdom: Viridiplantae, phylum: Streptophyta, subclass: asterids, order: Ericales, family: Ericaceae, subfamily: Ericoideae, tribe: Empetreae, genus: Empetrum, species: Empetrum rubrum ; 2734745
ATGGAGAAATTCAAACGAAGTTTAGAACTAGAGAGATCTCAGCAACATAACTTCATATATCCGCTTATCTTTCAGGAGTA
TATTTATGCACTTGCTCATGATCGTGGTTTAAATAGATCAATTTTTTTGGAAAATATGGGTTATGACAATAAATCTAGCT
TACTAATTGTGAAACGTTTAATCACTTATTTAATTACTCAAATGTATCAACAGAATCATTTTATTTTTTCTGGTAATGAT
TCTAACCAAAATAAATTTTTGGGGTACAATACAAAATTGTATTCTCAAACGATATTCGAAGGATTTGCGGTCGTTGTCGA
AATTCCATTTTATCTACGATTACTATCTTTCCTAGAAGGTAAAGAAAGAGTGAAATCTCATAATTTACGATCAATTCATT
CAATATTTCCGTTTTTCGAGGACAAATTTTCACATCTAAATTATGTATTAGATATACTAATACCTCACCCCATCCATCTG
GAAATCTTGGTTCAAACTCTTCGCTACTGGGTAAAAGATGCCTCTTCTTTGCATTTATTACGATTTTTTCTCCACGAGTA
TCCTATTTGGAATAGTCTTATTACTCAAAAGAAATCTAGTTTTTCTTTTTCGAAAAGAAATCAAAGATTCTTCTTGTTCC
TATATAATTTTCATGTATGTGAATATGAATCTATCTTTGTTTTTCTCCGCAACCAATCGTATCATTTACACTCAATATCT
TCTGAAACCTTTCTAGAACGAATCTCTTTCTATAAAAAAATAGAACTAGAACTCTTTACTAAAGATTTTAAGGCCATTCT
ATGGGTGTTTAAAGAGCCTTTCCTGCATTATGTTAGGTATCGCGGAAAAGCCCTTTTAGTTTCAAAAGGGACGTCTCTTT
TGATGAATAAATGGAAATATTACCTTGTCAATTTATGGCAATGTTATTTTTACATGTGGTCTCAACCAAGAAGGATCCAT
ATAATCCAATTATCCAATCATTCCCTTGACTTTCTGGGCTATCTTTCAAGTGTGCGATTAAAACCTTTAATGGTACGGAG
TCAAATGATAGAAAATTCATTTCTAATAGAGAATGCTATTAAGAAGTTCGATAACCTAATGCCAATTACTCCAATGATTG
AATCATTGGTTAAAGCGAAATTTTGTAATGTCTTAGGACATCCCATGAGTAAGCCAGTCTGGGCCGCTTTATCAGATTCT
GATATTATTGAACGATTCGGGCATATATATAGAAATCTTTCTCATTATCATAGCGGATCATTAAAAAAAATGAGTTTGTA
TCGAATAAAATATATACTTCGACTTTCTTGTGCTAGAACTTTGGCTCGTAAACACAAAAGCACGATCCGTGCTTTTTTGA
AAAGATTAGGAGTGGGCTTGTTGGAAGAATTTTTTACGGAGGAAGAGCAAGTTTTTTATTTGACCTTCCCAAAAGCTTCT
TCTACTTCAGGGGAGTTATATCGAAGGAGGATTTGGTATTTAGATATTATTTGTATCAATGATTTGGCAAATTATGAATG
A
>2734747 ; superkingdom: Eukaryota, kingdom: Viridiplantae, phylum: Streptophyta, subclass: asterids, order: Ericales, family: Ericaceae, subfamily: Ericoideae, tribe: Ericeae, genus: Erica, species: Erica sicula ; 2734747
ATGGAGGAATTCAAAATAAATTTAGAACTAGATAGATCTCAGCAATATGATTTCATATATCCGCTTATCTTTCAGGAGTA
TATTTATGCACTTGCTCATGATCGTGTTTTAAAGAGATCTTTTTTTTTGGAAAATGCGGGTTATGACAATAAATCTAGCT
TATTAATTGTGAAACGTTTAATCATTCATTTAATTACTCAAATGTATCAACAGAATCATTTTCTTTTTTCTGTTAATGAT
TCTAAGCAAAATAATCTTTTGGGGTACAATAGAAATTTCTATTCTCAAATGATATTCGAAGGATTTGCGGTCGTTGTGGA
AATTCCATTTTATTTACGATTTCTATCTTTCCTAGAAGGTAAAGAAAAAGTGAAATCTCATAATTTACGATCAATTCATT
CAATATTTCCGTTTTTAGAGGACAAATTTTCCTATTTATCTAATATATTAGATATATTAATACCCCACCCCATCCATCTT
GAAATCTTGGTTCAAACTCTTCGCTACTGGGTAAAAGATGCTTCTTCTTTGCATTTTTTACGATTTTTTCTCTACAAGTA
TCCTATTTGTAATAGTCTTATTTCTCCAAAGAAATCTAGTTTTTCTTTTTCAAAAAGAAATCAAAGATTCTTCTTGTTCC
TATATAATTTTCATGTATCTGAATACGAATCTATCTTTGTTTTTCTATGTACCCAATCTTCTCATTTACGCTCAATATCT
TTTGAAACCTTTCTAGAACGAATTTCTTTCTATAAAAAAATCGAACTAGAAGTCTTTACTAAAAGTTTTAAGGCCATTCT
ATGGGTATTTAAAGAGCCTTTCCTGCATTATGTTAGGTATCGAGGAAAAGTCATTTTGGCTTCAAAAGGGACGTCTTTTT
TGATGAATAAATGGAAATATTACCTTGTCAGTTTTTGGCAATGTTATTTTTACATATGGTCTCAACCAATAAGAATCCAT
ATAAACCAATTATCCAACCATTCCCTCGACTTTCTGGGCTATCTTTCAAGTGTGCGATTAAAGCCTTTAATGGTACGGAT
GCAAATGATAGAAAATTCTTTTCTAATAGAGACTGCTAGTAAAAAGTTCGATACTTTAATGCCCATTACTCCAATGATCG
GATCATTGTCTAAAGCGAAATTTTGTAACGTGATAGGACATCCCATAAGTAAGCCAGTCTGGGCCGCTTTATCAGATTCT
GATATTATTGAACGATTCGCGCATATATATAGAAATATTTCTCATTATCATAGCGGATCAGTAAAAAAAATGAGTTTGTA
TCGAATAAAGTATATACTTAGACTTTCTTGTGCTAGAACTTTGGCTCGTAAACACAAAAGTACAGTACGTGCTTTTTTCA
AAAGATTAGGAGTGGGATTGTTGGAAGAATTTTTTACGGAGGAAGAGCAAGTTTTTTTTTTGACCTTTCCCAAAGCTTCT
TCTACTTCAGGGGAGTTATATGGAAGGCGGATTTGGTATTTGGATATTATTTGTATCAATGATTTGGCAAATTATGAATG
A
>2734749 ; superkingdom: Eukaryota, kingdom: Viridiplantae, phylum: Streptophyta, subclass: asterids, order: Ericales, family: Ericaceae, subfamily: Ericoideae, tribe: Ericeae, genus: Erica, species: Erica tetralix ; 2734749
ATGGAGGAATTCAAAAGAAATTTAGAACTAGATAGATCTCAGCAATATGATTTCATATATCCGCTTATCTTTCAGGAGTA
TATTTATGCACTTGCTCATGATCGTGTTTTAAAGAGATCTTTTTTTTTGGAAAATGCGGGTTATAATGATAAATCGAGCT
TATTAATTGTGAAACGTTTAATCACTCATTTAATTACTCAAATGTATCAACAGAACCATTTTCTTTTTTCTGTTAATGAT
TCTAAGCAAAATCCAATTTTGGGGTACAATAGAAATTTCTATTCTCAAACGATATTCGAAGGATTTGCGGTCGTTGTGGA
AATTCCATTTTATTTACGATTACTATCTTTCCTAGAAGGTAAAGAAAGAGTGAAATCTTATAATTTAAGATCAATTCATT
CAATATTTCCGTTTTTAGAGGCACAAATTTTCCATTTAAATAATATATTAGATATATTAATACCCCACCCCATCCATCTG
GAAATCTTGGTTCAAACTCTTCGCTACTGGGTAAAAGATGCCTCTTCTTTGCATTTTTTACGATTTTTTCTCTACAAGTA
TCCTATTTGGAATAGTCTTATTACTCCAAAGAAATCTAGTTTTTCTTTTTCAAAAAGAAATCAAAGATTCTTCTTGTTCC
TATATAATTTTCATGTATCTGAATACGAATCTATCTTTGTTTTTCTCCGTACCCAATCTTCTCATTTACTCTCAATATCT
TTTGAAACCTTTCTAGAACGAATTTCTTTCTATAAAAAAATCGAACTCGAAGTCTTTACTAAAAGTTTTAAGGCCATTCT
ATGGGTATTTAAAGAGCCTTTCCTGCATTATGTTAGGTATCGAGGAAAAGTCATTTTGGCTTCAAAAGGGACGTCTTTTT
TGATGAATAAATGGAAATATTACCTTGTCAGTTTTTGGCAATGTTATTTTTACATATGGTCTCAACCAATAAGAATCCAT
ATAAACCAATTATCCAACCATTCCCTCGACTTTCTGGATTATCTTTCAAGTGTGCGATTAAAGCCTTTAATGGTACGGAG
TCAAATGATAGAAAATGCATTTCTAATAGAGACTGCTAGTAAAAAGTTCGATACTTTAATACCAATTACTCCAATGATCG
GATCATTGTCTAAAGCTCAATTTTGTAACGTGATAGGACATCCCATAAGTAAGCCAGTCTGGGCCGCTTTATCAGATTCT
GATATTATTGAACGATTCGCCCATATATATAGAAATATTTCTCATTATCATAGCGGATACGTAAAAAAAAAGAATTTATA
TCGAATAAAGTATATACTTCGACTTTCTTGTGCTAGAACTTTGGCTCGAAAACACAAAAGTACTGTACGTGCTTTTTCTA
AAAGATTAGGAATGGGATTGTTGGAGGAATTTTTTACGGATGAAGAGCAAGTTTTTTATTTGACCTTCCCCAAAGCTTCT
TCTACTTCAGGGGAGTTATATGGAAGGCGGATTTGGTATTTGGATATTATTTGTATCAATGATTTGGCAAATTATGAATG
A
>2734757 ; superkingdom: Eukaryota, kingdom: Viridiplantae, phylum: Streptophyta, subclass: asterids, order: Ericales, family: Ericaceae, subfamily: Ericoideae, tribe: Phyllodoceae, genus: Kalmiopsis, species: Kalmiopsis leachiana ; 2734757
ATGGCGGAGTTCAAAAGATATTTAGAACTAGATATATCTCAGCAACATGACTTCATATATCCACTTATCTTTCAGGAGTA
TATCTATGCACTTGCTCATAATCGTGGTTTAAATAGATCGATTTTTTTTGAAAATGCAGGTTATGACAATAAATCTAGCT
TACTAATTGTGAAACGTTTAATCACTCATTTAATTACTCAAATGTATCAACAGAATCATTTTCTTTTTTCTGTTAGTGAT
TCTAACCAAAAAAAAATTTTGGGGTACAATACAAATTTGTATTCTCAAATGATATTCGAAGGGTTTGCGGTGCTTGTGGA
AATTCCATTTTATCTACGGTTAGTATCTTTCCTAGAAGGTAAAGAAAAAGTGAAATCTCATAATTTACGATCAATTCATT
CAATATTTCCGTTTTTAGAGGACAAATTTGCATATCTAAATTATGTATTAGATATACAAATACCCCACCCCATCCATCCG
GAAATCTTGGTTCAAACTCTTCGCTACTGGGTAAAAGATGCCTCTTCTTTGCATTTATTACGATTTTTTCTCCACGAGTA
TCCTATTTGGAATAGTCTTATTACTCAAAAAAAATCTATTTTTTCTTTTTCAAAAAAAAATAAAAGATTCTTCTTGTTCC
TATATAATTTTCATGTATGTGAATACGAATCTATCTTTGTTTTTCTCCGCAACCAATCTTCTTATTTACGCTCAATATCT
TCTGAAACCTTTCTAGAAAGAATCTCTTTTTATAGAAAAATAGAACTAGAAGTAGAAGTCTTTACTAAGGATTTTAAGGC
CATTCTATGGCTGTTTAAAGATCCTTTCTTGCATTATGTTAGGTTTCGAGGAAAAGCCTTTTTGGCTTCAAAAGGGACGT
CTCTTTTGATTAATAAATGGAAATATTACCTTCTCAATTTCTGGCAATCTTATTTTTACATGTGGTCTCAACCAAGAAGG
ATCCATATAAACCAATTATCCAATCATTTCCTCGACTTTCTGGGCTATCTTTCAAGTGTGCGATTAAAGCCTTTAATGTT
ACGGAGTCAAATGATAGAAAATTCATTTATAATAGAGAATGCTAGTAAGAAGTTCGATACTCTAATGCCAATACTTCCAA
TGATTAGATCATTGTCTAAAGCGAAATTTTGTAATGTGCTAGGACATCCTATGAGTAAGCCGGCCTGGGCCGCTTTATCA
GATTCTGATATTATTGAACGATTCGGGCGTATATATAGAAATCTTTCTCATTATTATAGCGGATCATTAAAAAAAAGGAG
TTTGTATCGAATAAAGTATATACTTCGACTTTCTTGTGCTAGAACTTTAGCTCGTAAACATAAAAGTACGGTATGTGCTT
TTTTGAAAAGATTAGGAGTGGGATTATTGGAAGAATTTTTTACGGAGGAAGAGCAAGTTTTTTATTTGACCTTCCCAAAA
ATTTCTTTTACTTCAGGGGAGTTATATCGAAGGCGGATTTGGTATTTGGATATTATTTGTATTAATGATCTGGCAAATTA
TGAATGA
>2734759 ; superkingdom: Eukaryota, kingdom: Viridiplantae, phylum: Streptophyta, subclass: asterids, order: Ericales, family: Ericaceae, subfamily: Ericoideae, tribe: Phyllodoceae, genus: Kalmia, species: Kalmia buxifolia ; 2734759
ATGGAGCAATTTAAAATAGATTTAAATCTAGGTAGATCTCAGCAACATGACTTCATATATCCGCTTATCTTTCAGGAGTA
TATTTACGCACTTGCTCACGATCGTGGTTTAAATCGGTCTATTTTTTTGGAAAATGCGGGTTATGACAATAAATTTAGCT
TACTAATTGTGAAACGTTTAATTACTCATTTAATTACTCAAATGTATCAACAGAATCATTTTCTTTTTTCTGTTAATGAT
TCTAACCAAAAAAAGATTTTGGGGTACAATACAAATTTGTATTCTCAAATGATATTCGAAGGGTTTGCGGTCGTTGTGGA
AATTCCATTTTATCTACGATTACTATCTTTCCTAGAAGGTAAAGAACGAATGAAATCTCATAATTTACGATCAATTCATT
CAATATTTCCATTTTTAGAGGACAAATTTGCATTTTTAAATTATGTATTAGATATACAAATACCCCACCCCATCCATCTA
GAAATCTTGATTCAAACTCTTCGCTACTGGGTGAAAGATGCCTCTTCTTTGCATTTATTACGATTTTTTCTGCACGAGTA
TCCTATTTGGAATAGTTTTCTTATTCGAAAGAAATCTAGTTTTTCTTTTTCAAAAAGAAATCAAAGATTTTTCTTTTTCT
TATATAATTTTCATGTATGTGAATACGAATCTATCTTTGTTTTTCTCCGCAACCAATCTTCTCATTTACGCTCAATATCT
TATGAAACCTTTTTAGAACGAATCTCTTTCTATAGAAAAATAGAACTAGAAGAAGTCTTTACTAAGGATTTTAAGGCTAT
TCTATGGGTGTTTAAAGAACCTTTCCTGCATTATGTTAGGTATCGAGGAAACGCCCTTTTGGCTTCAAAAGGGACGTCTC
TTTTGATGAATAAATGGAAACATTACATTGTCAATTTCTGGCAATGTTATTTTTACATATGGTCTCAACCAAGAAGGATC
GATATAAACCAATTATCCAATCATTCCCTTGACTTTCTGGGCTATCTTTCAAGTGTACGATTAAAGCATTTAATGGTACG
GAGTCAAATGATAGAAAATTCCTTTCTAATAGAGAATGCTAGTAAGAAGTTCGATACTCTAATGCCGATTACTCCAATGA
TTGGATCATTGTCTAAAGCGAAATTTTGTAATGTCTTAGGACATCCCATGAGTAAGCCTGCCTGGTCCGCTTTATCAGAT
TCCGATATTATTGAACGATTCGGGTGTATATATAGAAATCTTTCTCATTATTATAGCGGATCATTAAAAAAAAGGAATTT
ATATCGAATAAAGTATATACTTCGACTTTCTTGTGCTAGAACTTTGGCTCGTAAACACAAAAGTACGGTACGGCTTTTTT
TGAAAAGATTAGGAATGGGATTATTGGAAGAATTTTTTACGGGGGAAGAGCAAGTTTTTTATTTGACCTTACCAAAAGCT
TCTTCTACTTCAGGGGAGTTATATCGAAGGCGGGTTTGGTATTTGGATATTATTTGTATTAATCATATATCAAATTATGA
ATGA
>2734761 ; superkingdom: Eukaryota, kingdom: Viridiplantae, phylum: Streptophyta, subclass: asterids, order: Ericales, family: Ericaceae, subfamily: Vaccinioideae, tribe: Lyonieae, genus: Lyonia, species: Lyonia ferruginea ; 2734761
ATGGAGGAATTCAAAAGATATTTAGAACTACATAGATTTCAGCAACATGACTTCATATATCCACTTATTTTTCAGGAGTA
TATTTATGCCCTTGCTCATGGTCGTGGTTTAAATGGATCGATTTTTTTTGAAAATGCGGGTTATGACAATAAATCTAGCT
TACTAATTGTGAAACGTTTAATCACTCATTTAATTACTCAAATGTATCAACAGAATCATTTTCTTTTTTATACTAATGAT
TTTAATCCAAATAAATTTTTGGGGTGCAATACAAATTTGTATTCTCAAATGATATTTGAAGGATTTGCGGTCGTTGTGGA
AATTCCATTTTATCTACGATTACTATCTTTTCTAGAAGGGAAAGAAAGAGTCAAATCTCATAATTTACGATCACTTCATT
CAATATTTCCGTTTTTAGAGGACAAATTTTCACATTTAAATTCTTTGTTAGATATACTAATACCTCACCCCGTCCATCTG
GAAATCTTGGTTCAAACCCTTCGCTACTGGGTAAAAGATCCCTCTTCGTTGCATTTATTACGATTTTTTCTCCACGAGTA
TCCTAATTGGAATAGTCTTATGACTCCAAAGAAATCTAGTTTTTCTTTTTCAAAAAGAAATCAAAGATTCTTCTTCTTCC
TATATAATTTTTATGTATGTGAATACGAATCTATCTTCGTTTTTCTCCGCAACCAATCTTCTCATTTATGTTCAACATCT
TCTGAAACTCTTTCTGAACGAATCTGTTTCTATAAAAAAATAGAACTAGAAGAAGTCTTTACTAAGGATTTTAAGGCCAT
TCTATGGGTGTTCAAAGATCCTTTCCTGCATTATGTTAGGTATCGAGGAAAATCCATTTTGGCTTCAAAAGATTCGTCTC
TTTTGATGAATAAATGGAAATATTACCTTGTGAATATCTGGGAATGTTATTTTTACATATGGTCTCAACCAAGAAGGATC
CATATAAACCAATTATCCAATAATTCCCTCGACTTTCTGGGCTATCTTTTAAGTGTACGATTAAAACCTTCAATGGTACG
GAGTCAAATGATAGAAAATTCATTTCTAATAGAGAATGCTATTAAGCAGTTCGACATCATAGTGCCAATTACTCCACTAG
TTACGTCACTGTCTAAAGCGAAATTTTGTAATGTGTTAGGACATCCATATAGTAAGCCGTCCTGGGCCGAATCATCAGAT
TCTGATATTATTGAACGATTCGGGCGTATATATAGAAATCTTTCTCATTATCATAGCGGATCATTAAAAAAAATTAGTTT
GTATCGAATAAAGTATATACTTCGACTTTCTTGTGCTAGAACTTTGGCGCGTAAACACAAAAGTACGGTACGTTCTTTTT
TGAAAAGATTAGGAGTGGGATTATTAGAAGAATTTTTTACGGAGGAAGAGCAGGTTTTTTATTTGACCTTCCCAAGAGCT
TCTTCTACTTCAGGGAAGTTATATCAAAGGCGGATTTGGTATTTGGATATTTTTTGTATCAATGATCCGGCAAATCATGA
ATGA
>2734763 ; superkingdom: Eukaryota, kingdom: Viridiplantae, phylum: Streptophyta, subclass: asterids, order: Ericales, family: Ericaceae, subfamily: Vaccinioideae, tribe: Lyonieae, genus: Lyonia, species: Lyonia lucida ; 2734763
ATGGAGGAATTCAAAAGATATTTAGAACTAGATAGATCTCAGCAACATGACTTCATATATCCACTTATTTTTCAGGAGTA
TATTTATGCACTTGCTCGTGGTCGTGTTTTAAATGGATCGATTTTTTTTGAAAATGCGGGTTATGACAATAAATCCAGCT
TACTAATTGTGAAACGTTTAATCACTCATTTAATTACTCAAATGTATCAACAGAATCATTTTCTTTTTTATACTAATGAT
TTTAATCCAAATAAATTTTTGGGGTGCAATACAAATTTGTATTATCAAATGATATTTGAAGGATTTGCGGTCGTTGTGGA
AATTCCATTTTATCTACGATTAGTATCTTTTCTAGAAGGGAAAGAAAGAGTAAAATCTCATAATTTACGATCACTTCATT
CAATATTTCCGTTTTTAGAGGACAAATTTTCACATTTAAATTCTTTGTTAGATATACTAATACCTCACCCCGTCCATCTG
GAAATCTTGGTTCAAACTCTTCGCTACTGGGTAAAAGATCCCTCTTCTTTGCATTTATTACGATTTTTTCTCCACGAGTA
TCCTAATTGGAATAGTCTTATGACTCCAAAGAAATTTAGTTTTTATTTTTCAAAAAGAAATCAAAGATTCTTCTTCTTCC
TATATAATTTTCATGTATGTGAATACGAATCTATCTTCGTTTTTCTCCGCAACCAATCTTCTCATTTATGTTCAATATCT
TCTGAAATCTTTCTAGAACGAATTTCGTTCTATAAAAAAATAGAACTAGAAGAAGTCTTTACTAAGAATTTTAAGGCATT
CCTATGGGCGTTCAAAGACCCTTTCCTGCATTATGTTAGGTATCGAGGAAAATCATTTCTGGCTTCAAAAGATNNNNGTC
TTTTGATGAATAAATGGAAATATTACCTTGTGAATTTCTGGGAATGTTATTTTTCCATATGGTCTCAACCAAGAAGGATC
CATATAAACCAATTATCCAATAATTGCGTCGACTTTCTGGGCTATCTTTTAAGTGTACGATTAAAACCTTCAATGGTACG
GAGTCAAATGATAGAAAATTCATTTCTAATAGAGAATGCTAGTAAGCAGTTCGATACTCTAGTGCCAATTACCCTACTGA
TTCGATACCTGTCTAAAGCGAAATTTTGTAATGTGTTAGGACATCCTATGAGTAAGCCAGTCTGGGCCGCTTTATCAGAT
TCTGATATTATTGAACGATTCGGGCGTATATATAGAAATCTTTCTCATTATCATAGCGGATCATTAAAAAAAATTAGTTT
GTATCGAATAAAGTATATACTTCGACTTTCTTGTGCTAGAACTTTGGCGCGTAAACACAAAAGTACGGTACGTTCTTTTT
TGAAAAGATTAGGAATGGGATTATTAGAAGAATTTTTTACGGAGGAAGAGCAGGTTTTTTATTTGACCTTCCCAAAAGCT
TCTTCTACTTCAGGGAAGTTATATCAAGGCCGGATTTGGTATTTGGATATTTTTTGTATCAATGATCCGGCAAATCATGA
ATGA
>2734765 ; superkingdom: Eukaryota, kingdom: Viridiplantae, phylum: Streptophyta, subclass: asterids, order: Ericales, family: Ericaceae, subfamily: Vaccinioideae, tribe: Lyonieae, genus: Lyonia, species: Lyonia ligustrina ; 2734765
ATGGAGGAATTCAAAAGATATTTAGAACTAGATAGATCTCAGCAACATGACTTCATATATCCACTTATTTTTCAGGAGTA
TATTTATGCACTTGCTCATGATCGTGGTTTAAATGGATCGATTTTTTTTGAAAATTCGGGTTATGACAATAAATCTAGCT
TACTAATTGTGAAACGTTTAATCACTCATTTAATTACCCAAATGTATCAACAGAATCATTTTCTTTTTTATACTAATGAT
TTTAATCCAAATAAATTTTTGAGGTGCAATACAAATTTGTATTATCAAATGATATTTGAAGGATTTGTGGTCGTTGTGGA
AATTCCATTTTATCTACGATTACTATCTTTTCTAGAAGGTAAAGAAAGAGTCAAATCTCATAATTTACGATCACTTCATT
CAATATTTCCGTTTTTAGAGGACAAATTTTCACATTTAAATTCTTTATTAGATATACTAATACCTCACCCCGTCCATCTG
GAAATCTTGGTTCAAACCCTTCGCTACTGGGTAAAAGATCCCTCTTCTTTGCATTTATTACGATTTTTTCTCCACGAGTA
TCCTAATTGGAATAGTCTTATTACTCCAAAGAAATCTAGTTTTTCTTTTTCAAAAAGAAATCAAAGATTCTTATTCTTCC
TATATAATTTTCATCTATGTGAATACGAATCTATCTTCATTTTTCTCCGCAACCAATCTTCTCATTTATGTTCAATATCT
TCTGAAATCTTTCTAGAACGAATCTCGTTCTATAAAAAAAAAGACCTAGAAGAAGTCTTTACTAAGGATTTAACGGCCAT
TCTATGGGTGTTCAAAGACCCTTACATGCATTATTGTAGGTATCGAGGAAAATCAATTTTGGCTTCAAAAGATTCGTGTC
TTTTGATGAATAAATGGAAATATTACCTTGTGAATTTCTGGGAATGTTATTTTTACATATGGTCTCAACCAAGAAGGATA
CATATAAACCAATTATCCAATAATTCCCTCGACTTTCTGGGCTATCTTTTAAGTGTACGATTAAAACCTTCAATGGTACG
GAGTCAAATGATTGAAAATTCATGTATAATAGAGAATGCTAGTAAGCAGTTCGATACTCTAGTGCCAATTACCCCACTGT
TTCGATCACTGTCTAAAGCGAAATTTTGTAATATGTTAGGACATCCTATAAGTAAGCCAGTCTGGGCCGCTTCATCGGAT
TCTGATATTATTGAACGATTCGGGCGTATATATAGAAATCTTTCTCATTATCATAGCGGATCATTAAAAAAAATTAGTTT
GTATCGAATAAAGTATATACTTCGACTTTCTTGTGCTAGAACTTTGGCGCGTAAACACAAAAGTACGGTACGTTCTTTTT
TGAAAAGATTAGGAGTTGGATTATTAGAAGAATTTTTTACGGAGGAAGAGCAGGTTTTTTATTTGACCTTCCCAAAAGCT
TCTTCTACTTCAGGGAAGTTATATCAAAGGCGGATTTGGTATTTGGATATTTTTTGTATCAATGATCCGGCAAATCATGA
ATGA
>2734767 ; superkingdom: Eukaryota, kingdom: Viridiplantae, phylum: Streptophyta, subclass: asterids, order: Ericales, family: Ericaceae, subfamily: Vaccinioideae, tribe: Lyonieae, genus: Lyonia, species: Lyonia ovalifolia ; 2734767
ATGGAGGAATTTAAAAGATATTTAGAACTAGATAGATCTCAGCAACTTCACTTCATATATCCACTTATTTTTCAGGAGTA
TATTTATGCACTTGCTCATGATCGTGGTTTAAATGGATCGTTTTTTTTCGAAAATGCGGGTTATGACAATAAATCTAGCT
TACTAATTGTGAAACGTTTAATCACTCATTTAATTACTCAAATGTATCAACAGAATCATTTTTTTTTTTATACTAATGAT
TTTAATCCAAATAAATTTTTGGGGTGCAATACAAATTTGTATTATCAAATGATATTTGAAGGATTTGCGGTCGTTGTGGA
AATTCCATTTTATCTACGATTACTATCTTTTCTAGAAGGGAAAGAAAGAGTCAAATCTCATAATTTACGATCACTTCATT
CAATATTTCCGTTTTTAGAGGACAAATTTTCACATTTAAATTCCTTATCAGATATACTAATACCTCACCCCGTCCATCTG
GAAATCTTGGTTCAAACCCTTCGCTACTGGGTAAAAGATCCCTCTTCTTTGCATTTATTACGATTTTTTCTCCACGAGTA
TCCTAATTGGAATAGTCTTATTACTCCAAAGAAATCTAGTTTTTCTTTTTCAAAAAGAAATCAGAGATTCTTATTCTTCC
TATATAATTTTTATGTATGTAAATACGAATCTATCTTCGTTTTTCTCCGCAAACAATCTTCTCATTTATGTTCAATATCT
TCTGAAATCTTTATAGAACGAATCTCGTTCTATAAAAAAATAGACCTAGAAGAAGTCTTTACTAAGGATTTTAAGGCCAT
TCTAGGGTTGTTCAAAGACCCTTTCATGCATTATGTTAGGAATCGAGGAAAATCATTTTTGGCATCAAAAGATACGTGTC
TTTTGATGAATAAATGGAAATATTACCTTGTTAATTTCTGGGAATGTTATTTTTACATATGGTCTCAACCAAGAAGGATC
CATATAAACCAATTATCCAATAATTCCCTCGACTTTCTGGGCTATCTTTTAAGTGTACGATTAAAACCTTCAATGGTACG
GAGTCAAATGATAGAAAATTCATTTATAATAGAGAATGCTAGTAAGCAGTTCGAAATCNNNNNNNNNNNNNNNNNNNNNN
NNNNNNNNNNNNNNNNNNNNNNNNNNNNNNNNNNNNNNNNNNNNNNNNNNNGTAAGCCAGTCTGGGCCGTTTCATCGGAT
TCTGATATTATTGAACGATTCGGGCGTATATATAGAAATATTTCTCATTATCATAGCGGATCATTAAAAAAAAATAGTTT
GTATCGAATAAAGTATATACTTCGACTTTCTTGTGCTAGAACTTTGGCGCGTAAACACAAAAGTACCGTACGTGCTTTTT
TGAAAAGATTAGGAGTTGGATTATTAGAAGAATTTTTTACGGAGGAGGAGCAGGTTTTTTATTTGACCTTCCCAAAAGCT
TCTTCTACTTCAGGGAAGTTATATCAAAGGCGGATTTGGTATTTGGATATTTTTTGTATCAATGATCCGGCAAATCATGA
ATGA
>2734769 ; superkingdom: Eukaryota, kingdom: Viridiplantae, phylum: Streptophyta, subclass: asterids, order: Ericales, family: Ericaceae, subfamily: Ericoideae, tribe: Phyllodoceae, genus: Kalmia, species: Kalmia procumbens ; 2734769
ATGGAGCAATTGAAAATAGATTTAAATCTAGGTAGATCTCAGCAACATGACTTCATATATCCGCTTATCTTTCAGGAGTA
TATTTACGCACTTGCTCACGATCGTGGTTTAAATCGGTCTATTTTTTTGGAAAATGCGGGTTATGACAATAAATTTAGCT
TACTAATTGTGAAACGTTTAATCACTCATTTAATTACTCAAATGTATCAACAGAATCATTTTCTTTTTTCTGTTAATGAT
TCTAACCAAAAAAAGATTTTGGGGTACAATACAAATTTGTATTCTCAAATGATATTCGAAGGGTTTGCGGTCGTTGTGGA
AATTCCATTTTATCTACGATTACTATCTTTCCTAGAAGGTAAAGAACGAATGAAATCTCATAATTTACGATCAATTCATT
CAATATTTCCATTTTTAGAGGACAAATTTGCATTTTTAAATTATGTATTAGATATACAAATACCCCACCCCATCCATCTA
GAAATCTTCATTCAAACTCTTCGCTACTGGGTGAAAGATGCCTCTTCTTTGCATTTATTACGATTTTTTCTGCATGAGTA
TCCTATTTGGAATAGTTTTCTTATTCGAAAGAAATCTAGTTTTTCTTTTTCAAAAAGAAATCAAAGATTTTTCTTTTTCT
TATATAATTTTCATGTATGTGAATACGAATCTATCTTTGTTTTTCTCCGCAACCAATCTTTTCATTTACGCTCAATATCT
TATGAAACCTTTTTAGAACGAATCTCTTTCTATAGAAAAATAGAACTAGAAGAAGTCTTTACTAAGGATTTTAAGGCCAT
TCTATGGGTGTTTAAAGAACCTTTCCTGCATTATGTTAGGTATCGAGGAAACGCCCTTTTGGCTTCAAAAGGGACGTCTC
TTTTGATGAATAAATGGAAACATTACATTGTCAATTTCTGGCAATGTTATTTTTACATATGGTCTCAACCAAGAAGGATC
GATATAAACCAATTATCCAATCATTCCCTTGACTTTCTGGGCTATCTTTCAAGTGTACGATTAAAGCATTTAATGGTACG
GAGTCAAATGATAGAAAATTCCTTTCTAATAGAGAATGCTAGTAAGAAGTTCGATACTCTAATGCCGATTACTCCAATGA
TTGGATCATTGTCTAAAGCGAAATTTTGTAATGTCTTAGGACATCCCATGAGTAAGCCTGCCTGGTCCGCTTTATCAGAT
TCCGATATTATTGAACGATTCGGGCGTATATATAGAAATCTTTCTCATTATTATAGCGGATCATTAAAAAAAAGGAATTT
ATATCGAATAAAGTATATACTTCGACTTTCTTGTGCTAGAACTTTGGCTCGTAAACACAAAAGTACGGTACGTGCTTTTT
TGAAAAGATTAGGAATGGGATTATTGGAAGAATTTTTTACGGAGGAAGAGCAAGTTTTTTATTTGACCTTACCAAAAGCT
TCTTCTACTTCAGGGGAGTTATATCGAAGGCGGGTTTGGTATTTGGATATTATTTGTATTAATCATATGTCAAATTATGA
ATGA
>2734775 ; superkingdom: Eukaryota, kingdom: Viridiplantae, phylum: Streptophyta, subclass: asterids, order: Ericales, family: Ericaceae, subfamily: Ericoideae, tribe: Rhodoreae, genus: Menziesia, species: Menziesia pilosa ; 2734775
ATGGAGGAATTCAAAAGAAATTTAGAACTAGACAGATCTCAGCAACATGACTTCATATATCCGCTTATCTTTCAGGAGTA
TATTTATGCACTTGCTCATGATCGTGGTTTAAATAGATCTATTTTTTTGGAAAATACGGGTTATGACAATAAATCTAGCT
TACTAATTGTGAAACGTTTAATCACTCATTTAATTACTCAAATGTATCAACAGAATCATTTTCTTTTTTCTGGTAATGAT
TCTAACAAAAATAAATTTTTGGGGTACAATACAAATTTTTATTCTCAAATGATATTCGAAGGATTTGCGGTCGTTGTGGA
AATTCCATTTTATCTACGATTAGTATCTTTCCTAGAAGGTAAAGAAAGAGTGAAATCTCATAATTTACGATCAATTCATT
CAATATTTCCGTTTTTAGAGGACAAATTTTCACATTTAGTATATGTATTAGATATACTAATATCCCACCCCATCCATCTT
GAAATCGTGGTTCAAACTCTTCGCTACTGGGTAAAAGATGCCTCTTCTTTGCATTTATTACGATTTTTTCTACACAAGTA
TCCTATTTCGAAGAGTCTTATTACTCCAAAGAAATCTAGTTTTTCTTTTTCAATAAGAAATCAAAGATTCTTCTTGTTCC
TATATAATTTTCATGTATGTGAATACGAATCTATCTTTGTTTTTCTCCGCAACCAATCTTCTCATTTACGCTCAATATCT
TCTGAAACCTTTCTAGAACGAATCTCTTTCTATAGAAAAATAGAACTAGAAGTCTTTACTAAGGATTTTAAGGACATTCT
ATGGGTGTTTAAAGAGCCTTTCCTACATTATGTTAGGTATCGAGGAAAAGCCATTTTGGCTTCAAAAGGGACGCTCTTTT
TGATGAATAAATGGAAATATTACCTTGTCAATTTCTGGCAATGTTATTTTTACATGTGGTCTCAACCAAGAAGGATCCAT
ATAAACCAATTATCCAACCATTCCCTTGACTTTCTGGGCTATCTTTCAACTGTGCGATTAAAGCCTTTAATGGTACGGAG
TCAAATGATAGAAAATTCACTTCTAATAGAGAATGCTGGTAAGAAGTTCGATACTCTAATGCCAATTACTCCAATGATTG
GATCATTGTCTAAAGCGAAATTTTGTAACGTGTTAGGACATCCCATGAGTAAGCCAGTCTGGGCCGCTTTATCCGATTCT
GATATTATTGAACGATTCGGGCGTATATATAGAAATCTTTCTCATTATTATAGCGGATCATTAAAAAAAATGAGTTTGTA
TCGAATAAAGTATATACTTCGACTTTCTTGTGCTAGAACTTTGGCTCGTAAACACAAAAGTACTGTACGTGCTTTTTTGA
AAAGATTAGGAGTGGGATTATTGGAAGAATTTTTTACGGAGGAAGAGCAAGTTTTTTATTTGACCTTGGCAAAAGCTTCT
TCTAATTCAGGGGAGTTATATCGAAGGCGGGTTTGGTATTTAGATATTATTTGTATCAACGATCTGGCAAATTATGAATG
A
>2734777 ; superkingdom: Eukaryota, kingdom: Viridiplantae, phylum: Streptophyta, subclass: asterids, order: Ericales, family: Ericaceae, subfamily: Ericoideae, tribe: Phyllodoceae, genus: Phyllodoce, species: Phyllodoce caerulea ; 2734777
ATGGCAGAGTTCAAAAGATATTTAGAACTAGATATATCTCAGCAACATGACTTCATATATCCACTTCTCTTTCAGGAGTA
TATCTATGCACTTGCCCATGATCATGGTTTAAATAGATCGATTTTTTTGGAAAATGCAGGTTATGACAATAAATCCAGCT
TACTAATTGGGAAACGTTTAATCACTCATTTAATTACTCAAATGGATCAACAGAAAAAATTTCTTGTTCCTGATAGTGAT
TCTAACCAAAAAAAAAATTTGGGGTACAATACAAATTTGTATTCTCAAATGATATTCGAAGGATTTGCGGTCGTTATGGA
AATTCCATTTTATCTACGATTACTATCTTTCCTAGAAGGTAAAGAAAGAGTGAAATCTCATAATNNNNNNNNNNNNNNNN
NNNNNNNNNNNNNNNNNNNNNNNNNNNNNNNNNNNNNNNNNNNNNNNNTAGATATACAAATACCCCACCCCATCCATCTG
GAAATCTTGGTTCAAACTCTTCGCTACTGGGTAAAAGATGCCTCTTCTTTGCATTTATTACGATTTTTTCTCCACGAGTA
TCCTATTTGGAATAGTCTTATTACTCAAAAAAAATCTATTTTTTCTTTTTCAAAAAAAAATCAAAGATTCTTCTTGTTCC
TATATAATTTTCATGTATGTGAATACGAATCTATCTTTGTTTTTCTCCGGCAACCAACTTCTCATTTACGCTCAATATCT
TCTGAAACCTTTCTAGAAAGAATCTCTTTTTATAGAAAAATAGAACTAGAAGTCTTTACTAAGGATTTTAAGTCCATTCT
ATGGCTGTTTAAAGAGCCTTTCTTGCATTATGTTAGGTATCGAGGAAAAGCCATTTTGGCTTCAAAAGGGACGTCTCTTT
TGATGAATAAATGGAAATATTACCTTCTCAATTTCTGGCAATCTTATTTTTACATGTGGTCTCAACCAAGAAGGATCCAT
ATAAACCAATTATCCAATCATTTCCTCGACTTTCTGGGCTATCTTTCAAGTGTGCGATTAAAGCCTTTAATGTTACGGAG
TCAAATGATAGAAAATTCATTTCTAATAGAGAATGCTAGTAAGAAGTTCGATACTCTAATGCCAATTACTCCAATGATTT
TATCATTGTATAAAGCGAAATTTTGTAACGTGTTAGGACATCCCATGAGTAAGCCGGCCTGGAGCGGTTTATCAGACTCT
GATATTATTGAACGATTCGGGCGTATATATAGAAATCTTTCTCATTATTATAGCGGATCATTAAAAAAAATGAGTTTGTA
TCGAATAAAGTATATACTTCGACTTTCTTGTGCTAGAACTTTGGCTCGTAAACGCAAAAGTACGGTACGTGCTTTTTTGA
AAAGATTAGGAGTGGGATTATTAGCAGAATTTTTTACGGAGGAAGAGCAAGTTTTTTATTTGACCTTCCAAAAAGTTTCT
TTTACTTCAGGGGAGTTATATCGAAGGCGGATTTGGTATTTGGATATTATTTGTATTAATGATCTGGCAAATTATGAATG
A
>2734779 ; superkingdom: Eukaryota, kingdom: Viridiplantae, phylum: Streptophyta, subclass: asterids, order: Ericales, family: Ericaceae, subfamily: Ericoideae, tribe: Phyllodoceae, genus: Phyllodoce, species: Phyllodoce empetriformis ; 2734779
ATGGCGGAGTTCAAAAGATATTTAGAACTAGATATATCTCAGCAACATGACTTCATATATCCACTTATCTTTCAGGAGTA
TATCTATGCACTTGCCCATGATCGTGGTTTAAATAGATCGATTTTTTTGGAAAATGCAGGTTATGACAATAAATCTAGCT
TACTAATTGTGAAACGTTTAATCACTCATTTAATTACTCAAATGTATCAACAGAATCATTTTTTTTTTTCTGTTAGTGAT
TCTAACCAAAAAAAAAATTTGGGGTACAATACAAATTTCTATTCTCAAATGATATTCGAAGGATTTGCGGTCGTTATGGA
AATTCCATTTTATCTACGATTACTATCTTTCCTAGAAGGTAAAGAAAGAGTGAAATCTCATAATTTACGATCAATTCATT
CAATATTTCCGTTTTTAGAGGACAAATTTACATATCAAAATTATGTATTAGATATACAAATACCCCACCCCATCCATCCG
GAAATCTTGGTTCAAACTCTTCGCTACTGGGTAAAAGATGCCTCTTCTTTGCATTTATTACGATTTTTTCTCCACGAGTA
TCCTATTTGGAATAGTCTTATTACTCAAAAAAAATCTATTTTTTATTTTTCAAAAAAAAATCAAAGATTCTTCTTGTTCC
TATATAATTTTCATGTATGTGAATACGAATCTATCTTTGTTTTTCTCCGCAACCAATCTTCTTATTTACGCTCAATATCT
TCTGAAACCTTTCTAGAAAGAATCTCTTTTTATAGAAAAATAGAACGAGAAGTCTTTACTAAGGATTTTAAGGCCATTCT
ATGGCTGTTTAAAGAGCCTTTCTTGCATTATGTTAGGTATCGAGGAAAAGCCATTTTGGCTTCAAAAGGGACGTCTCTTT
TGATGAATAAATGGAAATATTACCTTCTCAATTTCTGGCAATCTTATTTTTACATGTGGTCTCAACCAAGAAGGATCCAT
ATAAACCAATTATCCAATCATTCCCTTGACTTTCTGGGCTATCTTTCAAGTGTGCGATTAAAGCCTTTAATGTTACGGAG
TCAAATGATAGAAAATTCATTTCTAATAGAGAATGCTAGTAAGAAGTTCGATACTCTAATGCCAATTACTACAATGATTT
TATCATTGTATAAAGCGAAATTTTGTAATGTGGTAGGACATCCCATGAGTAAGCCGGCCTGGGCCGCTTTATCAGATTCT
GATATTATTGAACGATTTCGGGCGTTATATAGAAATCTTTCTCATTATTATAGCGGATCATTAAAAAAAATTAGTTTGTA
TCGAATAAAGTATATACTTCGACTTTCTTGTGCTAGAACTTTGGCACGTAAACACAAAAGTACGGTACGTGCTTTTTTGA
AAAGATTAGGAGTGGGATTATTGGAAGAATTTTTTACGGAGGAAGAGCAAGTTTTTTATTTGACCTTCCAAAAAGTTTCT
TTTACTTCAGGGGAGTTATATCGAAGGCGGATTTGGTATTTGGATATTATTTGTATTAATGATCTGGCAAATTATGAATG
A
>2734783 ; superkingdom: Eukaryota, kingdom: Viridiplantae, phylum: Streptophyta, subclass: asterids, order: Ericales, family: Ericaceae, subfamily: Vaccinioideae, tribe: Lyonieae, genus: Pieris, species: Pieris floribunda ; 2734783
ATGGAGGAATTCAAAAGATATTTAGAACTAGATAGATCTCAGCAACATGACTTCCTATTTCCACTTATTTTTCAGGAGTA
TATTTATGCACTTGCTCATCATCGTGGTTTAAATAGATCGATTTTTTTTGAAAATGCGCGTTATGACAATAAATCTAGCT
TACTAATTGTGAAACGTTTAATCACTCATTTAATTACTCAAATGTATCAACAGAATCATTTTCTTTTTTATACTAATGAT
TTTAATCCAAATAAATTTTTGGGGTACAATACAAATTTGTATTATCAAATGATATTTGAAGGATTTGCGGTCGTTGTGGA
AATTCCATTTTATCTACGATTACTATCTTTTCTAGAAGGGAAAGAAAGAGTCAAATCTCATAATTTACGATCACTTCATT
CAATATTTCCGTTTTTAGAGGACAAATTGTCACATTTAAAGTATATATTAGATATACTAATACCTTACCCCGTCCATCTG
GAAATCTTGGTTCAAACTCTTCGCTACTGGGTAAAAGATCCCTCTTCTTTGCATTTATTACGATTTTTTCTCCACGAGTA
TCCTAATTGGAATAGTCTTATTACTCCAAAGAAATCTAGTTTTTCTTTTTCAAAAAGAAATCAAAGATTCTTCTTGTTCC
TATATAATTTTCATGTATGTGAATACGAATCTATCTTCGTTTTTCTCCGCAACCAATCTTCTCATTTATGCTCAATATCT
TATGAAACCTTTCTAGAACGAATCTCGTTCTATAAAAAAATCGAATTAGAAGTCTTTACTAAGGATTTTAAGGCCATTCT
ATGGGTGGTCAAAGATCCTTTCCTGCATTATGTTAGGTATCGAGGAAAAGCCATTTTGCGTTCAAAAGGTTCGCCTCTTT
TGATGAATAAATGGAAATATTACCTTGTCAATTTCTGGGAATGTTATTTTTACATATGGTCTCAACCAAGAAGGATCCAT
ATGAACCAATTATCCAATAATTCCCTCGACTTTCTGGGCTATCTTTCAAGTGTACGATTAAAACCTTCAATGGTGCGGAG
TCAAATGCTAGAAAATTCATTTCTAATAGGGAATGCTAGTAAGAAGTTCGATACTCTAGTGCCAATTACCCCAATGATTC
AGTCATTGTCTAAAGCGAAATTTTGTAACGTGTTAGGACATCCTATGAGTAAGCCAGTCTGGGCCGGTTTATCAGATTCT
GATATTATTGAACGATTCGGGCGTATATATAGAAATCTTTCTCATTATCATAGCGGATCATTAAAAAAAATTAGTTTGTA
TCGAATAAAGTATATACTTCGACTTTCTTGTGCTAGAACTTTGGCACGTAAACACAAAAGTACGGTACGTTCTTTTTTGA
AAAGATTAGGATTGGGATTATTAGAAGAATTTTTTACGGAGGAAGAGCAGGTTTTTTATTTGACCTTCCCAAAAGCTTCT
TCTATTTCAGGGAAGTTATATCAAAGGAGGATTTGGTATTTGGACATTTTTTGTATTAATGATCCGGCAAATCATGAATG
A
>2734785 ; superkingdom: Eukaryota, kingdom: Viridiplantae, phylum: Streptophyta, subclass: asterids, order: Ericales, family: Ericaceae, subfamily: Vaccinioideae, tribe: Lyonieae, genus: Pieris, species: Pieris nana ; 2734785
ATGGAGGAATTCAAAAGATATTTAGAACTAGATAGATCTCAGCAACATGACTTCCTATATCCACTTATTTTTCAGGAGTA
TATTTATGCACTTGCTCATCATCGTGGTTTAAATAAATCGATTTTTTTTGAAAATGCGCGTTATGACAATAAATCTAGCT
TACTAATTATGAAACGTTTAATGACTCATTTAATTACTCAAATGTATCAACAGAATCATTTGCTTTTTTATACTAATGAT
TTTAATCCCAATAAATTTTTGGGGTACAATACAAATTTGTATTATCAAATGATATTTGAAGGATTTGCGGTCGTTGTGGA
AATTCCATTTTATCTACGATTACTATCTTTTCTAGAAGGGAAAGAAAGAGNNAAATCTCATAATTTACGATCACTTCATT
CAATATTTCCGTTTTTAGAGGACAAATTGTCACATTTAAATTATGTGTTAGATATATTAATACCTTACCCCGTCCATCTG
GAAATCTTGGTTCAAACTCTTCGCTACTGGGTAAAAGATCCCTCTTCTTTGCATTTATTACGATTTTTTCTCCACGAGTA
TCCTAACTGGAATAGTCTTATTACTCCAAAGAAATCTAGTTTTTCTTTTTCAAGAAGAAATCAAAGATTCTTCTTGTTCC
TATATAATTTTCATGTATGTGAATACGAATCTATCTTCGTTTTTCTCTGCAACCAATCTTCTCATTTATACTCAATATCT
TCTGAAACCTTTCTAGAACGAATCTCGTTCTATAAAAAAATAGAACTAGAAGAAGTCTTTACTAAGGATTTTAAGGCCAT
TCTATGGGTGTTCAAAGATCCTTTTCTGCATTATGTTAGGTATCGAGGAAAATTCATTTTGGCTTCAAAAGGTTCGTCTC
TTTTGATGAATAAATGGAAATATTACCTTGTCAATTTCTGGGAATGTTATTTTTACATATGGTCTCAACCAAGAAGAATT
CATATAAACCAATTATCCAATAATTCCCTCGACTTTCTCGGCTATCTTTCAGGTGTACGATTAAAACCTTCAATGGTGCG
GAGTCAAATGCTAGAAAATTCCTTTAAAATAGAGAATGCTAGTAAGAAGTTCGAAAACTCTGTGCCAATTACCCCAATGA
TTCGGTCATTGTCTAAAGCAAAATTTTGTAACGTGTTAGGACATCCTATGAGTAAGCCAGTCTGGGCCGGTTTATCAGAT
TCTGATATTATTGAACGATTCGGGCGCATATATAGAAATCTTTCTCATTATCATAGCGGATCATTAAAAAAAATAAGTTT
GTATCGAATAAAGTATATACTTCGACTTTCTTGTGCTAGAACTTTGGCTCGTAAACAGAAAAGTACGGTACGTTCTTTTT
TGAAAAGATTAGGAGTGGGATTATTAGAAGAATTTTTTACGGAAGAAGGTCAGGTTTTTTATTTGACCTTCCCAAAAACT
TCTTCTATTTCAGGGAAGTTATATGAACGGCGGATTTGGTATTTGGACATTTTTTTTATCGATGATCCGGCAAATCATGA
ATGA
>2734787 ; superkingdom: Eukaryota, kingdom: Viridiplantae, phylum: Streptophyta, subclass: asterids, order: Ericales, family: Ericaceae, subfamily: Ericoideae, tribe: Phyllodoceae, genus: Phyllodoce, species: Phyllodoce nipponica ; 2734787
ATGGCAGAGTTCAAAAGATATTTAGAACTAGATATATCTCAGCAACATGACTTCATATATCCACTTATCTTTCAGGAGTA
TATCTATGCACTTGCCCATGATCGTGGTTTAAATAGATCGATTTTTTTGGAAAATGCAGGTTATGACAATAAATCTAGCT
TACTAATTGGGAAACGTTTAATCACTCATTTAATTACTCAAATGATTCAACAGAATAATTTTTTTTTTTCTGTTAGTGAT
TCTAACCAAAAAAAAAATTTGGGGTACAATACAAATTTGTATTCTCAAATGATATTCGAAGGATTTGCGGTCGTTATGGA
AATTCCATTTTATCTACGATTACTATCTTTCCTAGAAGGTAAAGAAAGAGTGAAATCTCATAATTTACGATCAATTCATT
CAATATTTCCGTTTTTAGAGGACAAATTTACATATCTAAATTATGTATTAGATATACAAATACCCCACCCCATCCATCCG
GAAATCTTGGTTCAAACTCTTCGCTACTGGGTAAAAGATGCCTCTTCTTTGCATTTATTACGATTTTTTCTCCACGAGTA
TCCTATTTGGAATAGTCTTATTACTCAAAAAAAATCTATTTTTTCTTTTTCAAAAAAAAATCAAAGATTCTTCTTGTTCC
TATATAATTTTCATGTATGTGAATACGAATCTATCTTTGTTTTTCTCCGCAACCAATCTTCTCATTTACGCTCAATATCT
TCTGAAACCTTTCTAGAAAGAATCTCTTTTTATAGAAAAATAGAACTAGAAGTCTTTACTAAGGATTTTAAGTCCATTCT
ATGGCTGTTTAAAGAGCCTTTCTTGCATTATGTTAGGTATCGAGGAAAAGCCATTTTGGCTTCAAAAGGGACGTCTCTTT
TGATGAATAAATGGAAATATTACCTTCTCAATTTCTGGCAATGTTATTTTTACATGTGGTCTCAACCAAGAAGGATCCAT
ATAAACCAATTATCCAATCATTTCCTCGACTTTCTGGGCTATCTTTCAAGTGTGCGATTAAAGCCTTTAATGTTACGGAG
TCAAATGATAGAAAATTCATTTCTAATAGATAATGCTAGTAAGAAGTTCGATACTCTAATGCCAATTACTCCAATGATTT
TATCATTGTATAAAGCGAAATTTTGTAATGTGGTAGGACATCCCATGAGTAANCCGGCCTGGGCCGCTTTATCAGATTCT
GATATTATTGAACGATTCGGGCGTATATATAGAAATCTTTCGCATTATTATAGCGGATCATTAAAAAAAATGAGTTTGTA
TCGAATAAAGTATATACTTCGACTTTCTTGTGCTAGAACTTTAGCTCGTAAACACAAAAGTACGGTACGTGCTTTTTTGA
AAAGATTAGGAGTGGGATTATTGGAAGAATTTTTTACGGAGGAAGAGCAAGTTTTTTATTTGACCTTCCAAAAAGTTTCT
TTTACTTCAGGGGAGTTATATCGAAGGCGGATTTGGTATTTGGATATTATTTGTATTAATGATCTGGCAAATTATGAATG
A
>2734789 ; superkingdom: Eukaryota, kingdom: Viridiplantae, phylum: Streptophyta, subclass: asterids, order: Ericales, family: Ericaceae, subfamily: Vaccinioideae, tribe: Lyonieae, genus: Pieris, species: Pieris phillyreifolia ; 2734789
ATGGAGGAATTCAAAAGATATTTAGAACTAGATAGATCTCAGCAACATGACTTCCTATATCCACTTATTTTTCAGGAGTA
TATTTATGCACTTGCTCATCATCGTGGTTTAAATAGATCGATTTTTTTTGAAAATGCGGGTTATGACAATAAATCTAGCT
TACTAATTGTGAAACGTTTAATCACTCAGTTAATTACTCAAATGTATCAACAGAATCATTTTCTTTTTTATACTAATGAT
TTTAATCCAAATAAATTTTTTGGGTACAATACAAATTTGTATTATCAAATGATATTTGAAGGATTTGCAGTCGTTGTGGA
AATTCCATTTTATCTACGATTACTATCTTTTCTAGAAGGGAAAGAAAGAGTCAAATCTCATAATTTACGATCACTTCATT
CAATATTTCCGTTTTTAGAGGACAAATTGTCACATTTAAATGATATATTAGATATACTAATACCTTACCCCGTCCATCTG
GAAATCTTGGTTCAAACTCTTCGCTACTGGGTAAAAGATCCCTCTTCTTTGCATTTATTACGATTTTTTCTCCACGAGTA
TCTTAATTGGAATAGTCTTATTACTCCAAAGAAATCTAGTTTTTCTTTTTCAAAAAGAAATCAAAGATTCTTCTTATTCC
TATATAATTTTCATGTATGTGAATACGAATCTATCTTCGTTTTTCTCTGCAACCAATCTTCTCATTTATGCTCAATATCT
TATGAAACTTTTCTAGAACGAATCTCGTTCTATAAAAAAATGGAATTAGAAGTCTTTATTAAGGATTTTAAGGCCATTCT
ATGGGTGGGCAAAGATCCCTTCCTGCATTATGTTAGGTATCGAGGAAAATCCATTTTGGCTTCAAAAGGTTCGTCTCTTT
TGATGAATAAATGGAAATATTACCTTGTAAATTTCTGGGAATGTTATTTTTACATATGGTCTCAACCAAGAAGGATCCAT
ATAAACCAATTATCCAATAATTCCCTCGACTTTCTGGGCTATCTTTCAAGTATACGATTAAAACCTTCAATGGTGCGAAG
TCAAATGCTAGAAAATTCATTTCTAATAGGGAATGCTAGTAAGAAGTTCGATATCTTAGTGCCAATTACCCCAATGATTC
GGTCATTGTCTAAAGCGAAATTTTGTAACGTGTTAGGACATCCTATGAGTAAGCCAGTATGGGCCGGTTTATCAGATTCT
GATATTATTGAACGATTCGGGCGTATATATAGAAATCTTTCTCATTATCATAGCGGATCATTAAAAAAAATTAGTTTGTA
TCGAATAAAGTATATACTTCGACTTTCTTGTGCTAGAACTTTGGCGCGTAAACACAAAAGTACGGTACGTTCTTTTTTGA
AAAGATTAGGGGTGGGGTTATTAGAAGAATTTTTTACGGAGGAAGAGCAGGTTTTTTATTTGACCTTCCCAAAAGCTTCT
TCTATTTCAGCGAAGTTATATCAAAGGAGGATTTGGTATTTGGACATTTTTTGTATCAATGATCCGTCAAATCATTACTG
A
>2734791 ; superkingdom: Eukaryota, kingdom: Viridiplantae, phylum: Streptophyta, subclass: asterids, order: Ericales, family: Ericaceae, subfamily: Pyroloideae, tribe: Pyroleae, genus: Pyrola, species: Pyrola rotundifolia ; 2734791
ATGGAGGAATTCAAAAGAAATTTAGAACTAGATAGATCTCAGCAACATGACTTCATATATCCACTTATCTTTCAGGAGTA
TATTTATGCACTTGTTCATGATTGTGTTTTAAATAGATTTATTTTTTTTGAAAATACGGGTTATGATAATAAATCTAGCT
TACTTATTGTGAAACGTTTAATTAGTCATTTAATTACTCAAATGTATCAACAGAATTATTTTCTTTTTTCTGCTAATGAT
TCGAATCAAAATAAATTTTTGGGGTATAACAAAAATTTGTATTCTCAGATGATATTCGAAGGATTTGCGGTCGTTGTGGA
AATTCCATTTTCTCTACGATTACTATCTTCCCTAGAAGGGAAAGACAGAGTAAAATCTCATAATTTACGATCAATTCATT
CAATATTTCCTTTTTTAGAGGACAAATTTTCACATTTAAATTATGTATTAGATATACTAATACCCCACCCCATCCATCTG
GAAATCTTGGTTCAAACTCTTCGCATCTGGATAAAAGATGTCTCTTCTTTGCATTTATTACGATTTTTTCTCCACGAGTA
TCATAATTGGAATAGTCTTATTACTCCAAAGAAATCTAGTTTTTCTTTTTCAAAAAGAAATGAAAGATTATTCTTCTTTC
TCTATAATATTCATGTATGTGAATATGAATCTATCTTCGTTTTTCTCCGCAACCAATCTTCTCATTTACGCTCAATATCT
TCTGAAATTTTTTTTGAACGAATCTTTTTCTATAGAAAAATAGAACGAGAAGTCTTTCCTAAAGATTTTAAAGCTATTCT
ATGGTTGTTTAAAGATCCTTTCCTGCATTATGTTAGGTATCAAGGAAAATCCCTTTTGGCTTCAAAAGGGACGTCTGTTT
TGATGAATAAATGGAAATATTACCTTGTCACTTTCTCGCAATGTTATTTTTACATGTGGTCTCAACCAAGAAAGATTAAT
AGAAACCAATTATCTAATCATTCGTTTGACTTTATGGGCTATCTTTCAAGTGTGCGATTAAACCCTTTAATGGTACGGAG
TCAAATGCTAGAAAATGCATTTCTAATAGGAAATGCTATTAAGAAGTTCGATACCCTAGTGCCAATTACTCCAATCATTG
GATCATTGTCTAAAGCGAAATTTTGTAACGTGTTAGGACATCCCATGAGTAAGCCAGTCTGGGCTGATTTTTCAGATTCT
GATATTATTGAACGATTCGGACGTATATATAGAAATCTTTCTCATTATCATAGCGGATCTTTAAAAAAAATGAGTTTGTA
TCGAATAAAGTATATACTTCGACTTTCTTGTGCTAGAACTTTAGCCCGTAAACACAAAAGTACGGTACGTGCTTTTTTGA
AAAGATTAGGAGTGGGATTATTGGAAGAATTTTTTACGGAGGAAGAACAAGTTTTTTATTTGACCTTACCAAAAGCTTCT
TCTACTTTAGGGAAGTTATATAGAAGGCGAATTTGGTATTTGGATATTATTTGTATCAATGATCTGTCAAATAATGAATG
A
>2734793 ; superkingdom: Eukaryota, kingdom: Viridiplantae, phylum: Streptophyta, subclass: asterids, order: Ericales, family: Ericaceae, subfamily: Ericoideae, tribe: Rhodoreae, genus: Rhododendron, species: Rhododendron albiflorum ; 2734793
ATGGAGGAATTCAAAAGAAATTTAGAACTAGACAGATCTCAGCAACATGACTTCATATATCCGCTTATCTTTCAGGAGTA
TATTTATGCACTTGCTCATGATCGTGGTTTAAATAGATCTATTTTTTTGGAAAATACGGGTTATGACAATAAATCTAGCT
TACTAATTGTGAAACGTTTAATCACTCATTTAATTACTCAAAAGTATCAACAGAATCATTTTCTTTTTTCTGGTAATGAT
TCTAACCAAAATAAATTTTTGGGGTACAATACAAATTTTTATTCTCAAATGATATTCGAAGGATTTGCGGTCGTTGTGGA
AATTCCATTTTATCTACGATTACTATCTTTCCTAGAAGGTAAAGAAAGAGTGAAATCTCATAATTTACGATCAATTCATT
CAATATTTCCGTTTTTNNNNNNNNNNNNNNNNNNNNNNNNNTATGTATTAGATATACTAATATCCCACCCCATCCATCTT
GAAATCGTGGTTCAAACTCTTCGCTACTGGGTAAAAGATGCCTCTTCTTTGCATTTATTACGATTTTTTCTACACGAGTA
TCCTATTTGGAATAGTCTTATTATTCCAAAGAAATCTAGTTTTTCTTTTTCAATAAGAAATCAAAGATTCTTCTTGTTCC
TATATAATTTTCATGTATGTGAATACGAATCTATCTTTGTTTTTCTCCGCAACCAATCTTCTCATTTACGCTCAATATCT
TCTGAAACCTTTCTAGAACGAATCTCTTTCTATAGAAAAATAGAACTAGAAGTCTTTACTAAGGATTTTAAGGCCATTCT
ATGGGTGTTTAAAGAGCCTTTCCTGCATTATGTTAGGTATCGAGGAAAAGCCATTTTGGCTTCAAAAGGGACGTCTCTTT
TGATGAATAAATGGAAATATTACCTTGTCAATTTCTGGCAATGTTATTTTTACATGTGGTCTCAACCAAGAAGGATCCAT
ATAAACCAATTATCCAACCATTCCCTCGACTTTCTGGGCTATCTTTCAACTGTGCGATTAAAGCCTTTAATGGTACGGAG
TCAAATGATAGAAAATTCATTTCTAATAGATAATGCATGTAAGAAGTTCGATACTCTAATGCCAATTACTCCAATGATTG
GATCATTGTCTAAAGCGAAATTTTGTAACGTGTTAGGACATCCCATGAGTAAGCCAGTCTGGGCCGCTTTATCCGATTCT
GATATTATTGAACGATTCGGGCGTATATATCGAAATCTTTCTCATTATTATAGCGGATCATTAAAAAAAAGGAGTTTGTA
TCGAATAAAGTATATACTTCGACTTTCTTGTGCTAGAACTTTGGCTCGTAAACACAAAAGTANNNNNNNNNNNNNTTTGA
AAAGATTAGGAGTGGGATTATTGGAAGAATTTTTTACGGAGGAAGAGCAGATTTTTTATTTGACCTTCGCAAAAGCTTCT
TCTAATTCAGGGGAGTTATATCGAAGGCGGGTTTGGTATTTAGATATTATTTGTATCAATGATCTGGCAAATTATGAATG
A
>2734795 ; superkingdom: Eukaryota, kingdom: Viridiplantae, phylum: Streptophyta, subclass: asterids, order: Ericales, family: Ericaceae, subfamily: Ericoideae, tribe: Phyllodoceae, genus: Rhodothamnus, species: Rhodothamnus chamaecistus ; 2734795
ATGGCGGAATTCAAAAGGTATTTAGAACTAGATATATCTCAGCAACATGACTTCATATATCAACTTATCTTTCAGGAGTA
TATCTATGCACTTGCTCATGATCGCGGTTTAAATAGATCGATTTTTTTGGAAAATGCAGGTTATGACAATAAATCTAGCT
TACTAATTGTGAAACGTTTAATCACTCATTTAATTACTCAAATGTATCAACAGAATCATTTTCTTTTTTCTGTTAGTGAT
TCGAACCAAAAAAAAATTTTGGGGTACAATACAAATTTGTATTCTCAAATGATATTCGAAGGGTTTGCGGTCGTTGTGGA
AATTCCATTTTATCTACGATTACTATCTCTCCTAGAAGGTAAAGAAAGAGTGAAATCTCATAATTTACGATCAATTCATT
CAATATTTCCGTTTTTAGAGGACAAATCTTCAAATTTAAATTATGTGTTAGATATACAAATACCCCACCCCATCCATCTG
GAAATCTTGGTTCAAACTCTTCGCTATTGGGTAAAAGATGCCTCTTCTTTGCATTTATTACGATTTTTTCTCCACGAGTA
TCCTATTTGGAATAGTCTTTTTACTCAAAAAAAATCTATTTTTTCTTTTTCAAAAAAAAATCAAAGATTCTTCTTGTTCT
TATTTAATTTTCATATATGTGAATACGAATCTATCTTTGTTTTTCTCCGCAACCAATCTTCTTATTTACGCTCAATATCT
TCTGAAACCTTTCTAGAAAGAATCTCTTTTTATAGAAAAATAGAACTAGAAGTCTTTTGTAAGGATTTTAAGGGCATTCT
ATGGGTTTTCAAAGACCCTTTCCTACATTATGTTAGATATCGAGGAAAATCAATTTTAGCTTCAAAAGGTACGTCTCTTT
TGATGAATAAATGGAAATATTACCTTGTGAATTTCTGGCAATCTTATTTTTATATGTGGTCTCAACCAAGAAGGATCCAT
ATAAACCAATTATCCAATCATTTCCTCGACTTTCTGGGCTATCTTTCAAGTGTGCGATTAAATCCTTTAATGTTACGGAG
TCAAATGATAGAAAATTCATTTCTAATAGAGAATGCTAGTAAGAAGTTCGATACTCTAGTGCCAATTACTCCAATGATTG
CATCATTGTCTAAAGCGAAATTTTGTAACGTGTTAGGACAGCCCATGAGTAAGCTGGCCTGGGGCGGTTTATCAGACTCT
GATATTATTGAACGATTCGGGCGTATATATAGAAATCTTTCTCATTATTATAGCGGATCATTAAAAAAAATGAGTTTGTA
TCGAATAAAGTATATACTTCGACTTTCTTGTGCTAGAACTTTGGCACGTAAACACAAAAGTACGGTACGTTCTTTTTTGA
AAAGATTAGGAGTGGGATTATTGGAAGAATTTTTTACGGAGGAAGAGCAAGTTTTTTATTTGACCTTCCCAAAAGCTTCT
TTTACTTCAGGGGAGTTATATCGAAGGCGGATTTGGTATTTGGATATTATTTGTATTAATGATCTGGCAAATTATGAATG
A
>2734797 ; superkingdom: Eukaryota, kingdom: Viridiplantae, phylum: Streptophyta, subclass: asterids, order: Ericales, family: Ericaceae, subfamily: Ericoideae, tribe: Rhodoreae, genus: Rhododendron, species: Rhododendron edgeworthii ; 2734797
ATGGAGGAATTCAAAAGAAATTTAGAATTAGACAGATCTCAGCAACATGACTTCATATATCCGCTTATCTTTCAGGAGTA
TATTTATGCACTTGCTCATGATCGTGGTTTAAATAGATCTATTTTTTTGGAAAATACAGGTTATGAAAATAAATCTAGCT
TACTAATTGTGAAACGTTTAATCATTCATTTAATTACTCAAATGTATCAACAGAATCATTTTCTTTTTTCTGGTAATGAT
TCTAACCAAAATAAATTTTTGGGGTACAATACAAATTTGTATTCTCAAATGATATTCGAAGGATTTGCAGTCGTTGTGGA
AATTCCATTTTATCTACGATTACTATCTTTCCTAGAAGGTAAAGAAAGAGTGAAATCTCATAATTTACGATCAATTCATT
CAATATTTCCGTTTTTAGAGGACAAATTTTCACATTTAGTATATGTATTAGATATACTAATATCCCACCCCATCCATCTT
GAAATCGTGATTCAAACTCTTCGATACTGGGTAAAAGATGCCTCTTCTTTGCATTTATTACGATTTTTTCTACACCAGTA
TCCTATTTGGAATAGTCTTATTACTCCAAATAAATCTAGTTTTTATTTTTCAAGAAAAAATCAAAGATTCTTCTTGTTCT
TACATAATTTTCATGTATGTGAATACGAATCTATCTTTGTTTTTCTCCGCAACCAATCTTCTCATTTACGCTCAATATCT
TCTGAAACCTTTCTAGAACGAATCTCTTTCTATAGAAAAATAGAATTAGAAGTCTTTACTAAGGATTTTAAAGCCATTAT
ATGGGTGTTTAAAGAGCCTTTCCTGCATTATGTTAGGTATCGAGGAAAAGCCATTTTGGCTTCAAAAGGGACGTCTCTTT
TGATGAATAAATGGAAATATTACCTTGTCAATTTCTGGCAATGTTATTTTTACATGTGGTCTCAACCAAGAAGGATCCAT
ATAAACCAATTATCCAACCATTCCCTCGACTTTCTGGGCTATCTTTCAATTGTGCGATTAAAGCCTTTAATGGTACGGAG
TCAAATGATAGAAAATTCATTTATAATAGAGAATGCTAGTAAGAAGTTCGATACTCTAATGCCAATTACTCCAATGATTG
GATCATTGTCTAACGCGAAATTTTGTAACGTGTTAGGACATCCCATGAGTAAGCCAGTCTGGGCCGCTTTATCCGATTCT
GATATTATTGAACGATTCGGGCGTATATATAGAAATCTTTCTCATTATTATAGCGGATCATTAAAAAAAATGAATTTGTA
TCGAATAAAGTATATACTTCGACTTTCTTGTGCTAGAACTTTGGCTCGTAAACACAAAAGTACGGTATGCGCTTTTTTGA
AAAGATTAGGAGTGGGATTATTGGAAGAATTTTTTACGGAGGAAGAGCAAGTTTTTTATTTGACCTTCGCAAAAGCTTCT
TCTAATTCAGGGGAGTTATATCGAAGGCGGGTTTGGTATTTAGATATTATTTGTATCAATGATCTGGCAAATTATGAATG
A
>2734799 ; superkingdom: Eukaryota, kingdom: Viridiplantae, phylum: Streptophyta, subclass: asterids, order: Ericales, family: Ericaceae, subfamily: Ericoideae, tribe: Rhodoreae, genus: Rhododendron, species: Rhododendron falconeri ; 2734799
ATGGAGGAATTCAAAATAAATTTAGAACTAGACAGATCTCAGCAACATGACTTCATATATCCGCTTATCTTTCAGGAGTA
TATTTATGCACTTGCTCATGATCGTGGTTTAAATAGATCTATTTTTTTGGAAAATACGGGTTATGACAATAAATCTAGCT
TACTAATTGTGAAACGTTTAATCACTCATTTAATTACTCAAATGTATCAACAGAATCATTTTCTTTTTTCTGGTAATGAT
TCTAACCAAAAAAAAATTTTGGGGTACAATACAAATTTTTATTCTCAAATGATATTAGAAGGATTTGCAGTCGTTGTGGA
AATTCCATTTTATCTACGATTACTATCTTTCCTAGAAGGTAAAGAAAGAGTGAAATCTTATAATTTACGATCAATTCATT
CAATATTTCCGTTTTTAGAGGACAAATTTTCACATTTAGTATATGTATTAGATATACTAATATCCCACCCCATCCATCTT
GAAATCGTGGTTCAAACTCTTCGCTACTGGGTAAAAGATGCCTCTTCTTTGCATTTATTACGATTTTTTCTACACGAGTA
TCCTATTTGGAATAGTCTTATTACTCCAAAGAAATCTAGTTTTTCTTTTTCAATAAGAAATCAAAGATTCTTCTTGTTCC
TATATAATTTTCATGTATGTGAATACGAATCTATCTTTGTTTTTCTCCGCAACCAATCTTCTCATTTACGCTCAATATCT
TCTGAAACCTTTCTAGAACGAATCTCTTTCTATAGAAAAATAGAACTAGAAGTCTTTACTAAGGATTTTAAGGCCATTCT
ATGGGTGTTTAAAGAGCCTTTCCTGCATTATGTTAGGTATCGAGGAAAAGCCATTTTGGCTTCAAAAGGGACATCTCTTT
TGATGAATAAATGGAAATATTACCTTGTCAATTTCTGGCAATGTTATTTTTACATGTGGTCTCAACCAAGAAGGATCCAT
ATAAATCAATTATCCAACCATTCCCTCGACTTTCTGGGCTATCTTTCAACTGTGCGATTAAAGCCTTTAATGGTACGGAG
TCAAATGATAGAAAATTCATTTCTAATAGAGAATGCTAGTAAGAAGTTCGATACTCTAATGCCAATTACTCCAATGATTG
GATCATTGTCTAAAGCTAAATTTTGTAACGTCTTAGGACATCCCATGAGTAAGCCAGTCTGGGCCGCTTTATCAGATTCT
GATATTATTGAACGATTCGGGCGTATATATAGAAGTCTTTCTCATTATTATAGCGGATCATTAAAAAAAATGAGTTTGTA
TCGAATAAAGTATATACTTCGACTTTCTTGTGCTAGAACTTTGGCTCGTAAACACAAAAGTACGGTACGTGCTTTTTTGA
AAAGATTAGGAGTGGGATTATTGGAAGAATTTTTTACGGAGGAAGAGCAAGTTTTTTATTTGACCTTCGCAAAAGCTTCT
TCTAATTCAGGGGAGTTATATCGAAGGCGGGTTTGGTATTTAGATATTATTTGTATCAATGATCTGGCAAATTATGAATG
A
>2734801 ; superkingdom: Eukaryota, kingdom: Viridiplantae, phylum: Streptophyta, subclass: asterids, order: Ericales, family: Ericaceae, subfamily: Ericoideae, tribe: Rhodoreae, genus: Rhododendron, species: Rhododendron grande ; 2734801
ATGGAGGAATTCAAAATAAATTTAGAACTAGACAGATCTCAGCAACATGACTTCATATATCCGCTTATCTTTCAGGAGTA
TATTTATGCACTTGCTCATGATCGTGGTTTAAATAGATCTATTTTTTTGGAAAATACGGGTTATGACAATAAATCTAGCT
TACTAATTGTGAAACGTTTAATCACTCATTTAATTACTCAAATGTATCAACAGAATCATTTTCTTTTTTCTGGTAATGAT
TCTAACCAAAAAAAAAATTTGGGGTACAATACAAATTTTTATTCTCAAATGATATTAGAAGGATTTGCAGTCGTTGTGGA
AATTCCATTTTATCTACGATTACTATCTTTCCTAGAAGGTAAAGAAAGAGTGAAATCTTATAATTTACGATCAATTCATT
CAATATTTCCGTTTTTAGAGGACAAATTTTCACATTTAGATTATGTATTAGATATACTAATATCCCACCCCATCCATCTT
GAAATCGTGGTTCAAACTCTTCGCTACTGGGTAAAAGATGCCTCTTCTTTGCATTTATTACGATTTTTTCTACACGAGTA
TCCTATTTGGAATAGTCTTATTACTCCAAAGAAATCTAGTTTTTCTTTTTCAATAAGAAATCAAAGATTCTTCTTGTTCC
TATATAATTTTCATGTATGTGAATACGAATCTATCTTTGTTTTTCTCCGCAACCAATCTTCTCATTTACGCTCAATATCT
TCTGAAACCTTTCTAGAACGAATCTCTTTCTATAGAAAAATAGAACTAGAAGTCTTTACTAAGGATTTTAAGGCCATTCT
ATGGGTGTTTAAAGAGCCTTTCCTGCATTATGTTAGGTATCGAGGAAAAGCCATTTTGGCTTCAAAAGGGACATCTCTTT
TGATGAATAAATGGAAATATTACCTTGTCAATTTCTGGCAATGTTATTTTTACATGTGGTCTCAACCAAGAAGGATCCAT
ATAAATCAATTATCCAACCATTCCCTCGACTTTCTGGGCTATCTTTCAACTGTGCGATTAAAGCCTTTAATGGTACGGAG
TCAAATGATAGAAAATTCATTTCTAATAGAGAATGCTAGTAAGAAGTTCGATACTCTAATGCCAATTACTCCAATGATTG
GATCATTGTCTAAAGCTAAATTTTGTAACGTCTTAGGACATCCCATGAGTAAGCCAGTCTGGGCCGCTTTATCCGATTCT
GATATTATTGAACGATTCGGGCGTATATATAGAAGTCTTTCTCATTATTATAGCGGATCATTAAAAAAAATGAGTTTGTA
TCGAATAAAGTATATACTTCGACTTTCTTGTGCTAGAACTTTGGCTCGTAAACACAAAAGTACTGTACGTGCTTTTTTGA
AAAGATTAGGAGTGGGATTATTGGAAGAATTTTTTACGGAGGAAGAGCAAGTTTTTTATTTGACCTTCGCAAAAGCTTCT
TCTAATTCAGGGGAGTTATATCGAAGGCGGGTTTGGTATTTAGATATTATTTGTATCAATGATCTGGCAAATTATGAATG
A
>2734803 ; superkingdom: Eukaryota, kingdom: Viridiplantae, phylum: Streptophyta, subclass: asterids, order: Ericales, family: Ericaceae, subfamily: Ericoideae, tribe: Rhodoreae, genus: Rhododendron, species: Rhododendron hongkongense ; 2734803
ATGGAGGAATTTAAAAGAAATTTAGAACTAGACAGATCTCAGCAACATGACTTCATATATCCGCTTATCTTTCAGGAGTA
TATTTATGCACTTGCTCATGATCGTGGTTTAAATAGATCTATTTTTTTGGAAAATACGGGTTATGACAATAAATCTAGCT
TACTAATTGTGAAACGTTTAATCACTCATTTAATTATTCAAATGTATCAACAGAATCATTTTCTTTTTTCTGGTAATGAT
TCTAACCAAAATAAATTTTTGGGGTACAATACGAATTTTTATTCTCAAATGATATTCGAAGGATTTGCGGTCGTTGTGGA
AATTCCATTTTATCTACGATTACTATCTTTCCTAGAAGGTAAAGAAAGAGTGAAATCTCATAATTTACGATCAATTCATT
CAATATTTCCGTTTTTAGAGGACAAATTTTCACATTTAGTATATGTATTAGATATACTAATATCCCACCCCATCCATCTT
GAAATCGTGGTTCAAACTCTTCGCTACTGGGTAAAAGATGCCTCTTCTTTACATTTATTACGATTTTTTCTACACGAGTA
TCCTATTTGGAATAGTCTTATTACTCCAAAGAAATCTAGTTTTTTTTTTTCAATAAGAAATCAAAGATTCTTCTTGTTCC
TATATAATTTTCATGTATGTGAATACGAATCTATCTTTGTTTTTCTCCGCAACCAATCTTCTCATTTACGCTCAATATCT
TCTGAAACCTTTCTAGAACGAATCTCTTTCTATAGAAAAATAGAACTAGAAGTCTTTACTAAGGATTTTAAGGCCATTCT
ATGGGTGTTTAAAGAGCCTTTCCTGCATTATGTTAGGGATCGAGGAAAAGCCATTTTGGCTTCAAAAGGGACGTCTCTTT
TGATCAATAAATGGAAATATTACCTTGTCAATTTCTGGCAATGCTATTTTTACATGTGGTCTCAACCAAGAAGGATCCAT
ATAAACCAACTATCNAATCATTCCCTCGACTTTCTGGGCTATCTTTCAACTGTGCGATTAAAGCCTTCAATGGTACGGAG
TCAAATGATAGAAAATTCATTTCTAATAGAGAATGCTAGTAATGAGTTCGATACTCTAATGCCAATTACTCCAATCATTG
GATCATTGTCTAAAGCGAAATTTTGTAACGTGTTAGGACATCCCATGAGTAAGCCAGTCTGGGCCGCTTTATCCGATTCT
GATATTATTGAACGATTCGGGCGTATATATAGAAATCTTTCTCATTATTATAGCGGATCATTAAAAAAAATGAGTTTGTA
TCGAATAAAGTATATACTTCGACTTTCTTGTGCTAGAACTTTGGCTCGTAAACACAAAAGTACTGTACGTGCTTTTTTGA
AAAGATTAGGAGTGGGATTATTGGAAGAATTTTTTACGGAGGAAGAGCAAGTTTTTTATTTGACCTTCGCAAAAGCTTCT
TCTAATTCAGGGGAGTTATATAGAAGGCGGGTTTGGTATTTAGATATTATTTGTATCAATGATCTGGCAAATTATGAATG
A
>2734805 ; superkingdom: Eukaryota, kingdom: Viridiplantae, phylum: Streptophyta, subclass: asterids, order: Ericales, family: Ericaceae, subfamily: Ericoideae, tribe: Rhodoreae, genus: Rhododendron, species: Rhododendron hippophaeoides ; 2734805
ATGGAGGAATTCAAAAGAAATTTAGAACTAGACAGATCTCAGCAACATGACTTTATATATCCGCTTATCTTTCAGGAGTA
TATTTATGCACTTGCTCATGATCGTGGTTTAAATAGATCTATTTTTTTGGAAAATACAGGTTATGAAAATAAATCTAGCT
TACTAATTGTGAAACGTTTAATCACTCATTTAATTACTCAAATGTATCAACAGAATCATTTTCTTTTTTCTGGTAATGAT
TCTAACCAAAATAAATTTTTGGGGTACAATACAAATTTGTATTCTCAAATGATATTCGGAGGATTTGCAGTCGTTGTGGA
AATTCCATTTTATCTACGATTACTATCTTTCCTAGAAGCTAAAGAAAGAGTGAAATCTCATAATTTACGATCAATTCATT
CAATATTTCCGTTTTTAGAGGACAAATTTTCACATTTAGTATATGTATTAGATATACTAATATCCCACCCCATCCATCTT
GAAATCGTGATTCAAACTCTTCGCTACTGGGTAAAAGATGCCTCTTCTTTGCATTTATTACGATTTTTTCTACACGAGTA
TCCTATTTGGAATAGTCTTATTACTCCAAAGAAATCTAGTTTTTCTTTTTCAATAAGAAATCAAAGATTCTTCTTGTTCC
TATATAATTTTCATGTATGTGAATACGAATCTATCTTTGTTTTTCTCCGCAACCAATCTTCTCATTTACGCTCAATATCT
TCTGAAACCTTTCTAGAACGAATCTCTTTCTATAGAAAAATAGAATTAGAAGTCTTTACTAAGGATTTTAAAGCCATTAT
ATGGGTGTTTAAAGAGCCTTTCCTGCATTATGTTAGGTATCGAGGAAAAGCCATTTTGGCTTCAAAAGGGACGTCTCTTT
TGATGAATAAATGGAAATATTACCTTGTCAATTTCTGGCAATGTTATTTTTACATGTGGTCTCAACCAAGAAGGATCCAT
ATAAACCAATTATCCAACCATTCCCTCGACTTTCTGGGCTATCTTTCAACTGTGCGATTAAAGCCTTTAATGGTACGGAG
TCAAATGATAGAAAATTCATTTATAATAGGGAATGCTAGTAAGAAGTTCGATACTCTAATGCCAATTACTCCAATGATTG
GATCATTGTCTAAAGCGAAATTTTGTAACGTGTTAGGACATCCCATGAGTAAGCCAGTCTGGGCCGCTTTATCCGATTCT
GATATTATTGAACGATTCGGGCGTATATATAGAAATCTTTCTCATTATTATAGCGGATCATTAAAAAAAATGAGTTTGTA
TCGAATAAAGTATATACTTCGACTTTCTTGTGCTAGAACTTTGGCTCGTAAACACAAAAGTACGGTACGTGCTTTTTTGA
AAAGATTAGGAGTGGGATTATTGGAAGAATTTTTTACGGAGGAAGAGCAAGTTTTTTATTTGACCTTCGCAAAAGCTTCT
TCTAATTCAGGGGAGTTATATCGAAGGCGGGTTTGGTATTTAGATATTATTTGTATCAATGATCTGGCAAATTATGAATG
A
>2734807 ; superkingdom: Eukaryota, kingdom: Viridiplantae, phylum: Streptophyta, subclass: asterids, order: Ericales, family: Ericaceae, subfamily: Ericoideae, tribe: Rhodoreae, genus: Rhododendron, species: Rhododendron kiusianum ; 2734807
ATGGAGGAATTCAAAAGAAATTTAGAACTAGACAGATCTCAGCAACATGACTTCATATATCCGCTTATCTTTCAGGAGTA
TATTTATGCACTTGCTCATGATCGTGGTTTAAATAGATCTATTTTTTTGGAAGATACGGGTTATGACAATAAATCTAGCT
TACTAATTGTGAAACGTTTAATCACTCATTTAATTACTCAAATGTATCAACAGAATCATTTTCTTTTTTCTGGTAATGAT
TCTAACCAAAATAAATTTTTGGGGTACAATACAAATTTTTATTCTCAAATGATATTCGAAGGATTTGCGGTCGTTGTGGA
AATTCCATTTTATCTACGATTACTATCTTTCCTAGAAGGTAAAAGAAGAGTGAAATCTCATAATTTACGATCAATTCATT
CAATATTTCCGTTTTTAGAGGACAAAATTTCACATTTAGTATATGTATTAGATATACTAATATCCCACCCCATCCATCTT
GAAATCCTGGTTCAAACTCTTCGCTACTGGGTAAAAGATGCCTCTTCTTTGCATTTATTACGATTTTTTCTACACGAGTA
TCCTATTTGGAATAGTCTTATTACTCCAAAGAAATCTAGTTTTTCTTTTTCAATAAGAAATCAAAGATTCTTCTTGTTTC
TATATAATTTTAATGTATGTGAATACGAATCTATCTTTGTTTTTCTCCGCAACCAATCTTCTCATTTACGCTCAATATCT
TCTGAAACCTTTCTAGAACGAATCTCTTTCTATAGAAAAATAGAACTAGAAGTCTTTACTAAGGATTTTAAGGCCATTCT
ATGGGTGTTTAAAGAGCCTTTCCTGCATTATGTTAGGTATCGAGGAAAAGCCATTTTGGCTTCAAAAGGGACGTTTCTTT
TGATGAATAAATGGAAATATTACCTTGTCAATTTCTGGCAATGTTATTTTTATATGTGGTCTCAACCAAGAAGGATCCAT
ATAAACCAATTATCCAACCATTCCCTCGACTTTCTGGGCTATCTTTCAACTGTGCGATTAAAGCCTTTAATGGTACGGAG
TCAAATGATAGAAAATTCATTTCTAATAGAGAATGCTAGTAAGAAGTTCGATACTTTAATGCCAATTACTCCAATGATTG
GATCATTGTCTAAAGCTAAATTTTGTAACGTGTTAGGACATCCCATGAGTAAGCCAGTCTGGGCCGCTTTATCCGATTCT
GATATTATTGAACGATTCGGGCGTATATATAGAAATCTTTCTCATTATTATAGCGGATCATTAAAAAAAATGAGTTTGTA
TCGAATAAAGTATATACTTCGACTTTCTTGTGCTAGAACTTTGGCTCGTAAACACAAAAGTACGGTACGTGCTTTTTTGA
AAAGATTAGGAGTGGGATTATTGGAAGAATTTTTTACGGAGGAAGAGCAAGTTTTTTATTTGACCTTCGCAAAAGCTTCT
TCTAATTCAGGGGAGTTATATCGAAGGCGGGTTTGGTATTTAGATATTATTTGTATCAATGATCTGGCAAATTATGAATG
A
>2734809 ; superkingdom: Eukaryota, kingdom: Viridiplantae, phylum: Streptophyta, subclass: asterids, order: Ericales, family: Ericaceae, subfamily: Ericoideae, tribe: Rhodoreae, genus: Rhododendron, species: Rhododendron kaempferi ; 2734809
ATGGAGGAATTCAAAAGAAATTTAGAACTAGACAGATCTCAGCAACATGACTTCATATATCCGCTTATCTTTCAGGAGTA
TATTTATGCACTTGCTCATGATCGTGGTTTAAATAGATCTATTTTTTTGGAAGATACGGGTTATGACAATAAATCTAGCT
TACTAATTGTGAAACGTTTAATCACTCATTTAATTACTCAAATGTATCAACAGAATCATTTTCTTTTTTCTGGTAATGAT
TCTAACCAAAATAAATTTTTGGGGTACAATACAAATTTTTATTCTCAAATGATATTCGAAGGATTTGCGGTCGTTGTGGA
AATTCCATTTTATCTACGATTACTATCTTTCCTAGAAGGTAAAGAAAGAGTGAAATCTCATAATTTACGATCAATTCATT
CAATATTTCCGTTTTTAGAGGACAAAATTTCACATTTGATATATGTATTAGATATACTAATATCCCACCCCATCCATCTT
GAAATCCTGGTTCAAACTCTTCGCTACTGGGTAAAAGATGCCTCTTCTTTGCATTTATTACGATTTTTTCTACACGAGTA
TCCTATTTGGAATAGTCTTATTACTCCAAAGAAATCTAGTTTTTCTTTTTCAATAAGAAATCAAAGATTCTTCTTGTTTC
TATATAATTTTAATGTATGTGAATACGAATCTATCTTTGTTTTTCTCCGCAACCAATCTTCTCATTTACGCTCAATATCT
TCTGAAACCTTTCTAGAACGAATCTCTTTCTATAGAAAAATAGAACTAGAAGTCTTTACTAAGGATTTTAAGGCCATTCT
ATGGGTGTTTAAAGAGCCTTTCCTGCATTATGTTAGGTATCGAGGAAAAGCCATTTTGGCTTCAAAAGGGACGTTTCTTT
TGATGAATAAATGGAAATATTACCTTGTCAATTTCTGGCAATGTTATTTTTATATGTGGTCTCAACCAAGAAGGATCCAT
ATAAACCAATTATCCAACCATTCCCTCGACTTTCTGGGCTATCTTTCAACTGTGCGATTAAAGCCTTTAATGGTACGGAG
TCAAATGATAGAAAATTCATTTCTAATAGAGAATGCTAGTAAGAAGTTCGATACTTTAATGCCAATTACTCCAATGATTG
GATCATTGTCTAAAGCTAAATTTTGTAACGTGTTAGGACATCCCATGAGTAAGCCAGTCTGGGCCGCTTTATCCGATTCT
GATATTATTGAACGATTCGGGCGTATATATAGAAATCTTTCTCATTATTATAGCGGATACTTAAAAAAAATGAGTTTGTA
TCGAATAAAGTATATACTTCGACTTTCTTGTGCTAGAACTTTGGCTCGTAAACACAAAAGTACGGTACGTGCTTTTTTGA
AAAGATTAGGAGTGGGATTATTGGAAGAATTTTTTACGGAGGAAGAGCAAGTTTTTTATTTGACCTTCGCAAAAGCTTCT
TCTAATTCAGGGGAGTTATATCGAAGGCGGGTTTGGTATTTAGATATTATTTGTATCAATGATCTGGCAAATTATGAATG
A
>2734811 ; superkingdom: Eukaryota, kingdom: Viridiplantae, phylum: Streptophyta, subclass: asterids, order: Ericales, family: Ericaceae, subfamily: Ericoideae, tribe: Rhodoreae, genus: Rhododendron, species: Rhododendron molle ; 2734811
ATGGAGGAATTCAAAACAAATTTAGAACTAGACAGATCTCAGCAACATGACTTCATATATCCGCTTATCTTTCAGGAGTA
TATTTATGCACTTGCTCATGATCGTGGTTTAAATAGATCTATTTTTTTGGAAAATACGGGTTATGACAATAAATCTAGCT
TACTAATTGTGAAACGTTTAATCACTCATTTAATTACTCAAATGTATCAACAGAATCATTTTTTTTTTTCTGGTAAGTAT
TCTAACCAAAAAAAAATTTTGGGGTACAATACAAATTTGTATTTTCAAATGATATTTGAAGGATTTGCAGTCATTGTGGA
AATCCCATTTTATCTACGATTACTATCTTTCCTAGAAGGTAAAGAAAGAGTGAAATCTCATAATTTACGATCAATTCATT
CAATATTTCCGTTTTTAGAGGACAAATTTGCACATTTAGTATATGTATTAGATATACTAATATCCCACCCCATCCATCTT
GAAATCGTGGTTCAAACTCTTCGCTACTGGGTAAAAGATGCCTCTTCTTTGCATTTATTACGATTTTTTCTACACGAGTA
TCCTATTTGGAATAGTCTTATTACTCCAAAGAAATCTAGTTTTTCTTTTTCAATAAGAAATCAAAGATTCTTCTTGTTCC
TATATAATTTTCATGTATGTGAATACGAATCTATCTTTGTTTTTCTCCGCAACCAATCTTCTCATTTACACTCAATATCT
TCTGAAACCTTTCTAGAACGAATCTCTTTCTATAGAAAAATAGAACTAGAAGTCTTTACTAAGGATTTTAAGGCCATTCT
ATGGGTGTTTAAAGAGCCTTTCCTGCATTATGTTAGGTATCGAGGAAAAGCCATTTTGGCTTCAAAAGGGACGCTCCTTT
TGATGAATAAATGGAAGTATTACCTTGTCAATTTCTGGCAATGTTATTTTTACATGTGGTCTCAACCAAGAAGGATCCAT
ATAAATCAATTATCCAACCATTCCCTCGACTTTCTGGGCTATCTTTCAACTGTGCGATTAAAGCCTTTAATGGTACGGAG
TCAAATGATAGAAAATTCATTCATAATAGAGAATGCTAGTAAGAAGTTCGATACTCTAATCCCAATTACTCCAATGATTG
GATCATTGTCTAAAGCGAAATTTTGTAATGTGTTAGGACATCCCATGAGTAAGCCAGTCTGGGCCGCTTTATCCGATTCT
GATATTATTGAACGATTCGGGCGTATATATAGAAATCTTTCTCATTATTATAGCGGATCATTAAAAAAAATGAGTTTGTA
TCGAATAAAGTATATACTTCGACTTTCTTGTGCTAGAACTTTGGCTCGTAAACACAAAAGTACGGTACGTGCTTTTTTGA
AAAGATTAGGAGTGGGATTATTGGAAGAATTTTTTACGGAGGAAGAGCAAGTTTTTTATTTGACCTTCGCAAAAGCTTCT
TCTAATTCAGGGGAGTTATCTCGAAGGCGGGTTTGGTATTTAGATATTATTTGTATCAATGATCTGGCAAATTATGAATG
A
>2734813 ; superkingdom: Eukaryota, kingdom: Viridiplantae, phylum: Streptophyta, subclass: asterids, order: Ericales, family: Ericaceae, subfamily: Ericoideae, tribe: Rhodoreae, genus: Rhododendron, species: Rhododendron ovatum ; 2734813
ATGGAGGAATTTAAAAGAAATTTAGAACTAGACAGATCTCAGCAACATGACTTCATATATCCGCTTATCTTTCAGGAGTA
TATTTATGCACTTGCTCATGATCGTGGTTTAAATAGATCTATTTTTTTGGAAAATACGGGTTATGACAATAAATCTAGCT
TACTAATTGTGAAACGTTTAATCACTCATTTAATTATTCAAATGTATCAACAGAATCATTTTCTTTTTTCTGGTAATGAT
TCTAACCAAAATAAATTTTTGGGGTACAATACAAATTTTTATTCTCAAATGATATTCGAAGGATTTGCGGTCGTTGTGGA
AATTCCATTTTATCTACGATTACTATCTTTCCTAGAAGGTAAAGAAAGAGTGAAATCTCATAATTTACGATCAATTCATT
CAATATTTCCCTTTTTAGAGGACAAATTTTCACATTTAGTATATGTATTAGATATACTAATATCCCACCCCATCCATCTT
GAAATCGTGGTTCAAACTCTTCGCTACTGGGTAAAAGATGCCTCTTCTTTACATTTATTACGATTTTTTCTACACGAGTA
TCCTATTTGGAATAGTCTTATTACTCCAAAGAAATCTAGTTTTTTTTTTTCAATAAGAAATCAAAGATTCTTCTTGTTCC
TATATAATTTTCATGTATGTGAATACGAATCTATCTTTGTTTTTCTCCGCAACCAATCTTCTCATTTACGCTCAATATCT
TCTGAAACCTTTCTAGAACGAATCTCTTTCTATAGAAAAATAGAACTAGAAGTCTTTACTAAGGATTTTAAGGCCATTCT
ATGGGTGTTTAAAGAGCCTTTCCTGCATTATGTTAGGTATCGAGGAAAAGCCATTTTGGCTTCAAAAGGGACGTCTCTTT
TGATCAATAAATGGAAATATTACCTTGTCAATTTCTGGCAATGCTATTTTTACATGTGGTCTCAACCAAGAAGGATCCAT
ATAAACCAACTATCCAATCATTCCCTCGACTTTCTGGGCTATCTTTCAACTGTGCGATTAAAGCCTTTAGTGGTACGGAG
TCAAATGATAGAAAATTCATTTCTAATAGAGAATGCTAGTAAGAAGTTCGATACCCTAATGCCAATTACTACTCTAATTA
GATCATTGGCTAAAGCGAAATTTTGTAACGTGTTAGGACATCCCATGAGTAAGCCAGTCTGGGCCGCTTTATCCGATTCT
GATATTATTGAACGAGTCGGGCGTATATATAGAAATCTTTCTCATTATTATAGCGGATCATTAAAAAAAATGAGTTTGTA
TCGAATAAAGTATATACTTCGACTTTCTGGTGCTAGAACGTTGGCTCGTAAACACAAAAGTACGGTACGTGCTTTTTTGA
AAAGATTAGGAGTGGGATTATTGGAAGAATTTTTTACGGAGGAAGAGCAAGTTTTTTATTTGACCTTCGCAAAAGCTTCT
TCTAATTCAGGGGAGTTATATCGAAGGCGGGTTTGGTATTTAGATATTATTTGTATCAATGATCTGGCAAATTATGAATG
A
>2734815 ; superkingdom: Eukaryota, kingdom: Viridiplantae, phylum: Streptophyta, subclass: asterids, order: Ericales, family: Ericaceae, subfamily: Ericoideae, tribe: Rhodoreae, genus: Rhododendron, species: Rhododendron tomentosum ; 2734815
ATGGAGGAATTCAAAAGAAATTTAGAACTAGACAGATCTCAGCAACATGACTTCATATATCCGCTTATCTTTCAGGAGTA
TATTTATGCACTTGCTCATGATCGTGGTTTAAATAGATCTATTTTTTTGGAAAATACGGGTTATGACAATAAATCTAGCT
TACTAATTGTGAAACGTTTAATCACTCATTTAATTACTCAAATGTATCAACAGAATCGTTTTCTTTTTTCTGGTAATGAT
TCTAACCAAAAAAAATTTTTCGGGGACAATACAAATTTGTATTCTCAAATGATATTCGAAGGATTTGCAGTCGTTGTGGA
AATTCCATTTTATCTACGATTACTATCTTTCCTAGAAGGTAAAGAAAGAGTGAAATCTCATAATTTACGATCAATTCATT
CAATATTTCCGTTTTTAGAGGACAAATTTTCACATTTAGTATATGTATTAGATATACTAATATCCCACNNNNNNNATCTG
GAAATCGTGGTTCAAACTCTTCGCTACTGGGTAAAAGATGCCTCTTCTTTGCATTTATTACGATTTTTTCTACACGAGTA
TCCTATTTGGAATAGTCTTATTACTCCAAAGAAATCTAGTTTTTCTTTTTCAATAAGAAATCAAAGATTCTTCTTATTCC
TATATAATTTTCATGTATGTCAATACGAATCTATCTTTGTTTTTCTCCGCAACCAATCTTTTCATTTACTCTCAATATCT
TCTCAAACCTTTCTAGAACGAATCTCTTTCTATAGAAAAATAGAACTAGAAGTCTTTGCTAAGGATTTTAAGGCCATTCT
ATGGGTGTTTAAAGAGCCTTTCCTGCATTATGTTAGGTATCGAGGAAAAGCCATTTTGGCTTCAAAAGGGACGTCTCTTT
TGATGAATAAATGGAAATATTACCTTGTCAATTTCTGGCAATGTTATTTTTACATGTGGTCTCAACCAAGAAGGATCCAT
ATAAACCAATTATCCAACCATTCCCTCGACTTTCTGGGCTATCTTTCAACTATACGATTAAAGCCTTTAATGGTACGGAG
TCAAATGATAGAAAATTCATTTCTAATAGAGAATGCTAGTAAGAAGTTCGATACTCTAATGCCAATTACTCCAATGATTG
GATCATTGTCTAAAGCGAAATTTTGTAACGTGTTAGGACATCCCATGAGTAAGCCAGTCTGGGCCGCTTTATCCGATTCT
GATATTATTGAACGATTCGGGCGTATATATAGAAATCTTTCTCATTATTATAGCGGATCATTAAAAAAAATGAGTTTGTA
TCGAATAAAGTATATACTTCGACTGTCTTGTGCTAGAACTTTGGCTCGTAAACACAAAAGTACGGTACGTGCTTTTTTGA
AAAGATTAGGAGTGGGATTATTGGAAGAATTTTTTACGGAGGAAGAGCAAGTTTTTTATTTGACCTTCGCAAAAGCTTCT
TCTAATTCAGGGGAGTTATATCGAAGGCGGGTTTGGTATTTAGATATTATTTGTATCAATGATCAGGCAAATTATGAATG
A
>2734817 ; superkingdom: Eukaryota, kingdom: Viridiplantae, phylum: Streptophyta, subclass: asterids, order: Ericales, family: Ericaceae, subfamily: Vaccinioideae, tribe: Vaccinieae, genus: Satyria, species: Satyria warszewiczii ; 2734817
ATGGAGGAATTCAAAAGATATTTAGAACTAGATAGATCTCAGCAACATGACTTCATATATCCACTTATTTTTCAGGAGTA
TATTTATGCACTTGCTCATGATCGTGGTTTAAATAGATCTATTGTTTTTCAAAATGCAGATTATGACAATAAATCTAGCT
TACTAATTGTGAAACGTTTAATCACTCATTTAATTACTCAAAAGTATCACCAGAATCATTTTCTTTTTTCTACTAATGAT
TTTAATCCAAAAAAATTTTTGGGGTACAATACAAATTTGTATTCTCAAATGATATTTGAAGGATTTGCGGTTGTTGTGGA
AATTCCATTTTATCTACAATTACTATCTTTTCTAGAAGGGAAAGAAAGAGTCAAATCTCATAATTTACGATCACTTCATT
CAATATTTCCGTTTTTTAGAGACAAAATGTCTCATTTAAATTATGTGNNNNATATACTAATACCTCATCCCGTCCATCTG
GAAATCTTGGTTCAAACTCTTCGTTACTGGGTAAAAGATCCCTCTTCTTTGCATTTATTACGATTCTTTCTCCACGAGTA
TCCTAATTGGAATAGTCTTATTACTCCAAAGAAATATAGTTTTTCTTTTTCAAGAAGAAATAAAAATTTCTTCTTGTTCC
TATATAATTTTCATGTATGTGAATACGAATCTATCTTCGTTTTTCTTCGCAATCAATCTTCTCATTTATGCTCAATATCT
TTTGAAACCTTTCTAGAACGAATCTTGTTCTATAAAAAAATAGAACTAGAAGTCTTTGTTAAGGATTTTAAAGGCATTCC
ATGGGTTTTCAAAGACCCGTTCCTGCATTATGTTAGATATCGAGGAAAATGCATTTTGGCTTCAAGCGGTTCGTCTCTTT
TGATGAATAAATGGAAATATTACTTTGTCAATTTCTGGGAATCTTATTTTTCCATATGGGCTCAACCAAGAAGGATCCAT
ATAAACCAATTATCCAAAAATTCCCTTGACTTTCTGGGCTATCTTTCAAGCGTACGATTAAAACCTTCAATGGTACGGAG
TCAAATGATAGAAAATTCATTTCTAATAGAGAATGCTAGTAAGAAATTCGATACTCTAGTGCCAATTACTCCAATGATTG
CATCATTGTCTAAAGCGAAATTTTGTAACGTGTTAGGACATCCCATGAGTAAGCCGGTCTGGAGCGGCTTATCAGATTCT
GATATTATTGAACGATTCGGGCGTATATATAGAAATCTTTCTCATTATTATAGCGGATCATTAAAAAAAAATTGTTTGTA
TCGAATAAAGTATATACTTCGACTTTCTTGTGCTAGAACTTTGGCACGTAAACACAAAAGTACAGTACGTTCTTTTTTGA
AAAGATTAGGAGTGGGATTTTTAGAAGAATTTTTTACGGAGGAAGAGCAGGTTTTTTATTTGACCTT
>2734819 ; superkingdom: Eukaryota, kingdom: Viridiplantae, phylum: Streptophyta, subclass: asterids, order: Ericales, family: Ericaceae, subfamily: Ericoideae, tribe: Rhodoreae, genus: Rhododendron, species: Rhododendron camtschaticum ; 2734819
ATGGAGGAATTCAAAAGAAATTTAGAACTAGATAGATCTCAGCAACATGACTTCATATATCCGCTTATCTTTCAGGAGTA
TATTTATGCACTTGCTCATGATCGTGGTTTAAATAGATCTATTTTTTTGGAAAATACGGGTTATGACAATAAATCTAGCT
TACTGATGGGGAAACGTTTAATCACTTATTTAATGACTCAAATGTATCAACAGAATCATTTTCTTTTTTCTGTTAATGAT
TCTAACAACAATCAATTATTGAGGTACAATACAAATTTGTATTCTCAAATGATATTCGAAGGATTTGCGGTCGTTGTGGA
AATTCCATTTTATCTACGATTACTATCTTTCCTAGAAGGTAAAGAAAGAGTGAAATCTCATAATTTACGATCAATTCATT
CAATATTTCCGTTTTTAGAGGACAAATTTTCACATTTAGTCCATGTATTAGATATACTAATATCCCACCCCATCCATCTG
GAAATCGTGGTTCAAACTCTTCGCTACTGGGTAAAAGATGCCTCTTCTTTGCATTTATTTCGATTTTTTCTACACGAGTA
TCCTATTTGGAATAGTCTTATTACTACAACGAAATCTAGTTTTTCTTTTTCAAGAAGAAATCAAAGATTCTTCTTGTTCC
TATATAATTTTCATCTATGTGAATACGAATCTATCTTTGTTTTTCTCCGCAACCAATCTTCTCATTTACGCTCAATATCT
TCTGAAACCTTTCTAGAACGAATCTCTTTCTATAGAAAAATAGAACTAGAAGTCTTTACTAAGGATTTTAAGGCCATTCT
ATGGGTGTTTAAAGAGCCTTTCCTGCATTATGTTAGGTATCAAGGAAAAGCTATTTTGGCTTCAAACGGGACGTCTCTTT
TGATGAATAAATGGAAATATTACCTTGTCAATTTTTGGCAATGTTACTTTTCCATGTGGTCTCAACCAAGAAGGATCCAT
ATAAACCAATTATCTAATCATTCCCTTGACTTTCTGGGCTATCTTTCAACTGTGCGATTAAAGCCTTTAATCGTACGGAG
TCAAATGATAGAAAATTCATTTCTAATAGAGAATACTAGTAAGAAGTTCGATACTCTAATGCCAATACTTCCAATGATTG
GATCATTGTCTAAAGCGAACTTTTGTAACGTGTTAGGACATCCCATGAGTAAGCCAGTCTGGGCCGCTTTATCAGATTCT
GATATTATTGAACGATTCGGGCGTATATATAGAAATCTTTCTCATTATCATAGCGGATCATTAAAAAAAATGAGTTTGTA
TCGAATAAAGTATATACTTCGACTTTCTTGTGCTCGAACTTTGGCTCGTAAACACAAAAGTACGGTACGTGCTTTTTTGA
AAAGATTAGGAGTGGGATTATTGGAAGAATTTTTTACGGAGGAAGAGCAAGTTTTTTATTTGACCTTCCCAAAAGCTTCT
TCTAATTCAGGGGAGTTATATCGAAGGCGGATTTGGTATTTAGATATTATTTGTATCAATGATCTGGCAAATTATGAATG
A
>2734821 ; superkingdom: Eukaryota, kingdom: Viridiplantae, phylum: Streptophyta, subclass: asterids, order: Ericales, family: Ericaceae, subfamily: Ericoideae, tribe: Rhodoreae, genus: Rhododendron, species: Rhododendron tsusiophyllum ; 2734821
ATGGAGGAATTCAAAAGAAATTTAGAACTAGACAGATCTCAGCAACATGACTTCATATATCCGCTTATCTTTCAGGAGTA
TATTTATGCACTTGCTCATGATCGTGGTTTAAATAGATCTATTTTTTTGGAAGATACGGGTTATGACAATAAATCTAGCT
TACTAATTGTGAAACGTTTAATCACTCATTTAATTACTCAAATGTATCAACAGAATCATTTTCTTTTTTCTGGTAATGAT
TCTAACCAAAAAAAATTTTTGGGGTACAATACAAATTTTTATTCTCAAATGATATTCGAAGGATTTGCGGTCGTTGTGGA
AATTCCATTTTATCTACGATTACTATCTTTCCTAGAAGGTAAAGAAAGAGTGAAATCTCATAATTTACGATCAATTCATT
CAATATTTCCGTTTTTAGAAGACAAATTTTCACATTTAGTATATGTATTAGATATACTAATATCCCACCCCATCCATCTT
GAAATCCTGGTTCAAACTCTTCGCTACTGGGTAAAAGATGCCTCTTCTTTGCATTTATTACGATTTTTTCTACACGAGTA
TCCTATTTGGAATAGTCTTATTACTCCAAAGAAATCTAGTTTTTCTTTTTCAATAAGAAATCAAAGATTCTTCTTGTTCC
TATATAATTTTAATGTATGGGAATACGAATCTATCTTTGTTTTTCTCCGCAACCAATCTTCTCATTTACGCTCAATATCT
TCTGAAACCTTTCTAGAACGAATCTCTTTCTATAGAAAAATAGAACTAGAAGTCTTTACTAAGGATTTTAAGGCCATTCT
ATGGGTGTTTAAAGAGCCTTTCCTGCATTATGTTAGGTATCGAGGAAAAGCCATTTTGGCTTCAAAAGGGACGTTTCTTT
TGATGAATAAATGGAAATATTACCTTGTCAATTTCTGGCAATGTTATTTTTACATGTGGTCTCAACCAAGAAGGATCCAT
ATAAACCAATTATCCAACCATTCCCTCGACTTTCTGGGCTATCTTTCAACTGTGCGATTAAAGCCTTTAATGGTACGGAG
TCAAATGATAGAAAATTCATTTCTAATAGAGAATGCTAGTAAGAAGTTCGATACTTTAATGCCAATTACTCCAATGATTG
GATCATTGTCTAAAGCTAAATTTTGTAACGTGTTAGGACATCCCATGAGTAAGCCAGTCTGGGCCGCTTTATCCGATTCT
GATATTATTGAACGATTCGGGCGTATATATAGAAATCTTTCTCATTATTATAGCGGATCATTAAAAAAAATGAGTTTGTA
TCGAATAAAGTATATACTTCGACTTTCTTGTGCTAGAACTTTGGCTCGTAAACACAAAAGTACTGTACGTGCTTTTTTGA
AAAGATTAGGAGTGGGATTATTGGAAGAATTTTTTACGGAGGAAGAGCAAGTTTTTTATTTGACCTTCGCAAAAGCTTCT
TCTAATTCAGGGGAGTTATATCGAAGGCGGGTTTGGTATTTAGATATTATTTGTATCAATGATTTGGCAAATTATGAATG
A
>2738606 ; superkingdom: Eukaryota, kingdom: Viridiplantae, phylum: Streptophyta, subclass: asterids, order: Ericales, family: Polemoniaceae, genus: Polemonium, species: Polemonium viscosum ; 2738606
ATATGTTAGATATACTAATACCCCACTCCATACATCTGGAAATTTTGGTTCAAACTCTTCGTTACTGGGTAAAGGATTCT
TCTTCTTTGCATTTATTACGATTCTTTCTCCACGAATGTCGTAATTGGAATAATATTCTTACTACAAAAAAATCTAGTTT
TTCTTTTTCAAAAAGAAATCAAAGATTCTTTTTGTTTCTATATAATTCCCATGTATGTGAATACGAATCCATTTTTGTTT
TTCTACGCAACCAATCTTTTCATTTACGATCAATATCTTCTGAAATTTTTTTTGAACGACTCTATTTCTATGGAAAAATC
GAATATTTTTTAGAAGTATTTACTAAAGATCTTCAAGACATTCTAGGGTTGTTCAAGGATCCTTTCATACATTATGTTAG
GTATCAAAGAAAATCCATTTTGGCTTTAAAAGGGACGTCTCTTTTGATGAATAAATGGAAATATTACTTTATGAATTTCT
GGCAATGTTATTTTTACATGTGGTCTCAACCAGGAAGGATCCATATAAACCAATTATCCAATAAGTCCCTCGACTT
>2738616 ; superkingdom: Eukaryota, kingdom: Viridiplantae, phylum: Streptophyta, subclass: asterids, order: Ericales, family: Polemoniaceae, genus: Leptosiphon, species: Leptosiphon nuttallii ; 2738616
ATGTGTTAGATATACTAATACCCCACTCCATCCATCTGGAAATTATGGTTCAAACTCTTCGTTACTGGATAAAAGATTCT
TCTTCTTTGCATTTCTTACGATTCTTTCTCCATGAATATGCATGTCGTAATTGGAATAATATTATTACTCCAAAAAAATC
GAGTTTTTCTTTTTCAAAAAGAAATCAAAGATTCTTTTTGTTTCTATATAATTCTCATGTATATGAATATGAGTCCATTT
TTCTTTTTCTACGCAACCAATCTTTTCATTTACGATCAATATTTTATGACAATCTTTTTGAACGACTCTATTTCTATGGA
AAAATAGAATTTTTTTTAGAAGTATTGACTAAAGATCTTCAAGACATTCTAGGGTTGTTCAAGGACCCTTTCATACATTA
TGTTAGGTATCAAAGAAAATCCATTTTGACTTTAAAAGGGACGTCTCTTTTGATGAATAAATGGAAATATTACTTTATGA
ATTTCTGGGAATCTTATTTTTACATGTGGTCTCAACCAGGAAGGATCCATATAAACCAATTATCCAATAAGTCCCTAGAC
TT
>2738618 ; superkingdom: Eukaryota, kingdom: Viridiplantae, phylum: Streptophyta, subclass: asterids, order: Ericales, family: Polemoniaceae, genus: Leptosiphon, species: Leptosiphon nudatus ; 2738618
ATGTGTTAGATATACTAATACCCCACTCCATCCATCTGGAAANTATGGTTCAAACTCTTCGTTACTGGATAAAAGATTCT
TCTTCTTTGCATTTTTTACGATTCTTTCTCCATGAATATGCATGTCGTAATTGGAATAATATTATTACTACAAAAAAATC
GAGTTTTGCTTTTTCAAAAAGAAATCAAAGATTCTTTTTGTTTCTATATAATTATCATGTATATGAATATGAGTCCATTT
TTCTTTTTCTACGCAACCAATCTTTTCATTTACGATCAATATTTTATGACAATCTTTTTGAACGACTCTATTTCTATGGA
AAAATAGAATATTTTTTAGAAGTATTTACTAAAGATCTTCAAGACATTCTAGGGTTGTTCAAGGACCCTTTCATACATTA
TGTTAGGTATCAAAGAAAATCTATTTTGACTTTAAAAGGGACGTCTCTTTTGATGAATAAATGGAAATATTACTTTATGA
ATTTCTGGGAATCTTATTTTTACATGTGGTCTCAACCAGGAAGGATCCATATAAACCAATTATCCAATAAGTCCCTAGAC
TT
>2738620 ; superkingdom: Eukaryota, kingdom: Viridiplantae, phylum: Streptophyta, subclass: asterids, order: Ericales, family: Polemoniaceae, genus: Leptosiphon, species: Leptosiphon grandiflorus ; 2738620
ATGTGTTAGATATACTAATACCCCACTCCATACATCTGGAAATTATGGTTCAAACTCTTCGTTACTGGATAAAAGATTCT
TCTTCTTTGCATTTCTTACGATTCTTTCTCCATGAATATGCATGTCGTAATTGGAATAATATTATTACTACAAAAAAATC
GAGTTTTTCTTTTTCAAAAAGAAATCAAAGATTCTTTTTGTTTCTATATAATTCTCATGTATATGAATATGAATCCATTT
TTGTTTTTCTACGCAACCAATCTTTTCATTTACGATCAATATTTTATGACAATCTTTTTGAACGACTCTATTTCTATGGA
AAAATAGAATATTTTTTAGAAGTATTTACTAAAGATCTTCAAGACATTCTAGGGTTGTTCAAGGACCCTTTCATACATTA
TGTTAGGTATCAAAGAAAATCCATTTTGACTTTAAAAGGGACGTCTCTTTTGATGAATAAATGGAAATATTACTTTATGA
ATTTCTGGGAATCTTATTTTTACATGTGGTCTCAACCAGGAAGGATCCATATAAACCAATTATCCAATAAGTCCCTAGAC
TT
>2738622 ; superkingdom: Eukaryota, kingdom: Viridiplantae, phylum: Streptophyta, subclass: asterids, order: Ericales, family: Polemoniaceae, genus: Leptosiphon, species: Leptosiphon lemmonii ; 2738622
ATGTGTTAGATATACTAATACCCCACTCCATACATCTGGAAATTATGGTTCAAACTCTTCGTTACTGGATAAAAGATTCT
TCTTCTTTGCATTTCTTACGATTCTTTCTCCATGAATATGCATGTCGTAATTGGAATAATATTATTACTATTACTAAAAA
AAAATCGAGTTTTTCTTTTTCAAAAAGAAATCAAAGATTCTTTTTGTTTCTATATAATTCTCATGTATATGAATATGAAT
CCATTTTTGTTTTTCTACGCAACCAATCTTTTCATTTACGATCAATATTTTATGACAATCTTTTTGAACGACTCTATTTC
TATGGAAAAATAGAATATTTTTTAGAAGTATTTACTAAAGATCTTCAAGACATTCTAGGGTTGTTCAAGGACCCTTTCAT
ACATTATGTTAGGTATCAAAGAAAATCCATTTTGACTTTAAAAGGGACGTCTCTTTTGATGAATAAATGGAAATATTACT
TTATGAATTTCTGGGAATCTTATTTTTACATGTGGTCTCAACCAGGAAGGATCCATATAAACCAATTATCCAATAAGTCC
CTAGACTT
>2738624 ; superkingdom: Eukaryota, kingdom: Viridiplantae, phylum: Streptophyta, subclass: asterids, order: Ericales, family: Polemoniaceae, genus: Leptosiphon, species: Leptosiphon liniflorus ; 2738624
ATGTGTTAGATATACTAATACCCCACTCCATACATCTGGAAATTATGGTTCAAACTCTTCGTTACTGGGTAAAAGATGCT
TCTTCTTTGCATTTCTTACGATTCTTTCTCCATGACTATGAATGTCGTAATTGGAATAATATTATTACTACAAAAAAATC
GAGTTTTTCTTTTTCAAAAAGAAATCAAAGATTCTTTTTGTTTCTATATAATTCTCATGTATATGAATATGAATCCATTT
TTGTTTTTCTACGCAACCAATCTTTTCATTTACGATCAATATCTTCTGACAATCTTTTTGAACGACTCTATTTCTATGGA
AAAATAGAATATTTTTTAAAAGTATTTACTAAAGATCTTCAAGACATTCTAGGACTGTTCAAGGACCCTTTCATACATTA
TGTTAGGTATCAAAGAAAATCGATTTTGACTTTAAAAGGGACGTCTCTTTTGATGAATAAATGGAAATATTACTTTATGA
ATTTCTGGGAATCTTATTTTTACATGTGGTCTCAACCAGGAAGGATCCATATAAATCAATGATCCAATAAGTCCCTAGAC
TT
>2738626 ; superkingdom: Eukaryota, kingdom: Viridiplantae, phylum: Streptophyta, subclass: asterids, order: Ericales, family: Polemoniaceae, genus: Linanthus, species: Linanthus uncialis ; 2738626
ATGTGTTAGATATACTAATACCCCACTCCATACATCTGGAAATTATGGTTCAAACTCTTCGTTACTGGGTAAAAGATGCT
TCTTCTTTGCATTTCTTACGATTCTTTCTCCACGAATATCGTAATTGGAATAAGAATAATATTATTACTACAAAAAAATC
TAGTTTTTCTTTTTCAAAAAGAAATCAAAGATTATTTTTGTTTTTATATAATTTTCATGTATATGAATACGAATCCATTT
TTGTTTTTCTACGTAACCAATCTTTTCATTTACGATCAATATCTTCTGAAAATTTTTTTGAACGACTCTATTTCTATGGA
AAAATAGAATATTTTGTAGAAGTATTTACTAAAGATCTTCAAGACATTCTAGGGCTGTTCAAGGAGCCTTTCATACATTA
TGTTAGGTATCAAAGAAAATCCCTTTTGGCTTTAAAAGGGAGGTCTCTTTTGATGAATAAATGGAAATATTACCTTCTGA
ATTTCTGGCAATGTTATTTTTACATGTGGTCTCAACCAGGAAGGATCCATATAAACCAATTATCCAATAAGTCCCTCGAC
TT
>2738628 ; superkingdom: Eukaryota, kingdom: Viridiplantae, phylum: Streptophyta, subclass: asterids, order: Ericales, family: Polemoniaceae, genus: Linanthus, species: Linanthus dianthiflorus ; 2738628
ATGTGTTAGATATACTAATACCCCACTCCATACATCTGGAAATTCTGGTTCAAACTCTTCGTTACTGGGTAAAAGATGCT
TCTTCTTTGCATTTCTTACGATTCTTTCTCCACGAATGTCGTAATTGGAATAATATTATTACTACAAAAAAATCTAGTTT
TTCTTTTTCAAAAAGAAATCAAAGATTATTTTTGTTTTTATATAATTTTCATGTATATGAATACGAATCCATTTTTGTTT
TTCTACGTAACCAATCTTTTCATTTACGATCAATATCTTCTGAAATTCTTTTTGAACGACTCTATTTCTATGGAAAAATA
GAATATTTTTTAGAAGTATTTACTAAAGATCTTCAAGACATTCTAGGGCTGTTCAAGGAGCCTTTCATACATTATGTTAG
GTATCAAAGAAAATCCATTTTGGCTTTAAAAGGGACGTCTCTTTTGATGAATAAATGGAAATATTATCTTATGAATTTCT
GGCAATGTTATTTTTACATGTGGTCCCAACCAGGAAGGATCCATATAAACCAATTTCCAATAAGTCCCTCGACTT
>2738630 ; superkingdom: Eukaryota, kingdom: Viridiplantae, phylum: Streptophyta, subclass: asterids, order: Ericales, family: Polemoniaceae, genus: Linanthus, species: Linanthus killipii ; 2738630
ATGTGTTAGATATACTAATACCCCACTCCATACATCTGGAAATTATGGTTCAAACTCTTCGTTACTGGGTAAAGGACGCT
TCTTCTTTGCATTTCTTACGATTCTTTCTCCACGAATGTCGTAATTGGAATAATATTATTACTACAAAAAAATCTAGTTT
TTCTTTTTCAAAAAGAAATCAAAGATTATTTTTGTTTTTATATAATTTTCATGTATATGAATACGAATCCATTTTTGTTT
TTCTACGTAACCAATCTTTTCATTTACGATCAATATCTTCTGAAAATCTTTTTGAACGACTCTATTTCTATGGAAAAATA
GAATATTTTTTAGAAGTATTTACTAAAGATCTTCAAGACATTCTAGGGCTGTTCAAGGAGCCTTTCATACATTATGTTAG
GTATCAAAGAAAATCTATTTTGGCTTTAAAAGGGACGTCTCTTTTGATGAATAAATGGAAATATTACCTTATGAATTTCT
GGCAATGTTATTTTTACATGTGGTCTCAACCAGGAAGGATCCATATAAACCAATTATCCAATAAGTCGCTCGACTT
>2738632 ; superkingdom: Eukaryota, kingdom: Viridiplantae, phylum: Streptophyta, subclass: asterids, order: Ericales, family: Polemoniaceae, genus: Linanthus, species: Linanthus parryae ; 2738632
ATGTGTTAGATATACTAATACCCCACTCCATACATCTGGAAATTATGGTGCAAACTCTTCGTTACTGGGTAAAAGATGCT
TCTTCTTTGCATTTCTTACGATTCTTTCTCCACGAATGTCGTAATTGGAATAATATTATTACTACAAAAAAATCTAGTTT
TTCTTTTTCAAAAAGAAATCAAAGATTGTTTTTGTTTTTATATAATTTTCATGTATATGAATACGAATCCATTTTTGTTT
TTCTACGTAACCAATCTTTTCATTTACGATCAATATCTTCTGCAAATCTTTTTGAACGACTCTATTTCTATGGAAAAATA
GAATATTTTTTAGAAGTATTTACTAAAGATCTTCAAGACATTCTAGGGCTGTTCAAGGAGCCTTTCATACATTATGTTAG
GTATCAAAGAAAATCCATTTTGGCTTTAAAAGGGACGTCTCTTTTGATGAATAAATGGAAATATTACCTTATGAATTTCT
GGCAATGTTATTTTTACATGTGGTCTCAACCAGGAAGGATCCATATAAACCAATTATCCAATAAGTCCCTCGACTT
>2738634 ; superkingdom: Eukaryota, kingdom: Viridiplantae, phylum: Streptophyta, subclass: asterids, order: Ericales, family: Polemoniaceae, genus: Linanthus, species: Linanthus bigelovii ; 2738634
ATGTGTTAGATATACTAATACCCCACTCCATACATCTGGAAATTATGGTTCAAACTCTTCGTTACTGGGTAAAAGATGCT
TCTTCTTTGCATTTCTTACGATTCTTTCTCCACGAATGTCGTAATTGGCATAATATTATTACTACAAAAAAATCTAGTTT
TTCTTTTTCAAAAAGAAATCAAAGGTTAGTTTTGTTTTTATATAATTTTCATGTATATGAATACGAATCCATTTTTATTT
TTCTACGTAACCAATCTTTTCATTTACGATCAATATCTTCTGAAAATCTTTTTGAACGACTCTATTTCTATGGAAAAATA
GAATATTTTTTAGAAGTATTTACTAAAGATCTTCAAGACATTCTAGGGCTGTTCAAGGAGCCTTTCATACATTATGTTAG
GTATCAAAGAAAATCCATTTTGGCTTTAAAAGGGACGTCTCTTTTGATGAATAAATGGAAATATTACCTTATGAATTTCT
GGCAATGTTATTTTTACATGTGGTCTCAACCAGGAAGGATCCATATAAACCAATTATCCAATAAGTCCCTCGACTT
>2738636 ; superkingdom: Eukaryota, kingdom: Viridiplantae, phylum: Streptophyta, subclass: asterids, order: Ericales, family: Polemoniaceae, genus: Linanthus, species: Linanthus bellus ; 2738636
ATGTGTTAGANATACTAATACCCCACTCCATACATCTGGAAATTCTGGTTCAAACTCTTCGTTACTGGGTAAAAGATGCT
TCTTCTTTGCATTTCTTACGATTCTTTCTCCACGAATGTCGTAATTCGAATAATATTATTACTACAAAAAAATCTAGTTT
TTCTTTTTCAAAAAGAAATCAAAGATTATTTTTGTTTTTATATAATTTTCATGTATATGAATACGAATCCATTTTTGTTT
TTCTACGTAACCAATCTTTTCATTTACGATCAATATCTTCTGAAAATCTTTTTGAACGACTCTATTTCTATGGAAAAATA
GAATATTTTTTAGAAGTATTTACTAAAGATCTTCAAGACATTCTAGGGCTGTTCAAGGAGCCTTTCATACATTATGTTAG
GTATCAAAGAAAATCCATTTTGGCTTTAAAAGGGACGTCTCTTTTGATGAATAAATGGAAATATTACCTTATGAATTTCT
GGCAATGTTATTTTTACATGTGGTCTCAACCAGGAAGGATCCATATAAACCAATTATCCAATAAGTCCCTCGACTT
[truncated: 58,990,433 more chars]
