# Supplementary material for: Two New Computational Methods for Universal DNA Barcoding: A Benchmark Using Barcode Sequences of Bacteria, Archaea, Animals, Fungi, and Land Plants
Source: PLoS One. 2013 Oct 18;8(10):e76910. doi: 10.1371/journal.pone.0076910 (PMC3799923; doi:10.1371/journal.pone.0076910)
Supplement: Dataset S5 — Reference sequence sets of rbcL of land plants. Nucleotide sequences used as reference sets of rbcL of land plants. (ZIP) [file pone.0076910.s005.zip › plants_rbcL_species.fasta]

>11339 ; superkingdom: Eukaryota, kingdom: Viridiplantae, phylum: Streptophyta, order: Buxales, family: Buxaceae, genus: Buxus, species: Buxus sempervirens ; 11339
GTGAAATATGTCGAAATTCTTTGCGAAAATTTTCGAATCAAAATAAAAAATAAATGTCCGATAGCAAGTTGATCGGTTAA
TTCAATAAGAAATGGGAGTTAGCACTCGATTTTGTTGGTACCGTCCAACCGAATTAATTCAATTGTTTACTCATTCAATG
AGTGAATTTTCAAGTTCAACCAACCCATTTTCAGCAAGTGAATGAAAATGAATAAGAATCTTGAGGAAGTCTTTCATTTC
TCTATCATTATAGACAATCCCAATTATCTATGGAATTCGAACCTGAACTCTATTTATGATTCATTATTTCTATCTCATTG
GCCATTTATTTCAGCATATCAATTTCTGCCTAGCCTATTCTTTTCTTTTTTATACCTTTTCATGTTTTATACCTTTTGAT
GGATGAATTCCACATATTAGATTTTAACATCTAGGATTTACATATACAACATATATCACTGTCAAGAGTTAATTTATTAT
TATTTAATTTAGATTCAAAGCAAAGTAAGGGATTAAAAACTTTAAAAACAAGGATTGGGTTGCGCCATACATATGAAAGA
GTATACAATAATGATGTATTTGACGAATCAAATGCCATGGTCTAAAACAAACCAGTGTGATTAGTTGATAATATTAGTTG
AGAATCTTGTGAAAGATTCCTGTTAAAGGTTTGATTAATGCCTAATCCATGTCGAGTAGACCTTGTCGTTGTGAGAATTC
TTAATTCATGAGTTGTAGGGAGGGGCTTATGTCACCACAAACAGAAACTAAAGCAAGTGTTGGATTCAAAGCTGGTGTTA
AAGATTACAAATTGACTTATTATACTCCTGAATATGAAACCAAAGATACTGATATCTTGGCAGCATTCCGAGTAACTCCT
CAACCTGGAGTTCCACCCGAGGAAGCAGGGGCCGCGGTAGC
>11341 ; superkingdom: Eukaryota, kingdom: Viridiplantae, phylum: Streptophyta, subclass: rosids, order: Rosales, family: Rhamnaceae, tribe: Colletieae, genus: Colletia, species: Colletia armata ; 11341
GAAATTTTTTGCGAAAATTATTGAAATCCAAAATAAATGTTCGATAGTAAGTTAATCGGTTAATTCAATATTTCAATAAG
AAATAAAAATTGGGCGCCCGTCGACTTTGTTGGGACCATCCAACCGAATGCAATCCAACCAAATCCATTTCAAATATCAA
GTGGATGAATAAAAATCTTGAGAAAGTCTTTCATTTGCCTATCATTATAGACAATATGAGCCGGATTATCTATGGAAGTC
GAACCCGAACTCTATTTATGATTCGATTCCTTTTTTCTATCTCATAGGCCCTTATTTCCTATTCAGTATATCGATTTACA
CCTAACCTATTATTTAGGATATATTTTGATTTATTATATTATTATTATTTATATATTAATTTATATATTATTTTATTATA
TATTATTTATATTATATTATTATTTTTTCTTTTTTATACCTAGTTTCTTTTTTATACCTAGACCCTTTCTTTCTTTTCAT
GGATGACTCTGCATATTTTTACATCTAGGATTTACATATACAACATATATTACTGTCAAGAGCAAATTTCTTAGATATTT
CGATAAAAAAAAAAGGGTAAGAGATTAGAAACTTGAAAAACAAAGAGTGGGTTGCGCCATACATATGAAAGAGTATACAA
TAATGATGTATTGGGCGAATCAAATACCACGGTCTAATAACGAACCGTTCTGATTAGTTGATAATTTTGTGAAAGATTCC
TATGAAAGGTTTCATTAACTCCTAATTAATGTCGAGTAGACCTTGGTATTGCGAGAATTCTTAATTCATGTGTTGTAGGG
AGGGACTTATGTCACCACAAACAGAGACTAAAGCAAGTGTTGGATTCAAAGCCGGTGTTAAAGATTATAAATTGACTTAT
TACACTCCTGACTATGAAACCAAAGATACTGATATCTTGGCAGCGTTTCGAGTAACTCCTCAANNNNNNGTTCCGCCTGA
GGAAGCAGGG
>11477 ; superkingdom: Eukaryota, kingdom: Viridiplantae, phylum: Streptophyta, subclass: rosids, order: Celastrales, family: Celastraceae, genus: Euonymus, species: Euonymus maackii ; 11477
AAAAAATATGTCGAATTTTTTTTTCGAAAATTCTCGAGTCCAAAATAAATATTCGATAGCAATTGGATCGGTTAATTCAA
TAAGAAATGGGAGTTGACACTCGATTTTGTTAGTACTCTTCAGCCGAACCCAATTCAAATTAAATTGTTAGCTTATTTAA
TTAGCTTATTTAAATTGTCAATTTCAATGAGTGAATTTGCAAGTTAACAGCCCTTTTAAGGATGAATAAAACTCTTTAGT
AACTCTTTCAGTTCGTCTATCATTGTAGCCGATACGCCCATATCATCTATGGAATTCGAACCTAAACTCTATTTACCATT
TATTATTTGGCCGGATTCAGCATAGCGGTTTATGTTTATGCTTATCGGTTTTTTGTTCATGAAGAATTTTGCATAGTTTT
ACATTTTTACATCTAGGATTTACAGATATAAGATATATCACTGTCAATAGTGTCAATAGTGCATTTTTTTCTTTTTTATT
CTTTATATATCTTCTATTCTATTTTTTGTTTTGGACCAAAAATAAATATAAGGGATTAGAAGCTTGAAAAACAAGGATTG
GGTTGCGCCATACATATGAAAGAGTATACAATAGTGATGTATTTGGCAAATCAAATACCATGCTCTGATAAGGAAATTCT
GATTAGTTGATAATATTCTATTGGTTGATAGTTTTNNNAAAGATTCCAGATTTAAAGGTTTCATTAACTACTAATTCATG
TCGAGTAGACCTTGTTGTTGTGAGAATTCTTAATTCATGAATTGTAGGGAGGGACTTATGTCACCACAAACCGAGACTAA
AGCGAGTGTTGGATTCAAGGCTGGCGTTAAAGATTATAAATTGACTTATTATACTCCTGACTATGAAACCAAAGATACTG
ATATCTTGGCAGCATTCCGAGTAACTCCTCAACCTGGAGTTCCGCCTGAAGAAGCGGGGGCGGCGGTAGCTGC
>11481 ; superkingdom: Eukaryota, kingdom: Viridiplantae, phylum: Streptophyta, subclass: rosids, order: Malpighiales, family: Euphorbiaceae, subfamily: Euphorbioideae, tribe: Euphorbieae, genus: Euphorbia, species: Euphorbia dulcis ; 11481
GAAAACAAAGAAATATGTTGCATTTTTTTTTTTCAAAATTTTCTAGTCCAAAATAAATGTTCGATGGCAAGTTGATCAAT
TAATTCAGTAACAAAGTAAAAAAAGGGAGTTAGTACTCGATTTCCTTGATTTGATACCATCTAACAAATCCAATTCAATT
ATTTACTTATTTTCAAAGTTTTTCAAAGTGAATTTTCAAGTTCAACTAACTCATTTTTAAAATAGAAATATCAAGTGGAT
GAATAATGAATAAAATAATAGAGGCTTCTGTAAGTCTTTCATTTGTCTATTATAGATAATACTAGCCATCTTTTCTATGG
AATTCGAACCCGAACTCTATTTATGATTCATTATTTCTATTTCAGGGCCCTTTTTTTATTTCAGCATATTGATTTCCGCC
TAACTATTAGTATTATTTTCTTTTTTGATAGATGAATTTTGCAGATTTTCACATCTCGGATTTACTATACACATATATCA
CTGTCAAGAGGAAATTTCTTATTATTTAGATATTTCAATTCAAAAAAATTAAGGATTAGAAACTTGAAAAACACGGATTG
GGTTGCGCCATATATATGAAAGAGTATACAATAATGATGTATTTGGTGAATCAAATACCATGTTCTAATAACAAACAAAA
TTCTGATTAGTTGATAATATTGGTTGATAACTTTGTGAAAGATTCCTGTTGAAAGGTTTCATTAACTCCTAATTCATGTC
GAGTAGACCTTGTTGTTGTGAGAATTCTTAATTCATGCGTTGTAGGGAGGGACTTATGTCACCACAAACAGAGACTAAAG
CAAGTGTTGGATTTAAGGCTGGTGTTAAAGATTATAAATTGACTTATTATACTCCTGAATATGAAACCAAAGATACTGAT
ATCTTGGCAGCATTCCGAGTAACTCCTCAACCTGGAGTTCCGCCTGAGGAAGCAGGAGCTGCGGTAGCTGC
>11483 ; superkingdom: Eukaryota, kingdom: Viridiplantae, phylum: Streptophyta, subclass: rosids, order: Malpighiales, family: Euphorbiaceae, subfamily: Euphorbioideae, tribe: Euphorbieae, genus: Euphorbia, species: Euphorbia esula ; 11483
TAAGAAAAACAAAGAAATATGTTGCATTTTTTTTTTCAAAATTTTCTAGTGCAAAATAAATGTTCGATGGCAAGTTGATC
AATTAATTCAGTAAAACAAAGGGAGTTAGTACTCGATTTTCTTGATTTGATACCATCTAACAAATACAATTCAATTATTT
ACTTATTTTCAAGTTTTTTAAAGTGAATTTTCAAGTTCAACGAACTCATTTTTAAAATATAAATACCAAGTGGATGAATA
ATGAATAAACTAATAGAGGCTTCCATAAGTGTTTCATTTGTCTATTATAGATAATACTAACCATCTTTTGCTATGGAATT
CGAACCGGAACTCTATTTATGATTCATTATTTCTATTTCAGGGCCCTTTATTTTTATTTCAGCATATTGATTTCCGCCTA
ACTATTATTCTTTTTTTCTTTTTTCATAGATGAATTTTGTCGATTTTCACATCTCGGATTTACATATACAACATATATCA
CTGTCAAGAGGAAATTTCTTATTATTTAGATATTTCAATTCAAAAAAGTTAAGTAGTAGAAACTTTAAAAACAAGGATTG
GGTTGCGCCATATATATGAAAGAGTATACAATAATGATGTATTTGGTGAATCAAATACCATGGTCTAATAACAAACAAAA
TTCTGATTAGTTGATAATATTGGTTGATAACTTTGTGAAAGATTCCTGTTGAAAGGTTTCATTAACTCCTAATTCATGTC
GAGTAGACCTTGTTGTTGTGAGAATTCTTAATTCATGCGTTGTAGGGAGGGACTTATGTCACCACAAACAGAGACTAAAG
CAAGTGTTGGATTCAAGGCTGGTGTTAAAGATTATAAATTGACTTATTATACTCCTGAATATGAAACCAAAGATACTGAT
ATCTTGGCAGCATTCCGAGTAACTCCTCAACCTGGAGTTCCGCCTGAGGAAGCAGGAGCTGCGGTAGCTGC
>11541 ; superkingdom: Eukaryota, kingdom: Viridiplantae, phylum: Streptophyta, subclass: rosids, order: Celastrales, family: Celastraceae, genus: Euonymus, species: Euonymus maackii ; 11541
AAAAAATATGTCGAATTTTTTTTTTCGAAAATTCTCGAGTCCAAAATAAATATTCGATAGCAATTGGATCGGTTAATTCA
ATAAGAAATGGGAGTTGACACTCGATTTTGTTGGTACTCTTCAGCCGAACCCAATTCAAATTAAATTGTTAGCTTATTTA
ATTAGCTTATTTAAATTGTCAATTTCAATGAGTGAATTTGCAAGTTCAACAGCCCTTTTAAGGATGAATAAAACTCTTTA
GTAACTCTTTCAGTTGTCTATCATTATAGCCGATACGCCCATATCATCTATGGAATTCGACCTAAACTCTATTTACCATT
TATTATTTGGCCGGCTTCAGCATAGCGGTTTATGTTTATGCTTATCGGTTTTTTGTTCATGAAGAATTTTGCATAGTTTT
ACATTTTTACATCTAGGATTTACAGATATAAGATATATCACTGTCAATAGTGTCAATAGTGCATTTTTTCTTTTTTATTC
TTTATATATCTTCTATTCTATTTTTTGTTTTGGACCAAAAATAAATAAAAATAAATATAAGGGATTAGAAGCTTGAAAAA
CAAGGATTGGGTTGCGCCATACATATGAAAGAGTATACAATAGTGATGTATTTGGCAAATCAAATACCATGCTCTGATAA
GGAAATTCTGATTAGTTGATAATATTCTATTGGTTGATAGTTTTGTAAAAGATTCCAGATTAAAGGTTTCATTAACTACT
AATTCATGTCGAGTAGACCTTGTTGTTGTGAGAATTCTTAATTCATGAATTGTAGGGAGGGACTTATGTCACCACAAACC
GAGACTAAAGCGATGGTTGGATTCAAGGCTGGCGTTAAAGATTATAAATTGACTTATTATACTCCTGACTATGAAACCAA
AGATACTGATATCTTGGCAGCATTCCGAGTAACTCCTCAACCTGGAGTTCCGCCTGAAGAAGCGGGGGCGGCGGTAGCTG
C
>11559 ; superkingdom: Eukaryota, kingdom: Viridiplantae, phylum: Streptophyta, subclass: rosids, order: Rosales, family: Rosaceae, subfamily: Rosoideae, tribe: Colurieae, genus: Geum, species: Geum borisi ; 11559
AAAATTTTTTGCGAAAATGACTGAACTAAAATACAAAATCAATAAATAGAAATGTTCGATAACAAAACACGTTAAGTTGA
TCGGTTAATTGAATCAATAATAATAAGAAATGAGCTTTACAACCGATTCCGTTGTATGGTAACAATGGAATCCAATTCCA
TTTTTTACTTATTGAATTTCATAATTTTAGTAAATTAAAAAGTTCAACCAAAACTTATTTTCAAAATATCAAGTGGATGA
ATAAAAATTTTGTGCAAGTCTTTTATTTGCCTATCATTATAGACAATACCTTCCATATTATCTATGGAATTCGAACCCCA
TTTATTTACTTACTATAATTATATTACTCTATATTACATTACTCTTTTTTTCTATCTGATCTGATTGGTCCTTATTTATG
ATTTCAGCATATCGATTTACACTTAGCCGATTATTGTCTATTTAGCCTATTAATTTTTCATGTTTATGAACGAATTTCGC
ATATTTTTATATTTAGGATTTACATATACAACATATATCACTGTCAAGAGCAATTTTCGTATTATTTAGATTATTTCGAT
ATTTAGATTCAAAAAAGTATAAAATTAGAAATTTGAAAACCAAAGATTGGGTTGCGCCATACATATGAAAGAGTATACAA
TAATGATGTATTTGGCGAATCAAATACCACGTTAACCGTTCTGATTAGTTGATACTATTAGTTGATAATTTTCTAAAAGA
TTCCTGTGAAAGGTTTCATTAATTCCTAATTTATGTCGAGTAGACCTTGTTCTTGTGAGAATTATTAATTGATGAGTTGT
AGGGAGGGACATATGTCACCACAAACAGAGACTAAAGCAAGTGTTGGATTCAAAGCTGGTGTTAAAGAGTATAAATTGAC
TTATTATACTCCGGACTATGAAACCAAAGATACTGACATCTTGGCAGCATTTCGAGTAACTCCTCAACCTGGAGTTCCAC
CTGAGGAAGCAGGG
>11609 ; superkingdom: Eukaryota, kingdom: Viridiplantae, phylum: Streptophyta, subclass: asterids, order: Aquifoliales, family: Aquifoliaceae, genus: Ilex, species: Ilex aquifolium ; 11609
AAATAAAGTAAAATAGTCGAAATTTTTTACGAAAATTATCGAATTCAAAATAAATGTCCGATAGCAAGTTGATCGGTTAA
TTCAATAAGAAATGGGAGTTAGCACTTGATTTCGTTGGTACCATCCAATTCAACTGTTTATTTATTCAATGAGTGAATTT
TCCAGTTCCACCAACCCATTTTAAAATCTCAAGTGGATGAATAAGAATCTTGAGAAAGTCTTTCATTTGTCTATCATTAT
AGACAATCCCATCCATATTATCTATGGAATTCGAACCTGAACTCTATTTATGATTTATTATTTCTATCTCATTGGCTCTT
CTTATTTCTTATTTCATCATATCGGTTTACGCCTAGCCTATTCTTTTCATTTTTTTTTTTTTTCTTTTTATTTTTATACC
TTTTAATAGATGAATTTTACATCTAGGATTTACATATACAACATATATCACTGTCAAGAGGGAATTTCTTATTATTTAGG
TTCCATTTAGGTATTTCGATTCAAAAAAAGAGGGTAAAAAGTAAGAATTGGGTTGCGCCATATATATGAAAGAGTATACA
ATAATGATGTATTTGGCGAATCAAATACCATGGTCTAATAATCAAGCATTCTGATTAGTTGATAATTTAGTATTAGTTGG
GAATTTTGTGAAAGATTCTTGTGAAAGATTTCATTAACGCCTAATTCATGTCGAGTAGACCTTGTTGTTGTGAGAATTCT
TAATTCATGAGTTGTAGGGAGGGATTTATGTCACCACAAACAGAAACTAAAGCAAGTGTTGGATTCAAAGCTGGTGTTAA
AGATTACAAATTGACTTATTATACTCCTGACTATGTCACCAAAGATACTGATATCTTGGCAGCATTCCGAGTATCTCCTC
AACCTGGAGTTCCACCTGAAGAAGCAGGG
>11611 ; superkingdom: Eukaryota, kingdom: Viridiplantae, phylum: Streptophyta, subclass: asterids, order: Aquifoliales, family: Aquifoliaceae, genus: Ilex, species: Ilex ciliospinosa ; 11611
AATAAATAAAGTAAAATATGTCGAAATTTTTTACGAAAATTATCGAATTCAAAATAAATGTCCGATAGCAAGTTGATCGG
TTAATTCAATAAGAAATGGGAGTTAGCACTTGATTTCGTTGGTACCATCCAATTCAACTGTTTATTTATTCAATGAGTGA
ATTTTCCAGTTCCACCAACCCATTTTAAAATCTCAAGTGGATGAATAAGAATCTTGAGAAAGTCTTTCATTTGTCTATCA
TTATAGACAATCCCATCCATATTATCTATGGAATTCGAACCTGAACTCTATTTATGATTTATTATTTCTATCTCATTGGC
TCTTCTTATTTCTTATTTCATCATATCGGTTTACGCCTAGCCTATTCTTTTCATTTTTTTTTTTTTTCTTTTTATTTTTA
TACCTTTTAATAGATGAATTTTACATCTAGGATTTACATATACAACATATATCACTGTCAAGAGGGAATTTCTTATTATT
TAGGTTCCATTTAGGTATTTCGATTCAAAAAAAGAGGGTAAAAAGTAAGAATTGGGTTGCGCCATATATATGAAAGAGTA
TACAATAATGATGTATTTGGCGAATCAAATACCATGGTCTAATAATCAAGCATTCTGATTAGTTGATAATTTAGTATTAG
TTGGGAATTTTGTGAAAGATTCTTGTGAAAGATTTCATTAACGCCTAATTCATGTCGAGTAGACCTTGTTGTTGTGAGAA
TTCTTAATTCATGAGTTGTAGGGAGGGATTTATGTCACCACAAACAGAAACTAAAGCAAGTGTTGGATTCAAAGCTGGTG
TTAAAGATTACAAATTGAATTATTATACTCCTGACTATGTCACCAAAGATACTGATATCTTGGCAGCATTCCGAGTATCT
CCTCAACCTGGAGTTCCACCTGAAGAAGCAGGG
>11613 ; superkingdom: Eukaryota, kingdom: Viridiplantae, phylum: Streptophyta, subclass: asterids, family: Icacinaceae, genus: Icacina, species: Icacina mannii ; 11613
CGAAATTTTTTGTGAAAATTATCGAATTCAAAATAAATGTCCGATAGCAAGTTGATCAGTTAATTCAATAAGAAATAGGA
GTTATCACTCGATTTTGTTGGTACCATCCAACCGAATCCAATTCAATTGTTTACTTATTGAATGAGTGAATTTTCAAGTT
CAACCAACCCATTTTTAAAATCTCAAGTGGATGAATAAGAATCTTGAGAAAGTCTTTCATTTGTCTATCATTATAGACAA
CCCTATCTATATTATAGTATAGATGGAATTCGAACCTGAACTCTATTTACCTTATTTCTGTCTCATCGGCTTTTCTTATT
TCAGCATATCGATTACGCCTAGCCTATTCTTTTTTTTTTTTTTCTTTCTTCATAGACGAGTTCTGCATATTTTCACATCT
AGGATTTACATATACAACATATATCACTGTCAAGGGGGAATTTCTTATTATTTAGGGTATTTAGAGGTATTTCGATTCCA
AAAAAAAGGTAAAAAATAAGAATTGGGTTGCGCTATATATATGAAAGAGTATACAATAATGGTGTATTTGGCGAATCAAA
TACGATGGTCTAATAATCTCTAATAATCAAAGATTCTGATTAGTTGATAATATTAGTATTAGTTAGGAATTTTGTGAAAC
ATTCCGGTGAAAAGTTTCAGTAACACCTAATTCATGTCGAGTAGACCTTGTTGTTGTGAGAGTTCTTAATTCATGAGTTG
TAGGGAGGGATTTATGTCACCACAAACAGAGACTAAAGCAAGTGTTGGATTCAAAGCTGGTGTTAAAGATTACAAATTGA
CTTATTATACTCCTGACTATGAAACCAAAGATACTGATATTTTGGCAGCATTCCGAGTAACTCCTCAACCTGGAGTTCCG
CCTGAAGAAGCAGGG
>11617 ; superkingdom: Eukaryota, kingdom: Viridiplantae, phylum: Streptophyta, order: Magnoliales, family: Magnoliaceae, genus: Liriodendron, species: Liriodendron tulipifera ; 11617
ATGTCACCACAAACAGAGACTAAAGCAAGTGTTGGATTCAAAGCTGGTGTTAAAGAGTACAAATTGACTTATTATACTCC
TGAATATGAAACCAAAGATACTGATATCTTGGCAGCATTCCGAGTAACTCCTCAACTCGGAGTTCCGCCTGAGGAAGCAG
GGGCTGCGGTAGCTGCCGAATCTTCTACTGGTACATGGACAACTGTGTGGACCGATGGACTTACCAGCCTTGATCGTTAC
AAAGGACGATGCTACCACATCGAACCCGTTGCTGGGGAGACCGATCAATATATTGTTTATGTAGCTTACCCTTTAGACCT
TTTTGAAGAAGGTTCTGTTACTAACATGTTTACTTCCATTGTGGGTAATGTATTTGGGTTCAAAGCCCTACGAGCTCTAC
GTCTGGAAGATCTGCGAATTCCTCCTGCTTATATCAAAACTTTCCAAGGCCCGCCCCATGGCATCCAAGTTGAGAGAGAT
AAATTGAACAAGTATGGTCGTCCCCTATTGGGATGTACTATTAAACCAAAATTGGGGTTATCCGCCAAGAACTACGGTAG
GGCGGTTTATGAATGTCTCCGTGGTGGACTTGATTTTACCAAGGATGATGAGAACGTGAACTCCCAACCATTTATGCGTT
GGAGAGACCGTTTCTTATTTTGTGCCGAAGCACTTTATAAAGCGCAGTCCGAAACAGGTGAAATCAAAGGACATTACTTG
AATGCTACTGCAGGTACATGCGAAGAAATGATGAAAAGGGCCGTATTTGCCAGGGAATTGGGAGTTCCTATCGTAATGCA
TGACTACTTAACGGGAGGATTCACTGCAAATACTAGCTTGGCTCATTATTGCCGAGACAACGGTCTACTTCTTCACATCC
ATCGCGCAATGCATGCAGTTATTGATAGACAGAAGAATCATGGTATACACTTTCGTGTACTAGCTAAAGCATTACGTATG
TCTGGTGGAGATCATATTCACTCTGGTACCGTAGTAGGTAAACTGGAAGGGGAACGGGACATCACTTTGGGTTTTGTTGA
TTTACTACGTGATGATTTTATTGAAAAAGACCGAAGCCGCGGTATTTATTTCTCTCAAGATTGGGTCTCTTTGCCAGGTG
TTCTGCCCGTGGCTTCAGGCGGTATTCACGTTTGGCATATGCCTGCCCTGACCGAGATCTTTGGGGATGATTCCGTACTA
CAGTTCGGTGGAGGAACTTTAGGACATCCTTGGGGAAATGCACCTGGTGCAGTAGCTAATCGGGTGGCGTTAGAAGCGTG
TGTACAAGCTCGTAATGAGGGACGTGATCTTGCTAGTCAAGGTAATGAAATTATCCGTGAAGCTAGCAAATGGAGCCCTG
AACTAGCTGCTGCTTGTGAGGTATGGAAGGAGATCAAATTCGACAGTTTCAAAGCAATGGATACCTTGTAA
>11619 ; superkingdom: Eukaryota, kingdom: Viridiplantae, phylum: Streptophyta, subclass: rosids, order: Malpighiales, family: Euphorbiaceae, subfamily: Acalyphoideae, tribe: Acalypheae, genus: Mercurialis, species: Mercurialis annua ; 11619
GGAATATAAATAGAATAATATGTCGAATTTTTTTTCAAAATTTTCTAGTCCAAAAGAAATGTTCGACGGCAAATTGATCG
ATTAATTTAGTAAAAAAAGAAAATGGAAGTTTAGTAGTGGATTTCGTTGATACCATCTAAAAAATCCAATTCAATTGTTT
ACTTATTTTTTTTTCAATTTCGATGAGTGAATTTTCAAGTTCAACTAACTCATTTTTCATTTTTTTTTTGAAAATGAAAT
AGAAAAAATATTAGTGGATGCATAAAAAAAGGCTTCAGGAAGCTTTCGGTTGGCTATTATTATAGATAATACTATCTGTA
TTTTCTATGAAATTCGAACATGAACTCTATTTATGATTCATTATTTCATAGGTCCTTCTTTTTTTGTTTCGGCATATTGA
CTTACACCTAGCTATTATTATTTTTCTTTTTTCATAGATGAATTCTGCCGATTTTTACATCTCGGATTTACATATACAAC
ATATATTACTGTCAAGAGGAATTTTCTTATTATTTCGATATTTCAATTCAAAAAAGTTTAAGTTAAGGATTAGAAACTTG
AAAAACAGGGGTTGGGTTGCGCTATATATATGAAAGAGTATACAATAATGATGTATTTCGGCTGAATCAAATACCGCGGT
CTACTAAAAAAATTCTGATTAGTTGATAATATTGGTTGATAACTTTGTGAAAGAATCCTGTGAAAGGTTTGATTAACTCC
TAATTCATGTCGAGTAGACCTTATTGTTGTGAGAATTCTTAATTCATGAGTTGTAGGGAGGGACTTATGTCACCACAAAC
AGAGACTAAAGCAAGTGTTGGGTTCAAGGCTGGTGTTAAAGATTATAAATTGACTTATTATACTCCTGAATATGAAACCA
AAGATACTGATATCTTGGCAGCATTCCGAGTAACTCCCCAACCTGGAGTTCCGCCTGAGGAAGCAGGAGC
>11621 ; superkingdom: Eukaryota, kingdom: Viridiplantae, phylum: Streptophyta, subclass: rosids, order: Rosales, family: Rosaceae, subfamily: Amygdaloideae, tribe: Maleae, genus: Malus, species: Malus x domestica ; 11621
TTTTTTGCGAAAATTATTGAAATCAAAAATAAATGTTCGATAGCAAAACAAGTTAAGTTGATCGGTTAATTCAATAAGAA
ATAGGCCTTAGCGCTCGATTTCGTTGGTACCATCCAACTGAATCCAATTCAATTGTTTACTTATTCAATTTCAGTGAATT
GAAAAATTCAACGAAAACCCATTTTCAAAACATCAAGTGTATGAATAAAAATTTTGATAAAGTCTTTTATTTGCCTATCA
TTATAGACAATACCTTCCATATTATCTATGGAATTCGAATCCGAACCCTATAAATTACGATTTCTTTTTTCTATCTCATT
GGTCCTTATTTACGATATCAGCATATCGATTTACGCTTTAGCCTATTATTTTAGCCTAAGTATTTTCATGTTATGAACGA
ATTCTGCATATTTTTATATTTAGGATTTACATATACAACATATATCACTGTCAAGAGCGAATTTCTTATTATTTAGATAT
TTCGATTCAAAAAAGTAAGATATTAGAAACTTGAAAAACAAAGATTGGGTTGCGCCATACATATGAAAGAGTATACAATA
ATGATGTATTTGGCGAATCAAATACCACGGTCTAATAACGAACCGTTCTGATTAGTTGATAATATTAGTTGATAGTTTTG
TGAAAGATTCTGTGAAAGGTTTCATTAACTTCATAATTTATGTCGAGTAGACCTTGTTCTTGTGAGAATTATTAATTGAT
TAGTTGTAGGGAGGGACTTATGTCACCACAAACAGAGACTAAAGCAAGTGTTGGATTCAAAGCTGGTGTTAAAGATTATA
AATTGACTTATTATACTCCTGACTATGAAACCAAAGATACTGATATTTTGGCAGCATTTCGAGTAACTCCTCAACCTGGA
GTTCCACCTGAGGAAGCAGG
>11625 ; superkingdom: Eukaryota, kingdom: Viridiplantae, phylum: Streptophyta, order: Magnoliales, family: Magnoliaceae, genus: Magnolia, species: Magnolia liliiflora ; 11625
GAAATTTTTTGCGAATATTACCGAATCGAAAATAAATGTCCGATAGCAAGTTGATCGGTTAATTCAATAAGAAATGGGAG
CTAGCGCTTGATTTCGTTGGTACCATCCAACCGAATCCAATTCAATCGTTTACTCATTCAATGAGTGAATTTTCAAGTTC
AACCAACCCTTTTTCAAAATGTGAAGTAGATGAATAAGAATCATGAGGAAGTGTTTCATTTTTCTATCATTATAGACAAT
CCCATCCATATTCTCTATGGAATTCGAACCTGAACTCTATTCATGATTCATTATTTCTATCTTATTGGCTGTTGTTCCTT
ATTTCAGGATATTGATTTCCACCTATTCTTGTTTTATACCTTTTCATGGATGAATTCTGCCTATTTTCACATCTAGGATT
TACATATACAACATATATCACTGTCAAGAGTCAATTTCTTATTATTTAGATATTTAGATTAAAAAAAAGGGGGGGTCACT
TAGAAAACTTGCAAAACAGGGATTGGGTTGCGCCATACATATGAAAGAGTATACAATAATGATGTATTGGATGTATTTGG
CGAATCAAATACCATGATTTAATAACGAACCATTCTAATTAGTTGATAGTTGATAATATTAGTTGATAATTTTGTGAAAG
ATTCCTGTGAAAGGTCTCATTCACGCCTAATCCATGTCGAGTAGACCTTGTCGTTGTGAGAATTCTTAATTCATGAGTTG
TAGGGAGGGACTTATGTCACCAAAAACAGAGACTAAAGCAAGTGTTGGATTCAAAGCTGGTGTTAAAGAGTACAAATTGA
CTTATTATACTCCTGAATATGAAACCAAAGACACTGACACCTTGGCAGCACTCCGAGTAACTCCTCAACCCGGAGTTCCA
CCTGAGGAAGCAGGGG
>11627 ; superkingdom: Eukaryota, kingdom: Viridiplantae, phylum: Streptophyta, order: Magnoliales, family: Magnoliaceae, genus: Magnolia, species: Magnolia latahensis ; 11627
CCCGTTGCTGGGGAGGAAAATCAATATATTGCTTATGTAGCTTACCCTTTAGACCTTTTTGAGGAAGGTTCTGTTACTAA
CATGTTTACTTCCATTGTAGGTAATGTATTTGGGTTCAAAGCCCTACGAGCTCTACGTCTGGAGGATCTGCGAATTCCTA
CTGCTTATGTCAAAACTTTCCAAGGCCCGCCTCATGGCATCCAAGTTGAGAGAGATAAATTGAACAAGTATGGTCGTCCT
CTATTGGGATGTACTATTAAACCAAAATTGGGGTTATCCGCGAAGAACTACGGTAGAGCGGTTTATGAATGTCTACGCGG
TGGACTTGATTTTACCAAGGATGATGAGAACGTGAACTCCCAACCATTTATGCGTTGGAGAGACCGTTTCTTATTTTGTG
CCGAAGCACTTTATAAAGCGCAGGCCGAAACGGGTGAAATCAAAGGACATTACTTGAATGCTACTGCAGGTACATGCGAA
GAAATGATGAAAAGGGCCATATTTGCCAGGGAATTGGGAGTTCCTATCGTAATGCATGACTACTTAACGGGGGGATTCAC
TGCAAATACTAGCTTGGCTCATTATTGCCGAGACAATGGCCTACTTCTTCACATCCATCGCGCAATGCATGCAGTTATTG
ATAGACAGAAGAATCATGGTATACACTTTCGTGTACTAGCTAAAGCATTACGTATGTCTGGTGGAGATCATATTCACTCT
GGTACCGTAGTAGGTAAACTGGAAGGGGAACGCGACATC
>11628 ; superkingdom: Eukaryota, kingdom: Viridiplantae, phylum: Streptophyta, order: Magnoliales, family: Magnoliaceae, genus: Magnolia, species: Magnolia macrophylla ; 11628
ATGTCACCAAAAACAGAGACTAAAGCAAGTGTTGGATTCAAAGCTGGTGTTAAAGAGTACAAATTGACTTATTATACTCC
TGAATATGAAACCAAAGATACTGATATCTTGGCAGCATTCCGAGTAACTCCTCAACCCGGAGTTCCACCTGAGGAAGCAG
GGGCTGCGGTAGCTGCCGAATCTTCTACTGGTACATGGACAACTGTGTGGACCGATGGACTTACCAGCCTTGATCGTTAC
AAAGGACGATGCTACCACATCGAGCCCGTTCCTGGGGAGGAAAGTCAATTTATTGCTTATGTAGCTTACCCTTTAGACCT
TTTTGAAGAAGGTTCTGTTACTAACATGTTTACTTCCATTGTAGGTAATGTATTTGGGTTCAAAGCCCTACGAGCTCTAC
GTCTGGAGGATCTGCGAATTCCTACTGCTTATGTCAAAACTTTCCAAGGCCCGCCCCATGGCATCCAAGTTGAGAGAGAT
AAATTGAACAAGTATGGTCGTCCACTATTGGGATGTACTATTAAACCAAAATTGGGGTTATCCGCCAAGAACTACGGTAG
GGCGGTTTATGAATGTCTCCGTGGTGGACTTGATTTTACCAAGGATGATGAGAACGTGAACTCCCAACCATTTATGCGTT
GGAGAGACCGTTTCTTATTTTGTGCCGAAGCACTTTATAAAGCGCAGGCCGAAACAGGTGAAATCAAAGGACATTACTTG
AATGCTACTGCAGGTACATGCGAAGAAATGATGAAAAGGGCCATATTTGCCAGGGAATTGGGAGTTCCTATCGTAATGCA
TGACTACTTAACGGGGGGATTCACTGCAAATACTAGCTTGGCTCATTATTGCCGAGACAACGGTCTACTTCTTCACATCC
ATCGCGCAATGCATGCAGTTATTGATAGACAGAAAAATCATGGTATACACTTTCGTGTACTAGCTAAAGCATTACGTATG
TCTGGTGGAGATCATATTCACTCTGGTACCGTAGTAGGTAAACTGGAAGGGGAACGGGACATCACTTTGGGTTTTGTTGA
TTTACTACGCGATGATTTTATTGAAAAAGACCGAAGCCGCGGTATTTATTTCACTCAAGATTGGGTCTCTTTGCCAGGTG
TTCTGCCCGTGGCTTCAGGCGGTATTCACGTTTGGCATATGCCTGCCCTGACCGAGATCTTTGGGGATGATTCCGTACTA
CAGTTCGGTGGAGGAACTTTAGGACACCCTTGGGGAAATGCACCTGGTGCAGTAGCTAATCGGGTGGCGTTAGAAGCGTG
TGTACAAGCTCGTAATGAGGGACGTGATCTTGCTAGTCAAGGTAATGAAATTATCCGTGAAGCTAGCAAATGGAGCCCTG
AACTAGCTGCTGCTTGTGAGGTATGGAAGGAGATCAAATTCGAATTCAAAGCAGTGGATACCTTGTAA
>12076 ; superkingdom: Eukaryota, kingdom: Viridiplantae, phylum: Streptophyta, order: Laurales, family: Lauraceae, genus: Persea, species: Persea americana ; 12076
ATGTCACCAAAAACAGAGACTAAAGCAAGTGTTGGATTCAAAGCTGGTGTTAAAGATTACAAATTGACTTATTATACTCC
TGACTATGAAACCAAAAGTACTGATATTTTGGCAGCATTTCGAGTAACTCCTCAACCCGGAGTTCCACCTGAGGAAGCAG
GGGCTGCGGTAGCTGCCGAATCTTCTACTGGTACATGGACAACTGTGTGGACCGATGGACTTACCAGCCTTGATCGTTAC
AAAGGACGATGCTACCACATCGAGCCCGTTGCTGGGGAGGAAAGTCAATTTATTGCCTATGTAGCTTACCCTTTAGACCT
TTTTGAAGAAGGTTCTGTTACGAACATGTTTACTTCTATTGTGGGTAATGTATTTGGGTTCAAAGCTCTACGAGCTCTAC
GTCTGGAGGATCTGCGAATTCCTCCTGCTTATTCCAAAACTTTCCAAGGCCCGCCCCATGGCATCCAAGTTGAGAGAGAT
AAATTGAACAAGTATGGTCGTCCCCTATTGGGATGTACTATTAAACCAAAATTGGGGTTATCCGCCAAGAACTACGGTAG
AGCGGTTTATGAATGTCTCCGTGGTGGACTTGATTTTACCAAGGATGATGAGAACGTGAACTCCCAACCATTTATGCGTT
GGAGAGACCGTTTCTTATTTTGTGCCGAAGCAATTTATAAATCGCAGGCCGAAACAGGTGAAATCAAAGGACATTACTTG
AATGCTACTGCAGGTACATGCGAAGAAATGATCAAAAGGGCCGTATTTGCCAGAGAATTGGGAGTTCCTATCGTAATGCA
TGACTATTTAACGGGGGGATTCACTGCAAATACTACCTTGGCTCATTATTGCCGGGACAACGGCCTACTTCTTCACATCC
ATCGCGCAATGCATGCAGTTATTGATAGACAGAAGAATCATGGTATGCACTTTCGCGTACTGGCTAAAGCGTTACGTATG
TCTGGTGGAGATCATATTCACGCTGGTACCGTAGTAGGTAAACTAGAAGGGGAACGGGACATCACTTTGGGTTTTGTTGA
TTTACTACGTGATGATTTTATTGAAAAAGACCGAAGTCGCGGTATTTATTTCACTCAAGATTGGGTCTCTATGCCAGGTG
TTCTGCCCGTGGCTTCAGGGGGTATTCACGTTTGGCATATGCCTGCCCTGACCGAGATCTTTGGGGATGATTCCGTACTA
CAGTTCGGTGGAGGAACTTTAGGACAACCTTGGGGAAACGCACCTCGTGCAGTAGCTAATCGGGTGGCTTTAGAAGCGTG
TGTACAAGCTCGTAATGAGGGACGTGATCTTGCTCGTGAAGGTAATGAAATTATCCGTGAAGCTTCCAAATGGAGCCCTG
AGCTAGCTGCGGCTTGTGAGGTATGGAAGGAGATCAAATTCGAATTCGCCGAATGGATACCTTGTAATCAGTAA
>12204 ; superkingdom: Eukaryota, kingdom: Viridiplantae, phylum: Streptophyta, order: Saxifragales, family: Grossulariaceae, genus: Ribes, species: Ribes americanum ; 12204
AAAATATGAAGAAATTTTTTACGAAAGTTGTTATCGAATCCAAAATAAATGTTCGATAGCAAGTTGATCGGTTAATTCAA
TAATTAATGGAAGTTAGCACTCGATTTCGTTGGGACCATCCAACCGAATCCGATTCAATCGTTTATTTATTCAATGAGTA
AATTTTCAAGTTCACCCAACCCATTTTCAAAATATCAAGTGAATGAATAAGACTCGTGAGAAAGTCTTTCATTTGTCTAT
CATTATAGATAATCCCATCCATATTATCTATGTAATTACGAACCTGAACTCTATTTACGATTCATTATTTTTCTCTCATT
GGCCCTTATTTCATTTCTTATTTTCATATTTCAGCATATCGATTTATGCCTAGCCTATTCTTTTTTATACCTTTTTATGG
ATGAATTCCATACATTTTCACATCTAGGATTTACATATACAACATATATCACTGTCAAGAGTGAATTTCTTATTATTTCG
ATATTTCGCTTCAAAAAAAAAAAAAAGGATAAGGGATTAAAAACTTGAGAAATCAGGATTGGGTTGCGCCATACATATGA
AAGAGTATACAATAATGATGTATTTGGCGAATCAAATACATGGTCTAATAATGAACCATTCTGATTAGTTGATAATATTA
GTTGAGAATTTTGTGAAAGATTCCTGTGAAAGGTTTCATTAACGCCTAATTCATGTCGAGTAGACCTTGTTAGTGTGAGA
ATTCTTAATTCATGAATTGTAGGGAGGGACTTATGTCACCACAAACAGAGACTAAAGCAAGTGTTGGATTCAAAGCCGGT
GTTAAAGATTACAAATTGACTTATTATACTCCGGAATATGAAACCAAAGATACTGATATCTTGGCAGCATTTCGAGTAAC
TCCTCAACCTGGAGTTCCACCTGAGGAAGCAGGG
>12206 ; superkingdom: Eukaryota, kingdom: Viridiplantae, phylum: Streptophyta, subclass: rosids, order: Rosales, family: Rosaceae, subfamily: Rosoideae, genus: Rosa, species: Rosa x damascena ; 12206
GAAATTTTTTTGCGAAAATGACTGAAATCAAAAATAAATAAATGTTCGATAACAAAACAAGTTAAGTTGATCGGTTAATT
GAATCAATAACAATAAGAAATGGGCCTTAGCAATCGATTCCGTTGGTACCATCCAACGAATCCAATTCAATTGTTTACTT
ATTGAATTTCAGAAATTCAAAAGTTCAATCAAAACCTATTTTCAAAATATCAAGTGGATGAATAAAAATTTTGTGAAGTC
TTTTATTTGCCTATCATTATAGACAATACCTTCCGTATTATCTATGGAATTCGAACCCTATTTATTTACTTACTATTTTT
TTCTATCTCATCGGTCCTTATTTATGATTTCAGCATATCGATTTACGCTTAGCCTATTATTTTCTATTTTTTTTTTAGCC
TATTCTTTTTTTCATGTTTATGGACGAATTCTGCCTATTTTTACATTTAGGATTTACATATACAACATATATCACTGTCA
ACGAGCGAATTTCTTATTATTATTTAGATATTTCGATTTTAAAAAGTACAATATTCGAAATTTGAAAAACAAAGATTGGG
TTGCGCCATACATATGAAAGAGTATACAATAATGATGTATTTGGCGAATCAAATACTACGGTCTAATAACGAACCGTTCT
GATTAGTTGATAATATTAGTTGATAATTTTGTGAAAGATTCCTGTGAAAGGTTTCATTAATGCCTAATTTATGTCGAGTA
GACCTTGTTCTTGCGAGAATTATTAATTGATGAGTTGTAGGGAGGGACATATGTCACCACAAACAGAGACTAAAGCAAGT
GTTGGATTCAAAGCTGGTGTTAAAGATTATAAATTGACTTATTATACTCCGGAGTATGAAACCAAAGATACTGATATCTT
GGCAGCATTTCGAGTAACTCCTCAACCTGGAGTTCCGCCTGAGGAAGCAGGGCAGGCGGTAGCTGC
>12392 ; superkingdom: Eukaryota, kingdom: Viridiplantae, phylum: Streptophyta, subclass: rosids, order: Oxalidales, family: Cunoniaceae, genus: Weinmannia, species: Weinmannia sylvicola ; 12392
CAATTGTTTACTTATTCAATTTCAATGAGTGAATTTTCAAGCAAGTTCAACCAACCCATTTTCAAAATATCAAGTGGATT
AATAAAAATCTTCAGGAAGTCTTTCATTTGTCTATCATTATAAACAATACCTTCCATATTTTACGATGAAATTCGAACCT
GAACTCTATTTACGATTCATTATTTCAATCTCATTGACCCTTATTTCTTAGTTCAGCATATTGATTTACGCCTAGCTATT
ATTTTTTTTTCATGGATGAATTCCGCATATTTTCACATCTAGGATTTACATATACAACATATATCACTGTCAAGAGTGAA
TTTCTTATTATTTAGATATTTCGATTCAAAAAAGGTAAGGATTTAGAAACTTGAAAATCAAGGATTGGGTTGCGTTATAC
ATATGAAACAGTATACAATACTGCTGTTGTATTTGGTGAATCAAATACCATGGTCTAATAACCAAATTCTGATTAATTGA
AAATATTGGTTGAGAATTTTGTGAAAGATTCCTGTAAAAGGTTTCATTAACCCCTAATTCATGTCGAGTAGACCTTGTTA
TTGTGAGAATTCTTAATTCATGAGTTGTAGGGAGGGACTTATGTCACCACAAACAGAGACTAAAGCAAGTGTTGGATTCA
AGGCTGGCGTTAAAGATTACAAATTGACTTATTATACTCCTGACTATGAAACCAAAGATACTGATATCTTGGCAGCATTC
CGAGTATCTCCTCAACCCGGAGTTCCGCCTGAGGAAGCCGGGGCGGCGGTAGCTG
>12445 ; superkingdom: Eukaryota, kingdom: Viridiplantae, phylum: Streptophyta, class: Liliopsida, subclass: commelinids, order: Poales, family: Poaceae, subfamily: Panicoideae, tribe: Andropogoneae, genus: Zea, species: Zea mays ; 12445
TATTTAGATTCAAAATATCAAAGGGGAAGAACTTTAAAAAATTGTAAAATAAAGATTAGGGTTTGGGTTGCGCTATATCT
ATCAAAGAGTATACAATAATGATGGATTTGGTGAATCAAATCCACGGTTTAATAACGAACCGTGTTAACTTACCATAACA
ACAACTCAATTCCTATCGAATTCCTATAGTAAAATTCCTATAGGATAGAACGTACACAGGGTGTATACATAAATGAATGA
AACATATTACTTAACTTAAGCATACTCCTTTTTTTATTTAATGAGTTGATATTAATTAAATATCATTTTTTTTAGATTTT
TGCAAAGGTTTCTTTCGCCTAATCCTATCGAGTTGTCCCTGTGCTTGTGTGAATTCTTAATTCATGAGTTGTAGGGAGGG
ACTTATG
>14154 ; superkingdom: Eukaryota, kingdom: Viridiplantae, phylum: Streptophyta, class: Coniferopsida, order: Coniferales, family: Pinaceae, genus: Pinus, subgenus: Strobus, species: Pinus balfouriana ; 14154
AATAAAGGAGGGACTTATGTCACCAAAAACAGAGACTAAAGCTAGTGTCGGGTTCAAAGCTGGTGTTAAAGATTACAGAT
TAACTTATTATACTCCTGAATATCAGACCAAAGATACGGATATCTTGGCAGCATTCCGAGTAACTCCTCAACCTGGGGTG
CCAGCCGAGGAAGCGGGTGCAGCAGTAGCTGCTGAATCTTCCACCGGTACATGGACCACTGTTTGGACCGATGGACTTAC
TAGTCTCGATCGTTACAAGGGGCGATGCTATGACATCGAGCCCGTTCCTGGAGAGGAGAATCAATTTATTGCCTATGTAG
CTTACCCCTTAGACCTTTTCGAAGAAGGTTCTGTTACTAACCTGTTCACTTCCATTGTAGGTAATGTATTTGGATTCAAG
GCCCTACGGGCTCTACGTTTGGAAGATTTGCGGATTCCCCCTGCTTATTCCAAAACTTTTCAGGGTCCACCTCATGGTAT
CCAAGTTGAAAGAGATAAATTGAACAAATATGGTCGTCCTTTATTGGGATGTACTATCAAACCAAAATTGGGTCTATCAG
CCAAAAACTATGGTAGAGCAGTTTACGAATGTCTCCGTGGTGGACTCGATTTTACCAAGGATGATGAGAACGTAAATTCC
CAACCATTCATGCGCTGGAGAGATCGTTTTGTCTTTTGTGCGGAAGCAATTAATAAGGCTCAGGCCGAGACGGGTGAAAT
TAAGGGACATTATTTGAATGCTACTGCAGGTACATGTGAAGAAATGATGAAAAGGGCAGTATTTGCAAGAGAATTGGGAG
TTCCTATTGTTATGCATGACTACCTGACGGGAGGTTTTACCGCAAATACTTCTTTGGCTCATTATTGCCGAGACAACGGC
CTACTTCTTCACATTCACCGCGCGATGCATGCAGTTATTGACAGACAAAGAAATCATGGTATGCATTTCCGTGTACTGGC
TAAAGCATTGCGTATGTCCGGTGGAGATCATATTCACGCCGGTACTGTAGTAGGTAAACTTGAAGGGGAACGAGACGTCA
CTTTAGGGTTTGTTGATCTACTGCGTGATGATTTTATCGAAAAAGATCGAAGTCGTGGTATTTACTTCACTCAAGATTGG
GTATCTATGCCAGGCGTTCTGCCCGTAGCTTCAGGAGGTATTCACGTTTGGCATATGCCTGCTCTGACCGAGATCTTTGG
GGATGATTCCGTACTACAGTTTGGTGGGGGAACTTTGGGACATCCTTGGGGAAATGCACCTGGTGCAGTAGCTAATCGGG
TTGCTCTAGAAGCTTGTGTACAAGCTCGTAATGAAGGACGCGATCTTGCTCGTGAAGGTAATGAAGTGATCCGTGAAGCT
TGTAAATGGAGTCCTGAACTAGCTGCTGCTTGTGAAATATGGAAGGAGATCAAATTTGAATTTGATGTGATTGATCGCTT
GTAATCCAGTGACTTTCGTTCTAC
>14168 ; superkingdom: Eukaryota, kingdom: Viridiplantae, phylum: Streptophyta, class: Coniferopsida, order: Coniferales, family: Pinaceae, genus: Pinus, subgenus: Strobus, species: Pinus krempfii ; 14168
AGAAATCTTTATTAATAAAGGAGGGACTTATGTCACCAAAAACAGAGACTAAAGCTAGTGTCGGGTTCAAGGCTGGTGTT
AAAGATTACAGATTAACTTATTATACTCCTGAATATCAGACCAAAGATACGGATATCTTGGCAGCATTCCGAGTAACTCC
TCAACCTGGGGTGCCACCCGAGGAAGCGGGTGCAGCAGTAGCTGCTGAATCTTCCACCGGTACATGGACCACTGTTTGGA
CCGATGGACTTACTAGTCTCGATCGTTACAAGGGGCGATGCTATGACATCGAGCCCGTTCCTGGAGAGGAAAGTCAATTT
ATTGCCTATGTAGCTTACCCCTTAGACCTTTTCGAAGAAGGTTCTGTTACTAACCTGTTCACTTCCATTGTAGGTAATGT
ATTTGGATTCAAGGCCCTACGGGCTCTACGTTTGGAAGATTTGCGGATTCCCCCTTCTTATTCCAAAACTTTTCAGGGTC
CACCTCATGGTATCCAAGTTGAAAGAGATAAATTGAACAAATATGGTCGTCCTTTATTGGGATGTACTATCAAACCAAAA
TTGGGTCTATCAGCCAAAAACTATGGTAGAGCAGTTTACGAATGTCTCCGTGGTGGACTCGATTTTACCAAGGATGATGA
GAACGTAAATTCCCAACCATTCATGCGCTGGAGAGACCGTTTTGTCTTTTGTGCGGAAGCAATTAATAAGGCTCAGGCTG
AGACGGGTGAAATTAAGGGACATTATTTGAATGCTACTGCAGGTACATGTGAAGAAATGATAAAAAGGGCAGTATTTGCA
AGAGAATTGGGAGTTCCTATTGTTATGCATGACTACCTGACGGGAGGTTTTACCGCAAATACTTCTTTGGCTCATTATTG
CCGAGACAACGGCCTACTTCTTCACATTCACCGCGCGATGCATGCAGTTATTGACAGACAAAGAAATCATGGTATGCATT
TCCGTGTACTGGCTAAAGCATTGCGTATGTCCGGTGGAGATCATATTCACGCCGGTACTGTAGTAGGTAAACTTGAAGGG
GAACGAGACGTCACTTTAGGGTTTGTTGATCTACTGCGTGATGATTTTATCGAAAAAGATCGAAGTCGTGGTATTTACTT
CACTCAAGATTGGGTATCTATGCCAGGCGTTATGCCCGTAGCTTCAGGAGGTATTCACGTTTGGCATATGCCTGCTCTGA
CCGAGATCTTTGGGGATGATTCCGTACTACAGTTTGGTGGGGGAACTTTGGGACATCCTTGGGGAAATGCACCTGGTGCA
GTAGCTAATCGGGTTGCTCTAGAAGCTTGTGTACAAGCTCGTAATGAAGGACGTGATCTTGCTCGTGAAGGTAATGAAGT
GATCCGTGAAGCTGCTAAATGGAGTGCTGAACTAGCTGCTGCTTGTGAAATATGGAAGGAGATCAAATTTGAATTTGATG
CGATTGATCGCTTGTAATCCAGTGACTTTCGTTCTACCA
>14273 ; superkingdom: Eukaryota, kingdom: Viridiplantae, phylum: Streptophyta, class: Coniferopsida, order: Coniferales, family: Pinaceae, genus: Tsuga, species: Tsuga heterophylla ; 14273
TTAATTGAGGAGGGACTTATGTCACCAAAAACAGAAACTAAGGCTAGCGTAGGGTTCAAAGCTGGTGTTAAGGATTATAG
ATTAACTTATTATACTCCTGAATATCAGACCAAAGATACGGATATCTTGGCAGCATTCCGAGTAACTCCTCAACCCGGAG
TGCCGCCCGAGGAAGCGGGAGCAGCAGTAGCTGCTGAATCGTCCACCGGTACATGGACCACTGTTTGGACCGATGGACTT
ACCAGTCTTGATCGTTACAAGGGGCGATGCTATGACATCGAACCCGTTCCTGGAGAAGAGAGTCAATTTATTGCCTATGT
AGCTTACCCCTTAGACCTTTTCGAAGAAGGTTCTGTTACTAACTTATTCACTTCCATTGTAGGTAATGTATTTGGATTCA
AGGCCCTACGGGCTCTACGTTTGGAAGATTTGCGGATTCCCCCTGCTTATTCCAAAACTTTTCAAGGTCCGCCTCATGGT
ATCCAAGTTGAAAGAGATAAATTGAACAAATACGGTCGTCCTTTGTTGGGATGTACTATCAAACCAAAATTGGGTCTATC
GGCTAAGAACTATGGTAGAGCAGTTTATGAATGTCTCCGTGGTGGACTCGATTTTACCAAGGATGATGAGAACGTAAACT
CCCAACCATTCATGCGTTGGAGAGATCGTTTTGTCTTTTGTGCGGAAGCACTTTATAAGGCTCAGGCTGAGACGGGTGAA
ATTAAAGGACATTACTTGAATGCTACTGCAGGTACATGTGAAGAAATGATGAAAAGGGCAGTATTTGCAAGAGAATTAGG
AGTTCCTATCGTTATGCATGACTATCTGACGGGAGGTTTTACCGCAAATACTACTTTGGCTCATTATTGCCGAGACAATG
GCCTACTTCTTCACATTCACCGCGCGATGCATGCAGTTATTGACAGACAAAGAAATCATGGTATGCATTTTCGTGTACTG
GCTAAAGCATTGCGTATGTCCGGTGGAGATCATATTCACGCCGGTACTGTAGTAGGTAAACTTGAAGGAGAACGAGAAGT
CACTTTAGGGTTTGTTGATCTACTGCGTGATAATTATATCGAAAAAGATCGAAGTCGTGGTATTTACTTCACTCAAGATT
GGGTATCTATGCCAGGTGTTCTGCCCGTAGCTTCAGGAGGTATTCACGTTTGGCATATGCCTGCTCTGACCGAGATCTTT
GGAGATGATTCTGTACTACAGTTTGGTGGGGGAACTTTGGGACACCCTTGGGGAAATGCACCTGGTGCAGTAGCTAATCG
GGTTGCTCTCGAAGCTTGTGTACAAGCTCGTAATGAAGGACGTGATCTTGCTCGTGAAGGTAATGAAGTTGTTCGTGAAG
CTTGTAAATGGAGTCCTGAACTAGCTGCTGCTTGTGAAGTATGGAAGGAGATCAAATTTGAATTTGATACGATTGATTAC
TTGTAATTAAGTGACTT
>14350 ; superkingdom: Eukaryota, kingdom: Viridiplantae, phylum: Streptophyta, subclass: asterids, order: Ericales, family: Theaceae, genus: Camellia, species: Camellia sinensis ; 14350
TCGAATTTTTTGCGAAAATTATCGAATTCAAAATAAATGTCCGATAGCAAGTTGATCGGTTAATTCAATAAGAAATGGGA
GTTAGTACTCCATTTGTTGGTACCATCCAACCGAACCCAATTCCATTTTTTACTTATTCAATTTCAATAAGATAAGTGCA
TTTTCAAAATATCAAGTGAATGAATAAGAATCTTGAGAAAGTTTTTCTTTTGTCTATCATTATAGACAATCCCATCTATA
TTAATTATCTATGGATTTCGAACCTGAACTCTATTTACGATTCATTATTTCTATCTCATTGGCCCTTTTTTTTTCAGTAT
ATCAATTTATACCTAGCCTAATTCTTTCTTTTCGTTTTTTTTTTTTTTTCTTTTTTATACCTTTNCATAGATGAATTCCG
CATATTTTCACATCTAGGATTTACATATACAACATATACCACTGTCAAGAGGGAATTTCTTATTATTTAGGTATTTCGAT
TCAAAAAGGGGAGTAAAAAATAAGAATTGGGTTGCGCCATATATATGAAAGAGTATACAATAATGATGTATTTGGCGAAT
CAAATACCATGGTCTAATAATAAAACACTCTGATTAGTTGATAATATTAGTATTAGTTAATACTTTTTTGAAATATTCCT
GTGAAAAGTTTCATTAACGCCTAATTCATGTCGAGTAGACCTTGTTGTTGTGAGAATTCTTAATTCATGAGTTGTAGGGA
GGGATTTATGTCACCACAAACAGAGACTAAAGCAAGTGTTGGATTCAAAGCTGGTGTTAAAGATTACAAATTGACTTATT
ATACTCCTGACTATGAAACCAAAGATACTGATATCTTGGCAGCATTCCGAGTAACTCCGCAACCTGGAGTTCCACCTGAA
GAAGCAGGGGCCGCGGTAGC
>18035 ; superkingdom: Eukaryota, kingdom: Viridiplantae, phylum: Streptophyta, class: Liliopsida, subclass: commelinids, order: Poales, family: Poaceae, subfamily: Panicoideae, tribe: Andropogoneae, genus: Zea, species: Zea mays ; 18035
ATGTCACCACAAACAGAAACTAAAGCAAGTGTTGGATTTAAAGCTGGTGTTAAGGATTATAAATTGACTTACTACACCCC
GGAGTACGAAACCAAGGATACTGATATCTTGGCAGCATTCCGAGTAACTCCTCAGCTCGGGGTTCCGCCTGAAGAAGCAG
GAGCTGCAGTAGCTGCGGAATCTTCTACTGGTACATGGACAACTGTTTGGACTGATGGACTTACCAGTCTTGATCGTTAC
AAAGGACGATGCTATCACATCGAGCCCGTTCCTGGGGACCCAGATCAATATATCTGTTATGTAGCTTATCCATTAGACCT
ATTTGAAGAGGGTTCTGTTACTAACATGTTTACTTCCATTGTGGGTAACGTATTTGGTTTCAAAGCCTTACGCGCTCTAC
GTTTGGAGGATCTACGAATTCCCCCTGCTTATTCAAAAACTTTCCAAGGTCCGCCTCACGGTATCCAAGTTGAAAGGGAT
AAGTTGAACAAGTACGGTCGTCCTTTATTGGGATGTACTATTAAACCAAAATTGGGATTATCCGCAAAAAATTACGGTAG
AGCGTGTTATGAGTGTCTACGCGGTGGACTTGATTTTACCAAAGATGATGAAAACGTAAACTCACAACCATTTATGCGCT
GGAGAGACCGTTTCGTCTTTTGTGCCGAAGCAATTTATAAAGCACAAGCCGAAACTGGTGAAATCAAGGGGCATTACTTG
AATGCGACTGCAGGTACATGCGAAGAAATGATTAAGAGAGCTGTATTTGCAAGGGAATTAGGGGTTCCTATTGTAATGCA
TGACTACTTAACAGGAGGATTCACCGCAAATACTACTTTGTCTCATTATTGCCGCGACAACGGCCTACTTCTTCACATTC
ACCGAGCAATGCATGCAGTTATTGATAGACAGAAAAATCATGGTATGCATTTCCGTGTATTAGCTAAAGCATTGCGTATG
TCGGGGGGAGATCATATCCACTCCGGTACAGTAGTAGGTAAGTTAGAAGGGGAACGCGAAATAACTTTAGGTTTTGTTGA
TTTATTGCGCGATGATTTTATTGAAAAAGATCGTTCTCGCGGTATCTTTTTCACTCAGGACTGGGTATCCATGCCAGGTG
TTATACCGGTGGCTTCTGGGGGTATTCATGTTTGGCATATGCCAGCTCTGACCGAAATCTTTGGAGATGATTCCGTATTA
CAATTTGGTGGAGGAACTTTAGGACATCCTTGGGGAAATGCACCTGGTGCAGCAGCTAATCGTGTGGCTTTAGAAGCCTG
TGTACAAGCTCGTAACGAAGGGCGCGATCTTGCTCGTGAAGGTAATGAAATTATCAAAGCAGCTTGCAAATGGAGTGCTG
AACTAGCCGCAGCTTGTGAAATATGGAAGGAGATCAAATTTGATGGTTTCAAAGCGATGGATACCATATAA
>166423 ; superkingdom: Eukaryota, kingdom: Viridiplantae, phylum: Streptophyta, class: Liliopsida, order: Alismatales, family: Alismataceae, genus: Alisma, species: Alisma plantago-aquatica ; 166423
AGGTGTTGGATTCAAAGCCGGTGTTAAAGATTACAAATTGACTTATTATACTCCTGAATATCAAACCAAAGATACTGATA
TCTTGGCAGCATTCCGAGTAACTCCGCAACCGGGAGTTCCACCTGAGGAAGCAGGTGCCGCAGTAGCTGCCGAATCTTCT
ACTGGTACATGGACAACTGTGTGGACTGATGGACTTACTAGTCTGGATCGTTACAAAGGACGATGCTACCACATCGAACC
TGTTATTGGAGAGGAAAATCAATATTTTTGTTATGTAGCTTATCCTTTAGACCTTTTTGAAGAAGGTTCTGTTACCAACA
TGTTTACTTCCATTGTAGGTAATGTATTTGGGTTTAAAGCTCTACGAGCTCTACGTTTGGAGGATTTGCGAATTCCTCCT
GCTTATTCCAAAACTTTCCAAGGTCCACCTCACGGTATCCAAGTTGAAAGAGATAAATTGAACAAATATGGTCGTCCCCT
ATTGGGATGTACTATTAAACCAAAATTGGGATTATCTGCGAAAAACTACGGTAGAGCGGTTTATGAATGTCTTCGTGGTG
GACTTGATTTTACCAAAGATGATGAAAACGTGAACTCACAACCATTTATGCGTTGGAGAGACCGTTTCCTATTTTGTGCT
GAAGCAATTTATAAATCACAAGCCGAAACAGGTGAAATCAAAGGACATTACTTGAATGCTACTGCAGGTACGTGTGAAGA
AATGATCAAAAGAGCCGTATTTGCTAGAGAATTGGGAGTTCCTATTGTAATGCATGACTACTTAACAGGGGGATTCACTG
CAAATACTACCTTGGCAGCGTATTGCCGTGACAACGGTTTACTTCTTCATATTCACCGCGCAATGCATGCAGTTATCGAT
AGACAGAAGAATCATGGTATGCATTTCCGTGTACTAGCTAAAGCATTACGTATGTCCGGTGGAGATCATATTCACTCTGG
TACAGTAGTTGGTAAACTGGAAGGTGACCGTCAGCTGACTTTAGGTTTTGTTGATTTACTACGCGATGATTATATTGAAA
AAGACCGAAGCCGCGGTATCTTTTTCACTCAAGATTGGGTGTCTATGCCAGGTGTTCTGCCTGTGGCTTCAGGGGGTATT
CATGTTTGGCATATGCCTGCCTTGACCGAGATCTTTGGAGATGATTCCGTATTACAGTTCGGC
>167275 ; superkingdom: Eukaryota, kingdom: Viridiplantae, phylum: Streptophyta, subclass: rosids, order: Myrtales, family: Onagraceae, genus: Circaea, species: Circaea alpina ; 167275
ATGTCACCACAAACAGAGACTAAAGCGGGTGTTGGATTCAAGGCCGGTGTTAAAGATTATAAACTGACTTATTATACTCC
TGANTANGAAACCAAAGATACTGATATCTTGGCAGCATTCCGAGTAAGTCCTCAACCTGGAGTTCCGCCTGAGGAAGCAG
GAGCTGCAGTAGCTGCCGAATCTTCTACTGGTACCTGGACAACTGTGTGGACCGATGGNCTTACCAGCCTTGATCGTTAT
AAAGGAAGATGCTACCACATCGAGCCTGTTGCTGGAGAAGAAAATCAGTATATATGTTATGTAGCTTACCCTTTAGACCT
TTTTGAAGAAGGTTCTGTTACTAATATGTTTACTTCCATTGTGGGTAATGTATTTGGGTTCAAAGCCCTGCGTGCTCTAC
GTCTGGAGGATCTGAGAATCCCTACTGCATATGTTAAAACTTTCCAAGGCCCGCCTCATGGGATCCAAGTTGAGAGAGAT
AAGTTAAACAAGTATGGCCGTCCCCTATTGGGATGTACTATTAAACCGAAATTAGGGTTATCTGCTAAGAACTATGGTAG
AGCCGTTTATGAATGTCTTCGTGGTGGACTTGATTTTACAAAGGATGATGAAAACGTCAACTCACAACCATTTATGCGTT
GGAGAGACCGTTTCGTATTTTGTGCCGAAGCAATTTATAAAGCACAGGCTGAAACTGGTGAAATCAAAGGGCATTACTTG
AATGCTACTNNGGGTACATGCGAAGAAATGATGAAAAGGGCTGCATTTGCCAGAGAATTAGGAGTTCCTATCGTAATGCA
TGACTACTTAACAGGAGGATTCACTGCAAATACTACCTTGGCTCATTATTGCCGAGATAATGGTCTACTTCTTCACATCC
ACCGTGCAATGCATGCAGTTATTGATAGACAGAAAAATCATGGTATGCACTTTCGTGTACTAGCTAAAGCCTTACGTATG
TCTGGCGGAGATCATATTCACGCAGGTACCGTAGTAGGTAAACTTGAAGGAGAAAGAGATATTACTTTAGGCTTTGTTGA
TTTACTACGTGATGATTTTATTGAAAAAGATCGAAGCCGCGGTATTTATTTCACTCAAGATTGGGTCTCTCTACCAGGTG
TTTTGCCGGTGGCTTCCGGGGGTATTCACGTTTGGCATATGCCTGCTCTGACCGAGATCTTTGGAGATGATTCCGTACTA
CAATTCGGTGGCGGAACTTTAGGACACCCTTGGGGAAATGCGCCAGGTGCTGTAGCTAATCGAGTAGCTCTCGAAGCATG
CGTACAAGCTCGTAATGAGGGACGTGATCTTGCTCGTGAGGGTAATGAAATTATACGCGAGGCTTGCAAATGGAGTCCGG
AACTTGCTGCTGCTTGTGAAGTATGGAAAGAGATCAAATTTGAATTCCAAGCAATGGATACTTTGTAA
>167279 ; superkingdom: Eukaryota, kingdom: Viridiplantae, phylum: Streptophyta, subclass: rosids, order: Myrtales, family: Onagraceae, genus: Clarkia, species: Clarkia xantiana ; 167279
ATGTCACCACAAACAGAGACTAAAGCAAGTGTTGGATTCAAGGCCGGCGTTAAAGATTATAAACTGACTTATTATACTCC
TGAATATGAAACCAAAGATACTGATATCTTGGCAGCATTCAGAGTAACTCCTCAACCTGGAGTTCCGCCTGAGGAAGCAG
GGGCTGCAGTAGCTGCCGAATCTTCTACTGGTACCTGGACAACTGTGTGGACCGATGGACTTACTAGCCTTGATCGTTAT
AAAGGAAGATGCTACCACATCGAGCCTGTTGCGGGAGAAGAGAATCAATATATATGTTATGTAGCTTATCCCTTAGACCT
TTTTGAAGAGGGTTCTGTTACTAATATGTTTACTTCTATTGAGGGTAATGTATTTGGGTTCAAAGCCCTGCGTGCTCTAC
GTCTGGAGGATCTGAGAATCCCTCCTGCATATGTTAAAACTTTCCAAGGCCCGCCTCATGGCATCCAAGTTGAGAGAGAT
AAGTTGAACAAGTATGGCCGTCCCCTATTGGGATGTACCATTAAACCGAAATTAGGGTTATCCGCTAAGAACTACGGTAG
AGCTGTTTATGAATGTCTTCGTGGTGGGCTTGATTTTACCAAGGATGATGAAAACGTCAACTCACAACCATTTATGCGTT
GGAGAGATCGTTTCTTATTTTGTGCCGAAGCAATTTATAAAGCACAGGCTGAAACTGGTGAAATNAAAGGGCATTACTTG
AATGCTACTGCGGGTACATGCGAAGAAATGATCAAAAGGGCTGTATTTGCCAGAGAATTGGGAGTTCCCATCGTAATGCA
TGACTACTTAACAGGGGGATTCACTGCAAATACTAGCTTAGCTCATTATTGCCGAGATAACGGTCTACTTCTTCACATCC
ACCGTGCAATGCATGCAGTTATTGATAGACAGAAAAATCATGGTATACACTTTCGTGTACTAGCTAAAGCCTTACGTATG
TCTGGTGGAGATCATATTCACTCAGGTACCGTAGTAGGGAAACTTGAAGGAGAAAGAGATATTACTTTAGGCTTTGTTGA
TTTACTACGTGATGATTTTATTGAAAAAGACCGAAGCCGCGGTATTTATTTCACTCAAGATTGGGTCTCTCTACCTGGTG
TTTTGCCTGTGGCTTCAGGAGGTATTCACGTTTGGCATATGCCTGCTCTGACCGAAATCTTTGGAGATGATTCCGTACTA
CAATTTGGTGGTGGAACTTTAGGACACCCTTGGGGAAATGCACCGGGTGCTGTAGCGAATCGAGTAGCTCTAGAAGCATG
CGTACAAGCTCGTAATGAGGGGCGTGATCTTGCTCGTGAGGGTAATGAAATTATACGTGAGGCTTGCAAATGGAGTCCGG
AACTAGCTGCTGCTTGTGAAGTATGGAAAGAGATCAAGTTTGAATTCCAAGCAATGGATACTTTGTAA
>167368 ; superkingdom: Eukaryota, kingdom: Viridiplantae, phylum: Streptophyta, subclass: rosids, order: Malvales, family: Malvaceae, subfamily: Malvoideae, genus: Gossypium, species: Gossypium hirsutum ; 167368
ATGTCACCACAAACAGAGACTAAAGCAAGTGTTGGATTCAAAGCTGGTGTTAAAGAGTATAAATTGACTTATTATACTCC
TGAATATGAAGTCAAAGATACTGATATCTTGGCAGCCTTCCGAGTAACTCCTCAACCCGGAGTTCCGCCTGAGGAAGCAG
GGGCCGCGGTAGCTGCTGAATCTTCTACTGGTACATGGACAACCGTGTGGACCGATGGGCTTACCAGCCTTGATCGTTAC
AAAGGGCGATGCTACGACATTGAGCCCGTTCCTGGAGAAGAAGATCAATATATATGTTATGTAGCTTACCCTTTAGACCT
TTTTGAAGAAGGTTCTGTTACTAACATGTTTACTTCCATTGTGGGTAATGTATTTGGGTTCAAAGCCCTGCGCGCTCTAC
GTCTAGAGGATCTGCGAGTCCCTACTGCTTATATTAAAACTTTCCAAGGCCCGCCTCATGGCATCCAGGTTGAAAGAGAT
AAATTGAACAAGTATGGTCGCCCCCTATTAGGATGTACTATTAAACCTAAATTGGGGTTATCCGCTAAGAACTACGGTAG
AGCAGTTTATGAATGTCTACGTGGCGGGCTTGATTTTACCAAAGATGATGAAAATGTGAACTCCCAACCATTTATGCGCT
GGAGAGACCGTTTCTTATTTTGTGCCGAAGCAATTTTTAAATCACAGGCTGAAACAGGTGAAATCAAAGGGCATTACTTG
AATGCTACTGCAGGTACATGTGAAGAAATGATCAAAAGGGCCATGTGTGCTAGAGAATTGGGAGTTCCTATCGTAATGCA
CGACTACTTAACAGGTGGGTTCACCGCAAATACTAGCTTGGCTCATTATTGCCGAGATAATGGTCTACTTCTTCACATCC
ATCGCGCAATGCACGCAGTTATTGATAGACAGAAGAATCATGGTATGCACTTTCGTGTACTAGCTAAAGCTTTACGTATG
TCTGGTGGAGATCATATTCACGCTGGTACAGTAGTAGGTAAACTTGAAGGAGAAAGGGACATAACTTTGGGCTTTGTTGA
TTTACTACGTGATGATTTTATTGAAAAAGATCGAAGCCGTGGTATTTATTTCACTCAAGATTGGGTTTCTATGCCAGGTG
TTCTGCCCGTAGCTTCGGGGGGTATTCACGTTTGGCATATGCCTGCTTTGACCGAGATCTTTGGAGATGATTCCGTACTA
CAATTCGGTGGAGGAACTTTAGGACACCCTTGGGGAAATGCACCGGGTGCCGTAGCTAATCGAGTAGCTTTAGAAGCATG
TGTACAAGCTCGTAATGAGGGACGTGACCTTGCCCGCGAGGGTAATGAAATTATCCGCGAGGCTAGCAAATGGAGTCCTG
AACTAGCTGCTGCTTGTGAAGTATGGAAGGCGATCAAATTTGAATTC
>167510 ; superkingdom: Eukaryota, kingdom: Viridiplantae, phylum: Streptophyta, order: Ranunculales, family: Berberidaceae, genus: Caulophyllum, species: Caulophyllum thalictroides ; 167510
AAGTGTTGGATTCAAAGCGGGTGTTAAAGATTACAAATTGACTTATTATACTCCTGACTATGTAACCAAAGATACTGATA
TCTTGGCAGCATTCCGAGTAACTCCTCAACCGGGAGTTCCGCCTGAAGAAGCAGGGGCCGCTGTAGCTGCCGAATCTTCT
ACAGGTACATGGACAACTGTGTGGACCGATGGACTTACCAGTCTTGATCGTTACAAAGGACGATGCTACCACATGGAGCC
TGTTGCTGGAGAGGACAATCAATATATTGTTTATGTAGCCTATCCTTTAGATCTTTTTGAAGAAGGTTCTGTTACTAATA
TGTTTACTTCTATTGTGGGTAATGTATTTGGGTTTAAAGCGCTGCGCGCTCTACGTCTGGAGGATCTGCGAATTCCTGTT
GCTTATGTTAAAACTTTCCAAGGCCCGCCTCATGGCATCCAAGTTGAGAGAGATAAATTGAACAAGTATGGTCGTCCCCT
ATTAGGATGTACCATTAAACCAAAATTGGGATTATCTGCTAAGAACTACGGTAGGGCGGTTTATGAATGTCTCCGCGGTG
GACTTGATTTTACCAAGGATGATGAGAACGTGAACTCCCAACCATTTATGCGTTGGAGAGACCGTTTCCTATTTTGTGCC
GAAGCACTTAATAAAGCACAGGCTGAAACAGGTGAAATCAAAGGACATTACTTGAATGCTACTGCGGGTACATGCGAAGA
AATGATCAAAAGGGCTGTATTTGCCAGAGAATTGGGAGTACCCATCGTAATGCATGACTACATAACGGGGGGATTCACTG
CAAATACTACTTTGGCCCATTATTGCCGAGATAATGGTCTACTTCTTCACATCCACCGCGCAATGCATGCAGTTATTGAT
AGACAGAAGAATCATGGTATACACTTCCGTGTACTAGCTAAAGCGTTACGTATGTCTGGTGGAGATCATATTCACTCTGG
CACCGTAGTAGGTAAACTGGAAGGGGAAAGAGATATCACCCTGGGCTTTGTTGATTTATTACGTGATGATGTTATTGAAA
AAGACCGAAGTCGCGGTATTTATTTCGCCCAAGATTGGGTCTCTCTACCAGGGGTTCTGCCCGTGGCTTCAGGGGGTATT
CATGTTTGGCATATGCCTGCTCTGACCGAGATCTTTGGGGATGATTCCGTACTACAGTTCGGT
>167567 ; superkingdom: Eukaryota, kingdom: Viridiplantae, phylum: Streptophyta, order: Ranunculales, family: Papaveraceae, genus: Lamprocapnos, species: Lamprocapnos spectabilis ; 167567
AGTTGTTGGATTCAAAGCTGGTGTTAAAGATTACAAATTGACTTATTATACTCCTGACTATGAAACGAAAGATACTGATA
TCTTGGCAGCATTCCGAGTCACCCCTCAACCTGGAGTTCCACCTGAGGAAGCAGGGGCCGCGGTACGTGCCGAATCTTCT
ACCGGTACATGGACAACTGTGTGGACTGATGGGCTTACCAGCCTTGATCGTTACAAAGGAAGATGCTATCACATCGAGCC
AGTTGCTGGAGAAGAACATCAATATATTTGTTATGTAGCTTACCCTTTAGACCTTTTTGAAGAAGGCTCTGTTACTAACA
TGTTTACTTCCATTGTGGGTAATGTATTTGGGTTCAAAGCGCTACGCGCTCTACGTCTGGAAGATCTGCGAATTCCTCCC
GCTTATGTTAAAACTTTCCAAGGCCCACCTCATGGAATCCAAGTTGAGAGAGATAAATTGAACAAGTATGGTCGTCCCCT
ATTGGGCTGTACGATTAAACCAAAATTGGGGTTATCCGCTAAGAACTATGGTCGAGCGGTTTATGAATGTCTCCGTGGTG
GACTTGATTTTACCAAAGATGATGAAAACGTGAACTCCCAACCATTTATGCGTTGGAGAGACCGTTTCCTATTTTGTGCC
GAAGCAATTTATAAATCACAGGCCGAAACAGGTGAAATCAAAGGACATTACTTAAATGCTACTGCAGGTACATGCGAAGA
AATGATCAAAAGGGCTGTATTTGCCAGAGAATTGGGAGTTCCTATAGTAATGCATGACTATTTAACAGGGGGATTCACTG
CAAATACTAGCTTGTCTCATTATTGCCGAGATAATGGCCTACTTCTTCACATCCACCGCGCAATGCATGCAGTTATTGAT
AGACAGAAGAATCATGGTATACACTTTCGTGTACTAGCTAAAACATTACGTATGTCTGGTGGAGATCATATTCACTCCGG
TACCGTAGTAGGGAAATTGGAAGGAGAAAGAGAAATAACCTTGGGCTTTGTTGATTTACTACGTGATGATTTTATTGAAA
AAGACCGAAGTCGCGGTATTTATTTCACTCAAGATTGGGTCTCTCTACCAGGTGTTCTGCCCGTGGCTTCCGGAGGTATT
CACGTTTGGCATATGCCTGCTCTGACCGAGATCTTTGGAGATGATTCCGTACTACAGTTCGGT
>167975 ; superkingdom: Eukaryota, kingdom: Viridiplantae, phylum: Streptophyta, order: Caryophyllales, family: Caryophyllaceae, genus: Dianthus, species: Dianthus caryophyllus ; 167975
ATGTCACCACAAACAGAGACTAAAGCAAGTGTTGGATTTAAAGCTGGTGTTAAAGATTACAAATTGACGTATTATACTCC
TGAGTATGAAACCCTGGATACTGATATCTTGGCAGCATTCCGAGTAAGTCCTCAACCTGGAGTTCCACCCGAAGAAGCTG
GGGCCGCAGTAGCCGCCGAATCTTCTACTGGTACATGGACAACTGTATGGACCGACGGACTTACCAGTCTTGATCGTTAC
AAAGGACGTTGCTACCACATCGAGCCCGTTGCTGGAGAAGAAAATCAATATATTTGTTATGTAGCTTATCCCTTAGACCT
TTTTGAGGAAGGCTCTGTTACTAACATGTTTACTTCCATTGTGGGTAATGTATTTGGGTTCAAAGCCTTGCGTGCTCTAC
GTTTGGAGGATTTGCGAATCCCTGTTGCTTATGTAAAAACTTTCCTAGGCCCGCCTCACGGCATCCAAGTTGAGAGAGAT
AAATTGAACAAGTATGGCCGTCCACTATTGGGATGCACTATTAAACCGAAATTGGGGTTATCCGCTAAAAACTATGGTCG
AGCAGTTTATGAATGTCTTCGCGGTGGACTTGATTTTACCAAAGATGATGAAAACGTGAACTCCCAACCATTTATGCGTT
GGAGAGACCGCTTCTTATTTTGTGCCGAAGCAATTAATAAAGCACAGGCCGAAACAGGTGAAATTAAAGGGCATTACTTG
AATGCCACTGCGGGTACATGTGAAGAAATGATCAAAAGGGCTGTATTTGCCAGAGAATTGGGAGTTCCTATTGTAATGCA
TGACTACTTAACAGGGGGATTCACTGCAAATACTAGCTTGGCTCATTATTGCCGAGATAATGGTCTACTTCTTCACATCC
ACCGTGCAATGCACGCAGTTATTGATAGACAGAAGAATCATGGTATGCACTTCCGTGTACTAGCTAAAGCGTTACGTCTG
TCTGGTGGAGATCATATTCATGCCGGTACCGTAGTAGGTAAGCTTGAAGGGGAAAGAGAAATCACCTTAGGCTTTGTTGA
TTTACTACGTGATGATTTTACTGAAAAAGATCGAAGTCGCGGTATTTATTTCACTCAATCTTGGGTTTCTACACCAGGTG
TTCTGCCCGTTGCTTCGGGAGGTATTCACGTTTGGCATATGCCCGCTCTAACCGAGATCTTTGGAGATGATTCCGTACTA
CAGTTTGGTGGAGGAACCCTAGGACACCCTTGGGGAAATGCACCGGGTGCTGTAGCGAATCGAGTAGCTCTAGAAGCATG
TGTACAAGCTCGTAATGAAGGACGTGATCTTGCTCGCGAGGGTAATACTATTATTCGCGAGGCTTGCAAATGGAGTCCTG
AACTAGCTGCTGCTTGTGAAGTATGGAAGGAAATCAAATTTGAATTC
>168136 ; superkingdom: Eukaryota, kingdom: Viridiplantae, phylum: Streptophyta, subclass: rosids, order: Myrtales, family: Onagraceae, genus: Chamerion, species: Chamerion angustifolium ; 168136
ATGTCACCACAAACAGAGACTAAAGCAAGTGTTGGATTCAAAGCCGGCGTTAAAGATTATAAATTGACTTATTATACTCC
TGAATATGAAACCAAGGATACTGATATCTTGGCAGCATTCAGAGTATCTCCGCAACCCGGAGTTCCACCTGAGGAAGCAG
GGGCTGCAGTAGCTGCCGAATCTTCTACTGGTACCTGGACAACTGTGTGGACCGATGGGCTTACCAGCCTTGATCGTTAT
AAAGGAAGATGCTACCACATCGAGCCTGTTGTGGGAGAGGAAAATCAATATATATGTTATGTAGCTTACCCCTTAGACCT
TTTTGAAGAGGGTTCTGTTACTAACATGTTTACTTCCATTGTGGGTAATGTATTTGGGTTCAAAGCCCTGCGTGCTCTAC
GTCTGGAGGATCTGAGAATCCCTCCTGCTTATGTTAAAACTTTCCAAGGTCCGCCTCATGGGATCCAAGTTGAAAGAGAT
AAATTGAACAAGTATGGTTGTCCCCTATTGGGATGTACCATTAAACCTAAATTAGGTTTATCCGCTAAGAACTACGGTAG
AGCTGTTTATGAATGTCTTCGTGGTGGACTTGATTTTACCAAGGATGATGAAAACGTCAACTCCCAGCCATTTATGCGTT
GGAGAGACCGTTTCTTATTTTGTGCCGAAGCTATTTATAAAGCACAGGCTGAAACTGGTGAAATCAAAGGGCATTACTTG
AATGCTACTGCGGGTACATGCGAAGAAATGATCAAAAGGGCTGTATTTGCCAGAGAATTAGGGGTTCCCATCGTAATGCA
TGACTACTTAACAGGGGGATTCACCGCAAATACTAGCTTGGCTCATTATTGCCGAGATAACGGTCTACTTCTTCACATCC
ACCGTGCAATGCATGCAGTTATTGATAGACAGAAAAATCATGGTATCCACTTTCGTGTACTAGCTAAAGCCTTACGTATG
TCTGGTGGAGATCATATTCACTCAGGTACCGTAGTAGGTAAACTTGAAGGAGAAAGAGACATTACTTTAGGCTTTGTTGA
TTTACTACGTGATGATTTTATTGAAAAAGACCGAAGCCGCGGTATTTATTTCACTCAAGATTGGGTCTCCCTACCTGGTG
TCTTGCCTGTGGCCTCAGGGGGTATTCACGTTTGGCATATGCCTGCTCTGACCGAAATCTTTGGAGATGATTCCGTACTA
CAATTCGGCGGTGGAACTTTAGGACACCCTTGGGGAAATGCACCGGGTCGTGTAGCGAATCGAGTAGCTTTAGAAGCATG
CGTACAAGCTCGTAATGAGGGGCGTGATCTTGCTCGTGAGGGTAATGAAATCATACGTGAGGCTTGCAAATGGAGTCCGG
AACTAGCTGCTGCTTGTGAAGTATGGAAAGAGATCAAATTTGAATTC
>168174 ; superkingdom: Eukaryota, kingdom: Viridiplantae, phylum: Streptophyta, subclass: rosids, order: Myrtales, family: Onagraceae, genus: Fuchsia, species: Fuchsia cyrtandroides ; 168174
ATGTCACCACAAACAGAGACTAAAGCAGGTGTTGGATTCAAGGCCGGTGTTAAAGATTATAAACTGACTTATTATACTCC
TGAATATGAAACCAAAGATACTGATATCTTGGCAGCATTCCGAGTAACTCCTCAACCTGGAGTTCCGCCTGAGGAAGCAG
GGGCTGCAGTAGCTGCCGAATCTTCTACTGGTACCTGGACAACTGTGTGGACCGATGGGCTTACCAGCCTTGATCGTTAT
AAAGGAAGATGCTACCACATCGAGCCTGTTGCTGGAGAAGAAAATCAATATATATGTTATGTAGCTTACCCTTTAGACCT
TTTTGAAGAAGGTTCTGTTACTAATATGTTTACTTCCATTGTGGGTAATGTATTTGGGTTCAAAGCCCTGCGTGCTCTAC
GTCTGGAGGATCTGAGAATCCCTCCTGCATATGTTAAAACTTTCCAAGGCCCGCCTCATGGCATCCAAGTTGAGAGAGAT
AAGTTGAACAAGTATGGCCGTCCCCTATTGGGATGTACTATTAAACCTAAATTAGGGTTATCTGCTAAGAACTACGGTAG
AGCCGTTTATGAATGTCTTCGTGGTGGACTTGATTTTACAAAGGATGATGAAAACGTCAACTCACAACCATTTATGCGTT
GGAGAGACCGTTTCGTATTTTGTGCCGAAGCAATTTATAAAGCACAGGCTGAAACTGGTGAAATCAAAGGGCATTACTTG
AATGCTACTGCGGGTACATGCGAAGAAATGATGAAAAGGGCTGTATTTGCCAGAGAATTGGGAGTTCCTATCGTAATGCA
TGACTACTTAACAGGGGGATTCACTGCAAATACTAGCTTGGCTCATTATTGCCGAGATAATGGTCTACTTCTTCACATCC
ACCGTGCAATGCATGCAGTTANNGATAGACAGAAAAATCATGGTATACACTTTCGTGTACTAGCTAAAGCCTTACGTATG
TCTGGTGGAGATCATATTCACGCAGGTACCGTAGTAGGTAAACTTGAAGGAGAAAGAGAGATTACTTTAGGCTTTGTTGA
TTTACTACGTGATGATTTTGTTGAAAAAGATCGAAGCCGCGGTATTTATTTCACTCAAGATTGGGTCTCTCTACCTGGTG
TTTTNCCTGTGGCTTCCGGGGGTATTCACGTTTGGCATATGCCTGCTCTGACCGAGATCTTTGGAGATGATTCCGTACTA
CAATTCGGTGGCGGAACTTTAGGACACCCTTGGGGAAATGCACCAGGTGCTGTAGCTAATCGAGTAGCTCTAGAAGCATG
CGTACAAGCTCGTAATGAGGGGCGTGATCTTGCTCGTGAGGGTAATGAAATTATACGTGAGGCTTGCAAATGGAGTCCGG
AACTAGCTGCTGCTTGTGAAGTATGGAAAGAGATCAAATTTGAATTCCAAGCAATGGATACTTTGTAA
>168206 ; superkingdom: Eukaryota, kingdom: Viridiplantae, phylum: Streptophyta, subclass: rosids, order: Myrtales, family: Onagraceae, genus: Hauya, species: Hauya elegans ; 168206
ATGTCACCACAAACAGAGACTAAAGCAAGTGTTGGATTCAAAGCTGGTGTTAAAGATTATAAACTGACTTATTATACTCC
TGAATATGAAACCAAAGATACTGATATCTTGGCAGCATTCCGAGTAACTCCTCAACCTGGAGTTCCGCCTGAGGAAGCAG
GGGCTGCAGTAGCTGCCGAATCTTCTACTGGTACCTGGACAACTGTGTGGACCGATGGGCTTACCAGCCTTGATCGTTAT
AAAGGAAGATGCTACCACATCGAGCCTGTTGCTGGAGAAGAAAATCAATATATATGTTATGTAGCTTACCCCTTAGACCT
TTTTGAAGAAGGTTCTGTTACTAATATGTTTACTTCCATTGTGGGTAATGTATTTGGGTTCAAAGCCCTGCGTGCTCTAC
GTCTGGAGGATCTGAGAATCCCTCCTGCATATACTAAAACTTTCCAAGGCCCGCCTCATGGCATCCAAGTTGAGAGAGAT
AAGTTGAACAAGTATGGCCGTCCCCTATTGGGATGTACTATAAAACCTAAATTAGGGTTATCTGCTAAGAACTACGGTAG
AGCCGTTTATGAATGTCTTCGTGGTGGACTTGATTTTACAAAGGATGATGAAAACGTCAACTCACAACCATTTATGCGTT
GGAGAGACCGTTTCTTATTTTGTGCCGAAGCAATTTATAAAGCACAGGCTGAAACTGGTGAAATCAAAGGGCATTACTTG
AATGCTACTGCGGGTACATGCGAAGAAATGATCAAAAGGGCTGTATTTGCCAGAGAATTGGGAGTTCCTATCGTAATGCA
TGACTACTTAACAGGGGGATTCACTGCAAATACTAGCTTGGCTCATTATTGCCGAGATAACGGTCTGCTTCTTCACATCC
ACCGTGCAATGCATGCAGTTATTGATAGACAGAAAAATCATGGTATNCACTTTCGTGTACTAGCTAAAGCCTTACGTCTG
TCTGGTGGAGATCATATTCACNCAGGTACCGTAGTAGGTAAACTTGAAGGAGAAAGAGAGATTACTTTAGGCTTTGTTGA
TTTACTACGTGATGATTTTGTTGAAAAAGATCGAAGCCGCGGTATTTATTTCACTCAAGATTGGGTCTCTCTACCAGGTG
TTCTGCCTGTGGCTTCTGGGGGTATTCACGTTTGGCATATGCCTGCTCTGACCGAGATCTTTGGAGATGATTCCGTACTA
CAATTCGGCGGAGGAACTTTAGGACACCCTTGGGGAAATGCACCGGGTGCTGTAGCTAATCGAGTAGCTCTAGAAGCATG
CGTACAAGCTCGTAATGAGGGACGTGATCTTGCTCGTGAGGGTAATGAAATTATACGTGAGGCTAGCAAATGGAGTCCGG
AACTAGCTGCTGCTTGTGAAGTATGGAAAGAGATCAAATTTGAATTCCAAGCAATGGATACTTTGTAA
>168238 ; superkingdom: Eukaryota, kingdom: Viridiplantae, phylum: Streptophyta, order: Piperales, family: Saururaceae, genus: Houttuynia, species: Houttuynia cordata ; 168238
TTTTGTTGGATTCAAAGCTGGTGTTAAAGATTACAAATTAACTTATTATACTCCTGACTATGAAACCAAAGATACTGATA
TCTTGGCAGCATTCCGAGTAACTCCGCAACCCGGAGTTCCACCCGAGGAAGCAGGGGCTGCGGTACGTGCCGAATCCTCT
ACTGGTACATGGACAACTGTGTGGACCGATGGACTTACCAGCCTTGATCGTTACAAAGGTCGATGCTACCACATCGAGCC
CGTTGCTGGAGAGGAAAGTCAATTTATTGCTTATGTAGCTTATCCTTTAGACCTTTTTGAAGAAGGTTCTGTTACTAACA
TGTTTACTTCCATTGTGGGTAATGTATTTGGGTTCAAAGCCCTACGAGCTCTACGTCTGGAAGATCTACGAATTCCTCCT
GCTTATTCCAAAACTTTCCAAGGCCCACCCCATGGAATCCAAGTTGAAAGAGATAAATTGAACAAGTATGGTCGTCCTCT
ATTGGGATGTACTATTAAACCTAAATTGGGGTTATCGGCTAAGAACTACGGTAGGGCGGTTTATGAATGTCTCCGCGGTG
GGCTTGATTTCACCAAGGATGATGAAAATGTGAACTCACAACCATTTATGCGTTGGAGAGACCGTTTCCTATTTTGTGCC
GAAGCTATTTACAAAGCGCAGGCCGAAACAGGTGAAATTAAAGGACATTACTTAAATGCTACTGCAGGTACGTGCGAAGA
AATGATCAAAAGGGCCGTATTTGCCAGAGAATTGGGAGTTCCTATCGTAATGCATGACTACTTAACAGGGGGATTCACGG
CAAATACTAGCTTGGCTCATTATTGCCGAGACAACGGACTACTTCTTCACATCCATCGCGCAATGCATGCAGTTATTGAC
AGACAGAAGAATCATGGCATGCACTTTCGTGTACTAGCAAAAGCCTTACGTATGTCTGGTGGAGATCATATTCACGCTGG
TACGGTAGTAGGTAAACTGGAAGGGGAACGAGAAATCACTTTGGGCTTTGTTGATTTGTTACGTGATGATTTTGTTGAAA
AAGACCGAAGTCGCGGTATTTATTTCACTCAAGATTGGGTCTCTATGCCTGGTGTTTTGCCCGTAGCTTCCGGGGGTATT
CACGTTTGGCATATGCCTGCCCTGACCGAGATCTTTGGGGATGATTCCGTACTACAGTTCGGT
>168281 ; superkingdom: Eukaryota, kingdom: Viridiplantae, phylum: Streptophyta, order: Piperales, family: Lactoridaceae, genus: Lactoris, species: Lactoris fernandeziana ; 168281
GGGCGTTGGATTCCAAGCTGGTGTTAAAGATTACAAATTGACTTATTATACTCCTGAGTATGAAACCAAAGATACAGATA
TCTTGGCAGCATTCCGAGTAACTCCTCAACCCGGAGTTCCGCCTGAGGAAGCAGGGGCTGCAGTAGCTGCCGAATCCTCT
ACTGGTACATGGACAACTGTGTGGACCGATGGACTTACCAGCCTTGATCGTTACAAAGGACGATGCTACCACATCGAGCC
TGTTCCTGGGGAAGACAGTCAATTTATTGCTTATGTAGCTTACCCCTTAGATCTTTTTGAAGGAGGTTCTGTTACTAACA
TGTTTACCTCCATTGTGGGTAATGTATTTGGGTTCAAAGCTCTACGAGCTCTACGTCTGGAGGATTTACGAATTCCTGTT
GCTTATGTCAAAACTTTCCAAGGCCCTCCCCATGGCATCCAAGTTGAGAGAGATAAATTGAACAAGTATGGTCGTCCCCT
ATTGGGATGTACTATTAAACCAAAATTGGGGTTATCAGCCAAGAACTACGGTAGAGCAGTTTATGAATGTCTCCGCGGTG
GACTTGATTTTACCAAGGATGATGAGAATGTAAACTCCCAACCATTTATGCGTTGGAGAGACCGTTTCTTATTTTGTGCC
GAAGCTATTTATAAATCACAGGCCGAAACAGGTGAAATCAAAGGGCATTACTTAAATGCTACTGCAGGTACATGCGAAGA
AATGATGAAAAGGGCCATATTTGCCAGAGAATTGGGAGTTCCTATCGTAATGCATGACTACTTAACAGGGGGATTCACTG
CAAATACTACCTTGGCTCATTATTGCCGAGCTAATGGGCTACTTCTTCACATCCATCGCGCAATGCACGCAGTTATTGAT
AGACATGAGAATCATGGTATACACTTCCGTGTACTAGCAAAAGCGTTACGTATGTCTGGCGGAGATCATATTCACTCCGG
TACCGTAGTAGGAAAATTGGAAGGGGAACGGGAAATCACTTTAGGTTTTGTTGATTTATTACGTGATGATTATATTGAAA
AAGACCGAAGTCGCGGTATTTATTTCACTCAAGATTGGGTCTCTATGCCAGGTGTTCTGCCCGTGGCTTCGGGGGGTATT
CACGTTTGGCATATGCCTGCCCTGACCGAGATCTTTGGGGATGATTCTGTACTACAGTTCGGC
>168311 ; superkingdom: Eukaryota, kingdom: Viridiplantae, phylum: Streptophyta, subclass: rosids, order: Myrtales, family: Onagraceae, genus: Lopezia, species: Lopezia riesenbachia ; 168311
ATGTCACCACAAACAGAGACTAAAGCGAGTGTTGGATTCAAAGCCGGTGTTAAAGATTATAAACTGACTTATTATACTCC
TGAATATGAAACCAAAGATACTGATATCTTGGCAGCATTCCGAGTAAGTCCTCAACCTGGAGTTCCGCCTGAGGAAGCAG
GGGCTGCAGTAGCTGCCGAATCTTCTACTGGTACCTGGACAACTGTGTGGACCGATGGGCTTACCAGCCTTGATCGTTAT
AAAGGAAGANGCTACCACATCGAGCCTGTTGCTGGAGAAGAAAATCAATATATATGCTATGTAGCTTACCCCTTAGACCT
TTTTGAAGAGGGTTCTGTTACTAATATGTTTACTTCCATTGTGGGTAATGTATTTGGGTTCAAAGCCCTGCGTGCTCTAC
GTCTGGAGGATTTGAGAATCCCTCCTGCATATACTAAAACTTTCCAAGGCCCACCACACGGTATCCAAGTTGAAAGAGAT
AAGTTGAACAAGTATGGCCGTCCCCTATTGGGATGTACTATTAAACCTAAATTAGGGTTATCCGCTAAGAACTACGGTAG
AGCCGTTTATGAATGTCTTCGCGGTGGACTTGATTTTACAAAGGATGATGAAAACGTCAACTCACAACCATTTATGCGTT
GGAGAGACCGTTTCTTATTTTGNGCCGAAGCAATTTATAAAGCACAGGCTGAAACNGGTGAAATCAAAGGGCATTACTTN
NNNNNTACTGCGGGTACATGCGAAGAAATGATCAAAAGGGCTGTATTTGCCAGAGAATTGGGAGTTCCTATCGTAATGCA
TGACTACTTAACAGGGGGATTCACTGCAAATACTAGCTTGGCTCATTATTGCCGAGATAACGGTCTACTTCTTCACATCC
ACCGTGCAATGCATGCAGTTATTGATAGACAGAAAAATCATGGTATACACTTCCGTGTACTAGCTAAAGCCTTACGTATG
TCTGGTGGAGATCATATTCACTCAGGTACCGTAGTAGGTAAACTTGAAGGAGAAAGAGAGATTACTTTAGGCTTTGTTGA
TTTACTACGTGATGATTTTATTGAAAAAGACNGAAGCCGCGGTATTTATTTCACTCAAGATTGGGTCTCTCTACCTGGTG
TTTTGCCTGTGCGTTCTGGGGGTATTCACGTTTGGCATATGCCTGCTCTGACCGAGATCTTTGGAGATGATTCCGTACTA
CAATTTGGCGGCGGAACTTTAGGACACCCTTGGGGAAATGCGCCGGGTGCTGTAGCGAATCGAGTAGCTCTAGAAGCATG
CGTAAAAGCTCGTAATGAGGGACGTGATCTTGCTCGTGAGGGTAATGAAATTATACGTGAGGCTTCCAAATGGAGTCCGG
AACTAGCTGCTGCTTGTGAAGTATGGAAAGAGATCAAATTTGAATTCCAAGCAATGGATACTTTGTAA
>168317 ; superkingdom: Eukaryota, kingdom: Viridiplantae, phylum: Streptophyta, subclass: rosids, order: Myrtales, family: Onagraceae, genus: Ludwigia, species: Ludwigia peruviana ; 168317
ATGTCACCACAAACAGAGACTAAAGCAAGTGTTGGATTCAAAGCTGGTGTTAAAGATTATAGACTGACTTATTATACTCC
TGAGTATGAAACCAAAGATACTGATATCTTGGCAGCATTCCGAGTAACTCCTCAACCTGGAGTTCCGGCTGAGGAAGCAG
GGGCTGCAGTAGCTGCTGAATCTTCTACTGGTACCTGGACAACTGTGTGGACCGATGGGCTTACCAGCCTTGATCGTTAT
AAAGGAAGATGCTACCACATCGAGCCTGTTGCTGGAGAAGAAAATCAATATATATGTTATGTAGCTTACCCCTTAGACCT
TTTTGAAGAAGGTTCTGTTACTAATATGTTTACTTCCATTGTGGGTAATGTATTTGGGTTCAAAGCCCTGCNNGCTCTAC
GTCTGGAGGATCTGAGAATCCCTCCTTCATATACTAAAACTTTCCAAGGACCGCCTCATGGTATCCAAGTTGAGAGAGAT
AAGTTGAACAAGTATGGCCGTCCCCTATTGGGATGTACTATTAAACCTAAATTAGGGTTATCCGCTAAGAACTACGGTAG
AGCATGTTATGAATGTCTTCGTGGTGGACTTGATTTTACGAAGGATGATGAAAACGTGAACTCACAACCATTTATGCGTT
GGAGAGACCGTTTCTTATTTTGTGCCGAAGCAATTTATAAATCACAGGCTGAAACTGGTGAAATCAAAGGGCATTACTTG
AATGCTACTGCGGGTACATGCGAAGAAATGATGAAAAGGGCTGTATTTGCCAGAGAATTGGGAGTGCCTATCGTAATGCA
CGACTACTTAACAGGGGGATTCACTGCAAATACTAGCTTGGCACATTATTGCCGAGATAATGGTCTACTTCTTCACATCC
ACCGTGCAATGCATGCAGTTATTGATAGACAGAAAAATCATGGTATACACTTCCGTGTACTAGCTAAAGCCTTACGTATA
TCTGGTGGAGATCATATTCACTCAGGTACCGTAGTAGGTAAACTTGAAGGAGAAAGAGAGATTACTTTAGGCTTTGTTGA
TTTACTACGTGATGATTTTATTGAAAAAGACCGAAGCCGCGGTATTTATTTCACTCAAGATTGGGTCTCTCTACCTGGTG
TTATTCCTGTGGCTTCAGGGGGTATTCACGTTTGGCATATGCCTGCTCTGACCGAGATCTTTGGAGATGATTCCGTACTA
CAATTCGGCGGAGGAACTTTAGGACACCCTTGGGGTAATGCACCGGGTGCTGTAGCTAATCGAGTAGCTCTAGAAGCATG
CGTCCAAGCTCGTAATGAGGGACGTGATCTTGCTCGTGAGGGTAATGAAATTATCCGTGAGGCTTGCAAATGGAGTCCGG
AACTAGCTGCTGCTTGTGAAGTATGGAAGGAGATCAAATTTGAATTCGCAGCAGTGGATACTTTGTAA
>168319 ; superkingdom: Eukaryota, kingdom: Viridiplantae, phylum: Streptophyta, subclass: rosids, order: Myrtales, family: Onagraceae, genus: Ludwigia, species: Ludwigia peploides ; 168319
ATGTCACCACAAACAGAGACTAAAGCAAGTGTTGGATTCAAAGCTGGTGTTAAAGATTATAGACTGACTTATTATACTCC
TGAGTATGAAACCAAAGATAGTGATATCTTGGCAGCATTCCGAGTAACTCCTCAACCTGGAGTTCCGCCTGAGGAAGCAG
GGGCTGCAGTAGCTGCTGAATCTTCTACTGGTACCTGGACAACTGTGTGGACCGATGGGCTTACCAGCCTTGATCGTTAT
AAAGGAAGATGCTACCACATCGAGCCTGTTGCTGGAGAAGAAAATCAATATATATGTTATGTAGCTTACCCTTTAGACCT
TTTTGAAGAAGGTTCTGTTACTAACATGTTTACTTCCATTGTGGGTAATGTATTTGGGTTCAAAGCCCTGCNNGCTCTAC
GTCTGGAGGATCTGAGAATCCCTCCTTCATATACTAAAACTTTCCAAGGACCGCCTCATGGTATCCAAGTTGAGAGAGAT
AAGTTGAACAAGTATGGCCGTCCCCTATTGGGATGTACTATTAAACCTAAATTAGGGTTATCCGCTAAGAACTACGGTAG
AGCATGTTATGAATGTCTTCGTGGTGGACTTGATTTTACGAAGGATGATGAAAACGTGAACTCACAACCATTTATGCGTT
GGAGAGACCGTTTCTTATTTTGTGCCGAAGCAATTTATAAATCACAGGCTGAAACTGGTGAAATCAAAGGGCATTACTTG
AATGCTACTGCGGGTACATGCGAAGAAATGATGAAAAGGGCTGTATTTGCCAGAGAATTGGGAGTGCCTATCGTAATGCA
CGACTACTTAACAGGGGGATTCACTGCAAATACTAGCTTGGCGCATTATTGCCGAGATAATGGTCTACTTCTTCACATCC
ACCGTGCAATGCATGCAGTTATTGATAGACAGAAAAATCATGGTATACACTTCCGTGTACTAGCTAAAGCCTTACGTATG
TCTGGTGGAGATCATATTCACTCAGGTACCGTAGTAGGTAAACTTGAAGGAGAAAGAGAGATTACTTTAGGCTTTGTTGA
TTTACTACGTGATGATTTTATTGAAAAAGATCGAAGCCGCGGTATTTATTTCACTCAAGATTGGGTCTCTCTACCAGGTG
TTATTCCTGTGGCTTCTGGGGGTATTCACGTTTGGCATATGCCGGCTTTGACCGAGATCTTTGGAGATGATTCCGTACTA
CAATTCGGCGGAGGAACTTTAGGACACCCTTGGGGTAATGCACCGGGTGCTGTAGCTAATCGAGTAGCTCTAGAAGCATG
CGTCCAAGCTCGTAATGAGGGACGTGATCTTGCTCGTGAGGGTAATGAAATTATCCGTGAGGCTTGCAAATGGAGTCCGG
AACTAGCTGCTGCTTGTGAAGTATGGAAGGAGATCAAATTTGAATTCGAAGCAATGGATACTTTGTAA
>168334 ; superkingdom: Eukaryota, kingdom: Viridiplantae, phylum: Streptophyta, subclass: rosids, order: Myrtales, family: Lythraceae, genus: Lythrum, species: Lythrum hyssopifolia ; 168334
ATGTCACCACAAACAGAGACTAAAGCAAGTGTTGGATTCAAAGCCGGTGTTAAAGATTATAAACTTACTTATTATACTCC
TGAATATCAAACCAAAGATACTGATATCTTGGCAGCATTCCGAGTAACTCCTCAACCTGGTGTTCCGCCTGAGGAAGCAG
GGGCTGCAGTAGCTGCTGAATCTTCTACTGGTACCTGGACAACTGTGTGGACCGATGGACTTACCAGCCTTGATCGTTAT
AAAGGAAGATGCTACCACATCGAGCCTGTTGCTGGAGAAGAAAATCAATATATATGTTATGTAGCTTACCCTTTAGACCT
TTTTGAAGAAGGTTCTGTTACTAATATGTTTACTTCCATTGTAGGTAATGTATTTGGATTCAAAGCCCTGCGAGCTCTGG
CTCTGGAGGATCTGAGAATCCCTAATGCCTATATTAAAACTTTCCAAGGCCCTCCTCATGGTATCCAAGTTGAGAGAGAT
AAATTGAACAAGTATGGTCGTCCCCTATTGGGATGTACTATTAAACCTAAATTGGGGTTATCTGCTAAGAACTACGGTAG
AGCGGTTTATGAATGTCTTCGTGGTGGACTTGATTTTACGAAGGATGATGAGAACGTGAACTCACAACCATTTATGCGTT
GGAGAGACCGTTTCTTATTTTGTGCCGAAGCAATTTATAAATCACAGGCTGAAACTGGTGAAATCAAAGGGCATTACTTA
AATGCTACTGCGGGTACATGTGAAGACATGATGAAAAGGGCTGTATTTGCTAGAGAATTGGGAGTTCCAATCGTAATGCA
TGACTACTTAACAGGTGGATTCACTGCAAATACTACCTTGTCTCATTATTGCCGAGATAATGGTCTACTTCTTCACATCC
ACCGTGCAATGCATGCAGTTATTGATAGACAGAAAAATCATGGTATGCACTTCCGTGTACTAGCTAAAGCTTTACGTCTA
TCTGGTGGAGATCATATTCACTCAGGTACTGTAGTAGGTAAACTTGAAGGAGAAAGAGAAATTACTTTAGGCTTTGTTGA
TTTACTACGTGATGATTATGTTGAAAAAGATCGNNGCCGCGGTATTTATTTCACTCAAGATTGGGTATCTCTACCTGGTG
TTCTGCCTGTGGCTTCAGGGGGTATTCACGTTTGGCATATGCCTGCTCTAACCGAGATCTTTGGAGATGATTCCGTATTA
CAATTCGGCGGAGGAACTTTAGGACACCCTTGGGGTAATGCACCGGGTGCTGTAGCTAATCGAGTAGCTCTAGAAGCGTG
CNNAAAAGGTCGTAATGAGGGACGTGATCTTGCTCGTGAAGGTAATGAAATTATCCGCGANNCTTGCAAATGGAGTCCAG
AACTAGCTGCTGCTTGTGAAGTATGGAAGGAAATCAAATTTGAATTCGAAGCAATGGATACTTTGTAA
>168598 ; superkingdom: Eukaryota, kingdom: Viridiplantae, phylum: Streptophyta, class: Liliopsida, subclass: commelinids, order: Poales, family: Poaceae, subfamily: Panicoideae, tribe: Andropogoneae, genus: Zea, species: Zea mays ; 168598
TATTTAGATTCAAAATATCAAAGGGGAAGAACTTTAAAAAATTGTAAAATAAAGATTAGGGTTTGGGTTGCGCTATATCT
ATCAAAGAGTATACAATAATGATGGATTTGGTGAATCAAATCCACGGTTTAATAACGAACCGTGTTAACTTACCATAACA
ACAACTCAATTCCTATCGAATTCCTATAGTAAAATTCCTATAGGATAGAACGTACACAGGGTGTATACATAAATGAATGA
AACATATTACTTAACTTAAGCATACTCCTTTTTTTATTTAATGAGTTGATATTAATTAAATATCATTTTTTTTAGATTTT
TGCAAAGGTTTCTTTCGCCTAATCCTATCGAGTTGTCCCTGTGCTTGTGTGAATTCTTAATTCATGAGTTGTAGGGAGGG
ACTTATG
>169005 ; superkingdom: Eukaryota, kingdom: Viridiplantae, phylum: Streptophyta, order: Ranunculales, family: Papaveraceae, genus: Papaver, species: Papaver orientale ; 169005
AGTTGTTGGATTCAAAGCTGGTGTTAAAGATTACAAATTGAATTATTATACTCCTGAGTATGTAACCAAGGATACTGATA
TCTTGGCAGCATTCCGAGTTACTCCTCAACCTGGAGTTCCACCTGAGGAAGCAGGGGCCGCGGTACGTGCCGAATCTTCT
ACTGGTACATGGACAACTGTGTGGACCGATGGACTTACCAGCCTTGATCGTTACAAAGGAAGATGCTACGACATCGAGCC
CGTTGCTGGAGAAGAAAATCAATATATTTGTTATGTAGCTTATCCTTTAGACCTTTTTGAAGAAGGTTCTGTTACTAACA
TGTTTACTTCCATCGTGGGTAATGTATTTGGGTTCAAAGCGCTTCGCGCTCTACGTCTGGAGGATCTGCGAATTCCTGTT
GCTTATGTTAAAACTTTCCAAGGCCCACCTCACGGTATCCAAGTTGAAAGAGATAAATTGAATAAGTATGGTCGTCCCCT
ATTGGGATGTACTATTAAACCAAAATTGGGGTTATCTGCTAAGAACTACGGTAGGGCGGTTTATGAATGTCTACGTGGTG
GACTTGATTTTACCAAGGATGATGAAAACGTGAACTCACAACCCTTTATGCGTTGGAGAGACCGTTTCTTATTTTGTGCC
GAAGCAATTTATAAATCACAGTCCGAAACAGGTGAAATCAAAGGACATTACTTGAATGCTACTGCAGGTACATGCGAAGA
AATGATGAAAAGGGCTGTATTTGCCAGAGAATTGGGAGTTCCTATTGTAATGCATGACTATTTAACGGGTGGATTCACTG
CAAATACTAGCTTGGCTCATTATTGCCGAGATAATGGCTTACTTCTTCACATCCACCGCGCAATGCATGCAGTTATTGAT
AGACAGAAGAATCATGGTATCCACTTCCGTGTACTAGCGAAAACATTACGTATGTCTGGTGGAGATCATATTCACTCTGG
TACCGTAGTAGGTAAACTGGAAGGGGAAAGGGAAATAACCTTGGGCTTTGTTGATTTACTACGTGATGATTATATTGAAA
AAGACCGAAGTCGTGGTATTTATTTCACCCAAGATTGGGTATCTCTACCGGGTGTTCTGCCTGTGGCTTCAGGTGGTATT
CACGTTTGGCATATGCCTGCTCTGACCGAGATCTTTGGAGATGACTCTGTACTACAGTTTGGT
>169187 ; superkingdom: Eukaryota, kingdom: Viridiplantae, phylum: Streptophyta, order: Caryophyllales, suborder: Cactineae, family: Cactaceae, subfamily: Pereskioideae, genus: Pereskia, species: Pereskia aculeata ; 169187
AAGTGTTGGATTTAAAGCAGGTGTTAAAGATTACAAATTGACTTATTATACTCCTCAATATCAACCCCAGGATACCGATA
TCTTGGCAGCATTCCGAGTAACTCCTCAACCTGGAGTTCCGTCAGAAGAAGCAGGAGCCGCAGTAGCTGCCGAATCTTCT
ACTGGTACATGGACAACTGTATGGACCGACGGACTTACCAGTCTTGATCGTTACAAAGGACGATGCTACCACATCGATGC
CGTTCCTGGAGAAGACAATCAATATATTTGTTATGTAGCTTACCCCTTAGACCTTTTTGAAGAAGGTTCTGTTACTAATA
TGTTTACTTCCATTGTGGGTAATGTATTTGGGTTCAAAGCCCTGCGTGCTCTACGTTTGGAGGATTTGCGAATCCCTGTT
GCTTATATAAAAACTTTCCAAGGCCCGCCTCACGGTATCCAAGTTGAGAGAGATAAATTGAACAAGTATGGCCGTCCTCT
ACTGGGATGCACTATTAAGCCGAAATTGGGGTTATCCGCTAAAAACTATGGTCGAGCAGTTTATGAATGTCTTCGCGGTG
GGCTTGATTTTACCAAAGATGACGAAAACGTGAACTCCCAACCATTTATGCGTTGGAGAGACCGTTTCTTATTTTGTGCC
GAAGCACTTTATAAAGCACAGGCCGAAACAGGTGAAATCAAAGGGCATTACTTGAATGCTACCGCAGGTACATGCGAAGA
AATGATAAAAAGGGCTGTATTTGCCAGAGAATTGGGTGCTCCTATCGTAATGCATGACTACTTAACAGGTGGATTCACTG
CAAATACTAGCTTGGCTCATTATTGCCGAGATAATGGTCTACTTCTTCACATCCACCGTGCAATGCATGCAGTTATTGAT
AGACAGAAGAATCATGGTATGCACTTCCGTGTACTAGCTAAAGCGTTACGTCTGTCTGGTGGAGATCATATTCATGCTGG
TACCGTAGTAGGTAAGCTTGAAGGGGAAAGAGATATCACTTTAGGCTTTGTTGATTTACTACGTGATGATTATACTGAAA
TAGACGCAAACCGCGGTATTTATTTCACTCAATCTTGGGTTTCCACACCAGGTGTTCTGCCCGTTGCTTCGGGAGGTATT
CACGTTTGGCATATGCCCGCTCTAACCGAGATCTTTGGGGATGATTCCGTACTACAGTTCGGTGGAGGAACTTTAGGACA
CCCTTGGGGGAATGCACCGGGTGCTGTGGCGAATCGCGTAGCTCTAGAAGCATGTGTACAAGCTCGTAATGAGGGACGTG
ATCTTGCTCGCGAAGGTGCTACAATTATTCGCGATGCTAGCAAATGGAGTCCTGAACTAGCTGCTGCTTGTGAGGTATGG
AAGGAAATCAAATTTGAGTTCCCAGCAGTGGATACTTTGGATAAAAAGAAAGGATAAAAAGAAAATAGGATAACTCTAGG
CTAAGTACTTAATCCCTTAATTGAATTGTAATTAAACTCGG
>169371 ; superkingdom: Eukaryota, kingdom: Viridiplantae, phylum: Streptophyta, class: Liliopsida, order: Alismatales, family: Araceae, subfamily: Aroideae, tribe: Pistieae, genus: Pistia, species: Pistia stratiotes ; 169371
GTCGGATTCAAAGCTGGTGTTAAAGATTACAAATTGACTTATTATACTCCTGAGTATGAGACAAAGGATACTGATATCTT
GGCAGCATTCCGAGTAACTCCTCAACCAGGGGTTCCACCTGAAGAAGCAGGGGCTGCAGTAGCTGCCGAATCTTCTACTG
GTACATGGACAACTGTGTGGACTGATGGACTTACCAGTCTTGATCGTTACAAAGGACGATGCTACCACATCGAACCTGTT
CCTGGAGAAGAAAGTCAATTTATTGCTTATGTAGCTTACCCTTTAGACCTTTTTGAAGAAGGTTCCGTTACCAACATGTT
TACTTCCATTGTAGGTAATGTTTTTGGGTTTAAAGCTTTACGAGCTCTGCGTCTAGAGGATTTGCGAATTCCTCCCGCGT
ATTCCAAAACTTTCCAAGGCCCGCCTCACGGTATCCAAGTTGAAAGAGATAAATTGAACAAGTATGGTCGTCCCCTATTG
GGATGTACGATTAAACCAAAATTGGGATTATCCGCGAAAAACTACGGTAGAGCAGTTTATGAATGTCTTCGTGGTGGACT
TGATTTTACCAAGGATGATGAAAATGTGAACTCACAACCATTTATGCGTTGGAGAGACCGTTTCGTTTTTTGTGCCGAAG
CAATTTATAAAGCACAGGCCGAAACAGGTGAAATCAAAGGGCATTACTTGAATGCTACTGCGGGTACGTGTGAAGAAATG
ATCAAAAGGGCTGTGTTTGCCAGAGAGTTAGGAGTCCCTATCGTAATGCATGACTACTTAACAGGGGGATTCACTGCAAA
TACTAGTTTAGCTCATTATTGCCGAGACAACGGTCTACTTCTTCACATCCACCGCGCAATGCATGCAGTTATTGATAGAC
AGAAGAATCATGGTATGCATTTCCGTGTACTAGCTAAAGCATTACGTATGTCTGGTGGGGATCATATTCACGGCGGTACA
GTAGTAGGTAAACTGGAAGGTGAACGTGAGATAACTTTAGGTTTTGTTGACTTATTACGTGATGATTATATTGAAAAAGA
CCGAAGTCGTGGTATTTTCTTCACTCAAGATTGGGTCTCTATGCCTGGTGTTATCCCTGTCGCTTCTGGGGGTATTCATG
TTTGGCATATGCCTGCCCTGACTGAGATCTTTGGAGACGATTCCGTCTTGCAGTTCGGTGGAGGAACTTTAGGACACCCT
TGGGGAAATGCACCTGGTGCAGTAGCAAATAGGGTAGCTTTGGAAGCGTGTGTACAAGCTCGTAATGAGGGACHTNNNNN
NNNNNNNNNNNNNNNNNNNNNNNNNNNNNCAGCTAGCAAAT
>169391 ; superkingdom: Eukaryota, kingdom: Viridiplantae, phylum: Streptophyta, order: Caryophyllales, family: Plumbaginaceae, genus: Plumbago, species: Plumbago auriculata ; 169391
ATGTCACCACAAACAGAGACTAAAGCAGGTGTTGGATTCAAAGCTGGTGTTAAAGAATACAAATTGACTTATTATACTCC
TGACTATGAACCCCATGACCATGATATCTTGGCAGCATTTCGCGTAACTCCTCAACCTGGAGGTCCACCAGAAGAAGCAG
GGGCCGCGGTAGCTGCCGAATCTTCTACTGGTACATGGACACCTGTGTGGACCGATGGACTTACATGGTTCGATCGTTAC
AAAGGACGATCGTACCACATCGACGCTGTTCCTGGGGGCGAAAATCCATTTATTGCTTATGTAGCTTACCCATTAGACCT
TTTTGAAGAAGGTTCTGTTGCTAACATGTTTTCTTCCATTGTGGGTAATGTATTTGGGTTCAAAGCCCTGCGTGCTCTAC
GTTTGGAGGATTTGCGAATCCCTCCTGCTTATACGAAAACTTTCCAAGGCCCGCCTCATGGTATCCAAGTTGAGAGAGAT
AAATTGAACAAATATGGACGTCCCCTATTGGGATGTACTATTAAACCTAAATTGGGGTTGTCCGCTAAGAACTACGGCCG
AGCAGTTTATGAATGTCTTCGTGGCGGACTTGATTTTACCAAAGATGATGAAAACGTGAACTCCCAACCATTTATGCGTT
GGAGAGACCGTTTCTTATTCTGTGCCGAAGCTCTTTTTAAAGCACAGTCTGAAACAGTCGAAATCAAAGGACATTATTCG
AATGCTACTGCGGGTACATGCGAAGAAATGATAAAAAGGGCTGTATTTGCAGACGAATTGGGAGTTCCTATCGTAATGCA
TGACTACTTAACAGGGGGATTCACTGCAAATACTAGTTTAGCTCATTATTGCAGAGATAATGGCCTACTTCTTCACATCC
ACCGTGCAATGCATGCAGTTATTGATAGACAGAAAAATCACGGTATACACTTCCGCGTACTAGCTAAAGCCTTACGTCTG
TCTGGTGGAGATCATATTCACTCCGGTACTGTAGTAGGTAAACTTGAAGGGGAAAGGGACATCACTTTAGGTTTTGTTGA
TTTACTACGTGATGACTTTGTTGAAAAAGACCGAAGTCGCGGTATTTATTTCACTCAACCTTGGGTTTCCCTACCTGGTG
TTATTCCTGTGGCTTCCGGGGGTATTCACGTTTGGCATATGCCTGCTCTAACCGAGATCTTTGGGGATGATTCTGTACTA
CAGTTCGGTGGCGGAACTTTAGGCACACCGTGGGGAAATGCGCCGGGTGCTGTAGCGAATCGAGTAGCTCTAGAAGCCTG
TGTACAAGCTCGTAATGAGGGGCGTGATCTTGCTCGCGAGGGTAACGAAATTATCCGTCAAGCTGCCAAATGGAGTCCTG
AACTAGCTGCCGCTTGTGAGGTATGGAAGGAAATCGAATTTGAATACGAGGCAGTGGATACTTTGTAA
>169562 ; superkingdom: Eukaryota, kingdom: Viridiplantae, phylum: Streptophyta, subclass: asterids, order: Solanales, family: Solanaceae, subfamily: Solanoideae, tribe: Solaneae, genus: Solanum, species: Solanum tuberosum ; 169562
GTTGTAGGGAGGGATTTATGTCACCACAAACAGAGACTAAAGCAAGTGTTGGATTCAAAGCTGGTGTTAAAGAGTACAAA
TTGACTTATTATCCTCCTGAGTACCAAACCAAGGATACTGATATATTGGCAGCATTCCGAGTAACTCCTCAACCCGGAGT
TCCACCTGAAGAAGCAGGGGCCGCGGTAGCTGCGGAATCTTCTACTGGTACATGGACAACTGTATGGACCGATGGACTTA
CCAGTCTTGATCGTTACAAAGGGAGCTGCTACCGCATCGAGCGTGTTGTTGGAGAAAAAGATCAATATATTGCTTATGTA
GCTTACCCTTTAGACCTTTTTGAAGAAGGTTCCGTTACCAATATGCTTACTTCCATTGTTGGTAACGTATTTGGGTTCAA
AGCCCTGCGCGCTCTACGTCTGGAAGATCTGCGAATCCCTGTTGCTTATGTTAAAACTTTCCAAGGGCCGCCTCATGGGA
TCCAAGTTGAAAGAGATAAATTGAACAAGTATGGTCGTCCCTTGTTGGGATGTACTATTAAACCTAAATTGGGGTTATCT
GCAAAAAACTACGGTAGAGCCGTTTATGAATGTCTTCGCGGTGGACTTGATTTTACCAAAGATGATGAGAACGTGAACTC
ACAACCATTTATGCGTTGGAGAGATCTTTTCTTATTTTGTGCCGAAGCACTTTATAAAGCACAGGCTGAAACAGGTGAAA
TCAAAGGGCATTACTTGAATGCTACTGCAGGTACATGCGAAGAAATGATGAAAAGAGCTGTATTTGCTAGAGAATTGGGC
GTTCCGATCGTAATGCATGACTACTTAACGGGGGCATTCACCGCAAATACTACCTTGGCTCATTATTGCCGGGATAATGG
TCTACTTCTTCACATCCACCGTGCAATGCATGCGGTTATTGATAGACAGAAGAGTCATGGTATGCACTTCCGGGTATTAG
CAAAAGCGTTACGTATGTCTGGTGGAGATCATATTCACTCTGGTACCGTAGTAGGTAAACTTGAAGGTGAAAGAGACATA
ACTTTGGGCTTTGTTGATTTACTGCGTGATGATTTTATTGAACAAGATCGAAGTCGCGGTATTTATTTCACTCAAGATTG
GGTCTCTTTACCAGGTGTTCTACCTGAGGCTTCAGGAGGTATTCACGTTTGGCATATGCCTGCTCTGACCGAGATCTTTG
GGGATGATTCCGTACTACAGTTCGGTGGAGGAACTTTAGGACATCCTTGGGGTAATGCGCCAGGTGCCGTGGCTAATCGA
GTAGCTCTAGAAGCATGTGTAAAAGCTCGTAATGAAGGACGTGATCTTGCTCGGGAAGGTAATGAGATTATTCGCGAGGC
TTGCAAATGGAGCCCGGAACTAGCTGCTGCTTGTGAGGTATGGAAAGAGATCGTATTTAATTTTGCAGCAATGGATGTTT
TGGATAAGTAAAAACAGTAGACATTAGCA
>169644 ; superkingdom: Eukaryota, kingdom: Viridiplantae, phylum: Streptophyta, class: Liliopsida, order: Alismatales, family: Potamogetonaceae, genus: Potamogeton, species: Potamogeton amplifolius ; 169644
AAGTGCTGGATTTAAAGCTGGTGTTAAAGATTACAAATTGACTTATTATACTCCTGAATATGAAACCAAGGATACTGATA
TCTTGGCAGCATTCCGAGTAACTCCTCAACCCGGAGTTCCACCTGAGGAAGCGGGGGCTGCAGTAGCTGCCGAATCCTCT
ACTGGTACATGGACAACTGTATGGACTGATGGACTTACTAGCTTGGATCGTTACAAAGGGCGATGCTACCACATCGAGCC
TGTTGCTGGCACTGAAAATCAATTTATTGCTTATGTAGCTTATCCTTTAGACCTTTTTGAAGAAGGTTCCGTTACTAACA
TGTTTACTTCGATTGTGGGTAATGTATTTGGGTTCAAAGCTCTTTCAGCTCTACGTTTGGAAGATCTACGAATTCCTGCT
GCTTATTTCAAAACTTTCCAAGGTCCACCTCACGGAATCCAGGTTGAGAGAGATAAATTGAATAAGTATGGTCGTCCTCT
ATTGGGATGTACTATTAAACCAAAATTGGGATTATCAGCGAAAAACTACGGTAGAGCCGTTTATGAATGTCTACGCGGTG
GGCTTGATTTTACCAAAGATGATGAGAACGTAAACTCACAACCATTTATGCGTTGGAGAGATCGTTTCTTATTTTGTGCC
GAAGCTATTTATAAAGCACAAGCCGAAACAGGTGAAATCAAAGGGCATTATTTTAATGCTACTGCAGGGACATGTGAAGA
AATGATAAAAAGGGCAGTATTTGCAAGGGAATTGGGAGTCCCTATCGTAATGCATGACTACTTAACGGGGGGATTCACCG
CAAATACTAGCTTGGCTCATTATTGCCGAGACAACGGCTTACTTCTTCACATTCACCGCGCAATGCATGCGGTTATTGAT
AGACAGAAGAATCATGGTATGCATTTTCGTGTACTAGCTAAAGCATTACGTATGTCTGGGGGAGATCATATTCACTCTGG
TACAGTAGTAGGTAAACTAGAAGGTGAACGTGAGATGACTTTAGGTTTTGTTGATTTATTACGCGATGATTATATTGAAA
AAGACCGAAGCCGCGGTATTTTCTTCACTCAGGATTGGGTCTCTATGCCAGGTGTTTTACCCGTGGCTTCTGGGGGTATT
CATGTTTGGCATATGCCTGCCCTAACCGAGATCTTTGGAGATGATTCTGTACTAGAATTTGGT
>169646 ; superkingdom: Eukaryota, kingdom: Viridiplantae, phylum: Streptophyta, subclass: rosids, order: Myrtales, family: Lythraceae, genus: Punica, species: Punica granatum ; 169646
ATGTCACCACAAACAGAGACTAAAGCAAGTGTTGGATTCAAAGCCGGTGTTAAAGATTATAAACTGACTTATTATACTCC
TGAATATGAAACCAAAGATACTGATATCTTGGCAGCATTCCGAGTAACTCCTCAACCTGGAGTTCCGCCTGAGGAAGCAG
GGGCTGCAGTAGCCGCTGAATCTTCTACTGGTACCTGGACAACTGTGTGGACCGATGGNCTTACCAGCCTTGATCGTTAT
AAAGGAAGATGCTACCACATCGAGCCTGTTGCTGGAGAAGAAAATCAATATATATGTTATGTAGCTTATCCCTTAGACCT
TTTTGAAGAAGGTTCTGTTACTAATATGTTTACTTCCATTGAGGGTAATGTATTTGGGTTCAAAGCCCTGNNNGCTCTAC
GTCTGGAGGATCTGAGAATCCCTACTGCATATACTAAAACTTTCCAAGGCCCGCCTCATGGTATCCAAGTTGAGAGAGAT
AAATTGAACAAGTATGGTCGTCCCCTATTGGGATGTACTATTAAACCTAAATTGGGGTTATCCGCTAAGAACTACGGTAG
AGCGGTTTATGAATGTCTTCGTGGTGGACTTGATTTTACGAAGGATGATGAGAACGTGAACTCACAACGATTTATNNNTT
GGAGAGACCGTTTCTTATTTTGTGCCGAAGCCATTTATAAAGCACAGGCTGAAACAGGTGAAATCAAGGGGCATTACTTG
AATGCTACTGCGGGTACATGTGAAGAAATGATCAAAAGGGCTGTATTTGCCAGAGAGTTGGGAGCTCCTATCGTAATGCA
TGACTACTTAACAGGGGGATTCACTGCAAATACTAGCTTGGCTCATTATTGCCGAGATAATGGTCTACTTCTTCACATCC
ACCGTGCAATGCATGCAGTTATTGATAGACAGAAAAATCATGGTATGCACTTCCGTGTACTAGCTAAAGCTTTACGTATG
TCTGGTGGAGATCATATTCACGCTGGTACCGTAGTAGGTAAACTTGAAGGAGAAAGAGAGATTACTTTAGGCTTTGTTGA
TTTACTACGTGATGATTTTATTGAAAAAGATCGAAGCCGCGGTATTTATTTCACTCAAGATTGGGTCTCTCTACCGGGTG
TTCTGCCCGTGGCTTCTGGAGGTATCCACGTTTGGCATATGCCTGCTCTGACCGAGATCTTTGGAGATGATTCCGTACTA
CAATTCGGCGGAGGAACTTTAGGACACCCTTGGGGAAATGCACCGGGTGCTGTAGCTAATCGAGTAGCTCTAGAAGCATG
CGTACAAGCTCGTAATGAGGGACGTGATCTTGCTCGTGAAGGTAATGAAATTATCCGCGAGGCTAGCAAATGGAGTCCTG
AACTAGCTGCTGCTTGTGAAGTATGGAAGGAGATCAAATTTGAATTCGAAGCAATGGATACTTTGTAA
>169687 ; superkingdom: Eukaryota, kingdom: Viridiplantae, phylum: Streptophyta, order: Ranunculales, family: Ranunculaceae, genus: Ranunculus, species: Ranunculus trichophyllus ; 169687
AAGTGTTGGCTTCAAAGCAGGTGTTAAAGATTACAAATTGACTTATTATACTCCTGAATATACACCCAAAGATACGGATA
CCTTGGCAGCATTCCGAGTAACTCCTCAACCGGGAGTTCCACCTGAAGAAGCGGGGGCTGCTGTAGCTGCCGAATCTTCT
ACAGGTACATGGACAACTGTGTGGACCGATGGACTTACCAGCCTTGATCGTTACAAAGGACGATGCTACCACATTGAGCC
TGTTGCTGGAGAAGAAAATCAATATATTTGTTATGTAGCCTATCCTTTAGATCTTTTTGAGGAAGGTTCTGTTACTAACA
TGTTTACTTCTATTGTGGGTAATGTATTTGGTTTCAAAGCGTTACGCGCTCTGCGTCTGGAAGATCTGCGAATTCCTGTT
GCTTATGTTAAAACTTTCCAAGGCCCGCCTCACGGCATCCAAGTTGAGAGAGATAAATTGAACAAGTATGGTCGTCCTCT
ATTGGGATGTACTATTAAACCAAAATTAGGATTATCTGCTAAGAACTACGGTAGAGCGGTTTATGAGTGTCTCCGCGGGG
GACTTGATTTTACCAAGGATGATGAGAACGTGAACTCCCAACCCTTTATGCGTTGGAGAGACCGTTTCCTTTTTTGTGCT
GAAGCAATTTATAAAGCACAGGCCGAAACAGGTGAAATCAAAGGACATTGCTTGAATGCTACTGCGGGTACATGCGAAGA
AATGATAAAAAGGGCTGTATTTGCCAGAGAATTGGGAGTACCCATCGTAATGCATGACTACTTAACGGGGGGATTCACCG
CAAATACTAGCTTGTCTCATTATTGCCGCGATAATGGTCTACTTCTTCACATCCACCGCGCGATGCATGCAGTTATTGAT
AGACAAAAGAATCATGGTATACATTTCCGTGTACTAGCTAAAGCGTTACGTATGTCTGGTGGAGATCATATTCACTCCGG
TACCGTAGTAGGTAAACTGGAAGGGGAAAGAGAGATCACCTTGGGTTTTGTTGATTTACTACGTGATGATTTTATTGAAA
AAGACCGAAGTCGTGGTATTTACTTCACTCAAGATTGGGTCTCTCTACCAGGTGTTCTGCCCGTTGCTTCAGGGGGTATT
CACGTTTGGCATATGCCTGCTCTGACCGAGATCTTTGGGGATGATTCCGTACTACAGTTCGGT
>169837 ; superkingdom: Eukaryota, kingdom: Viridiplantae, phylum: Streptophyta, class: Liliopsida, order: Alismatales, family: Alismataceae, genus: Sagittaria, species: Sagittaria latifolia ; 169837
GGGTGTAGGATTCAAAGCTGGTGTTAAAGATTATAAATTAACTTATTATACTCCAGAATATCAAACCAAAGATACTGATA
TCCTGGCAGCATTCCGAGTAACACCACAACCTGGAGTTCCACCTGAGGAAGCAGGGGCTGCAGTAGCTGCCGAATCTTCT
ACCGGTACATGGACAACCGTGTGGACTGATGGACTTACTAGTCTTGACCGTTACAAGGGGCGATGTTACCACATCGAACC
CGTCATTGGAGAGGAAAATCAATATTTTTGCTATGTTGCTTATCCTTTAGACCTTTTTGAAGAAGGTTCCGTTACCAACA
TGTTTACTTCCATTGTGGGTAATGTGTTTGGGTTTAAAGCGCTACGAGCTCTACGCTTGGAAGATTTGCGAATTCCTCCT
GCTTATTCCAAAACTTTCCAAGGTCCACCTCACGGTATCCAAGTGGAAAGAGATAAATTGAACAAATATGGCCGTCCCCT
ATTAGGATGTACAATTAAACCAAAATTGGGATTATCCGCGAAAAACTACGGGAGAGCGGTTTATGAATGTCTTCGTGGTG
GACTTGATTTTACCAAAGATGATGAAAACGTGAACTCACAACCATTTATGCGTTGGAGAGACCGTTTCCTATTTTGTGCT
GAAGCAATTTATAAGGCGCAAGCCGAAACAGGTGAAATCAAAGGACATTACTTGAATGCTACTGCAGGTACGTGTGAAGA
AATGATCAAAAGGGCCGTATTTGCCAGAGAATTGGGAGTTCCTATCGTAATGCATGACTATTTAACGGGGGGATTCACTG
CAAATACTAGCTTGGCTTCGTATTGCCGAGACAACGGTTTACTTCTTCATATTCACCGCGCAATGCATGCAGTTATTGAT
AGACAGAAGAATCATGGTATGCATTTCCGTGTACTAGCTAAAGCATTACGTATGTCTGGCGGAGATCATATTCACGCCGG
TACAGTAGTGGGTAAACTGGAAGGTGACCGTCAGCTGACTTTAGGTTTTGTTGATTTACTACGCGATGATTATATTGAAA
TAGACCGAGGCCGCGGTATCTTTTTCACTCAAGATTGGGTCTCTATGCCAGGTGTTCTGCCTCTGGCTTCAGGAGGTATT
CATGTTTGGCATATGCCTGCCTTGACCGAGATCTTTGGAGATGATTCCGTATTACAGTTCGGT
>170159 ; superkingdom: Eukaryota, kingdom: Viridiplantae, phylum: Streptophyta, order: Piperales, family: Saururaceae, genus: Saururus, species: Saururus cernuus ; 170159
TTTTGTTGGATTCAAAGCTGGTGTTAAAGATTACAAATTAACTTATTATACTCCTGACTATGAAACCAAAGATACTGATA
TCTTGGCAGCATTCCGAGTAACTCCGCAACCCGGAGTTCCGCCTGAAGAAGCAGGGGCTGCGGTAGCTGCCGAATCTTCT
ACTGGTACATGGACAACTGTGTGGACCGATGGACTTACCAGTCTTGATCGTTACAAAGGACGATGCTACGGGATCGAGCC
CGTTGCTGGGGAGGAAAATCAATTTATTGCTTATGTAGCTTATCCTTTAGACCTTTTTGAAGAAGGTTCTGTTACTAACA
TGTTTACTTCCATTGTGGGTAATGTATTTGGGTTCAAAGCCCTACGAGCTCTACGTTTGGAAGATCTACGAATTCCTCCT
GCTTATTCCAAAACTTTTCAAGGCCCACCCCATGGAATCCAAGTTGAAAGAGATAAATTGAACAAGTATGGTCGTCCTCT
ATTGGGATGTACTATTAAACCAAAATTGGGGTTATCGGCTAAGAACTACGGTAGGGCGGTTTATGAATGTCTCCGCGGTG
GGCTTGATTTCACCAAGGATGATGAAAATGTGAACTCACAACCATTTATGCGTTGGAGAGACCGTTTCCTATTTTGTGCC
GAAGCTATTTACAAATCGCAGGCCGAAACGGGTGAAATTAAAGGACATTACTTAAATGCTACTGCAGGTACGTGTGAAGA
AATGATCAAAAGGGCCGTATTTGCCAGAGAATTGGGAGTTCCTATCGTAATGCATGACTACTTAACAGGGGGATTCACTG
CAAATACTAGCTTGGCTCATTATTGCCGAGACAACGGCCTACTTCTTCACATCCATCGCGCAATGCATGCAGTTATTGAT
AGACAGAAGAATCATGGCATGCACTTTCGTGTACTAGCAAAAGCCTTACGTATGTCTGGTGGAGATCATATTCATGCTGG
TACGGTAGTAGGTAAACTGGAAGGGGAACGAGAAATCACTTTGGGTTTTGTTGATTTGCTACGTGATGATTTTATTGAAA
AAGACCGAAGCCGCGGTATTTATTTCACTCAAGATTGGGTCTCTATGCCAGGTGTTTTGCCCGTAGCTTCCGGGGGTATT
CACGTTTGGCATATGCCTGCCCTGACCGAGATCTTTGGGGATGATTCCGTACTACAGTTCGGT
>170188 ; superkingdom: Eukaryota, kingdom: Viridiplantae, phylum: Streptophyta, subclass: rosids, order: Myrtales, family: Lythraceae, genus: Trapa, species: Trapa natans ; 170188
ATGTCACCACAAACAGAGACTAAAGCAAGTGTTGGATTCAAGGCCGGCGTTAAAGATTATAAACTGACTTATTATACTCC
TGAATATAAAACTAAAGATACTGATATCTTGGCAGCATTCCGAGTAACTCCTCAACCTGGAGTTCCGCCTGAGGAAGCAG
GGCAGGCAGTAGCTGCTGAATCTTCTACTGGTACCTGGACAACTGTGTGGACTGACGGGCTTACCAGCCTTGATCGTTAT
AAAGGAAGATGTTACAACATCGAGCCTGTTGCTGGAGAAGAAAATCAATATATATGTTATGTAGCTTACCCCTTAGACCT
TTTTGAAGAAGGTTCTGTTACTAATATGTTTACTTCCATTGTAGGTAATGTATTTGGGTTCAAAGCTCTGCGTGCTCTAC
GTCTGGAGGATCTGAGAATTCCTACTGCCTATATTAAAACTTTCCAAGGACCGCCTCATGGTATCCAAGTTGAGAGAGAT
AAATTGAACAAGTATGGTCGTCCCCTATTGGGATGTACTATTAAACCTAAATTGGGATTATCTGCTAAGAACTACGGTAG
AGCGGTTTATGAATGTCTTCGTGGTGGACTTGATTTTACGAAGGATGATGAGAACGTGAACTCACAACCATTTATGCGTT
GGAGAGACCGTTTCTTATTCTGTGCCGAAGCACTTTATAAAGCACAGAATGAAACTGGTGAAATCAAAGGGCATTACTTG
AATGCTACTGCGGGTACATGCGAAGAAATGATCAAAAGGGCTGTATTTGCTAGAGAATTGGGAGTTCCTATCGTAATGCA
TGACTACTTAACAGGGGGATTCACTGCAAATACTAGCTTGGCTCATTATTGCCGAGATAATGGTCTACTTCTTCACATCC
ACCGTGCAATGCATGCAGTTATTGATAGACAGAAAAATCATGGNATGCACTTCCGTGTACTAGCTAAAGCCTTACGTCTG
TCTGGTGGGGATCATATTCACTCAGGTACCGTAGTAGGTAGACTTGAAGGAGAAAGAGAGATTACTTTNNGCTTTGTTGA
TTTACTACGTGATGATTATATTGAAAAAGATCGAAGCCGCGGTATTTATTTCACTCAAGATTGGGTCTCTCTACCAGGTG
TTCTGCCTGTGGCTTCTGGGGGCATTCACGTTTGGCATATGCCTGCTCTGACCGAAATCTTTGGGGATGATTCCGTACTA
CAATTTGGCGGAGGAACTTTAGGACACCCTTGGGGGAATCGACCGGGTGCTGTAGCTAATCGAGTAGCTCTAGAAGCGTG
TGTAAAAGCTCGTAATGAGGGACGTGATCTTGCTCGTGAAGGTAATGAAATTATCCGCGAGGCTAGCAAATGGAGTCCTG
AACTAGCTGCTGCTTGTGAAGTATGGAAGGAGATCAAATTTGAATTCGAAGCAATGGATACTTTGTAA
>285639 ; superkingdom: Eukaryota, kingdom: Viridiplantae, phylum: Streptophyta, class: Ophioglossopsida, order: Ophioglossales, family: Ophioglossaceae, genus: Botrychium, species: Botrychium strictum ; 285639
AGGTGTTGGATTCAAAGCTGGTGTTAAAGATTATCGATTGACCCATTACACTCCCGATTATGAAACCAAGGATACTGATA
TCCTAGCAGCTTTTCGAATGACTCCCCAACCTGGAGTGCCAGCTGCAGAAGCGGGAGCCGCGGTAGCTGCTGAATCTTCC
ACCGGTACGTGGACCACCGTATGGACCGATGGACTTACCAGCCTTGATCGTTATAAGGGTCGATGCTATGAAATCGAACC
TGTTCCCGGGGAGGAAAATCAATTCATTGCTTATGTGGCGTATCCTCCAGATCTTTCTGAGGAAGGTTCTGTCACCAACA
TGTTCACTTCCATTGTAGGTAACGTATTCGGATTCAAGGCATTGAGAGCTTTACGGTTGGAAGATTCAAGAATTCCCCCT
GCTTATTCTAAGACTTTCATGGGTCCGCCTCACGGTATTCAAGTCGAGAGGGATAAATTAAACAAATACGGTCGCCCCTT
ACTAGGATGTACCATCAAACCCAAATTGGGATTATCTGCCAAAAATTATGGTAGAGCTGTTTATGAATGTTTACGCGGTG
GGCTCGATTTCACCAAGGATGATGAAAACGTAAATTCCCAACCGTTTATGCGTTGGAGAGATCGTTTCTTATTCGTGGCA
GAAGCCCTTTTCAAATCTCAAGCTGAAACGGGTGAAATTAAGGGACATTACTCAAATGCTACCGCGGGTACTTGTGAGGA
AATGCTAAAAAGAGCAGTATTTGCTCGAGAATTGGGAGTACCCATTGTCATGCACGATTATTTGACAGGAGGATTCACTG
CAAATACTAGCTTAGCCTTCTACTGTTGGGATAATGGTCTACTCCTTCACATTCATCGTGCAATGCATGCTGTTATTGAT
AGACAAAAGAATCATGGTATCCACTTCCGTGTATTGGCCAAAGCATTGCGTATGTCCAGCGGGGATCATATTCATTCCGG
TACTGTAGTGGGTAAACTTGAGGGAGAACGCGACATAACTCTAGGCTTCGTTGATCTACTCCGTGACGATTATATCGAGA
AAGATCGAAGCCGCGGCATCTATTTCACCCAAGATTGGGTATCTATGCCGGGTGTACTGCCTGTAGCTTCAGGAGGCATC
CACGTTTGGCATATGCCCGCTTTAACTGAGATCTTCGGGGACGATTCCGTACTCCAATTTGGTGGAGGAACTTTGGGACA
CCCATGGGGTAATGCACCTGGTGCAGTGGCTAATCGAGTTGCTCCGGAAGCTTGTGTACAGGCTCGTAATGAAGGGCGTG
ATCTCGCTCGTGAAGGTAATGAAACTATTCGTGAAGCTGCTAAGTGGAGTCCC
>286135 ; superkingdom: Eukaryota, kingdom: Viridiplantae, phylum: Streptophyta, class: Polypodiopsida, order: Osmundales, family: Osmundaceae, genus: Osmundastrum, species: Osmundastrum cinnamomeum ; 286135
AGGTATTGGATTCAAAGCTGGTGTTAAAGATTATCGATTGACTCACTATACTCCCGATTATGAGACCAAGGATACTGATA
TTTTGGCAGCATTCCGAATGACTCCCCAACCCGGAGTACCGGCTGAGGAAGCTGGAGCTGCAGTAGCTGCGGAATCTTCT
ACAGGTACGTGGACCACTGTATGGACGGATGGACTTACCAGTCTTGATCGTTATAAGGGTCGATGCTACGATATTGAACC
TGTTGCTGGGGAAGAAAATCAATATATTGCTTATGTAGCTTATCCTCTGGACCTATTCGAAGAAGGTTCTGTTACCAATA
TGTTCACTTCCATTGTAGGTAACGTGTTCGGATTCAAAGCATTACGCGCTCTACGTTCGGAAGATTCGAGAATTCCTCCC
GCGTATTCTAAGACTTTCATCGGGCCGCCTCACGGTATCCAGGTCGAAAGGGATAAATTGAACAAATATGGTCGTCCTTT
GTTGGGATGTACGATTAAACCCAAATTGGGTTTATCTGCTAAGAATTATGGTAGAGCTGTTTATGAATGTCTTCGTGGTG
GGCTTGATTTTACCAAAGATGATGAGAACGTGAATTCTCAACCATTCATGCGTTGGAGAGATCGTTTCTTGTTCGTAGCA
GAAGCTCTTTTTAAAGCTCAAGCTGAAACCGGCGAGATTAAGGGACATTACTCGAATGCTACTGCAGGTACATGTGAAGA
AATGATGAAAAGAGCAGTATTTGCTAGGGAATCGGGCGCACCTATTGTCATGCATGATTATTCGACGGGAGGCTTTACTG
CAAATACTAGCTTGGCTTTTTATTGTCGAGATAATGGTCTACTTCTCCACATTCACCGTGCAATGCATGCCGTTATCGAT
AGGCAAAGGAATCACGGTATACACTTCCGTGTATTGGCTAAAGCATTGCGTATGTCTGGTGGAGATCATATTCATTCCGG
TACTGTAGTGGGTAAACTTGAAGGGGAACGAGAAGTAACTTTGGGTTTTGTCGATTTACTCCGTGATGACTATATCGAAA
AAGACCGAAGTCGCGGTATCTATTTCACTCAGGATTGGGTATCCATGCCGGGTGTATTTCCTGTAGCTTCCGGAGGTATC
CATGTTTGGCATATGCCCGCTCTAACGGAAATTTTTGGGGATGATTCTGTATTACAGTTTGGTGGAGGGACCTTGGGACA
CCCTTGGGGAAATGCACCTGGTGCTGTAGCTAACCGAGTTGCTTTAGAGGCTTGTGTACAGGCTCGTAATGAGGGACGTG
ATCTTGCTCGTCAAGGTAATGAGATTATTCGCGAAGCTGCTAAATGGAGTCCT
>289043 ; superkingdom: Eukaryota, kingdom: Viridiplantae, phylum: Streptophyta, subclass: asterids, order: Apiales, suborder: Apiineae, family: Araliaceae, genus: Aralia, species: Aralia spinosa ; 289043
NNNNNNNNNNNNNNNNNNNNNNNNNNNNNNGTTGGATTCAAAGCTGGTGTTAAAGNTTACAAATTGACTTNTTATACTCC
TGANTATGACCCCAAAGATACTGATATCTTGGCAGCATTCCGGGTAACTCCTCAACCTGGAGTTCCACCTGAAGAAGCAG
GGGCCGCGGTAGCTGCCGAATCTTCTACTGGTACATGGACAACTGTGTGGACCGATGGACTTACCAGCCTTGATCGTTAC
AAAGGGCGATGCTACAAAATCGAGCCCGTTGCTGGAGAAGAAACTCAATTTATTGCTTATGTAGCTTACCCATTAGACCT
TTTTGAAGAAGGTTCTGTTACTAACATGTTTACTTCCATTGTCGGTAATGTATTTGGGTTCAAAGCCCTGCGTGCTCTAC
GTCTGGAAGATCTGCGAATCCCTGTTGCTTATGTTAAAACTTTCCAAGGCCCGCCTCATGGCATCCAAGTTGAGAGAGAT
AAATTGAACAAGTATGGTCGTCCCCTGTTGGGATGTACTATTAAACCTAAATTGGGGTTATCTGCTAAAAACTACGGTAG
AGCGGTTTATGAATGTCTCCGTGGTGGACTTGATTTTACCAAAGACGATGAGAACGTGAACTCCCAACCATTTATGCGTT
GGAGAGATCGTTTCTTATTTTGTGCCGAAGCACTTTATAAAGCACAGGCCGAAACAGGTGAAATCAAAGGGCATTACTTG
AATGCTACTGCGGGTACATGCGAAGACATGATGAAAAGGGCTGTATTTGCCAGAGAATTGGGAGTTCTTATCGTAATGCA
CGATTACTTAACAGGGGGATTCACCGNAAATACTACCTTGGCTCATTATTGCCGAGATAATGGCCTACTTCTTCACATCC
ACCGCGCAATGCATGCAGTTATTGATAGACAGAAGAATCATGGTATGCACTTTCGAGTACTAGCTAAAGCGTTACGTATG
TCTGGTGGAGATCATATTCACTCCGGTACCGTAGTAGGTAAACTTGAAGGGGAAAGAGACATCACTTTGGGCTTTGTTGA
TTTACTGCGTGATGATTTCGTTGAAAAAGATCGAAGTCGCGGTATTTATTTCACCCAAGATTGGGTCTCTCTACCAGGTG
TTCTGCCCGTGGCTTCGGGGGGTATTCACGTTTGGCATATGCCTGCTCTGACCGAGATCTTTGGGGATGATTCCGTACTA
CAGTTCGGTGGAGGAACTTTAGGACACCCTTGGGGAAATGCACCCGGTGCCGTAGCTAANCGAGTAGCTCTAGAAGCATG
TGTACAAGCTCGTAATGAGGGACGTGATCTTGCTCGTGAAGGTAATGAAATTATCCGTGAGGCTGCTAAATGGAGNCCTG
AACTAGCTGCTGCTTGTGAGGTATGGAAGGAGATCAAATTTGAATTTGAAGCAATGGATATNTTGGATTAA
>289047 ; superkingdom: Eukaryota, kingdom: Viridiplantae, phylum: Streptophyta, subclass: asterids, order: Lamiales, family: Acanthaceae, subfamily: Acanthoideae, tribe: Acantheae, genus: Acanthus, species: Acanthus montanus ; 289047
NNNNNNNNNNNNNNNNNNNNNNNNNNNNNTGTTGGATTCAAAGCAGGTGTTAAAGAGTACAAATTGACTTATTATACTCC
TGAATACGAAACTAAAGATACTGATATCTTGGCAGCATTCCGAGTAACTCCTCAACCCGGAGTTCCACCTGAAGAAGCGG
GGGCAGCGGTAGCTGCCGAATCTTCTACTGGTACATGGACAACCGTGTGGACCGATGGACTTACCAGCCTTGATCGTTAT
AAGGGGCGATGCTACAACATCGAACCCGTTCCTGGCGAAACAGATCAATATATCTGTTATGTAGCTTACCCTTTAGACCT
TTTTGAAGAAGGTTCTGTTACTAACATGTTCACTTCCATTGTAGGAAATGTATTTGGATTCAAAGCCCTGCGTGCTCTAC
GTCTGGAAGATTTGCGAATCCCTCCTGCTTATATTAAAACTTTCCAAGGTCCGCCTCATGGGATTCAAGTTGAGAGAGAT
AAATTGAACAAGTATGGTCGTCCCCTGCTGGGATGTACTATTAAACCTAAATTGGGGTTATCTGCTAAAAACTACGGTAG
AGCGTGTTATGAATGTCTTCGCGGTGGACTTGATTTTACCAAAGATGATGAGAACGTGAACTCCCAACCATTTATGCGTT
GGCGAGATCGTTTCTTATTTTGTGCCGAAGCCATTTATAAAGCACAGGCTGAAACAGGTGAAATCAAAGGGCATTACTTG
AATGCTACTGCAGGTACATGCGAAGAAATGATCAAAAGGGCTGTATTTGCTAGAGAATTGGGAGTTCCTATCGTAATGCA
TGACTACTTAACAGGAGGATTCACTGCAAATACTAGCTTGGCTCATTATTGCCGAGATAATGGCCTACTTCTTCACATTC
ACCGTGCAATGCATGCGGTTATTGATAGACAGAAGAATCATGGTATGCACTTTCGTGTACTAGCTAAAGCGTTACGTCTG
TCTGGTGGCGATCATATTCACGCTGGTACCGTAGTAGGTAAACTTGAAGGAGAAAGAGACATCACTTTGGGATTTGTTGA
TTTACTGCGTGATGATTTTGTTGAAAAAGATCGAAGTCGCGGTATTTATTTCACTCAAGATTGGGTCTCTCTACCAGGTG
TTATTCCCGTGGCTTCGGGGGGTATTCACGTTTGGCATATGCCCGCTCTGACCGAGATCTTTGGGGATGATTCCGTACTA
CAGTTTGGTGGAGGAACTTTAGGACACCCTTGGGGTAATGCGCCAGGTGCTGTAGCGAATCGAGTAGCTCTAGAAGCATG
TGTACAAGCTCGTAATGAAGGACGTGATCTTGCTGCTGAAGGTAATGCAATTATCCGTGAGGCTAGCAAATGGAGTCCTG
AGCTAGCTGCCGCTTGTGAGGTATGGAAAGAGATCAAATTTGAGTTTCAAGCGGTGGATACTTTGGAT
>289104 ; superkingdom: Eukaryota, kingdom: Viridiplantae, phylum: Streptophyta, subclass: rosids, order: Sapindales, family: Aceraceae, genus: Acer, species: Acer saccharum ; 289104
NNNNNNNNNNNNNNNNNNNNNNNNNNNNNNGTTGGATTCAAAGCCGGTGTTAAAGATTATAAATTGACTTATTATACTCC
TGAATATGTAACCAAAGATACTGATATCTTGGCAGCATTCCGAGTAACTCCTCAACCCGGGGTTCCGCCCGAGGAAGCCG
GGGCCGCGGTAGCTGCGGAATCTTCTACTGGTACATGGACAACTGTGTGGACCGATGGGCTTACCAGCCTTGATCGTTAT
AAAGGACGATGCTACAACATTGAGCCCGTTGCTGGAGAAGAAAATCAATATATATGTTATGTAGCTTACCCTTTAGACCT
TTTTGAAGAGGGTTCTGTTACTAACATGTTTACTTCCATTGTGGGTAATGTATTTGGGTTTAAAGCCCTGCGCGCTCTAC
GTCTAGAGGATCTACGAATCCCTCCCGCGTATTCAAAAACTTTCCAAGGCCCCCCTCATGGCATCCAAGTTGAGAGAGAT
AAATTGAACAAGTACGGGCGCCCCCTATTGGGATGTACTATTAAACCTAAATTGGGATTATCCGCTAAGAACTACGGTAG
AGCAGTTTATGAATGTCTACGTGGTGGACTTGACTTTACCAAAGATGATGAGAACGTAAACTCCCAACCATTTATGCGTT
GGAGAGACCGTTTCTTATTTTGTGCAGAAGCTATTTTTAAATCGCAGGCAGAAACTGGTGAAATCAAAGGTCATTACTTG
AATGCTACTGCAGGTACATGCGAAGAGATGATAAAAAGGGCGGTATTTGCCAGAGAGTTGGGAGTTCCTATCGTAATGCA
TGACTACTTAACAGGGGGATTCACCGCAAATACTAGCTTGGCTCATTATTGCCGAGATAATGGTCTACTTCTTCACATCC
ATCGTGCAATGCATGCAGTTATTGATAGACAGAAGAATCATGGTATGCACTTTCGTGTACTAGCTAAAGCTTTGCGTATG
TCAGGTGGAGATCATATTCACGCAGGTACAGTAGTAGGTAAACTTGAAGGTGAAAGAGACATAACTTTGGGCTTTGTTGA
TTTACTACGTGATGATTTTATTGAAAAAGACCGAAGCCGCGGCATTTATTTCACTCAAGATTGGGTCTCTTTACCAGGTG
TTCTGCCCGTGGCTTCAGGGGGTATTCACGTTTGGCATATGCCTGCTTTGACCGAGATCTTTGGGGACGATTCCGTACTG
CAATTCGGTGGAGGAACTTTAGGACACCCTTGGGGAAATGCGCCAGGCGCCGTAGCTAATCGAGTAGCTCTAGAAGCATG
TGTACAAGCTCGTAATGAAGGACGCGATCTTGCTCGCGAGGGTAATGAAATTATCCGTGAGGCTAGCAAATGGAGTGCTG
AATTGGCTGCTGCTTGTGAAGTATGGAAGGAGATCAAATTTCAATTTGAAGCAATGGATACTTTGTAA
>289146 ; superkingdom: Eukaryota, kingdom: Viridiplantae, phylum: Streptophyta, subclass: asterids, order: Lamiales, family: Acanthaceae, subfamily: Acanthoideae, tribe: Acantheae, genus: Aphelandra, species: Aphelandra sinclairiana ; 289146
NNNNNNNNNNNNNNNNNNNNNNNNNNNNTTGTTGGATTCAAAGCGGGTGTTAAAGAGTACAAATTGACTTATTATACTCC
TGAATACGAAACCAAAGATACTGATATCTTGGCAGCATTCCGAGTAACTCCTCAACCCGGAGTTCCACCTGAAGAAGCGG
GGGCAGCGGTAGCTGCCGAATCTTCTACTGGTACATGGACAACCGTGTGGACCGATGGACTTACCAGCCTTGATCGTTAC
AAAGGGCGATGCTACAACATCGAACCTGTTCCTGGCGAAACGGATCAATATATCTGTTATGTAGCTTACCCTTTAGACCT
TTTTGAAGAAGGTTCTGTTACTAACATGTTCACTTCCATTGTAGGAAATGTGTTTGGATTCAAAGCCCTGCGCGCTCTAC
GTCTGGAAGATCTGCGAATCCCTCCTGCTTATATTAAAACTTTCCAAGGTCCGCCTCATGGGATCCAAGTTGAGAGAGAT
AAATTGAACAAGTATGGTCGTCCCCTGCTGGGATGTACTATTAAACCTAAATTGGGGTTATCTGCTAAAAACTACGGTAG
AGCATGTTATGAATGTCTTCGCGGCGGACTTGATTTTACCAAAGATGATGAGAACGTGAACTCCCAGCCATTTATGCGTT
GGCGAGATCGTTTCTTATTTTGTGCCGAAGCCATTTATAAATCACAGGCTGAAACAGGCGAAATCAAAGGGCATTACTTG
AATGCTACTGCAGGTACATGCGAAGAAATGATCAAAAGGGCTGTATTTGCTAGAGAATTGGGAGTTCCTATCGTAATGCA
TGACTACTTAACAGGAGGATTCACTGCAAATACTAGCTTGGCTCATTATTGCCGAGATAATGGCCTACTTCTTCACATTC
ACCGTGCAATGCATGCAGTTATTGATAGACAGAAGAATCATGGTATGCACTTCCGTGTACTAGCTAAAGCGTTACGTCTG
TCTGGTGGAGATCATATTCACGCTGGTACCGTAGTAGGTAAACTTGAAGGAGAAAGAGACATCACTTTGGGATTTGTTGA
TTTACTGCGTGATGATTTTGTTGAAAAAGATCGAAGTCGCGGTATTTATTTCACTCAAGATTGGGTCTCTCTACCAGGCG
TTATTCCCGTGGCTTCAGGGGGTATTCACGTTTGGCATATGCCCGCTCTGACCGAAATCTTTGGGGATGATTCCGTACTA
CAGTTCGGTGGAGGAACTTTAGGACACCCTTGGGGTAATGCGCCAGGTGCCGTAGCTAATCGAGTAGCTGTAGAAGCATG
TGTACAAGCTCGTAATGAAGGACGTGATCTTGCTGCTGAGGGTAATGCAATTATCCGTGAGGCTAGCAAATGGAGTCCAG
AGCTAGCTGCTGCTTGTGAGGTATGGAAAGAGCTCAAATTTGAGTTTCAAGCAGTGGATACTTTGGAT
>289239 ; superkingdom: Eukaryota, kingdom: Viridiplantae, phylum: Streptophyta, order: Laurales, family: Lauraceae, genus: Persea, species: Persea americana ; 289239
ATGTCACCAAAAACAGAGACTAAAGCAAGTGTTGGATTCAAAGCTGGTGTTAAAGATTACAAATTGACTTATTATACTCC
TGACTATGAAACCAAAAGTACTGATATTTTGGCAGCATTTCGAGTAACTCCTCAACCCGGAGTTCCACCTGAGGAAGCAG
GGGCTGCGGTAGCTGCCGAATCTTCTACTGGTACATGGACAACTGTGTGGACCGATGGACTTACCAGCCTTGATCGTTAC
AAAGGACGATGCTACCACATCGAGCCCGTTGCTGGGGAGGAAAGTCAATTTATTGCCTATGTAGCTTACCCTTTAGACCT
TTTTGAAGAAGGTTCTGTTACGAACATGTTTACTTCTATTGTGGGTAATGTATTTGGGTTCAAAGCTCTACGAGCTCTAC
GTCTGGAGGATCTGCGAATTCCTCCTGCTTATTCCAAAACTTTCCAAGGCCCGCCCCATGGCATCCAAGTTGAGAGAGAT
AAATTGAACAAGTATGGTCGTCCCCTATTGGGATGTACTATTAAACCAAAATTGGGGTTATCCGCCAAGAACTACGGTAG
AGCGGTTTATGAATGTCTCCGTGGTGGACTTGATTTTACCAAGGATGATGAGAACGTGAACTCCCAACCATTTATGCGTT
GGAGAGACCGTTTCTTATTTTGTGCCGAAGCAATTTATAAATCGCAGGCCGAAACAGGTGAAATCAAAGGACATTACTTG
AATGCTACTGCAGGTACATGCGAAGAAATGATCAAAAGGGCCGTATTTGCCAGAGAATTGGGAGTTCCTATCGTAATGCA
TGACTATTTAACGGGGGGATTCACTGCAAATACTACCTTGGCTCATTATTGCCGGGACAACGGCCTACTTCTTCACATCC
ATCGCGCAATGCATGCAGTTATTGATAGACAGAAGAATCATGGTATGCACTTTCGCGTACTGGCTAAAGCGTTACGTATG
TCTGGTGGAGATCATATTCACGCTGGTACCGTAGTAGGTAAACTAGAAGGGGAACGGGACATCACTTTGGGTTTTGTTGA
TTTACTACGTGATGATTTTATTGAAAAAGACCGAAGTCGCGGTATTTATTTCACTCAAGATTGGGTCTCTATGCCAGGTG
TTCTGCCCGTGGCTTCAGGGGGTATTCACGTTTGGCATATGCCTGCCCTGACCGAGATCTTTGGGGATGATTCCGTACTA
CAGTTCGGTGGAGGAACTTTAGGACAACCTTGGGGAAACGCACCTCGTGCAGTAGCTAATCGGGTGGCTTTAGAAGCGTG
TGTACAAGCTCGTAATGAGGGACGTGATCTTGCTCGTGAAGGTAATGAAATTATCCGTGAAGCTTCCAAATGGAGCCCTG
AGCTAGCTGCCGCTTGTGAGGTATGGAAGGAGATCAAATTCGAATTCGCCGAATGGATACCTTGTAATCAGTAATTCCGT
TGTTCCCTAATTCGAATTAAACTGGCCAATCTTTTCACTAAAAGGATTGAGCGA
>289336 ; superkingdom: Eukaryota, kingdom: Viridiplantae, phylum: Streptophyta, subclass: rosids, order: Cucurbitales, family: Begoniaceae, genus: Begonia, species: Begonia metallica x Begonia sanguinea ; 289336
NNNNNNNNNNNNNNNNNNNNNNNNNNAAGTGTTGGATTCAAAGCTGGTGTTAAAGATTATAAATTGACTTATTATACTCC
TGCGTACCAAACTAAAGATACTGATATCTTGGCAGCATTCCGAGTAAGTCCTCAACCGGGAGTTCCACCCGAGGAAGCCG
GGGCCGCTGTAGCTGCTGAATCTTCTACTGGTACATGGACAACTGTGTGGACCGATGGGCTTACCAGCCTTGATCGTTAC
AAAGGACGATGCTATTACATCGAGCCTGTTGCTGGAGAAGAAAATCAATATATTGCTTATGTAGCTTATCCCTTAGACCT
TTTTGAAGAAGGTTCTGTTACTAACATGTTTACTTCCATTGTGGGTAATGTATTTGGGTTCAAGGCCCTGCGCGCTCTAC
GTCTGGAGGATTTGCGAATCCCTACTGCTTATGTTAAAACTTTTCAAGGCCCTCCTCACGGTATCCAGGTTGAGAGAGAT
AAATTGAACAAGTATGGTCGCCCCCTATTGGGATGTACTATTAAACCTAAATTGGGATTATCCGCTAAGAATTACGGTAG
AGCTGTTTATGAATGTCTACGCGGTGGACTTGATTTTACCAAAGATGATGAAAACGTGAATTCCCAACCATTTATGCGTT
GGAGAGACCGTTTCGTATTTTGTGCGGAAGCACTTTATAAAGCACAGGCTGAAACAGGTGAAATCAAGGGGCATTACTTG
AATGCTACTGCAGGTACATGCGAAGAAATGAATAAAAGGGCTGTATTTGCCAGAGAATTGGGAGTTCCTATCATAATGCA
TGACTACTTAACAGGGGGATTCACTGCAAATACTAGCTTGGCTCATTATTGCCGAGATAATGGTCTACTTCTTCACATTC
ATCGTGCAATGCATGCAGTTATTGATAGACAGAAGAATCATGGTATACACTTTCGTGTACTAGCTAAAGCGTTACGTATG
TCTGGTGGAGACCATATTCACTCTGGTACCGTAGTAGGTAAACTTGAAGGTGAAAGAGAAATCACTTTAGGCTTTGTTGA
TCTACTACGTGATGATTATATTGAAAAAGATAGAGACCGCGGTATTTATTTCACTCAAGATTGGGTCTCTCTGCCAGGTG
TTCTGCCTGTAGCTTCAGGGGGTATTCATGTTTGGCATATGCCTGCTCTGACCGAGATCTTTGGAGATGATTCCGTACTA
CAATTCGGTGGAGGGACTTTAGGGCACCCTTGGGGAAATGCTCCCGGTGGCGTAGCTAACCGAGTAGCTCTAGAAGCATG
TGTACAAGCTCGTAATGAGGGACGTGATCTTGCTCGTGAGGGTAATGAAATTATCCGTGAGGCGAGTAAATNNNNNNNNN
NNNNNNNNNNNNNNNNNNNNNNNNNNNNNNNNNNNNNNNNNNNNNNNNNNNNNNNNNNNNNNNNNNNN
>289451 ; superkingdom: Eukaryota, kingdom: Viridiplantae, phylum: Streptophyta, class: Cycadopsida, order: Cycadales, family: Cycadaceae, genus: Bowenia, species: Bowenia serrulata ; 289451
NNNNNNNNNNNNNNNNNNNNNNNNNNNNNNGTCGGATTTAAAGCTGGTGTTAAAGATTACACATTAACTTATTACACTCC
TGAATATAAAACTAAAGATACCGATATCTTGGCAGCGTTCCGAGTAACTCCCCAACCTGGGGTGCCCGCTGAGGAAGCGG
GGGCAGCAGTAGCTGCTGAATCTTCTACTGGTACATGGACCACTGTTTGGACCGATGGACTTACCAGTCTCGATCGTTAC
AAGGGGCGATGCTATGACATTGAGCCCGTTCCTGGGGAAGAAACTCAATTTATTGCCTATGTAGCTTACCCCTTAGACCT
CTTTGAAGAAGGTTCTGTTACTAACATGTTCACTTCCATTGTAGGTAATGTATTTGGATTCAAAGCCCTACGAGCTCTAC
GCCTAGAAGATTTGCGAATTCCTCCTGCTTATTCCAAAACTTTCCAAGGACCACCTCATGGGATCCAAGTTGAAAGAGAT
AAATTGAACAAGTATGGCCGTCCCCTATTGGGATGTACTATTAAACCAAAATTGGGTTTATCTGCCAAAAACTATGGTAG
AGCAGTTTACGAATGTCTTCGTGGTGGACTTGATTTTACCAAAGATGATGAGAACGTAAATTCCCAACCATTTATGCGCT
GGAGAGATCGTTTCTGCTTCTGTGCAGAAGCAATTTATAAAGCTCAGGCTGAGACGGGTGAAATTAAGGGACATTACTTG
AATGCTACTGCAGGTACATGCGAAGAAATGATAAAAAGGGCTGTATTTGCCAGAGAATTGGGAGTTCCTATCGTCATGCA
TGACTACCTGACGGGAGGTTTTACTGCAAATACCACCTTGGCTCATTATTGCCGAGACAATGGCCTACTTCTTCACATTC
ACCGCGCAATGCATGCAGTTATTGACAGACAAAGAAATCATGGTATGCACTTCCGTGTACTAGCTAAAGCATTGCGCATG
TCCGGTGGAGATCATATTCACGCCGGTACTGTAGTAGGTAAACTTGAAGGAGAACGAGAAGTCACTTTGGGTTTTGTTGA
TCTACTGCGTGATGATTTTATTGAAAAAGACCGAAGTCGAGGTATTTATTTCACTCAAGATTGGGTATCTATGCCAGGTG
TTCTGCCCGTAGCTTCGGGGGGTATTCACGTTTGGCATATGCCTGCTCTGACCGAGATCTTTGGGGATGATTCCGTACTA
CAGTTCGGCGGGGGAACTTTGGGACACCCTTGGGGAAATGCACCTGGTGCAGTAGCGAATCGAGTCGCCTTAGAAGCTTG
TGTACAAGCTCGCAATGAGGGACGTGATCTTGCTCGTGAAGGTAATGAAGTGATCCGTGAAGCTAGCAAATGGAGTCCCG
AGCTAGCTGCTGCCTGTGAAGTATGGAAGGCGATCAAATTTGAATTTGATACGATTGATAAATTGTAA
>289455 ; superkingdom: Eukaryota, kingdom: Viridiplantae, phylum: Streptophyta, subclass: asterids, order: Asterales, family: Calyceraceae, genus: Boopis, species: Boopis anthemoides ; 289455
ATGTCACCACAAACAGAGACGAAAGCAAAAGTTGGATTTAAGGCTGGTGTTAAAGATTATAAATTNACTTATTATACTCC
TGACTATGAAACCAAGGATACNNATATCTTGGCAGCCTTCCGAGTAACTCCTCAACCTGGAGTTCCACCTGAAGAAGCAG
GGGCCGCAGTAGCTGCCGAATCTTCTACTGGTACATGGACAACTGTGTGGACCGATGGACTTACGAGCCTTGATCGTTAC
AAAGGGCGATGCTATGGAATCGAGCCCGTTGCCGGAGAAGAAAATCAGTATATTGCTTATGTAGCTTACCCATTAGACCT
TTTTGAAGAAGGTTCTGTTACTAACATGTTTACTTCCATTGTAGGTAATGTATTTGGNNNNNNNNNNNNNNNNNNNNNNN
NNNNNNNNNNNNNNNNNNNNNNNNNNNNNNATGTTAAAACTTTCCAAGGTCCGCCTCACTGCATCCAAGTTGAGAGAGAT
AAATTGAACAAGTATGGTCGTCCCCTGTTGGGATGTACTATTAAACCTAAATTGGGGTTATCCGCTAAAAACTACGGTAG
AGCTGTTTATGAATGTCTTCGTGGTGGCCTTGATTTTACTAAAGATGATGAGAACGTCAACTCCCAACCATTTATGCGTT
GGAGAGACCGTTTCTTATTTTGTGCCGAAGCTCTTTATAAAGCACAAGCTGAAACAGGTGAAATCAAAGGGCATTACTTG
AATGCTACTGCGGGTACATGCGAAGAAATGATGAAAAGGGTTATATTTGCCAGAGAATTGGGAGTTCCTATCGTAATGCA
TGACTACCTAACAGGGGGATTCACTGCAAATACTAGCTTGGCTCATTATTGCCGAGATAATGGCCTACTTCTTCACATCC
ACCGCNNNATNNATGCNGTTATTGATAGACAGAAGAATCATGGTATACACTTTCNNNTACTAGCTAAAGCGTTACGTATG
TCTGGTGGAGATCATATTCACTCCGGTACTGTAGTAGGTAAACTTGAAGGGGAAAGAGAGATCACTTTGGGCTTTGTTGA
TTTACTGCGTGATGATTTTATTGAAAAAGATCGAAGTCGCGGTATTTATTTCACTCAAGATTGGGTCTCTCTACCAGGTG
TTCTGCCCGTGCGTTCGGGGGGTATTCACGTTTGGCATATGCCTGCTCTGACCGAGATTTTTGGAGATGATTCCGTACTA
CAGTTCGGTGGAGGAACTTTAGGGCATCCTTGGGGAAATGCACCTGGTGCCGTAGCTAATCGAGTAGCTCTAGAAGCATG
TGTACAAGCTCGTAATGAGGGACGCGATCTTGCTAGTGAGGGTAATGAAATTATCCGTAAGNCTACCAAATGGAGTCCTG
AACTAGCTGCNNCTTGTGAAGTATGGAAGGAGATAAAATTTGAGTTTCAGGCAATGGATACTTTGGATACAGTTAAATAA
>289491 ; superkingdom: Eukaryota, kingdom: Viridiplantae, phylum: Streptophyta, subclass: asterids, order: Asterales, family: Asteraceae, subfamily: Barnadesioideae, genus: Barnadesia, species: Barnadesia caryophylla ; 289491
ATGTCACCACAAACAGAGACTAAAGCAAGTGTTGGATTCAAAGCTGGTGTTAAAGATTATAAATTGACGTATTATACTCC
TGACTATGAAACCAAGGATACTGATATCTTGGCAGCATTTCGAGTAACTCCTCAACCTGGAGTTCCACCTGAAGAAGCAG
GGGCCGCAGTAGCTGCCGAATCTTCTACTGGTACATGGACAACTGTGTGGACCGATGGACTTACAAGCCTTGATCGTTAC
AAAGGGAGATGCTATGGAATCGAGCCTGTTCCTGGAGAAGAAAATCANTATATTGCTTATGTAGCTTACCCATTAGACCT
TTTTGAAGAAGGTTCTGTTACTAACATGTTTACTTCCATTGTAGGTAATGTATTTGGGTTCAAAGCACTGCGTGCTCTAC
GTCTGGAAGATTTGCGAATCCCTACTGCGTATGTTAAAACTTTCCAGGGTCCGCCTCACGGCATCCAAGTTGACAGAGAT
AAATTGAACAAGTATGGTCGTCCCCTGTTGGGATGTACTATTAAACCGAAATTGGGATTATCCGCTAAAAACTACGGTAG
AGCCGTTTATGAATGTCTTCGTGGTGGCCTTNATTTTACTAAAGATGATGAGAACGTGAACTCCCAACCGTTTATGCGTT
GGAGAGACCGTTTCTTATTTTGTGCCGAAGCCATTTATAAAGCACAAGCTGAAACAGGTGAAATCAAAGGGCATTACTTG
AATGCTACTCGGGGTACATGCGAAGAAATGATGAAAAGGGCTGTATTTGCCAGAGAATTGGCAGTTCCTATCGTAATGCA
TGACTACCTAACAGGGGGATGCAATGCNNCTANTAGCTTAGCTCATTATTGCCGAGATAATGGCCTACTTCTTCANATCC
AACGCGCAATGCATGCAGTTATTGATAGACANAAGAATCATGGTATGCATTTTCGTGTACTAGCTAAAGCGTTACGTATG
TCTGGTGGAGATCATATTCATGCCGGTACCGTAGTAGGTAAACTTGAAGGGGAAAGAGAGATCACTTTGGGCTTTGTTGA
TTTACTGCGTGATGATTTTATTAAAAAAGATCGAAGTCGCGGTATTTATTTCACCCAAGATTGGGTCTCTCTACCAGGTG
TTCTGCCCGTGGCTTCAGGGGGTATTCACGTTTGGCATATGCCTGCTCTGACCGAGATCTTTGGGGATGATTCCGTACTA
CAGTTCGGTGGAGGAACTTTAGGGCATCCTTGGGGAAATGCACCCGGTCCCGTAGCTAATCGAGTAGCTCTAGAAGCATG
TGTACAAGCTCGTAATGACGGACGCGATCTTGCTATTCATGGTAATGAAATTATCCGTGAGGCTTGCAAATGGAGTCCTG
AACTAGCCGCTGCTTGTGAAGTATGGAAGGAGATCAAATTTGAGTTTCCGGCATTGGATACTTTCGTCTAG
>289493 ; superkingdom: Eukaryota, kingdom: Viridiplantae, phylum: Streptophyta, subclass: asterids, order: Asterales, family: Asteraceae, subfamily: Barnadesioideae, genus: Barnadesia, species: Barnadesia caryophylla ; 289493
ATGTCACCACAAACAGAGACTAAAGCAAGTGTTGGATTCAAAGCTGGTGTTAAAGATTATAAATTGACGTATTATACTCC
TGACTATGAAACCAAGGATACTGATATCTTGGCAGCATTTCGAGTAACTCCTCAACCTGGAGTTCCACCTGAAGAAGCAG
GGGCCGCAGTAGCTGCCGAATCTTCTACTGGTACATGGACAACTGTGTGGACCGATGGACTTACAAGCCTTGATCGTTAC
AAAGGGAGATGCTATGGAATCGAGCCTGTTCTTGGAGAAGAAAATCAATATATTGCTTATGTAGCTTACCCATTAGACCT
TTTTGAAGAAGGTTCTGTTACTAACATGTTTACTTCCATTGTAGGTAATGTATTTGGGTTCAAAGCACTGCGTGCTCTAC
GTCTGGAAGATTTGCGAATCCCTACTGCGTATGTTAAAACTTTCCAGGGTCCGCCTCACGGCATCCAAGTTGACAGAGAT
AAATTGAACAAGTATGGTCGTCCCCTGTTGGGATGTACTATTAAACCGAAATTGGGATTATCCGCTAAAAACTACGGTAG
AGCCGTTTATGAATGTCTTCGTGGTGGCCTTGATTTTACTAAAGATGATGAGAACGTGAACTCCCAACCGTTTATGCGTT
GGAGAGACCGTTTCTTATTTTGTGCCGAAGCCATTTATAAAGCACAAGCTGAAACAGGTGAAATCAAAGGGCATTACTTG
AATGCTACTGCGGGTACATGCGAAGAAATGATGAAAAGGGCTGTATTTGCCAGAGAATTGGCAGTTCCTATCGTAATGCA
TGACTACCTAACAGGGGGATGCAATGCAACTACTAGCTTAGCTCATTATTGCCGAGATAATGGCCTACTTCTTCACATCC
AACGCGCAATGCATGCAGTTATTGATAGACAGAAGAATCATGGTATGCATTTTCGTGTACTAGCTAAAGCGTTACGTATG
TCTGGTGGAGATCATATTCATGCCGGTACCGTAGTAGGTAAACTTGAAGGGGAAAGAGAGATCACTTTGGGCTTTGTTGA
TTTACTGCGTGATGATTTTATTAAAAAAGATCGAAGTCGCGGTATTTATTTCACCCAAGATTGGGTCTCTCTACCAGGTG
TTCTGCCCGTGGCTTCAGGGGGTATTCACGTTTGGCATATGCCTGCTCTGACCGAGATCTTTGGGGATGATTCCGTACTA
CAGTTCGGTGGAGGAACTTTAGGGCATCCTTGGGGAAATGCACCCGGTCCCGTAGCTAATCGAGTAGCTCTAGAAGCATG
TGTACAAGCTCGTAATGACGGACGCGATCTTGCTATTCATGGTAATGAAATTATCCGTGAGGCTTGCAAATGGAGTCCTG
AACTAGCCGCTGCTTGTGAAGTATGGAAGGAGATCAAATTTGAGTTTCCGGCATTGGATACTTTCGTC
>289496 ; superkingdom: Eukaryota, kingdom: Viridiplantae, phylum: Streptophyta, subclass: asterids, order: Lamiales, family: Acanthaceae, subfamily: Acanthoideae, tribe: Ruellieae, subtribe: Barleriinae, genus: Barleria, species: Barleria prionitis ; 289496
NNNNNNNNNNNNNNNNNNNNNNNNNNNNGTGTTGGATTCAAAGCGGGTGTTAAAGAGTACAAATTGACTTATTATACTCC
TGAATACGAAACCAAGGATACTGATATCTTGGCAGCATTCCGAGTAACTCCTCAACCTGGAGTTCCACCTGAAGAAGCAG
GGGCAGCGGTAGCTGCCGAATCTTCCACTGGTACATGGACAACCGTGTGGACCGATGGACTTACCAGCCTTGATCGTTAC
AAAGGGCGATGCTACAACATCGAGCCCGTTGCTGGCGAAACAGATCAATATATCTGTTATGTAGCTTACCCTTTAGACCT
TTTTGAAGAAGGTTCTGTTACCAACATGTTTACTTCCATTGTAGGAAATGTATTTGGATTCAAAGCCCTGCGTGCTCTAC
GTCTGGAAGATCTGCGAATCCCTACTGCTTATGTTAAAACTTTCCAAGGTCCGCCTCATGGGATCCAAGTTGAGAGAGAT
AAATTGAACAAATATGGTCGTCCTCTGCTGGGATGTACTATTAAACCTAAATTGGGGTTATCCGCTAAAAACTATGGTAG
AGCATGTTATGAATGTCTTCGTGGTGGACTTGATTTTACGAAAGATGATGAGAACGTGAACTCCCAGCCATTTATGCGTT
GGAGAGATCGTTTCTTATTTTGTGCCGAAGCAATTTATAAATCACAGGCCGAAACAGGCGAAATCAAAGGGCATTACTTG
AATGCTACTGCGGGTACATGCGAAGAAATGATGAAAAGAGCTGTATTTGCTAGGGAATTGGGAGTTCCTATCATAATGTT
TGACTACTTAACAGGAGGATTCACTGCAAATACTAGCTTGGCTCATTATTGCCGAGATAATGGCCTACTTCTTCACATTC
ACCGTGCAATGCATGCAGTTATTGATAGACAGAAGAATCACGGTATGCACTTCCGTGTACTAGCTAAAGCGTTACGGATG
TCTGGTGGAGATCATATTCACGCTGGTACCGTAGTAGGTAAACTTGAAGGAGAAAGAGACATTACTTTGGGCTTTGTTGA
TTTACTGCGTGATGATTTTATTGAAAAAGATCGAAGTCGCGGTATTTATTTCACTCAAGATTGGGTCTCTTTACCTGGTG
TTATTCCCGTGGCTTCAGGGGGTATTCACGTTTGGCATATGCCTGCTCTGACCGAGATCTTTGGGGATGATTCCGTACTA
CAGTTTGGTGGAGGAACTTTAGGACACCCTTGGGGTAATGCTCCAGGTGCCGTAGCTAATCGAGTAGCTCTAGAAGCATG
TGTACAAGCTCGTAATGAAGGACGTGATCTTGCTGCTGAGGGTAATGCAATTATCCGTGAAGCTAGCAAATGGAGCCCTG
AACTAGCTGCCGCTTGTGAGGTATGGAAAGAGATCAAATTTGAATTTAAAGCAGTGGATACTTTGGAT
>289865 ; superkingdom: Eukaryota, kingdom: Viridiplantae, phylum: Streptophyta, subclass: rosids, order: Myrtales, family: Onagraceae, genus: Clarkia, species: Clarkia xantiana ; 289865
ATGTCACCACAAACAGAGACTAAAGCAAGTGTTGGATTCAAGGCCGGCGTTAAAGATTATAAACTGACTTATTATACTCC
TGAATATGAAACCAAAGATACTGATATCTTGGCAGCATTCAGAGTAACTCCTCAACCTGGAGTTCCGCCTGAGGAAGCAG
GGGCTGCAGTAGCTGCCGAATCTTCTACTGGTACCTGGACAACTGTGTGGACCGATGGACTTACTAGCCTTGATCGTTAT
AAAGGAAGATGCTACCACATCGAGCCTGTTGCGGGAGAAGAGAATCAATATATATGTTATGTAGCTTATCCCTTAGACCT
TTTTGAAGAGGGTTCTGTTACTAATATGTTTACTTCTATTGAGGGTAATGTATTTGGGTTCAAAGCCCTGCGTGCTCTAC
GTCTGGAGGATCTGAGAATCCCTCCTGCATATGTTAAAACTTTCCAAGGCCCGCCTCATGGCATCCAAGTTGAGAGAGAT
AAGTTGAACAAGTATGGCCGTCCCCTATTGGGATGTACCATTAAACCGAAATTAGGGTTATCCGCTAAGAACTACGGTAG
AGCTGTTTATGAATGTCTTCGTGGTGGGCTTGATTTTACCAAGGATGATGAAAACGTCAACTCACAACCATTTATGCGTT
GGAGAGATCGTTTCTTATTTTGTGCCGAAGCAATTTATAAAGCACAGGCTGAAACTGGTGAAATNAAAGGGCATTACTTG
AATGCTACTGCGGGTACATGCGAAGAAATGATCAAAAGGGCTGTATTTGCCAGAGAATTGGGAGTTCCCATCGTAATGCA
TGACTACTTAACAGGGGGATTCACTGCAAATACTAGCTTAGCTCATTATTGCCGAGATAACGGTCTACTTCTTCACATCC
ACCGTGCAATGCATGCAGTTATTGATAGACAGAAAAATCATGGTATACACTTTCGTGTACTAGCTAAAGCCTTACGTATG
TCTGGTGGAGATCATATTCACTCAGGTACCGTAGTAGGGAAACTTGAAGGAGAAAGAGATATTACTTTAGGCTTTGTTGA
TTTACTACGTGATGATTTTATTGAAAAAGACCGAAGCCGCGGTATTTATTTCACTCAAGATTGGGTCTCTCTACCTGGTG
TTTTGCCTGTGGCTTCAGGAGGTATTCACGTTTGGCATATGCCTGCTCTGACCGAAATCTTTGGAGATGATTCCGTACTA
CAATTTGGTGGTGGAACTTTAGGACACCCTTGGGGAAATGCACCGGGTGCTGTAGCGAATCGAGTAGCTCTAGAAGCATG
CGTACAAGCTCGTAATGAGGGGCGTGATCTTGCTCGTGAGGGTAATGAAATTATACGTGAGGCTTGCAAATGGAGTCCGG
AACTAGCTGCTGCTTGTGAAGTATGGAAAGAGATCAAGTTTGAATTCCAAGCAATGGATACTTTGTAA
>289885 ; superkingdom: Eukaryota, kingdom: Viridiplantae, phylum: Streptophyta, subclass: asterids, order: Apiales, suborder: Apiineae, family: Apiaceae, subfamily: Apioideae, genus: Conium, species: Conium maculatum ; 289885
NNNNNNNNNNNNNNNNNNNNNNNNNNNNNNNNNNNNNNNNNNNNNNNNNNNNNNNNNNNNNNNNNNNNNNNNNATACTCC
TGNATATGAAACCANAGATACTGATATCTTGGCAGCATTCCGTGNAAGTCCTCAACCTGGAGTTCCACCTGAAGAAGCGG
GGGCCGCGGTAGCTGCCGNATCTTCTACTGGTACATNGGACACNGTGTGGACCGATGGACTTACCAGCCTTNATCGTTAC
AAAGGGCGCTGCTACGANATCGAGCCCGTTGCTGGAGNAGNAAATCNANATATNNNNNNNNNNNNNNNNNNNNNNNNNNN
NNNTNAAGAAGGNTNTNTTACNAANANNTNTACTTCCANTGTAGGTAATNNNTTTGGGTTCAAAGCCCTGCGCGCTCTAC
GTCTGGAAGATCTGCGAATCCCCGTTGCTTATGTTAAAACTTTCCAAGGACCGCCTCATGGCATCCAAGTTGAGAGAGAT
AAATTGAACAAGTACGGTCGTCCCCTGTTGGGATGTACTATTAAACCTAAATTGGGGTTATCCGCTAAAAACTACGGTAG
AGCGGTTTATGAATGTCTCCGCGGTGGACTTGATTTTACCAAAGACGATGAGAATGTGAACTCCCAACCATTTATGCGTT
GGAGAGATCGTTTCTTATTTTGTGCCGAAGCAATTTATAAAGCACAGGCTGAAACTGGTGAAATCAAAGGGCATTACTTG
AATGCTACNGCGGGTACNTGTGAAGAAATGATGAAAAGGGCTATATTTGCCAGAGAATTGGGAGTTCCTATCGTAATGCA
TGATTACNTAACAGGGGGATTCACTGCAAATACTAGCTTAGCCCATTATTGCCGAGATAATGGCCTACTTCTTCACATCC
ACCGCGCAATGCATGCAGTTATTGATAGACAGAAGAATCATGGTATACNCTTCCGTGTACTAGCTAAAGCGTTACGTATG
TCTGGTGGAGATCATATACACTCCGGTACCGTAGTAGGTAAACTTGAAGGGGAAAGAGACATCACTCTGGGCTTTGTCGA
TTTACTGCGTGATGATTTCATTGAAAAAGATCGAAGTCGCGGTATTTATTTCACCCAAGATTGGGTCTCTCTACCAGGTG
TTCTACCCGTTGCTTCGGGGGGTATNCACGTTTGGCATATNCCTGCTCTGACCGAGATCTTTGGGGATGATTCCGTACTA
CAGTTCGGTGGAGGAACTTTAGGACACCCTTGGGGAAATGCACCCGGTGCCGTAGCTAATCGAGTAGCTCTAGAAGCTTG
TGTACAAGCTCGTAATGAGGGGCGTGATCTTGCTAGTGAAGGGAATGAAATTATCCGTGAGGCTACTAANNNNNNNNNNN
NNNNNNNNNNNNNNNNNNNNNNNNNNNNNNNNNNNNNNNNNNNNNNNNNNNNNNNNNNNNNNNNNNNN
>289887 ; superkingdom: Eukaryota, kingdom: Viridiplantae, phylum: Streptophyta, subclass: asterids, order: Asterales, family: Asteraceae, subfamily: Asteroideae, tribe: Eupatorieae, genus: Chromolaena, species: Chromolaena sp. Dillon 4105 ; 289887
ATGTCACCACAAACAGAGACTAAAGCAAGTGTTGGATTCAAAGCTGGTGTTAAAGATTATAAATTGACTTATTATACTCC
TGAATATGAAACCAAGGATACTGATATCTTGGCAGCATTTCGAGTAACTCCTCAACCTGGAGTTCCGCCTGAAGAAGCAG
GGGCCGCAGTAGCTGCCGAATCTTCTACTGGTACATGGACAACTGTATGGACCGATGGACTTACGAGCCTTGATCGTTAC
AAAGGCCGATGCTATGGAATCGAGCCTGTTCCTGGAGAAGACAATCAATATATTGCTTATGTAGCTTATCCATTAGACCT
TTTTGAAGAAGGTTCTGTTACTAACATGTTTACTTCCATTGTAGGTAATGTATTTGGGTTCAAAGCCCTGCGTGCTTTAC
GTCTGGAAGATTTGCGAATCCCTATTGCGTATATTAAAACTTTCGACGGTCCGCCTCACGGTATCCAAGTTGAGAGAGAT
AAATTGAACAAGTATGGTCGTCCCCTGTTGGGATGTACTATTAAACCTAAATTGGGGTTATCCGCTAAAAACTACGGTAG
AGCTTGTTATGAATGTCTTCGTGGTGGCCTTGATTTTACTAAAGATGATGAGAACGTAAACTCCCAACCGTTTATGCGTT
GGAGAGACCGTTTCGTATTTTGTGCCGAAGCTATTTATAAAGCACAAGCTGAAACAGGTGAAATCAAAGGGCATTACTTG
AATGCTACTGCGGGTACATGCGAAGAAATGATGAAAAGGGCTATATTTGCCAGAGAATTGGGAGTTCCTATCGTAATGCA
TGACTACCTAACTGGGGGATTCACTGCAAATACTAGCTTGGCTCATTATTGCCGAGATAATGGTCTACTTCTTCACATCC
ACCGCGCAATGCATGCAGTTATTGATAGACAGAAGAATCATGGTATGCACTTCCGTGTACTAGCTAAAGCGTTACGTATG
TCTGGTGGAGATCACATTCATGCCGGTACCGTAGTAGGTAAACTTGAAGGGGAAAGAGAAATCACTTTGGGCTTTGTTGA
TTTATTGCGTGATGATTTTATTAAAAAAGATAGAGATCGCGGTATTTATTTCACCCAAGATTGGGTCTCTCTACCAGGTG
TTCTACCTGTAGCTTCAGGGGGTATTCACGTTTGGCATATGCCTGCTCTAACCGAGATCTTTGGGGATGATTCCGTACTA
CAGTTTGGTGGAGGAACTTTAGGGCACCCTTGGGGAAATGCACCTGGTGCCGTAGCTAATCGAGTAGCTCTAGAAGCATG
TGTACAAGCTCGTAATGAGGGACGCGATCTTGCTACTGAGGGTAATGCAATTATCCGTGAGGCTGCCAAATGGAGTCCTG
AACTAGCTGCTGCTTGTGAAGTATGGAAGGAGATCAAATTTGAGTTCGAGGCAATGGATGTTTTGGATACGGAAAAGGAT
AAGACTAAGAAGAGATAA
>289893 ; superkingdom: Eukaryota, kingdom: Viridiplantae, phylum: Streptophyta, subclass: asterids, order: Asterales, family: Campanulaceae, genus: Campanula, species: Campanula ramosa ; 289893
ATGTCACCACAAACAGAGACGAAAGCAAAAGTTGGATTTAAGGCTGGTGTTAAAGATTATAAATTAACTTATTATACTCC
GGACTATGAAACCAAGGATACGGATATTTTGGCAGCCTTTCGAGTAACTCCTCAACCCGGAGTTCCCCCGGAAGAAGCAG
GGGCCGCAGTAGCTGCCGAATCGTCTACTGGTACATGGACAACTGTGTGGACCGATGGGCTTACGAGCCTTGATCGTTAC
AAAGGGAGATGCTATCACATTGAGCCCGTTGCCGGAGAAGAAAATCATTATATTGCTTATGTAGCTTACCCATTAGACCT
TTTTGAAGAAGGTTCTGTTACTAACATGTTCACTTCCATTGTGGGTAATGTATTTGGTTTNAAAGCACTGCGCGCTCTAC
GTCTAGATGATTTGCGAATCCCACCTGCGTATNTTAANACATTCCAAGGNCCGCCTCACGGCATCCAAGTTGACAGAGAT
AAATTGAACAAGTATGGTCGTCCCCTGTTGGGATGTACTATTAAACCAAAATTAGGGTTATCCGCTAAAAACTACGGCAG
AGCAGTTTATGAATGTCTTCGCGGTGGACTTGATTTTACTAAAGATGATGAGAACGTCAACTCCCAACCCTTTATGCGGT
GGAGAGATCGTTTCTTATTTTGTGCCGAAGCACTTTATAAAGCACAGGCTGAAACAGGTGAAATCAAAGGGCATTACTTG
AATGCTACTGCGGGTACATCCGAAGAAATGATTAAAAGGGCTGTATTTGCCAGAGAGTTGGGAGTTCCTATCATAATGCA
TGACTACATAACCGGGGGATTCACTGCAAATACTAGCTTGGCTCATTATTGCCGAGATAATGGTCTACTTCTTCACATCC
ACCGCGCAATGCATGCAGTTATTGATAGACAGAAGAATCATGGTATACACTTTCGTGTATTAGCTAAAGCCTTACGTATG
TCTGGTGGAGATCATATTCACTCGGGGACCGTAGTAGGTAAACTTGAAGGGGAAAGAGAGATCACTTTGGGCTTTGTTGA
TTTACTGCGCGATGATTTTGTGGAAAAAGATCGAAGTCGCGGTATTTATTTCACTCAAGATTGGGTCTCTCTACCAGGTG
TTCTGCCCGTGGCTTCAGGCGGTATTCACGTTTGGCATATGCCTGCTCTGACCGAGATTTTTGGGGATGATTCCGTACTA
CAGTTCGGCGGAGGAACTTTAGGACATCCTTGGGGAAATGCACCCGGTNNNGTANNTAATCGAGTAGCTCTAGAAGCATG
TGTACAAGCCCGTAATGAGGGACGTGATCTTGCTCGTGAGGGGAATGAAATTATCCGGAAGGCTGCCAAATGGAGTCCTG
AGCTATTTTCTGCTTGTGAGGTATGGAAAGAGATCAAATTTGAGTTTGCCGCAATGGATACTTTATAA
>289900 ; superkingdom: Eukaryota, kingdom: Viridiplantae, phylum: Streptophyta, subclass: asterids, order: Asterales, family: Asteraceae, subfamily: Carduoideae, tribe: Cardueae, subtribe: Centaureinae, genus: Carthamus, species: Carthamus tinctorius ; 289900
ATGTCACCACAAACAGAGACTAAAACAAGTGTTGGATTCAAAGCTGGTGTTAAAGATTATAAATTGACTTATTATACTCC
TGACTATAAAACCAAGGATACTGATATCTTGGCAGCATTTCGAGTAACTCCTCAACCTGGAGTTCCGCCTGAAGAAGCAG
GGNCCGNAGTAGCTGCCGAATCTTCTACTGGTACATGGACAACTGTGTGGACCGATGGGCTTACGAGCCTTGATCGTTAC
AAAGGGCGATGCTATGGAATCGAGCCTGTTCCTGGAGAAGAAACTCAATTTATTGCTTATGTAGCTTACCCATTAGACCT
TTTTGAAGAANNNNNTGTTACTAACATGTTTACTTCCATTGTAGGTAATGTATTTGGGTTCAAAGCCCTGCGTGCTCTAC
GTCTGGAAGATTTGCGAATCCCTACTGCGTATGTTAAAACTTTCCAAGGTCCNNNNCACGGCATCCAAGTTGAGAGAGAT
AAATTGAACAAGTATGGTCGTCCCCTGTTGGGATGTACTATTAAACCTAAATTGGGGTTATCCGCTAAAAACTACGGTAG
AGCTGTTTATGAATGTCTTCGTGGTGGCCTTGATTTTACTAAAGATGATGAGAACGTGAACTCCCAACCATTTATGCGTT
GGAGAGACCGTTTCATATTTTGTGCCGAAGCTATTTATAAAGCACAAGCTGAAACAGGTGAAATCAAAGGGCATTACTTG
AATGCTACTGCGGGTACATGCGAAGACATGATGAAAAGGGCTGTATTTGCCAGAGAATTGGGAGTTCCTATCGTAATGCA
TGACTACCTAACAGGGGGATTCACTGCAAATACTACCTTGGCTCATTATTGCCGAGATAACGGCCTACTTCTTCACATCC
ACCGCGCAATGCATGCAGTTATTGATAGACAGAAGAATCATGGTATGCACTTTCGTGTACTAGCTAAAGCGTTACGTATG
TCCGGTGGAGATCATATTCATTCCGGTACCGTAGTAGGTAAACTTGAAGGGGAAAGAGAGATCACTTTGGGCTTTGTTGA
TTTACTGCGTGATGATTTTATTGAAAAAGATCGAAGTCGCGGTATTTATTTCACCCAAGATTGGGTCTCTCTACCAGGTG
TTCTACCCGTAGCTTCGGGCGGTATTCACGTTTGGCATATGCCTGCTCTGACCGAAATCTTTGGGGACGATTCCGTACTA
CAGTTCGGTGGCGGAACTTTAGGGCACCCTTGGGGAAATGCACCTGGTGCCGTAGCTAATCGAGTAGCTCTAGAAGCATG
TGTACAAGCTCGTAATGAGGGACGCGATCTTGCTACTGAGGGTAATGAAATTATCCGTGAGGCTACCAAATGGAGTCCTG
AACTAGCTGCTGCTTGTGAAGTATGGAAGGAGATCAAATTTGAGTTTGAGGCAATGGATACTTTGGATGTTTGA
>289995 ; superkingdom: Eukaryota, kingdom: Viridiplantae, phylum: Streptophyta, subclass: rosids, order: Oxalidales, family: Cunoniaceae, genus: Ceratopetalum, species: Ceratopetalum gummiferum ; 289995
NNNNNNNNNNNNNNNNNNNNNNNNNNNNNNGTTGGATTCAAGGCTGGTGTTAAAGATTATAAATTGACTTATTATACTCC
TGACTATGAAACCAAAGATACTGATATCTTGGCAGCATTCAGAGTATCTCCTCAACCTGGAGTTCCGCCTGAGGAAGCCG
GGGCAGCGGTAGCTGCTGAATCTTCTACTGGTACATGGACAACTGTGTGGACCGACGGGCTTACCAGTCTTGATCGTTAC
AAAGGACGATGCTACCACATCGAGCCTGTTGCGGGAGAAGAAAATCAATATATTGCTTATGTTGCTTACCCCTTAGACCT
TTTTGAAGAAGGTTCTGTTACTAACATGTTTACTTCCATTGTAGGTAATGTGTTTGGGTTCAAGGCGCTGCGGGCTCTAC
GTCTGGAGGATTTGCGAATCCCTACTGCTTATGTTAAAACTTTCCAAGGCCCGCCTCATGGCATCCAAGTTGAGAGAGAT
AAATTGAACAAGTATGGCCGCCCCCTATTGGGATGTACTATTAAACCTAAATTGGGGTTATCCGCTAAGAATTATGGTAG
GGCAGTTTATGAATGTCTCCGCGGTGGACTTGATTTTACCAAAGATGATGAAAACGTGAACTCCCAACCATTTATGCGTT
GGAGAGACCGTTTCGTATTTTGTGCCGAAGCAATTTATAAAGCACAGGCCGAAACGGGCGAAATCAAAGGGCATTACTTG
AATGCTACTGCAGGTACATGCGAAGAAATGATGAAAAGGGCTATATTTGCTAGAGAATTGGGAGTTCCCATCGTAATGCA
TGACTACTTAACAGGAGGATTCACTGCAAATACTAGCTTGGCTCATTATTGCCGAGATAATGGTCTACTTCTTCACATCC
ATCGTGCAATGCATGCCGTTATTGATAGACAGAAGAATCATGGTATACACTTTCGTGTACTAGCTAAGGCGTTACGTATG
TCTGGTGGAGATCATATTCACGCCGGTACCGTAGTCGGTAAACTTGAAGGGGAAAGAGACATCACTTTAGGCTTTGTTGA
TTTACTACGTGATGATTTTATTGAAAAAGATCGAAGCCGCGGTATTTATTTCACTCAAGATTGGGTCTCTCTACCAGGTG
TTCTGCCCGTGGCTTCAGGAGGTATTCACGTTTGGCATATGCCGGCTTTGACCGAGATCTTTGGAGATGATTCCGTACTA
CAATTTGGTGGAGGAACTTTAGGACACCCTTGGGGAAATGCACCAGGTGCCGTAGCTAATCGAGTAGCTCTAGAAGCATG
TGTACAAGCTCGTAATGAGGGACGTGATCTTGCTCGTGAGGGTAATGAAATTATCCGTGAAGCTAGCAAATGGAGTCCTG
AACTAGCTGCTGCTTGTGAAGTATGGAAGGAGATCAAATTTGAATTCNNNNNNNNNNNNNNNNNNNNN
>290023 ; superkingdom: Eukaryota, kingdom: Viridiplantae, phylum: Streptophyta, class: Cycadopsida, order: Cycadales, family: Cycadaceae, genus: Cycas, species: Cycas circinalis ; 290023
NNNNNNNNNNNNNNNNNNNNNNNNNNNNNNGTTGGATTTAAAGCTGGTGTTAAAGATTACAGATTAACTTATTACACTCC
TGAATATCAAACCAAAGATACCGATATCTTGGCAGCGTTCCGAGTAACTCCTCAACCTGGAGTGCCGCCTGAGGAAGCGG
GAGCTGCAGTAGCCGCTGAATCTTCCACTGGTACATGGACCACTGTTTGGACCGATGGACTTACCAGTCTCGATCGTTAC
AAGGGGCGATGCTATGACATCGAGCCCGTTCCTGGGGAGAAAAATCAATTTATTGCCTATGTAGCTTACCCCTTAGACCT
CTTTGAAGAAGGTTCTGTTACTAACATGTTCACTTCCATTGTAGGTAATGTATTTGGATTCAAAGCCCTACGAGCTCTAC
GCCTAGAAGATTTGCGAGTTCCTCCTGCTTATTCCAAAACTTTCCAAGGTCCACCTCATGGTATCCAAGTTGAAAGAGAT
AAATTAAACAAATATGGCCGTCCTCTATTGGGATGTACTATTAAACCCAAATTGGGTTTATCTGCCAAAAACTATGGTAG
AGCAGTTTATGAATGTCTTCGTGGTGGACTTGATTTTACCAAAGATGATGAGAACGTAAATTCCCAACCATTTATGCGCT
GGAGAGATCGTTTCTGCTTCTGTGCAGAAGCAATTTATAAAGCTCAGGCTGAGACGGGTGAAATTAAGGGACATTACTTG
AATGCTACTGCAGGTACATGCGAAGAAATGATCAAAAGGGCAGTATTTGCCAGAGAATTGGGGGTTCCTATCGTCATGCA
TGACTACCTGACGGGAGGATTTACTGCAAATACCAGCTTGGCTCATTATTGCCGAGACAATGGCCTACTTCTTCACATTC
ACCGCGCAATGCATGCAGTTATTGACAGACAAAGAAATCATGGTATGCACTTCCGTGTGCTAGCTAAAGCATTGCGAATG
TCCGGTGGAGATCATATTCACGGCGGTACTGTAGTAGGTAAACTTGAAGGAGAACGAGACGTAACTTTGGGTTTTGTTGA
TCTACTGCGTGACGATTTTATTGAAAGAGACCGAAGTCGTGGTATTTATTTCACCCAAGATTGGGTATCTATGCCAGGTG
TTCTGCCCGTAGCTTCGGGGGGTATTCACGTTTGGCATATGCCTGCTCTAACCGAGATCTTTGGGGATGATTCCGTACTA
CAGTTCGGTGGGGGAACTTTGGGACACCCTTGGGGAAATGCACCTGGTGCAGTAGCGAATCGAGTTGCCTTAGAAGCTTG
TGTACAAGCTCGTAATGAAGGACGTGATCTTGCTCGTGAAGGTAATGAAGTGATCCGCGAAGCTAGTAAATGGAGTCCCG
AATTAGCTGCTGCTTGTGAAGTATGGAAGGAGATCAAATTTGAATTTGAGGCAATGGATGTCTTGTAA
>290071 ; superkingdom: Eukaryota, kingdom: Viridiplantae, phylum: Streptophyta, subclass: asterids, order: Dipsacales, family: Caprifoliaceae, genus: Dipsacus, species: Dipsacus sativus ; 290071
ATGTCACCACAAACAGAGACTAAAGCAAGTGCTGGATTCAAAGCGGGCGTTAAAGATTACAAATTGACTTATTATACTCC
TGACTATGAAACCAAAGATACTGATATCTTGGCAGCATTCCGAGTAACTCCTCAACCCGGAGTTCCACCTGAAGAAGCAG
GGGCCGCAGTAGCTGCCGAATCTTCAACTGGTACATGGACAACTGTGTGGACCGATGGGCTTACCAGTCTTGATCGTTAC
ANAGGGCGATGCTACCACATCGAGCCCGTTGCTGGAGAAGAAAATCAATATATTGCTTATGTAGCTTACCCATTAGACCT
TTTTGAAGAAGGTTCTGTTACTAACATGTTTACTTCTATTGTGGGTAATGTATTTGGGTTCAAAGCCCTGCGCGCTCTAC
GTCTGGAAGATCTGCGAATTCCTGTCGCTTATGTTAAAACTTTCCAAGGCCCGCCTCATGGCATCCAAGTTGAGAGAGAT
AAATTAAACAAGTATGGTCGACCCCTGTTGGGATGTACTATTAAACCAAAATTGGGGTTGTCTGCTAAAAACTATGGTAG
AGCAGTTTATGAATGTCTACGTGGTGGACTTGATTTTACCAAAGATGATGAGAACGTGAACTCCCAACCATTTATGCGTT
GGAGAGATCGTTTCTTATTTTGTGCCGAAGCCCTTTACAAAGCACAAGCTGAAACAGGTGAAATCAAAGGACATTACTTG
AATGCTACTGCAGGTACATGTGAAGAAATGATCAAAAGGGCTGTCTTTGCTAGAGAATTGGGAGTTCCTATCGTAATGCA
TGATTACTTAACAGGGGGATTCACTGCAAATACTAGTCTGGCTCATTATTGCCGAGATAATGGCCTACTTCTTCACATCC
ACCGCGCAATGCATGCAGTTATTGATAGACAGAAGAATCATGGTATACACTTTCGTGTACTAGCTAAAGCGTTACGTATG
TCTGGTGGAGATCATATTCANNCNGNTACCGTAGTAGGTAAACTTGAAGGGGAAAGACTGATCACTTTGGGCTTTGTTGA
TTTACTGCGCGATGATTTTATTGAAAAAGATCGAAGTCGCGGTATTTATTTCACTCAAGATTGGGTCTCTCTACCGGGTG
TTCTGCCCGTGGCTTCGGGGGGTATTCACGTTTGGCATATGCCTGCTCTGACCGAGATCTTTGGGGATGATTCTGTCCTA
CAGTTCGGCGGAGGAACTTTAGGACACCCTTGGGGAAATGCGCCCGGTGCTGTAGCTAATCGAGTCGCTCTAGAAGCATG
TGTACAAGCTCGTAATGAGGGACGTGATCTTGCTCGTGAGGGTAATGAAATTATCCGTGCGGCTTGCAAATGGAGTCCTG
AACTAGCTGCTGCTTGTGAGGTATGGAAGGAGATCAAATTTGAGTTTGAAGCAATGGATACTTTGTAA
>290079 ; superkingdom: Eukaryota, kingdom: Viridiplantae, phylum: Streptophyta, class: Liliopsida, order: Asparagales, family: Xanthorrhoeaceae, subfamily: Hemerocallidoideae, genus: Dianella, species: Dianella ensifolia ; 290079
TTGGATTTAAAGCTGGTGTTAAAGATTACAGATTGACTTATTATACTCCTGATTACGAAACCAAAGATACTGATATCTTG
GCAGCATTCCGAGTAACTCCTCAACCTGGAGTTCCCCCTGAAGAAGCAGGGGCNGGCGTAGCTGNSGAATCTTCTACTGG
TACATGGACAACTGTGTGGACTGATGGACTTACCAGTTTTGATCGTTACAAAGGACCATGCTACCACATTGTGGCCGTTA
TTGGGGAASAAAATCAATCTATTGCTTATGTGGCTTATCCTTTAGACCTTTTTGAAGAAGGTTCTGTTACTAACATGTTT
ACTTCCATTGTGGGTAATGTATTTGGTTTCAAAGCCCTACGAGCGCTCCGGCTGGAGGATCCACGAATTCCCCCTGCTTA
TTCCAAAACTTTCCAAGGCCCGCCCCACGGCATCCAAGTTGAAAGAGATAAATTGAACAAGTATGGTCGTCCCCTGTTSG
GATGTACTATTAAACCAAAATTGGGATTATCCGCAAAAAACTACGGTAGAGCGGTTTATGAATGTCTACGCGGTGGGCTT
GATTTTACCAAGGATGATGAAAACGTAAACTCACAACCTTTTATGCGTTGGAGAGACCGTTTCGTATTTTGTGCTGAAGC
AATTTATAAAGCGCAAGCCGAAACAGGTGAAATCAAAGGACATTACTTGAATGCAACTGCAGGTACATGTGAAGAAATGA
TCAAAAGGGCCGTATTTGCCAGAGAATTGGGAGTTCCTATCGTAATGCATGACTACTTAACTGGGGGATTTACTGCAAAT
ACTACTTTGGCTCACTATTGCCGCGACAATGGCCTACTTCTTCACATCCATCGCGCAATGCATGCAGTTATTGATAGACA
GAAAAATCATGGTATGCATTTTCGTGTACTAGCTAAAGCATTACGTATGTCTGGTGGAGATCATGTTCACGGTGGTACAG
TAGTAGGTAAACTGGAAGGGGAACGTGAAATTACTTTAGGTTTTGTTGATTTATTACGTGATGATTTTATTGAAAAAGAC
CGAAGTCGCGGTATTTTTTTCACTCAAGATTGGGTTTCTATGCCAGGTGTTATTCCCGTGGCTTCAGGAGGTATTCATGT
TTGGCATATGCCTGCCCTAACCGAAATCTTTGGAGATGATTCCGTACTACAGTTCGGTGGAGGAACTTTAGGACACCCTT
KGGGAAATGCACCTGGTGCGGTACGTAATCGAGTAGCTGTAGAAGCATGTGTACAAGCTCGTAATGAGGGACGTGATCTT
GCTCGTGAAGGTAATGAAATTATCCGCGAAGCTGCCAAAT
>290655 ; superkingdom: Eukaryota, kingdom: Viridiplantae, phylum: Streptophyta, class: Cycadopsida, order: Cycadales, family: Zamiaceae, genus: Encephalartos, species: Encephalartos arenarius ; 290655
NNNNNNNNNNNNNNNNNNNNNNNNNNNNNNGTCGGATTTAAAGCTGGTGTTAAAGATTACAGATTAACTTATTACACTCC
TGAATATAAAACCAAAGATACCGATATCTTGGCAGCGTTCCGAGTAACTCCCCAACCTGGGGTGCCCGCTGAGGAAGCGG
GGGCTGCAGTAGCTGCTGAATCTTCCACTGGTACATGGACCACTGTTTGGACCGATGGACTTACCAGTCTCGATCGTTAC
AAGGGGCGATGCTATGACATCGAGCCCGTTCCTGGGGAAGAAACTCAATTTATTGCCTATGTAGCTTACCCCTTAGACCT
CTTTGAAGAAGGTTCTGTTACTAACATGTTCACTTCCATTGTAGGTAATGTATTTGGATTCAAAGCCCTACGAGCTCTAC
GTCTAGAAGATTTGCGAATTCCTCCTGCTTATTCCAAAACTTTCCAAGGTCCACCTCATGGTATCCAAGTTGAAAGAGAT
AAATTAAACAAATATGGCCGTCCCCTATTGGGATGTACCATTAAACCAAAATTGGGTTTATCTGCCAAAAACTATGGTAG
AGCAGTTTACGAATGTCTTCGTGGTGGACTTGATTTTACCAAAGATGATGAGAACGTAAATTCCCAACCATTTATGCGCT
GGAGAGATCGTTTCTGCTTTTGTGCAGAAGCAATTTATAAAGCTCAGGCTGAGACGGGTGAAATTAAGGGACATTACTTG
AATGCTACTGCAGGTACATGTGAAGAAATGATAAAAAGGGCTGTATTTGCCAGAGAATTGGGAGTTCCTATCGTCATGCA
TGACTACCTGACGGGAGGTTTTACTGCAAATACCAGCTTGGCTCATTATTGCCGAGACAATGGCCTACTTCTTCACATTC
ACCGCGCAATGCATGCAGTTATTGACAGACAAAGAAATCATGGTATGCACTTCCGTGTACTAGCTAAAGCATTGCGCATG
TCCGGTGGAGATCATATTCACGCCGGTACTGTAGTAGGTAAACTTGAAGGTGAACGAGAAGTCACTCTGGGTTTTGTTGA
TCTACTGCGTGATGATTTTATTGAAAGAGACCGAAGTCGTGGTATTTATTTCACTCAAGATTGGGTATCTATGCCAGGTG
TTCTGCCCGTAGCTTCGGGGGGTATTCACGTTTGGCATATGCCTGCTCTGACCGAGATCTTTGGGGATGATTCCGTACTA
CAGTTCGGCGGGGGAACTTTGGGACACCCTTGGGGAAATGCACCCGGTGCAGTAGCGAATCGAGTCGCCTTAGAAGCTTG
TGTACAAGCTCGTAATGAGGGACGTGATCTTGCTCGTGAAGGTAATGAAGTGATCCGTGAAGCTAGTAAATGGAGTCCCG
AGCTAGCTGCTGCTTGTGAAGTATGGAAGGAGATCAAATTTGAATTTGATACGATTGATGTATTGTAA
>290677 ; superkingdom: Eukaryota, kingdom: Viridiplantae, phylum: Streptophyta, subclass: rosids, order: Malpighiales, family: Euphorbiaceae, subfamily: Euphorbioideae, tribe: Euphorbieae, genus: Euphorbia, species: Euphorbia polychroma ; 290677
NNNNNNNNNNNNNNNNNNNNNNNNNNAAGTGTTGGATTCAAGGCTGGTGTTAAAGATTATAAATTGACTTATTATACTCC
TGACTATGAAACCAAAGATACTGATATCTTGGCAGCATTCCGAGTAACTCCCCAACCTGGAGTTCCGCCTGAGGAAGCAG
GAGCTGCGGTAGCTGCTGAATCTTCTACTGGTACATGGACAGCTGTGTGGACCGATGGGCTTACCAGTCTTGATCGTTAT
AAAGGGCGATGCTACCACATCGAGCCCGTTGCTGGAGAAGAAAGTCAATTTATTGCTTATGTAGCTTACCCCTTAGACCT
TTTTGAAGAAGGTTCTGTTACTAACATGTTTACCTCCATTGTAGGTAATGTATTTGGGTTCAAAGCCCTGCGCGCTCTAC
GTCTGGAGGATTTGCGAATCCCTCCTGCTTATTCCAAAACTTTCCAAGGCCCGCCTCACGGCATCCAAGTTGAGAGAGAT
AAATTGAACAGGTGTGGTCGCCCCCTATTGGGCTGTACTATTAAACCTAAATTGGGGTTATCTGCTAACAATTACGGTAG
AGCTGTTTATGAATGTCTACGCGGTGGACTTGATTTTACCAAAGACGACGAGAACGTGAACTCCCAACCATTTATGCGTT
GGAGAGACCGTTTCTTATTTTGTGCCTGAGCCATTTTTAAAGCACAGGCTGAAACAGGTGAAATCAAAGGGCATTATTTG
AATGCTACCGCAGGTACATGCGAAGAAATGATCAAAAGGGCTGTATTTGCCAGGGAATTAGGAGTTCCTATCGTAATGCA
TGACTACTTAACAGGGGGATTCACGGCAAATACTAGCTTGGCTCATTATTGCCGAGATAATGGTTTACTTCTTCACATTC
ACCGCGCAATGCATGCAGTTATTGATAGACAGAAGAATCATGGTATACATTTTCGTGTATTAGCTAAGGCATTACGTATG
TCTGGTGGAGATCATATTCACGCTGGTACCGTAGTAGGTAAACTTGAAGGTGAAAGAGAGATCACTTTGGGCTTTGTTGA
TTTACTGCGTGATGATTTTGTTGAAAAAGATCGAAGCCGCGGTATTTATTTCACTCAAGATTGGGTCTCTTTACCAGGTG
TTCTTCCTGTAGCTTCAGGGGGTATTCACGTTTGGCATATGCCTGCTCTGACCGAGATCTTTGGAGATGATTCCGTACTA
CAATTCGGTGGAGGAACTTTAGGGCACCCTTGGGGAAATGCACCCGGTGCCGTAGCTAATCGAGTAGCTTTAGAAGCATG
TGTACAAGCTCGTAATGAGGGACGTGATCTTGCTCGTGAGGGTAATGAAATTATCCGTGAGGCTGCAAAATGGAGTCCTG
AACTAGCTGCTGCTTGTGAAGTATGGAAAGAGATTAAATTTGAATTCGAAGCAATGGATACTTTGTAA
>291399 ; superkingdom: Eukaryota, kingdom: Viridiplantae, phylum: Streptophyta, subclass: rosids, order: Fabales, family: Fabaceae, subfamily: Caesalpinioideae, tribe: Detarieae, genus: Hymenaea, species: Hymenaea courbaril ; 291399
ATGTCACCACAAACAGAAACGAAAGCAAAGGTTGGGTTCAAAGCTGGTGTTAAAGATTATAGATTGACTTATTATACTCC
TGACTATCAAACCAAGGATACTGATATCTTGGCTGCATTCCGAGATACTCCTCAACCTGGAGTTCCGCCCGAAGAAGCAG
GTCCGCCAGTAGCTGCTGAATCTTCTACTGGTACATGGACAACTGTGTGGACCGATCGGCTTACCAGCCTTGATCGTTAC
AAAGGACGGTGCTACCACATCGAGCCCGTTGCTGGAGAAGAAAATCAATATATTGCTTATGTAGCTTATCCCTTAGACCT
TTTTGAAGAAGAGGGTTCTGTTAACTAT
>291401 ; superkingdom: Eukaryota, kingdom: Viridiplantae, phylum: Streptophyta, subclass: rosids, order: Fabales, family: Fabaceae, subfamily: Caesalpinioideae, tribe: Detarieae, genus: Hymenaea, species: Hymenaea oblongifolia ; 291401
ATGTCACCACAAACAGAAACGAAAGCAAAGGTTGGGTTCAAAGCTGGTGTTAAAGATTATAGATTGACTTATTATACTCC
TGACTATCAAACCAAGGATACTGATATCTTGGCTGCATTCCGAGATACTCCTCAACCCGGAGTTCCGGCTGAAGAAGCAG
GTGCAGCGGTAGCTGCCGAATCTTCCACTGGGACATGGACAACTGTGTGGACCGATGGGCTTACCAGCCTTGATCCTTAC
AAAGGACGGTGCTACCACATCGAGCCCGTTGCTGGAGAAGAAAATCAATATATTGCTTATGTAGCTTATCCCTTAGACCT
TTTTGAAGAAGAGGGTTCTGTTAACTAT
>291403 ; superkingdom: Eukaryota, kingdom: Viridiplantae, phylum: Streptophyta, subclass: rosids, order: Fabales, family: Fabaceae, subfamily: Caesalpinioideae, tribe: Detarieae, genus: Hymenaea, species: Hymenaea protera ; 291403
ATGTCACCACAAACAGAAACGAAAGCAAAGGTTGGGTTCAAAGCTGGTGTTAAAGATTATAAATTGACTTATTATACTCC
TGACTATCAAACCAAGGATACTGTTGGCATATCAGCATTCCGAGTAACTCCTCAACCCGGAGTTCCGCCCGAAGAACCAG
GTGCGCCGAGAGCTGCTGAATCTTCTACTGGTACATGGACAACTGTGTGGACCGATCGGGTTACCAGCCTTGATCGTTAC
AAAGGACGGTGCTACCACATCGAGCCCGTTGCTGGAGAAGAAAATCAATATATTGCTTATGTAGCTTATCCCTTAGACCT
TTTTGAAGAAGAGGGTTCTGTTAACTAT
>291405 ; superkingdom: Eukaryota, kingdom: Viridiplantae, phylum: Streptophyta, subclass: rosids, order: Fabales, family: Fabaceae, subfamily: Caesalpinioideae, tribe: Detarieae, genus: Hymenaea, species: Hymenaea verrucosa ; 291405
ATGTCACCACAAACAGAAACGAAAGCAAAGGTTGGGTTCAAAGCTGGTGTTAAAGATTATAAATTGACTTATTATACTCC
TGACTATCAAACCAAGGATACTGATATCTTGGCAGCATTCCGAGTAACTCCTCAACCCGGAGTTCCGCCCGAAGAAGCAG
GTCCGCGACGAGCTGCTGAATCTTCTACTGCTACATGCACAACTGCGTGGACCGATCGGGTTACCAGCCTTGATCGTTAC
AAAGGACGGTGCTACCACATCGAGCCCGTTGCTGGAGAAGAAAATCAATATATTGCTTATGTAGCTTATCCCTTAGACCT
TTTTGAAGAAGAGGGTTCTGTTAACTAT
>291407 ; superkingdom: Eukaryota, kingdom: Viridiplantae, phylum: Streptophyta, subclass: asterids, order: Asterales, family: Asteraceae, subfamily: Asteroideae, tribe: Heliantheae, genus: Helianthus, species: Helianthus annuus ; 291407
ATGTCACCACAAACAGAGACTAAAGCAAGTGTTGGATTCAAAGCTGGTGTTAAAGATTATAAATTGACTTATTATACTCC
TGAATATGAAACCAAGGATACTGATATCTTGGCAGCATTTCGAGTAACTCCTCAACCTGGAGTTCCGCCTGAAGAAGCAG
GGGCCGCAGTAGCTGCCGAATCTTCTACTGGTACATGGACAACTGTATGGACCGATGGACTTACCAGCCTTGACCGTTAC
AAAGGCCGATGCTATGGACTTGAGCCTGTTCCTGGAGAAGACAATCAATTTATTGCTTATGTAGCGTACCCATTAGACCT
TTTTGAAGAAGGTTCTGTTACTAACATGTTTACTTCCATTGTAGGTAATGTATTTGGGTTCAAAGCCCTGCGTGCTCTAC
GTCTGGAAGATTTGCGAATCCCGACTGCGTATGTTAAAACTTTCGACGGTCCGCCTCACGGTATCCAAGTTGAAAGAGAT
AAATTGAACAAGTATGGTCGTCCCCTGTTGGGATGTACTATTAAACCGAAATTGGGGTTATCCGCTAAAAACTACGGTAG
AGCTTGTTATGAATGTCTTCGTGGTGGCCTTGATTTTACTAAAGATGATGAGAACGTGAACTCCCAACCATTTATGCGTT
GGAGAGACCGTTTCTTATTTTGTGCCGAAGCTCTTTATAAAGCACAAGCTGAAACAGGTGAAATCAAAGGGCATTACTTG
AATGCTACTACGGGTAATTGCGAAGATATGATGAAAAGGGCTGTATTTGCTAGAGAATTGGGAGTTCCTATCGTAATGCA
TGACTACCTAACAGGTGGATTCACTGCAAATACTAGCTTGTCTCAGTATTGCCGAGATAATGGTCTACTTCTTCACATCC
ACCGCGCAATGCATGCGGTTATTGATAGACAGAAGAATCATGGTATGCACTTCCGTGTACTAGCTAAAGCGTTACGTATG
TCCGGTGGAGATCACATTCATTCCGGTACCGTAGTAGGTAAACTTGAAGGGGAAAGAGAAATCACTTTGGGCTTTGTTGA
TTTACTGCGTGATGATTTTATTGAAAAAGATAGAAGTCGCGGTATTTATTTCACCCAAGATTGGGTCTCTCTACCAGGTG
TTCTGCCTGTAGCTTCGGGGGGTATTCACGTTTGGCATATGCCTGCTCTAACCGAGATCTTTGGGGATGATTCCGTACTA
CAGTTCGGTGGAGGAACTTTAGGGCACCCTTGGGAAAATGCACCTGTCGTCGTAGCTAACCGAGTAGCTCTAGAAGCATG
TGTACAAGCTCGTAATGAGGGACGCGATCTTGCTACTGAGGGTAATGAAATTATCCGTGAGCATAGCAAATGGAGTCCTG
AACTAGCTGCTGCTTGTGAAGTATGGAAGGAGATCAAATTTGAGTTCCAGGCAATGGATCCTTTGGATACGGATAAGGAT
AAAGATAAGAAGAGATAA
>292945 ; superkingdom: Eukaryota, kingdom: Viridiplantae, phylum: Streptophyta, subclass: asterids, order: Lamiales, family: Acanthaceae, subfamily: Acanthoideae, tribe: Ruellieae, subtribe: Justiciinae, genus: Hypoestes, species: Hypoestes forskaolii ; 292945
NNNNNNNNNNNNNNNNNNNNNNNNNNNNGTGTTGGATTCAAAGCGGGTGTTAAAGAGTACAAATTGACTTATTATACTCC
TGAATACGAAACCAAAGATACTGATATCTTGGCAGCATTCCGAGTAACTCCTCAACCGGGAGTTCCACCTGAAGAAGCAG
GAGCCGCGGTAGCTGCGGAATCTTCCACCGGTACATGGACAACCGTGTGGACCGATGGACTTACCAGTCTTGATCGTTAC
AAAGGGCGATGCTACGACATCGAGCCTGTTCTTGGGGAAACAGATCAATATATCTGTTATGTAGCTTACCCTTTAGACCT
TTTTGAAGAAGGTTCTGTTACCAACATGTTTACTTCCATTGTGGGAAATGTGTTTGGATTCAATGCCTTGCGTGCTCTAC
GTCTGGAAGATCTTCGAATCCCTATTGCTTATGTTAAAACTTTCCAAGGTCCGCCGCATGGGATCCAAAGTGAGAGAGAT
AAGTTGAACAAGTATGGTCGTCCCCTGCTGGGATGTACTATTAAACCGAAATTGGGGTTATCCGCTAAAAACTATGGTAG
AGCGTGTTATGAATGTCTTCGCGGTGGACTTGATTTTACCAAAGATGATGAGAACGTGAACTCCCAACCATTTATGCGTT
GGAGAGATCGTTTCTTATTTTGTGCTGAAGCAATTTATAAATCACAGGCTGAAACAGGCGAAATCAAAGGGCATTACTTG
AATGCTACTGCGGGTACATGCGAAGAAATGATCAAAAGAGCTGTATTTGCTAGGGAGTTGGGAGTTCCTATCGTAATGCA
TGACTACTTAACAGGAGGATTCACTGCAAATACTAGCTTGGCTCATTATTGCCGAGATAACGGCCTACTTCTTCACATTC
ACCGTGCAATGCATGCAGTTATTGATAGACAGAAGAATCATGGTATGCACTTCCGTGTACTAGCTAAAGCCTTACGGATG
TCTGGTGGAGATCATATTCATGCTGGTACCGTAGTAGGTAAACTTGAAGGAGAAAGAGACATCACTTTAGGCTTTGTTGA
TTTACTGCGTGATGATTTTATTGAAAAAGATCGAAGTCGCGGTATTTATTTCACTCAAGATTGGGTCTCTTTACCAGGTG
TTATTCCCGTGGCTTCAGGGGGTATTCATGTTTGGCATATGCCTGCTCTGACTGAGATCTTTGGGGATGATTCCGTACTA
CAGTTTGGTGGAGGAACTTTAGGACACCCTTGGGGTAATGCGCCGGGTGCCGTAGCTAACCGAGTAGCTCTAGAAGCATG
TGTACAAGCTCGTAATGAAGGACGTGATCTTGCTGCTGAGGGTAATGAAATTATCCGTGAGGCTAGCAAATGGAGTCCTG
AGCTAGCTGCCGCTTGTGAGGTATGGAAAGAGATCAAATTTGAGTTTAAAGCAGTGGATACTTTGGAT
>292997 ; superkingdom: Eukaryota, kingdom: Viridiplantae, phylum: Streptophyta, class: Liliopsida, subclass: commelinids, order: Poales, family: Juncaceae, genus: Juncus, species: Juncus effusus ; 292997
NNNNNNNNNNNNNNNNNNNNNNNNNNNNTTGTTGGATTTAAAGCTGGGGTTAAAGATTATAAATTAACTTATTATACTCC
TGAGTATGAAACCAAAGATACTGATATCCTAGCAGCATTCCGAGTAACTCCTCAACCCGGAGTTCCACCTGAAGAAGCAG
GAGCTGCGGTAGCTGCCGAATCTTCTACTGGTACATGGACAACTGTTTGGACTGATGGACTTACGAGTCTTGATCGTTAC
AAAGGACGATGCTACCACATCGAACCCGTTGCTGGAGATGAAAATCAATTTATTGCTTATGTAGCTTATCCTTTAGACCT
TTTTGAAGAAGGTTCTGTTACTAATATGTTTACTTCCATTGTAGGTAATGTATTTGGTTTCAAAGCCCTACGAGCTCTAC
GTTTGGAAGATCTGCGAATCCCCCCTGCTTATTCAAAAACTTTCCAAGGTCCGCCTCATGGGATCCAAGTTGAAAGAGAT
AAGTTGAATAATTATGGTCGTCCTCTATTGGGATGTACTATTAAACCAAAATTGGGATTATCTGCAAAGAACTATGGTAG
AGCAGTTTATGAATGTTTACGTGGTGGACTTGATTTTACCAAAGATGATGAAAACGTAAATTCACAACCCTTTATGCGCT
GGAGAGACCGTTTCTTATTTTGTGCCGAAGCAATTTTTAAAGCACAGGCTGAAACAGGTGAAATCAAAGGGCACTACTTG
AATGCTACTGCAGGTACATGTGAAGAAATGATGAAAAGGGCCATATTTGCCAGAGAATTGGGAGTTCCTATCGTAATGCA
TGACTACTTAACTGGTGGATTCACCGCAAATACTAGTTTGGCTTTTTATTGTCGAGATAATGGTCTACTTCTTCACATCC
ACCGTGCAATGCATGCAGTTATTGATAGACAGAAAAATCATGGTATGCATTTTCGTGTACTAGCTAAAGCATTACGTATG
TCTGGTGGAGATCATATTCACGCCGGTACAGTAGTAGGAAAACTGGAAGGGGAACGAGAGATAACTTTAGGTTTTGTTGA
TTTATTACGTGATGATTTTATTGAAAAAGATCGTAGCCGCGGTATCTTTTTCACTCAAGATTGGGTCTCCATGCCAGGTG
TTATACCCGTGGCTTCAGGGGGTATTCATGTTTGGCATATGCCTGCTTTGACCGAAATTTTTGGGGATGATTCCGTACTC
CAGTTTGGTGGAGGAACTCTAGGACACCCTTGGGGAAATGCACCTGGTGCAGTAGCTAATAGGGTGGCTTTAGAAGCATG
TGTACAAGCTCGTAATGAAGGACGTGATCTTGCTCGTGAAGGTAACGAAATTATTCGTAAAGCAGCCAAATGGAGTGCTG
AACTAGCTGCTGCTTGTGAAGTATGGAAAGAAATCAAATTCGAGTTTGAACCAGTAGATACAATGTAG
>293027 ; superkingdom: Eukaryota, kingdom: Viridiplantae, phylum: Streptophyta, subclass: asterids, order: Asterales, family: Asteraceae, subfamily: Cichorioideae, tribe: Cichorieae, subtribe: Lactucinae, genus: Lactuca, species: Lactuca sativa ; 293027
ATGTCACCACAAACAGAGACTAAAGCAAGTGTTGGATTCAAAGCTGGTGTTAAAGATTATAAATTGACTTATTATACTCC
TGAGTATGAAACCAAGGATACTGATATTTTGGCAGCATTTCGAGTAACTCCTCAACCTGGAGTTCCGCCTGAAGAAGCAG
GGGCCGCAGTAGCTGCCGAATCTTCTACTGGTACATGGACAACTGTGTGGACCGATGGACTTACGAGCCTTGATCGTTAC
AAAGGGCGATGCTATGGAATCGAGCCTGTTCCTGGAGAAGAAAATCAATATATTGCTTATGTAGCTTACCCATTAGACCT
TTTTGAAGAAGGTTCTGTTACTAACATGTTTACTTCCATTGTAGGTAATGTATTTGGGTTCAAAGCCCTGCGTGCTCTAC
GTCTGGATGATTTGCGTCTCCCTGCTGCGTATGTTAACACTTTCCAAGGTCCGCCTCACGGTATCCAAGTTGAGAGAGAT
AAATTGAACAAGTATGGTCGTCCCCTGTTGGGATGTACTATTAAACCTAAATTGGGGTTATCCGCTAAAAACTACGGTAG
AGCTGTTTATGAATGTCTTCGTGGTGGCCTTGATTTTACTAAAGATGATGAGAACGTGAACTCCCAACCATTTATGCGTT
GGAGAGACCGTTTCTTATTTTGTGCCGAAGCTATTTTTAAATCACAAGCTGAAACAGGTGAAATCAAAGGGCATTACTTG
AATGCTACTGCGGGTACATGCGAAGAAATGATGAAAAGGGCTATATTTGCCAGAGAATTGGGAGTTCCTATCGTAATGCA
TGACTACCTAACAGGGGGATTCACTGCAAATACTAGCTTGGCTCATTATTGCCGAGATAATGGTCTACTTCTTCACATCC
ACCGCGCAATGCATGCAGTTATTGATAGACAGAAGAATCATGGTATACACTTCCGTGTACTAGCTAAAGCGTTACGTATG
TCTGGTGGAGATCATATTCATTCCGGTACCGTAGTAGGTAAACTTGAAGGGGAAAGAGAAATCACTTTGGGCTTTGTTGA
TTTACTGCGTGATGATTTTATTGAAAAAGATAGAAGTCGCGGTATTTATTTCACCCAAGATTGGGTCTCTCTACCAGGTG
TTCTGCCTGTAGCTTCGGGCGGTATTCACGTTTGGCATATGCCTGCTCTGACCGAGATCTTTGGAGATGATTCCGTACTA
CAGTTCGGTGGAGGAACTTTAGGGCACCCTTGGAAAAATGCACCCGGTGCCGTAGCTAATCGAGTAGCTCTAGAAGCATG
TGTACAGGCTCGTAATGAGGGACGCGATCTTGCTACTGAGGGTAATGAAATTATCCGTGAGGCTACCAAATGGAGTCCTG
AACTAGCTGCTGCTTGTGAAGTATGGAAGGAGATTAAATTTGAGTTTCAGGCAATGGATACTTTGGATCAATAA
>293045 ; superkingdom: Eukaryota, kingdom: Viridiplantae, phylum: Streptophyta, subclass: asterids, order: Lamiales, family: Acanthaceae, subfamily: Acanthoideae, tribe: Ruellieae, subtribe: Barleriinae, genus: Lepidagathis, species: Lepidagathis villosa ; 293045
NNNNNNNNNNNNNNNNNNNNNNNNNNNNGTGTTGGATTCAAAGCGGGTGTTAAAGAGTACAAATTGACTTATTATACTCC
TGAATACGAAACCAAAGATACTGATATCTTGGCAGCATTCCGAGTAACTCCTCAACCCGGAGTTCCGCCTGAAGAAGCAG
GGGCAGCGGTAGCTGCTGAATCTTCCACCGGTACATGGACAACCGTGTGGACCGATGGACTTACCAGCCTTGATCGTTAC
AAAGGGCGATGCTACGACATCGAGCCCGTTGCTGGCGAAACAGATCAATATATCTGTTATGTAGCTTACCCTTTAGACCT
TTTTGAAGAAGGTTCTGTTACCAACATGTTTACTTCCATTGTAGGAAATGTATTTGGATTCAAAGCCCTGCGTGCTCTAC
GTCTGGAAGATCTGCGAATCCCTACTGCTTATGTTAAAACTTTCCAAGGTCCGCCTCATGGGATCCAATCTGAAAGAGAT
AAATTGAACAAATATGGTCGTCCGCTGCTGGGATGTACTATTAAACCTAAATTGGGGTTATCTGCCAAAAATTATGGTAG
AGCATGTTATGAATGTCTTCGCGGTGGACTTGATTTTACGAAAGATGATGAGAACGTGAACTCCCAGCCATTTATGCGTT
GGAGAGATCGTTTCTTATTTTGTGCTGAAGCAATTTATAAATCACAGGCCGAAACAGGCGAAATCAAAGGGCATTACTTG
AATGCTACTGCGGGTACATGCGAAGAAATGATGAAAAGAGCTATATTTGCTAGGGAATTGGGAGTTCCTATCATAATGCA
TGACTACTTAACAGGAGGATTCACTGCAAATACTAGCTTGGCTCATTATTGCCGAGATAATGGCCTACTTCTTCACATTC
ACCGTGCAATGCACGCAGTTATTGATAGACAGAAGAATCATGGTATGCACTTCCGTGTACTAGCTAAAGCGTTACGGATG
TCTGGTGGAGATCATATTCACGCTGGTACCGTAGTAGGTAAACTTGAAGGAGAAAGAGACATTACTTTGGGCTTTGTTGA
TTTACTGCGTGATGATTTTATTGAAAAAGATCGAAGTCGCGGTATTTTTTTCACTCAAGATTGGGTCTCTTTACCTGGTG
TTATTCCCGTGGCTTCAGGGGGTATTCATGTTTGGCATATGCCTGCTCTGACCGAGATCTTTGGGGATGATTCCGTACTA
CAGTTTGGTGGAGGAACTTTAGGACACCCTTGGGGTAATGCGCCAGGTGCCGTAGCTAACCGAGTAGCTGTCGAAGCATG
TGTACAAGCTCGTAATGAAGGACGTGATCTTGCTGCTGAGGGTAATGCAATTATCCGTGAGGCTAGCAAATGGAGTCCTG
AACTAGCTGCCGCTTGTGAGGTATGGAAAGAGATCAAATTTGAGTTTCAACCAGTGGATACTTTGGAT
>293090 ; superkingdom: Eukaryota, kingdom: Viridiplantae, phylum: Streptophyta, subclass: asterids, order: Asterales, family: Campanulaceae, genus: Lobelia, species: Lobelia erinus ; 293090
ATGTCACCACAAACAGAGACTAAAGCAAATGTTGGATTCAAAGCGGGTGTTAAAGATTATAAATTAACTTATTATACGCC
TGACTATGAAACCAAGGATACTGATATTTTGGCTGCATTCCGAGTAACTCCTCAACCTGGAGTTCCCCCTGAAGAAGCCG
GGGCTGCAGTAGCTGCCGAATCTTCGACTGGTACATGGACAACTGTGTGGACCGATGGACTTACGAGTCTTGATCGTTAC
AAAGGNCCATGCTATCACATCGAGCCCGTTGCCGGAGAAGAAAATCATTTTATTGCTTATGTAGCTTACCCATTAGACCT
TTTTGAAGAAGGTTCTGTTACTAACATGTTTACTTCCATTGTGGGTAATGTATTTGGATTTAAAGCCCTGCGTGCTCTAC
GTCTCGAAGATTTGCGAATCCCGCCTGCGTATGTTAAAACTTTCCAGGGCCCGCCTCATNNNATCCAAGTTGAGAGAGAT
AAATTGAACAAGTATGGTCGTCCCCTGTTGGGATGTACTATTAAACCCAAATTGGGGTTATCTGCTAAAAACTACGGCAG
AGCAGTTTATGAATGTCTTCGTGGTGGTCTTGATTTTACCAAAGATGATGAGAACGTGAACTCCCAACCATTTATGCGTT
GGAGAGATCGTTTCTTATTTTGNNCCGAAGCTCTTTATAAAGCACAGGCTGAAACAGGTGAAATCAAAGGGCATTACTTG
AATNCTACTGCAGGGACAAGCGAAGAAATGATTAAAAGGGCTGTATTTGCCAGAGAATTGGGAGTTCCTATCGTAATGCA
TGACTACCTAACNGGGGGGTTCACTTCAAATACTAGCTTGGCTCACTATTGCCGAGATAATGGTCTACTTCTTCACATCC
ACCGCGCAATGCATGCAGTTATTGATAGACAGAAGAATCATGGTATACACTTTCGGGTACTAGCGAAANNNTTACGTATG
TCTGGTGGAGATCATATTCACTCCGGTACCGTAGTAGGGAAACTTGAAGGGGAAAGAGAGATCACTTTGGGTTTTGTTGA
TTTACTGCGCGATGATTTTATTGAAAAAGATCGAAGTCGTGGTATTTATTTCACTCAAGATTGGGTCTCTATGCCGGGTG
TTCTGCCCGTGGCTTCGGGCGGTATTCACGTTTGGCATATGCNTGCTCTGACCGAGATCTTTGGGGATGATTCCGTACTA
CAATTCGGTGGCGGAACTTTAGGACATCCGTGGGGAAATGCACCCGGTGCCGTAGCTAATCGAGTGGCGCTAGAAGCATG
TGTACAAGCCCGTAATGAGGGACGTGATCTTGCTCGTGAGGGTAATGAAATTATCCGTAAGGAGGCCACATGGAGTCCTG
AGCTATCTGCTGCTTGTGAGGTATGGAAAGAGATCAAATTTGAGTTTGCCGCAATGGATACTTTATAANNNNNNNNNNNN
>294103 ; superkingdom: Eukaryota, kingdom: Viridiplantae, phylum: Streptophyta, class: Liliopsida, subclass: commelinids, order: Poales, family: Poaceae, subfamily: Panicoideae, tribe: Paniceae, genus: Cenchrus, species: Cenchrus americanus ; 294103
ATGTCACCACAAACAGAAACTAAAGCAAGTGTTGGATTTAAAGCTGGTGTTAAGGATTATAAATTGACTTACTACACCCC
GGAGTACGAAACCAAGGATACTGATATCTTGGCAGCATTCCGAGTAACTCCTCAGCCCGGGGTTCCACCTGAAGAAGCAG
GGGCTGCTGTAGCTGCGGAATCTTCTACTGGTACATGGACAACCGTTTGGACTGATGGACTTACCAGTCTTGATCGTTAC
AAAGGACGATGCTATCACATCGAGCCCGTTCCTGGGGAGGCGGATCAATATATCTGTTATATAGCTTATCCATTAGACCT
ATTTGAAGAGGGTTCTGTTACTAACATGTTTACTTCCATTGTGGGTAACGTGTTTGGTTTCAAAGCCCTACGCGCTCTAC
GTTTGGAGGATCTACGAATTCCCCCTAGTTATTCAAAAACTTTCCAAGGTCCGCCTCACGGTATCCAAGTTGAAAGGGAT
AAGTTGAACAAGTATGGTCGTCCTTTATTGGGATGTACTATTAAACCAAAATTGGGATTATCCGCAAAAAATTACGGTAG
AGCGTGTTATGAGTGTCTACGCGGTGGACTTGATTTTACCAAAGATGATGAAAACGTAAACTCACAACCATTTATGCGCT
GGAGAGACCGTTTTGTCTTTTGTGCTGAAGCAATTTATAAAGCACAAGCAGAAACTGGTGAAATCAAGGGGCATTACTTG
AATGCGACTGCAGGTACATGCGAAGAAATGATTAAGAGAGCTGTATTTGCAAGGGAATTAGGGGTTCCTATTGTAATGCA
TGACTACTTAACTGGAGGATTCACCGCAAATACTAGTTTGTCTCATTATTGCCGCGACAACGGCCTACTTCTTCACATTC
ACCGAGCAATGCATGCAGTTATTGATAGACAGAAAAATCATGGTATACATTTCCGTGTATTAGCTAAAGCATTGCGTATG
TCGGGGGGAGATCATATCCACTCCGGTACAGTAGTAGGTAAGTTAGAAGGGGAACGTGAAATAACTTTAGGTTTTGTTGA
TTTATTGCGCGATGATTTTATTGAAAAAGATCGTTCTCGCGGTATCTTTTTCACTCAGGACTGGGTATCCATGCCAGGTG
TTATACCGGTGGCTTCAGGGGGTATTCATGTTTGGCATATGCCAGCTCTGACCGAAATCTTTGGAGACGATTCTGTATTA
CAATTTGGTGGAGGAACTTTAGGACATCCTTGGGGAAATGCACCTGGTGCAGCAGCTAATCGTGTGGCTTTAGAAGCCTG
TGTACAAGCCCGTAACGAAGGGCGCGATCTTGCTCGTGAAGGTAATGAAATTATCAAAGCAGCTTGCAAATGGAGTCCTG
AACTAGCCGCAGCTTGTGAAGTATGGAAGGAGATCAAATTTGAGTTCGAAGCGATGGATACCCTATAGAA
>294116 ; superkingdom: Eukaryota, kingdom: Viridiplantae, phylum: Streptophyta, subclass: asterids, order: Gentianales, family: Rubiaceae, subfamily: Rubioideae, tribe: Knoxieae, genus: Pentas, species: Pentas lanceolata ; 294116
ATGTCACCACAAACAGAGACTAAAGCAAGTGTTGGATTCAAAGCTGGCGTTAAAGAGTACAAATTAACTTATTATACTCC
TGAATACGAAACCAAAGATACTGATATCTTGGCAGCATTCCGAGTAACTCCTCAACCCGGGGTTCCACCGNAAGAAGCAG
GGGCCGCGGTACGTGCCGAGTCTTCTACTGGTACATGGACAACTGTATGGACAGATGGACTTACCAGTCTTGATCGTTAC
AAANNNNNATGCTACCACATCGAGCCAGTTCCTGGAGAAGAGGATCAATATATTGCTTATGTAGCTTNCCCCTTAGACCT
TTTTGAAGAAGGTTCTGTTACTAACATGTTTACTTCCATCGTAGGTAATGTATTTGGGTTCAAAGCCCTGCNNNCCCTAC
GTCTGGAAGATTTGCGAATTCCCATTGCTTATGTTAAAACCTTCGAAGGACCCCCTCATGGCATTCAAAGCGAAAGAGAT
AAATTGAACAAGTATGGTCGTCCTCTGTTGGGGTGTACTATTAAACCTAAATTAGGTTTATCTGCTAAAAACTACGGTAG
AGCATGTTATGAATGTCTTCGTGGTGGACTTGATTTTACCAAAGATGATGAAAACGTGAACTCTCAACCATTTATGCGTT
GGAGAGATCGTTTCTTATTTTGTGCCGAAGCAATTTATAAATCGCAGGCTGAAACAGGTGAAATCAAAGGGCATTACTTG
AATGCTACTGCGGGTAATTGTGAAGAAATGATCAAAAGAGCTGTATTTGCTCGAGAATTGGGAGCTCCTATCGTAATGCA
TGATTACTTAACAGGGGGATTCACTGCAAATACTAGTTTGTCTCATTATTGCCGAGATAATGGCTTACTTCTTCACATTC
ACCGTGCAATGCATGCAGTTATTGATAGGCAGAAGAATCATGGTATGCACTTCCGCGTACTAGCTAAAGCATTACGTATG
TCTGGCGGAGATCATATTCACTCCGGTACTGTAGTAGGGAAACTTGAAGGCGAAAGAGGTATTACTTTGGGCTTTGTTGA
TTTACTGCGCGATGATTATATTGAAAAANNNNACCGTCCCNNNATTTATTTCACTCAAGATTGGGTCTCTATGCCGGGTG
TTCTGCCTGTGCGTTCGGGGGGTATTCACGTTTGGCATATGCNTGCTCTGACGGAGATTTTTGGAGATGATTCGGTACTA
CAGTTTNGTNGAGGAACTTTNGGACACCCTTNNNNNAATGCGCCAGGTGCTGTAGCGAATCGAGTAGCTCTAGAAGCATG
CGTAAAAGCTAGGAACGAGGGGCGCGATCTTGCTGTTGAGGGTAATGAAATTATCCGCGAGNCTAGTAAATGGAGTCCTG
AATTAGCGGCTGCTTGCGAGGTATGGAAGGCGATCACATTTAATTTCGCCGCAGTGGATACTTTGGATAACTAA
>294265 ; superkingdom: Eukaryota, kingdom: Viridiplantae, phylum: Streptophyta, order: Saxifragales, family: Paeoniaceae, genus: Paeonia, species: Paeonia tenuifolia ; 294265
NNNNNNNNNNNNNNNNNNNNNNNNNNNNNNGTTGGATTCAAGGCCGGTGTTAAAGATTATAAATTGACTTATTATACTCC
TGACTATAAAACCAAGGATACTGATATCTTGGCAGCATTCCGAGTAACTCCTCAACCCGGAGTTCCACCGGAGGAAGCGG
GGGCCGCGGTAGCTGCCGAATCTTCTACGGGTACTTGGACAACTGTGTGGACCGATGGACTTACCAGCCTTGATCGTTAC
AAAGGACGATGCTATCACATTGAGCCTGTTGCTGGAGAAGAAACTCAATTTATTGCTTATGTAGCCTACCCACTCGACCT
TTTTGAAGAAGGTTCTGTTACTAACATGTTTACTTCCATTGTGGGTAATGTATTTGGGTTCAAAGCCTTGCGCGCCCTAC
GTCTGGAGGATCTGCGAATTCCTACTGCTTATGTTAAAACTTTTCAAGGTCCTCCTCACGGCATCCAGGTTGAGAGAGAT
AAATTGAACAAGTATGGCCGTCCCCTATTGGGATGTACTATTAAACCTAAATTGGGATTATCCGCTAAAAACTACGGTAG
AGCAGTTTATGAATGTCTTCGCGGTGGGCTTGATTTTACCAAAGATGATGAAAACGTGAATTCCCAACCATTTATGCGTT
GGAGAGATCGTTTCTTATTTTGTGCAGAAGCTATTTATAAAGCACAAGCCGAAACAGGCGAAATCAAGGGGCATTACTTA
AATGCTACCGCAGGTACGTGCGAAGAAATGATGAAAAGGGCGGTATTTGCCAGAGAATTGGGAGTTCCTATCGTAATGCA
TGATTACTTAACAGGGGGATTCACTGCAAATACTACCTTGGCTCATTATTGCCGAGATAATGGCCTACTTCTTCACATCC
ATCGTGCAATGCATGCTGTTATTGATAGACAGAAGAATCATGGTATGCACTTCCGTGTACTAGCTAAAGCGTTACGTATG
TCTGGTGGAGATCATATTCACGCTGGTACCGTAGTAGGTAAACTTGAAGGGGAAAGAGAAATCACCTTGGGCTTTGTTGA
TTTACTCCGCGATGATTTTATTGAAAAAGACCGAAGTCGTGGGATTTATTTCGCCCAAGATTGGGTCTCTCTACCGGGCG
TTTTGCCCGTGGCTTCCGGAGGTATTCACGTTTGGCATATGCCCGCTCTGACCGAGATCTTTGGGGATGATTCTGTACTA
CAGTTCGGTGGAGGAACTTTAGGACACCCTTGGGGAAATGCACCGGGTGCTGTAGCTAACCGAGTCGCTCTAGAAGCATG
TGTACAAGCTCGTAATGAGGGACGTGATCTTGCTCGTGAGGGTAATGAAATTATCCGTGAGGCTTGCAAATGGAGTCCTG
AACTAGCTGCTGCTTGTGAAGTATGGAAAGAGATCAAATTTGAATTTGAAGCGATGGATACTTTGTAA
>294393 ; superkingdom: Eukaryota, kingdom: Viridiplantae, phylum: Streptophyta, class: Liliopsida, subclass: commelinids, order: Poales, family: Poaceae, subfamily: Pooideae, tribe: Poeae, subtribe: Puccinelliinae, genus: Puccinellia, species: Puccinellia distans ; 294393
ATGTCACCACAAACAGAAACTAAAGCAAGTGTTGGATTTCAAGCTGGTGTTAAAGATTATAAATTGACTTATTACACCCC
GGAGTATGAAACCAAGGATACTGATATCTTGGCAGCATTCCGAGTAACTCCTCAGCCTGGGGTTCCCCCGGAAGAAGCAG
GGGCTGCAGTAGCTGCCGAATCTTCTACTGGTACATGGACAACTGTTTGGACTGATGGACTTACCAGTCTTGATCGTTAC
AAAGGACGATACTATCACATCGAGCCTGTTGCTGGGGAAGACAACCAATGGATCTGTTATGTAGCTTATCCATTAGATCT
ATTTGAAGAGGGTTCCGTTACTAACATGTTTACTTCCATTGTGGGTAACGTATTTGGTTTCAAAGCCCTACGTGCTCTAC
GTCTGGAGGATCTACGAATTCCCCCTGCTTATGCAAAAACTTTCCAAGGCCCGCCTCATGGTATCCAAGTTGAAAGAGAT
AAGTTGAACAAGTATGGTCGTCCTTTATTGGGATGTACTATTAAACCAAAATTGGGATTATCCGCAAAAAATTACGGTAG
AGCGTGTTATGAGTGTCTACGTGGTGGACTTGATTTTACCAAAGATGATGAAAACGTAAACTCACAACCATTTATGCGCT
GGAGAGACCGTTTTGTTTTTTGTGCTGAAGCTATTTATAAATCACAGGCCGAAACCGGTGAAATTAAGGGGCATTACTTG
AATGCGACTGCAGGTACATGTGAAGAAATGATTAAGAGAGCTGTATTTGCAAGAGAATTAGGGGTTCCTATTGTAATGCA
TGACTACATCACTGGGGGATTCACCGCAAATACTAGTTTGGCTCATTATTGCCGTGACAATGGCCTGCTTCTTCACATTC
ACCGTGCAATGCATGCAGTTATTGATAGACAGAAAAATCATGGTATGCATTTCCGTGTATTAGCTAAAGCATTGCGTATG
TCTGGGGGAGATCATATTCACTCCGGTACAGTAGTAGGTAAGTTAGAAGGGGAACGAGAAATGACTTTAGGTTTTGTTGA
TTTATTGCGCGATGATTTTATTGAAAAAGATCGCGCTCGCGGTATCTTTTTCACTCAGGACTGGGTATCCATGCCAGGTG
TTATACCGGTAGCTTCAGGTGGTATTCATGTTTGGCATATGCCGGCTCTGACAGAAATCTTTGGGGATGATTCTGTATTA
CAATTTGGTGGAGGAACTTTAGGACATCCTTGGGGAAATGCACCTGGTGCAGCAGCTAATCGAGTGGCTTTAGAAGCTTG
TGTACAAGCTCGTAACGAAGGGCGTGATCTTGCTCGTGAAGGTAATGAAATTATCCGAGCAGCTTGCAAATGGAGTCCTG
AACTAGCTGCGGCTTGCGAAGTATGGAAGGCGATCAAATTCGAGTTCGAGCCGGTAGATACTATCGATAACTAGATAAAA
CTAATATATAAAGAAGGTCTAAATAAAAAATAAACGAAATAAAA
>294778 ; superkingdom: Eukaryota, kingdom: Viridiplantae, phylum: Streptophyta, subclass: asterids, order: Lamiales, family: Acanthaceae, subfamily: Acanthoideae, tribe: Ruellieae, subtribe: Ruelliinae, genus: Ruellia, species: Ruellia brevifolia ; 294778
NNNNNNNNNNNNNNNNNNNNNNNNNNNNTTGTTGGATTCAAAGCGGGTGTTAAAGAGTACAAATTGACTTATTATACTCC
TGAATATGAAACCAAAGATACTGATATCTTGGCAGCATTCCGAGTAACTCCTCAACCGGGAGTTCCACCTGAAGAAGCAG
GGGCCGCGGTAGCTGCCGAATCTTCCACCGGTACATGGACAACCGTGTGGACCGATGGACTTACCAGCCTTGATCGTTAC
AAAGGGCGATGCTACAACATCGAGCCCGTTCCTGGCGAAGCAGATCAATATATCTGTTATGTAGCTTACCCTTTAGACCT
TTTTGAAGAAGGTTCTGTTACCAACATGTTTACTTCCATTGTAGGAAATGTATTTGGATTCAAAGCCCTGCGTGCTCTAC
GTCTGGAAGATCTGCGAATCCCTACTGCTTATATTAAAACTTTCCAGGGTCCGCCTCATGGGATCCAAGTTGAGAGAGAT
AAATTGAACAAGTATGGTCGTCCTCTGCTGGGATGTACTATTAAACCTAAATTGGGGTTATCTGCTAAAAACTATGGTAG
AGCGTGTTATGAATGTCTTCGCGGTGGACTTGATTTTACCAAAGATGATGAAAACGTGAACTCTCAGCCATTTATGCGTT
GGAGAGATCGTTTCTTATTTTGTGCCGAAGCACTTTATAAATCACAGGCTGAAACAGGCGAAATTAAAGGGCATTACTTG
AATGCTACTGCGGGTACATGCGAAGAAATGATGAAAAGAGCTATATTTGCTAGGGAATTGGGAGTTCCTATCGTAATGCA
TGACTACTTAACAGGAGGATTCACCGCAAATACTAGTTTGGCTCATTATTGCCGAGACAATGGACTACTTCTTCACATTC
ACCGTGCAATGCATGCGGTTATTGATAGACAGAAGAATCATGGTATGCACTTCCGTGTACTAGCTAAAGCATTACGTCTG
TCTGGTGGAGATCATATTCACGCTGGTACCGTAGTAGGGAAACTTGAAGGTGAAAGAGACATCACCCTGGGCTTTGTTGA
CTTACTGCGCGATGATTTTGTTGAAAAAGATCGAAGTCGCGGTATTTATTTCACTCAAGATTGGGTCTCTTTACCGGGTG
TTATTCCCGTGGCTTCAGGGGGTATTCACGTTTGGCATATGCCTGCTCTGACCGAGATCTTTGGGGATGATTCCGTACTA
CAGTTTGGTGGAGGAACTTTAGGACACCCTTGGGGTAATGCACCAGGTGCCGTAGCTAACCGAGTAGCTCTAGAAGCATG
TGTACAGGCTCGTAATGAAGGACGTGATCTTGCTGCTGAGGGTAATACAATTATCCGTGAGGCTAGCAAATGGAGTCCTG
AACTAGCTGCCGCTTGTGAAGTATGGAAAGAGATCAAATTTGAGTTTAAAGCAGTGGATACTTTGGAT
>294834 ; superkingdom: Eukaryota, kingdom: Viridiplantae, phylum: Streptophyta, subclass: asterids, order: Dipsacales, family: Adoxaceae, genus: Sambucus, species: Sambucus racemosa ; 294834
GATATCTTGGCAGCATTCCGAGTAACTCCTCAACCTGGAGTTCCACCTGAAGAAGCAGGGGCCGCGGTAGCTGCCGAATC
TTCTACTGGTACATGGACAACTGTGTGGACTGATGGACTTACCAGCCTTGATCGTTACAAAGGGCGATGCTACCACATCG
AGCCCGTTGCTGGAGAAGAAAGTCAATTTATTGCTTATGTAGCTTACCCATTAGACCTTTTTGAAGAAGGTTCTGTTACT
AACATGTTTACTTCCATTGTGGGTAATGTATTTGGGTTCAAAGCCCTGCGCGCTCTACGTCTGGAAGATCTGCGAATTCC
TGGTGCTTATGTTAAAACNTTCCAAGGCCCGCCTTATGGTATCCAAGTTGAGAGAGATAAATTGAACAAGTATGGTCGTC
CCNTGTTGGGATGTACTATTAAACCTAAATTGGGGTTATCTGCTAAAAACTACGGTAGAGCGGTTTATGAATGTCTCCGC
GGTGGACTTGATTTTACCAAAGACGATGAGAACGTGAACTCTCAACCATTTATGCGTTGGAGAGATCGTTTCTTATTTTG
TGCCGAAGCGCTTTATAAAGCACAAGCTGAAACAGGTGAAATCAAAGGGCATTACTTGAATGCTACTGCGGGTACATGCG
AAGACATGATGAAAAGAGCTATATTTGCCAGAGAATTGGGAGTTCCTATCGTAATGCACGACTACTTAACAGGGGGATTC
ACTGCAAATACTACCTTGGCTCATTATTGCCGAGATAATGGCCTACTTCTTCACATCCACCGCGCAATGCATGCAGTTAT
TGATAGACAGAAGAATCATGGTATGCACTTTCGTGTACTAGCTAAAGCGTTACGTATGTCTGGTGGAGATCATATTCACG
CCGGTACCGTAGTAGGTAAACTTGAAGGGGAAAGAGATATCACTTTGGGTTTTGTTGATTTACTGCGCGATGATTTTATT
GAAAAAGATCGAAGTCGCGGTATTTATTTCACTCAAGATTGGGTCTCTCTACCAGGTGTTCTGCCGGTGGCTTCGGGGGG
TATTCACGTTTGGCATATGCCTGCTCTGACCGAGATCTTTGGGGATGATTCCGTACTACAGTTCGGTGGAGGAACTTTAG
GACACCCTTGGGGNAATNNACCCGGTGCCGTAGCTAATCGAGTAGCTCTAGAN
>295064 ; superkingdom: Eukaryota, kingdom: Viridiplantae, phylum: Streptophyta, subclass: asterids, order: Asterales, family: Asteraceae, subfamily: Cichorioideae, tribe: Vernonieae, subtribe: Stokesiinae, genus: Stokesia, species: Stokesia laevis ; 295064
ATGTCACCACAAACAGAGACTAAAGCAAGTGTTGGATTCAAAGCTGGTGTTAAAGATTATAAATTGACTTATTATACTCC
GGACTATAAACCCAAGGATACTGATATCTTGGCAGCATTTCGAGTAACTCCTCAACCTGGAGTTCCGCCTGAAGAAGCAG
GGGCCGCAGTAGCTGCCGAATCTTCTACTGGTACATGGACAACTGTGTGGACCGATGGACTTACCAGCCTTGATCGTTAC
AAAGGGCGATGCTATGGAATCGAGCCTGTTCCTGGAGAAGAAAGTCAATTTATTGCTTATGTAGCTTACCCATTAGACCT
TTTTGAAGAAGGTTCTGTTACTAACATGTTTACTTCCATTGTAGGTAATGTATTTGGGTTCAAAGCCCTGCGTGCTCTAC
GTCTGGAAGATTTGCTAATCCCTACTGCGTATGTTAAAACTTTCCAAGGTCCCCGTCACGGCATCCAAGTTGAGAGAGAT
AAATTGAACAAGTATGGTCGTCCCCTGTTGGGATGTACTATTAAACCTAAATTGGGGTTATCCGCTAAAAACTACGGTAG
AGCTGTTTATGAATGTCTTCGTGGTGGCCTTGATTTTACTAAAGATGATGAGAACGTGAACTCCCAACCATTTATGCGTT
GGAGAGACCGTTTCTTATTTTGTGCCGAAGCTATTTTTAAATCACAAGCCGAAACAGGTGAAATCAAAGGGCATTACTTG
AATGCTACTGCGGGTACATGCGAAGACATGATGAAAAGGGCTGTATTTGCCAGAGAATTGGGAGTTCCTATCGTAATGCA
TGACTACCTAACAGGGGGATTCACTGCAAATACTAGCTTGGCTCATTATTGCCGAGATAATGGCCTACTTCTTCACATCC
ACCGCGCAATGCATGCAGTTATTGATAGACAGAAGAATCATGGTATGCACTTTCGTCTACTAGCTAAAGCATTACGTATG
TCTGGTGGAGATCATATTCATGCCGGTACCGTAGTAGGTAAACTTGAAGGGGAAAGAGAAATCACTTTGGGCTTTGTTGA
TTTATTGCGTGATGATTTTATTAAAAAAGATAGAAGTCGCGGTATTTTTTTCACCCAAGATTGGGTCTCTCTACCAGGTG
TTATACCTGTAGCTTCGGGCGGTATTCACGTTTGGCATATGCCTGCTCTGACCGAGATCTTTGGGGATGATTCCGTACTA
CAGTTCGGTGGAGGAACTTTAGGGCACCCTTGGGGAAATGCACCCGGTGCCGTAGCTAATCGAGTAGCTCTAGAAGCATG
TGTACAAGCTCGTAATGAGGGACGCGATCTTGCTAAGCAGGGTAATGAAATTATCCGTGAGGCTGCCAAATGGAGTCCTG
AACTAGCTGCTGCTTGTGAAGTATGGAAGGAGATCAAATTTGAGTTTGCTCCAGTGGATACTATTGACTAG
>295090 ; superkingdom: Eukaryota, kingdom: Viridiplantae, phylum: Streptophyta, subclass: asterids, order: Apiales, suborder: Apiineae, family: Apiaceae, subfamily: Saniculoideae, tribe: Saniculeae, genus: Sanicula, species: Sanicula gregaria ; 295090
NNNNNNNNNNNNNNNNNNNNNNNNNNNNNNGTTGGATTCAAAGCTGGAGTTAAAGATTACAAATTGACTTATTATACTCC
TGACTATGAAACCAAAGATACTGATATCTTGGCAGCATTCCGAGTAACTCCTCAACCTGGAGTTCCACCTGAAGAAGCAG
GGGCCGCGGTAGCTGCCGAATCTTCTACTGGTACATGGACAACTGTGTGGACCGATGGACTTACCAGCCTTGATCGTTAC
AAAGGGCGATGCTACGAAATCGAGCCCGTGCCTGGAGAAGAAAGTCAATTTATTGCTTATGTAGCTTACCCATTAGACCT
TTTTGAAGAAGGTTCTGTTACTAACATGTTTACTTCCATTGTAGGTAATGTATTTGGGTTCAAAGCCCTGCGCGCTCTAC
GTCTGGAAGATCTGCGAATCCCTGTTGCTTATGTTAAAACTTTCNAAGGACCGCCTNATGGNATCCAAGTTGAGAGAGAT
AAATTGNANANGTATGGTCGTCCCCTGTTGGGATGTACTATTAAACCTAAATTGGGGTTATCTGCTAAAAACTACGGTAG
GGCGGTTTATGAATGTCTCCGTGGTGGACTTGATTTTACCAAAGACGATGAGAACGTGAACTCCCAACCATTTATGCGTT
GGAGAGATCGTTTCTTATTTTGTGCCGAAGCCCTTTATAAAGCACAGGCTGAAACTGGTGAAATCAAAGGGCATTACTTG
AACGCTACTGCGGGNACATGCGAAGACATGATGAAAAGGGCTATATTTGCCAGAGAATTGGGAGTTCCTATCGTAATGCA
TGATTACTTAACAGGGGGATTCACTGCAAATACTACCTTGGCTCATTATTGCCGAGATAATGGTCTACTTCTTCACATCC
ACCGCGCAATGCATGCAGTTATTGATAGACAGAAGAATCATGGTATGCACTTTCGTGTACTAGCTAAAGCGTTACGTATG
TCTGGTGGAGATCATATTCACTCCGGTACCGTAGTAGGTAAACTTGAAGGGGAAAGAGACATCACTTTGGGCTTNGTCGA
CTTACTGCGCGATGATTTCATTGAAAAAGATCGAAGTCGCGGTATTTATTTCACCCAAGATTGGGTCTCTCTACCAGGTG
TTCTGCCTGTTGCTTCGGGAGGTATTCACGTTTGGCATATGCCTGCTCTGACCGAGATCTTTGGGGATGATNCTGTACNA
CNGTNCGGTGGAGGAACTTNAGGCCACCCTTGGGGAAATGCACCTGGTGCCGTAGCTAANCGAGNCGCTCTAGAAGCATG
TGTACAAGCTCGTAATGAGGGACGTGATCTTGCTACTGAAGGTAATCAAATNATNCGTNAGGCTGCTAAATGGAGCCCCG
AACTAGCTGCTGCTTGTGAGGTATGGAAGGAGATCAAATTTGAATTTGCCGCAATGGATACNTTGTAA
>295092 ; superkingdom: Eukaryota, kingdom: Viridiplantae, phylum: Streptophyta, subclass: asterids, order: Asterales, family: Asteraceae, subfamily: Asteroideae, tribe: Senecioneae, subtribe: Senecioninae, genus: Delairea, species: Delairea odorata ; 295092
ATGTCACCACAAACAGAGACTAAAGCGAGTGTTGGATTCAAAGCTGGTGTTAAAGATTATAAATTGACTTATTATACTCC
TGACTATGAAACCAAGGATACTGATATCTTGGCAGCATTTCGAGTAACTCCTCAACCAGGAGTTCCGCCTGAAGAAGCAG
GGGCCGCAGTAGCTGCCGAATCTTCTACTGGTACATGGACAACTGTGTGGACCGATGGACTTACGAGCCTTGATCGTTAC
AAAGGCCGATGCTATGGAATCGAGCCTGTTCTTGGAGAAGAAAATCAATTTATTGCTTATGTAGCTTACCCATTAGACCT
TTTTGAAGAAGGTTCTGTTACTAACATGTTTACTTCCATTGTAGGTAATGTATTTGGGTTCAAAGCCCTGCGGGCTCTAC
GTCTGGAAGATTTGCGAATCCCTACTGCGTATGTTAAAACTTTCCAAGGTCCGCCTCACGGTATCCAAGTTGAGAGAGAT
AAATTGAACAAGTATGGTCGTCCTCTATTGGGATGTACTATTAAACCTAAATTGGGTCTATCCGCTAAAAACTACGGTAG
AGCTGTTTATGAGTGTCTTCGTGGTGGCCTTGATTTTACTAAAGATGATGAAAACGTGAACTCCCAACCATTTATGCGTT
GGAGAGACCGTTTCTTATTTTGTGCCGAAGCTATTTATAAATCACAAGCTGAAACAGGTGAAATCAAAGGGCATTACTTG
AATGCTACTGCGGGTACATGCGAAGAAATGATGAAAAGGGCTATATTTGCCAGAGAATTGGGAGTTCCTATCGTAATGCA
TGACTACCTAACAGGGGGATTCACTGCAAATACTAGCTTGGCTCATTATTGCCGAGATAATGGCCTACTTCTTCACATCC
ACCGCGCAATGCATGCAGTTATTGATAGACAGAAGAATCATGGTATGCACTTTCGTGTACTAGCTAAAGCGTTACGTATG
TCTGGTGGAGATCATATTCATGCCGGTACCGTAGTAGGTAAACTTGAAGGGGAAAGAGAGATCACTTTGGGATTTGTTGA
TTTACTGCGCGATGATTTTATTGAAAAAGATCGAAGTCGCGGTATTTATTTCACCCAAGATTGGGTCTCTTTACCAGGTG
TTCTGCCAGTAGCTTCGGGTGGTATTCACGTTTGGCATATGCCTGCTCTGACCGAGATCTTTGGGGATGATTCTGTACTA
CAGTTCGGTGGAGGAACTTTAGGGCACCCTTGGGGTAATGCACCGGGTGCCGTAGCTAATCGAGTAGCTCTAGAAGCATG
TGTACAAGCTCGTAATGAGGGACGCGATCTTGCTACTGAGGGTAATGAAATTATCCGTGAGCTGCCCAAATGGAGTCCTG
AACTAGCTGCTGCTTGTGAAGTATGGAAGGAGATCAAATTTGAGTTTCAGGCAATGGATACTTTGGATGACGATAAGGAT
AAAGATAAGAAGAGATAA
>295251 ; superkingdom: Eukaryota, kingdom: Viridiplantae, phylum: Streptophyta, class: Liliopsida, order: Asparagales, family: Asparagaceae, subfamily: Nolinoideae, genus: Sansevieria, species: Sansevieria cylindrica ; 295251
ATGTCACCACAAACAGAGACTAAAGCAAGTGTTGGATTTAAAGCTGGTGTTAAAGATTACAGATTGACTTATTATACTCC
TGATTACGAAACCAAAGATACTGATATCTTGGCAGCATTCCGAGTAACTCCTCAACCCGGAGTTCCCGCTGAAGAAGCAG
GGGCTGCGGTAGCTGCCGAATCCTCTACTGGTACATGGACAACTGTGTGGACTGATGGACTTACCAGTCTTGATCGTTAC
AAAGGACGATGCTACCACCTTGAGGCCGTTGTTGGGGAAGAAAATCAATATATTTGTTATGTAGCTTATCCTTTAGACCT
TTTTGAAGAAGGTTCTGTTACTAACATGTTTACTTCCATTGTGGGTAATGTATTTGGTTTCAAAGCCCTACGAGCTCTAC
GTCTGGAGGATCTGCGAATTCCCCCTGCTTATCCCAAAACTTTCCTAGGCCCGCCTCATGGCATCCAATCTGAAAGAGAT
AAATTGAACAAGTATGGTCGTCCCCTATTGGGATGTACTATTAAACCAAAATTGGGATTATCCGCAAAAAACTACGGTAG
AGCGGTTTATGAATGTCTACGCGGTGGACTTGATTTTACCAAGGATGATGAAAACGTGAACTCACAACCTTTTATGCGTT
GGAGAGACCGTTTCTTATTTTGTGCTGAAGCACTTTTTAAAGCACAAGCCGAAACAGGTGAAATCAAAGGACATTACTTG
AATGCAACTGCAGGTACATCTGAAGAAATGATCAAAAGGGCCGTATTTGCCAGAGAATTGGGAACTCCTATCGTAATGCA
TGACTACTTAACTGGGGGATTCACTGCAAATACTACTTTGGCTCATTATTGCCGCGACAACGGTCTACTTCTTCACATCC
ATCGCGCAATGCATGCAGTTATTGATAGACAGAAAAATCATGGTATGCATTTTCGCGTACTAGCAAAAGCATTACGTATG
TCTGGGGGAGATCATATTCACGCTGGTACAGTAGTAGGTAAACTGGAAGGGGAACGTGAGATGACTTTAGGTTTTGTTGA
TTTATTACGTGATAATTTTGTTGAAAAAGACCGAAGTCGCGGTATTTTTTTCACTCAAGATTGGGTTTCTATGCCAGGCG
TTATTCCCGTGGCTTCAGGGGGTATTCATGTTTGGCATATGCCTGCTCTAACCGAAATCTTTGGAGATGATTCCGTCCTA
CAGTTCGGTGGAGGAACTTTAGGACACCCTTGGGGAAACGCACCTGGTGCGGTAGCTAATTCAGTAGCTTTAGAAGCATG
TGTACAAGCTCGTAATGAGGGACGTGATCTTGCTCGTGAAGGTAATGAGATTATTCGTGAAGCTT
>295253 ; superkingdom: Eukaryota, kingdom: Viridiplantae, phylum: Streptophyta, subclass: asterids, order: Asterales, family: Goodeniaceae, genus: Scaevola, species: Scaevola taccada ; 295253
ATGTCACCACAAACAGAGACGAAAGCAAAAGTTGGATTTAAGGCTGGTGTTAAAGATTATAGATTGACTTATTATACTCC
TGACTATGAAACCAAGAATACTGATATCTTGGCCGCATTCCGAGTAACTCCTCAACCTGGAGTTCCACCTGAAGAAGCAG
NNNNNNNAGTAGCTGCCGAATCTTCTACTGGTACATGGACAGCTGTGTGGACTGATGGACTTACGAGCCTTGATCGTTAC
AAAGGGCGATGCTATGGAATTGAGCCCGTTCCTGGAGAAGAAAATCAATATATTGCTTATGTAGCTTACCCATTAGACCT
TTTTGAAGAAGGTTNTGTTACTAACATGTTTACTTCCATTGTAGGTAATGTTTTTGGGTTCAAANNNCTGCGTGCTCTAC
GTCTGGAAGATCTTCGAATCCCTACTTCCTATGTTAAAACTTTCCAAGGTCCNNNTCACGGCATACAAGTTGAGAGAGAT
AAATTGAACAAGTATGGTCGTCCCCTGTTGGGATGTACTATTAAACCTAAATTGGGGTTATCCGCTAAAAACTATGGTAG
AGCTGTTTATGAATGTCTTCGTGGTGGCCTTGATTTTACTAAAGATGATGAGAACGTCAACTCCCAACCATTTATGCGTT
GGAGAGACCGTTTCTTATTTTGTGCCGAAGCTCTTTATAAAGCACAGGTTGAAACAGGTGAAATCAAAGGACATTACTTG
AATGCTACTGCGGGTACATGCGAAGAAATGATAAAAAGGGCTGTATTTGCCAGAGAATTGGGAGTTCCTATCGTAATGCA
TGACTACTTAAACGGGGGATTCACCGCAAACACTAGCTTGGCTCATTATTGCCGAGATAATGGCCTACTTCTTCACATCC
ACCGCGCAATGCATGCAGTTATTGATAGACAGAAGAATCATGGTATANNNTTCCGTGTATTAGCTAAAGCCTTACGTATG
TCTGGCGGAGATCATATTCACTCTGGTACCGTAGTAGGTAAACTTGAAGGGGAAAGGGAGATTACTTTGGGCTTTGTTGA
TTTACTACGTGATGATTTTATTGAAAAAGATCGAAGCCGCGGTATTTATTTCACTCAAGATTGGGTCTCTCTACCAGGTG
TTCTGCCCGTGGCTTCGGGGGGTATTCACGTTTGGCATATGCCTGCTCTGACCGAGATCTTTGGGGATGATTCCGTACTA
CAGTTCGGTGGAGGAACTTTAGGGCACCCTTGGGGAAATGCACCCGGTGCCGTAGCTAATCGAGTTGCTCTAGAAGCATG
TGTACAAGCGCGTAATGAGGGACGCGATCTTGCTATTGAGGGTAATGAAATTATCCGTAGGGCTAGCAAATGGAGTCCTG
AACTAGCTGCTGCTTGTGAAGTATGGAAAGAAATCAAATTTGAGTTTCAGGCAATGGATACATTGGATGTAGCTAAATAA
>295280 ; superkingdom: Eukaryota, kingdom: Viridiplantae, phylum: Streptophyta, subclass: asterids, order: Lamiales, family: Acanthaceae, subfamily: Thunbergioideae, genus: Thunbergia, species: Thunbergia usambarica ; 295280
NNNNNNNNNNNNNNNNNNNNNNNNNNNNGTGTTGGATTCAAAGCGGGTGTTAAAGAGTACAAATTAACTTATTATACTCC
TGAATACGAAACCAAAGATACTGATATCTTGGCAGCATTCCGAGTAACTCCTCAACCTGGAGTTCCGCCTGAAGAAGCAG
GGGCTGCAGTAGCTGCCGAATCTTCTACTGGTACATGGACAACCGTGTGGACCGATGGACTTACCAGCCTTGATCGTTAC
AAAGGGCGATGCTACAACATCGAGCCCGTTCCTGGCGAAACGGATCAATATATCTGTTATGTAGCTTACCCTTTAGACCT
TTTTGAAGAAGGTTCTGTTACTAACATGTTTACTTCCATTGTAGGAAATGTATTTGGATTCAAAGCCCTGCGTGCTCTAC
GTCTGGAAGATCTGCGAATCCCTCCTGCTTATATTAAAACTTTCCAAGGTCCACCTCATGGGATCCAATCTGAGAGAGAT
AAATTGAACAAGTATGGTCGTCCCCTGCTGGGATGTACTATTAAACCTAAGTTGGGGTTATCCGCTAAAAACTATGGTAG
AGCGTGCTATGAATGTCTTCGCGGTGGACTTGATTTTACCAAAGATGATGAGAATGTGAACTCCCAGCCATTTATGCGTT
GGAGAGATCGTTTCTTATTTTGTGCCGAAGCAATTTATAAATCACAGGCTGAAACAGGCGAAATCAAAGGGCATTACTTG
AATGCTACTGCGGGTACATGCGAAGAAATGATCAAAAGAGCTGTATTTGCTAGAGAATTGGCAGTTCCTATCGTAATGCA
TGACTACTTAACAGGAGGATTCACTGCAAATACTAGCTTGGCTCATTATTGCCGAGATAACGGCCTACTTCTTCACATTC
ACCGTGCAATGCATGCAGTTATTGATAGACAGAAGAATCATGGTATGCACTTCCGTGTACTAGCTAAAGCCTTACGTCTG
TCTGGTGGAGATCATATTCACTCTGGTACCGTTGTAGGTAAACTTGAAGGAGAAAGAGACATCACTTTGGGCTTTGTTGA
TTTACTGCGTGACGATTTTGTTGAAAAAGATCGAAGTCGCGGTATTTATTTCACTCAAGATTGGGTCTCTCTACCGGGTG
TTATTCCCGTGGCTTCAGGGGGTATTCACGTTTGGCATATGCCTGCTCTGACTGAGATCTTCGGGGATGATTCCGTTCTA
CAGTTCGGTGGAGGAACTTTAGGACACCCTTGGGGTAATGCGCCAGGTGCCGCGGCTAACCGAGTAGCTCTAGAAGCATG
TGTACAAGCTCGTAATGAAGGGCGTGATCTTGCTGCTGAGGGCAATGCAATTATTCGTGAGGCTAGCAAATGGAGTCCTG
AACTAGCTGCCGCTTGTGAGGTATGGAAAGAGATCAGATTTGAGTATGCAGCAGTGGATACTTTGGAT
>295449 ; superkingdom: Eukaryota, kingdom: Viridiplantae, phylum: Streptophyta, subclass: asterids, order: Dipsacales, family: Adoxaceae, genus: Viburnum, species: Viburnum acerifolium ; 295449
ATGTCACCACAAACAGAGACTAAAGCAAGTGCTGGATTCAAAGCTGGTGTTAAAGATTACAAATTGACTTATTATACTCC
TGAATATGAAACCAAAGATACTGATATCTTGGCAGCATTCCGAGTAACTCCTCAACCTGGAGTTCCACCTGAAGAAGCAG
GGGCCGCGGTAGCTGCCGAATCTTCTACTGGTACATGGACAACTGTGTGGACTGATGGACTTACCAGCCTTGATCGTTAC
AAAGGGCGATGCTACCACATCGAGCCCGTTGCTGGCGAAGAAAGTCAATTTATTGCTTATGTAGCTTACCCATTAGACCT
TTTTGAAGAAGGTTCTGTTACTAACATGTTTACTTCCATTGTGGGTAATGTATTTGGGTTCAAAGCCCTGCNNGCTCTAC
GTCTGGAAGATCTGCGAATTCCTGTTGCTTATGTTAAAACTTTCCAAGGCCCGCCTCATGGCATCCAAGTTGAGAGAGAT
AAATTGAACAAGTATGGTCGACCCCTGTTGGGATGCACTATTAAACCTAAATTGGGGTTATCTGCTAAAAACTACGGTAG
AGCGGTTTATGAATGTCTCCGCGGTGGACTTGATTTTACCAAAGACGATGAGAACGTGAACTCCCAACCATTTATGCGTT
GGAGAGATCGTTTCTTATTTTGTGCCGAAGCAATTTATAAAGCACAAGCTGAAACAGGTGAAATCAAAGGGCATTACTTG
AATGCTACTGCGGGTACATGCGAAGATATGATGAAAAGGGCTGTATTTGCCAGAGAATTGGGAGTTCCTATCGTAATGCA
TGACTACTTAACAGGGGGATTCACTGCAAATACTACCTTGGCTCATTATTGCCGAGATAATGGCCTACTTCTTCACATCC
ACCGCGCAATGCATGCAGTTATTGATAGACAGAAGAATCATGGTATGCACTTTCGTGTACTAGCTAAAGCGTTACGTATG
TCTGGTGGAGATCATATTCACGCCGGTACCGTAGTAGGTAAACTTGAAGGGGAAAGAGAGATCACTTTGGGCTTTGTTGA
TTTACTGCGCGATGATTTTATTGAAAAAGATCGAAGTCGCGGTATTTATTTCACTCAAGATTGGGTCTCTCTACCAGGTG
TTCTGCCCGTGCGTTCGGGGGGTATTCACGTTTGGCATATGCCCGCTCTGACCGAGATCTTTGGGGATGATTCCGTACTA
CAGTTCGGTGGAGGAACTTTAGGACACCCTTGGGGAAATGCACCCGGTGCCGTAGCTAATCGAGTAGCTCTAGAAGCATG
TGTACAAGCTCGTAATGAGGGACGTGATCTTGCTCGTGAGGGTAATGAAGTTATCCGTGANGCTAGCAAATGGAGTCCTG
AACTAGCTGCTGCTTGTGAGGTATGGAAGGAAATCAAATTTGAATTTGAAGCAATGGATACTTTGTAA
>295451 ; superkingdom: Eukaryota, kingdom: Viridiplantae, phylum: Streptophyta, subclass: asterids, order: Dipsacales, family: Adoxaceae, genus: Viburnum, species: Viburnum acerifolium ; 295451
ATGTCACCACAAACAGAGACTAAAGCAAGTGCTGGATTCAAAGCTGGTGTTAAAGATTACAAATTGACTTATTATACTCC
TGAATATGAAACCAAAGATACTGATATCTTGGCAGCATTCCGAGTAACTCCTCAACCTGGAGTTCCACCTGAAGAAGCAG
GGGCCGCGGTAGCTGCCGAATCTTCTACTGGTACATGGACAACTGTGTGGACTGATGGACTTACCAGCCTTGATCGTTAC
AAAGGGCGATGCTACCACATCGAGCCCGTTGCTGGCGAAGAAAGTCAATTTATTGCTTATGTAGCTTACCCATTAGACCT
TTTTGAAGAAGGTTCTGTTACTAACATGTTTACTTCCATTGTGGGTAATGTATTTGGGTTCAAAGCCCTGCNNGCTCTAC
GTCTGGAAGATCTGCGAATTCCTGTTGCTTATGTTAAAACTTTCCAAGGCCCGCCTCATGGCATCCAAGTTGAGAGAGAT
AAATTGAACAAGTATGGTCGACCCCTGTTGGGATGCACTATTAAACCTAAATTGGGGTTATCTGCTAAAAACTACGGTAG
AGCGGTTTATGAATGTCTCCGCGGTGGACTTGATTTTACCAAAGACGATGAGAACGTGAACTCCCAACCATTTATGCGTT
GGAGAGATCGTTTCTTATTTTGTGCCGAAGCAATTTATAAAGCACAAGCTGAAACAGGTGAAATCAAAGGGCATTACTTG
AATGCTACTGCGGGTACATGCGAAGATATGATGAAAAGGGCTGTATTTGCCAGAGAATTGGGAGTTCCTATCGTAATGCA
TGACTACTTAACAGGGGGATTCACTGCAAATACTACCTTGGCTCATTATTGCCGAGATAATGGCCTACTTCTTCACATCC
ACCGCGCAATGCATGCAGTTATTGATAGACAGAAGAATCATGGTATGCACTTTCGTGTACTAGCTAAAGCGTTACGTATG
TCTGGTGGAGATCATATTCACGCCGGTACCGTAGTAGGTAAACTTGAAGGGGAAAGAGAGATCACTTTGGGCTTTGTTGA
TTTACTGCGCGATGATTTTATTGAAAAAGATCGAAGTCGCGGTATTTATTTCACTCAAGATTGGGTCTCTCTACCAGGTG
TTCTGCCCGTGCGTTCGGGGGGTATTCACGTTTGGCATATGCCCGCTCTGACCGAGATCTTTGGGGATGATTCCGTACTA
CAGTTCGGTGGAGGAACTTTAGGACACCCTTGGGGAAATGCACCCGGTGCCGTAGCTAATCGAGTAGCTCTAGAAGCATG
TGTACAAGCTCGTAATGAGGGACGTGATCTTGCTCGTGAGGGTAATGAAGTTATCCGTGANGCTAGCAAATGGAGTCCTG
AACTAGCTGCTGCTTGTGAGGTATGGAAGGAAATCAAATTTGAATTTGAAGCAATGGATACTTTGTAA
>295454 ; superkingdom: Eukaryota, kingdom: Viridiplantae, phylum: Streptophyta, subclass: asterids, order: Dipsacales, family: Caprifoliaceae, genus: Valeriana, species: Valeriana officinalis ; 295454
ATGTCACCACAAACAGAGACTAAAGCAAGTGCTGGATTCAAAGCGGGCGTTAAAGATTACAAATTGACTTATTATACTCC
TGACTATCAAACCAAAGATACTGATATCTTGGCAGCATTCCGAGTAACTCCTCAACCGGGAGTTCCACCTGAAGAAGCAG
GGGCCGCGGTAGCTGCCGAATCTTCAACTGGTACATGGACAACTGTGTGGACCGATGGACTTACGAGCCTTGATCGTTAC
AAAGGGCGATGCTACCACATCGAGCCTGTTGCTGGAGAAGAAGCTAAATTTATTGCTTATGTAGCTTACCCATTAGACCT
TTTTGAAGAAGGTTCTGTTACTAATATGTTTACTTCTATTGTGGGTAATGTATTTGGGTTCAAAGCCTTGCGTGCTCTAC
GTTTGGAAGATCTGCGAATCCCTGTTGCTTATGTTAAAACTTTCCAAGGCCCGCCTCACGGTATCCAAGTTGAGAGAGAT
AAACTGAACAAGTACGGTCGTCCCCTATTGGGATGTACTATTAAACCTAAATTGGGGTTGTCTGCTAAAAACTATGGTAG
AGCGGTTTATGAATGTCTACGTGGTGGACTTGATTTTACCAAAGATGATGAGAACGTGAACTCCCAACCATTTATGCGTT
GGAGAGATCGTTTCTTATTTTGTGCCGAAGCCATTTATAAATCACAATCTGAAACAGGTGAAATCAAAGGGCATTACTTG
AATGCTACTGCGGGTACATGTGAAGAAATGATCAAAAGGGCTGTATTTGCCAGAGAATTGGGAGTTCCTATCGTAATGCA
CGACTACCTAACAGGGGGATTCACCGCAAATACTAGCTTGGCTCATTATTGCCGAGATAATGGCCTACTTCTTCACATCC
ACCGCGCAATGCATGCAGTTATTGATAGACAGAAGAATCATGGTATACACTTTCGTGTACTAGCCAAAGCGTTACGTATG
TCTGGTGGAGATCATATTCACTCCGGTACCGTAGTCGGTAAACTTGAAGGAGAAAGAGAGATCACTTTGGGCTTTGTTGA
TTTACTGCGCGATGATTTTATTGAAAAAGATCGAAGTCGCGGTATTTATTTCACCCAAGATTGGGTCTCTCTACCGGGTG
TTCTACCTGTAGCTTCGGGGGGTATTCACGTTTGGCATATGCCCGCTCTGACCGAGATCTTTGGGGATGATTCTGTCCTA
CAGTTCGGCGGAGGAACTTTAGGGCACCCTTGGGGAAATGCGCCTGGTGCCGTAGCTAATCGAGTCGCTCTAGAAGCATG
TGTACAGCTGCGTAATGAGGGACGTGATCTTGCTCGTGAGGGTAATGAAATTATCCGTGCGGCTTGCAAATGGAGTCCTG
AACTAGCTGCTGCTTGTGAGGTATGGAAGGAGATCAAATTTGAATTTGAGCCAGTAGATACGTGTAATCAGTAA
>295693 ; superkingdom: Eukaryota, kingdom: Viridiplantae, phylum: Streptophyta, class: Cycadopsida, order: Cycadales, family: Zamiaceae, genus: Zamia, species: Zamia inermis ; 295693
NNNNNNNNNNNNNNNNNNNNNNNNNNNNNNGTCGGATTTAAAGCTGGTGTTAAAGATTACACAATAACTTATTACACTCC
TGACTATGAAACCAAAGATACCGATATCTTGGCAGCGTTCCGAGTAACTCCTCAACCTGGGGTGCCCGCTGAGGAAGCGG
GGGCTGCAGTAGCTGCTGAATCTTCCACTGGTACATGGACCACTGTTTGGACCGATGGACTTACCAGTCTTGATCGTTAC
AAGGGGCGATGCTATGACATCGAGCCCGTTCCTGGGGAAGAGACTCAATTTATTGCCTATGTAGCCTACCCTTTAGACCT
CTTTGAAGAAGGTTCTGTTACTAACATGTTCACTTCCATTGTAGGTAATGTATTTGGATTCAAAGCCCTACGAGCTATAC
GCCTAGAAGATTTGCGAATTCCTCCTGCTTATTCCAAAACTTTCCAAGGTCCACCTCATGGTATCCAAGTTGAAAGAGAT
AAGTTAAACAAATATGGCCGTCCCCTATTGGGATGTACCATTAAACCAAAATTGGGTTTATCTGCCAAAAACTATGGTAG
AGCAGTTTACGAATGCCTTCGTGGTGGACTTGATTTTACCAAAGATGATGAGAACGTAAATTCCCAACCATTTATGCGCT
GGAGAGATCGTTTCTGCTTCTGTGCAGAAGCAATTTATAAAGCTCAGGCTGAGACGGGTGAAATTAAGGGACATTACTTG
AATGCTACCGCAGGTACATGTGAAGAAATGATAAAAAGGGCTGTATTTGCCAGAGAATTGGGAGTTCCTATCGTCATGCA
TGACTACCTGACGGGAGGTTTTACAGCGAATACCAGCTTGGCTCATTATTGCCGAGACAATGGCCTACTTCTTCACATTC
ACCGCGCAATGCATGCAGTTATTGACAGACAAAGAAATCATGGTATGCACTTCCGTGTACTAGCTAAAGCATTGCGCATG
TCCGGTGGAGATCATGTTCACGCCGGTACTGTAGTAGGTAAACTTGAAGGAGAACGAGAAGTCACTTTGGGTTTTGTTGA
TCTATTGCGTGATGATTTTATTGAAAGAGACCGAAGTCGCGGTATTTATTTCACTCAAGATTGGGTATCTATGCCAGGTG
TTCTGCCCGTAGCTTCGGGGGGTATTCACGTTTGGCATATGCCTGCTCTGACCGAGATCTTTGGGGATGATTCCGTACTA
CAGTTCGGCGGGGGAACTTTGGGACACCCTTGGGGAAATGCACCTGGTGCAGCAGCGAATCGAGTCGCCTTAGAAGCTTG
TGTACAAGCTCGTAATGAAGGACGTGATCTTGCTCGTGAAGGTAATGAAGTGATCCGTGAAGCTAGTAAATGGAGCCCCG
AGCTAGCTGCTGCTTGTGAAGTATGGAAGGAGATCAAATTTGAATTTGATACAATTGATGTTTTGTAA
>297134 ; superkingdom: Eukaryota, kingdom: Viridiplantae, phylum: Streptophyta, subclass: asterids, order: Aquifoliales, family: Aquifoliaceae, genus: Ilex, species: Ilex pernyi ; 297134
AAATAAAGTAAAATATGTCGAAATTTTTTACGAAAATTATCGAATTCAAAATAAATGTCCGATAGCAAGTTGATCGGTTA
ATTCAATAAGAAATGGGAGTTAGCACTTGATTTCGTTGGTACCATCCAATTCAACTGTTTATTTATTCAATGAGTGAATT
TTCCAGTTCCACCAACCCATTTTAAAATCTCAAGTGGATGAATAAGAATCTTGAGAAAGTCTTTCATTTGTCTATCATTA
TAGACAATCCCATCCATATTATCTATGGAATTCGAACCTGAACTCTATTTATGATTTATTATTTCTATCTCATTGGCTCT
TCTTATTTCTTATTTCATCATATCGGTTTACGCCTAGCCTATTCTTTTCATTTTTTTTTTTTTTCTTTTTATTTTTATAC
CTTTTAATAGATGAATTTTACATCTAGGATTTACATATACAACATATACCACTGTCAAGAGGGAATTTCTTATTATTTAG
GTTCCATTTAGGTATTTCGATTCAAAAAAAGAGGGTAAAAAGTAAGAATTGGGTTGCGCCATATATATGAAAGAGTATAC
AATAATGATGTATTTGGCGAATCAAATACCATGGTCTAATAATCAAGCATTCTGATTAGTTGATAATTTAGTATTAGTTG
GGAATTTTGTGAAAGATTCTTGTGAAAGATTTCATTAACGCCTAATTCATGTCGAGTAGACCTTGTTGTTGTGAGAATTC
TTAATTCATGAGTTGTAGGGAGGGATTTATGTCACCACAAACAGAAACTAAAGCAAGTGTTGGATTCAAAGCTGGTGTTA
AAGATTACAAATTGAATTATTATACTCCTGACTATGTCACCAAAGATACTGATATCTTGGCAGCATTCCGAGTATCTCCT
CAACCTGGAGTTCCACCTGAAGAAGCAGGG
>304032 ; superkingdom: Eukaryota, kingdom: Viridiplantae, phylum: Streptophyta, order: Saxifragales, family: Saxifragaceae, genus: Astilbe, species: Astilbe taquetii ; 304032
ATGTCACCACAAACAGAGACTAAAGCAAGTGTTGGATTCAAAGCTGGTGTTAAAGATTACAAATTGACTTATTATACTCC
TGATTATGAAACCAAAGATACTGATATCTTGGCAGCATTCCGAGTAACTCCTCAACCTGGAGTTCCACCTGAGGAAGCGG
GGGCAGCGGTAGCTGCTGAATCTTCTACTGGTACATGGACAACTGTGTGGACCGATGGACTTACCAGCCTGGATCGTTAC
AAAGGACGATGCTATCACATCGAGCCCGTTGCTGGAGAAGAAAATCAATTTATTGCTTATGTAGCTTACCCCTTAGACCT
TTTTGAAGAAGGTTCTGTTACTAACATGTTTACTTCCATTGTGGGTAATGTATTTGGGTTCAAAGCCCTGCGCGCTCTAC
GTCTAGAGGATCTGCGAATCCCTGTTGCTTATGTTAAAACTTTCGAAGGCCCGCCTCATGGGATCCAAGTTGAGAGAGAT
AAATTGAACAAGTATGGTCGTCCCCTATTGGGATGTACTATTAAACCTAAATTGGGCTTATCTGCTAAGAACTACGGTAG
AGCAGTTTATGAATGTCTACGTGGTGGACTTGACTTTACCAAAGATGATGAAAACGTGAACTCCCAACCATTTATGCGTT
GGAGAGACCGTTTCTTATTTTGTGCAGAAGCTCTTTATAAAGCACAAGCTGAAACAGGTGAAATCAAAGGGCATTACTTG
AATGCTACTGCAGGTACATGCGAAGAAATGATGAAAAGGGCAGTATTTGCCAGAGAATTGGGAGTTCCTATCGTAATGCA
TGATTACTTAACAGGGGGATTCACTGCAAATACTAGCTTAGCCTTTTATTGCCGAGATAATGGCCTACTTCTTCACATCC
ACCGTGCAATGCATGCAGTTATTGATAGACAGAAGAATCATGGTATACACTTTCGTGTACTAGCTAAAGCATTACGTATG
TCTGGTGGAGATCATATTCACTCTGGTACCGTAGTAGGTAAACTTGAAGGGGAAAGAGAGATCACTTTGGGCTTTGTTGA
TTTACTACGTGATGATTTTATTGAAAAAGACCGAAGTCGCGGTATTTATTTCACTCAAGATTGGGTCTCTCTACCAGGTG
TTCTGCCCGTGGCTTCAGGGGGTATTCACGTTTGGCATATGCCTGCTCTGACCGAGATCTTTGGAGATGATTCCGTATTA
CAGTTCGGTGGAGGAACTTTAGGACACCCTTGGGGAAATGCACCGGGTGCCGTAGCTAATCGAGTTGCTCTAGAAGCATG
TGTACAAGCTCGTAATGAGGGACGTGATCTTGCTCGTGAGGGTAATGAAATTATCCGTGAGGCTTCCAAATGGAGTCCTG
AACTAGCTGCTGCTTGTGAAGTATGGAAGGAGATCAAATTTGAATTCGAGGCAATGGATACTTTGTAA
>304063 ; superkingdom: Eukaryota, kingdom: Viridiplantae, phylum: Streptophyta, class: Andreaeopsida, order: Andreaeales, family: Andreaeaceae, genus: Andreaea, species: Andreaea rupestris ; 304063
AGGTGTTGGATTTAAAGCTGGTGTTAAAGATTACAGACTAACTTATTACACTCCAGATTATGAGACCAAAGATACCGATA
TTTTGGCAGCATTTCGAATGACTCCTCAACCTGGAGTACCACCTGAAGAAGCGGGAGCTGCAGTAGCTGCAGAATCTTCT
ACTGGTACATGGACAACTGTTTGGACTGATGGACTTACTAACCTTGATCGTTATAAAGGTCGATGTTATGACATCGAACC
TGTTGCTGGAGAAGAAAATCAATATATTGCTTATGTTGCTTATCCATTAGATTTATTTGAAGAAGGTTCTGTTACCAACT
TATTTACTTCTATTGTAGGTAATGTTTTTGGATTTAAGGCTTTACGAGCTTTACGTCTAGAAGATTTACGAATTCCTCCA
GCTTATTCCAAAACTTTCCAAGGACCACCTCATGGTATCCAAGTTGAAAGAGATAAATTGAACAAATATGGTCGTCCTTT
ATTAGGATGTACTATCAAACCAAAATTAGGTTTATCTGCTAAAAATTATGGTAGAGCAGTATACGAATGTCTTCGTGGTG
GACTCGATTTTACCAAAGACGATGAAAATGTAAATTCTCAACCTTTTATGCGTTGGAGAGATCGTTTCGTATTCATAGCG
GAAGCTATTTATAAATCTCAAGCTGAAACAGGTGAAATCAAAGGGCATTATTTAAATGCTACTGCAGGTACATGTGAAGA
AATGCTAAAAAGAGCAGAATTTGCTAGAGAATTAGGTGTTCCTATTGTTATGCATGACTATTTGACAGGTGGTTTTACTG
CAAATACTAGTTTGGCTCATTATTGCCGAGATAATGGTCTACTTCTTCACATTCACCGTGCAATGCATGCAGTTATTGAC
CGACAAAAAAATCATGGTATGCATTTTCGTGTATTAGCTAAAGCATTACGTCCATCTGGTGGAGATCATATTCATGCTGG
TACTGTAGTAGGTAAACTTGAAGGAGAACGTCAAGTAACTTTAGGATTCGTTGATCTACTTCGTGATGACTATATTGAGA
AAGACCGAAGTCGCGGTATTTATTTTACTCAAGACTGGGTTTCTTTACCAGGTGTTTTACCTGTAGCTTCTGGTGGTATT
CACGTTTGGCATATGCCTGCTTTAACCGAAATTTTTGGCGACGATTCTGTATTACAATTTGGTGGAGGAACTTCGGGACA
TCCTTGGGGGAATGCACCTGGTGCAGTTGCTAATAGAGTTGCTTTAGAAGCTTGTGTACAGGCTCGTAATGAAGGACGTG
ACCTTGCTCGTGAAGGTAATGAAATTGTTCGTGAGGCGGCTAAGTGGAGTCCTGAATTAGCTGCTGCTTGTGAA
>304263 ; superkingdom: Eukaryota, kingdom: Viridiplantae, phylum: Streptophyta, class: Ophioglossopsida, order: Ophioglossales, family: Ophioglossaceae, genus: Botrychium, species: Botrychium biternatum ; 304263
ATGTCACCACAAACGGAGACTAAAGCAGGTGTTGGATTCAAAGCTGGTGTTAAAGATTATCGATTGACCTATTACACTCC
CGATTACAAAACCAAGGATACTGATATCCTAGCAGCTTTTCGAATGACTCCCCAACCTGGAGTGCCAGCTGAGGAAGCGG
GAGCCGCGGTAGCTGCTGAATCTTCCACCGGTACGTGGACCACCGTATGGACCGATGGACTTACCAGCCTTGATCGTTAC
AAGGGTCGATGCTATGAAATCGAACCTGTTCCCGGGGAGGAGAATCAATTCATTGCTTATGTGGCGTATCCTCTAGATCT
TTTTGAGGAAGGTTCTGTCACCAACATGTTCACTTCCATTGTAGGTAACGTATTCGGATTCAAGGCATTGAGAGCTTTAC
GGTTGGAAGATTCAAGAATCCCCCCTGCTTATTCTAAGACTTTCACGGGTCCGCCTCACGGTATTCAAGTCGAGAGGGAT
AAATTAAACAAATACGGTCGCCCCTTACTAGGATGTACCATCAAACCCAAATTGGGATTATCTGCCAAAAATTATGGTAG
AGCTGTTTATGAATGTTTACGTGGTGGGCTCGATTTCACCAAGGATGATGAAAACGTAAATTCCCAACCGTTTATGCGTT
GGAGAGATCGTTTCTTATTCGTGGCAGAAGCTCTTTTCAAATCTCAAGCTGAAACGGGTGAGATTAAGGGGCATTACTTA
AACGCTACCGCGGGTACTTGTGAGGAAATGCTAAAAAGAGCAGTATTTGCTCGAGAATTGGGAGTACCCATTGTCATGCA
CGATTATTTGACAGGAGGATTCACTGCAAATACTAGCTCAGCTTTCTACTGCCGGGATAATGGTCTACTCCTTCACATTC
ATCGTGCAATGCATGCTGTTATTGATAGGCAAAAGAATCATGGTATCCACTTCCGTGTATTGGCCAAAGCATTGCGTATG
TCCGGCGGGGATCATATTCATTCCGGTACTGTAGTGGGTAAACTTGAGGGAGAACGCGAAATAACTCTAGGCTTCGTTGA
TCTACTCCGTGACGATTATATCGAGAAAGATCGAAGCCGCGGCATCTATTTCACCCAAGATTGGGTATCTATGCCGGGTG
TACTGCCTGTAGCTTCGGGAGGCATCCATGTTTGGCATATGCCCGCTTTGACTGAAATCTTCGGGGACGATTCCGTACTC
CAATTTGGTGGAGGAACTTTGGGACACCCCTGGGGTAATGCACCTGGTGCAGTGGCCAATCGAGTTGCTCTGGAAGCTTG
TGTACAGGCTCGTAATGAAGGGCGTGATCTTGCTCGTGAAGGTAATGAAATTATTCGTGAAGCTGCTAAGTGGAGTCCCG
ACTTAGCCGCTGCTTGTGAGGTCTGGAAAGCGATTAAGTTCGAATTCGCTGCGGTTGACACATTGTAA
>304278 ; superkingdom: Eukaryota, kingdom: Viridiplantae, phylum: Streptophyta, class: Bryopsida, subclass: Bryidae, superorder: Hypnanae, order: Hypnales, family: Pylaisiadelphaceae, genus: Brotherella, species: Brotherella recurvans ; 304278
AGGTGTTGGATTTAAAGCTGGTGTTAAAGATTACAGATTAACTTATTACACCCCAGATTATCAAACTAAAGACACTGATA
TTTTGGCAGCATTTCGGATGACGCCTCAACCAGGAGTACCCGCTGAAGAGGCAGGAGCTGCAGTAGCTGCGGAATCCTCC
ACCGGTACATGGACCACTGTTTGGACTGATGGGCTTACCAGTCTCGATCGTTATAAAGGACGATGCTATGATCTTGAAGC
AGTTCCTGGAGAAGAAAATCAATATATTGCTTATGTTGCTTATCCATTAGATCTATTTGAAGAAGGTTCTGTTACCAATT
TATTCACCTCTATTGTTGGTAATGTTTTTGGATTCAAGGCTTTACGAGCTTTACGTCTGGAAGATTTACGTATTCCTCCA
GCTTATTCCAAAACTTTCCAAGGCCCACCTCATGGTATTCAAGTTGAAAGAGATAAATTAAATAAATATGGTCGTCCATT
ATTAGGATGTACTATTAAGCCAAAATTAGGTTTATCCGCTAAAAACTATGGTAGAGCTGTATATGAATGTCTTCGTGGTG
GACTTGATTTCACAAAGGATGATGAAAACGTAAATTCTCAACCTTTTATGCGTTGGAGAGATCGTTTCTTATTTGTAGCT
GAAGCTATTTACAAATCTCAAGCTGAAACAGGTGAAATTAAAGGACATTATTTAAATGCTACCGCAGGTACATCTGAAGA
AATGTTGAAAAGAGCTCAATTTGCTAGAGAACTAGGCATGCCTATTATTATGCACGACTATTTAACAGGTGGTTTTACTG
CAAACACTAGTTTGGCTCATTATGCTCGTGATAATGGCTTGCTTCTTCATATTCACCGCGCAATGCATGCAGTTATTGAC
CGACAAAAAAATCATGGTATGCATTTCCGTGTATTAGCTAAAGCATTACGTCTATCCGGTGGAGACCATATTCACGCTGG
TACCGTGGTAGGTAAACTTGAAGGAGAACGTCAAGTAACTTTAGGATTTGTTGATCTACCTCGTGATGATTATATCGAAA
AAGATAGAAGCCGTGGTATCTATTTCACCCAAGATTGGGTTTCTTTACCAGGTGTTTTACCTGTAGCTTCTGGTGGTATT
CATGTTTGGCATATGCCAGCATTAACTGAAATCTTTGGAGATGATTCTGTATTACAGTTTGGTGGAGGAACTTTAGGTCA
CCCTTGGGGTAATGCACCTGGAGCAGTTGCTAATAGAGTTGCTTTAGAAGCCTGTGTACAAGCTCGTAATGAAGGACGTG
ATCTTGCTCGTGAAGGTAACGAAGTTATTCGTGAAGCTACTAAATGGAGTCCTGAATTAGCTGCGGCTTGTGAAGTTT
>304310 ; superkingdom: Eukaryota, kingdom: Viridiplantae, phylum: Streptophyta, subclass: rosids, order: Fagales, family: Fagaceae, genus: Castanea, species: Castanea sativa ; 304310
ATGTCACCACAAACAGAGACTAAAGCAAGTGTTGGATTCAAAGCTGGTGTTAAAGATTATAAATTGACTTATTATACTCC
TGACTATCAAACCAAAGATACTGATATCTTGGCAGCCTTCCGAGTAACTCCTCAACCTGGAGTTCCGCCGGAGGAAGCAG
GGGCCGCGGTAGCTGCTGAATCTTCCACTGGGACATGGAGAACTGTGTGGACTGACGGGCTTACCAGTCTTGATCGTTAC
AAAGGACGATGCTACCACATCGAGCCGGTTGCTGGAGAAGAAAATCAATTTATTGCTTATGTAGCTTACCCCTTAGACCT
CTTTGAAGAAGGTTCTGTTACTAACATGTTTACTTCCATTGTGGGTAATGTATTTGGATTCAAGGCCCTGCGCGCTCTAC
GTCTGGAGGATTTGCGAATCCCTACTTCTTATTCTAAAACTTTCCAAGGTCCGCCTCATGGCATCCAAGTTGAGAGGGAT
AAATTAAACAAGTATGGCCGCCCCCTATTAGGATGTACTATTAAACCTAAATTGGGATTATCCGCTAAGAATTACGGTAG
AGCAGTTTATGAATGTCTCCGCGGTGGGCTTGATTTTACCAAAGATGATGAGAACGTTAATTCCCAACCATTTATGCGTT
GGAGAGACCGTTTCCTATTTTGTGCCGAAGCAATTTATAAAGCGCAGGCTGAAACAGGTGAAATCAAGGGGCATTACTTG
AATGCTACTGCAGGTACATGCGAAGAAATGATCAAAAGGGCTGTATTTGCCAGAGAACTGGGAGTTCCTATCGTAATGCA
TGACTACTTAACCGGGGGGTTCACTGCAAATACTAGCTTGGCTCATTATTGCCGAGATAATGGTCTACTTCTTCACATCC
ATCGTGCAATGCATGCAGTTATTGATCGACAGAAGAATCATGGTATACACTTTCGTGTACTAGCTAAAGCATTACGTATG
TCTGGTGGAGATCATATTCATGCCGGTACCGTAGTAGGTAAACTTGAAGGGGAAAGAGAAATCACTTTAGGCTTTGTTGA
TTTACTACGTGATGATTATATTGAAAAAGATCGAAGCCGCGGTATTTATTTCACTCAAGATTGGGTCTCTTTACCAGGTG
TTCTGCCCGTGGCTTCAGGGGGTATTCACGTTTGGCATATGCCTGCTTTGACCGAAATCTTTGGAGATGATTCCGTACTA
CAATTTGGCGGAGGAACTTTGGGGCACCCTTGGGGAAATGCACCTGGTGCCGTAGCTAATCGAGTAGCTCTAGAAGCATG
TGTACAAGCTCGTAATGAGGGACGTGATCTTGCTCGTGAGGGTAATGAAATTATTCGTGAGGCTGCTAAATGGAGTCCTG
AGCTAGCTGCTGCTTGTGAAGTATGGAAAGAGATCAAATTTGAATTCCCAGCAATGGATACTTTGTAA
>304543 ; superkingdom: Eukaryota, kingdom: Viridiplantae, phylum: Streptophyta, order: Saxifragales, family: Saxifragaceae, genus: Chrysosplenium, species: Chrysosplenium iowense ; 304543
NNNNNNNNNNNNNNNNNNNNNNNNNNNNNNGTTGGATTCAAAGCTGGTGTTAAAGATTACAAATTGACTTATTATACTCC
TGATTATGAAACCAAAGATACTGATATCTTGGCAGCATTCCGAGTAACTCCTCAACCGGGAGTTCCACCTGAGGAAGCGG
GGGCAGCGGTAGCTGCGGAATCTTCTACTGGTACATGGACAACTGTGTGGACCGATGGACTTACCAGCCTTGATCGTTAC
AAAGGACGATGCTATCACATCGAGCCCGTTACTGGAGAAGAAAGTCAATTTATTGCTTATGTAGCTTATCCCTTAGACCT
TTTTGAAGAAGGTTCTGTTACTAATATGTTTACTTCCATTGTGGGTAATGTATTTGGGTTCAAAGCCCTGCGTGCTCTAC
GTCTAGAGGATCTACGAATCCCTGTTGCTTATGTTAAAACTTTTCAAGGCCCGCCTCATGGCATCCAAGTTGAGAGAGAT
AAATTGAACAAGTATGGTCGTCCCCTATTGGGATGTACTATTAAACCTAAATTGGGCTTATCCGCTAAGAACTACGGTAG
AGCAGTTTATGAATGTCTCCGTGGTGGACTTGACTTTACCAAAGATGATGAAAACGTGAACTCCCAACCATTTATGCGTT
GGAGAGACCGTTTCTTATTTTGTGCTGAAGCAATTTATAAATCACAAGCCGAAACAGGTGAAATCAAAGGACATTACTTG
AATGCTACTGCGGGTACATGTGAAGAAATGATGAAAAGGGCAGTATTTGCCAGAGAATTGGGAGTTCCTATCGTAATGCA
CGATTACTTAACGGGGGGATTCACTGCAAATACTAGCTTATCTCATTATTGCCGAGATAATGGCCTACTTCTTCACATCC
ATCGTGCAATGCATGCAGTTATTGATAGACAGAAGAATCATGGTATACACTTTCGTGTACTAGCTAAAGCGTTACGTATG
TCTGGTGGAGATCATATTCACTCTGGTACCGTAGTAGGTAAACTTGAAGGGGAAAGAGAAATCACTTTGGGCTTTGTTGA
TTTACTACGTGATGATTTCATTGAAAAAGACCGAAGTCGCGGTATTTATTTTACTCAAGATTGGGTCTCTCTACCAGGTG
TTCTGCCTGTGGCTTCAGGGGGTATTCACGTTTGGCATATGCCTGCTTTGACCGAGATCTTTGGAGATGATTCCGTACTA
CAGTTCGGTGGAGGAACTTTAGGACACCCTTGGGGAAATGCGCCGGGTGCTGTAGCTAATCGAGTTGCTCTAGAAGCATG
TGTACAAGCTCGTAATGAGGGACGTGATCTTGCTCGTGAGGGTAATGAAATTATCCGTGAAGCTTGCAAATGGAGTCCTG
AACTAGCTGCTGCTTGTGAAGTATGGAAGGAAATCAAATTTGAATTCGAGGCAATGGATACTTTGTAA
>308894 ; superkingdom: Eukaryota, kingdom: Viridiplantae, phylum: Streptophyta, class: Polypodiopsida, order: Schizaeales, family: Lygodiaceae, genus: Lygodium, species: Lygodium japonicum ; 308894
AGACCCGTGTCGCGCTCCGATTCAGATTACTTCACCCATGTCGAGCAGATCTTGTCTTTGCAGGATTCACCACTCAAGTC
GTAGGGAGGAACCCATGTCACCACAAACGGAGACTAAAACAGGTATTGGATTCAAAGCTGGTGTTAGAGATTATCGATTG
ACCTACTACACTCCCGAATATGAAACAAAAGATACTGATATCTTAGCAGCTTTTCGAATGACCCCACAACCCGGAGTACC
TCCCGAAGAAGCTGGAGCTGCAGTAGCTGCAGAATCTTCTACAGGTACGTGGACCACAGTCTGGACTGATGGGCTCACCA
GTCTTGATCGTTACAAAGGTCGATGCTACGATATTGAACCCGTTGCTGGGGAGGAAAATCAATACATAGCCTATGTAGCT
TATCCTTTGGATTTGTTTGAAGAAGGTTCCGTTACTAATATGTTCACCTCCATTGTAGGTAATGTATTCGGATTCAAAGC
CTTACGGGCCTTACGCTTAGAAGATCTGAGAATCCCTCCTGCTTATTCAAAAACCTTCATGGGTCCTCCTCATGGTATCC
AAGTCGAAAGGGACAAATTGAACAAATATGGTCGCCCCTTATTAGGATGTACGATTAAGCCCAAGTTGGGACTATCTGCC
AAAAATTATGGTAGAGCTGTCTATGAATGCCTCCGTGGCGGACTGGATTTCACCAAGGATGATGAAAACGTTAATTCCCA
ACCGTTTATGCGTTGGAGGGATCGTTTCTTGTTCGTAGCAGAAGCTCTTTTCAAGTCTCAGGCTGAAACTGGCGAAATCA
AGGGGCATTACTTAAACGCCACTGCGGGAACTTGCGAGGAAATGATGAAAAGAGCAGTCTTCGCTAGGGAACTAGGGGCG
CCCATTGTCATGCACGACTATCTGACTGGAGGATTCACCGCAAATACTAGTTTGGCTTTTTACTGTAGAGATAATGGATT
GCTTTTACATATTCACCGTGCAATGCATGCCGTTATCGACAGACAAAAAAACCACGGTATGCATTTCCGCGTATTGGCTA
AAGGTCTACGCATGTCTGGTGGGGACCACATCCATGCAGGAACCGTAGTCGGAAAACTCGAAGGAGAACGAGAAGTCACT
TTGGGGTTTGTCGATTTACTTCGTGACGATTATATCGAGAAAGACCGGAGTCGTGGTATCTACTTCACCCAGGATTGGGT
ATCCATGCCAGGCGTGATACCCGTAGCCTCCGGGGGTATACATGTTTGGCACATGCCCGCACTAACAGAAATCTTCGGGG
ACGATTCTGTCCTACAGTTTGGTGGAGGAACTTTGGGGCATCCTTGGGGAAACGCACCGGGCGCTGTTGCTAATCGAGTT
GCTCTAGAAGCTTGTGTACAAGCCCGCAATGAAGGACGTGATCTTGCTCGTGAAGGTAATGAAATTATTCGTGAAGCTGC
TAAATGGAGTCCCGAATTGGCTGCTGCTTGTGAAGTGT
>309045 ; superkingdom: Eukaryota, kingdom: Viridiplantae, phylum: Streptophyta, class: Polypodiopsida, order: Salviniales, family: Marsileaceae, genus: Marsilea, species: Marsilea quadrifolia ; 309045
TTAGTATAACTATCGTATACAGGTTACATCACCGAAACCGACTTTCTCGAAATACCCCACCCATGTCGAGCAGATCTCGT
CTTTACCAAATTAGTCATAGGGAGGAACCCATGTCACCACAAACGGAGACTAAAGCAGGGGTTGGATTCAAAGCTGGTGT
TAAAGATTATCGATTGACCTATTACACTCCCGAATATCAGACCTCACCCCATGATATCTTGGCAGCCTTTAGAATGACCC
CGCAACCCGGAGTACCACCTGAGGAAGCTGGAGCTGCAGTAGCTGCAGAATCTTCTACAGGTACATGGACTACCGTATGG
ACGGACGGACTTACCAGTCTTGACCGTTACAAAGGTCGTTGCTACGATATCGAACCCGTTGCCGGAGAGGAAAACCAATA
CATTGCATATGTAGCTTACCCCTTGGATCTATTTGAAGAGGGTTCTGTTACCAACATGTTCACCTCTATTGTAGGTAACG
TATTTGGATTCAAGGCTCTACGTGCTCTTCGACTAGAAGATCTTCGAATCCCTCCTGCTTATTCCAAAACTTTCATTGGA
CCCCCTCACGGTATCCAGGTTGAAAGAGATAAACTGAACAAATACGGACGTCCTTTATTAGGATGTACCATCAAGCCAAA
ACTAGGCTTATCTGCTAAAAACTATGGTAGAGCTGTTTACGAATGTCTTCGTGGTGGACTTGACTTCACCAAGGATGATG
AGAACGTAAACTCACAACCATTCATGCGTTGGAGAGACCGTTTCTTATTCGTAGCAGAAGCTCTTTTCAAGTCTCAAGCT
GAAACCGGCGAAATCAAGGGACACTACTTAAACGCTACTGCGGGTACTTGTGAAGAAATGATGAAAAGAGCTGTTTTCGC
AAGAGAGCTGGGAGCGCCTATTGTTATGCACGACTACCTGACCGGAGGGTTTACTGCAAACACTAGCTTAGCTTTCTACT
GTCGAGACAACGGATTGCTTCTTCACATTCACCGTGCAATGCATGCTGTTATCGATAGACAGAAAAACCACGGTATCCAC
TTCCGTGTATTAGCTAAAGCATTACGTATGTCTGGTGGGGACCACATCCACGCTGGAACCGTAGTAGGTAAACTAGAAGG
TGAACGAGAAGTAACTTTGGGCTTCGTCGATTTGCTTCGTGACGATTACATCGAAAAAGATCGTAGCCGTGGTATCTACT
TCACCCAAGATTGGGTATCTATGCCAGGGGTACTGCCCGTAGCTTCTGGAGGTATCCACGTATGGCACATGCCTGCTCTA
ACCGAAATCTTCGGAGACGATTCCGTCTTACAGTTCGGTGGAGGAACTCTGGGCCACCCTTGGGGAAATGCACCTGGAGC
TGTAGCTAACAGAGTTGCGTTAGAGGCTTGTGTACAAGCTCGTAACGAAGGACGTGACCTTGCTCGCGAAGGTAACGAAA
TTATTCGTGAAGCTAGTAAGTGGAGTCCTGAATTGGCTGCTGCCTGCGAAGTAT
>310371 ; superkingdom: Eukaryota, kingdom: Viridiplantae, phylum: Streptophyta, class: Sphagnopsida, order: Sphagnales, family: Sphagnaceae, genus: Sphagnum, species: Sphagnum palustre ; 310371
AGGTAGTGGATTTAAAGCTGGTGTTAAAGATTACAGGTTGACTTATTACACCCCGGAGTATGCTGTCAAAGATACCGACA
TTTTGGCAGCATTTCGAATGACTCCTCAACCTGGAGTACCACCCGAGGAAGCAGGAGCTGCAGTAGCTGCGGAATCTTCC
ACCGGTACATGGACTACCGTTTGGACCGATGGACTTACCAGTCTTGATCGTTATAAGGGTCGATGCTACGATATCGAGCC
TGTAGCTGGAGAAGAAAATCAATATATTGCTTATGTTGCTTATCCTTCAGATTTATTCGAAGAAGGTTCTGTTACCAACT
TATTTACTTCTATTGTAGGTAATGTTTTTGGATTCAAAGCTCTACGAGCTCTACGTCTAGAGGATTTACGGATTCCCCCA
TCTTATACTAAAACTTTCCAAGGTCCACCTCATGGTATCCAAGTTGAGAGAGATAAATTAAACAAATATGGTCGTCCCCT
ATTGGGATGTACTATTAAACCAAAATTAGGTCTATCTGCTAAAAACTATGGCAGAGCAGTATATGAGTGTCTTCGTGGTG
GACTTGATTTTACGAAAGATGATGAAAACGTCAATTCTCAACCTTTCATGCGTTGGAGAGATCGCTTCCTATTTGTGGCA
GAAGCTATTTATAAATCCCAGGCTGAAACGGGTGAAATCAAGGGTCATTACTTGAATGCTACTGCAGGTACATGCGAAGA
AATGATGAAGAGAGCGGCATTTGCTAGAGAGTTAGGAGCACCTATCATCATGCATGACTATTTGACAGGTGGTTTCACTG
CAAATACTACTTTGGCTCATTATTGCCGAGATAATGGTCTACTTCTTCATATTCATCGCGCAATGCATGCAGTTATTGAC
CGACAAAAAATTCATGGTATGCACTTCCGTGTATTAGCTAAAGCATTACGTTTATCTGGTGGGGATCATATCCACGCCGG
TACTGTAGTGGGTAAACTTGAAGGGGAACGTCAAGTAACTCTGGGATTTGTTGATCTACTTCGTGATGACTATATCGAAA
AAGACCGAAGCCGTGGTATTTATTTCACCCAAGACTGGGTTTCTTTACCAGGTGTTTTACCTGTAGCTTCGGGAGGTATT
CATGTTTGGCATATGCCTGCTCTAACTGAAATTTTTGGGGATGATTCCGTATTACAGTTTGGTGGAGGAACTCTGGGACA
TCCTTGGGGGAACGCACCTGGTGCAGTTGCTAATCGAGTTGCTCTGGAAGCCTGTGTACAAGCCCGTAATGAGGGACGTG
ATCTTGCTCGTCAAGGTAATGATATTATTCGCGAAGCTGCCAAGTGGAGTCCCGAACTAGCCGCTGCTTGTGAAGTATGG
AAAGAAATCAAATTTGAGTTTGACACGATCGATACTGTTTGATATAGTTTATATTTCA
>310549 ; superkingdom: Eukaryota, kingdom: Viridiplantae, phylum: Streptophyta, order: Caryophyllales, family: Caryophyllaceae, genus: Stellaria, species: Stellaria media ; 310549
GAGGGACTTATGTCACCACAAACAGAGACTAAAGCAAGTGTTGGATTTAAAGCTGGTGTTAAAGATTACAAATTGACTTA
TTATACTCCTGAATATCAAACCCTGGATACTGATATCTTGGCAGCATTCCGAGTAACTCCTCAACCTGGAGTTCCACCAG
AAGAAGCAGGGGCCGCAGTAGCTGCCGAATCTTCTACTGGTACATGGACAACTGTATGGACCGACGGACTTACCAGTCTT
GATCGTTACAAAGGACGATGCTACCACATCGATCCCGTTCCTGGAGAAGAAAATCAATATATTTGTTATGTAGCTTACCC
CTTAGACCTTTTTGAGGAAGGCTCTGTTACTAACATGTTTACTTCCATTGTGGGTAATGTATTTGGGTTCAAAGCCTTGC
GTGCTCTACGCTTGGAAGATTTGCGAATTCCTGTTGCTTATATAAAAACTTTCCAAGGCCCGCCTCACGGTATCCAAGTT
GAAAGAGATAAATTGAACAAGTATGGCCGTCCCCTATTGGGATGCACCATTAAACCGAAATTAGGGTTATCCGCTAAAAA
CTATGGTCGCGCAGTTTATGAATGTCTTCGTGGTGGACTTGATTTTACCAAAGATGATGAAAACGTGAACTCTCAACCAT
TTATGCGCTGGAGAGACCGCTTCTTATTTTGTGCCGAAGCCATTTATAAAGCACAAGCCGAAACAGGTGAAATCAAAGGG
CATTACTTGAATGCCACTGCGGGTACATGTGAAGAAATGATCAAAAGAGCTGTATTTGCCAGAGAGTTGGGAGTTCCTAT
CGTAATGCATGACTACATAACAGGGGGATTCACTGCAAATACCAGTTTGGCTCATTATTGCCGAGATAATGGTCTACTTC
TTCACATCCACCGTGCAATGCACGCAGTTATTGATAGACAGAAGAATCATGGTATGCACTTCCGCGTACTAGCTAAAGCG
TTACGTCTGTCAGGGGGAGATCATATTCATGCCGGTACTGTAGTAGGTAAACTTGAAGGGGAAAGAGAAATCACCTTAGG
CTTTGTTGATTTACTACGCGACGATTTTACTGAAAAAGACCGAAGTCGCGGTATTTATTTCACTCAATCTTGGGTTTCTA
CACCAGGTGTTCTGCCTGTTGCTTCGGGAGGTATTCACGTTTGGCATATGCCTGCTCTAACCGAGATCTTTGGCGATGAT
TCCGTACTACAGTTTGGTGGAGGAACTCTAGGACACCCTTGGGGAAATGCACCGGGTGCTGTAGCGAATCGAGTAGCCCT
AGAAGCATGTGTACAAGCCCGTAATGAAGGACGTGATCTTGCTCGCGAGGGTAATACTATTATTCGCGAGGCTTGCAAAT
GGAGTCCTGAACTAGCTGCTGCTTGTGAAGTATGGAAGGAAATTAAATTTGAATTCCAAGCAATGGATACAATCTAAACT
AAGAAATTACTGTTCCGTCCCATTGTAAATAAAACAAAC
>336277 ; superkingdom: Eukaryota, kingdom: Viridiplantae, phylum: Streptophyta, subclass: asterids, order: Lamiales, family: Plantaginaceae, tribe: Antirrhineae, genus: Antirrhinum, species: Antirrhinum majus ; 336277
GATATCTTGGCAGCATTCCGAGTAACTCCTCAACCTGGAGTTCCGCCTGAAGAAGCAGGGGCCGCGGTANNTGCCGAATC
TTCTACTGGTACATGGACAACTGTGTGGACCGATGGACTTACTAGCCTTGATCGTTACAAAGGGCGATGCTACCACATCG
AGCCCGTTCCTGGAGAAGCAGATCAATATATCTGTTATGTAGCTTATCCTTTAGACCTTTTTGAAGAAGGTTCTGTTACT
AACATGTTTACTTCCATTGTAGGAAATGTATTTGGATTCAAAGCCCTGCGTGCTCTACGTCTGGAAGATCTGCGAATCCC
TGNTGCTTATGTTAAAACTTTCCAAGGTCCGCCTCACGGGATCCAAGTTGAGAGAGATAAATTGAACAAGTATGGTCGTC
CCCTGTTGGGATGTACTATTAAACCAAAATTGGGGTTATCCGCTAAAAACTACGGTAGAGCATGTTATGAATGTCTTCGA
GGTGGACTTGATTTTACCAAAGATGATGAGAACGTGAACTCCCAGCCATTTATGCGTTGGAGAGACCGTTTCTTATTTTG
TGCCGAAGCAATTTATAAATCACAGGCAGAAACAGGTGAAATCAAAGGTCATTACTTGAATGCTACTGCGGGTACATGCG
AAGAAATGATGAAAAGAGCTGTATTTGCTAGAGAATTGGGAGTTCCTATCATAATGCATGACTACTTAACAGGAGGATTC
ACTGCAAATACTAGCTTGGCTCATTATTGCCGAGATAATGGCCTACTTCTTCACATTCACCGTGCAATGCATGCAGTTAT
TGATAGACAGAAGAATCATGGTATACACTTCCGTGTACTAGCTAAAGCGTTACGTATGTCTGGTGGAGATCATATTCACT
CTGGTACCGTAGTAGGTAAACTTGAAGGAGAAAGAGAGATCACTTTGGGCTTTGTTGATTTACTGCGTGATGATTTTATT
GAAAAAGATCGAAGTCGCGGTATTTATTTCACTCANGATTGGGTCTCTTTACCAGGTGTTATTCCCGTGGCTTCAGGGGG
TATTCACGTTTGGCATATGCCTGCTCTGACCGAGATCTTTGGAGATGATTCCGTACTACAGTTTGGTGGAGGAACTTTAG
GACACCCTTGGGGTAATNCGCCAGGTGCCGTAGCTAACCGAGTAGCTCTAGAAGCATGTGTACAAGCTCGTAATGAAGGA
CGTGATCTTGCTGCTGAGGGTAATACCATTATCCGTGAAGCTAGCAAATGGAGTCCTGAACTAGCTGCTGCTTGTGAGGT
ATGGAAAGAGATCAAATTTGAGTTTAAACCAGTGGATACTTTGGATGTGTAA
>336358 ; superkingdom: Eukaryota, kingdom: Viridiplantae, phylum: Streptophyta, subclass: asterids, order: Gentianales, family: Apocynaceae, subfamily: Apocynoideae, tribe: Apocyneae, genus: Apocynum, species: Apocynum cannabinum ; 336358
GATATCTTGGCAGCATTCCGAGTAACTCCTCAACCTGGAGTTCCACCCGAAGAAGCAGGGGCCGCGGTAGCTGCCGAATC
TTCTACTGGTACATGGACAACTGTGTGGACCGATGGACTTACCAGCCTTGATCGTTACAAAGGGCGATGCTACCACATCG
ACGCCGTTCCTGGCGAAGAAGATCAATTTATTGCTTATGTAGCTTACCCCTTAGACCTTTTTGAAGAAGGTTCTGTTACT
AACATGCTTACTTCCATTGTAGGTAATGTGTTTGGGTTCAAAGCCCTACGCGCTCTACGTCTGGAAGATTTGCGAATCCC
TCCGGCTTATGTTAAAACCTTCCAAGGACCGCCTCATGGCATCCAGGTTGAGAGAGATAAATTGAACAAATATGGTCGTC
CCCTGTTGGGATGTACTATTAAACCTAAATTGGGTTTATCAGCTAAAAACTACGGTAGAGCGGTTTATGAATGTCTTCGT
GGTGGACTAGATTTTACCAAAGATGATGAAAACGTGAACTCACAACCGTTTATGCGTTGGAGAGATCGTTTCTTGTTTTG
TGCCGAAGCAATTTTTAAATCACAGGCTGAAACCGGCGAAATCAAAGGGCATTACTTGAATGCTACTGCAGGTACATGCG
AAGAAATGTACAAAAGAGCTATATTTGCTAGAGAATTGGGAGTTCCTATCGTAATGCATGACTATTTAACAGGAGGATTC
ACTGCAAATACGAGCTTGGCTCATTATTGCCGAGACAATGGTCTACTTCTTCACATCCACCNTGCAATGCATGCAGTTAT
TGATAGACAGAAGAATCATGGTATGCACTTCCGCGTATTAGCTAAAGCGTTACGTATGTCCGGTGGAGATCATATTCACG
CGGGTACCGTAGTAGGTAAACTTGAAGGGGAAAGAGACATCACTTTGGGCTTTGTTGATTTACTGCGTGATGATTTTATT
GAAAAAGATCGAAGTCGCGGTATTTATTTCACTCAAGATTGGGTCTCTCTACCGGGTGTTCTNNCGGTGGCTTCAGGGGG
TATTCACGTTTGGCATATGCCCGCTCTGACCGAGATCTTTGGGGATGATTCTGTACTACAGTTCGGTGGAGGAACTTTAG
GACACCCTTGGGGTAATGCGCCAGGTGCCGTAGCGAATCGAGTAGCTCTAGAAGCATGTGTACAAGCTCGTAATGAAGGA
CGTGATCTTGCTGTTGAGGGTAATGAAATTATCCGCGAGGCTAGCAAATGGAGTCCTGAATTGGCTGCTGCTTGTGAGGT
ATGGAAGGAGATCAGATTTAATTTTAAAGCAGTGGATACTTTGTAATTACCTTTT
>336399 ; superkingdom: Eukaryota, kingdom: Viridiplantae, phylum: Streptophyta, order: Nymphaeales, family: Nymphaeaceae, genus: Barclaya, species: Barclaya longifolia ; 336399
AAGTGTTGGATTCAAAGCTGGTGTTAAAGATTACAGATTGACTTATTACACTCCTGATTATGAAACCCTTGCTACTGATA
TCTTGGCAGCATTCCGAGTAACTCCTCAACCTGGAGTTCCGCCTGAGGAAGCAGGAGCTGCGGTGGCTGCCGAATCTTCC
ACTGGTACATGGACAACTGTGTGGACCGATGGACTTACCAGCCTTGATCGTTACAAAGGACGATGCTACCACATCGAGCC
AGTTGCTGGGGAGGAAAATCAATATATTGCTTATGTAGCTTACCCTTTGGACCTTTTTGAAGAAGGTTCTGTTACTAACA
TGTTTACTTCCATTGTGGGTAATGTATTTGGGTTCAAAGCCCTACGAGCTCTACGTCTGGAGGATCTGAGAATTCCTCCT
GCTTATTCTAAAACTTTCCAGGGCCCACCTCATGGAATCCAAGTTGAGAGAGATAAATTGAACAAGTATGGTCGTCCCCT
ATTGGGATGTACAATTAAACCAAAATTGGGGTTATCCGCAAAGAACTATGGGAGAGCGGTTTATGAGTGTCTCCGTGGTG
GACTTGATTTTACCAAGGATGATGAGAACGTGAACTCCCAACCGTTTATGCGTTGGAGAGACCGTTTCTTATTTTGCGCC
GAAGCTATTTATAAAGCGCAGGCCGAAACAGGTGAAATTAAAGGACATTACTTGAATGCTACTGCGGGTACATCCGAAGA
AATGATCAAAAGGGCGGTATGTGCCCGAGAGTTGGGAGTTCCTATCGTAATGCATGACTACTTAACAGGGGGATTCACCG
CAAATACTAGCTTGGCTCATTATTGCCGAGACAATGGCCTACTTCTTCACATCCACCGCGCAATGCATGCAGTTATTGAT
AGACAGAGGAATCATGGTATTCACTTTCGTGTACTAGCTAAAGCGTTGCGTATGTCTGGGGGGGATCATATTCACTCTGG
TACCGTAGTAGGTAAACTGGAAGGGGAGCGAGATGTCACTTTGGGCTTTGTTGATTTACTACGTGATGATTTTATTGAAA
AAGACCGGAGTCGCGGTATTTATTTCACTCAAGATTGGGTATCTATGCCAGGTGTTCTGCCCGTGGCTTCAGGGGGTATT
CACGTTTGGCATATGCCTGCCCTGACCGATATATTTGGGGATGATTCCGTGCTACAGTTCGGT
>336401 ; superkingdom: Eukaryota, kingdom: Viridiplantae, phylum: Streptophyta, class: Liliopsida, subclass: commelinids, order: Poales, family: Poaceae, subfamily: Bambusoideae, tribe: Bambuseae, genus: Bambusa, species: Bambusa multiplex ; 336401
TTGGATTTAAAGCTGGTGTTAAGGATTATAAATTGACTTACTACACCCCGGAGTATGAAACCAAGGATACTGATATCTTG
GCAGCATTCCGAGTAACTCCTCAGCCGGGGGTTCCGCCCGAAGAAGCAGGGGCTGCAGTAGCTGCCGAATCTTCTACTGG
TACATGGACAACTGTTTGGACTGATGGACTTACCAGTCTTGATCGTTACAAAGGACGATGCTATCACATCGAGCCCGTTG
TTGGGGAGGAAAATCAATATATCGCTTATGTAGCTTATCCATTAGACCTATTTGAAGAGGGTTCTGTTACTAACATGTTT
ACTTCCATTGTGGGTAACGTATTTGGTTTCAAAGCCCTACGCGCTCTACGTCTGGAGGATCTGCGAATTCCCACTACTTA
TTCAAAAACTTTCCTAGGTCCGCCTCATGGTATCCAAGTTGAAAGGGATAAGTTGAACAAGTACGGCCGTCCTTTTTTGG
GATGTACTATTAAACCAAAATTGGGATTATCCGCAAAAAATTATGGTAGAGCGTGTTATGAGTGTCTACGCGGTGGACTT
GATTTTACCAAAGATGATGAAAACGTAAACTCACAACCATTTAKGCGYTGGAGGGACCGTTTKGTCTTTTGTGCCGAAGC
YNYTTATAAAGCACAGGCCGAAACCGGTGAAATYAAGGGGCATTACTTGAATGCGACTGCAGGTACATGCGAAGAAATGA
TTAAGAGAGCTGTATTTGCGAGGGAATTAGGGGCTCCTATTGTAATGCATGACTACTTAACTGGGGGATTCACTGCAAAT
ACTAGTTTGGCTCATTATTGCCGCGACAATGGCCTACTTCTTCACATTCACCGGGCAATGCATGCAGTTATTGATAGACA
GAAAAATCATGGTATGCATTTTCGTGTATTAGCTAAAGCATTGCGTATGTCTGGGGGAGATCATATCCACGCCGGTACAG
TAGTAGGTAAGTTAGAAGGGGAACGCGAAATGACTTTAGGTTTTGTTGATTTATTGCGCGATGATTTTATTGAAAAAGAT
CGTGCTCGCGGTATCTTTTTCACTCAGGACTGGGTATCCATGCCAGGTGTTATACCGGTGGCTTCAGGGGGTATTCATGT
TTGGCATATGCCAGCTCTGACCGAAATCTTTGGAGATGATTCTGTATTACAATTTGGTGGAGGAACTTTAGGACATCCTT
GGGRRAATGCACCTGGTGCAGCAGCTAATCGGGTGGCTTTAGAAGCTTGTGTACAAGCTCGTAATGAAGGACGCGATCTT
GCTCGTGAAGGTAATGAAATTATCCGAGCAGCTTGCAAATGGAG
>336405 ; superkingdom: Eukaryota, kingdom: Viridiplantae, phylum: Streptophyta, subclass: asterids, family: Boraginaceae, genus: Borago, species: Borago officinalis ; 336405
GATATCTTGGCAGCATTCCGAGTAACTCCTCAACCGGGAGTTCCTCCTGAAGAAGCAGGGGCCGCAGTAGCCGCTGAATC
TTCTACTGGTACATGGACAACTGTGTGGACCGATGGACTTACCAGCCTTGATCGTTACAAAGGGCGATGCTACCACATCG
ATGCCGTTCCGGGAGAAGAAAATCAATATATATGTTATGTAGCTTATCCTTTAGACCTTTTTGAAGAAGGTTCTGTTACT
AACATGTTTACTTCCATCGTAGGTAATGTATCTGGGTTCAAAGCCTTGCGCGCTCTACGTCTGGAAGATCTGCGAATCCC
TCCTGCTTATGTTAAAACTTTCCAAGGCCCACCTCATGGGATCCAAGTTGAAAGAGATAAATTGAACAAGTACGGCCGTC
CTTTGTTGGGATGTACTATTAAACCTAAATTGGGCTTATCCGCTAAAAACTACGGTAGAGCCGTTTATGAATGTCTTCGC
GGTGGACTTGATTTTACCAAAGATGATGAAAACGTGAACTCCCAACCGTTTATGCGTTGGAGAGACCGTTTCTTATTTTG
TGCCGAAGCTCTTTATAAAGCACAAGCTGAAACAGGTGAAATCAAAGGACATTACTTAAATGCTACTGCAGGTAATTGCG
ATGAAATGATAAAAAGAGCTGTATTTGCTAGAGAATTGGGAGTTCCTATCGTTATGCACGACTACCTAACAGGGGGATTC
ACTGCAAATACTACCTTGTCTAATTATTGCCGGGATAATGGTCTACTTCTTCACATTCACCGTGCAATGCATGCGGTTAT
TGATAGACAGAAGAATCATGGTATGCACTTCCGTGTATTAGCTAAAGCGTTACGTATGTCTGGTGGAGATCATATTCACT
CTGGTACCGTAGTAGGTAAACTTGAAGGTGGAAGAAATATCACTTTGGGTTTTGTTGATTTATTGCGTGATGATTTTATT
GAAAAAGATAGAACTCGCGGTATCTATTTCACTCAAGATTGGGTCTCTCTACCAGGTGTGCTGCCTGTAGCTTCAGGAGG
TATTCACGTTTGGCATATGCCGGCTTTGGTTGAAATCTTTGGAGACGATTCCGTACTACAGTTCGGTGGAGGAACTTTAG
GACACCCTTGGGGTAATGCGCCAGGTGCCGTAGCTAATCGAGTAGTTCTAGAAGCATGTGTACAAGCTCGTAATGAAGGG
CGTGATCTTGCTCGYGARGGTRRTGATATTRTTCGTGAGGCTACCAAATGGAGTCCTGAACTAGCTGCTGCTTGTGARGT
ATGGAAGGAGATTACATTTACTTTCGAGGAAGTGGATAAATTGGATTATTGAGGCAAAATAAGGTGA
>336450 ; superkingdom: Eukaryota, kingdom: Viridiplantae, phylum: Streptophyta, order: Nymphaeales, family: Cabombaceae, genus: Brasenia, species: Brasenia schreberi ; 336450
AAGTGTTGGATTCAAAGCTGGTGTTAAAGATTACAGATTGACTTATTACACTCCTGATTATGAAACCCTTGCTACTGATA
TCTTGGCAGCATTCCGAGTAACTCCTCAACCTGGAGTTCCGCCTGAGGAAGCAGGAGCTGCGGTGGCTGCCGAATCTTCC
ACTGGTACATGGACAACTGTGTGGACCGATGGACTTACCAGCCTCGATCGTTACAAAGGACGATGCTACCACATCGAGCC
AGTTGCTGGGGAGGAAAATCAATATATTGCTTATGTAGCTTACCCTTTGGATCTTTTTGAAGAAGGTTCTGTTACTAACA
TGTTTACTTCCATTGTGGGCAATGTATTTGGGTTCAAAGCCCTACGAGCTCTACGTCTGGAGGATCTGAGAATTCCTCCT
GCTTATTCTAAAACTTTCCAGGGCCCACCTCATGGAATCCAAGTTGAGAGAGATAAATTGAACAAGTATGGTCGTCCCCT
ATTGGGATGCACTATTAAACCCAAATTGGGGTTATCTGCAAAGAACTATGGTAGAGCCGTTTATGAGTGTCTCCGTGGTG
GACTTGATTTTACCAAGGATGATGAGAACGTGAACTCCCAGCCGTTTATGCGTTGGAGAGACCGTTTCTTATTTTGCGCC
GAAGCTATTTATAAAGCACAGGCCGAAACAGGTGAAATTAAAGGACATTACTTGAATGCTACTGCAGGTACATCCGAAGA
AATGATGAAAAGAGCGGCATGCGCCCGAGAGTTGGGAGTTCCTATCATAATGCATGACTACTTAACAGGGGGATTCACTG
CAAATACTAGCTTGGCTCATTATTGCCGAGACAATGGCCTACTTCTTCACATCCACCGCGCAATGCATGCAGTTATTGAT
AGACAGAAGAATCATGGTATTCACTTCCGTGTACTAGCTAAAGCGTTGCGTATGTCTGGGGGGGATCATATTCACGCTGG
TACCGTAGTAGGTAAACTGGAAGGGGAACGAGATGTCACTTTGGGCTTTGTTGATTTACTACGTGATGATTTTATTGAAA
AAGACCGTAGTCGCGGTATTTATTTCACTCAAGATTGGGTATCTATGCCAGGTGTTCTGCCCGTGGCTTCAGGCGGTATT
CACGTTTGGCATATGCCTGCCCTGACCGAGATATTTGGGGATGATTCCGTGCTACAGTTCGGT
>336459 ; superkingdom: Eukaryota, kingdom: Viridiplantae, phylum: Streptophyta, order: Nymphaeales, family: Cabombaceae, genus: Cabomba, species: Cabomba caroliniana ; 336459
AAGTGTTGGATTCAAAGCTGGTGTTAAAGATTACAGATTGACTTATTACACTCCTGAGTATGAAACCCTTGCTACTGATA
TCTTGGCAGCATTCCGAGTAACTCCTCAACCTGGAGTTCCACCTGAGGAAGCAGGAGCTGCGGTGGCTGCCGAATCTTCC
ACTGGTACATGGACAACTGTGTGGACCGATGGACTTACCAGCCTCGATCGTTACAAAGGACGATGCTACCACATCGAGCC
AGTTGCTGGGGAGGAAAATCAATATATTGCTTATGTAGCTTACCCTTTGGATCTTTTTGAAGAAGGTTCTGTTACTAACA
TGTTTACTTCCATTGTGGGCAATGTATTTGGATTCAAAGCCCTACGAGCTCTACGCTTGGAGGATCTGAGAATTCCTCCT
GCTTATTCTAAAACTTTCCAGGGCCCACCTCATGGAATCCAAGTTGAGAGAGATAAATTGAACAAGTATGGTCGTCCCCT
ATTGGGATGTACTATTAAACCAAAATTGGGGTTATCCGCAAAAAACTATGGTAGAGCAGTTTATGAGTGTCTACGTGGTG
GACTTGATTTTACCAAGGATGATGAGAACGTAAACTCCCAGCCGTTTATGCGTTGGAGAGATCGTTTCTTATTTTGCGCC
GAAGCTATTTATAAAGCACAGGCCGAAACAGGTGAAATTAAAGGACATTACTTGAATGCTACTGCAGGTACATCTGAAGA
AATGATGAAAAGAGCAGCATGCGCCCGAGAGTTGGGAGTTCCTATCGTCATGCATGACTACTTAACAGGGGGATTCACTG
CAAATACTAGCTTGTCTCATTATTGCCGAGACAATGGCCTACTTCTTCACATCCACCGCGCAATGCATGCAGTTATTGAT
AGACAGAAGAATCATGGTATTCACTTCCGTGTACTAGCTAAAGCGTTGCGTATGTCTGGGGGGGATCATATTCACTCTGG
TACCGTAGTAGGTAAACTGGAAGGGGAACGAGATGTCACTTTGGGCTTTGTTGATTTACTACGTGATGATTTTATTGAAA
AAGACCGGAGTCGCGGTATTTATTTCACTCAAGATTGGGTATCTATGCCTGGTGTTTTGCCCGTGGCTTCAGGCGGTATT
CACGTTTGGCATATGCCTGCCCTGACCGAGATATTTGGGGATGATTCCGTGCTACAGTTCGGT
>336463 ; superkingdom: Eukaryota, kingdom: Viridiplantae, phylum: Streptophyta, order: Saxifragales, family: Cercidiphyllaceae, genus: Cercidiphyllum, species: Cercidiphyllum japonicum ; 336463
AAGTGTTGGATTCAAAGCTGGTGTTAAAGATTACAAATTGACTTATTATACTCCTGACTATGAAACCAAAGATACTGATA
TCTTGGCAGCATTCCGAGTAACTCCTCAACCTGGAGTTCCACCTGAGGAAGCAGGGGCCGCGGTAGCTGTGGAATCTTCT
ACTGGTACATGGACAACTGTGTGGACCGATGGACTTACCAGCCTTGATCGTTACAAAGGACGATGCTACCACATCGAGCC
CGTTGCTGGAGAAGAAACTCAATTTATTGCTTATGTAGCTTACCCCTTAGACCTTTTTGAAGAAGGTTCTGTTAMCAACA
TGTTTACYTCCATTGTAGGTAACGTATTTGGGTTCAAAGCCCTGCGCGCTCTACGTCTGGAGGATCTGCGAATCCCTGTT
GCTTATGTTAAAACTTTCCAAGGCCCACCTCATGCCATCCAAGTTGAGAGAGATAAATTGAACAAGTATGGTCGTCCCCT
ATTGGGATGTACTATTAAACCTAAATTGGGGTTATCTGCTAAGAACTATGGTAGAGCAGTTTATGAATGTCTCCGTGGTG
GACTTGATTTTACCAAAGATGATGAAAACGTGAACTCCCAACCATTTATGCGTTGGAGAGACCGTTTCTTATTTTGTGCC
GAAGCAATTTATAAAGCACAAGCTGAAACAGGTGAAATCAAAGGGCATTACTTGAATGCTACTGCAGGTACATGCGAAGA
AATGATCAAAAGGGCGGTATTTGCCAGAGAATTGGGAGTTCCTATCGTAATGCATGACTACTTAACAGGGGGATTCACTG
CAAATACTAGCTTGGCTCATTATTGCCGAGATAATGGCCTACTTCTTCACATCCATCGTGCAATGCATGCAGTTATTGAT
AGACAGAAGAATCATGGTATCCACTTTCGTGTACTAGCTAAAGCGTTACGTATGTCTGGTGGAGATCATATTCACTCTGG
TACCGTAGTAGGTAAACTTGAAGGGGAAAGAGAGATCACTTTGGGCTTTGTTGATTTACTACGTGATGATTTTATTGAAA
AAGACCGAAGTCGCGGTATTTATTTCACTCAAGATTGGGTCTCTTTACCAGGTGTTCTGCCCGTGGCTTCGGGGGGTATT
CACGTTTGGCATATGCCTGCTCTGACCGAGATCTTTGGGGATGATTCCGTACTACAGTTCGGTGGAGGAACTTTAGGACA
CCCTTGGGNTAAAGCACCGGGTGCCGTAGCTAANCGAGTAGCTCTAGAAGCATGTGTACAAGCTCGTAATGAGGGACGTG
ATCTTGCTCGTGAGGGTAATGAAATTATCCGTGAGGCTAGCAAATGGAGTCCTGAACTAGCTGCTGCTTGTGAAGTATGG
AAGGAGATCAAATTTGAATTCGAAGCAATGGATACTTTGTAATCCAGTAATTAGCGTTCGTTCCCTTAATTGAATTGCAA
TTAAAC
>336465 ; superkingdom: Eukaryota, kingdom: Viridiplantae, phylum: Streptophyta, subclass: asterids, order: Lamiales, family: Lamiaceae, subfamily: Teucrioideae, genus: Clerodendrum, species: Clerodendrum fragrans ; 336465
GATATCTTGGCAGCATTCCGAGTAACTCCTCAACCTGGAGTTCCGCCTGAAGAAGCAGGGGCCGCGGTANNTGCCGAATC
TTCTACTGGTACATGGACAACTGTGTGGACCGATGGCCTTACCAGCCTTGATCGTTACAAAGGTCGATGCTACGACATCG
AGCCCGTTCTTGGAGAAAAAGATCAATATATCTGTTATGTAGCTTATCCTTTAGATCTTTTTGAAGAAGGTTCTGTTACT
AACATGTTTACTTCCATTGTAGGAAATGTATTTGGATTCAAAGCCCTACGTGCTCTACGTCTGGAAGATCTGCGAATCCC
CACTGCTTATATTAAAACTTTCCAAGGCCCACCTCATGGGATCCAAGTTGAAAGAGATAAATTGAACAAGTACNGTCGTC
CTCTGTTGGGATGTACTATTAAACCAAAATTGGGGTTATCCGCTAAAAACTATGGTAGAGCGGTTTATGAATGTCTTCGC
GGCGGACTTGATTTTACCAAAGATGATGAGAACGTAAACTCCCAGCCATTTATGCGTTGGAGGGATCGTTTCTTATTTTG
TGCCGAAGCAATTTATAAATCACAGGCTGAAACAGGTGAAATCAAAGGGCATTACTTGAATGCTACTGCAGGTACATGCG
AAGAAATGATCAAAAGAGCTGTATTTGCTAGAGAATTGGGAGTTCCTATCGTAATGCATGACTACTTAACAGGAGGATTC
ACTGCAAATACTAGCTTGGCTCATTATTGCCGAGATAATGGCTTACTTCTTCACATTCACCGTGCAATGCATGCAGTTAT
TGATAGACAGAAGAATCATGGTATGCACTTCCGTGTACTAGCTAAAGCGTTACGTATGTCTGGCGGAGATCATATTCACG
CTGGTACCGTAGTAGGTAAACTTGAAGGAGAAAGAGAAATTACTTTAGGCTTTGTTGATTTATTGCGTGATGATTTTATT
GAAAAAGATCGAAGTCGCGGTATTTATTTCACTCAAGATTGAGTCTCTCTACCAGGTGTTATTCCCGTGGCTTCGGGGGG
TATTCATGTTTGGCATATGCCCGCTCTGACCGAGATCTTTGGGGATGATCCCGTACTACAGTTCGGTGGAGGAACTTTAG
GGCACCCTTGGGGTAATGCGCCAGGGGCCGTAGCTAACCGAGTAGCTGTAGAAGCATGTGTACAAGCTCGTAATGAAGGA
CGTGATCTTGCTGCTGAGGGTAATGCAATTATTCGTGAGGCTAGCAAGTGGAGTCCTGAACTAGCTGCCGCTTGTGAGGT
ATGGAAAGAAATCAAATTTGAATTTCAACCAGTGGATACTTTGGATCCGAATCGGTAA
>336470 ; superkingdom: Eukaryota, kingdom: Viridiplantae, phylum: Streptophyta, order: Ceratophyllales, family: Ceratophyllaceae, genus: Ceratophyllum, species: Ceratophyllum demersum ; 336470
AAATGTTGGATTCAAAGCCGGCGTTAAGGATTACAAATTGACTTATTATACTCCTGACTATGAAACCAAAGATACTGATA
TCTTGGCAGCATTCCGAGTAAGTCCTCAACCCGGAGTTCCACCTGAGGAAGCAGGTGCTGCAGTAGCTGCCGAATCTTCT
ACTGGTACATGGACAACCGTGTGGACCGATGGACTTACCAGCCTTGATCGTTACAAAGGACGATGCTACGACATCGAACC
CGTTGCTGGAGAGGAAAATCAATATATTGCTTATGTAGCTTACCCTTTAGACCTTTTTGAAGAAGGTTCTGTTACTAACA
TGTTCACTTCCATTGTGGGTAATGTATTTGGGTTCAAAGCTCTACGAGCGCTACGTCTGGAAGATTTACGAATCCCTGTT
GCTTATGTCAAAACTTTCCAAGGTCCGCCACATGGTATCCAAGTTGAGAGAGATAAACTGAACAAGTATGGTCGTCCTCT
ATTGGGATGCACTATTAAACCAAAATTGGGGTTATCCGCTAAGAACTATGGTAGAGCGGTTTATGAATGTCTACGCGGTG
GACTTGATTTTACCAAGGATGATGAGAACGTGAACTCCCAACCATTTATGCGTTGGAGAGACCGTTTCGTATTTTGTGCC
GAAGCGATTTATAAAGCACAGGCCGAAACGGGTGAAATCAAAGGACATTACTTGAATGCTACTGCGGGTACATGCGAAGA
AATGATGAAAAGGGCCGAATTTGCCAGAGAGTTAGGAGTTCCTATCGTAATGCATGACTACTTAACGGGGGGATTCACTG
CGAATACTACCTTGGCTCATTATTGCCGAGACAATGGTCTACTTCTTCACATCCACCGCGCAATGCATGCAGTTATTGAT
AGACAGAAAAATCATGGTATACACTTTCGTGTATTAGCGAAAGCATTACGTATGTCTGGAGGAGATCATATTCACTCTGG
TACCGTAGTAGGTAAACTGGAAGGAGAACGAGATATTACTTTGGGTTTTGTTGATTTATTACGTGATGATTTTATTGAAA
AAGACCGAAGTCGCGGTATTTATTTCACTCAAGATTGGGTCTCTATGCCAGGCGTTCTGCCTGTAGCTTCAGGGGGTATT
CATGTTTGGCATATGCCTGCTCTGACCGAGATCTTTGGGGATGATTCCGTACTACAGTTCGGT
>336602 ; superkingdom: Eukaryota, kingdom: Viridiplantae, phylum: Streptophyta, subclass: asterids, order: Lamiales, family: Plantaginaceae, tribe: Callitricheae, genus: Callitriche, species: Callitriche heterophylla ; 336602
GATATCTTGGCAGCATTCCGAGTAAGTCCTCAACCCGGAGTTCCACCTGAAGAAGCAGGGGCTGCTGTAGCTGCNGAATC
TTCTACTGGTACATGGACAACTGTGTGGACCGATGGNCTTACCAGCCTTGATCGTTACAAAGGGCGATGCTACCAAATTG
AGCCCGTTCCTGGAGAACCAGATCAATATATCTGTTATGTAGCTTACCCTTTAGACCTTTTTGAAGAAGGTTCTGTTACT
AACATGTTTACTTCCATTGTAGGAAATGTATTTGGATTCAAAGCCCTGCGTGCTCTACGTCTGGAAGATCTTCGAATCCC
TGTAGCTTATGTTAAAACTTTTCAAGGCCCGCCTCACGGGATCCAAGTTGAGCGGGATAAATTGAACAAGTATGGTCGTC
CCCTGTTGGGATGTACTATTAAACCTAAATTAGGATTATCTGCTAAAAACTATGGTAGAGCATGTTATGAATGTCTTCGA
GGTGGACTTGATTTTACCAAAGATGACGAGAACGTAAACTCCCAGCCATTTATGCGTTGGAGAGACCGTTTCTTGTTTTG
TGCCGAAGCCATTTATAAATCCCAGGCGGAAACAGGTGAAATCAAAGGGCATTACTTGAATGCTACTGCGGGTACCTGCG
AAGAAATGATGAAAAGAGCTATATTTGCTAGAGAATTGGGAGTTCCTATCATAATGCATGACTACTTAACAGGAGGATTC
ACTGCAAATACTAGCTTGGCTCATTATTGCCGAGATAATGGCTTACTTCTTCACATTCACCGTGCAATGCATGCAGTTAT
TGATAGACAGAAGAATCACGGTATACACTTCCGTGTACTAGCTAAAGCGTTACGTATGTCTGGTGGAGATCATATTCACT
CTGGTACCGTAGTAGGTAAACTTGAAGGAGAAAGAGACATCACTTTGGGCTTTGTTGATTTACTACGTGATGATTATATT
GAAAAAGACCGAAGTCGCGGTATTTATTTCACCCAAGATTGGGTCTCTCTACCAGGTGTTATTCCCGTGGCTTCTGGGGG
TATTCACGTTTGGCATATGCCTGCTCTGACCGAGATCTTTGGGGATGATTCGGTACTACAGTTCGGTGGAGGAACTTTAG
GCCACCCTTGGGGTAATGCGCCAGGTGCCGTAGCTAACCGAGTAGCTCTAGAAGCATGTGTACAAGCTCGTAATGAAGGG
CGTGATCTTGCTGTTGAGGGTAATACAATTATCCGTGAGGCTTGCAAATGGAGTCCTGAACTAGCTGCCGCTTGTGAGGT
ATGGAAAGAGATCAAATTTGAGTTTGCAGCAATGGATACTTTGGACAAGTAATTACTTTCTCGTTCTCTTAATTGAATTG
CCATTAAA
>336604 ; superkingdom: Eukaryota, kingdom: Viridiplantae, phylum: Streptophyta, class: Liliopsida, subclass: commelinids, order: Arecales, family: Arecaceae, subfamily: Calamoideae, tribe: Calameae, subtribe: Calaminae, genus: Calamus, species: Calamus usitatus ; 336604
ATGTCACCACAAACAGAGACTAAAGCAAGTGTTGGATTTAAAGCTGGTGTTAAAGATTACAAATTGACTTATTATACTCC
TGACTACGAAACCAAAGATACTGATATCTTGGCAGCATTCCGAGTAACTCCTCAACCCGGAGTTCCGCCTGAGGAAGCAG
GGGCAGCAGTAGCTGCCGAATCTTCTACTGGTACATGGACAACTGTGTGGACTGATGGACTTACCAGTCTTGATCGTTAC
AAAGGACGATGCTACCACATCGAAACCGTTATCGGGGAGGAAAATCAATATATTGCTTATGTAGCTTATCCTTTAGACCT
TTTTGAAGAAGGTTCTGTTACTAACATGTTTACTTCCATTGTGGGTAATGTATTTGGTTTCAAAGCCCTAAGAGCTCTAC
GTCTGGAGGATCTGCGAATTCCCACTTCTTATTCCAAAACTTTCCAAGGTCCGCCTCATGGCATCCAAGTTGAAAGAGAT
AAGTTGAACAAGTATGGTCGTCCTCTATTGGGATGTACTATTAAGCCAAAATTGGGATTATCCGCAAAGAACTACGGTAG
AGCGGTTTATGAATGTCTACGCGGTGGACTTGATTTTACCAAGGATGATGAAAACGTGAACTCACAACCATTTATGCGTT
GGAGAGACCGTTTCTTATTTTGTGCCGAAGCACTTTATAAAGCGCAGGCCGAAACGGGTGAAATCAAAGGACATTACTTG
AATGCTACTGCGGGTACATGTGAAGAAATGATGAAAAGGGCCATATTTGCCAGAGAATTGGGAGTTCCTATCGTAATGCA
TGACTACTTAACTGGGGGATTCACTGCAAATACTAGCTTGGCTCATTATTGCCGCGATAACGGCCTACTTCTTCACATCC
ATCGCGCAATGCATGCAGTTATTGATAGACAGAAAAATCATGGTATGCATTTTCGTGTACTAGCTAAAGCATTACGTATG
TCTGGTGGAGATCATATTCACGGAGGTACAGTAGTGGGTAAACTGGAAGGGGAACGTGAGATGACTTTGGGTTTTGTTGA
TTTATTACGTGATGATTTTATTGAAAAAGACCGAAGTCGCGGTATCTTTTTTACTCAAGATTGGGTCTCTATGCCAGGTG
TTATCCCCGTGGCTTCAGGGGGTATTCATGTTTGGCATATGCCTGCCCTGACCGAAATCTTTGGGGATGATTCCGTACTA
CAGTTTGGCGGAGGAACTTTAGGACACCCTTGGGGAAATGCACCCGGTGCAGTAGCTAATCGGGTGGCTTTAGAAGCGTG
TGTACAAGCTCGTAATGAGGGACGTGATCTTGCTCGTGAAGGTAATGAAATTATCCGTGAAGCTAGCAAATGGAGCCCTG
AACTAGCGTCCGCTTGTGAAGTATGGAAAGCGATCAAATTC
>336606 ; superkingdom: Eukaryota, kingdom: Viridiplantae, phylum: Streptophyta, class: Liliopsida, subclass: commelinids, order: Zingiberales, family: Cannaceae, genus: Canna, species: Canna indica ; 336606
GTTGGATTTAAAGCTGGTGTTAAAGATTACAAATTGACTTATTATACTCCTGACTAGCAAGTCAAAGATACTGATATCTT
GGCAGCATTCCGAGTAACTCCTCAACCCGGAGTTCCACCCGAAGAAGCAGGGGCTGCGGTAGCTGCCGAATCTTCTACTG
GTACATGGACAACTGTGTGGACTGATGGACTTACCAGTCTTGATCGTTACAAAGGGCGATGCTATCGCATCGAGCGCGTT
GTTGGGGAGGATAATCAATATATTGCTTATGTAGCTTATCCTTTAGACCTTTTTGAAGAAGGTTCTGTTACTAACATGTT
TACTTCCATTGTGGGTAATGTATTTGGTTTCAAAGCCTTACGAGCTCTACGTCTGGAGGATCTGCGAATTCCCCCTGCTT
ATTCTAAAACTTTCCAAGGTCCGCCTCACGGCATTCAGGTTGAAAGAGATAAGTTGAACAAGATTGGTCGTCCCCTATTG
GGATGTACTATTAAACCAAAATTGGGATTATCTGCAAAAAACTACGGTAGAGCCGTTTATGAATGTCTACGTGGTGGACT
TGATTTTACCAAAGATGATGAAAACGTGAACTCACAACCATTTATGCGTTGGAGAGACCGTTTCTTATTTTCTGCCGAAG
CAATTTTTAAATCACAGGCCGAAACAGGTGAAATCAAAGGACATTACTTGAATGCTACTGCGGGTACATGTGAAGAAATG
ATTAAAAGGGCCGTATTTGCCAGAGAATTAGGAGTTCCTATCGTAATGCATGACTACTTAACTGGTGGATTCACTGCAAA
TACTAGCTTGGCTCATTATTGCCGTGACAACGGCCTACTTCTTCACATCCACCGTGCAATGCATGCAGTTATTGATAGAC
AGAAAAATCATGGTATCTATTTCCGTGTACTAGCTAAAGCATTACGTATGTCTGGTGGAGATCATATTCACGCTGGTACA
GTAGTAGGTAAACTGGAAGGCGAGCGTGAGATGACTTTAGGTTTCGTTGATTTATTACGTGATGATTATATTGAAAAAGA
TCGAAGTCGCGGTATTTCTTTCACTCAAGATTGGGTCTCTATGCCAGGTGTTATCCCCGTGGCTTCAAGGGGTATTCATG
TTTGGCATATGCCTGCTCTGACCGAAATCTTTGGGGATGATTCCGTACTACAGTTTGGCGGAGGAACTTTAGGACACCCT
TGGGGAAATGCTCCTGGTATCGTAGCTAATAGGGTGGCTTTAGAAGCGTGTGTACAAGNNNGTAATGAGGGACGTGATCT
TGCTCAGTAAGGTAATGAAATTATCCGTGAAGCTAGCAAATGGAGCCCGTAACTAGCTGC
>336608 ; superkingdom: Eukaryota, kingdom: Viridiplantae, phylum: Streptophyta, class: Liliopsida, subclass: commelinids, order: Zingiberales, family: Cannaceae, genus: Canna, species: Canna tuerckheimii ; 336608
GTTGGATTTAAAGCTGGTGTTAAAGATTACAAATTGACTTATTATACTCCTGACTACCAAGTCAAAGATACTGATATCTT
GGCAGCATTCCGAGTAACTCCTCAACCCGGAGTTCCGCCCGAAGAAGCAGGGGCTGCGGTAGCTGCNNAATCTTCTACTG
GTACATGGACAACTGTGTGGACTGATGGACTTACCAGCTTTGATCGTTACAAAGGGCGATGCTATCACATCGAGGNCGTT
GTTGGGGAGGATAATCAATATATTGCTTATGTAGCTTATCCTTTAGACCTTTTTGAAGAAGGTTCTGTTACTAACATGTT
TACTTCCATTGTGGGTAATGTATTTGGTTTCAAAGCCTTACGCGCTCTACGACTGGAGGATCTGCGNNNNCCCCCCGCTT
CTNNNAAATCTTTCCAAGGTCCGCCTCACGGAATTCAGGTTGAAAGAGATAAGTTGAACAAGTATGGTCGTCCCCTATTG
GGATGTACTATTAAACCAAAATTGGGATTATCTGCAAAAAACTACGGTAGAGCGGTTTATGAATGTCTACGTGGTGGACT
TGATTTTACCAAAGATGATGAAAACGTGAACTCACAACCATTTATGCGTTGGAGAGACCGTTTCTTATTTTGTGCCGAAG
CAATTTTTAAATCACAGGCCGAAACAGGTGAAATCAAAGGACATTACTTGAATGCTACTGCGGGTACATGTGAAGAAATG
ATTAAAAGGGCCGTATTTGCCAGAGAATTAGGAGTTCCTATCGTAATGCATGACTACTTAACTGGTGGATTCACATCAAA
TACTAGCTTGGCTCATTATTNNNNNNNNNNNNNNNNNNNNNNNNNNNNNNNNNNNNNNNNNNNNNNAGTTATTGATAGAC
AGAAAAATCATGGTATGCATTTCCGTGTACTAGCTAAAGCATTACGTATGTCTGGTGGAGATCATATNCACGGTGGTACA
GTAGTAGGTAAACTGGAAGGGGAGCGTGAGATGACTTTAGGTTTCGTTGATTTATTACGTGATGATTATATTGAAAAAGA
CCGAAGTCGCGGTATTTTCTTCACTCAAGATTGGGTCTCTATGCCAGGTGTTATACCTGTGGCTTCAGGGGGGATTCATG
TTTGGCATATGCCTGCTCTGACCGAAATCTTTGGGGATGATTCCGTACTACAGTTTGGTGGGGGAACTTTAGGACACCTT
NGGGGAAATGCACCTGGTACCGTAGCTAATNGGGTGGCTTTAGAAGCGTGTGTACAAGCTCGTAACGGAGGACGTGATCT
TGCTCNGTAAGGTAATGAAATTCTCCGTGAAGCTAGCAAATGGAGCCCGTAACTAGCCGCTGCTT
>336610 ; superkingdom: Eukaryota, kingdom: Viridiplantae, phylum: Streptophyta, subclass: asterids, order: Solanales, family: Convolvulaceae, tribe: Convolvuleae, genus: Convolvulus, species: Convolvulus tricolor ; 336610
GATATCTTGGCAGCATTCCGAGTAACTCCTCAACCCGGAGTTCCGCCTGAAGAAGCGGGGGCCGCGGTAGCTGCGGAATC
TTCTACTGGTACATGGACAACTGTGTGGACCGATGGACTTACCAACCTTGATCGATACAAGGGTCGATGCTACCGCANNN
NGCGCGTTATTGGAGAAAAAGATCAATTTATTGCTTATGTAGCTTACCCTTTAGACCTTTTTGAAGAAGGTTCTGTTACC
AACATGTTTACTTCCATTGTGGGTAATGTATTTGGGTTCAAAGCACTGCGCTNNCTACGTCTGGAAGATCTACGAATTCC
CCCGGCTTATGTTAAAACTTTCCAAGGCCCGCCTCATGGCATCCAAGTTGAGAGAGATAAATTGAACAAGTATGGTCGTC
CTCTGTTGGGATGTACTATTAAACCTAAATTGGGGTTATCTGCTAAAAACTACGGTAGAGCAGTTTATGAATGTCTTCGC
GGTGGACTTGATTTTACCAAAGATGATGAGAACGTAAACTCACAACCATTTATGCGTTGGAGAGACCGTTTCTTATTTTG
TGCCGAAGCAATTTATAAAGCACAGGCTGAAACAGGTGAAATCAAAGGACATTACTTGAATGCTACTGCAGGTACATGCG
AAGACATGAACAAAAGAGCTGTATTTGCTAGAGAATTGGGAGTTCCGATTGTAATGCACGACTACTTAACAGGGGGATTC
ACTGCAAATACTTCTTTGGCTCATTATTGCCGAGATAATGGTCTACTTCTTCACATCCACCGTGCAATGCATGCAGTTAT
TGATAGACAGAAGAGTCATGGTATGCACTTCCGTGTACTAGCTAAAGCGTTACGTATGTCTGGTGGAGATCATATTCACG
CGGGTACCGTAGTAGGTAAACTTGAGGGGGAAAGAGAGATTACTTTGGGCTTTGTTGACTTACTACGTGATGATTTGGTT
GAACAAGACCGAAGCCGCGGTATTTATTTCACTCAAGATTGGGTCTCTTTACCAGGTGTTCTGCCTGTGGCTTCAGGGGG
TATTCACGTTTGGCATATGCCTGCTCTGACCGAGATCTTTGGGGATGATTCCGTACTACAGTTCGGGGGAGGAACTTTAG
GGCACCCTTGGGGTAATGCGCCAGGTGCCGTAGCTAATCGAGTCGCTCTAGAAGCATGTGTACAGGCTCGTAACGAAGGA
CGTGATCTTGCTCGGGAAGGGAATGAAATTATTCGCGAGGCTTGCAAATGGAGCCCTGAACTAGCTGCTGCTTGTGAGGT
ATGGAAGGAGATCCGATTTGAATTTAAACCAGTGGATACCTTGGATCCAGATGAGAAAAAATAA
>336618 ; superkingdom: Eukaryota, kingdom: Viridiplantae, phylum: Streptophyta, subclass: asterids, order: Apiales, suborder: Apiineae, family: Apiaceae, subfamily: Apioideae, tribe: Coriandreae, genus: Coriandrum, species: Coriandrum sativum ; 336618
GATATCTTGGCAGCATTCCGAGTAACTCCTCAACCTGGAGTTCCACCTGAAGAAGCGGGGGNNGCGGTAGCTGCCGAATC
TTCTACTGGTACATGGANCACTGTGTGGACCGATGGACTTACCAGCCTTGATCGTTACAAAGGGCGCTGCTACAAAATCG
AGCCCATTGCTGGAGAAGAAAATCAATATATCGCTTATGTAGCTTACCCATTAGACCTTTTTGAAGAAGGTTCTGTTACT
AACATGTTTACTTCCATTGTAGGTAATGTATTTGGGTTCAAAGCCCTGNNCGCTCTGCGTCTGGAAGATCTGCGAATCCC
CGTTGCTTATGTTAAAACTTTCCAAGGACCNNCTCATGGCATCCAAGTTGAGAGAGATAAATTGAACAAATATGGTCGTC
CCCTGTTGGGATGTACTATTAAACCTAAATTGGGGTTATCCGCTAAAAACTACGGTAGAGCGGTTTATGAATGTCTCCGC
GGTGGACTTGATTTTACCAAAGACGATGAGAATGTGAACTCCCAACCATTTATGCGTTGGAGAGATCGTTTCTTATTTTG
TGCCGAAGCAATTTATAAAGCACAGGCTGAGACTGGTGAAATCAAAGGGCATTACTTGAGTGCTACTGCGGGTACATGTG
AAGAAATGATGAAAAGGGCTATATTTGCCAGAGAATTGGGAGTTCCTATCGTAATGCATGATTACTTAACAGGGGGATTC
ACTGCAAATACTAGCTTAGCCCATTATTGCCGAGATAATGGCCTACTTCTTCACATCCACCGCGCAATGCATGCAGTTAT
TGATAGACAGAAGAATCATGGTATNNNNTTCCGTGTACTANNTAAAGCGTTACGTATGTCTGGTGGAGATCATATTCACT
CCGGTACCGTAGTAGGTAAACTTGAAGGGGAAAGAGACATCACTCTGGGCTTTGTCGATTTACTGCGTGATGATTTCATT
GAAAAAGATCGAAGTCGCGGTATTTATTTCACTCAAGATTGGGTCTCTCTACCAGGTGTTCTACCCGTTGCTTCGGGGGG
TATTCACGTTTNGCATATGCCTGCTCTGACCGAGATCTTTGGGGATGATTCCGTACTACAGTTCGGTGGAGGAACTTTAG
GACACCCTTGGGGAAATCGACCCGGTGCCGTAGCTAATCGAGTAGCTCTAGAAGCATGTGTACAAGCTCGTAATGAGGGG
CGTGATCTTGCTAGTGAAGGGAATGAAATTATCCGCGAGGCTACTAAATGGAGCCCCGAACTAGCTGCTGCTTGTGAAGT
ATGGAAGGAGATCAAATTTGAATTTCAAGCAATGGATACTTTGTAATCCACTAATTCTAATTACTGTTCGTTCTGTTAAT
TGAATTGCAATTAAA
>336734 ; superkingdom: Eukaryota, kingdom: Viridiplantae, phylum: Streptophyta, class: Liliopsida, subclass: commelinids, order: Zingiberales, family: Costaceae, genus: Costus, species: Costus barbatus ; 336734
GTTGGATTTAAAGCTGGTGTNAAAGATTACAAATTGACTTATTATACTCCTGACTACGAAGTCAAAGATACGGATATCTT
GGCAGCATTTCGAGTAACTCCTCAACCTGGAGTTCCGCCCGAAGAAGCAGGGGCTGCGNNNNNNNCCGAATCTTCTACTG
GTACATGGACAACTGTGTGGACTGATGGACTTACCAGCCTTGATCGTTACAAAGGGCGATGCTACCACATCGAGCGTGTT
GTTGGGGAGGATAATCAATATATTGCTTATGTAGCTTATCCTTTAGACCTTTTTGAAGAAGGTTCTGTTACTAACATGTT
TACTTCCATTGTGGGTAACGTATTTGGTTTCAAAGCCTTACGGGCTCTACGTCTGGAGGATCTGCGAATTCCACTTGNTT
ATTCCAAAACTTTCCAAGGCCCGCCTCATGGGATTCAGGTTGAAAGAGATAAGTTGAACAAGTATGGTCGTCCCCTGTTN
GGATGTACTATTAAACCAAAATTGGGATTATCCGCAAAAAACTACGGTAGAGCGGTTTATGAATGTCTACGTGGTGGACT
TGATTTTACCAAAGATGATGAAAACGTGAACTCACAACCATTTATGCGTTGGAGAGACCGTTTCTTATTTTGTGTCGAAG
CACTTTTTAAAGCGCAGTCCGAAACAGGTGAAATCAAAGGACATTACTTGAATGCTACTGCAGGTACATGTGAAGAAATG
ATGAAAAGGGCCATATTTGCCAGAGAATTAGGAACTCCTATCGTAATGCATGACTATTTAACTGGTGGATTCACTGCAAA
TACTAGCTTGGCTCATTATTGCCGTGACAATGGCCTACTTCTTCACATCCATCGCGCAATGCATGCAGTTATTGATAGAC
AGAAAAATCATGATGTNCAATTCCGGATACTAGCTAAAGCATTACGTATGTCTGGTGGAGATCATATTCACGCTGGTACA
GTAGTAGGTAAACTGGAAGGTGAAGGTGAGATGACTTTGGGCTTTGTTGATTTATTACGTGATGATTATATTGAAAAAGA
CCGAAGTCGCGGTATTTTCTTCACTCAAGATTGGGTCTCTATGCCAGGTGTTATACCCGTGGCTTCAGGGGGTATTCATG
TTTGGCATATGCCTGCTCTGACCGAAATCTTTGGGGATGATTCCGTACTACAGTTTGGCGGAGGAACTTTAGGACACCCT
TGGGGAAATCGACCTGGNGATGTAGCTAATAGGGTGGCTTTAGAAGCGTGTGTACAAGCTCGTAACGAGGGACGTGATCT
TGCTCTGGAAGGTAATGAAATTATCCGCGAAGATTGCAAATGGAGCCCTGAACTAGCCGCTGCTCG
>336738 ; superkingdom: Eukaryota, kingdom: Viridiplantae, phylum: Streptophyta, class: Liliopsida, subclass: commelinids, order: Arecales, family: Arecaceae, subfamily: Coryphoideae, tribe: Caryoteae, genus: Caryota, species: Caryota mitis ; 336738
ATGTCACCACAAACAGAGACTAAAGCAAGTGCTGGATTTAAAGCTGGTGTTAAAGATTACAAATTGACTTATTATACTCC
TGAATACGAAACCAAAGATACTGATATCTTGGCAGCATTCCGAGTAACTCCTCAACCCGGAGTTCCGCCTGAGGAAGCAG
GGGCAGCGGTAGCTGCCGAATCTTCTACTGGTACATGGACAACTGTGTGGACTGATGGACTTACCAGTCTTGATCGTTAC
AAAGGACGATGCTACCACACCGAACCCGTTGTCGGGGAGGAAAATCAATATATTGCTTATGTAGCTTATCCTTTAGACCT
TTTTGAAGAAGGTTCTGTTACTAACATGTTTACTTCCATTGTGGGTAATGTATTTGGTTTCAAAGCCCTACGAGCTCTAC
GTCTGGAGGATCTGCGAATTCCCCCTTCTTATTCCAAAACTTTCCAAGGCCCGCCTCATGGCATCCAAGTTGAAAGAGAT
AAGTTGAACAAGTATGGTCGTCCTCTATTGGGATGTACTATTAAACCAAAATTGGGATTATCCGCAAAGAACTACGGTAG
AGCGGTTTATGAATGTCTACGCGGTGGACTTGATTTTACCAAGGATGATGAAAACGTGAACTCACAACCATTTATGCGTT
GGAGAGACCGTTTCTTATTTTGTGCCGAACGGCTTTATAAAGCGCAAGCCGAAACGGGTGAAATCAAAGGACATTACTTG
AATGCTACTGCGGGTACATGTGAAGAAATGATCAAAAGGGCCGTATTTGCCAGAGAATTGGGAGTTCCTATCGTAATGCA
TGACTACTTAACTGGGGGATTCACTGCAAATACTAGTTTGGCTCATTATTGCCGCGATAACGGCCTACTTCTTCACATCC
ATCGCGCAATGCATGCGGTTATTGATAGACAGAAAAATCATGGTATGCATTTTCGTGTACTAGCTAAAGCATTACGTATG
TCTGGTGGAGATCATATTCACGGAGGTACAGTAGTGGGTAAACTGGAAGGGGAACGTGAGATGACTTTGGGTTTTGTTGA
TTTATTACGTGATGATTTTATTGAAAAAGACCGAAGTCGCGGTATCTTTTTTACTCAAGATTGGGTCTCTATGCCAGGTG
TTATCCCCGTGGCTTCAGGGGGTATTCATGTTTGGCATATGCCTGCCCTGACCGAAATCTTTGGGGATGATTCCGTACTA
CAGTTTGGCGGAGGAACTTTAGGGCACCCTTGGGGAAATGCACCCGGTGCAGTAGCTAATCGGGTGGCTTTAGAAGCGTG
TGTACAAGCTCGTAATGAGGGACGTGATCTTGCTCGTGAAGGTAATGAAATTATCCGTGAAGCTAGCAAATGGAGCCCTG
AACTAGCTGCCGCTTGTGAAGTATGGAAGGAGATCAATTTCGGAATTTCGTAGATAAGCTGGATAAATAGATAA
>336742 ; superkingdom: Eukaryota, kingdom: Viridiplantae, phylum: Streptophyta, class: Liliopsida, subclass: commelinids, order: Zingiberales, family: Marantaceae, genus: Calathea, species: Calathea loeseneri ; 336742
GTTGGATTTAAAGCTGGTGTTAAAGATTACAAATTGACTTATTATACTCCTGACTACGAAGTCAAAGATACTGATATCTT
GGCAGCATTCCGAGTATCTCCACAACCTGGAGTTGCCCCCGAAGAAGCAGGGGCTGCAGTAGCTACTGAATCTTCTACCG
GTACATGGACAACTGTGTGGACTGATGGACTTACCAGTCTTGATCGTTACAAAGGGCGATGCTACCACATCGAGGCCGTT
GTTGGGGNNNNNAATCAATATATTGCTTATGTAGCTTATCCTTTAGACCTTTTTGAAGAAGGTTCTGTTACTAACATGTT
TACTTCCATTGTGGGTAATGTATTTGGTTTCAAAGCCTTACGAGCTCTACGTCTGGAGGATCTNNGAATCCCACTTNCTT
ATTCTAAAACTTTCCAAGGTCCGCCTCACGCNATTCAGGTTGAAAGAGATAAGTTGAACAAGTATGGTCGTCCCCTATTG
GGATGTACTATTAAACCAAAATTGGGATTATCCGCAAAAAACTACGGTAGGGCCGTTTATGAATGTCTACGTGGTGGACT
TGATTTTACCAAAGATGATGAAAACGTGAACTCACAACCATTTATGCGTTGGAGAGACCGTTTCTTATTTTGTGCCGAAG
CAATTTATAAAGCTCAGGCCGAAACAGGTGAAATCAAAGGACATTACTTAAATCCTACTCGGGGTACATGTGAAGAAATG
ATTAAAAGGGCCGTATTTGCCAGAGAATTAGGAGTTCCTATCGTAATGCATGACTACTTAACTGGTGGATTCACCGCAAA
TACCAGCTTGGCTCATTATTGCCGCGATAACCGNCTACTTCTTCACATCCATCGCGCAATCGATCGAGTTATTGATAGAC
AGAAAAATCATGGTATCGATTTCCGTGTACTAGCTAAAGCATTACGTATGTCTGGTGGAGATCATATTCACGCTGGTACA
GTAGTAGGTAAACTGGAAGGNGAACGTGAGATGACTTTAGGTTTCGTTGATTTATTACGTGATGATTATATTGAAAAAGA
CCGAAGTCGCGGTATTTTCTTCACTCAAGATTGGGTCTCTATGCCGGGTGTTATACCCGTGGCTTCAGGGGGTATTCATG
TTTGGCATATGCCNGCTCTGACCGAAATCTTTGGGGATGATTCCGTACTACAGTTTGGCGGAGGAACTTTAGGACACCCT
TGGGGAAATGCACCAGGNNNNNTAGCTAATAGGGTAGCTTTAGAAGCGTGTGTACAAGCTCGTAATGAGGGACGTGATCT
TGCTCGTGAAGGTAATGAAATTATCCGTGAAGCTAGCAAATGGAGCCCGTAACTAGCCGCTGCTT
>336744 ; superkingdom: Eukaryota, kingdom: Viridiplantae, phylum: Streptophyta, subclass: asterids, order: Lamiales, family: Bignoniaceae, tribe: Catalpeae, genus: Catalpa, species: Catalpa sp. CWD s.n. ; 336744
GATATCTTGGCAGCATTCCGAGTAACTCCTCAACCTGGAGTTCCGCCTGAAGAAGCAGGGNNCGCGGTAGCTGCCGAATC
TTCTACTGGTACATGGACAACTGTGTGGACCGATGGACTTACCAGCCTTGATCGTTACAAAGGGCGATGCTACCACATCG
AGCCCGTTGTTGGAGAAGCGGATCAATATATCTGTTATGTAGCTTACCCTTTAGACCTTTTTGAAGAAGGTTCTGTTACT
AACATGTTTACTTCCATTGTAGGAAATGTATTTGGATTCAAAGCCCTGCGTGCTCTACGTCTGGAAGATCTGCGAATCCC
TCCTGCTTATATTAAAACTTTCCAAGGCCCGCCTCATGGGATCCAAGTTGAGAGAGATAAATTGAACAAGTATGGTCGTC
CCCTGTTGGGATGTACTATTAAACCTAAATTGGGGTTATCTGCTAAAAACTATGGTAGAGCAGTTTATGAATGTCTTCGC
GGTGGACTTGATTTTACCAAAGATGATGAGAACGTGAACTCCCAGCCATTTATGCGTTGGAGAGATCGTTTCTTATTTTG
TGCCGAAGCCCTTTATAAAGCACAGGCTGAAACAGGTGAAATCAAAGGGCATTACTTGAATGCTACTGCGGGTACATGCG
AAGAAATGATCAAAAGAGCTGTATTTGCTAGAGAATTAGGAGTTCCTATCGTAATGCATGACTACTTAACAGGAGGATTC
ACTGCAAATACTAGCTTGGCTCATTATTGCCGAGATAATGGCCTACTTCTTCACATTCACCGTGCAATGCATGCAGTTAT
TGATAGACAGAAGAATCATGGTATCNNCTTCCGTGTACTANNTAAAGCGTTACGTATGTCTGGTGGAGATCATATTCACT
CTGGTACCGTAGTAGGTAAACTTGAAGGAGAAAGAGACATCACTTTGGGCTTTGTTGATTTACTGCGTGATGATTTTATT
GAAAAAGATCGAAGCCGCGGTATTTATTTCACTCAAGATTGGGTCTCTCTACCAGGTGTTATTCCCGTGGCTTCAGGGGG
TATTCACGTTTNGCATATGCCTGCTCTGACCGAGATCTTTGGGGATGATTCCGTACTACAGTTCGGTGGAGGAACTTTAG
GACACCCTTGGGGTAATGCGCCAGGTGCTGTAGCTAACCGAGTAGCTCTAGAAGCATGTGTAAAAGCTCGTAATGAAGGA
CGTGATCTTGCTGCTGAGGGTAATGCAATTATCCGTGAGGCTAGCAAATGGAGTCCTGAACTNNNGGCCGCTTGTGAGGT
ATGGAAAGAGATCAAATTTGAGTTTAAGGCAGTGGATACTTTGGATCCGGAAAAGTAA
>336753 ; superkingdom: Eukaryota, kingdom: Viridiplantae, phylum: Streptophyta, class: Liliopsida, subclass: commelinids, order: Poales, family: Cyperaceae, subfamily: Cyperoideae, tribe: Cypereae, genus: Cyperus, species: Cyperus alternifolius ; 336753
ATGTCACCACAAACAGAGACTAAAGCTTATGTTGGGTTTAAAGCAGGGGTTAAAGATTACAAACTTACTTATTATACTCC
TGAGTACGAAACCAAAGATACTGATATCTTGGCAGCGTTCCGNGTAACTCCTCAACCCSGAGTCCCTCCTGAAGAAGCAG
GAGCTGCAGTAGCGGCGGAATCTTCTACTGGTACATGGACAACTGTTTGGACTGATGGACTTACCAGTCTTGATCGTTAC
AAAGGACGATGCTATCATATCGAACCTGTTGCTGGAGAAGAAAATCAATATATTGCCTATGTAGTTTATCCTTTAGACCT
TTTCGAAGAAGGTTCTGTTACTAACATGTTTACCTCTATTGTAGGTAATGTATTTGGTTTCAAAGCCTTACGAGCTCTAC
GCTTGGAAGACTTACGAATTCCTCCTGCTTATTCAAAAACTTTCCAAGGTCCACCTCACGGTATCCAATCTGAAAGAGAT
AAGTTGAACAAGTATGGTCGTCCTCTATTGGGATGTACTATTAAACCAAAATTGGGATTATCCGCAAAGAACTACGGTAG
AGCATGTTATGAATGTCTACGTGGTGGACTTGATTTTACCAAAGATGATGAAAACGTAAACTCACAACCATTTATGCGTT
GGAGAGATCGTTTCTTGTTCTGTGCCGAAGCAATTTATAAATCACAGGCTGAAACAGGTGAAATCAAAGGGCACTACTTG
AATGCTACTGCAGCTACATCTGAAGAAATGCTCAAAAGAGCAGTATTTGCTAGAGAATTAGGAGTTCCTATCGTCATGCA
TGACTACTTAACTGGGGGATTCACTGCAAATACTAGTTTGGCTTTTTATTGCCGTGATAATGGTCTACTTCTGCACATCC
ACCGCGCAATGCATGCAGTTATTGATAGACAGAAAAACCATGGTATGCATTTCCGTGTACTAGCTAAAGCATTACGTATG
TCTGGTGGAGACCATATTCACGCTGGTACAGTTGTAGGTAAACTGGAAGGGGAGCGTGAGATGACTTTAGGTTTTGTTGA
TTTACTACGTGATGATAATATTGAAAAAGATCGTAGCCGTGGTATCTTTTTCACTCAAGATTGGGTCTCTATGCCTGGTG
TTATACCTGTGGCTTCAGGGGGTATCCATGTTTGGCATATGCCTGCTTTGACCGAAATCTTTGGAGATGATTCAGTACTT
CAATTTGGTGGCGGAACCTTAGGACACCCTTGGGGAAATGCACCTGGTGCAGTAGCTAACAGGGTGGCTTTAGAAGCGTG
CGTACAAGCTCGTAATGAAGGACGTGATCTTGCTCGTGAAGGTAATGAAATTATTNNNNCAGCAGCTAAATG
>336854 ; superkingdom: Eukaryota, kingdom: Viridiplantae, phylum: Streptophyta, class: Liliopsida, subclass: commelinids, order: Arecales, family: Arecaceae, subfamily: Arecoideae, tribe: Areceae, subtribe: Ptychospermatinae, genus: Drymophloeus, species: Drymophloeus subdistichus ; 336854
ATGTCACCACAAACAGAGACTAAAGCAAGTGTTGGATTTAAAGCTGGTGTTAAAGATTACAAATTGACTTATTATACTCC
TGACTACGAAACCAAAGATACTGATATCTTGGCAGCATTCCGAGTAACTCCTCAACCCGGAGTTCCGCCTGAGGAAGCAG
GGGCAGCGGTAGCTGCCGAATCTTCTACTGGTACATGGACAACTGTGTGGACTGATGGACTTACCAGTCTTGATCGTTAC
AAAGGACGATGCTACCACATCGAAACCGTTGTCGGAGAGGAAAATCAATATATTGCTTATGTAGCTTATCCTTTAGACCT
TTTTGAAGAAGGTTCTGTTACTAACATGTTTACTTCCATTGTGGGTAATGTATTTGGTTTCAAAGCCCTACGAGCTCTAC
GTCTGGAGGATCTGCGAATTCCCACTTCTTATTCCAAAACTTTCCAAGGCCCGCCTCATGGCATCCAAGTTGAAAGAGAT
AAGTTGAACAAGTATGGTCGTCCTCTATTGGGATGTACTATTAAACCAAAATTGGGATTATCCGCAAAGAACTACGGTAG
AGCGGTTTATGAATGTCTACGCGGTGGACTTGATTTTACCAAGGATGATGAAAACGTGAACTCACAACCATTTATGCGTT
GGAGAGACCGTTTCTTATTTTGTACCGAAGCGCTTTATAAAGCGCAGACCGAAACGGGTGAAATCAAAGGACATTACTTG
AATGCTACTGCGGGTACATGTGAAGAAATGATGAAAAGGGCCGTATTTGCCAGAGAATTGGGAGTTCCTATCGTAATGCA
TGACTACTTAACTGGGGGATTCACTGCAAATACTAGCTTGGCTCATTATTGCCGCGATAACGGCCTACTTCTTCACATCC
ATCGCGCAATGCATGCAGTTATTGATAGACAGAAAAATCATGGTATGCATTTTCGTGTACTAGCTAAAGCATTACGTATG
TCTGGTGGAGATCATATTCACGCGGGTACAGTAGTGGGTAAACTGGAAGGGGAACGTGAGATGACTTTGGGTTTTGTTGA
TTTATTACGTGATGATTTTATTGAAAAAGACCGAAGTCGCGGTATCTTTTTTACTCAAGATTGGGTCTCTATGCCAGGTG
TTATACCCGTAGCTTCAGGGGGTATTCATGTTTGGCATATGCCTGCCCTGACCGAAATCTTTGGGGATGATTCCGTACTA
CAGTTTGGCGGAGGAACTTTAGGACACCCTTGGGGAAATGCACCCGGTGCAGTAGCTAATCGGGTGGCTTTAGAAGCGTG
TGTACAAGCTCGTAATGAAGGACGTGATCTTGCTCGTGAAGGTAATGAAATTATCCGTGAAGCTAGCAAATGGAGCCCTG
AACTAGCTGCCGCTTGTGAAGTATGGAAGGCGATCAAATTCGATTCGAACCAG
>336915 ; superkingdom: Eukaryota, kingdom: Viridiplantae, phylum: Streptophyta, class: Liliopsida, subclass: commelinids, order: Zingiberales, family: Musaceae, genus: Ensete, species: Ensete ventricosum ; 336915
GTTGGATTTAAAGCTGGTGTTAAAGATTACAAATTGACTTATTATACTCCTGACTACGAAGTCAAAGATACTGATATCTT
GGCAGCATTCCGAGTAACTCCTCAACCTGGAGTTCCGCCTGAAGAAGCAGGGGCTGCNNTAGCTGCNNAATCTTCTACTG
GTACATGGACAACTGTGTGGACTGATGGACTTACCAGTCTTGATCGTTACAAAGGGCGATGCTACCACATCGAGGCCGTT
GTTGGGGAGGAAAATCAATATATTGCTTATGTAGCTTATCCTTTAGACCTTTTTGAAGAAGGTTCTGTTACTAACATGTT
TACTTCCATTGTGGGTAATGTATTTGGGTTCAAGGCCTTGNNNGCTCTACGCCTGGAGGATCTGCGAATCCCACTTGCTT
ATTCCNNNNNNNNCCAAGGNNNNNNNNNNNNNNNNNNNGTTGAAAGAGATAAGTTGAACAAGTATGGCCGACCCCTATTC
GGATGTACTATTAAACCCAAATTGGGATTATCTGCAAAAAACTACGGTAGAGCGGTTTATGAATGTCTACGTGGTGGACT
TGATTTTACCAAAGATGATGAAAACCTGAACTCACAACCATTTATGCGTTGGAGAGACCGTTTCTTATTTTGTGCCGAAG
CAATTTATAAAGCACAAGCCGAAACAGGCGAAATCAAAGGACATTACTTGAATGCTACTGCGGGTACATGTGAAGAAATG
ATGAAAAGGGCTATATTTGCTAGAGAATTGGGAGTTCCTATCGTAATGCATGACTACTTAACAGGAGGATTCACTGCAAA
TACTACCTTAGCTCATTATTGCCGAGATAATGGCCTACTTCTTCACATTCACCGTGCAATGCATGCAGTTATTGATAGAC
AGAAAAATCATGGTATGCATTTCCGTGTACTAGCTAAAGCATTACGTATGTCTGGTGGAGATCATATTCACGCTGGTACA
GTAGTAGGTAAACTGGAAGGGGACGGTGAGATGACTTTAGGTTTCGTTGATTTATTACGTGATGATTATATTGAAAAAGA
CCGAAGTCGCGGTATTTCCTTCACTCAAGATTGGGTCTCTATGCCAGGTGTTGTACCCGTGGCTTCAGGGGGTATTCATG
TTTGGCATATGCCTGCTCTGACCGAAATCTTTGGGGATGATTCCGTACTACAGTTTGGCGGAGGAACTTTAGGACACCCT
TGGGGAAATCCGCNNNNNNNNGTAGCTAATAGGGTGGCTTTAGAAGCGTGTGTACAAGCTCGTAATGAGGGACGTGATCT
TGCTCGTGAAGGTAATGAAATTATCCGTGAAGCTAGCAAATGGAGCCCTGAACTAGCCGCTGCT
>336945 ; superkingdom: Eukaryota, kingdom: Viridiplantae, phylum: Streptophyta, order: Nymphaeales, family: Nymphaeaceae, genus: Euryale, species: Euryale ferox ; 336945
AAGTGTTGGATTCAAAGCTGGTGTTAAAGATTACAGATTGACTTATTACACTCCTGAGTATGAAACCCTTGCTACTGATA
TCTTGGCAGCATTCCGAGTAACTCCTCAACCTGGAGTTCCGCCTGAGGAAGCAGGAGCTGCGGTGGCTGCCGAATCTTCC
ACTGGTACATGGACAACTGTGTGGACCGATGGACTTACCAGCCTTGATCGTTACAAAGGACGATGCTACCACATCGAGCC
TGTTGCTGGGGAGGAAAATCAATATATTGCTTATGTAGCTTACCCTTTGGACCTTTTTGAAGAAGGTTCTGTTACTAACA
TGTTTACTTCCATTGTGGGTAATGTATTTGGGTTCAAAGCCCTACGAGCTCTACGTCTGGAGGATCTGAGAATTCCTCCT
GCTTATTCTAAAACTTTCCAGGGCCCACCTCATGGAATCCAAGTTGAGAGAGATAAATTGAACAAGTATGGTCGTCCCCT
ATTGGGATGTACTATTAAACCAAAATTGGGGTTATCTGCAAAGAACTATGGGAGAGCGGTTTATGAGTGTCTCCGTGGTG
GACTTGATTTTACCAAGGATGATGAAAACGTGAACTCCCAACCGTTTATGCGTTGGAGAGACCGTTTCTTATTTTGCACC
GAAGCTATTTATAAAGCGCAGGCCGAAACAGGTGAAATTAAAGGACATTACTTGAATGCTACTGCAGGTACATCCGAAGA
AATGATCAAAAGGGCGGTGTGTGCCCGAGAGTTGGGAGTTCCTATCGTAATGCATGACTACTTAACAGGGGGATTCACCG
CAAATACTAGCTTGGCTCATTATTGCCGAGACAATGGCCTACTTCTTCACATCCACCGCGCAATGCATGCAGTTATTGAT
AGACAGAGGAATCATGGTATTCACTTCCGTGTACTAGCTAAAGCGTTGCGTATGTCTGGGGGGGATCATATTCACTCTGG
TACCGTAGTAGGTAAACTGGAAGGGGAACGAGATGTCACTTTGGGCTTTGTTGATTTACTACGTGATGATTTTATTGAAA
AAGACCGGAGTCGCGGTATTTATTTCACTCAAGATTGGGTATCTATGCCAGGTGTTTTGCCCGTGGCTTCTGGGGGTATT
CACGTTTGGCATATGCCTGCCCTGACCGAGATATTTGGGGATGATTCCGTGCTACAGTTCGGT
>336949 ; superkingdom: Eukaryota, kingdom: Viridiplantae, phylum: Streptophyta, subclass: asterids, order: Gentianales, family: Gentianaceae, tribe: Exaceae, genus: Exacum, species: Exacum affine ; 336949
GATATCTTGGCAGCATTCCGAGTAACTCCTCAACCCGGAGTTCCACCTGAAGAAGCAGGGGCCGCGGTAGCTGCCGAATC
TTCGACTGGTACATGGACAACTGTGTGGACCGATGGACTTACCAGCCTTGATCGTTACAAAGGGCGATGCTACGGCATTG
AGCCCGTTCCTGGAGAAGAAGATCAATATATTGCTTATGTAGCTTATCCCTTAGACCTTTTTGAAGAAGGTTCTGTTACT
AACATGTTTACTTCCATTGTAGGTAATGTATTTGGATTCAAAGCCCTACGTGCTCTACGTTTGGAAGATTTGCGAATTCC
CCCCGCTTATATTAAAACTTTCCAAGGCCCGCCTCATGGCATCCAAGTTGAGAGAGATAAATTGAACAAGTATGGTCGTC
CCCTGTTGGGATGTACTATTAAACCTAAATTGGGGTTATCCGCTAAAAACTATGGTAGGGCAGTTTATGAATGTCTTCGT
GGTGGACTTGATTTTACCAAAGATGATGAAAACGTGAACTCCCAACCATTTATGCGTTGGAGAGATCGTTTCTTATTTTG
TGCCGAAGCAATTAATAAAGCACAGGCTGAAACGGGTGAAATAAAGGGGCATTACTTGAATGCTACGGCAGGTACATGCG
AAGAAATGATCAAAAGAGCCGTATTTGCTAGAGGATTGGGAGTTCCTATCGTAATGCATGATTACTTAACAGGGGGATTC
ACTGCAAATACTAGCTTGGCTCATTATTGTCGAGATAATGGCCTACTTCTTCACATCCACCGTGCAATGCATGCAGTTAT
TGATAGACAGAAGAATCATGGTATCCACTTCCGCGTACTACGTAAAGCCTTACGTATGTCTGGTGGAGATCATATTCACT
CTGGTACTGTAGTAGGTAAACTTGAAGGGGAAAGAGACATCACTTTGGGCTTTGTTGATTTACTGCGTGATGATTTTATT
GAAAAAGACCGAAGTNGCGGTATTTATTTCACTCAAGATTGGGTCTCTCTACCAGGTGTTATACCCGTTGCTTCGGGGGG
TATTCACGTTTGGCATATGCCCGCTCTGACCGAGATCTTTGGAGGTGATTCTGTACTACAGTTCGGCGGAGGAACTTTAG
GACACCCTTGGGGTAATGCCCCAGGTGCCGTAGCGAATCGAGTAGCGCTAGAAGCATGTGTACAAGCTCGTAATGAAGGA
CGTGATCTTGCTGTTGAGGGTAATGAAATTATCCGTGAGGCTAGCAAATGGAGTCCTGAACTGGCTGCTGCTTGTGAGGT
ATGGAAGGAGATCAGATTTAATTTTAAAGCAGTGGATACGTTGGATCCGCTTAAGTCATAA
>336955 ; superkingdom: Eukaryota, kingdom: Viridiplantae, phylum: Streptophyta, subclass: asterids, order: Ericales, family: Fouquieriaceae, genus: Fouquieria, species: Fouquieria splendens ; 336955
GATATCCTGGCAGCATTCCGAGTAACTCCTCAACCTGGAGTTCCGCCTGAAGAAGCAGGGGCTGCGGTAGCTCCGGAATC
TTCTACTGGTACATGGACAACTGTATGGACCGATGGACTTACTAGCCTTGATCGTTACAAAGGGCGATGCTACCACATCG
AGCCCGTTGCTGGAGAAGAAAATCAATATATTGCTTATGTAGCTTATCCTTTAGACCTTTTTGAAGAAGGTTCTGTTACT
AACATGTTTACTTCCATTGTGGGTAATGTATTTGGGTTCAAAGCCCTGCGCGCTCTACGTCTGGAAGATCTTCGAATCCC
TCCTGCGTATTCTAAAACTTTCCAAGGACCGCCTCATGGCATCCAAGTTGAGAGAGATAAATTGAACAAGTATGGTCGTC
CCCTGTTGGGATGTACTATTAAACCTAAATTGGGGTTATCTGCTAAAAACTACGGTAGAGCTGTTTATGAATGTCTCCGC
GGTGGACTTGATTTTACCAAAGATGATGAGAACGTGAACTCCCAACCATTTATGCGTTGGAGAGACCGTTTCTTATTTTG
TGCCGAAGCAATTTATAAAGCACAGGCTGAAACAGGTGAAATCAAAGGACATTACTTGAATGCTACTGCAGGTACATGTG
AAGAAATGATCAAAAGGGCTGTATTTGCCAGAGAATTAGGAGTTCCTATCGTAATGCATGACTATTTAACAGGGGGATTC
ACTGCAAATACTAGCTTGGCTCATTATTGCCGAGATAATGGCCTACTTCTTCACATCCACCGTGCAATGCATGCAGTTAT
TGATAGACAGAAGAATCGTGGTATGCACTTTCGTGTACTAGCTAAAGCGTTACGTATGTCTGGTGGAGATCATATTCACG
CTGGTACTGTAGTAGGTAAACTTGAAGGGGAAAGAGACATCACTTTGGGCTTTGTTGATTTACTGCGCGATGATTTTCTT
GAAAAAGATCGAAGCCGCGGTATTTATTTCACTCAAGATTGGGTCTCTCTACCAGGTGTTCTGCCTGTGGCTTCAGGAGG
TATTCACGTTTGGCATATGCCTGCTCTGACCGAGATCTTTGGGGATGATTCTGTACTACAGTTCGGTGGAGGAACTTTAG
GACACCCTTGGGGAAATGCACCGGGTGCCGTAGCTAATCGAGTAGCTCTAGAAGCATGTGTACAAGCTCGTAATGAGGGA
CGTGATCTTGCTCGTGAGGGTAATGAAATTATCCGTGAGGCTAGCAAATGGAGTCCTGAACTAGCTGCTGCTTGTGAGGT
ATGGAAGGAGATCAAATTTGAATTCGAAGCAATGGATACTTTGTAATTCAGTAATTACCATTCGTTCTCTTAGTTGAATT
GCAATTAAA
>337063 ; superkingdom: Eukaryota, kingdom: Viridiplantae, phylum: Streptophyta, class: Liliopsida, subclass: commelinids, order: Zingiberales, family: Zingiberaceae, genus: Globba, species: Globba curtisii ; 337063
GTTGGATTTAAAGCTGGTGTTAAAGATTACAAATTGAATTATTATACTCCTGACTACGAANNCAAAGATACTGATATATT
GGCAGCATTCCGAGTAACTCCTCAACCTGGAGTTCCACCCGAAGAAGCANNNNNNNNNNNNNNNNNNGAATCTTCTACTG
GTACATGGACAACTGTGTGGACTGATGGACTTACCAGCTTTGATCGTTACAAAGGGCGATGCTACCGCATCGAGCGTGTT
ATTGGGGGAATAATTCAATATATTGCTTATGTAGCTTACCCTTTAGACCTTTTCGAAGAAGGTTCTGTTACTAACATGTT
TACTTCCATTGTGGGTAATGTGTTTGGTTTCAAAGCCTTACGAGCTCTACGTTTGGAGGATCTGCGAATCCCACTTCCTA
ATTCCAAAACTTTCCAAGGCCCGCCTCACGGCATTCAAGTTGAAAGAGATAAGTTGAACAAGTATGGTCGTCCCCTATTN
GGATGTACTATTAAACCAAAATTGGGATTATCTGCAAAAAACTACGGTAGAGCAGTTTATGAGTGTCTACGTGGTGGGCT
TGATTTTACCAAAGATGATGAAAACGTGAACTCACAACCATTTATGCGTTGGAGAGACCGTTTCGTATTTTGTGTCGAAG
CACTTTATAAAGCCCAGGCCGAAACAGGTGAAATTAAAGGGCATTACTTCAATGCTACTGCAGGTACATGTGAAGAAATG
ATGAAAAGGGCCGTATTTGCCAGAGAATTAGGAGTTCCTATCGTAATGCATGATTACTTAACTGGTGGATTCACTGCAAA
TACTAGCTTGGCTCATTATTGTCGTGACAATGGCCTACTTCTTCACATCAACCGCGCAATGCATGCAGTTATTGATAGAC
AGAAAAATCATGGTATCGATTTCCGTGTACTAGCTAAAGCATTACGTATATCTGGTGGAGACCATATTCACGCTGGTACA
GTAGTAGGTAAACTGGAAGGGGAACGCGACATGACTTTAGGTTTTGTTGATTTATTGCGTGATGATTTTATTGAAAAAGA
TCGAAGTCGCGGTATTTTCTTCACTCAAGATTGGGTTTCTATACCAGGTGTTATACCCGTGGCTTCAGGGGGTATTCATG
TTTGGCATATGCGTGCGCTGACCGAAATCTTTGGGGATGATTCCGTACTACAGTTTGGAGGAGGAACTTTAGGACACCCT
TGGGGAAATCGCCCAGGTCAGGTAGCTAATAGGGTGGCTTTAGAAGCGTGTGTACAAGCTCGTAATGAGGGACGTGATCT
TGCTCGTGAAGGTAATGAAATTATCCGTGAAGCTAGCAAATGGAGCCTGGAACCAGCCGCTGCTT
>337106 ; superkingdom: Eukaryota, kingdom: Viridiplantae, phylum: Streptophyta, class: Liliopsida, order: Alismatales, family: Araceae, subfamily: Gymnostachydoideae, genus: Gymnostachys, species: Gymnostachys anceps ; 337106
CTGGATTCAAAGCTGGTGTTAAAGATTACAAATTGACTTATTATACTCCTGACTATGAGACCAAAGATACTGATATCTTG
GCAGCATTCCGAGTAACTCCTCAACCCGGAGTTCCACCTGAAGAAGCGGGGGCTGCAGTAGCTGCCGAATCTTCTACTGG
TACATGGACAACTGTGTGGACTGATGGACTTACCAGCCTTGATCGTTACAAAGGACGATGCTACAACATCGAGGCCCTTG
TTGGGGAAGAAAATCAATATATTGCTTATGTAGCTTACCCTTTAGACCTTTTTGAAGAAGGTTCTGTTACTAACATGTTT
ACTTCCATTGTGGGTAATGTATTTGGGTTCAAAGCTTTACGAGCTCTACGTCTGGAGGATCTTCGAATTCCTCCTGCTTA
TTCCAAAACTTTCCAAGGCCCGCCCCATGGCATCCAAGTTGAGAGAGATAAATTAAACAAGTATGGTCGTCCCCTATTGG
GATGTACGATTAAACCAAAATTGGGATTATCCGCGAAAAACTACGGTAGAGCGGTTTATGAATGTCTCCGCGGTGGACTT
GATTTTACCAAGGATGATGAGAACGTGAACTCACAACCATTTATGCGTTGGAGAGACCGTTTCCTATTTTGTGCCGAAGC
ATTTTATAAAGCGCAGGCCGAAACAGGTGAAATCAAAGGACATTACTTGAATGCTACTGCAGGTACATGTGAAGAAATGA
TGAAAAGGGCTGTGTTTGCTAGAGAATTGGGAGCCCCTATTGTAATGCATGACTACTTAACAGGGGGATTCACTGCAAAT
ACCAGTTTGGCTTATTATTGCCGAGACAACGGCCTACTTCTTCACATCCATCGCGCAATGCATGCAGTTATTGATAGACA
GAAGAATCATGGTATGCATTTTCGTGTACTAGCTAAAGCATTACGTATGTCTGGTGGAGATCATATTCACGCTGGTACAG
TAGTAGGTAAACTAGAAGGTGAGCGTGAGATGACTTTGGGTTTTGTTGATTTATTACGTGATGATTATATTGAAAAAGAC
CGAAGTCGTGGTATTTTTTTCACTCAAGATTGGGTATCTATGCCAGGTGTTCTGCCCGTGGCTTCAGGGGGTATTCATGT
TTGGCATATGCCTGCCCTGACTGAGATCTTTGGGGATGATTCCGTACTACAGTTCGGTGGAGGAACTTTAGGACACCCGT
GGGGAAATGCACCCGGTGCAGTAGCTAATCGGGTGGCTTCAGAAGCGTGTGTACAAGCTCGTAATGAGGGACGTGATCTT
GCTCGTGAAGGTAATGAAATTATCCGTGAAGCTAGCAAATGGAGTCCTGAACTAGCCGCTGCTTGTGAAGTATGGAAGGA
GATCAAATTCGAATTCGCCCCAGTAGATCCAGATGTCAAAAAAATTCAATAA
>337110 ; superkingdom: Eukaryota, kingdom: Viridiplantae, phylum: Streptophyta, class: Liliopsida, subclass: commelinids, order: Zingiberales, family: Zingiberaceae, genus: Hedychium, species: Hedychium gardnerianum ; 337110
TTGGATTTAAAGCTGGTGTTAAAGATTACAAATTGACTTATTATACTCCTGACTACGAAGTCAAAGATACTGATATCTTG
GCAGCATTCCGAGTAACTCCTCAACCCGGAGTTCCACCCGAAGAAGCGGGGGCTGCGGTAGCCGCCGAATCTTCTACTGG
TACATGGACAACTGTGTGGACTGATGGACTTACCAGTCTTGATCGTTACAAAGGGCGATGCTACCACATCGAGGCTGTTA
TTGGGGAGGATAATCAATATATTGCTTATGTAGCTTATCCTTTAGACCTTTTTGAAGAAGGTTCTGTTACTAACATGTTT
ACTTCCATTGTGGGTAATGTGTTTGGTTTCAAAGCCTTACGAGCTCTACGTTTGGAGGATCTGCGAATTCCCACTTCCTA
TTCCAAAACTTTCCAAGGCCCGCCTCACGGCATTCAGGTTGAAAGAGATAAGTTGAACAAGTATGGTCGTCCCCTATTGG
GATGTACTATTAAACCAAAATTGGGATTATCTGCAAAAAACTACGGTAGAGCAGTTTATGAGTGTCTACGTGGTGGGCTT
GATTTTACCAAAGATGATGAAAACGTGAACTCACAACCATTTATGCGTTGGAGAGACCGTTTCCTATTTTGTGCTGAAGC
ACTTTATAAAGCGCAGGCCGAAACAGGTGAAATTAAAGGGCATTACTTGAATGCTACTGCAGGTACATGTGAAGAAATGA
TGAAAAGGGCCGTATTTGCCAGAGAATTAGGAGCTCCTATCGTAATGCATGATTACTTAACTGGTGGATTCACTGCAAAT
ACTAGCTTGGCTCATTATTGCCGTGACAATGGCCTACTTCTTCACATCCATCGCGCAATGCATGCAGTTATTGATAGACA
GAAAAATCATGGTATGCATTTCCGTGTACTAGCTAAAGCATTACGTATGTCTGGTGGAGACCATATTCACGCTGGTACAG
TAGTAGGTAAACTGGAAGGGGAACGCGAAATGACTTTAGGTTTTGTTGATTTATTACGTGATGATTTTATTGAAAAAGAT
CGAAGTCGTGGTATTTTCTTCACTCAAGATTGGGTTTCTATGCCAGGTGTTATACCCGTGGCTTCAGGGGGTATTCATGT
TTGGCATATGCCTGCGCTGACCGAAATCTTTGGGGATGATTCCGTACTACAGTTTGGAGGAGGAACTTTAGGACACCCTT
GGGGAAATGCACCTGGTGCAGTAGCTAATAGGGTGGCTTTAGAAGCGTGTGTACAAGCTCGTAATGAGGGACGTGATCTT
GCTCGTGAAGGTAATGAAATTATCCGTGAAGCTTGCAAAT
>337112 ; superkingdom: Eukaryota, kingdom: Viridiplantae, phylum: Streptophyta, class: Liliopsida, subclass: commelinids, order: Zingiberales, family: Zingiberaceae, genus: Hedychium, species: Hedychium flavum ; 337112
GTTGGATTTAAAGCTGGTGTTAAAGATTACAAATTGACTTATTATACTCCTGAGTACGAAGTCAAAGATACTGATATCTT
GGCAGCATTCCGAGTAACTCCTCAACCCGGAGTTCCACCCGAAGAAGCGGGGGCTGCGGTAGCTGCCGAATCTTCTACTG
GTACATGGACAACTGTGTGGACTGATGGACTTACCAGTCTTGATCGTTACAAAGGGGCATGCTACCACATCGAGGCTGTT
ATTGGGGANGATAATCAATATATTGCTTATGTAGCTTATCCTTTAGACCTTTTTGAAGAAGGTTCTGTTACTAACATGTT
TACTTCCATTGTGGGTAATGTGTTTGGGTTCAAAGCCTTACACGCTCTACGTCTGGAGGATCTGCGAATCCCACNNNCCT
ATTCCAAAACTTTCCAAGGTCCGCCTCATCGGATNNNNGTTGAAAGAGATAAGTTGAACAAGTATGGTCGTCCCCTATTG
GGATGTACTATTAAACCAAAATTGGGATTATCTGCAAAAAACTACGGTAGANNNGTTTATGAGTGTCTACGTGGTGGGCT
TGATTTTACCAAAGATGATGAAAACGTGAACTCACAACCATTTATGCGTTGGAGAGACCGTTTCGTATTTTGTGCTGAAG
CAATTTATAAAGCGCAGGCTGAAACAGGTGAAATTGAAGGGCATTACTTGAATGCTACTGCAGGTACATGCGAAGGAATG
ATGAAAAGGGCCGTATTTGCCAGAGAATTAGGAGTTCCTATCGTAATGCATGATTACTTAACTGGTGGATTCACTGCAAA
TACTAGCTTGGCTCATTATTGCCGTCACAATGGTCTACTTCTTCACATCCATCGTGCAATGCATGCAGTTATTGATAGAC
AGAAAAATCATGGTATCGATTTCCGAGTACTAGCTAAAGCATTACGTATGTCTGGTGGAGACCATATTCACGCTGGTACA
GTAGTAGGTAAACCGGAAGGGGAACGCGAAATGACTTTAGGTTTTGTTGATTTATTACGTGATGATTTTATTGAAAAAGA
TCGAAGTCGTGGTATTTTCTTCACTCAAGATTGGGTTTCTATGCCAGGTGTTATACCCGTGGCTTCAGGGGGTATTCATG
TTTGGCATATGCCTGCACTGACCGAAATCTTTGGGGATGATTCCGTACTACAGTTTGGAGGAGGAACTATAGGACACCCT
TGGGGAAATCGACCTGGTGCAGTAGCTAATAGGGTGGCTTTAGAAGCGTGTGTACAAGCTCGTAATGAGGGACGTGATCT
TGCTCGTGAAGGTAATGAAATTATCCGTGAAGCTTGCAAATGGAGCCCTGAACTAGCCGCTGCTT
>337114 ; superkingdom: Eukaryota, kingdom: Viridiplantae, phylum: Streptophyta, class: Liliopsida, subclass: commelinids, order: Zingiberales, family: Heliconiaceae, genus: Heliconia, species: Heliconia latispatha ; 337114
GTTGGATTTAAAGCTGGTGTTAAAGATTACAAATTGACTTATTATACTCCTGACTACGAAGTCAAAGATACTGATATCTT
GGCAGCATTCCGAGTAACTCCTCAACCTGGAGTTCCACCCGAAGAAGCAGGGGNNNNNNNNNNNNNNNAATCTTCTACTG
GTACATGGACAACTGTGTGGATCGATAATCTAACTAGCCTTGATCGTTACAAAGGGCGATGCTACCACATCGAGCGTGTT
GTTGGAGAAAAAGATCAATATATTGCTTATGTAGCTTATCCTTTAGACCTTTTTGAAGAAGGTTCTGTTACTAACATGTT
TACTTCCATTGTAGGTAATGTATTTGGTTTCAAAGCCTTACGAGCTCTACGTCTGGAGGATCTGCGAATTCCCACTTCTT
ATTCCAAAACTTTCCAAGGCCCGCCTCACGGCATTCAGGTTGAAAGAGATAAGTTGAACAAGTATGGTCGTCCCCTATTG
GGATGTACTATTAAACCAAAATTGGGATTATCTGCAAAAAACTACGGTAGAGCGGTTTATGAATGTCTACGTGGTGGACT
TGATTTTACCAAAGATGATGAAAACGTGAACTCACAACCATTTATGCGTTGGAGAGACCGTTTCGTATTTTGTGCCGAAG
CAATTTATAAATCGCAGGCCGAAACAGGGGAAATCAAANNNNNNNNNNNNNNNNNNACTGCGGGTACATGTGAAGAAATG
ATGAAAAGGGCCATATTTGCCAGAGAATTAGGAGTTCCTATCGTAATGCATGACTACTTAACTGGTGGATTCACTGCAAA
TACTAGCTTGGCTCATTATTGCCGTGACAANGGCCTACTTCTTCACATCCATCGCGCAATGCATGCAGTTATTGATAGAC
AGAAAAATCATGGTATCGATTTCCGTGTATCAGCTAAAGCATTACGTATGTCTGGTGGAGATCATATTCACGCTGGTACA
GTAGTAGGTAAACTGGAAGGGGAACGTGAGATGACTTTAGGTTTCGTTGATTTATTCAGTGATGATTATGTTGAAAAAGA
CCGAAGTCGCGGTATTTTCTTCACTCAAGATTGGGTCTCTATGCCAGGTGTTATCCCCGTGGCTTCAGGGGGTATTCATG
TTTGGCATATGCTCGCTCTGACCGAAATCTTTGGGGATGATTCCGTACTACAGTTTGGCGGAGGAACTTTAGGACACCCT
TGGGGAAATCGACCTGGTACTGNAGCTAATAGGGTGGCTTTAGAAGCGTGTGTACAAGCTCGTAATGAGGGACGTGATCT
TGCTCGGTAAGGTAATGAAATTATCCGTGAAGCTAGCAAATGGAGCCCGTAACTAGCCGCTGCTT
>337116 ; superkingdom: Eukaryota, kingdom: Viridiplantae, phylum: Streptophyta, class: Liliopsida, subclass: commelinids, order: Zingiberales, family: Heliconiaceae, genus: Heliconia, species: Heliconia paka ; 337116
TAACTCCTCAACCTGGAGTTCCACCCGAAGAAGCGGAGGNNNNNNNNNNNNNNNAATCTTCTACTGGTACATGCACAATT
GTGTGGACTGATGGACTTACCAGCCTTGATCGTTACAAAGGCCTATGCTACCGCATCGAGGGCGTTGTTGGGGAGGATAA
TCAATATATTGCTTATGTAGCTTATCCTTTAGACCTTTTTGAAGAAGGTTCTGTTACTAACATGTTTACTTCCATTGTGG
GTAATGTATTTGGTTTCAAAGCCTTACGAGCTCTACGTCTGGAGGATCTGCGAATTCCCACTTCTTATTCCAAAACTTTC
CAAGGCCCGCCTCACGCGATTCAGGTTGAAAGAGATAAGTTGAACAAGTATGGTCGTCCCCTATTGGGATGTACTATTAA
ACCAAAATTGGGATTATCTGCAAAAAACTACGGTAGAGCGGTTTATGAATGTCTTCATGGTGGACTTGATTTTACCAAAG
ATGATGAAAACGTGAACTCACAACCATTTATGCGTTGGAGAGATCGTTTCGTATTTTGTGCCGAAGCAATTTATNNNNNN
CAGGCCGAAACAGGTGAAATCAAAGGACATTACTTGAATGCTACTGCAGGTACATGTGAAGAAATGATGAAAAGGGCCAT
ATTTGCCAGAGAATTAGGAGTTCCTATCGTAATGCATGACTACTTAACTGGTGGATTCACTACAAATACTAGCTTGGCTC
ATTATTGCCGTGACAATGGCCTACTTCTTCACATCCATCGCGCAATGCATGCAGTTATTGATAGACAGAAAAATCATGGT
ATGCATTTCCGTGTACTAGCTAAAGCATTACGTATGTCTGGTGGAGATCATATTCACGCTGGTACAGTAGTAGGTAAACT
GGAAGGGGGAGCTGAGATGACTTTAGGTTTCGTTGATTTATTACGTGATGATTATATTGAAAAAGACCGAAGTCGCGGTA
TTTTCTTCACTCAAGATTGGGTCTCTATGCCAGGTGTTATCCCCGTGGCTTCAGGGGGTATTCATGTTTGGCATATGCCT
GCTCTGACCGAAATCTTTGGGGATGATTCCGTACTACAGTTTGGCGGAGGAACTTTAGGACACCCTTNNNNNNNNCCACC
NGGTATCGTAGCTAATAGGGTGGCTTTAGAAGCGTGTGTACAAGCTCGTAATGAGGGACGTGATCTTGCTCATGAAGGTA
ATGAAATTATCCGTGAAGCTAGCAAATGGAGCCCGG
>340557 ; superkingdom: Eukaryota, kingdom: Viridiplantae, phylum: Streptophyta, class: Liliopsida, subclass: commelinids, order: Poales, family: Joinvilleaceae, genus: Joinvillea, species: Joinvillea plicata ; 340557
GTGTTGGATTTAAAGCTGGTGTTAAGGATTATAAATTGACTTACTACACCCCGGACTACGAAACCAAAGATACTGATATC
TTGGCAGCATTCCGAGTAACTCCTCAACCCGGGGTTCCCCCTGAAGAAGCAGGGGCTGCGGTAGCTGCCGAATCTTCTAC
TGGTACATGGACAACTGTTTGGACTGATGGACTTACCAGTCTTGATCGTTACAAAGGACGATGCTATCACATCGAGCCCG
TTGTTGGGGAGGAAAATCAATATATCGCTTATGTAGCTTATCCGTTAGACCTATTTGAAGAGGGTTCTGTTACTAACATG
TTTACTTCCATTGTGGGTAACGTATTTGGTTTCAAAGCCCTACGAGCTCTACGTCTGGAGGATCTGCGAATTCCCCCTGC
TTATTCAAAAACTTTCCAAGGCCCACCTCATGGCATCCAAGTTGAAAGGGATAAGTTGAACAAGTATGGTCGTCCCCTAT
TGGGATGTACTATTAAACCAAAATTGGGATTATCCGCAAAAAATTATGGTAGAGCAGGTTATGAATGTCTACGTGGTGGA
CTTGATTTTACCAAAGATGATGAAAACGTGAACTCACAACCATTTATGCGTTGGAGGGACCGTTTCTTATTTTGTGCCGA
AGCACTTTATAAAGCACAGGCCGAAACGGGTGAAATCAAGGGGCATTACTTGAATGCGACTGCAGGTACATGCGAGGAAA
TGACTAAGAGAGCTGTATTTGCGAGGGAATTAGGGGCTCCTATCGTAATGCATGACTACTTAACTGGAGGATTCACGGCA
AATACTAGTTTGGCTCATTATTGCCGCGACAATGGCCTACTTCTTCACATCCACCGGGCAATGCATGCAGTTATTGATAG
ACAGAAAAATCATGGTATGCATTTTCGTGTACTAGCTAAAGCATTGCGTATGTCTGGTGGAGATCATATCCACGCTGGTA
CAGTAGTAGGTAAGCTAGAAGGGGAACGCGAAATGACGTTGGGCTTTGTTGATTTATTGCGTGATGATTATATTGAAAAA
GATCGTAGTCGCGGTATCTTTTTCACTCAGGACTGGGTTTCGATGCCGGGTGTTATTCCGGTGGCTTCAGGGGGTATTCA
TGTTTGGCATATGCCTGCTCTGACCGAAATCTTTGGAGATGATTCCGTATTACAGTTTGGTGGAGGAACTTTAGGACATC
CTTGGGGAAATGCACCTGGTGCAGTAKCTAATCGGGTGGCTTTAGAAGCGTGTGTACAAGCTCGTAATGAAGGACGCGAT
CTTGCTCGTGAAGGTAATGAAATTATCCGTCAAGCTAGCAAATGGAG
>340645 ; superkingdom: Eukaryota, kingdom: Viridiplantae, phylum: Streptophyta, class: Liliopsida, order: Alismatales, family: Araceae, subfamily: Lemnoideae, genus: Lemna, species: Lemna minuta ; 340645
CTGGATTCAAAGCTGGTGTTAAAGATTACAAATTGACTTATTATACTCCTGAGTATGAGACAAAAGATACGGATATCTTG
GCAGCATTCCGAGTAACTCCTCAACCTGGAGTTCCACCTGAAGAAGCAGGGGCTGCAGTAGCTGCCGAATCTTCTACTGG
TACATGGACAACTGTGTGGACTGATGGACTTACCAGCCTTGATCGTTACAAAGGACGATGCTACCATATCGAACCCGTTG
CTGGAGAGGAAAGTCAATATATTGCTTATGTAGCTTACCCATTAGACCTTTTTGAAGAAGGTTCTGTTACTAACATGTTT
ACCTCCAWTGTAGGTAACGTATTTNVGTTTAAAGCTTTACGAGCTCTACGTCTGGAAGATTTGCGAATTCCTCCTGCTTA
TTCCAAAACTTTCCAAGGCCCACCTCACGGNATCCAAGTTGAAAGAGATAAATTGAACAAGTACGGTCGTCCTCTATTGG
GATGTACCATCAAACCAAAATTGGGATTATCCGCGAAAAACTACGGTAGAGCGGTTTATGAATGTCTACGTGGTGGACTT
GATTTTACCAAGGATGATGAAAACGTGAACTCACAACCATTTATGCGTTGGAGAGACCGTTTCTTATTTTGTGCTGAAGC
ATTTTATAAATCACAAGCCGAAACAGGTGAAATTAAAGGGCATTACCTAAATGCTACTGCAGCTACTTGTGAAGAAATGA
TCAAAAGGGCTGTGTTTGCGAGAGAATTGGGCGTCCCTATTGTAATGCATGACTACTTAACAGGTGGATTCACTGCAAAC
ACTAGTTTAGCACATTATTGCCGAGACAACGGTCTACTTCTTCACATCCATNGNGCAATGCATGCAGTTATTGATAGACA
GAAAAATCATGGTATGCATTTCCGTGTACTAGCTAAAGCATTACGTATGTCTGGTGGGGATCATATTCACGCTGGTACAG
TAGTAGGTAAACTGGAAGGTGAACGTGAGATGACCTTAGGTTTCGTTGATTTATTACGTGATGATTATATTGAAAAAGAC
AGAAGTCGTGGTATTTTCTTCACTCAAGATTGGGTCTCTATGCCAGGTGTTATACCTGTAGCTTCAGGTGGTATCCATGT
TTGGCATATGCCTGCCCTGACCGAGATCTTTGGAGATGATTCCGTACTACAGTTTGGTGGCGGAACTTTAGGACACCCTT
GGGTAAATGCACCTGGTGCAGTAGCTAACCGGGTAGCTTTAGAAGCGTGTGTACAAGCTCGTAATGAGGGACGTGACCTT
GCTCGTGAAGGTAATGAAATTATCCGTGAAGCTTGCAAATG
>340647 ; superkingdom: Eukaryota, kingdom: Viridiplantae, phylum: Streptophyta, subclass: asterids, order: Lamiales, family: Oleaceae, tribe: Oleeae, genus: Ligustrum, species: Ligustrum vulgare ; 340647
GATATCTTGGCAGCATTCCGAGTAACTCCTCAACCTGGAGTTCCGCCTGAAGAGGCAGGGGCTGCGGTAGCTCNNGAATC
TTCTACTGGTACATGGACAACTGTGTGGACCGATGGACTTACCAGCCTTGATCGTTACAAAGGGCGATGCTACCATATTG
AGCCCGTTCCTGGAGAAGCAGATCAATATATCTGTTATGTAGCTTACCCTTTAGACCTTTTTGAAGAAGGTTCTGTTACT
AACATGTTTACTTCCATTGTAGGTAATGTATTTGGGTTCAAAGCCCTGCGTGCTCTACGTCTGGAAGATCTGCGANTCCC
TACTGCTTATATTAAAACTTTCCAAGGCCCGCCTCATGGGATCCAAGTTGAGAGAGATAAATTGAACAAGTATGGTCGTC
CCCTGTTGGGATGTACTATTAAACCAAAATTGGGGTTATCTGCTAAAAACTATGGTAGAGCAGTTTTTGAATGTCTTCGC
GGTGGACTTGATTTTACCAAAGATGATGAGAACGTGAACTCCCAGCCATTTATGCGTTGGAGAGATCGTTTCTTATTTTG
CGCCGAAGCACTTTATAAATCACAGGCTGAAACAGGTGAAATCAAAGGGCATTACTTGAATGCTACTGCGGGTACATGCG
AAGAAATGATCAAAAGAGCTGTATTTGCTAGAGAATTGGGAGCTCCTATCGTAATGCATGACTACTTAACAGGAGGATTC
ACTGCAAATACTAGCTTGGCTCATTATTGCCGAGATAATGGCCTACTTCTTCACATTCACCGTGCAATGCATGCAGTTAT
TGATAGACAGAAGAATCATGGTATACACTTCCGTGTACTAGCTAAAGCGTTACGTATGTCTGGTGGAGATCATATTCACT
CTGGTACCGTAGTAGGGAAACTTGAAGGGGAAAGAGACATCACTTTGGGCTTTGTTGATTTACTGCGCGATGATTTTATT
GAAAAAGATCGAAGTCGCGGTATTTATTTCACTCAAGATTGGGTCTCTCTACCAGGTGTTCTGCCCGTGGCTTCAGGGGG
TATTCACGTTTGGCATATGCCTGCTCTGACCGAGATCTTTGGGGATGATTCCGTACTACAGTTCGGTGGAGGAACTTTAG
GGCACCCTTGGGGTAATGCGCCAGGTGCCGTAGCTAACCGAGTAGCTCTAGAAGCATGTGTACAAGCTCGTAATGAGGGA
CGCGATCTTGCTAGTGAGGGTAATGAAATTATCCGTGAGGCTAGCAAATGGAGTCCTGAGCTAGCTGCTGCTTGTGAGGT
ATGGAAGGAGATCAAATTTGAGTTTCAGGCAATGGATACTTTGGATCCAAGTTCCGATAAATAA
>340650 ; superkingdom: Eukaryota, kingdom: Viridiplantae, phylum: Streptophyta, order: Caryophyllales, family: Aizoaceae, genus: Lithops, species: Lithops sp. ; 340650
AAGTGTTGGATTTAAAGCTGGTGTTAAAGATTACAAATTGACTTATTATACTCCTGACTATCAACCCCAGGATACTGATA
TCTTGGCAGCATTCCGAGTATCTCCCCAACCTGGAGTTCCATCAGAAGAAGCAGGGGCCGCAGTAGCTGCCGAATCTTCG
ACTGGTACATGGACAACTGTATGGACTGACGGACTTACCAGTCTTGATCGTTACAAAGGACGATGCTACCACATCGATCC
CGTTCCTGGAGAAGACAATCAATATATTTGTTATGTAGCTTACCCCTTAGACCTTTTTGAAGAAGGTTCTGTTACTAACA
TGTTTACTTCCATTGTGGGTAATGTATTTGGGTTCAAAGCCCTGCGTGCTCTACGTTTGGAGGATTTACGAATCCCTATT
GCTTATGTAAAAACTTTCCAAGGACCGCCTCACGGTATCCAGGTTGAGAGAGATAAATTGAACAAGTATGGTCGCCCCCT
ATTGGGATGCACTATTAAACCGAAATTGGGGTTATCTGCTAAAAACTATGGTCGAGCAGTTTATGAATGTCTTCGCGGTG
GACTTGACTTTACCAAAGATGATGAAAATGTGAACTCCCAACCATTTATGCGTTGGAGAGACCGTTTCTTATTTTGTGCC
GAAGCAATTTATAAAGCACAGGCCGAAACAGGTGAAATCAAAGGGCATTACTTGAATGCTACCGCGGGTACATGCGAAGA
AATGATAAAAAGGGCTGTATTTGCCAGAGAATTGGGAGTTCCTATCGTAATGCATGACTACTTAACAGGGGGATTCACTG
CAAATACTAGCTTGTCTCATTATTGCCGAGATAACGGTTTACTTCTTCACATCCACCGTGCAATGCACGCAGTTATTGAT
AGACAAAAGAATCATGGTATGCACTTCCGTGTACTAGCTAAAGCGTTACGTCTGTCTGGCGGAGATCATATCCATTCCGG
TACCGTAGTAGGTAAGCTTGAAGGGGAAAGAGATATCACTTTAGGCTTTGTTGATTTATTACGTGATGATCATACTGAAA
TAGACGCAACTCGCGGTATTTATTTCACTCAATCTTGGGTTTCCACACCAGGTGTTCTGCCCGTTGCTTCAGGCGGTATT
CACGTTTGGCACATGCCCGCCCTAACCGAGATCTTTGGTGATGATTCTGTACTACAGTTCGGTGGAGGAACTTTAGGACA
CCCTTGGGGAAATGCACCGGGTGCTGTAGCGAATCGAGTAGCTCTAGAAGCATGCGTACAAGCTCGTAATGAGGGGCGTG
ATCTTGCTACCGAAGGTGCTACAATTATTCGCGAGGCGTGCAAATGGAGTCCTGAACTAGCGGCTGCTTGTGAGGTCT
>342353 ; superkingdom: Eukaryota, kingdom: Viridiplantae, phylum: Streptophyta, order: Magnoliales, family: Magnoliaceae, genus: Magnolia, species: Magnolia acuminata ; 342353
ATGTCACCAAAAACAGAGACTAAAGCAAGTGTTGGATTCAAAGCTGGTGTTAAAGAGTACAAATTGACTTATTATACTCC
TGAATATGAAACCAAAGATACTGATATCTTGGCAGCATTCCGAGTAACTCCTCAACCCGGAGTTCCACCTGAGGAAGCAG
GGGCTGCGGTAGCTGCCGAATCTTCTACTGGTACATGGACAACTGTGTGGACCGATGGACTTACCAGCCTTGATCGTTAC
AAAGGACGATGCTACCACATCGAGCCCGTTCCTGGGGAGGAAAGTCAATTTATTGCTTATGTAGCTTACCCTTTAGACCT
TTTTGAAGAAGGTTCTGTTACTAACATGTTTACTTCCATTGTAGGTAATGTATTTGGGTTCAAAGCCCTACGAGCTCTAC
GTCTGGAGGATCTGCGAATTCCTACTGCTTATGTCAAAACTTTCCAAGGCCCGCCCCATGGCATCCAAGTTGAGAGAGAT
AAATTGAACAAGTACGGTCGTCCACTATTGGGATGTACTATTAAACCAAAATTGGGGTTATCCGCCAAGAACTACGGTAG
GGCGGTTTATGAATGTCTCCGTGGTGGACTTGATTTTACCAAGGATGATGAGAACGTGAACTCCCAACCATTTATGCGTT
GGAGAGACCGTTTCTTATTTTGTGCCGAAGCAATTTATAAAGCGCAGGCCGAAACAGGTGAAATCAAAGGACATTACTTG
AATGCTACTGCAGGTACATGCGAAGAAATGATGAAAAGGGCCATATTTGCCAGGGAATTGGGAGTTCCTATCGTAATGCA
TGACTACTTAACGGGGGGATTCACTGCAAATACTACCTTGGCTCATTATTGCCGAGACAACGGTCTACTTCTTCACATCC
ATCGCGCAATGCATGCAGTTATTGATAGACAGAAGAATCATGGTATACACTTTCGTGTACTAGCTAAAGCATTACGTATG
TCTGGTGGAGATCATATTCACGCTGGTACCGTAGTAGGTAAACTGGAAGGGGAACGGGACATCACTTTGGGTTTTGTTGA
TTTACTACGCGATGATTTTATTGAAAAAGACCGAAGCCGCGGTATTTATTTCACTCAAGATTGGGTCTCTTTGCCAGGTG
TTCTGCCCGTGGCTTCAGGCGGTATTCACGTTTGGCATATGCCTGCCCTGACCGAGATCTTTGGGGATGATTCCGTACTA
CAGTTCGGTGGAGGAACTTTAGGACACCCTTGGGGAAATGCACCTGGTGCAGTAGCTAATCGGGTGGCGTTAGAAGCATG
TGTACAAGCTCGTAATGAGGGGCGTGATCTTGCTAGTCAAGGTAATGAAATTATCCGTGAAGCTAGCAAATGGAGTCCTG
AACTAGCTGCTGCTTGTGAGGTATGGAAGGAGATCAAATTCGAATTCAAAGCAGTGGATACCTTGTAA
>342361 ; superkingdom: Eukaryota, kingdom: Viridiplantae, phylum: Streptophyta, class: Liliopsida, order: Liliales, family: Liliaceae, genus: Medeola, species: Medeola virginiana ; 342361
TTGGATTCAAAGCTGGTGTTAAAGATTACAAATTGACTTATTATACTCCTGACTATGAAACCAAAGATACTGATATCTTG
GCAGCATTCCGAGTAACTCCGCAACCCGGAGTTCCACCCGAAGAGGCAGGGGCAGCGGTAGCCGCCGAATCTTCCACTGG
TACATGGACAACTGTGTGGACTGATGGACTTACGAGTCTTGATCGTTACAAAGGACGCTGCTACCACATCGAGAGCGTTG
TTGGGGAGGAAAGTCAATTTATTGCTTATGTAGCTTATCCTTTAGACCTTTTTGAAGAAGGCTCTGTTACTAACATGTTT
ACTTCTATTGTGGGTAATGTATTTGGTTTCAAAGCCCTACGAGCTCTACGTCTGGAGGATCTGCGAATTCCTCCTGCTTA
TTCCAAAACTTTTCAAGGCCCGCCTCATGGTATCCAAGTTGAAAGGGATAAATTGAACAAGTATGGTCGTCCCCTATTAG
GATGTACCATTAAACCAAAATTGGGATTATCTGCAAAAAACTATGGTAGAGCGGTTTATGAATGTCTGCGCGGTGGACTT
GATTTTACCAAGGATGATGAAAACGTGAACTCACAACCATTTATGCGTTGGAGAGACCGTTTCGTATTTTGTGCCGAAGC
AATTTATAAAGCGCAGGCCGAAACGGGTGAAATCAAAGGACATTACTTGAATGCTACTGCAGGTACATGTGAAGAAATGA
TCAAAAGGGCCGTATTTGCTAGAGAATTGGGAGTTCCTATCGTAATGCATGACTACTTAACGGGGGGATTCACTGCAAAT
ACTACTTTGGCTCATTATTGCCGAGACAACGGCCTACTTCTTCACATTCATCGTGCAATGCATGCAGTTATTGATAGACA
GAAAAATCATGGTATGCATTTCCGCGTACTAGCTAAAGCATTACGTATGTCCGGCGGCGATCATATTCACGCTGGTACAG
TAGTAGGTAAACTGGAAGGAGAACGCGAGATGACTTTAGGTTTTGTTGATTTACTACGCGATGATTTTATTGAAAAAGAC
CGAAGTCGTGGTATTTTTTTCACTCAAGATTGGGTCTCTATGCCAGGTGTTCTGCCTGTGGCTTCGGGGGGTATTCATGT
TTGGCATATGCCTGCTCTAACTGAAATCTTTGGGGATGATTCCGTACTACAGTTCGGCGGAGGAACTTTAGGACACCCTT
GGGGAAATGCACCTGGTGCAGTAGCTAATCGAGTGGCTTTAGAAGCGTGTGTACAAGCTCGTAATGAGGGGCGTGATCTT
GCTCGTGAGGGTAATGAAATTATCCGTGAAGCTTGCAAA
>342392 ; superkingdom: Eukaryota, kingdom: Viridiplantae, phylum: Streptophyta, class: Liliopsida, subclass: commelinids, order: Zingiberales, family: Costaceae, genus: Monocostus, species: Monocostus uniflorus ; 342392
GTTGGATTTAAAGCTGGTGTTAAAGATTACAAATTGACTTATTATACTCCTGACTACGAAGTCAAAGATACGGATATCTT
GGCAGCATTTCGAGTAACTCCTCAACCTGGAGTTCCGCCCGAAGAAGCAGGGGCTGTGGTAGCTGCCGAATCTTCTACTG
GTACATGGACAACTGTGTGGACTGATGGACTTACCAGCCTTGATCGTTACAAAGGGCGATGCTACCACATCGAGGCCGCC
GTTGTTGAGGATAATCAATATATTGCTTATGTAGCTTATCCTTTAGACCTTTTTGAAGAAGGTTCTGTTACTAACATGTT
TACTTCCATTGTGGGTAATGTATTTGGTTTCAAAGCCTTACGGGCTCTACGTCTGGAGGATCTGCGAATTCCCACTTCTT
ATTCCAAAACTTTCCAAGGCCCGCCTCACGGCATTCAGGTTGAAAGAGATAAGTTGAACAAGTATGGTCGTCCCCTGTTG
GGATGTACTATTAAACCAAAATTGGGATTATCCGCAAAAAACTACGGTAGAGCGGTTTATGAATGTCTACGTGGTGGACT
TGATTTTACCAAAGATGATGAAAACGTGAACTCACAACCATTTATGCGTTGGAGAGACCGTTTCTTATTTTGTGCTGAAG
CCCTTTTTAAAGCGCAGGCCGAAACAGGTGAAATCAAAGGACATTACTTGAATGCTACTGCTGGGACATGTGAAGAAATG
ATGAAAAGGGCTATATTTGCCAGAGAATTAGGAGCTCCTATCGTAATGCATGACTATTTAACTGGTGGATTCACTGCAAA
TACTAGCTTGGCTCATTATTGCCGTGACAACGGTCTACTTCTTCACATCCATCGCGCAATGCATGCAGTTATTGATAGAC
AGAAAAATCATGGTATGCATTTCCGTGTACTAGCTAAAGCATTACGTATGTCTGGTGGAGATCATATTCACGCTGGTACA
GTAGTAGGTAAACTGGAAGGAGAACGCGAGATGACTTTAGGTTTCGTTGATTTATTGCGTGATGATTTTATTGAAAAAGA
CCGAAGTCGCGGTATTTCTTTCACTCAAGATTGGGTCTCATGACCAGGTGTTATACCCGTGGCTTCAGGGGGTATTCATG
TTTGGCATATGNNTGCTCTGACCGAAATCTTTGGGGATGATTCCGTACTACAGTTCGGTGGAGGAACTTTAGGACACCCT
TGGGGTAAGTCACCTGGAGTCGTAGCTAATAGGGTGGCTTTAGAAGCGTGTATACAAGCTCGTAACGAGGGACGTGATCT
TGCTCNNNAAGGTAATGAAATTATTCGTGAAGCTTGCAAATGGAGCCCTGAACTAGCCGC
>342394 ; superkingdom: Eukaryota, kingdom: Viridiplantae, phylum: Streptophyta, order: Caryophyllales, family: Molluginaceae, genus: Mollugo, species: Mollugo verticillata ; 342394
ATGTCACCACAAACAGAGACTAAAGCAAGTGTTGGATTTAAAGCTGGTGTTAAAGATTACAAATTGACTTATTATACTCC
GGAGTATGTACCACTAGATACTGATATCTTGGCAGCATTCCGAGTAACTCCTCAACCAGGAGTTCCATCCGAGGAAGCAG
GGGCCGCAGTAGCTGCCGAATCTTCTACTGGTACATGGACAACTGTATGGACCGACGGACTTACCAGTCTTGATCGTTAC
AAAGGACGATGCTACCACATCGATCCGGTTCCTGGAGAAGAAAATCAATATATTTGTTATGTAGCTTACCCATTAGACCT
TTTTGAAGAAGGTTCTGTTACTAACATGTTTACTTCCATCGTGGGTAATGTATTTGGTTTCAAAGCCCTACGTGCTCTAC
GTTTGGAGGATTTGCGAATCCCTGTTGCTTATATCAAAACTTTCCAAGGCCCGCCTCACGGTATCCAGGTTGAGAGAGAT
AAATTGAACAAGTACGGCCGTCCGCTATTGGGATGCACTATTAAACCAAAATTGGGCTTATCTGCTAAAAACTACGGTCG
AGCAGTTTACGAATGTCTTCGTGGTGGACTTGACTTTACCAAAGATGATGAAAACGTAAACTCCCAACCGTTTATGCGTT
GGAGAGACCGTTTCTTATTCTGTGCCGAAGCTATTTATAAAGCACAGGCCGAAACAGGTGAAATCAAAGGGCACTATTTG
AATGCTACCGCAGGTACATGCGAAGAAATGATCAAAAGGGCTGTATTTGCTAGAGAATTGGGAGTTCCTATCGTAATGCA
TGACTACTTAACAGGTGGATTCACTGCAAATACTAGTTTGGCTCATTATTGCCGAGACAATGGTCTACTTCTTCACATCC
ACCGTGCAATGCACGCAGTTATTGATAGACAGAAGAATCATGGTATGCACTTCCGTGTACTAGCTAAAGCATTACGTCTG
TCTGGTGGAGACCATATTCATGCTGGTACCGTAGTAGGTAAGCTTGAAGGGGAAAGAGATATCACTTTAGGCTTTGTTGA
TTTACTACGTGATGATTATACTGAAATAGACGCGGATCGCGGTATTTATTTCACTCAATCTTGGGTTTCCACACCAGGTG
TTCTTCCTGTTGCTTCGGGAGGTATTCACGTTTGGCACATGCCTGCTCTAACCGAGATCTTTGGGGATGATTCCGTACTA
CAGTTCGGTGGAGGAACTTTAGGACACCCTTGGGGTAATGCACCGGGTGCTGTAGCGAATCGAGTAGCTCTAGAAGCATG
TGTACAAGCTCGTAATGAGGGACGTGATCTTGCTCGCGAAGGTGCTACAATTATTCGTGAAGCTGCAAAATGGAGTCCTG
AACTAGCTGCTGCTTGTGAAGTATGGAAGGAAATCAAATTTGAGTTCCCAGCAGTCGATGTTTTGGATAAGGCAAAGAAA
TAAATAAATAATCAAAAGAAAATAGGATAAGCATGGCTAA
>342469 ; superkingdom: Eukaryota, kingdom: Viridiplantae, phylum: Streptophyta, class: Liliopsida, subclass: commelinids, order: Zingiberales, family: Marantaceae, genus: Marantochloa, species: Marantochloa purpurea ; 342469
GTTGGATTTAAAGCTGGTGTTAAAGATTACAAATTGACTTATTATACTCCTGACTACCAAGTCAAAGATACTGATATCTT
GGCAGCATTCCGAGTAACTCCTCAACCTGGAGTTCCGCCCGAAGAAGCAGGGGNNNNNNNNNNNNNNNAATCTTCTACCG
GTACATGGACAACTGTGTGGACTGATGGACTTACCAGTCTTGATCGTTACAAAGGGCGATGCTACCGCATCGAGCGCGTT
GTTGGGGAGATAAATCAATATATTGCTTATGTAGCTTATCCTTTAGACCTTTTTGAAGAAGGTTCTGTTACTAACATGTT
TACTTCCATTGTGGGTAACGTATTTGGTTTCAAAGCCTTACGAGCTCTACGTCTGGAGGATCTTCGAATTCCCACTTCTT
ATTCTAAAACTTTCCAAGGTCCGCCTCACGCNATTCAGGTTGAAAGAGATAAGTTGAACAAGTATGGTCGTCCCCTATTG
GGATGTACTATTAAACCAAAATTGGGATTATCCGCAAAAAACTACGGTAGGGCGGTTTATGAATGTCTACGTGGTGGACT
TGATTTTACCAAAGATGATGAAAACGTGAACTCACAACCATTTATGCGTTGGAGAGACCGTTTCTTATTTTGTGCCGAAG
CACTTTATAAATCGCAGGCCGAAACAGGTGAAATCAAAGGACATTACTTAAATGCTACTGCGGGTACATGTGAAGAAATG
ATTAAAAGGGCCGTATTTGCCAGAGAATTAGGAGTTCCTATCGTAATGCATGACTACTTAACTGGTGGATTCACCGCAAA
TACCAGCTTGGCTCATTATTGCCGCGATAACNNNCTACTTCTTCACATCCATCGCGCAATGCATGCAGTTATTGATAGAC
AGAAAAATCATGGTATGCATTTCCGTGTACTAGCTAAAGCATTACGTATGTCTGGTGGAGATCATATTCACGCTGGTACA
GTAGTAGGTAAACTGGAAGGGGAACGTGAGATGACTTTAGGTTTCGTTGATTTATTACGTGATGATTATATTGAAAAAGA
CCGAAGTCGCGGTATTTCTTTCACTCAAGATTGGGTCTCTGTACCGGGTGTTATACCCGTGGCTTCAGGGGGTATTCATG
TTTGGCATATGCCNGCTCTGACCGAAATCTTTGGGGATGATTCCGTACTACAGTTTGGTGGAGGAACTTTAGGACACCCT
TGGGGAAATGCACCTGGTATCGTAGCTAATAGGGTAGCTTTAGAAGCGTGTGTACAAGCTCGTAACGAGGGACGTGATCT
TGCTCGTGAAGGTAATGAAATTATCCGTGAAGCTAGCAAATGGAGCCCTGAACTAGCCGCTGCTT
>342515 ; superkingdom: Eukaryota, kingdom: Viridiplantae, phylum: Streptophyta, class: Liliopsida, subclass: commelinids, order: Zingiberales, family: Musaceae, genus: Musa, species: Musa acuminata ; 342515
GTTGGATTTAAAGCTGGTGTTAAAGATTACAAATTGACTTATTATACTCCTGACTACCGAATCAAAGATACTGATATCTT
GGCAGCATTCCGAGTAACTCCTCAACCCGGAGTTCCGCCCGAAGAAGCAGGGGCTGCGGTAGCTGCCGAATCTTCTACTG
GTACATGGACAACTGTGTGGACCGATGGACTTACCAGTCTTGATCGTTACAAAGGGCGATGCTATCACATCGAGCGGGTT
GTTGGGGAGGATAATCAATATATTGCTTATGTAGCTTATCCTTTAGACCTTTTTGAAGAAGGTTCTGTTACTAACATGTT
TACTTCCATTGTGGGTAATGTATTTGGTTTCAAAGCCTTACGAGCTCTACGTCTGGAGGATCTGCGAATTCCCCCTGCTT
ATTCTAAAACTTTCCAAGGTCCGCCTCACGGCATTCAGGTTGAAAGAGATAAGTTGAACAAGTATGGTCGTCCCCTGTTG
GGATGTACTATTAAACCAAAATTGGGATTATCTGCAAAAAACTACGGTAGAGCGGTTTATGAATGTCTACGTGGTGGACT
TGATTTTACCAAAGATGATGAAAACGTGAACTCACAACCATTTATGCGTTGGAGAGACCGTTTCTTATTTTGTGCCGAAG
AATTTTATAAAGCACAAGCCGAAACAGGTGAAATCAAAGGACATTATTTGAATGCTACTGCGGGTACATGTGAAGAAATG
ATGAAAAGGGCTATATTTGCCAGAGAATTAGGAGCTCCTATCGTAATGCATGACTATTTAACTGGTGGATTCACTGCAAA
TACTAGCTTGGCTCATTATTGCCGTGACAACGGCCTACTTCTTCACATCCATCGCGCAATGCATGCAGTTATTGATAGAC
AGAAAAATCATGGTATGCATTTCCGTGTACTAGCTAAAGCATTACGTATGTCTGGTGGAGATCATATTCACGCTGGTACA
GTAGTAGGTAAACTGGAAGGAGAACGCGAGATGACTTTAGGTTTCGTTGATTTATTACGTGATGATTATATTGAAAAAGA
CCGAAGTCGCGGTATTTCTTTCACTCAAGATTGGGNNNNNNNNNNNNNNNNNNNNCCCGCGGCTTCAGGGGGTATTCATG
TTTGGCATATGNNTGCTCTGACCGAAATCTTTGGGGATGATTCCGTACTACAGTTTGGCGGAGGAACTTTAGGACACCCT
TGGGGAAATGCACCTGGNNNNNTAGCTAATAGGGTGGCTTTAGAAGCGTGTGTACAAGCTCGTAATGAGGGACGTGATCT
TGCTCGTGAAGGTAATGAAATTATCCGTGAAGCTAGCAAATGGAGCCCTGAACTAG
>342681 ; superkingdom: Eukaryota, kingdom: Viridiplantae, phylum: Streptophyta, order: Proteales, family: Nelumbonaceae, genus: Nelumbo, species: Nelumbo lutea ; 342681
AAGTGTTGGATTCAAAGCTGGTGTTAAAGATTACAGATTGACTTATTATACTCCTGAATATGAAACCAAAGATACTGATA
TCTTGGCAGCATTCCGAGTAACTCCTCAACCTGGAGTTCCACCTGAGGAAGCAGGGGCCGCGGTAGCTGCCGAATCTTCT
ACTGGTACATGGACAACTGTGTGGACCGATGGACTTACCAGCCTTGATCGTTACAAAGGACGATGCTACCACATCGAGCC
CGTTGCTGGAGAAGAAAATCAATTTATTGCTTATGTAGCTTACCCTTTAGACCTTTTTGAAGAAGGTTCTGTTACTAACA
TGTTTACTTCCATTGTGGGTAATGTATTTGGGTTCAAAGCCCTACGTGCTCTACGTCTGGAGGATCTGCGAATCCCTCCT
GCTTATTCTAAAACTTTCCAAGGCCCACCTCATGGTATCCAAGTTGAGAGAGATAAATTGAACAAGTATGGTCGTCCCCT
ATTGGGATGTACTATTAAACCAAAATTGGGGTTATCCGCTAAGAACTACGGTAGAGCGGTTTATGAATGTCTACGTGGTG
GACTTGATTTTACCAAGGATGATGAGAACGTGAACTCCCAACCATTTATGCGTTGGAGAGACCGTTTCTTATTTTGTGCC
GAAGCAATTTACAAAGCACAAGCCGAAACAGGCGAAATCAAAGGACATTACTTGAATGCTACTGCAGGTACATGTGAAGA
AATGATCAAAAGGGCTGTATTTGCCAGAGAATTGGGAGTTCCTATCGTAATGCACGACTACTTAACGGGGGGATTCACTG
CAAATACTAGCTTGGCTCATTATTGCCGAGATAATGGCCTACTTCTTCACATCCACCGTGCAATGCATGCAGTTATTGAT
AGACAGAAAAATCATGGTATACACTTTCGTGTACTAGCTAAAGCGTTACGTATGTCTGGTGGAGATCATATTCACTCTGG
TACAGTAGTAGGTAAACTTGAAGGGGAAAGAGAAATCACCTTGGGCTTTGTTGATTTACTACGTGATGATTTTATTGAAA
AAGACCGAAGTCGCGGTATTTATTTCACTCAAGATTGGGTCTCTCTACCAGGTGTTCTGCCCGTGGCTTCAGGGGGTATT
CACGTTTGGCATATGCCTGCTCTGACCGAGATCTTTGGGGATGATTCCGTACTACAGTTTGGT
>342683 ; superkingdom: Eukaryota, kingdom: Viridiplantae, phylum: Streptophyta, order: Proteales, family: Nelumbonaceae, genus: Nelumbo, species: Nelumbo nucifera ; 342683
AAGTGTTGGATTCAAAGCTGGTGTTAAAGATTACAGATTGACTTATTATACTCCTGAATATGAAACCAAAGATACTGATA
TCTTGGCAGCATTCCGAGTAACTCCTCAACCTGGAGTTCCACCTGAGGAAGCAGGGGCCGCGGTAGCTGCCGAATCTTCT
ACTGGTACATGGACAACTGTGTGGACCGATGGACTTACCAGCCTTGATCGTTACAAAGGACGATGCTACCACATCGAGCC
CGTTGCTGGAGAAGAAAGTCAATTTATTGCTTATGTAGCTTACCCTTTAGACCTTTTTGAAGAAGGTTCTGTTACTAACA
TGTTTACTTCCATTGTGGGTAATGTATTTGGGTTCAAAGCCCTACGTGCTCTACGTCTGGAGGATCTGCGAATCCCTCCT
GCTTATTCTAAAACTTTCCAAGGCCCACCTCATGGTATCCAAGTTGAGAGAGATAAATTGAACAAGTATGGTCGTCCCCT
ATTGGGATGTACTATTAAACCAAAATTGGGGTTATCCGCTAAGAACTACGGTAGAGCGGTTTATGAATGTCTACGTGGTG
GACTTGATTTTACCAAGGATGATGAGAACGTGAACTCCCAACCATTTATGCGTTGGAGAGACCGTTTCTTATTTTGTGCC
GAAGCAATTTACAAAGCACAAGCCGAAACAGGCGAAATCAAAGGACATTACTTGAATGCTACTGCAGGTACATGTGAAGA
AATGATCAAAAGGGCTGTATTTGCCAGAGAATTGGGAGTTCCTATCGTAATGCACGACTACTTAACGGGGGGATTCACTG
CAAATACTAGCTTGGCTCATTATTGCCGAGATAATGGCCTACTTCTTCACATCCACCGTGCAATGCATGCAGTTATTGAT
AGACAGAAAAATCATGGTATACACTTTCGTGTACTAGCTAAAGCGTTACGTATGTCTGGTGGAGATCATATTCACTCTGG
TACAGTAGTAGGTAAACTTGAAGGGGAAAGAGAAATCACCTTGGGCTTTGTTGATTTACTACGTGATGATTTTATTGAAA
AAGACCGAAGTCGCGGTATTTATTTCACTCAAGATTGGGTCTCTCTACCAGGTGTTCTGCCCGTGGCTTCAGGGGGTATT
CACGTTTGGCATATGCCTGCTCTGACCGAGATCTTTGGGGATGATTCCGTACTACAGTTTGGT
>342742 ; superkingdom: Eukaryota, kingdom: Viridiplantae, phylum: Streptophyta, order: Nymphaeales, family: Nymphaeaceae, genus: Nuphar, species: Nuphar variegata ; 342742
AAGTGTTGGATTCAAAGCTGGTGTTAAAGATTACAGATTGACTTATTACACTCCTGATTATGAAACCCTTGCTACTGATA
TCTTGGCAGCATTCCGAGTAACTCCTCAACCTGGAGTTCCGCCTGAGGAAGCAGGAGCTGCGGTGGCTGCCGAATCTTCC
ACTGGTACATGGACAACTGTGTGGACCGATGGACTTACCAGCCTCGATCGTTACAAAGGACGATGCTACCACATCGAGCC
AGTTCCTGGGGAGGAAAATCAATATATTGCTTATGTAGCTTACCCTTTGGACCTTTTTGAAGAAGGTTCTGTTACTAACA
TGTTTACTTCCATTGTGGGTAATGTATTTGGGTTCAAAGCCCTACGAGCTCTACGTCTGGAGGATCTGAGAATTCCTCCT
GCTTATTCTAAAACTTTCCAGGGCCCACCTCATGGAATCCAAGTTGAGAGAGATAAATTGAACAAGTATGGTCGTCCCCT
ATTGGGATGTACTATTAAACCAAAATTGGGGTTATCCGCAAAGAACTATGGGAGAGCGGTTTATGAGTGTCTCCGTGGTG
GACTTGATTTTACCAAGGATGATGAGAACGTGAACTCCCAACCGTTTATGCGTTGGAGAGACCGTTTCTTATTTTGCGCC
GAAGCTCTTTATAAAGCGCAGGCCGAAACAGGTGAAATTAAAGGACATTACTTGAATGCTACTGCAGGTACATCCGAAGA
AATGCTCAAAAGGGCGGCATGTGCCCGAGAGTTGGGAGTTCCTATCGTAATGCATGACTACTTAACAGGGGGATTCACCG
CAAATACTAGCTTGGCTCATTATTGCCGAGACAATGGCCTACTTCTTCACATCCACCGCGCAATGCATGCAGTTATTGAT
AGACAGAGGAATCATGGTATTCACTTCCGTGTACTAGCTAAAGCGTTGCGTATGTCTGGGGGGGATCATATTCACTCTGG
TACCGTAGTAGGTAAACTGGAAGGGGAACGAGATGTCACTTTGGGCTTTGTTGATTTACTACGTGATGATTTTATTGAAA
AAGACCGGAGTCGCGGTATTTATTTCACTCAAGATTGGGTATCTATGCCAGGTGTTCTGCCCGTGGCTTCAGGGGGTATT
CACGTTTGGCATATGCCTGCCCTGACCGAGATATTTGGGGATGATTCCGTGCTACAGTTCGGT
>342748 ; superkingdom: Eukaryota, kingdom: Viridiplantae, phylum: Streptophyta, order: Nymphaeales, family: Nymphaeaceae, genus: Nymphaea, species: Nymphaea odorata ; 342748
AAGTGTTGGATTCAAAGCTGGTGTTAAAGATTACAGATTGACTTATTACACTCCTGAGTATGAAACCCTTGCTACTGATA
TCTTGGCAGCATTCCGAGTAACTCCTCAACCTGGAGTTCCGCCTGAGGAAGCAGGAGCTGCGGTGGCTGCCGAATCTTCC
ACTGGTACATGGACAACTGTGTGGACCGATGGACTTACCAGCCTTGATCGTTACAAAGGACGATGCTACCACATCGAGCC
TGTTGCTGGGGAAGAAAATCAATATATTGCTTATGTAGCTTACCCTTTGGACCTTTTTGAAGAAGGTTCTGTTACTAACA
TGTTTACTTCCATTGTGGGTAATGTATTTGGGTTCAAAGCCCTACGAGCTCTACGTCTGGAGGATCTGAGAATTCCTCCT
GCTTATTCTAAAACTTTCCAGGGCCCACCTCATGGAATCCAAGTTGAGAGAGATAAATTGAACAAGTATGGTCGTCCCCT
ATTGGGATGTACTATTAAACCAAAATTGGGGTTATCTGCAAAGAACTATGGGAGAGCGGTTTATGAGTGTCTCCGTGGTG
GACTTGATTTTACCAAGGATGATGAAAACGTGAACTCCCAACCGTTTATGCGTTGGAGAGACCGTTTCTTATTTTGCGCC
GAAGCTCTTTATAAAGCGCAGGCCGAAACAGGTGAAATTAAAGGACATTACTTGAATGCTACTGCGGGTACATCCGAAGA
AATGATCAAAAGGGCGGTCTGTGCCCGAGAGTTGGGAGTTCCTATCGTAATGCATGACTACTTAACAGGGGGATTCACCG
CAAATACTAGCTTGGCTCATTATTGCCGAGACAATGGCCTACTTCTTCACATCCACCGCGCAATGCATGCAGTTATTGAT
AGACAGAGGAATCATGGTATTCACTTCCGTGTACTAGCTAAAGCGTTGCGTATGTCTGGGGGGGATCATATTCACTCTGG
TACCGTAGTAGGTAAACTGGAAGGGGAACGAGATGTCACTTTGGGCTTTGTTGATTTACTACGTGATGATTTTATTGAAA
AAGACCGGAGTCGCGGTATTTATTTCACTCAAGATTGGGTATCTATGCCAGGTGTTCTGCCCGTGGCTTCAGGGGGTATT
CACGTTTGGCATATGCCTGCCCTGACCGAGATATTTGGGGATGATTCCGTGCTACAGTTCGGT
>342750 ; superkingdom: Eukaryota, kingdom: Viridiplantae, phylum: Streptophyta, class: Liliopsida, subclass: commelinids, order: Arecales, family: Arecaceae, subfamily: Nypoideae, genus: Nypa, species: Nypa fruticans ; 342750
GCTGGATTTAAAGCTGGTGTTAAAGATTACAAATTGACTTATTATACTCCTGACTACGAAACCAAAGATACTGATATCTT
GGCAGCATTCCGAGTAACTCCTCAACCCGGAGTTCCGCCTGAGGAAGCAGGGGCAGCGGTAGCTGCCGAATCTTCTACTG
GTACATGGACAACTGTGTGGACTGATGGGCTTACCAGTCTTGATCGTTACAAAGGACGATGCTACCACATCGAAACCGTT
GTCGGGGAGGAAAATCAATATATTGCTTATGTAGCTTATCCTTTAGACCTTTTTGAAGAAGGTTCTGTTACTAACATGTT
TACTTCCATTGTGGGTAATGTATTTGGTTTCAAAGCCCTACGAGCTCTACGTCTGGAGGATCTGCGAATCCCCCCTTCTT
ATTCCAAAACTTTCCAAGGCCCACCTCATGGCATCCAAGTTGAAAGAGATAAGTTGAACAAGTATGGTCGTCCTCTATTG
GGATGTACTATTAAACCAAAATTGGGATTATCCGCAAAGAACTACGGTAGGGCGGTTTATGAATGTCTACGCGGTGGACT
TGATTTTACCAAGGATGATGAAAACGTGAACTCACAACCATTTATGCGTTGGAGAGACCGTTTCTTATTTTGTACCGAAG
CAATTTATAAAGCGCAGACCGAAACGGGTGAAATCAAAGGACATTACTTGAATGCTACCGCGGGTACATGTGAAGAAATG
ATGAAAAGGGCCATATTTGCCAGAGAATTGGGAGTTCCTATCATAATGCATGACTACTTAACTGGGGGATTCACTGCAAA
TACTAGCTTGGCTCATTATTGCCGCGATAACGGCCTACTTCTTCACATCCATCGCGCAATGCATGCAGTTATTGATAGAC
AGAAAAATCATGGTATGCATTTTCGTGTACTAGCTAAAGCATTACGTATGTCTGGTGGAGATCATATTCACGGAGGTACA
GTAGTGGGTAAACTGGAAGGGGAACGTGAGATGACTTTGGGTTTTGTTGATTTATTACGTGATGATTTTATTGAAAAAGA
CCGAAGTCGCGGTATCTTTTTTACTCAAGATTGGGTCTCTATGCCAGGTGTTATACCCGTGGCTTCAGGGGGTATTCATG
TTTGGCATATGCCTGCCCTGACCGAAATCTTTGGGGATGATTCCGTATTACAGTTTGGCGGAGGAACTTTAGGACACCCT
TGGGGAAATGCACCCGGTGCAGTAGCTAATCGGGTGGCTTTAGAAGCGTGTGTACAAGCTCGTAATGAGGGACGTGATCT
TGCTCGTGAAGGTAATGAAATTATCCGTGAAGCTAGCAAATGGAGCCCTGAACTAGCTGCCGCTTGTGAAGTATGGAAGG
AGATCAAATTCGACTTC
>342768 ; superkingdom: Eukaryota, kingdom: Viridiplantae, phylum: Streptophyta, class: Liliopsida, subclass: commelinids, order: Zingiberales, family: Lowiaceae, genus: Orchidantha, species: Orchidantha fimbriata ; 342768
GTTGGATTCAAAGCTGGTGTTAAAGATTACAAATTGAATTATTATACTCCTGACTACGAAGCAAAGGATACTGATATATT
GGCAGCATTCCGAGTAACTCCTCAACCTGGAGTTCCACCCGAAGAAGCAGGGGCTGCNNTAGCTGCCNAATCTTCTACTG
GTACATGGACAACTGTGTGGACTGATGGACTTACCAGTCTTGATCGTTACAAAGGGCGATGCTACCGCATCGAGCGCGTT
GTTGGGGAGGATAATCAATATATTGCTTATGTAGCTTATCCTTTAGACCTTTTTGAAGAAGGTTCCGTTACTAACATGTT
TACTTCCATTGTGGGTAATGTATTTGGTTTCAAAGCCTTACGAGCTCTACGTCTGGAAGATCTGCGAATTCCACTTNCTT
ATTCCAAAACCTTCCAAGGCCCGCCTCATGGCATTCAGGTTGAAAGAGATAAGTTGAACAAGTATGGTCGTCCCCTTTTT
GGATGTACTATTAAACCAAAATTGGGATTATCCGCAAAAAACTACGGTAGAGCGGTTTATGAATGTCTACGCGGTGGACT
TGATTTTACCAAAGATGATGAAAACGTGAATTCACAACCATTTATGCGGTGGAGAGACCGTTTCGTATTTTGTGCCGAAG
CACTTTATAAAGCGCAGGCCGAAACAGGTGAAATCAAAGGACATTACTTCAATGCTACTGCGGGTACATGTGAAGAAATG
ATGAAAAGGGCCATATTTGCCAGAGAATTAGGCGTTCCCATCGTAATGCATGACTACTTAACCGGTGGATTCACTGCAAA
TACTAGCTTGGCTCATTATTGCCGTGACAACGGCCTACTTCTTCACATCCATCGTGCAATGCATGCAGTTCTTGATAGAC
AGAAAAANNATGGTATCGATTTCCGTGTACTAGCTAAAGCATTACGTATGTCTGGTGGAGATCATGTTCACTCTGGTACA
GTAGTAGGTAAACTGGAAGGTGAACGTGAGATGACTTTAGGTTTCGTTGATTTATTACGTGATGATTATATTGAAAAAGA
TCGAAGTCGCGGTATTTATTTCACTCAAGATTGGGTCTCTATGCCAGGTGTTATACCCGTGGCTTCAGGGGGTATTCATG
TTTGGCATATGCNTGCTCTGACCGAAATCTTTGGGGATGATTCCGTACTACAGTTTGGCGGAGGAACTTTAGGACACCCT
TGGGGAAATNGACCTGGTNNGGTAGCTAATAGGGTGGCTTTAGAAGCGTGTGTACAAGCTCGTAATGAGGGACGTGATCT
TGCTCGTGAAGGTAATGAAATTATCCGTGAAGCTAGTAAATGGAGCCTTGAACTAGCCGCTGCTT
>342770 ; superkingdom: Eukaryota, kingdom: Viridiplantae, phylum: Streptophyta, class: Liliopsida, subclass: commelinids, order: Zingiberales, family: Lowiaceae, genus: Orchidantha, species: Orchidantha siamensis ; 342770
GTTGGATTTAAAGCTGGTGTTAAAGATTACAAATTGACTTATTATACTCCTGACTAGCAAGTCAAAGATACTGATATCTT
GGCAGCATTCCGAGTAACTCCTCAACCTGGAGTTCCACCCGAAGAAGCAGGGGNNNNNNNNNNNNNNNNNTCTTCTACTG
GTACATGGACAACTGTGTGGACCGATGGACTTACCAGTCTTGATCGTTACAAAGGGCGATGCTACCACATCNNNNNNNNN
NNCGGGGAGGATAATCAATATATTGCTTATGTAGCTTATCCTTTAGACCTTTTTGAAGAAGGTTCTGTTACTAACATGTT
TACTTCCATTGTGGGTAATGTATTTGGTTTCAAAGCCTTACGAGCTCTACGTCTGGAAGATCTGCGAATTGCCCCTTCTT
ATTCCAAAACCTTCCAAGGCCCGCCTCACGGCATTCAGGTTGAAAGAGATAAGTTGAACAAGTATGGTCGTCCCCTATTG
GTATGTACTATTAAACCAAAANNGGGGTTATCTGCAAAAAACTACGGTAGAGCGGTTTATGAATGTCTACGTGGTGGACT
TGATTTTACCAAAGATGATGAAAACGTGAACTCACAACCATTTATGCGGTGGAGAGACCGTTTCTGATTTTGCGCCGAAG
CATTTCATAAAACACAGGCTGAAACAGGTGAAATCAAAAGGCATTACTTGAATGCTACTGCGGGTACATGTGAAGAAATG
ATTAAAAGGGCCGTATTTGCCAGAGAATTAGGAGTTCCCATCATAATGCATGACTACTTAACCGGTGGATTCACTGCAAA
TACTAGCTTGGCTCATTATTGCCGTGACAANNNCCTACTTCTTCACATCCACTGCGCAATGCATGCAGTTATTGATAGAC
AGAAAAATCATGGTATCCATTTCCGTGTACTAGCTAAAGCATTACGTATGTCTGGTGGAGATCATATTCACTCTGGTAAC
GTAGTAGGTAAACTGGAAGGTGGAAGGGAGATGACTTTAGGTTTCGTTGATTTATTACGTGATGATTATATTGAAAAAGA
GCGAAGTCGCGGACTTTTCTTCACTCAAGATTGGGTCTCTATGCCAGGTGTTATACCCGTGGCTTCAGGGGGTATTCATG
TTTGGCATATGCCTGCTCTGACCGAAATCTTTGGGGATGATTCCGTACTACAGTTTGGCGGAGGAACTTTAGGACACCCT
TGGGGAAATGCACCTGGTGCCGTAGCTAATAGGGTGGCTTTAGAAGCGTGTGTACAAGCTCGTAATGAGGGACGTGATCT
TGCTCGTGAAGGTAATGAAATTATCCGTGAAGCTAGTAAATGGAGCTTGGAACTAGCCGCTGCTT
>343012 ; superkingdom: Eukaryota, kingdom: Viridiplantae, phylum: Streptophyta, class: Liliopsida, order: Pandanales, family: Pandanaceae, genus: Pandanus, species: Pandanus tectorius ; 343012
TTGGATTCAAAGCTGGTGTTAAAGATTWCAAATTGACTTATTATACTCCTGAATACGAAACCAAAGATACTGATATCTTG
GCAGCATTCCGAGTAACTCCTCAACCCGGAGTTCCGCCTGAAGAAGCAGGGSSAGCGGTAGCTGCCGAATCTTCTACTGG
TACATGGACAACTGTGTGGACTGATGGACTTACCAGTCTTGATCGTTACAAAGGACGATGCTACCACATAGAGGCCGTTG
TTGGGGAGGACAATCAATATATTGCTTATGTAGCTTATCCTTTAGACCTTTTTGAAGAAGGTTCCGTTACTAACATGTTT
ACTTCCATCGTAGGTAATGTATTTGGTTTCAAAGCCCTACGAGCTCTACGTCTGGAGGATTTGCGAATTCCTCCTGCTTA
TTCCAAAACTTTCAAAGGCCCGCCTCATGGCATCCAAGTTGAAAGAGATAAATTGAACAAGTATGGTCGTCCCCTATTGG
GATGTACTATTAAACCAAAATTGGGATTATCTGCAAAGAACTACGGTAGGGCGGTTTATGAATGTCTACGCGGTGGACTT
GATTTTACCAAGGATGATGAAAACGTGAACTCACAACCATTTATGCGTTGGAGAGACCGTTTCGTATTTTGTGCCGAAGC
ACTTTATAAAGCGCAGGCCGAAACAGGTGAAATCAAAGGACATTACTTGAATGCTACTGCGGGTACATGTGAAGAAATGA
TCAAAAGGGCCGTATTTGCCAGAGAATTAGGAGCTCCTATCGTAATGCATGACTACTTAACTGGGGGATTCACCGCAAAT
ACTAGCTTGGCTCATTATTGCCGCGACAACGGACTACTTCTTCACATCCACCGCGCAATGCATGCAGTCATTGATAGACA
GAAAAATCATGGTATGCATTTCCGCGTACTAGCTAAAGCATTACGTATGTCTGGTGGAGATCATATTCACGGTGGTACAG
TAGTAGGTAAACTGGAAGGGGAACGTGAGATGACTTTGGGTTTTGTTGATTTACTACGTGATGATTATATTGTAAAAGAC
CGAAGTCGTGGTATTTTTTTCACTCAAGATTGGGTCTCTATGCCAGGTGTTATACCCGTGGCTTCAGGGGGTATTCATGT
TTGGCATATGCCTGCCCTGACCGAAATCTTTGGGGATGATTCCGTACTACAGTTCGGTGGAGGAACTTTAGGACACCCTT
GGGRAAATGCGCCCGGTGCAGTAGCTAATAGGGTAGCTTTAGAAGCGTGTGTACAAGCTCGTAATGAGGGGCGTGATCTT
GCTAGTGAAGGTAATGAAATTATCCGTGCAGCTAGCAAATGGAGCCCTGAACTAGCCGCTGCTTGTGAAGTATGGAAGGC
GATCAAATTTGAATTCGAACCGGTAGACAAGCTAGATAATACGTAG
>343087 ; superkingdom: Eukaryota, kingdom: Viridiplantae, phylum: Streptophyta, subclass: asterids, order: Ericales, family: Polemoniaceae, genus: Polemonium, species: Polemonium reptans ; 343087
GATATCTTGGCAGCTTTCCGAGTAACTCCTCAACCAGGGGTTCCACCTGAAGAAGCAGGGGCCGCGGTAGCTGCGGAATC
TTCTACTGGTACATGGACAACTGTGTGGACCGATGGACTTACTAGCCTTGATCGTTACAAAGGGCGATGCTACCACATCG
AGCCCGTTGCTGGAGAAGAAAGTCAATTTATTGCTTATGTAGCTTATCCTTTAGACCTTTTTGAAGAAGGTTCTGTTACT
AACATGTTTACTTCCATTGTGGGTAATGTATTTGGGTTCAAAGCCCTGCGCGCTCTACGTCTGGAAGATCTGCGAATCCC
TCCTGCGTATGTTAAAACTTTCCAAGGACCACCTCATGGTATCCAAGTTGAAAGAGATAAATTGAACAAGTATGGTCGTC
CCCTGTTGGGATGTACTATTAAACCTAAATTGGGGTTATCCGCTAAAAACTACGGTAGAGCAGTTTATGAATGTCTCCGC
GGTGGACTTGATTTTACCAAAGATGATGAAAACGTTAACTCCCAACCATTTATGCGTTGGAGAGACCGTTTCTTATTTTG
TGCCGAAGCACTTTATAAAGCACAGGCTGAAACAGGTGAAATCAAAGGGCATTACTTGAATGCTACTGCAGGTACATGTG
AAGAAATGATCAAAAGGGCTGTATTTGCCAGAGAATTAGGAGTTCCTATCGTAATGCATGACTATTTAACAGGGGGATTC
ACTGCAAATACTAGCTTGGCTCATTATTGCCGAGATAATGGCCTACTTCTTCACATCCACCGTGCAATGCATGCAGTTAT
TGATAGACAGAAGAATCATGGTATACACTTTCGTGTACTAGCTAAAGCCTTACGTATGTCTGGTGGGGATCATATTCATT
CGGGTACTGTAGTAGGTAAACTTGAAGGGGAAAGAGAGATCACTTTAGGGTTTGTTGATTTACTGCGTGATGATTTTATT
GAAAAAGATCGAAGCCGCGGTATTTACTTCACTCAAGATTGGGTCTCCTTACCAGGTGTTCTGCCTGTGGCTTCAGGGGG
TATTCACGTTTGGCATATGCCTGCTCTGACCGAGATCTTTGGGGACGATTCTGTACTACAGTTCGGTGGAGGAACTTTAG
GGCATCCTTGGGGAAATGCACCGGGTGCCGTAGCTAATCGAGTAGCTCTAGAAGCATGTGTACAAGCTCGTAATGAGGGA
CGTGATCTTGCTCGTGAGGGTAATGAAATTATCCGTGAGGCTTCCAAATGGAGTCCTGAACTAGCCGCTGCTTGTGAAGT
ATGGAAGGAGATCAAATTTGAATTCGAAGCAATGGATACTTTGTAATTCATTAATTACCATTCGTTCTATTAATTAAATT
GTAATTAAACTCGGCCCAATCTTTTACTCA
>343089 ; superkingdom: Eukaryota, kingdom: Viridiplantae, phylum: Streptophyta, class: Liliopsida, subclass: commelinids, order: Zingiberales, family: Strelitziaceae, genus: Phenakospermum, species: Phenakospermum guyannense ; 343089
GTTGGATTTAAAGCTGGTGTTAAAGATTACAAATTGACTTATTATACTCCTGACTCTGAAGTCAAAGATACTGATATATT
GGCAGCATTCCGAGTAACTCCTCAACCTGGAGTTCCATTTGAAGAACGAGGAGCTGCGGTAGCATCGGAATCTTCTACTG
GTACATGGACAACTGTGTGGACTGATGGACTTACCAACCTTGATCGTTACAAAGGGCGATGCTACCACATCGANNGCGTT
GTTNNNNNNGGTAATCAATATATTGCTTATGTAGCTTATCCCTTAGACCTTTTTGAAGAAGGTTCTGTTACTAACATGTT
TACTTCCATTGTGGGTAACGTATTTGGTTTCAAAGCCTTACGAGCTCTACGTCTGGAGGATCTGCGAATTCCCACTTCTT
ATTCCAAAACTTTCCAAGGCCCGCCTCACGGGATTCAGGTTGAAAGAGATAAGTTGAACAAGTATGGTCGTCCCCTATTG
GGATGTACTATTAAACCAAAATTGGGATTATCCGCAAAAAACTACGGTAGAGCGGTTTATGAATGTCTACGCGGTGGACT
TGATTTTACCAAAGATGATGAAAACGTGAACTCACAACCATTTATGCGTTGGAGAGACCGTTTGCTATTTTGTGCCGAAG
CAATTTTTAAAGCGCAGGCCGAAACAGGTGAAATCAAAGGACATTACTTGAATGCTACTGCGGGTACATGTGAAGAAATG
ATGAAAAGGGCCGTATTTCCCAGAGAATTAGGAGTTCCTATCATAATGCATGACTACTTAACTGGTGGATTCACTGCAAA
TACCAGCTTGGCTCATTATTGCCGTGACAACGGTCTACTTCTTCACATCCATCGCGCAATGCATGCGGTTATTGATAGAC
AGAAAAATCATGGCATNNACTTTCGGGTACTAGCTAAAGCATTACGTATGTCTGGTGGAGATCATATTCACGCGGGTATC
GTAGTAGGTAAACCCGAAGGAGANNNNNAGATNNCTTTGGANTTTGTTATTTTATTGAGCGACGATATTATTAAAAAAGA
CCGAAGTCGCGGGATTTTCTTCACTCAAGATTGGGTTTCTATGCCGGGTGTTATAGCCGCGGCTTCAGGGGGTATTCATG
TTTGGCATATGCCTGCTCTGACCGAAATCTTTGGGGATGATTCCGTACTACAGTTTGGCGGAGGAACTTTAGGACATTCC
TGGGGAAATCGACCTGGNNNNGTAGCTAATAGGGTGGCTTTGGAAGCATGTGTACAAGCTCGTAATGAGGGACGTGATCT
TGCTCGTGAAGGGAATGAAATTACTTGTGAAGCTAGCAAATGGAGCCTTGAACTAGCCGCTGCTT
>343103 ; superkingdom: Eukaryota, kingdom: Viridiplantae, phylum: Streptophyta, subclass: rosids, order: Malpighiales, family: Salicaceae, tribe: Saliceae, genus: Populus, species: Populus tremuloides ; 343103
ATGTCACCACAAACAGAGACTAAAACAGGTGTTGGATTCAAGGCTGGTGTTAAAGAGTATAAATTGAATTATTATACTCC
TGAATATGAAACCAAAGATACTGATATCTTGGCAGCATTCCGAGTAACTCCTCAACCTGGAGTTCCGCCCGAGGAAGCAG
GGGCCGCAGTAGCTGCTGAATCTTCTACTGGTACATGGACAACTGTGTGGACCGACGGGCTTACCAGTCTTGATCGTTAT
AAAGGACGATGCTACGACATCGAGCCCGTTGCTGGAGAAGAAAATCAATTTATTGCTTATGTAGCTTACCCCTTAGACCT
TTTTGAAGAAGGTTCTGTTACTAACATGTTTACTTCCATTGTGGGTAATGTATTTGGGTTCAAAGCCCTACGCGCTCTAC
GTCTGGAGGATTTGCGAATTCCTCCTGCTTATACTAAGACTTTTCAAGGCCCACCTCATGGTATCCAAGTTGAAAGAGAT
AAATTGAACAAGTATGGTCGCCCCCTATTGGGATGTACTATTAAACCTAAATTGGGGTTATCCGCTAAGAATTACGGTAG
AGCAGTTTATGAATGTCTCCGCGGTGGACTTGATTTTACCAAAGATGATGAGAACGTGAACTCCCAACCATTTATGCGTT
GGAGAGACCGTTTCTTATTTTGTGCCGAAGCACTTTATAAAGCACAGACTGAAACAGGTGAAATCAAAGGGCATTATTTG
AATGCTACTGCAGGTACATGCGAAGAAATGATGAAAAGGGCTATATTTGCCAGAGAATTGGGAGTTCCTATCGTAATGCA
TGACTACTTAACAGGGGGATTCACCGCAAACACTAGTTTGGCTCATTATTGCCGAGATAATGGTTTACTTCTTCACATCC
ATCGCGCAATGCATGCAGTTATTGATAGACAGAAAAATCATGGTATACACTTTCGTGTACTAGCTAAGGCATTACGTATG
TCTGGTGGAGATCATATTCACTCTGGTACCGTAGTAGGTAAACTTGAAGGGGAAAGAGACATAACTTTGGGTTTTGTTGA
TTTACTACGTGATGATTTTGTTGAAAAAGATCGAAGCCGCGGTATTTATTTCACTCAAGATTGGGTCTCTCTACCGGGTG
TTCTGCCCGTGGCTTCGGGGGGTATTCACGTTTGGCATATGCCTGCTCTGACCGAGATCTTTGGAGATGATTCCGTACTA
CAATTCGGTGGAGGAACTTTAGGGCACCCTTGGGGAAATGCACCTGGTGCTGTAGCTAATCGAGTAGCTCTAGAAGCATG
TGTACAAGCTCGTAATGAGGGACGTGATCTTGCTCGTGAGGGTAATGAAATTATCCGTGAAGCTAGCAAATGGAGCCCTG
AACTAGCTGCTGCTTGTGAAGTATGGAAGGAGATTAAATTTGAATTCGAAGCAATGGATACGTTGTAA
>343226 ; superkingdom: Eukaryota, kingdom: Viridiplantae, phylum: Streptophyta, class: Liliopsida, subclass: commelinids, order: Zingiberales, family: Zingiberaceae, genus: Riedelia, species: Riedelia aff. wrayii SBG 83-203 ; 343226
GTTGGATTTAAAGCTGGTGTTAAAGATTACAAATTGACTTATTATACTCCTGACTACGAAGTCAAAGATACTGATCTTTT
AGCAGCATTCCGAGTAACTCCTCAACCTGGAGTTCCACCCGAAGAAGCANNNNNNNNNNNNNNNNNNGAATCCTCTACTG
GTACATGGACAACTGTGTTGACTGATGGACTTACCAGTCTTGATCGTTACAAAGGGCGATGCTACCACATCGAGCGTGTT
ATTNNNNNNNNNAATCAATATATTGCTTATGTAGCTTATCCTTTAGACCTTTTTGAAGAAGGTTCTGTTACTAACATGTT
TACTTCCATTGTGGGTAATGTCTTTGGTTTCAAAGCCTTACGAGCTCTACGTTTGGAGGATCTGCGAATTCCCACTTCCT
ATTCCAAAACTTTCCAAGGCCCGCCTCACGGGATTCAGGTTGAAAGAGATAAGTTGAACAAGTATGGTCGTCCCCTATTG
GGATGTACTATTAAACCAAAATTGGGATTATCTGCAAAAAACTACGGTAGAGCAGTTTATGAGTGTCTACGTGGTGGGCT
TGATTTTACCAAAGATGATGAAAACGTGAACTCACAACCATTTATGCGTTGGAGAGACCGTTTCGTATTTTGTGCTGAAG
CACTTTATAAAGCGCAGGCCGAAACAGGTGAAATTAAAGGGCATTACTTTAATGCTACTGCAGGTACATGTGAAGAAATG
ATGAAAAGGGTTATATTTGCCAGAGAATTAGGAGTTCCTATCGTAATGCATGACTACTTAACAGGTGGATTCACTGCAAA
TACTAGCTTGGCTCATTATTACCGTGACAATGGCCTACTTCTCCACATCCATCGCGCAATGCATGCAGTTATTGATAGAC
AGAAAAATCATGGTATNCATTTTCGGGTACTAGCTAAAGCGTTACGTATGTCTGGTGGAGACCATATNCACACTGGTACA
GTAGTAGGTAAACTGGAAGGGGAACGCGAAATGACTTTAGGTTTTGTTGATTTATTACGTGATGATTTTATTGAAAAAGA
TCGAAGTCGTGGTATTTTCTTCACTCAAGATTGGGTTTCTATGCCAGGTGTTATACCCGTGGCTTCAGGGGGTATTCATG
TTTGGCATATGCTTGCGCTGACCAAAATCTTTGGGGATGATTCCGTACTACAGTTTGGAGGAGGAACTTTAGGACACCCT
TGGGGAAATGCACCTGGTNNNNTAGCTAATAGGGTGGCTTTAGAAGCGTGTGTACAAGCTCGTAACGAGGGACGTGATCT
TGCTCGTGAAGGTAATGAAATTATCCGCGAAGCTAGCAAATGGAGCCCTGAACTAGCCGCTGCTT
>343232 ; superkingdom: Eukaryota, kingdom: Viridiplantae, phylum: Streptophyta, class: Liliopsida, subclass: commelinids, order: Zingiberales, family: Strelitziaceae, genus: Ravenala, species: Ravenala madagascariensis ; 343232
GTTGGATTTAAAGCTGGTGTTAAAGATTACAAATTGACTTATTATACTCCTGACTACNNNNNCAAAGATACTGATATCTT
GGCAGCATTCCGAGTAACTCCTCAACCTGGAGTCCCACCCGAAGAAGCAGGGGCAGCGGTAGCTGCCGAATCTTCTACTG
GTACATGGACAACTGTGTGGACTGATGGACTTACCAGCCTTGATCGTTACAAAGGGCGATGCTACCACATCGAGCGCGTT
ATTGGGGAGGATAATCAATATATTGCTTATGTAGCTTATCCTTTAGACCTTTTTGAAGAAGGTTCTGTTACTAACATGTT
TACTTCCATTGTGGGTAATGTATTTGGTTTCAAAGCCTTACGAGCTCTACGTCTGGAGGATCTGCGAATTCCCACTTCTT
ATTCCAAAACTTTCCAAGGCCCGCCTCACGGCATTCAGGTTGAAAGAGATAAGTTGAACAAGTATGGTCGTCCCCTATTG
GNATGTACTATTAAACCAAAATTGGGATTCATCGGCAAAAACTACGGTAGAGCGGTTTATGAATGTCTACGTGGTGGACT
TGATTTTACCAAAGATGATGAAAACGTGAACTCACAACCATTTATGCGTTGGAGAGACCGTTTCGTATTTTGTGCCGAAG
CAATTTATAAAGCGCAGGCCGAAACAGGTGAAATCAAAGGACATTACTTGAATGCTACTGCGGGTACATGTGAAGAAATG
ATGAAAAGGGCCGTATTTGCCAGAGAATTAGGAGTTCCTATCGTAATGCATGACTACTTAACTGGTGGATTCACTGCAAA
TACTAGCTTGGCTCATTATTGCCGTGATAACGGCCTACTTCTTCACATCCATCGCGCAATGCATGCAGTTATTGATAGAC
AGAAAAACCAGGTCAGTCATTTCCGNNNNNNNGCTAAAGCATTACGCATGTCTGGTGGAGATCATATTCACGCTGGTACC
GTAGTAGGTAAACTGGAAGGTGAATGTGACATGACTTTAGGCTTTGTTGATTTATTACGTGATGATTATATTGAAAAAGA
CCGAAGTCGCGGGATTTCTTACACTCAAGATTGGGTTTCTANGCCGGGTGTTTTACCCATGGCTTCAGGGGGTATTCATG
TTTGGCATATGCCTGCTCTGACCGAAATCTTTGGGGATGATTCCGTACTACAGTTTGGCGGAGGAACTTTAGGACACCCT
TGGGGAAATGCACCTGGNNNNNTAGCTAATAGGGTGGCTTTGGAAGCATGTGTACAAGCTCGTAATGAGGGACGTGATCT
TGCTGCTGAAGGGAATGAAATTATTCGTGAAGCTAGCAAATGGAGCCTTGAACTAGCCGCTGCTT
>343248 ; superkingdom: Eukaryota, kingdom: Viridiplantae, phylum: Streptophyta, order: Caryophyllales, suborder: Cactineae, family: Cactaceae, subfamily: Cactoideae, tribe: Rhipsalideae, genus: Schlumbergera, species: Schlumbergera truncata ; 343248
AAGTGTTGGATTTAAAGCAGGTGTTAAAGATTACAAATTGACTTATTATACTCCTGAATATCAACCCCAGGATACCGATA
TCTTGGCAGCATTCCGAGTAACTCCTCAACCTGGAGTTCCGTCAGAAGAAGCAGGAGCCGCAGTAGCTGCCGAATCTTCT
ACTGGTACATGGACAACTGTATGGACCGACGGACTTACCAGTCTTGATCGTTACAAAGGACGATGCTACCACATCGATGC
CGTTCCTGGAGAAGACAATCAATATATTTGTTATGTAGCTTACCCCTTAGACCTTTTTGAAGAAGGTTCCGTTACTAATA
TGTTTACTTCCATTGTAGGTAATGTATTTGGGTTCAAAGCCCTGCGTGCTCTCCGTTTGGAGGATTTGCGAATCCCTGTT
GCTTATATAAAAACTTTCCAAGGCCCGCCTCACGGTATCCAAGTTGAGAGAGATAAATTGAACAAGTATGGCCGTCCTCT
ACTGGGATGCACTATTAAGCCGAAATTGGGGTTATCTGCTAAAAACTATGGTCGAGCAGTTTATGAATGTCTTCGCGGTG
GACTTGATTTTACCAAAGATGACGAAAACGTGAACTCCCAACCATTTATGCGTTGGAGAGACCGTTTCTTATTTTGTGCC
GAAGCAATTTATAAAGCACAGGCCGAAACAGGTGAAATCAAAGGGCATTACTTGAATGCTACCGCAGGTACATGCGAAGA
AATGATAAAAAGGGCTGTATTTGCCAGAGAATTGGGTGTTCCTATCGTAATGCATGACTACTTAACAGGTGGATTCACTG
CAAATACTAGCTTGGCTCTTTATTGCCGAGATAATGGTCTACTTCTTCACATCCACCGTGCAATGCATGCTGTTATTGAT
AGACAGAAGAATCATGGTATGCACTTCCGTGTACTAGCTAAAGCGTTACGTCTGTCTGGTGGAGATCATATTCATGCTGG
TACCGTAGTAGGTAAGCTTGAAGGGGAAAGAGATATCACTTTAGGCTTTGTTGATTTACTACGTGATGATTATACTGAAA
TAGACGCAAATCGCGGTATTTATTTCACTCAATCTTGGGTTTCCACACCAGGTGTTTTGCCCGTTGCTTCGGGAGGTATT
CACGTTTGGCATATGCCCGCTCTAACCGAGATTTTTGGGGATGATTCCGTACTACAGTTCGGTGGAGGAACTTTAGGACA
CCCTTGGGGGAATGCACCGGGTGCTGTAGCGAATCGAGTAGCTCTGGAAGCATGTGTACAAGCTCGTAATGAGGGACGTG
ATCTTGCTCGCCAAGGTGCTACAATTATTCGCAATGCTAGCAAATGGAGTCCTGAACTAGCTGCTGCTTGTGAGGTATGG
AAGGAAATCAAATTTGAGTTCCCAGCAGTGGATACTTTGGATAAAAAGAAAGGATAAAAAGAAAATCGGATAACTCTAGG
CTAAGTACTTAATCCTTTAATTGAATTGTAAATAAACTCGG
>343279 ; superkingdom: Eukaryota, kingdom: Viridiplantae, phylum: Streptophyta, subclass: asterids, order: Dipsacales, family: Caprifoliaceae, genus: Symphoricarpos, species: Symphoricarpos albus ; 343279
GATATCTTGGCAGCATTCCGAGTAACTCCTCAACCTGGAGTTCCGCCTGAAGAAGCAGGGGCCGCGGTAGCTGCTGAATC
TTCAACTGGTACATGGACAACTGTGTGGACCGACGGACTTACCAGCCTTGATCGTTACAAAGGGCGATGCTACCACATCG
AGCCCGTTCCTGGAGAAGAAACTCAATTTATTGCTTATGTAGCTTACCCATTAGACCTTTTTGAAGAAGGTTCTGTTACT
AACATGTTTACTTCTATTGTGGGTAATGTATTTGGGTTCAAAGCCCTGCGCGCTCTACGTCTGGAAGATCTGCGAATCCC
TGTCGCTTATGTTAAAACCTTCCAAGGCCCGCCTCATGGTATCCAAGTTGAGAGAGATAAATTGAACAAGTACGGGCGCC
CCCTGTTGGGATGTACTATTAAACCTAAATTGGGGTTATCTGCTAAAANCTACGGTAGGGCGGTTTATGAATGTCTACGT
GGTGGACTTGATTTTACCAAAGATGATGAGAACGTGAACTCCCAACCATTTATGCGTTGGAGAGATCGTTTCTTATTTTG
TGCCGAAGCCATTTATAAAGCACAGGCTGAAACAGGTGAAATCAAAGGGCATTACTTGAATGCTACTGCAGGTACATGTG
AAGACATGATGAAAAGGGCTGTATTTGCCAGAGAATTGGGAGTTCCTATCGTAATGCACGACTACTTAACAGGGGGATTC
ACTGCAAATACCACCTTGGCTCACTATTGCCGAGATAATGGCCTACTTCTTCACATCCACCGCGCAATGCATGCAGTTAT
TGATAGACAGAAGAATCATGGTATGCACTTTCGTGTACTAGCTAAAGCGTTACGTATGTCTGGTGGAGATCATATTCACT
CCGGTNCCGTAGTAGGTAAACTTGAAGGGGAAAGAGAAATCACTTTGGGCTTTGTTGATTTACTGCNNNATGATTTTATT
GAAAAAGTTCGAAGTCGCGGTATTTNTTTCACTCAAGATTGGGTCTCTCTACCGGGTGTTCTGCCCGTGGCTTCGGGGGG
TATTCATGTTTGGCATATGCCCGCTCTGACCGAGATCTTTGGAGATGATTCCGTCCTACAGTTCGGAGGAGGAACTTTAG
GACACCCTTGGGGAAATGCACCCGGTGCNGTACGTAATCGAGTCGCTCTAGAAGCATGTGTACAAGCTCGTAATGAGGGG
CGTGATCTTGCTCGTGAGGGTAATGAAATTATCCGTNAGGCTTGCAAATGGAGTCCTGAACTAGCTGCTGCTTGTGAGGT
ATGGAAGGAGATCAAATTTGAATTTGAAGCAATGGATACTTTGTAA
>343405 ; superkingdom: Eukaryota, kingdom: Viridiplantae, phylum: Streptophyta, class: Liliopsida, subclass: commelinids, order: Poales, family: Typhaceae, genus: Sparganium, species: Sparganium americanum ; 343405
CTAAAGCAAGTGCTGGATTTWAAGCTGGTGTTAAAGATTACAAATTGACTTATTATACTCCTGAGTACGAAACCAAGGAT
ACTGATATCTTGGCAGCATTCCGANNAACTCCTCAACCSGGAGTTCCGCCTGAAGAAGCAGGGGCTGCGGTAGCTGCCGA
ATCTTCTACTGGTACATGGACAACTGTTTGGACTGATGGACTTACTAGTCTTGATCGTTACAAAGGACGATGCTACCACA
TCGAGCCTGTTGTTGGGGAAGAAAATCAATATATTGCTTATGTAGCTTATCCTTTAGACCTTTTTGAAGAAGGTTCCGTT
ACTAACATGTTTACTTCCATCGTAGGTAATGTATTTGGTTTCAAAGCCCTACGAGCTCTACGTCTGGAGGATTTGCGAAT
TCCCCCTGCTTATTCAAAAACTTTCCAGGGCCCACCTCATGGTATCCAAGTTGAAAGAGATAAGTTGAACAAGTATGGTC
GTCCCCTATTGGGATGTACTATTAAACCGAAATTGGGATTATCCGCAAAAAACTACGGTAGGGCGGTTTATGAATGTCTA
CGTGGTGGACTTGATTTTACCAAAGATGATGAAAACGTGAACTCACAACCATTCATGCGTTGGAGAGACCGTTTCTTATT
TTGTGCCGAAGCAWTTTATAARGCGCAGGCCGAAACAGGCGAAATCAAAGGACATTACNTGAATGCTACTGCGGGTACAT
GTGAAGAAATGATCAAAAGGGCCGTATTTGCCAGAGAATTGGGAGTTCCAATCGTAATGCATGACTACTTAACTGGGGGA
TTCACTGCAAATACTAGTTTGGCTCATTATTGCCGCGACAATGGCCTACTTCTTCACATCCACCGCGCAATGCATGCAGT
TATTGATAGACAGAAAAATCATGGTATGCATTTCGGTNTACTAGCTAAAGCANTACGTATGTCTGGTGGAGATCATATTC
ACGCTGGTACAGTAGTAGGTAAACTGGAAGGGGAACGTGAGATGACTTTGGGTTTTGTTGATTTATTACGTGATGATTTT
ATTGAAAAAGACCGTAGTCGCGGTATTTTTTTCACTCAAGATTGGGTCTCTATGCCAGGTGTTATACCCGTGGCTTCAGG
GGGTATTCATGTTTGGCATATGCCTGCTCTGACCGAAATCTTTGGAGATGATTCCGTACTACAGTTTGGTGGAGGAACTT
TAGGACACCCTTGGGGAAATGCACCTGGTGCAGTAGCTAATCGGGTGGCTTTAGAAGCGTGTGTACAAGCTCNTAATGAA
GGACGTGATCTTGCTCGTGAAGGTGCTGAAATTATCCGCGAAGCTTGCAAATG
>343414 ; superkingdom: Eukaryota, kingdom: Viridiplantae, phylum: Streptophyta, class: Liliopsida, subclass: commelinids, order: Zingiberales, family: Strelitziaceae, genus: Strelitzia, species: Strelitzia nicolai ; 343414
GTTGGGTTTAAAGCTGGTGTTAAAGATTACAAATTGACTTATTATACTCCCAACTACGAAGTCAAAGATACTGATATCTT
GGCAGCATTCCGAGTAACTCCTCAACCTGGAGTTCCGCCCGAAGAAGCAGGGGCTCCGGTAGCTGCCGAATCTTCCACTG
GTACATGGACAACTGTGTGGACTGATGGACTTACCAGCCTTGATCGTTACAAAGGGCGATGCTACCACATCGAGGCTGTT
GTTGGGGAGGATAATCAATATATTGCTTATGTAGCTTATCCTTTAGACCTTTTTGAAGAAGGTTCTGTTATCAACATGTT
TACTTCCATTGTGGGTAATGTATTTGGTTTCAAAGCCTTACGAGCTCTACGTCTGGAGGATCTGCGAATTCCACTTCTTC
TTATTAAAACTTTCCAAGGCCCGCCTCACGGGATTCAGGTGGAAAGAGATAAGTTGAACAAGTATGGTCGTCCCCTATTG
GGATGTACTATTAAACCAAAATTGGGATTATCCGCAAAAAACTACGGTAGAGCGGTTTATGAATGTCTACGTGGTGGACT
TGATTTTACCAAAGATGATGAAAACGTGAACTCACAACCATTTATGCGTTGGAGAGACCGTTTCTTATTTTGTGCCGAAG
CATTTTATAAAGCGCAGGCCGAAACAGGTGAAATCAAAGGACATTACTTGAATGCTACTCCGGGTACATGTGAAGAAATG
ATTAAAAGGGCCGTATTTGCCAGAGAATTAGGAGTTCCTATCGTAATGCATGACTACTTAACTGGTGGATTCACTGCAAA
TACTAGCTTGGCTCATTATTGCCGTGACAACGGCCTACTTCTTCACATCCATCGCGCAATGCATGCAGTTATTGATAGAC
AGAAAAATCATGGCATCGATTTCCGTGTATCAGCTAAAGCATTACGCATGTCTGGTGGAGATCATATTCACTCTGGTAAC
GTAGTAGGTAAATCGGAAGGTGAAAGAGAGATGACTTTAGGTTTTGTTGATTTATTACGCGATGATTATATTGAAAAAGA
CCGAAGTCGCGGNATTTTCTTCACTCAAGATTGGGTTTCTGTACCAGGTGTTTTACCCGTGGCTTCAGGGGGTATTCATG
TTTGGCATATGCNTGCTCTGACCGAAATCTTTGGGGATGATTCCGTCCTACAGTTTGGCGGAGGAACTTTAGGACACCCC
TGGGGAAATGCACCTGGTATCGTAGCTAATAGGGTGGCCTTGGAAGCGTGTGTACAAGCTCGTAATGAGGGACGTGATCT
TGCTCTGGAAGGGAATGAAATTATTCGTGAAGCTAGCAAATGGAGCCTTGAACTAGCCGCTGCTT
>343520 ; superkingdom: Eukaryota, kingdom: Viridiplantae, phylum: Streptophyta, class: Liliopsida, subclass: commelinids, order: Zingiberales, family: Costaceae, genus: Tapeinochilos, species: Tapeinochilos ananassae ; 343520
GTTGGATTTAAAGCTGGTGTTAAAGATTACAAATTGACTTATTATACTCCTGACTACGAAGCTAAAGATACGGATATCTT
GGCAGCATTTCGAGTAACTCCTCAACCTGGAGTTCCGCCCGAAGAAGCAGGGGTCGCGNTANNTGCCGAATCTTCTACTG
GTACATGGACAACTGTGTGGATCGATGGACTTACCAGCCTTGATCGTTACAAAGGGCGATGCTACCACATCGAGGTTGTT
GTTGGGGACGATGATCAATATATTGCTTATGTAGCTTATCCTTTAGACCTTTTTGAAGAAGGTTCTGTTACTAACATGTT
TACTTCCATTGTGGGTAACGTATTTGGTTTCAAAGCCTTACGNGCTCTACGTCTGGAGGATCTGCGAATTCCACTTNCTT
ATTCCAAAACTTTCCAAGGCCCGCCTCGCACGATTCAGGTTGAAAGAGATAAGTTGAACAAGTATGGTCGTCCCCTGTTG
GGATGTACTATTAAACCAAAATTGGGATTATCTGCAAAAAACTACGGTAGAGCGGTTTATGAATGTCTACGTGGTGGACT
TGATTTTACCAAAGATGATGAAAACGTGAACTCACAACCATTTATGCGTTGGAGAGACCGTTTCGTATTTTGTGCTGAAG
CANTTTATAAAGCACAGGCCGAAACAGGTGAAATCAAAGGACATTACTTGAATGCTACTGCAGATACATGTGAAGAAATG
ATGAAAAGGGCCATATTTCCCAGAGAATTAGGAGTTCCTATCGTAATGCATGACTATTTAACTGGTGGATTCATCGCAAA
TACTAGCTTGGCTCATTATTGCCGTGACAATGGCCCACTTCTTCACATCCATCGCGCAATGCATGCAGTTATTGATAGAC
AGAAAAATCATGGTATTCACTTCCGGCTACTAGCTAAAGCGTTACGTATGTCTGGTGGAGATCATATTCACGCTGGTACC
GTAGTAGGTAAACTGGAAGGCGAACGTGAGATGACTTTGGTTTCCGTTGATTTATTACGTGATGATTATATTGAAAAAGA
CCGAAGTCCGGGTATTTCTTTCACTCAAGATTGGGTCTCTATGCCGGGTGTTATACCGACGGCTTCAGGGGGTATTCATG
TTTGGCATATGCNTGCTCTGACCGAAATCTTTAGGGATGATTCTGTACTACAGTTTGGCGGAGGAACTTTAGGACACCCT
TGGGGTGNNNCACCTGGTNNNGTAGCTAATAGGGTGGCTTTAGAAGCGTGTGTACAAGCTCGTAACGAGGGACGTGATCT
TGCTCGTGAAGGTAATGAAATTATCCGTGAAGCTAGCAAATGGAGCCTGGAACTAGCCGCTGCTT
>343604 ; superkingdom: Eukaryota, kingdom: Viridiplantae, phylum: Streptophyta, class: Liliopsida, subclass: commelinids, order: Commelinales, family: Commelinaceae, genus: Tradescantia, species: Tradescantia soconuscana ; 343604
GTTGGATTTAAAGCGGGTGTTAAAGATTATAAATTGACTTATTATACTCCTGAGTACCAAAGTAAAGATACTGATATATT
GGCAGCATTCCGAGTAACTCCTCAACCAGGAGTTCCGCCNGGAGAAGCAGGGGCTNNGGTAGCTGNNGAATCTTCTACTG
GTACATGGACAACTGTGTGGACTGATGGACTTACCAGTCTTGATCGATACAAAGGACGATGCTACCACATCGAGCGTGTT
GTTGGGGAGAAAAATCAATTTATCGCTTATGTAGCTTGCCCTTTAGACCTTTTTGAAGAGGGTTCTGTTACTAACATGTT
TACTTCCATTGTAGGTAATGTATTTGGTTTCAAAGCCCTGAGCGCTCTACGTTTGGAGGATTTGCGAGTTCCCATTGCTT
ATATTAAAACTTTTGAAGGCCCGCCTCACGGGATCCAAGTTGAAAGAGATGAATTGAACGAGNATGGCCGTCCCCTATTG
GGATGTACTATTAAACCTAAATTGGGATTATCCGCAAAGAACTACGGTAGAGCAGTTTATGAATGTCTACGTGGTGGACT
TGATTTTACCAAGGATGATGAAAACGTGAACTCACAACCATTTATGCGTTGGAGAGACCGTTTCTTATTTTGTGCTGAAG
CGCTTTATAAANNNNNNNCCGAAACGGGTGAAATCAAAGGACATTACTTGAATGCTACTGCGGGTACATGTGAAGAAATG
CTTAAAAGGGCCCAATGTGCTAGAGAATTGGGAGCTCCTATCGTAATGCACGACTACTTAACCGGGGGATTCACCGCAAA
TACTACCTTGGCTCATTATTGCCGCGACAACGGTNTACTTCTTCACATCCACCGCGCAATGCATGCAGTTATTGATAGAC
AAAAAAATTATGGTATCCATTTTCGGGTACTAGCTAAAGCATTACGTATGTCTGGTGGAGATCATATCCACGCCGGTACG
GTAGTAGGGAAACTAGAAGGAGAACGTGAGATCACTCTAGGTTTTGTTGATTTATTACGTGATGATTTTGTTGAAAAAGA
CCGAAGCCGGGGTATTTTTTTCACTCAAGATTGGGTCTCTATGCCAGGTGTTCTGCCTGTCGCTTCGGGGGGTATTCATG
TTTGGCATATGCCTGCCCTGACCGAAATCTTTGGGGATGATTCAGTACTACAGTTTGGTGGAGGAACCTTAGGACACCCT
TGGGGAAATACACCGGGTANNGTAGCTAATAGGGTGGCTTTAGAAGCATGTGTACAAGCTCGTAATGAGGGGCGTGATCT
TGCTCGTGAAGGTAATGAAATTATTCGTGAAGCAGCCAAATGGAGTCCTGAACTGGCTGCTGCTT
>343627 ; superkingdom: Eukaryota, kingdom: Viridiplantae, phylum: Streptophyta, class: Liliopsida, subclass: commelinids, order: Poales, family: Typhaceae, genus: Typha, species: Typha latifolia ; 343627
CTGGATTTAAAGCTGGTGTTAAAGATTACAAATTGACTTATTATACTCCTGAATACGAAACCAAGGATACTGATATCTTG
GCAGCATTTCGAGTAACTCNTCAACCTGGAGTTCCGCCTGAAGAAGCAGGGGCTGCGGTAGCTGCCGAATCTTCTACTGG
TACATGGACAACTGTTTGGACTGATGGACTTACGAGTCTTGATCGTTACAAAGGATGATGCTACCACATCGAGCCTGTTG
TTGGGGAAGAAAATCAATATATTGCTTATGTAGCTTATCCTTTAGACCTTTTTGAAGAAGGTTCTGTTACTAACATGTTT
ACTTCCATTGTAGGTAATGTATTTGGGTTCAAAGCCCTACGAGCTCTACGTCTGGAGGATCTGCGAATTCCCCCTGCTTA
TTCAAAAACTTTCCAGGGCCCGCCTCATGGTATCCAAGTTGAAAGAGATAAGTTGAACAAGTATGGTCGTCCCCTATTGG
GATGTACTATTAAACCTAAATTGGGATTATCCGCAAAGAACTACGGTAGGGCGGTTTATGAATGTCTACGCGGTGGACTT
GATTTTACCAAAGATGATGAAAACGTGAACTCACAACCATTCATGCGTTGGAGAGACCGTTTCCTATTTTGTGCCGAAGC
TATTTATAAAGCGCAGGCCGAAACGGGTGAAATCAAAGGACATTACTTGAATGCTACTGCGGGTACATGTGAAGAAATGA
TGAAAAGGGCTATATTTGCCAGAGAATTGGGAGTTCCTATCGTAATGCATGACTACTTAACTGGGGGATTCACTGCAAAT
ACTAGTTTGGCTCATTATTGCCGCGACAATGGTCTACTTCTTCACATCCACCGCGCAATGCATGCAGTTATTGATAGACA
GAAAAATCATGGTATGCATTTTCGTGTACTAGCTAAAGCATTACGTATGTCTGGTGGAGATCATATTCACGCCGGTACAG
TAGTAGGTAAACTGGAAGGGGAACGTGAGATGACTTTAGGTTTTGTTGATTTATTACGTGATGATTTTATTGAAAAAGAC
CGTAGTCGCGGTATTTTCTTCACTCAAGATTGGGTCTCTATGCCAGGTGTTTTGCCCGTGGCTTCAGGGGGTATTCATGT
TTGGCATATGCCTGCTCTGACCGAAATCTTTGGAGATGATTCCGTACTACAGTTTGGTGGAGGAACTTTAGGACACCCTT
GGGGAAATGCACCTGGTGCAGTAGCTAATCGTGTGGCTTTAGAAGCGTGTGTACAAGCTCGTAATGAAGGACGTGATCTT
GCTCGCGAAGGTGCTGAAATTATCCGTGAAGCTTGCAAATGGAGTCCTGAACTATCCGCTGCTTGTGAAGTATGGAAAGA
GATCAAATTCGAGTTCGNNNNGGTAGATAAGCTAGATAAATAG
>343629 ; superkingdom: Eukaryota, kingdom: Viridiplantae, phylum: Streptophyta, class: Liliopsida, subclass: commelinids, order: Poales, family: Typhaceae, genus: Typha, species: Typha latifolia ; 343629
GCTGGATTTAAAGCTGGTGTTAAAGATTACAAATTGACTTATTATACTCCTGAATACGAAACCAAGGATACTGATATCTT
GGCAGCATTCCGAGTAACTCCTCAACCTGGAGTTCCGCCTGAAGAAGCAGGGGCTNNNNNNNNNNNNGAATCTTCTACTG
GTACATGGACAACTGTTTGGACTGATGGACTTACGAGTTTCGATCGTTACAAAGGACGATGCTACCACATCGAGCCTGTT
GTTGGGGAAGAAAATCAATATATTGCTTATGTAGCTTATCCTTTAGACCTTTTTGAAGAAGGTTCTGTTACTAACATGTT
TACTTCCATTGTAGGTAATGTATTTGGGTTCAAAGCCCTACGAGCTCTACGTCTGGAGGATCTGCGAATTCCCCCTGCTT
ATTCAAAAACTTTCCAGGGCCCGCCTCATGGTATCCAAGTTGAAAGAGATAAGTTGAACAAGTATGGTCGTCCCCTATTG
GGATGTACTATTAAACCTAAATTGGGATTATCCGCAAAGAACTACGGTAGGGCGGTTTATGAATGTCTACGCGGTGGACT
TGATTTTACCAAAGATGATGAAAACGTGAACTCACAACCATTCATGCGTTGGAGAGACCGTTTCCTATTTTGTGCCGAAG
CTATTTATAAAGCGCAGGCCGAAACGGGTGAAATCAAAGGACATTACTTGAATGCTACTGCGGGTACATGTGAAGAAATG
ATGAAAAGGGCTATATTTGCCAGAGAATTGGGAGTTCCGATCGTAATGCATGACTACTTAACTGGGGGATTCACTGCAAA
TACTAGTTTGGCTCATTATTGTCGCGATAATGGTCTACTTCTTCACATCCACCGCGCAATGCATGCAGTTATTGATAGAC
AGAAAAATCATGGTATCGATTTTCGGGTACTAGCTAAAGCATTACGTATGTCTGGTGGAGATCATATTCACGCTGGTACC
ATAGTAGGTAAACTGGAAGGCGAATGTGAGATGACTTTGGGCTTTGTGATTTTATTGCGTGATGATTTTATTGAAAAAGA
CCGTAGTCGCGGTATTTTCTTCACTCAAGATTGGGTCTCTATGCCAGGTGTTTTACCCGTGGCTTCAGGGGGTATTCATG
TTCGGCATATGNNTGCTCTGACCGAAATCTTTGGAGATGATTCCGTACTACAGTTTGGTGGAGGAACTTTAGGACACCCT
TGGGGAAATGCACCTGGTACCGTAGCTAATCGTGTGGCTTTAGAAGCGTGTGTACAAGCTCGTAATGAAGGACGTGATCT
TGCTCGCGAAGGTACTGAAATTATCCGTGAAGCTTGCAAATGGAGTCCTGAACTATCCGCTGCTT
>343646 ; superkingdom: Eukaryota, kingdom: Viridiplantae, phylum: Streptophyta, order: Nymphaeales, family: Nymphaeaceae, genus: Victoria, species: Victoria cruziana ; 343646
AAGTGTTGGATTCAAAGCTGGTGTTAAAGATTACAGATTGACTTATTACACTCCTGATTATGAAACCCTTGCTACTGATA
TCTTGGCAGCATTCCGAGTAACTCCTCAACCTGGAGTTCCGCCTGAGGAAGCAGGAGCTGCGGTGGCTGCCGAATCTTCC
ACTGGTACATGGACAACTGTGTGGACCGATGGACTTACCAGCCTTGATCGTTACAAAGGACGATGCTACCACATCGAGCC
TGTTGCTGGGGAGGAAAATCAATATATTGCTTATGTAGCTTACCCTTTGGACCTTTTTGAAGAAGGTTCTGTTACTAACA
TGTTTACTTCCATTGTGGGTAATGTATTTGGGTTCAAAGCCCTACGAGCTCTACGTCTGGAGGATCTGAGAATTCCTCCT
GCTTATTCTAAAACTTTCCAGGGCCCACCTCATGGAATCCAAGTTGAGAGAGATAAATTGAACAAGTATGGTCGTCCCCT
ATTGGGATGTACTATTAAACCAAAATTGGGGTTATCTGCAAAGAACTATGGGAGAGCGGTTTATGAGTGTCTCCGTGGTG
GACTTGATTTTACCAAGGATGATGAAAACGTGAACTCCCAACCGTTTATGCGTTGGAGAGACCGTTTCTTATTTTGCACC
GAAGCTATTTATAAAGCGCAGGCTGAAACAGGTGAAATTAAAGGACATTACTTGAATGCTACTGCAGGTACATCCGAAGA
AATGATCAAAAGGGCGGTGTGTGCCCGAGAGTTGGGAGTTCCTATCGTAATGCATGACTACTTAACAGGGGGATTCACCG
CAAATACTAGCTTGGCTCATTATTGCCGAGACAATGGCCTACTTCTTCACATCCACCGCGCAATGCATGCAGTTATTGAT
AGACAGAGGAATCATGGTATTCACTTCCGTGTACTAGCTAAAGCGTTGCGTATGTCTGGAGGGGATCATATTCACTCTGG
TACCGTAGTAGGTAAACTGGAAGGGGAACGAGATGTCACTTTGGGCTTTGTTGATTTACTACGTGATGATTTTATTGAAA
AAGACCGGAGTCGCGGTATTTATTTCACTCAAGATTGGGTATCTATGCCAGGTGTTTTGCCCGTGGCTTCTGGGGGTATT
CACGTTTGGCATATGCCTGCCCTGACCGAGATATTTGGGGATGATTCCGTGCTACAGTTCGGT
>343651 ; superkingdom: Eukaryota, kingdom: Viridiplantae, phylum: Streptophyta, subclass: rosids, order: Malpighiales, family: Violaceae, genus: Viola, species: Viola sororia ; 343651
GATATCTTGGCAGCATTCCGAGTAACTCCGCAACCCGGAGTTCCGCCTGAGGAAGCAGGGGCTGCGGTAGCTGCTGAATC
TTCTACTGGTACATGGACAACTGTGTGGACCGATGGGCTTACCTCCCTTGATCGTTATAAAGGACGATGCTACGACATCG
AGCCCGTTCCTGGAGAANNNNNNNNNNNNNNNNNNNNNNNNNNNNNNNNNNNAGACCTTTTTGAAGAAGGTTCTGTTACG
AACATGTTTACTTCCANTGTGGGTAATGTATTTGGGTTCANNNNNNNACGGGCTTTACGTTTGGAGGATTTGCGAATCCC
TCCTGCTTATACTAAAACTTTCCAAGGTCCGCCTCATGGTATCCAAGTTGAGAGAGATAAATTGAACAAGTACGGTCGTC
CCATCTTGGGCTGTACTATTAAACCGAAATTGGGGTTATCCGCTAAGAATTATGGGAGAGCTGTTTATGAGTGTCTCCGC
GGTGGACTTGATTTTACTAAAGATGATGAGAATGTGAACTCCCAACCATTTATGCGTTGGAGGGACCGTTTCTTATTTTG
TGCCGAAGCGATTTATAAATCACAGGCTGAAACAGGTGAAATCAAAGGCCATTATTTGAATGCTACTGCGGGTACGTGCG
AAGAAATGATCAAAAGGGCTGTATTTGCCAGAGAATTGGGAGTTCCTATCGTAATGCACGACTACTTAACAGGGGGATTC
ACCGCAAATACTACCTTGGCTCATTATTGCCGAGATAATGGTTTACTTTTTCACATCCATCGCGCAATGCATGCAGTTAT
TGATAGACAGAAAAATCATGGTATGCACTTTCGTGTACTGGCTAAGGCATTACGTATGTCTGGTGGAGATCATGTTCACT
CCGGTACCGTAGTGGGTAAACTGGAAGGAGAAAGAGACATCACTTTGGGCTTTGTTGATTTACTGCGTGATGATTATGTT
GAAAAAGATAGAAGCCGCGGTATTTATTTCACGCAGGATTGGGTCTCTCTACCAGGTGTTCTGCCGGTGGCTTCGGGGGG
TATTCACGTTTGGCATATGCCTGCTCTGACCGAGATCTTTGGAGATGATTCTGTACTACAATTCGGCGGAGGAACTTTGG
GGCACCCTTGGGGAAATCGACCTGGTGCCGNNNCTAATCGCGTAGCTCTAGAAGCATGTGTAAAAGCTCGTAATGAAGGA
CGCGATCTTGCTCGTGAGGGTAATGAAATTATCCGTGAGGCTGCCAAATGGAGTCCTGAACTCGCTGCTGCTTGTGAAGT
ATGGAAGGAAATTAAATTTGAATTCGAAGCAATGGATACAATTTGAATTCCAAGCAATGGATACTTTGTAATCTGCTAA
>343653 ; superkingdom: Eukaryota, kingdom: Viridiplantae, phylum: Streptophyta, subclass: asterids, order: Asterales, family: Menyanthaceae, genus: Villarsia, species: Villarsia calthifolia ; 343653
GATATCTTAGCAGCATTCCGAGTAACTCCTCAACCTGGAGTTCCACCTGAAGAAGCAGGGGCCGCAGTAGCAGCTGAATC
TTCTACCGGTACATGGACAACTGTGTGGACCGATGGACTTACGAGCCTTGATCGTTACAAAGGGCGATGCTATGACATCG
AGCCCGTTCCTGGAGAAGACAATCAATATATATGTTATGTGGCTTACCCATTAGACCTTTTTGAAGAAGGTTCTGTTACT
AACATGTTTACTTCCATTGTAGGTAATGTATTTGGGTTCAAAGCCCTGCGTGCTCTACGTCTGGAAGATTTGCGAATTCC
TGTTGCATATGTTAAAACTTTCCAAGGCCCACCTCACGGTATCCAAGTTGAGAGAGATAAATTGAACAAGTATGGTCGTC
CCCTGTTGGGATGTACTATTAAACCTAAATTGGGGTTATCTGCTAAAAACTACGGTAGAGCTGTTTATGAATGTCTTCGT
GGTGGCCTTGATTTTACCAAAGATGATGAAAACGTGAACTCCCAACCATTTATGCGTTGGAGAGATCGTTTCTTATTTTG
TGCCGAAGCTATTTATAAAGCACAGGCTGAAACAGGTGAAATCAAAGGGCATTACTTGAATGCGACTGCGGGTACATGCG
AAGAAATGATGAAAAGGGCTATATTTGCCAGAGAATTGGGAGTGCCTATCGTAATGCACGACTACCTAACGGGGGGATTC
ACCGCAAATACTAGTTTGGCTCATTATTGCCGAGATAATGGCCTACTTCTTCACATCCACCGCGCAATGCATGCAGTTAT
TGATAGACAGAAGAATCATGGTATACACTTTCGTGTACTAGCTAAAGCGTTACGTATGTCTGGTGGAGATCATATTCACT
CCGGGACCGTAGTAGGTAAACTTGAAGGGGAAAGAGACATCACCTTGGGCTTTGTTGATTTACTGCGTGATGATTATATT
GAAAAAGATAGAAGTCGCGGTATTTATTTCACTCAAGATTGGGTCTCTCTACCAGGTGTTTTGCCCGTGGCTTCTGGGGG
TATTCACGTTTGGCATATGCCTGCTCTGACCGAGATCTTTGGGGATGATTCCGTACTACAGTTCGGTGGAGGAACTTTAG
GGCACCCTTGGGGAAATGCACCCGGTGCCGTAGCTAATCGAGTAGCTCTAGAGGCATGTGTACAAGCTCGTAATGAGGGA
CGTGATCTTGCTCGTGAGGGTAATGAAATTATTCGCGAGGCTAGCAAATGGAGTCCTGAGCTAGCTGCTGCTTGTGAAGT
ATGGAAGGAAATCAAATTTGAGTTTCAGGCAATGGATACTTTGGATAAATAA
>343976 ; superkingdom: Eukaryota, kingdom: Viridiplantae, phylum: Streptophyta, class: Liliopsida, subclass: commelinids, order: Zingiberales, family: Zingiberaceae, genus: Zingiber, species: Zingiber gramineum ; 343976
GCTGGATTTAAAGCTGGTGTTAAAGATTACAAATTGACTTATTATACTCCTGAATACCAGACTAAAGATACTGATATCTT
GGCAGCATTCCGAGTAACTCCTCAACCTGGAGTTCCACCCGAAGAAGCAGGGGCCGCNNNNNNAGCCGAATCTTCTACTG
GTACATGGACAACTGTATGGACTGATGGACTTACCAGTCTTGACCGCTACAAAGNNNNNNGCTACCACATCGAGCGCGTT
ATTGGGGGAATAAATCAATTTATTGCTTACGTAGCTTATCCTTTAGACCTTTTTGAAGAAGGTTCTGTTACTAACATGTT
TACTTCCATTGTGGGTAATGTGTTTGGTTTCAAAGCCTTACGAGCTCTACGTTTGGAGGATCTGCGAATCCCACTTATTT
TTGCCAAAACTTTCCAAGGCCCGCCTCACGGCATTCAGGTTGAAAGAGATAAGTTGAACAAGTATGGTCGTCCCCTATTG
GGATGTACTATTAAACCAAAATTAGGATTATCTGCAAAAAACTACGGTAGAGCAGTTTATGAGTGTCTACGTGGTGGGCT
TGATTTTACCAAAGATGATGAAAACGTGAACTCACAACCATTTATGCGTTGGAGAGACCGTTTCCTATTTTGTGCTGAAG
CAATTTATAAAGCGCAGGCCGAAACAGGTGAAACCAAAGGGCATTACTTGAATGCTACTGCAGGTACATGTGAAGAAATG
ATGAAAAGGGCCGTATTTGCCAGAGAATTAGGAGTTCCTATCGTAATGCATGACTACTTAACTGGTGGATTCACTGCAAA
TACCAGCTTGGCTCATTATTGCCGTGACAANGGCCTACTTCTTCACATCCATCGCGCAATGCATGCAGTTATTGATAGAC
AGAAAAATCATGGTATCGATTTCCGGGTATCAGCTAAAGCATTACGCATGTCTGGTGGAGATCATATTCACGCTGGTACA
GTAGTAGGTAAACTGGAAGGTGAACGCGAAATGACTTTAGGTTTTGTTGATTTATTACGTGATGATTTTATTGAAAAAGA
TCGAAGTCGCGGTATTTTCTTCACTCAAGATTGGGTTTCTATGCCAGGTGTTATACCCGTGGCTTCNGGAGGTATTCATG
TTTGGCATATGCCTGCGCTGACCGAAATCTTTGGGGATGATTCCGTACTACAGTTTGGAGGAGGAACTTTAGGACACCCT
TGGGGAAATCGACCTGGNATCGTAGCTAATAGGGTGGCTTTAGAAGCGTGTGTACAAGCTCGCAATGAGGGACGTGATCT
TGCTCATGAAGGTAATGAAATTATCCGTGAAGCTCGCAAATGGAGCCCTGAACTAGCCGCTGCTT
>348025 ; superkingdom: Eukaryota, kingdom: Viridiplantae, phylum: Streptophyta, order: Piperales, family: Aristolochiaceae, genus: Asarum, species: Asarum canadense ; 348025
AGGTGTTGGATTCAAAGCTGGTGTTAAAGATTACAAATTGACTTATTATACTCCTGACTATGAAACCTTAGCTACTGATA
TCTTGGCAGCATTCCGAGTAANNCCGCAACCCGGAGTTCCGCCTGAGGAAGCAGGGGCTGCGGTAGCTGCCGAATCTTCT
ACTGGTACATGGACAACTGTGTGGACCGATGGACTTACCAGCCTTGATCGTTACAAAGGACGATGCTACCATATCGAGCC
TGTTGCTGGGGAGGAAAGTCAATTTATTGCTTATGTAGCTTACCCTTTAGACCTTTTTGAAGAAGGTTCTGTTACTAACA
TGTTTACTTCTATTGTGGGTAATGTATTTGGATTCAAAGCCCTACGAGCTCTACGTCTGGAGGATCTACGAATTCCTCCT
GCTTATTCCAAAACTTTCCAAGGTCCTCCCCATGGTATCCAAGTTGAGAGAGATAAATTGAACAAGTATGGTCGTCCCCT
ATTGGGATGTACTATTAAACCAAAATTGGGGTTATTGGCCAAGAACTACGGTAGAGCGGATTATGAATGTATCCGCGGTG
GACTTGATTTTACCAAAGATGATGAGAATGTGAACTCCCAACCATTTATGCGTTGGAGAGACCGTTTCTTATTTTGTGCC
GAAGCAATTTATAAAGCACAGGCCGAAACAGGCGAAATCAAAGGGCATTACTTGAATGCTACTGCAGGTACATGCGAAGA
AATGATAAAAAGGGCCGTATTTGCCAGAGAATTGGGAGTTCCTATCGTAATGCATGACTACTTAACAGGGGGATTCACTG
CAAATACTAGCTTGGCTCATTATTGCCGGGACAACGGCCTACTTCTTCACATCCATCGTGCAATGCATGCAGTTATTGAT
AGACAGAAGAATCATGGTATACACTTCCGTGTATTAGCAAAAGCGTTACGTATGTCTGGTGGAGATCATATTCACGCGGG
TACCGTAGTAGGTAAACTGGAAGGGGAACGGGAAATTACTTTGGGTTTTGTTGATTTACTACGTGATGATTTTATTGAAA
AAGACCGAAGTCGCGGTATTTATTTCACTCAAGATTGGGTCTCTCTGCCAGGTGTTCTGCCCGTGGCTTCAGGGGGTATT
CACGTTTGGCATATGCCTGCCCTGACCGAGATCTTTGGGGATGATTCCGTCCTACAGTTCGGTGGAGGAACTTTAGGACA
CCCTTGGGRAAATGCACCTGGTGCAGTAGCTAATAGGGTGGCTTTAGAAGCGTGTGTACAAGCTCGTAATGAGGGGCGTG
ATCTTGCTCGTGAAGGTAATGAAGTTATCCGTGAAGCTTCCAAATGGAGTCCCGAACTAGCAGCTGCTTGTGAGATATGG
AAGGAGATCATATTCGAATTTGAAGCAATGGATGCCTTGTAATCCAGTAA
>348039 ; superkingdom: Eukaryota, kingdom: Viridiplantae, phylum: Streptophyta, subclass: asterids, order: Gentianales, family: Gentianaceae, tribe: Potalieae, genus: Anthocleista, species: Anthocleista grandiflora ; 348039
AAGTGTTGGATTCAAAGCTGGTGTTAAAGAGTACAAATTGACTTATTATACTCCTGAATACGAAACCAAAGATACTGATA
TCTTGGCAGCATTCCGAGTAACCCCTCAACCCGGAGTTCCACCTGAAGAAGCAGGGGCCGCGGTAGCTGCCGAATCTTCT
ACTGGTACATGGACAACTGTGTGGACCGATGGACTTACTAGCCTTGATCGTTACAAAGGGCGATGCTACGGCATTGAGCC
CGTTCCTGGAGAAGAAAATCAATATATTGCTTATGTAGCTTACCCTTTAGACCTTTTTGAAGAAGGTTCTGTTACTAACA
TGTTTACTTCCATTGTAGGTAATGTATTTGGGTTCAAAGCCCTACGTGCTCTACGTCTGGAAGATTTGCGAATCCCAACC
GCTTATATTAAAACTTTCCAAGGCCCTCCTCATGGCATCCAAGTTGAGAGAGATAAATTGAACAAGTATGGTCGTCCCCT
GTTGGGATGTACTATTAAACCTAAATTGGGGTTATCTGCTAAAAACTACGGTAGAGCAGTTTATGAATGTCTTCGTGGTG
GACTTGATTTTACCAAAGATGATGAGACCGTGACCTCTCAACCATTTATGCGTTGGAGAGATCGTTTCTTATTTCGTGCC
GAAGCGATTTATAAAGCACAGGCTGAACCCGGTGAAATCAAAGGGCATTACTTGAATGCTACTGCAGGTACATGCGAAGA
AATGATGAAAAGAGCTGTATTTGCTCGAGAATTGGGGATTCCTATCGTAATGCACGATTACTTAACAGGGGGATTCACTG
CAAATACTAGCTTGGCTCATTATTGCCGAGATAATGGCCTACTTCTTCACATCCACCGTGCAATGCATGCAGTTATTGAT
AGACAGAAGAATCATGGTATGCACTTCCGGCTACTAGCTAAAGCGTTACGTATGTCTGGTGGAGATCATATTCACGCTGG
TACCGTAGTAGGTAAACTTGAAGGAGAAAGAGACATCACTTTGGGCTTTGTTGATTTACTGCGTGATGATTTTATTGAAA
ACGACCGAAGTCGCGGTATTTATTTCACTCAAGATTGGGTCTCTCTACCAGGTGTTATACCCGTTGCTTCAGGGGGTATT
CACGTTTGGCATATGCCTGCTCTGACCGAGATCTTTGGGGATGATTCTGTACTACAGTTCGGTGGAGGAACTTTAGGACA
TCCTTGGGGTAATGCTCCGGGTGCCGTAGCTAATCGAGTAGCTCTAGAAGCATGTGTACAAGCTCGTAATGAAGGGCGTG
ATCTTGCTGCTGAGGGTAATGAAATTATCCGTGAGGCTAGCAAATGGAGTCCTGAACTGGCCGCTGCTTGTGAGATATGG
AAGGAGATCAGATTTAATTTTGCAGCAATGGATACGTTGGATCCGCTTAAGTCATAATTATCTTTTATTCTCTTAGTTGA
ATTGCAATTAAA
>348045 ; superkingdom: Eukaryota, kingdom: Viridiplantae, phylum: Streptophyta, subclass: asterids, order: Gentianales, family: Apocynaceae, subfamily: Asclepiadoideae, tribe: Asclepiadeae, genus: Asclepias, species: Asclepias exaltata ; 348045
GATATCTTGGCAGCATTCCGAGTAACTCCTCAACCCGGAGTTCCACCCGAAGAAGCAGGGGCCGCGGTAGCTGCCGAATC
TTCTACTGGTACATGGACAACTGTGTGGACCGATGGACTTACCAGCCTTGATCGTTACAAAGGGCGATGCTACCACATCG
AGCNCGTTCCTGGCGAAGAAGATCAATTTATTGCTTATGTAGCTTACCCCTTAGACCTTTTTGAAGAAGGTTCTGTTACT
AACATGCTTACTTCCATTGTAGGTAATGTGTTTGGGTTCAAAGCCCTACGCGCTCTACGTCTGGAAGATTTGCGAATCCC
TCCGGCTTATGTTAAAACCTTCCAAGGACCGCCTCATGGCATCCAGGTTGAGAGAGATAAATTGAACAAATATGGTCGTC
CCCTGTTGAGATGTACTATTAAACCTAAATTGGGTTTATCAGCTAAAAACTACGGTAGAGCGGTTTATGAATGTCTTCGT
GGTGGACTAGATTTTACCAAAGATGATGAAAACGTGAACTCACAACCGTTTATGCGTTGGAGAGATCGTTTCTTGTTTTG
TGCCGAAGCAATTTTTAAATCACAGGCTGAAACCGGCGAAATCAAAGGGCATTACTTGAATGCTACTGCAGGTACATGCG
AAGAAATGTACAAAAGAGCTATATTTGCTAGAGAATTGGGAGTTCCTATCGTAATGCATGACTATTTAACAGGAGGATTC
ACTGCAAATACGAGCTTGGCTCATTATTGCCGAGACAATGGTCTACTTCTTCACATCCANNNNNNAATGCACGCAGTTAT
TGATAGACAGAAGAATCATGGTATGCACTTCCGCGTATTAGCTAAAGCGTTACGTATGTCCGGTGGAGATCATATTTACG
CGGGTACCGTAGTAGGTAAACTTGAAGGGGAAAGAGACATCACTTTGGGCTTTGTTGATTTACTGCGTGATGATTTTGTT
GAAAAAGATCGAAGTCGCGGTATTTATTTCACTCAAGATTGGGTCTCTCTACCGGGTGTTCTCGCGGTGGCTTCAGGGGG
TATTCACGTTTNGCATATGCCCGCTCTGACCGAGATCTTTGGGGATGATTCTGTACTACAGTTCGGTGGAGGAACTTTAG
GACACCCTTGGGGTAATGCGCCAGGTGCCGTAGCGAATCGAGTAGCTCTAGAAGCATGTGTACAAGCTCGTAATGAAGGG
CGCGATCTTGCTGTTGAGGGTAATGAAATTATCCGTGAGGCTAGCAAATGGAGTCCTGAACTGGCGGCTGCTTGTGAGGT
ATGGAAGGAGATCAGATTTAATTTTAAAGCAGTGGATACTTTGTAA
>348063 ; superkingdom: Eukaryota, kingdom: Viridiplantae, phylum: Streptophyta, subclass: asterids, order: Lamiales, family: Scrophulariaceae, tribe: Buddlejeae, genus: Buddleja, species: Buddleja davidii ; 348063
GATATCTTGGCAGCATTCCGAGTAACTCCTCAACCTGGAGTTCCGCCTGAAGAAGCAGGGGCCGCAGTAGCTGCCGAATC
TTCTACTGGTACATGGACAACTGTGTGGACCGATGGACTTACCAGCCTTGATCGTTACAAAGGGCGATGCTACCACATCG
AGCCCGTTCCTGGAGAAACAGATCAATATATCTGTTATGTAGCTTACCCTTTAGACCTTTTTGAAGAAGGTTCTGTTACT
AACATGTTTACTTCCATTGTAGGAAATGTATTTGGATTCAAAGCCCTGCGTGCTCTACGTCTGGAAGATCTGCGAATCCC
TCCTGCTTATATTAAAACTTTCCAAGGCCCGCCTCATGGGGTCCAAGTTGAGAGAGATAAATTGAACAAGTATGGTCGTC
CCCTGTTGGGATGTACTATTAAACCTAAATTGGGGTTATCTGCTAAAAACTATGGTAGAGCAGTTTATGAATGTCTTCGC
GGTGGACTTGATTTTACCAAAGATGATGAGAACGTGAACTCCCAGCCATTTATGCGTTGGAGAGATCGTTTCTTATTTTG
TGCCGAAGCACTTTATAAAGCACAGGCTGAAACAGGTGAAATCAAAGGGCATTACTTGAATGCTACGGCTGGTACATGCG
AAGAAATGATCAAAAGAGCTGTATTTGCTAGAGAATTGGGAGTTCCTATCGTAATGCATGACTACTTAACGGGAGGATTC
ACTGCAAATACTAGCTTGGCTCATTATTGCCGAGATAATGGCCTACTTCTTCACATTCACCGTGCAATGCATGCAGTTAT
TGATAGACAGAAGAATCATGGTATACACTTCCGTGTACTAGCTAAAGCGTTACGTATGTCTGGTGGAGATCATATTCACT
CTGGTACCGTAGTAGGTAAACTTGAAGGAGAAAGAGACATCACTTTGGGCTTTGTTGATTTACTGCGTGATGATTTTATT
GAAAAAGATCGAAGTCGCGGTATTTATTTCACTCAAGATTGGGTCTCTCTACCAGGTGTTATTCCCGTGGCTTCAGGGGG
TATTCACGTTTGGCATATGCCTGCTCTGACCGAGATCTTTGGGGATGATTCCGTACTACAGTTCGGTGGAGGAACTTTAG
GACACCCTTGGGGTAATGCGCCAGGTGCCGTAGCTAACCGAGTAGCTCTAGAAGCATGTGTACAAGCTCGTAATGAAGGA
CGTGATCTTGCTGCTGAGGGTAATGCAATTATCCGTGAGGCTAGCAAATGGAGTCCTGAACTAGCTGCCGCTTGTGAGGT
ATGGAAAGAGATCAAATTTGAGTTTAAAGCGGTGGATACTTTGGATAAGTAAGATNNCAAGTAATTACTCTCCGTTCTCT
TAATTGAATTGCAATTAAA
>348066 ; superkingdom: Eukaryota, kingdom: Viridiplantae, phylum: Streptophyta, subclass: asterids, order: Bruniales, family: Bruniaceae, genus: Berzelia, species: Berzelia lanuginosa ; 348066
AAGTGTTGGATTCAAAGCTGGTGTTAAAGATTACAAATTGACTTATTATACTCCTGAATATGAAACCAAAGATACTGATA
TCTTGGCAGCATTCCGAGTAACTCCTCAACCTGGAGTTCCGCCTGAAGAAGCAGGGGCTGCGGTAGCTGCCGAATCTTCT
ACTGGTACATGGACAACTGTGTGGACCGATGGACTTACCAGCCTTGATCGTTACAAAGGGCGATGCTACCACATCGAGCC
CGTTGCTGGAGAAGAAAGTCAATTTATTGCTTATGTAGCTTACCCCTTAGACCTTTTTGAAGAAGGTTCTGTTACTAACA
TGTTTACTTCCATTGTGGGTAATGTATTTGGGTTCAAAGCCCTGCGCGCTCTACGTCTGGAAGATCTGCGAATCCCCGTT
TCTTATGTTAAAACTTTCCAAGGACCGCCTCATGGCATCCAAGTTGAGAGAGATAAATTGAACAAGTATGGTCGTCCCCT
GTTAGGATGTACTATTAAACCTAAATTAGGGTTATCCGCTAAAAACTACGGTAGAGCAGTTTATGAATGTCTCCGCGGTG
GACTTGATTTTACCAAAGATGATGAGAACGTGAACTCCCAACCATTTATGCGTTGGAGAGATCGTTTCTTATTTTGTGCC
GAAGCAATTTATAAAGCACAGGCTGAAACAGGTGAAATCAAAGGGCATTACTTGAATGCTACTGCGGGTACATGCGAAGA
AATGATGAAAAGGGCTGTATTTGCCAGAGAATTGGGAGTTCCTATTGTAATGCATGACTACTTAACAGGGGGATTCACTG
CAAATACTACCTTGGCTCATTATTGCCGAGATAATGGTCTACTTCTTCACATCCACCGAGCAATGCATGCAGTTATTGAT
AGACAGAAGAATCATGGTATACACTTTCGTGTACTAGCTAAAGCGTTACGTATGTCTGGTGGAGATCATATTCACTCCGG
TACCGTAGTAGGTAAACTTGAAGGGGAAAGAGACATTACTTTGGGCTTTGTTGATTTACTGCGTGATGATTTTATTGAAA
AAGATCGAAGTCGCGGTATTTATTTCACTCAAGATTGGGTCTCTCTACCAGGTGTTCTGCCCGTGGCTTCAGGGGGTATT
CACGTTTGGCATATGCCTGCTCTGACCGAGATTTTTGGAGATGATTCCGTACTACAATTCGGTGGAGGAACTTTAGGACA
CCCTTGGGGAAATGCACCCGGTGCCGTAGCTAATCGAGTAGCTCTAGAAGCATGTGTACAAGCTCGTAATGAGGGACGTG
ATCTTGCTCGTGAGGGTAATGAAATTATCCGTGAGGCTAGCAAATGGAGTCCTGAACTAGCTGCTGCTTGTGAGGTATGG
AAGGAGATCAAATTTATCTTTCCAGCAATGGATACTTTGTAA
>348068 ; superkingdom: Eukaryota, kingdom: Viridiplantae, phylum: Streptophyta, subclass: asterids, order: Gentianales, family: Rubiaceae, subfamily: Cinchonoideae, tribe: Chiococceae, genus: Chiococca, species: Chiococca alba ; 348068
AAGTGTTGGATTCAAAGCTGGTGTTAAAGAGTACAAATTGACTTATTATACTCCTGAATACGAAACCAAAGATACTGATA
TCTTGGCAGCATTCCGAGTAACTCCTCAACCTGGAGTTCCACCCGAAGAAGCAGGGGCCGCGGTAGCTGCCGAATCTTCT
ACTGGTACATGGACAACTGTGTGGACCGATGGACTTACCAGCCTTGATCGTTACAAAGGGCGATGCTACGGCATCGAGCC
AGTTCCCGGAGAAGAAGATCAATATATTGCTTATGTAGCTTATCCTTTAGACCTTTTTGAAGAAGGTTCTGTTACTAACA
TGTTTACTTCCATTGTAGGTAATGTATTTGGGTTCAAAGCCCTGCGTGCTCTACGTCTGGAAGATTTGCGAATCCCCACT
GCTTATATTAAAACCTTCCAAGGACCGCCTCATGCGATCCAAGTTGAGAGAGATAAATTGAACAAGTATGGTCGTCCCCT
GTTGGGATGTACTATTAAACCTAAATTAGGTTTATCTGCTAAAAACTACGGTAGAGCAGTTTATGAATGTCTTCGTGGTG
GGCTAGATTTTACCAAAGATGATGAAAACGTGAACTCCCAACCATTTATGCGTTGGAGAGATCGTTTCTTATTTTGTGCC
GAAGCACTTTATAAAGCACAGGCTGAAACAGGTGAAATCAAGGGGCATTACTTGAATGCTACTGCAGGTACATGCGAAGA
AATGATCAAAAGAGCTGTATTTGCTAGAGAATTGGGAGTTCCTATCGTAATGCATGATTACTTAACGGGGGGATTCACTG
CAAATACTAGCTTGGCTCATTATTGCCGAGATAATGGTCTACTTCTTCACATCCACCGTGCAATGCATGCGGTTATTGAT
AGACAGAAGAATCATGGTATGCACTTCCGCGTGCTAGCTAAAGCCTTACGTCTGTCTGGTGGAGATCATATNCACGCCGG
TACCGTAGTAGGGAAACTTNAAGGAGAAAGAGACATCACTTTGGGCTTTGTTGATTTACTGCGTGATGATTTTATTGACA
AAGATCGAAGTCGCGGTATTTATTTCACCCAAGACTGGGTCTCTCTACCAGGTGTTCTGCCCGTGCGTTCAGGAGGTATT
CACGTTTGGCACATGCCTGCTCTGACCGAGATCTTTGGGGACGATGCTGTACTACAGTTTGGTGGAGGAACGTTAGGACA
CCCTTGGGGTAATGCGCCGGGTGCCGTAGCGAATCGAGTAGCTCTAGAAGCATGTGTAAAAGCTCGTAATGAAGGGCGCG
ATCTTGCTGTTGAGGGTAATGAAATTATCCGTGAGGCTAGTAAATGGAGTCCTGAATTAGCTGCTGCTTGTGAGGGATGG
AAGGCGATCAGGTTTAATTTTAAAGCAGTGGATACTTTGGATAAGCCATCGTCATAATTAC
>348070 ; superkingdom: Eukaryota, kingdom: Viridiplantae, phylum: Streptophyta, subclass: asterids, order: Lamiales, family: Lamiaceae, genus: Callicarpa, species: Callicarpa dichotoma ; 348070
GATATCTTGGCAGCATTCCGAGTAACTCCTCAACCTGGAGTTCCGCCTGAAGAAGCAGGGGCCGCGGTAGCTGCCGAATC
TTCTACTGGTACATGGACAACTGTGTGGACCGATGGACTTACCAGCCTTGATCGTTACAAAGGGCGATGCTACCACATCG
AGCCCGTTCTTGGAGAAAAAGATCAATATATCTGTTATGTAGCTTACCCTTTAGACCTTTTTGAAGAAGGTTCTGTTACT
AACATGTTTACTTCCATTGTAGGAAATGTATTTGGATTCAAAGCCCTACGTGCTCTACGTCTGGAAGATCTGCGAATCCC
TACTGCTTATGTTAAAACTTTCCAAGGCCCGCCTCATGGGATCCAAGTTGAGAGAGATAAATTGAACAAGTATGGTCGTC
CTCTGTTGGGATGTACTATTAAACCGAAATTGGGGTTATCTGCTAAAAACTATGGTAGAGCCGTTTATGAATGTCTTCGC
GGTGGGCTTGATTTTACCAAAGATGATGAGAACGTGAACTCCCAGCCATTTATGCGTTGGAGAGACNGCTTCTTATTTTG
TGCCGAAGCACTTTATAAAGCACAGTGTGAAACAGGCGAAATCAAAGGGCATTACTTGAATGCTACTGCGGGTACATGCG
AAGAAATGATGAAAAGAGCTATATTTGCTAGAGAATTGGGAGTTCCTATCGTAATGCATGACTACTTAACAGGAGGATTC
ACTGCAAATACTACCTTGGCTCATTATTGCCGAGATAATGGCTTACTTCTTCACATTCACCGTGCAATGCATGCAGTTAT
TGATAGACAGAAGAATCATGGTATGACCTTCCGTGTACTAGCTAAAGCGTTACGTATGTCTGGTGGAGATCATATTCACG
CTGGTACTGTAGTAGGTAAACTTGAAGGAGAAAGAGATATTACTTTAGGCTTTGTTGATTTACTGCGTGATGATTTTATT
GAAAAAGATCGAAGTCGCGGTATTTATTTCACTCAAGATTGGGTCTCTCTACCGGGTGTTATTCCCGTGGCTTCAGGGGG
TATTCACGTTTNGCATATGCCTGCTCTGACCGAGATCTTTGGGGATGATGCCGTACTACAGTTCGGTGGAGGAACTTTAG
GACACCCTTGGGGTAATGCGCCAGGTGCCGTAGCTAACCGAGTAGCTCTAGAAGCATGTGTAAAAGCTCGTAATGAAGGA
CGTGATCTTGCTGCTGAGGGTAATGTAATTATCCGTGAGNCTAGCAAATGGAGTCCTGAACTAGCTGCCGCTTGTGAGGT
ATGGAAAGAGATCAAATTTGAGTTTAAAGCAGTGGATACTTTGGATCCGGAAAAGTGATAA
>348081 ; superkingdom: Eukaryota, kingdom: Viridiplantae, phylum: Streptophyta, order: Laurales, family: Calycanthaceae, genus: Calycanthus, species: Calycanthus floridus ; 348081
AGGTGTTGGATTCAAAGCTGGTGTTAAAGATTACAAATTGACTTATTATACTCCTGACTATGAAACCAAAGATACTGATA
TTTTGGCAGCATTCCGAGTAACTCCTCAACCTGGAGTTCCAGCGGAGGAAGCAGGGGCTGCGGTAGCTGCCGAATCTTCT
ACTGGTACATGGACAACTGTGTGGACCGATGGACTTACCAGCCTTGATCGTTACAAAGGACGATGCTACCACATCGAGCC
CGTTGCTGGGGAGGAAAGTCAATTTATTGCCTATGTAGCTTATCCTTTAGACCTTTTTGAAGAAGGTTCTGTTACTAACA
TGTTTACTTCTATTGTGGGTAATGTATTTGGGTTCAAAGCCCTACGAGCTCTACGTCTAGAGGATCTGCGAATTCCTCCT
GCTTATACCAAAACTTTCCTAGGCCCGCCCCATGGCATCCAAGTTGAACGGGATAAATTGAACAAGTATGGTCGTCCCCT
ATTGGGATGTACTATTAAACCAAAATTGGGGTTATCCGCCAAGAACTACGGTAGGGCGGTTTATGAATGTCTCCGCGGTG
GACTTGATTTTACCAAGGATGATGAGAACGTGAACTCCCAACCATTTATGCGTTGGAGAGACCGTTTCTTATTTTGTGCC
GAAGCAATTTTTAAATCGCAGGCCGAAACAGGTGAAATCAAAGGACATTATTTGAATGCTACTGCAGGTACATGCGAAGA
AATGATCAAAAGGGCCGTGTTTGCTAGAGAATTGGGAGTTCCTATCGTAATGCATGACTATTTAACAGGGGGATTCACTG
CAAATACTAGCTTGGCTCATTATTGCCGGGACAACSGSCTACTTCTTCACATCCATCGCGCAATGCATGCAGTTATTGAT
AGACAGAAAAATCATGGTATGCACTTTCGTGTACTAGCTAAAGCGTTACGTATGTCTGGTGGAGATCATATTCACGCTGG
TACCGTAGTAGGTAAACTGGAAGGGGAACGGGAGATCACTTTGGGTTTTGTTGATTTACTACGTGATGATTTTATTGAAA
AAGACCGAAGTCGCGGCATTTATTTCACTCAAGATTGGGTCTCTATGCCAGGTGTTCTGCCCGTGGCTTCAGGGGGTATT
CACGTTTGGCATATGCCTGCCCTGACCGAGATCTTTGGGGATGATTCCGTACTACAGTTCGGTGGAGGAACTTTAGGACA
CCCTTGGNNNAANNCGCCTGGTGCAGTAGCTAATCGGGTGGCTTTAGAAGCGTGTGTACAAGCTCGTAATGAGGGACGTA
ATCTTGCTCGTGAAGGTAATGAAATTATCCGTGAAGCTAGCAAATGGAGCCCTGAACTAGCCGCTGCTTGTGAGGTATGG
AAGGAGATCAAATTCGAATTCGAGGCAATGGATACCTTGTAA
>348084 ; superkingdom: Eukaryota, kingdom: Viridiplantae, phylum: Streptophyta, subclass: asterids, order: Cornales, family: Cornaceae, subfamily: Cornoideae, genus: Cornus, species: Cornus kousa ; 348084
AAGTGTTGGATTCAAAGCTGGTGTTAAAGAGTACAAATTGACTTATTATACTCCTACCTATGAAACCAAAGATACTGATA
TCTTGGCAGCATTCCGGGTAACTCCTCAACCTGGAGTTCCACCTGAAGAAGCGGGGGCCGCGGTAGCTGNCGAATCTTCT
ACTGGTACATGGACAACTGTGTGGACCGATGGACTTACTAGCCTTGATCGTTACAAAGGGCGATGCTACCACATCGAGCC
CGTTGCTGGAGAAGAAAATCAATTTATTGCTTATGTAGCTTACCCCTTAGACCTCTTTGAAGAAGGTTCTGTTACTAATA
TGTTTACTTCCATTGTGGGTAATGTATTTGGGTTCAAAGCCCTGCGTGCTCTACGTCTGGAAGATCTGCGAATTCCTGTT
GCTTATGTTAAAACTTTCCAAGGCCCGCCTCATGNCATCCAAGTTGAGAGAGATAAATTGAACAAGTACGGTCGTCCCCT
GTTGGNATGTACTATTAAACCTAAATTGGGGTTATCCGCTAAAAACTACGGTAGAGCGGTTTATGAATGTCCACGCGGTN
NANTTGATTTTACCAAAGATGATGAGAACGTGAACTCCCAACCATTTATGCGTTGGAGAGACCGTTTCTTATTTTGTGCA
GAAGCANTTTATGAAGCACAGACTGAAACAGGCGAAATCAAAGGGCATTACTTGAATGCTACTGCAGGTACAAACGAAGA
AATGATGAAAAGGGCTGTATTTGCCAGAGAGTTGGGGGTTCCTATCGTAATGCATGACTACTTAACAGGGGGATTCACTG
CAAATACTAGTTTGGCTCATTATTGCCGGGATAATGGTCTACTTCTTCACATCCACCGTGCAATGCATGCAGTTATTGAT
AGACAGAAGAATCATGGTATCCATTTTCGTGTACTAGCTAAAGCGTTACGTATGTCTGGTGGAGACCATATTCACTCTGG
TACCGTAGTAGGTAAACTTGAAGGGGAAAGAGATATCACTTTGGGCTTTGTTGATTTATTGCGTGATGGTTTTATTGAAA
AAGACCGAAGTCGCGGTATTTATTTCACTCAAGATTGGGTNNCTCTGCCGGGTGTTCTACCCGTGGCTTCGGGGGGTATT
CACGTTTNGCATATGCCTGCTCTGACCGAGATCTTTGGGGATGATTCTGTACTACAGTTCGGTGGAGGAACTTTAGGACA
CCCTTGGGNNNATCGACCCGGTGCCGTAGCTAATCGAGTAGCTCTAGAAGCATGTGTACAAGCTCGTAATGAGGGGCGCG
ATCTTGCTCNTGAGGGTAATGAAATTATCCGCGAGGCTAGTAAATGGAGTCCTGAACTAGCTGCTGCTTGTGAGGTATGG
AAGGAGATTAAATTTGAATTCGAAGCAATGGATACTTTGTAATCCAGTAATTATCGTTCGTTCTCTTAATTGAATTGCAA
TTAAA
>348114 ; superkingdom: Eukaryota, kingdom: Viridiplantae, phylum: Streptophyta, subclass: asterids, order: Gentianales, family: Gentianaceae, tribe: Potalieae, genus: Fagraea, species: Fagraea sp. ; 348114
AAGTGTTGGATTCAAAGCTGGTGTTAAAGAGTACAAATTGACTTATTATACTCCTGAATACGAAACCAAAGATACTGATA
TCTTGGCAGCATTCCGAGTAACCCCTCAACCCGGAGTTCCACCTGAAGAAGCAGGAGCCGCGGTAGCTGCCGAATCTTCT
ACTGGTACATGGACAAGTGTGTGGACCGATGGACTTACTAGCCTTGATCGTTACAAAGGGCGATGCTACTACATTGAGCC
CGTTCCTGGAGAAGAAGATCAATATATTGCTTATGTAGCTTATCCTTTAGACCTTTTTGAAGAAGGTTCTGTTACTAACA
TGTTTACTTCCATTGTAGGTAATGTATTTGGGTTCAAAGCCCTGCGTGCTCTACGTCTGGAAGATTTGCGAATCCCCCCC
GCTTATATTAAAACTTTCCAAGGCCCTCCTCATGGCATCCAAGTTGAGAGAGATAAATTGAACAAGTATGGTCGTCCCTT
GTTGGGATGTACTATTAAACCTAAATTGGGGTTATCTGCTAAAAACTACGGTAGAGCAGTTTATGAATGTCTTCGTGGTG
GACTTGATTTTACCAAAGATGATGAAAACGTGAACTCCCAACCATTTATGCGTTGGAGAGATCGTTTCGTATTTTGTGCC
GAAGCTCTTTTTAAAGCACAGGCTGAAACCGGTGAAATAAAAGGGCATTACTTGAATGCTACTGCAGGTACATGCGAAGA
AATGATGAAAAGAGCCGTATTTGCTAGAGAATTGGGAGTTCCTATCATAATGCACGATTACTTAACAGGGGGATTCACTG
CAAATACTAGCTTGGCTCATTATTGCCGAGATAATGGCCTACTTCTTCACATCCACCGCGCAATGCATGCAGTTATTGAT
AGACAGAAGAATCATGGTATGCACTTCCGCGTACTMSYAAAGGCATTACGTATGTCTGGTGGAGATCATATTCACGCTGG
TACCGTAGTAGGTAAACTTGAAGGAGAAAGAGACATCACTTTGGGCTTTGTTGATTTACTGCGTGATGATTTTATTGAAA
AAGACCGAAGTCGCGGTATTTATTTCACTCAAGATTGGGTCTCTCTACCAGGTGTTATACCCGTTGCTTCAGGGGGTATT
CACGTTTGGCATATGCCNGCTCTGACCGAGATCTTTGGGGATGATTCTGTACTACAGTTCGGTGGAGGAACTTTAGGACA
TCCTTGGGGTAATGCTCCGGGTGCCGTAGCGAATCGAGTAGCTCTAGAAGCATGTGTACAAGCTCGTAATGAAGGGCGTG
ATCTTGCTCTTGAGGGTAATGAAATTATCCGTGANGCATGCAAATGGAGTCCTGAACTGGCCGCTGCTTGTGAAGTATGG
AAGGAGATCAGATTTAATTTTAAAGCAGTGGATACGTTGGATCCGCTTAAGTCATAATTATCTTTGATTCTCTTAGTTGA
ATTGCAATTAAA
>348128 ; superkingdom: Eukaryota, kingdom: Viridiplantae, phylum: Streptophyta, subclass: asterids, order: Lamiales, family: Lamiaceae, subfamily: Nepetoideae, tribe: Mentheae, genus: Glechoma, species: Glechoma hederacea ; 348128
AAGTGTTGGATTCAAAGCGGGTGTTAAAGAGTACAAATTGACTTATTATACTCCTGAATATGAAACCAAGGATACTGATA
TCTTGGCAGCATTCCGAGTAACTCCTCAACCTGGAGTTCCGCCTGAAGAAGCAGGGGCCGCGGTACGTGCCGAATCTTCT
ACTGGTACATGGACAACTGTGTGGACCGATGGACTTACCAGCCTTGATCGTTACAAAGGGCGATGCTACCACATTGATCC
CGTTCCTGGAGAAAAAGATCAATATATCTGTTATGTAGCTTACCCTTTAGACCTTTTTGAAGAAGGTTCTGTTACTAACA
TGTTTACTTCCATTGTAGGAAATGTATTTGGATTCAAAGCCCTACGTGCTCTACGTCTGGAAGATCTGCGAATTCCTCCT
GCTTATGTAAAATCTTTCCAAGGCCCGCCTCATGGTATCCAAGTTGAGAGAGATAAATTGAACAAGTACGGTCGTCCTCT
GCTGGGATGTACTATTAAACCTAAATTGGGGTTATCTGCTAAAAACTATGGTAGAGCGGTTTATGAATGTCTTCGCGGTG
GACTTGATTTTACCAAAGATGATGAGAACGTGAACTCCCGACCATTTATGCGTTGGAGAGACCGCTTCTTGTTTTGTGCC
GAAGCAATTTATAAATCACAGGCTGAAACGGGTGAAATCAAAGGGCATTACTTGAATGCTACTGCGGGTACATGCGAAGA
GATGATGAAAAGAGCTATATTTGCTAGAGAATTGGGCGTTCCTGTCGTAATGCATGACTACTTAACAGGAGGATTCACCG
CAAATACCAGTTTGGCTCATTATTGCCGAGATAATGGCTTACTTCTTCACATTCACCGTGCAATGCATGCAGTTATTGAT
AGACAGAAGAATCACGGTATACACTTCCGTGTACTAGCTAAAGCGTTACGTCTGTCCGGTGGAGATCATATTCACTCTGG
TACCGTAGTAGGTAAACTTGAAGGAGAGAGAGACATTACTTTAGGCTTTGTTGATTTACTGCGTGATGATTTTGTTGAAA
AAGATCGAAGTCGCGGTATTTATTTCACTCAAGATTGGGTCTCCCTGCCAGGTGTTATTCCCGTGGCTTCCGGGGGTATT
CACGTTTGGCATATGCCTGCTCTGACCGAGATCTTTGGAGACGATTCCGTACTACAGTTTGGTGGAGGAACTTTAGGACA
CCCTTGGGGTAATGCGCCAGGTGCCGTAGCTAACCGAGTAGCTGTAGAAGCATGTGTACAAGCTCGTAATGAAGGACGTG
ATCTTGCTGCTGAGGGTAATGAAATTATCCGTGAAGCTTGCAAATGGAGTCCTGAATTAGCTGCCGCTTGTGAGGTATGG
AAAGAAATCAAATTTGAGTTTAAAGCAATGGATACTTTGGATAAATAAAAATAAGGAAAATGTAAAGTAATTACTCTC
>348130 ; superkingdom: Eukaryota, kingdom: Viridiplantae, phylum: Streptophyta, subclass: asterids, order: Gentianales, family: Gelsemiaceae, genus: Gelsemium, species: Gelsemium sempervirens ; 348130
AAGTGTTGGATTCAAAGCTGGTGTTAAAGAGTACAAATTGACTTATTATACTCCTGAATACGAAACCAAAGATACTGATA
TCTTGGCAGCATTCCGAGTAACTCCTCAACCCGGAGTTCCGCCTGAAGAAGCAGGGGCCGCGGTAGCTGCCGAATCTTCT
ACTGGTACATGGACAACTGTGTGGACCGATGGACTTACCAGCCTTGATCGTTACAAAGGGCGATGCTACCACATCGAGCC
CGTTCCTGGAGAAGAAGATCAATATATTGCTTATGTAGCTTACCCCTTAGACCTTTTTGAAGAGGGTTCTGTTACTAACA
TGTTTACTTCCATTGTGGGTAATGTATTTGGGTTCAAAGCCCTACGCGCTCTACGTCTGGAAGATTTGCGAATCCCCCCT
GCTTATATTAAAACCTTCCAAGGCCCSSCTCATGGCATCCAAGTTGAAAGAGATAAATTGAACAAGTACGGTCGTCCGCT
GTTGGGATGTACTATTAAACCTAAATTGGGGTTATCTGCTAAAAACTACGGTAGGGCAGTTTATGAATGTCTTCGTGGTG
GACTTGATTTTACCAAAGATGATGAAAACGTGAACTCCCAACCATTTATGCGTTGGAGAGATCGTTTCTTATTTTGTGCC
GAAGCACTTTATAAAGCACAGACCGAAACCGGTGAAATCAAAGGGCATTACTTGAATGCTACTGCAGGTACATGCGAAGA
AATGATCAAAAGGGCTGTATTTGCTAGAGAATTGGGAGTTCCTATCGTAATGCATGACTACTTAACGGGTGGATTCACTG
CAAATACTAGCTTGGCTCATTATTGCCGAGATAATGGCCTACTTCTTCACATCCACCGTGCAATGCACGCAGTTATTGAT
AGACAGAAGAATCATGGTATCCACTTCCGCGTACTAGCTAAAGCGTTACGTATGTCTGGTGGAGATCATATTCACGCTGG
TACCGTAGTAGGTAAACTTGAAGGGGAAAGAGATATCACTTTGGGCTTTGTTGATTTACTGCGTGATGATTTTATTGAAA
AAGATCGAAGTCGCGGTATTTATTTCACTCAAGATTGGGTCTCTCTACCAGGTGTTCTGCCTGTAGCTTCAGGGGGGATT
CACGTTTGGCATATGCCCGCTCTGACCGAGATCTTTGGGGATGATTCTGTACTACAGTTCGGTGGAGGAACTTTAGGACA
CCCTTGGGGTAATGCACCAGGTGCCGTAGCGAATCGAGTAGCTCTAGAAGCATGTGTACAAGCTCGTAATGAAGGGCGCG
ATCTTGCTCTTGAGGGTAATGAAATTGTCCGTGAGGCTAGCAAATGGAGCCCTGAACTGGCTGCTGCTTGTGAGGTATGG
AAGGAGATCAGATTTAATTTTCAAGCAATGGATACTTTGGATTGTGCGTAAGTCGTAATTCCCTTT
>348132 ; superkingdom: Eukaryota, kingdom: Viridiplantae, phylum: Streptophyta, subclass: asterids, order: Gentianales, family: Gentianaceae, tribe: Gentianeae, genus: Gentiana, species: Gentiana procera ; 348132
GATATCTTGGCAGCATTCCGAGTAACCCCTCAACCCGGAGTTCCACCCGAAGAAGCAGGGGCCGCGGTAGCTGCCGAATC
TTCTACTGGTACATGGACAACTGTGTGGACCGATGGACTTACTAGCCTTGATCGTTACAAAGGGCGATGCTACCACATTG
AGCCCGTTCCTGGAGAAGAAGATCAATTTATTGCTTATGTAGCTTATCCCCTAGACCTTTTTGAAGAAGGTCCTGTTACT
AACATGTTTACTTCCATTGTAGGTAATGTATTTGGGTTCAAAGCCCTACGTGCTCTACGCCTGGAAGATTTGCGAATCCC
ACCCGCGTATGTTAAAACTTTCCAAGGCCCTCCTCATGGCATCCAAGTTGAGAGAGATAAATTGAACAAGTATGGTCGCC
CCCTGTTGGGATGTACTATTAAACCGAAATTGGGGTTATCTGCTAAAAACTACGGTAGAGCAGTTTATGAATGTCTTCGT
GGTGGACTTGATTTTACTAAAGATGATGAAAACGTGAACTCCCAACCATTTATGCGTTGGAGAGCTGGTTTCCTATTTTG
TGCCGAAGCAGTTTATAAAGCACAGGCTGAAACAGGTGAAATAAAGGGGCATTACTTGAATGCTACTGCAGGTACATGTG
AAGAAATGATCAAAAGAGCCGTATTTGCTAGAGAATTGGCAGTTCCTATTGTAATGCACGATTACTTAACAGGGGGATTC
ACCGCAAATACTAGCTTGGCTCATTATTGCCGAGATAATGGCCTACTTCTTCACATCCACCGTGCAATGCATGCAGTTAT
TGATAGACAGAAGAATCATGGTATCCACTTCCGCGTACTAGCTAAAGCGTTACGTATGTCTGGTGGAGATCATATTCACT
CTGGTACCGTAGTAGGTAAACTTGAAGGAGAAAGAGACATCACCTTAGGCTTTGTTGATTTACTGCGTGATGATTTTATT
GAAAAAGACCGAAGTCGCGGTATTTATTTCACTCAAGATTGGGTCTCTCTACCGGGTGTTATACCCGTTGCTTCAGGGGG
TATTCACGTTTGGCATATGCCCGCTCTGACCGAGATCTTTGGGGATGATTCTGTACTACAGTTCGGTGGAGGAACTTTAG
GACATCCTTGGGGTAATGCCCCAGGTGCCGTAGCGAATCGAGTAGCTCTAGAAGCATGTGTACAAGCTCGTAATGAAGGG
CGTGATCTTGCTGCTGAGGGTAATGAAATTATCCGTGAGGCTAGCAAATGGAGTCCTGAACTAGCCGCTGCTTGTGAGGT
ATGGAAGGAGATCAAATTTGAGTATGAAGCAGTGGATAAGTTGGATCCACTTAAGTCATAATTACTACCCCCTTATTCTC
TTAGTTCCCCTTGCAATTAAAA
>348134 ; superkingdom: Eukaryota, kingdom: Viridiplantae, phylum: Streptophyta, subclass: asterids, order: Solanales, family: Hydroleaceae, genus: Hydrolea, species: Hydrolea ovata ; 348134
AAGTGTTGGATTCAAAGCTGGGGTTAAAGAGTACAAATTGACTTATTATACTCCTGAATACGAAACTAAAGATACTGATA
TCTTGGCAGCATTCCGAGTAACTCCTCAACCTGGAGTTCCACCGGAAGAAGCAGGTGCTGCGGTAGCTGCGGAATCTTCT
ACTGGTACATGGACAACTGTGTGGACCGATGGACTTACCAGCTTGGACCGTTACAAGGGACGATGCTACCGAATTGAGCC
TGTTCCTGGAGAAGAAAATCAATATATTTGTTATGTAGCTTACCCATTAGACCTTTTTGAAGAAGGTTCTGTTACTAACA
TGTTTACTTCCATTGTAGGTAATGTATTCGGGTTCAAAGCTCTACGTGCCCTACGTTTGGAAGATCTTCGAATCCCTACT
GCTTATATTAAAACTTTCCAAGGACCGCCTCACGGTATCCAGGTTGAAAGAGATAAATTGAACAAATACGGTCGTCCTCT
GTTGGGGTGTACTATTAAACCAAAATTAGGTTTATCTGCTAAAAACTACGGTAGAGCAGTTTATGAATGTCTTCGTGGTG
GACTTGATTTTACCAAAGATGATGAGAACGTGAACTCCCAACCATTTATGCGTTGGAGAGATCGTTTCTTATTCTGTGCT
GAAGCTATTTATAAAGCACAAACTGAAACAGGTGAAATCAAAGGGCATTACTTGAATGCTACTGCAGGTACATGTGAAGA
AATGATGAAAAGGGCTATATTTGCTCGAGAATTGGGAGTTCCTATCGTCATGCATGACTACTTAACTGGGGGCTTTACTG
CAAATACTAGCTTAGCTCATTATTGCCGAGATAATGGACTACTTCTTCACATCCACCGTGCAATGCATGCAGTTATTGAT
AGACAGAAGAATCATGGTATGCACTTCCGTGTACTAGCTAAAGCTTTACGTCTATCTGGTGGAGATCATATTCACGCTGG
TACCGTAGTAGGTAAACTTGAAGGAGAAAGAGACATCACTTTAGGCTTTGTTGACTTACTGCGTGATGATTTTGTTGAAC
AAGATCGCAGTCGTGGTATTTATTTCACTCAAGATTGGGTCTCTCTACCAGGTGTTATACCTGTGGCTTCAGGAGGTATT
CATGTTTGGCATATGCCTGCTCTGACCGAGATCTTTGGCGATGATTCCGTACTACAGTTCGGTGGTGGANCTTTAGGACA
NCCTTGGGGTAATCGACCGGGTGCAGTAGCTAACCGAGTGGCTCTAGAAGCATGNGTACAAGCTCGTAATGAAGGACGTG
ATCTTGCTACTGAAGGTAATGAAATTATCCGTCAGGCTAGCAAATGGAGTCCTGAACTAGCTGCTGCTTGTGAAGTATGG
AAAGAAATCAAATTTGTTTTCGAGGCAATGGATACTTTGGATGTTTCTAAGTAA
>348143 ; superkingdom: Eukaryota, kingdom: Viridiplantae, phylum: Streptophyta, subclass: asterids, family: Boraginaceae, genus: Heliotropium, species: Heliotropium arborescens ; 348143
GATATCTTGGCAGCATTCCGAGTAGCTCCTCAACCTGGAGTTCCCCCTGAAGAAGCAGGGGCTGCAGTAGCCGCCGAATC
TTCTACTGGTACATGGACAACTGTGTGGACCGATGGACTTACCAGCCTTGATCGTTACAAAGGACGATGCTACCACATCG
ATCCCGTTCCTGGAGACGAAGATCAATATATTGCTTATGTAGCTTATCCTTTAGACCTTTTTGAAGAAGGCTCTGTTACT
AACATGTTTACTTCCATTGTAGGTAATGTATTTGGGTTCAAAGCCCTACGCGCTCTACGTCTGGAAGATCTGCGAATCCC
TACTGCTTATGTTAAAACTTTCCAGGGCCCGCCTCACGGGATCCAAGTTGAGAGAGATAAATTGAACAAGTATGGTCGTC
CTTTGTTGGGATGTACTATTAAACCTAAATTGGGGTTATCTGCTAAAAACTACGGTAGAGCAGTTTATGAATGTCTTCGC
GGTGGACTTGATTTTACCAAAGATGATGAAAACGTGAACTCCCAACCATTTATGCGTTGGAGAGATCGTTTCTTATTTTG
TGCCGAAGCTCTTTATAAAGCACAGGCTGAAACAGGTGAAATCAAAGGGCATTACTTGAATGCTGCTGCGGGTAACTGCG
ACGAAATGATGAAAAGGGCTGCATGTGCTAGAGAATTGGGAGTTCCTATCGTCATGCACGACTACTTAACAGGGGGATTC
ACTGCAAATACTACCTTGGCTAGCTATTGCCGAGATAATGGTCTACTTCTTCACATCCACCGTGCAATGCAGCCAGTTAT
TGATAGACAGAAGAATCATGGTATACACTTCCGTGTACTAGCTAAAGCGTTACGTATGTCTGGTGGAGATCATATTCACT
CTGGTACCGTAGTAGGTAAACTTGAAGGGGAAAGAAACATCACTTTGGGCTTTGTTGATTTACTGCGTGATGATTTTATT
AAAAAAGATAGAAGTCGCGGTATCTTTTTCACTCAAGATTGGGTCTCTCTACCGGGTGTTCTGCCTGTGGCTTCAGGAGG
TATTCACGTTTGGCATATGCCGGCTTTGGTCGAAATCTTTGGGGATGATTCCGTACTACAGTTCGGTGGAGGAACTTTAG
GACATCCTTGGGGTAATGCGCCAGGTGCCGTAGCTAACCGAGTCTCTCTAGAAGCATGTGTACAAGCTCGTAATGAAGGG
CGTGATCTTGCTCGTGAGGGTAATGAGATTATTCGTGAGGCTTGCAAATGGAGTCCTGAACTTGCTGCTGCTTGTGAGAT
ATGGAAGGAGATCAAATTTGAGTATGAAGATATGGATACTTTGGATCCAGAAAAGTAATTCCCATTCGTTCTTTGAAGAG
AAGTAATTACCATTCGTTCTTTTAATTGAATTGCAATTAAA
>348923 ; superkingdom: Eukaryota, kingdom: Viridiplantae, phylum: Streptophyta, subclass: asterids, order: Solanales, family: Convolvulaceae, tribe: Ipomoeeae, genus: Ipomoea, species: Ipomoea coccinea ; 348923
GATATCTTGGCAGCATTCCGAGTAACTCCTCAACCCGGAGTTCCGCCTGAAGAAGCAGGGGCCGCGGTAGCTGCGGAATC
TTCTACTGGTACATGGACAACTGTGTGGACCGATGGACTTACCAGCCTTGATCGGTACAAGGGGCGATGCTACCGCAGCA
TGCGCGTTGTTGGAGAAAAAGATCAATATATTGCTTATGTAGCTTACCCTTTAGACCTTTTTGAAGAAGGTTCTGTTACC
AACATGTTTACTTCCATTGTGGGTAATGTATTTGGGTTCAAAGCACTGCGCGCTCTACGTCTGGAAGATTTACGAATCCC
TAAGGCTTATATTAAAACTTTTGAGGGCCCGCCTCATGGCATCCAAGTTGAGAGAGATAAATTGAACAAGTATGGTCGTC
CTCTGTTGGGATGTACTATTAAACCTAAATTGGGGTTATCGGCTAAAAACTACGGTAGAGCGGTTTATGAATGTCTTCGC
GGTGGACTTGATTTTACCAAAGATGATGAGAACGTAAACTCACAACCATTTATGCGTTGGAGAGACCGTTTCTTATTTTG
TGCCGAAGCAATTTATAAATCACAGGCTGAAACAGGTGAAATCAAAGGACATTACTTGAATGCTACTGCAGGTACATGCG
AAGAAATGATGAAAAGAGCTATATTTGCTAGAGAATTGGGAGTTCCGATTGTAATGCATGACTACTTAACAGGGGGATTC
ACTGCAAATACTTCTTTGGCTCATTATTGCCGAGATAATGGTCTACTTCTTCACATCCACCGTGCAATGCATGCAGTTAT
TGATAGACAGAAGAACCATGGTATGCACTTCCGTGTACTAGCTAAAGCGTTACGTCTGTCTGGTGGAGATCATATTCACG
CGGGTACCGTAGTAGGTAAACTTGAAGGGGAAAGAGAGATTACTTTGGGCTTTGTTGACTTACTACGTGATGATTTTGTT
GAACAAGACCGAAGTCGCGGTATTTATTTCACTCAAGATTGGGTCTCTTTACCAGGTGTTCTACCTGTGGCTTCAGGAGG
TATTCACGTTTGGCATATGCCTGCTCTGACCGAGATCTTTGGGGATGATTCCGTACTACAGTTCGGGGGAGGAACTTTAG
GGCACCCTTGGGGTAATGCGCCAGGTGCCGTAGCTAATCGAGTCGCTCTAGAAGCATGTGTCAAAGCTCGTAACGAAGGA
CGTGATCTTGCTCGGGAAGGTAATGAAATTATTCGCGAGGCTTGCAAATGGAGCCCTGAACTAGCTGCTGCTTGTGAGGT
ATGGAAGGAGATCCGATTTGAATATAAACCAGTGGATACTTTGGATGTTTAACCAGTGGATACTTTGGATCCAGATGGAA
ATTAAATATAATG
>348925 ; superkingdom: Eukaryota, kingdom: Viridiplantae, phylum: Streptophyta, subclass: asterids, order: Lamiales, family: Acanthaceae, subfamily: Acanthoideae, tribe: Ruellieae, subtribe: Justiciinae, genus: Justicia, species: Justicia americana ; 348925
AAGTGTTGGATTCAAAGCGGGTGTTAAAGAGTACAAATTGACTTATTATACTCCTGAATACGAAACCAAAGATACTGATA
TCTTGGCAGCATTCCGAGTAACTCCTCAACCCGGAGTTCCGCCTGAAGAAGCAGGAGCCGCGGTAGCTGCGGAATCTTCC
ACCGGTACATGGACAACCGTGTGGACCGATGGACTTACCAGTCTTGATCGTTACAAAGGGCGATGCTACAACATCGAGCC
CGTTCTTGGCGAACCAGATCAATATATCTGTTATGTAGCTTATCCTTTAGACCTTTTTGAAGAAGGTTCTGTTACCAACA
TGTTTACTTCCATTGTGGGAAATGTGTTTGGATTCAAAGCCTTGCGTGCTCTACGTCTGGAAGATCTTCGAATCCCTATT
GCTTATATTAAAACTTTCCAAGGTCCGCCTCATGGGATCCAAAGTGAGAGAGATAAGTTGAACAAGTATGGTCGTCCCCT
GCTGGGATGTACTATTAAACCGAAATTGGGGTTATCCGCTAAAAACTATGGTAGAGCGTGTTATGAATGCCTTCGCGGTG
GACTTGATTTTACCAAAGATGATGAAAACGTGAACTCCCAGCCATTTATGCGTTGGAGAGATCGCTTCTTATTTTGTGCC
GAAGCAATTTATAAATCACAGGCGGAAACAGGCGAAATCAAAGGGCATTACTTGAATGCTACTGCGGGTACATGCGAAGA
AATGATGAAAAGAGCTATATTTGCTAGGGAATTGGGAGTTCCTATCGTAATGCATGACTACTTAACAGGAGGATTCACTG
CAAATACTAGCTTGGCTCATTATTGCCGAGATAACGGCCTACTTCTTCACATTCACCGTGCAATGCATGCAGTTATTGAT
AGACAGAAGAATCATGGTATGCACTTCCGTGTACTAGCTAAAGCCTTACGTCTGTCTGGTGGAGATCATATTCACGCTGG
CACCGTAGTAGGTAAACTTGAAGGAGAAAGAGACATCACTTTAGGCTTTGTTGATTTACTGCGTGATGATTTTGTTGAAA
AAGATCGAAGTCGCGGTATTTATTTCACTCAAGATTGGGTCTCTTTACCAGGTGTTATTCCCGTGGCTTCAGGGGGTATT
CATGTTTGGCATATGCCTGCTCTGACCGAGATCTTTGGGGATGATTCCGTACTACAGTTTGGTGGAGGAACTTTAGGACA
CCCTTGGGGTAATGCGCCGGGTGCCGTAGCTAACCGAGTAGCTCTAGAAGCATGTGTACAAGCTCGTAATGAAGGACGTG
ATCTTGCTGCTGAGGGTAATGAAATTATCCGTGAAGCTAGCAAATGGAGTCCTGAGCTAGCTGCCGCTTGTGAGGTATGG
AAAGCGATCAAATTTGAGTTTAAAGCAGTGGATACTTTGGATCCGGAAAAGGCAGAGTAA
>348927 ; superkingdom: Eukaryota, kingdom: Viridiplantae, phylum: Streptophyta, subclass: asterids, order: Gentianales, family: Apocynaceae, subfamily: Rauvolfioideae, tribe: Vinceae, genus: Kopsia, species: Kopsia fruticosa ; 348927
CTCCTCAACCCGGAGTTCCACCCGAAGAAGCAGGGGCCGCGGTAGCTGCCGAATCTTCTACTGGTACATGGACAACTGTG
TGGACCGATGGACTTACCAGCCTTGATCGTTACAAAGGGCGATGCTACCACATCGAGCCCGTTCCTGGAGAAGAAGATCA
ATATATTGCTTATGTAGCTTATCCCTTAGACCTTTTTGAAGAAGGTTCTGTTACTAACATGTTTACTTCCATTGTAGGTA
ATGTATTTGGGTTCAAAGCCCTACGCGCTCTACGTCTGGAAGATTTGCGAATCCCTCCGGCTTATATTAAAACCTTCCAA
GGCCCGCCTCATGGCATCCAGGTTGAGAGAGATAAATTGAACAAATATGGTCGTCCCCTATTGGGATGTACTATTAAACC
TAAATTGGGGTTATCCGCTAAAAACTACGGTAGGGCAGTTTATGAATGTCTTCGCGGTGGCCTTGATTTTACCAAAGATG
ATGAAAACGTGAACTCCCAACCGTTTATGCGTTGGAGAGATCGTTTCTTATTTTGTGCCGAAGCAATTTATAAAGCACAG
GCTGAAACCGGTGAAATCAAAGGGCATTACTTGAATGCTACTGCAGGTACATGCGAAGAAATGATCAAAAGAGCTGTATT
TGCTAGAGAATTGGGAGTTCCTATCATAATGCATGACTACTTAACAGGGGGATTCACTGCAAATACTAGCTTGACTCATT
ATTGCCGAGATAATGGCCTACTTCTTCACATCCACCGTGCAATGCATGCGGTTATTGATAGACAGAAGAATCATGGTATC
CACTTCCGCGTACTAGCTAAAGCGTTACGTATGTCTGGTGGAGATCATATTCACGCTGGTACCGTAGTAGGTAAACTTGA
AGGGGAAAGAGACATCACTTTGGGCTTTGTTGATTTACTGCGTGATGATTTTATTGAAAAAGATCGAAGTCGCGGTATTT
ATTTCACTCAAGATTGGGTCTCTCTACCGGGTGTTATACCCGTGGCTTCGGGGGGTATTCACGTTTGGCATATGCCNGCT
CTGACCGAGATCTTTGGGGATGATTCTGTACTACAGTTCGGTGGAGGAACTTTAGGACATCCTTGGGGTAATGCGCCAGG
TGCCGTAGCGAATCGAGTAGCTCTAGAAGCATGTGTACAAGCTCGTAATGAAGGGCGCGATCTTGCTCTTGAGGGTAATG
AAATTATCCGCGAGGCTAGCAAATGGAGTCCTGAACTGGCTGCTGCTTGTGAGGTATGGAAGGAGATCAGATTTAATTTT
AAAGCAGTGGATACTTTGGATACGTAA
>348955 ; superkingdom: Eukaryota, kingdom: Viridiplantae, phylum: Streptophyta, subclass: asterids, order: Gentianales, family: Loganiaceae, genus: Mostuea, species: Mostuea brunonis ; 348955
AAGTGTTGGATTCAAAGCTGGTGTTAAAGAGTACAAATTGACTTATTATACGCCTGAATACCAAACCAAAGATACTGATA
TCTTGGCAGCATTCCGAGTAACTCCTCAACCCGGAGTTCCACCTGAAGAAGCAGGGGCCGCGGTAGCTGCCGAATCTTCT
ACTGGTACATGGACAACTGTGTGGACCGACGGACTTACCAGCCTTGATCGTTACAAAGGGCGATGCTACAACATCGAGCC
CGTTCCTGGAGAAGAAGATCAATTTATTGCTTATGTAGCTTACCCTTTAGACCTTTTTGAAGAGGGTTCTGTTACTAACA
TGTTTACTTCCATTGTAGGTAATGTATTTGGGTTCAAAGCCCTACGCGCTCTACGTCTGGAAGATTTGCGAATCCCCACT
GCTTATGTTAAAACCTTCCAAGGCCCGCCTCATGGCATCCAAGTTGAGAGAGATAAATTGAACAAGTATGGTCGTCCGCT
GTTGGGATGTACTATTAAACCTAAATTGGGGTTATCTGCTAAAAACTACGGCAGAGCAGTTTATGAATGTCTTCGCGGTG
GACTTGATTTTACCAAAGATGATGAAAACGTGAACTCCCAACCATTTATGCGTTGGAGAGATCGTTTCTTATTTTGTGTC
GAAGCAATTTATAAAGCACAGGCCGAAACCGGTGAAATCAAAGGGCATTACTTGAATGCTACTGCAGGTACATGCGAAGA
AATGATGAAAAGAGCTGTATTTGCTAGAGAATTGGGAGCTCCTATCGTAATGCATGACTACTTARCGGGWGGATTCACTG
CAAATACTAGCTTGGCTCATTATTGCCGAGATAATGGCCTACTTCTTCACATCCACCGTGCAATGCATGCGGTTATTGAT
AGACAGAAGAACCATGGTATGCACTTCCGCGTACTAGCTAAAGGGTTACGTATGTCTGGTGGAGATCATATTCACGCTGG
TACCGTAGTAGGTAAACTTGAAGGGGAAAGAGACATCACTTTGGGCTTTGTTGATTTACTGCGTGATGATTTTATTGAAA
AAGATCGAAGTCGCGGTATTTATTTCACTCAAGATTGGGTCTCTCTACCAGGTGTTATACCTGTAGCTTCAGGGGGTATT
CACGTTTGGCATATGCCNGCTCTGACCGAGATCTTTGGGGATGATTCTGTACTACAGTTCGGTGGAGGAACTTTAGGACA
TCCTTGGGGTAATGCACCAGGTGCCGTAGCGAATCGAGTAGCTCTAGAAGCATGTGTACAAGCTCGTAATGAAGGGCGAG
ATCTTGCTCTTGAGGGTAATGAAATTATCCGTGAGGCTAGCAAATGGAGTCCTGAACTGGCTGCTGCTTGTGAGGTATGG
AAGGAGATCAGATTTAATTTTGCAGCAGTGGATACTTTGGATCTTGTTAAGTAGTAA
>349009 ; superkingdom: Eukaryota, kingdom: Viridiplantae, phylum: Streptophyta, subclass: asterids, order: Lamiales, family: Scrophulariaceae, tribe: Buddlejeae, genus: Nicodemia, species: Nicodemia diversifolia ; 349009
AAGTGTTGGATTCAAAGCGGGTGTTAAAGAGTACAAATTGACTTATTATACTCCTGAATACGAAACCAAAGATACTGATA
TGTTGGCAGCATTCCGAGTAACTCCTCAACCTGGAGTTCGACCTGAAGAAGCAGGGGGCGCGGTAGCTGCCGAATCTTCT
ACTGGTACATGGACAACTGTGTGGACCGATGGACTTACGAGCCTTGATCGTTACAAAGGGCGATGCTACCACATCGAGCC
GGTTCCTGGAGAAACAGATCAATATATCTGTTATGTAGCTTACCCTTTAGACCTTTTTGAAGAAGGTTCTGTTACTAACA
TGTTTACTTCCATTGTAGGAAATGTATTTGGATTCAAAGCCCTGCGTGCTCTACGTCTGGAAGATCTGCGAATCCCTACT
GCTTATATTAAAACTTTCCAAGGCCCGCCTCATGGGATCCAAGTTGAGAGAGATAAATTGAACAAGTATGGTCGTCCCCT
GTTGGGATGTACTATTAAACCTAAATTGGGGTTATCTGCTAAAAACTATGGTAGAGCAGTTTATGAATGTCTTCGCGGTG
GACTTGATTTTACCAAAGATGATGAGAACGTGAACTCCCAGCCATTTATGCGTTGGAGAGATCGTTTCTTATTTTGTGCC
GAAGCACTTTATAAAGCACAGGCTGAAACAGGTGAAATCAAAGGGCATTACTTGAATGCTACTGCGGGTACATGCGAAGA
AATGATCAAAAGAGCTATATTTGCTAGAGAATTGGGAGTTCCTATCGTAATGCATGACTACTTAACAGGAGGATTCACTG
CAAATACTAGCTTGGCTCATTATTGCCGAGATAATGGCCTACTTCTTCACATTCACCGTGCAATGCATGCAGTTATTGAT
AGACAGAAGAATCATGGTATGCACTTCCGTGTACTAGCTAAAGNNNTACGTATGTCTGGTGGAGATCATATTCACTCTGG
TACCGTAGTAGGTAAACTTGAAGGAGAAAGAGACATCACTTTGGGCTTTGTTGATTTACTGCGTGATGATTTTATTGAAA
AAGATCGAAGTCGCGGTATTTATTTCACTCAAGACTGGGTCTCTCTACCGGGTGTTATTCCCGTGGCTTCAGGGGGTATT
CACGTTTGGCATATGCCTGCTCTGACCGAGATCTTTGGGGATGATGCCGTACTACAGTTCGGTGGAGGAACTTTAGGACA
CCCTTGGGGTAATGCGCCAGGTGCTGTAGCTAACCGAGTAGCTCTAGAGGCATGTGTGAAAGCTCGTAATGAAGGACGTG
ATCTTGCTACTGAGGGTAATACAATTATCCGTGAGGCTTCCAAATGGAGTCCTGAACTAGCTGCTGCTTGTGAGGTATGG
AAAGAGATCAAATTTGAGTTTGCAGCAATGGATACTTTGGATAAGTAA
>349047 ; superkingdom: Eukaryota, kingdom: Viridiplantae, phylum: Streptophyta, subclass: asterids, order: Lamiales, family: Lamiaceae, subfamily: Lamioideae, tribe: Pogostemoneae, genus: Pogostemon, species: Pogostemon cablin ; 349047
GATATCTTGGCAGCATTCCGAGTAACTCCTCAACCTGGAGTTCCGGCCGAAGAAGCAGGGGCCGCAGTAGCTGCCGAATC
TTCGACTGGTACATGGACAACTGTGTGGACCGATGGACTTACCAGCCTTGATCGTTACAAAGGGCGATGCTACAAGATTG
AGGTCGTTCCTGGAGAAAAAGATCAATATATCTGTTATGTAGCTTACCCTTTAGACCTTTTTGAAGAGGGTTCTGTTACT
AACATGTTTACTTCCATTGTAGGAAATGTATTTGGATTCAAAGCCTTACGTGCTCTACGCCTGGAAGATCTGCGAATCCC
TCCTGCTTATACTAAAACTTTCNAAGGCCCGCCTCATGGGATCCAAGTTGAGAGAGATAAATTGAACAAGTATGGTCGTC
CTCTGTTGGGATGTACTATTAAACCGAAATTGGGGTTATCTGCTAAAAACTATGGTAGAGCGGTTTATGAATGTCTTCGC
GGTGGACTTGATTTTACCAAAGATGATGAAAACGTGAACTCCCAGCCATTTATGCGTTGGAGAGATCGCTTCTTATTTTG
TGCCGAAGCCATTTATAAAGCACAGGCAGAAACAGGTGAAATCAAAGGGCATTACTTAAATGCTACTGCGGGTACATGCG
AAGAAATGATCAAAAGGGCTGTATTTGCTAGAGAATTGGGAGTTCCTATCGTAATGCATGACTACTTAACAGGAGGATTC
ACTGCAAATACGAGCTTGGCTCATTATTGCCGAGATAATGGCTTACTTCTTCATATTCACCGTGCAATGCATGCAGTTAT
TGATAGACAGAAGAATCATGGTATGCACTTCCGTGTACTAGCTAAAGCGCTACGTATGTCCGGTGGAGATCATATTCACG
CCGGTACCGTAGTAGGTAAACTTGNAGGAGAANGAGAAATTACTTTAGGCTTTGTTGATTTACTGCGTGATGATTTTATT
AAAGAAGATCGAAGCCGCGGTATTTATTTTACTCAAGATTGGGTCTCTCTACCAGGTGTTATTCCTGTGGCTTCAGGGGG
TATTCACGTTTGGCATATGCCTGCTCTAACCGAGATCTTTGGGGATGATTCCGTACTACAGTTCGGTGGAGGAACTTTAG
GACACCCTTGGGGTAATGCGCCAGGTGCCGTAGCTAACCGAGTAGCTCTAGAAGCATGTGTAAAANCTCGTAATGAAGGA
CGTGATCTTGCTGCTGAGGGTAATGTAATTATCCGCGAGNCTTGCAAATGGAGTCCTGAACTAGCTGCCGCTAGCGAGGT
ATGGAAAGAGATCAAATTTGAATTTAAACCAGTGGATACTTTGGATGAGGAAAAGGATGAGGAAAAGGCTGAGAAGTAAT
TCCTCTCCGTTCTCTTAATTGAATTGCAATTAAA
>349051 ; superkingdom: Eukaryota, kingdom: Viridiplantae, phylum: Streptophyta, subclass: asterids, order: Lamiales, family: Lamiaceae, subfamily: Prostantheroideae, tribe: Westringieae, genus: Prostanthera, species: Prostanthera rotundifolia ; 349051
GATATCTTGGCAGCATTCCGAGTAACTCCTCAACCTGGAGTTCCGCCTGAAGAAGCAGGGGCTGCAGTAGCTGCCGAATC
TTCTACTGGTACATGGACAACTGTGTGGACCGATGGACTTACTAGCCTTGATCGTTACAAAGGGCGATGCTACGACATCG
AGCCCGTTCTTGGAGAAAAAGATCAATATATCTGTTATGTAGCTTATCCTTTAGACCTTTTTGAAGAAGGTTCTGTTACT
AACATGTTTACTTCCATTGTAGGAAATGTATTTGGATTCAAAGCCCTACGTGCTCTACGTCTGGAAGATCTGCGAATCCC
TCCTGCTTATATTAAAACTTTCCAAGGCCCGCCTCATGGGATCCAAGTTGAGAGAGATAAATTGAACAAGTATGGTCGTC
CTCTATTGGGATGTACTATTAAACCGAAATTGGGGTTATCTGCTAAAAACTACGGTAGAGCAGTTTATGAATGTCTTCGC
GGTGGACTTGATTTTACCAAAGATGATGAGAACGTGAACTCCCAGCCATNTATGCGTTGGAGAGACCGCTTCTTATTTTG
TGCCGAAGCAATTTATAAAGCACAGGCTGAAACAGGTGAAATCAAAGGGCATTACTTGAATGCTACTGCGGGTACATGCG
AAGAAATGATCAAACGAGCTGTATTTGCTAGAGAATTGGGAGTTCCTATCGTAATGCATGACTACTTAACAGGAGGATTC
ACTGCAAATACTAGCTTGGCTCATTATTGCCGAGATAATGGATTACTTCTTCACATTCACCGTGCAATGCATGCAGTTAT
TGATAGACAGAAGAATCATGGTATGCACTTCCGTGTACTAGCTAAAGCGTTACGTCTATCTGGTGGAGATCATATTCACG
CTGGTACCGTAGTAGGTAAACTTGAAGGAGAAAGAGAAATTACTTTAGGCTTTGTTGATTTACTGCGTGATGATTTTGTT
GCAAAAGACCGAAGTCGCGGTATTTTTTTCGACCAAGATTGGGTCTCTCTACCAGGTGTTATTCCCGTGGCTTCAGGGGG
TATTCACGTTTGGCATATGCCTGCTCTGACCGAGATCTTTGGGGATGATTCCGTACTACAGTTTGGTGGAGGAACTTTAG
GACACCCTTGGGGTAATGCGCCGGGTGCCGTAGCTAACCGAGTAGCTCTAGAAGNANNNNNAAAGGCTCGTAATGAAGGA
CGCGACCTTGCTGCTGAGGGTAATGCAATTATCCGCGAGGCTAGCAAATGGAGCCCTGAACTAGCCGCCGCTTGTGAGGT
ATGGAAAGAGATCAAATTTNNNTTTCAACCAGTGGAN
>349070 ; superkingdom: Eukaryota, kingdom: Viridiplantae, phylum: Streptophyta, subclass: asterids, order: Lamiales, family: Lamiaceae, subfamily: Lamioideae, tribe: Synandreae, genus: Physostegia, species: Physostegia virginiana ; 349070
GATATCTTGGCAGCATTCCGAGTAACTCCTCAACCTGGAGTTCCGCCCGAAGAAGCAGGGGCCGCGGTAGCTGCCGAATC
TTCGACTGGTACATGGACAACTGTGTGGACCGATGGACTTACCAGCCTTGATCGTTACAAAGGGCGATGCTACCACATCG
AGCCCGTTCTTGGAGAAAAAGATCAATATATCTGTTATGTAGCTTACCCTTTAGACCTTTTTGAAGAAGGTTCTGTTACT
AACATGTTTACTTCCATTGTAGGAAATGTATTTGGATTCAAAGCCCTACGTGCTCTACGTCTGGAAGATCTGCGAATTCC
ATCTGCTTATATTAAAACTTTCCAAGGCCCGCCTCATGGGATCCAAGTTGAAAGAGATAAATTGAACAAGTATGGTCGTC
CTCTGTTGGGATGTACTATTAAACCGAAATTGGGGTTATCTGCTAAAAACTATGGTAGAGCGGTTTATGAATGTCTTCGC
GGTGGACTTGATTTTACCAAAGATGATGAAAATGTGAACTCCCAGCCATTTATGCGTTGGAGAGATCGCTTCTTATTTTG
TGCCGAAGCCATTTATAAAGCACAGGCTGAAACAGGTGAAATCAAAGGGCATTATTTGAATGCTACTGGGGGTACATGCG
AAGAAATGATGAAAAGGGCTATATTTGCTAGAGAATTGGGAGTTCCTATCGTAATGCATGACTACTTAACAGGAGGATTC
ACTGCAAATACCAGCTTGTCTTATTATTGCCGAGATAATGGCTTACTTCTTCACATTCACCGTGCAATGCATGCAGTTAT
TGATAGACAGAAGAATCATGGTATGCACTCCCGTGTACTAGCTAAAGCGTTACGTCTGTCCGGTGGAGATCATATTCACG
CCGGTACCGTAGTAGGTAAACTTGAAGGAGAAAGAGAAATTACTTTAGGCTTTGTTGATTTACTGCGTGATGATTTTATT
GAAAAAGATCGAAGTCGCGGTATTTATTTCACTCAAGATTGGGTCTCTCTACCAGGTGTTATTCCCGTGGCTTCAGGGGG
TATTCACGTTTGGCATATGCCTGCTCTGACCGAGATCTTTGGGGATGATTCCGTACTGCAGTTCGGCGGAGGAACTTTAG
GACACCCTTGGGGTAATGCGCCAGGTGCTGTAGCTAACCGAGTCGCTTTAGAAGCATGTGTACAAGCTCGTAATGAAGGA
CGTGATCTTGCTGTTGAGGGTAATACAATTATCCGCGAGGCTTGCAAATGGAGTCCTGAACTAGCTGCCGCTTGTGAGGT
ATGGAAGGAGATCAAATTTGAATTTAAACCAGTGGATACTTTGGATGAGGAAAAGAAAAACTAATTACCTCT
>349120 ; superkingdom: Eukaryota, kingdom: Viridiplantae, phylum: Streptophyta, order: Piperales, family: Saururaceae, genus: Saururus, species: Saururus cernuus ; 349120
TTTTGTTGGATTCAAAGCTGGTGTTAAAGATTACAAATTAACTTATTATACTCCTGACTATGAAACCAAAGATACTGATA
TCTTGGCAGCATTCCGAGTAACTCCGCAACCCGGAGTTCCGCCTGAAGAAGCAGGGGCTGCGGTAGCTGCCGAATCTTCT
ACTGGTACATGGACAACTGTGTGGACCGATGGACTTACCAGTCTTGATCGTTACAAAGGACGATGCTACGGGATCGAGCC
CGTTGCTGGGGAGGAAAATCAATTTATTGCTTATGTAGCTTATCCTTTAGACCTTTTTGAAGAAGGTTCTGTTACTAACA
TGTTTACTTCCATTGTGGGTAATGTATTTGGGTTCAAAGCCCTACGAGCTCTACGTTTGGAAGATCTACGAATTCCTCCT
GCTTATTCCAAAACTTTTCAAGGCCCACCCCATGGAATCCAAGTTGAAAGAGATAAATTGAACAAGTATGGTCGTCCTCT
ATTGGGATGTACTATTAAACCAAAATTGGGGTTATCGGCTAAGAACTACGGTAGGGCGGTTTATGAATGTCTCCGCGGTG
GGCTTGATTTCACCAAGGATGATGAAAATGTGAACTCACAACCATTTATGCGTTGGAGAGACCGTTTCCTATTTTGTGCC
GAAGCTATTTACAAATCGCAGGCCGAAACGGGTGAAATTAAAGGACATTACTTAAATGCTACTGCAGGTACGTGTGAAGA
AATGATCAAAAGGGCCGTATTTGCCAGAGAATTGGGAGTTCCTATCGTAATGCATGACTACTTAACAGGGGGATTCACTG
CAAATACTAGCTTGGCTCATTATTGCCGAGACAACGGCCTACTTCTTCACATCCATCGCGCAATGCATGCAGTTATTGAT
AGACAGAAGAATCATGGCATGCACTTTCGTGTACTAGCAAAAGCCTTACGTATGTCTGGTGGAGATCATATTCATGCTGG
TACGGTAGTAGGTAAACTGGAAGGGGAACGAGAAATCACTTTGGGTTTTGTTGATTTGCTACGTGATGATTTTATTGAAA
AAGACCGAAGCCGCGGTATTTATTTCACTCAAGATTGGGTCTCTATGCCAGGTGTTTTGCCCGTAGCTTCCGGGGGTATT
CACGTTTGGCATATGCCTGCCCTGACCGAGATCTTTGGGGATGATTCCGTACTACAGTTCGGTGGAGGAACTTTAGGACA
CCCTTGGGGAAATGCACCTGGCGCAGTAGCTAATCGGGTGGCTTTAGAAGCGTGTGTACAAGCTCGTAATGAAGGACGTG
ATCTTGCTCGTGAAGGGAATGAAATTATTCGTGAAGCTGCTAAATGGAGCCCCGAACTAGCGGCTGCTTGCGAGGTATGG
AAGGAGATCAAATTCGAATTCGAAGCAATGGATACTTTGTAA
>349122 ; superkingdom: Eukaryota, kingdom: Viridiplantae, phylum: Streptophyta, subclass: asterids, order: Lamiales, family: Gesneriaceae, subfamily: Cyrtandroideae, tribe: Didymocarpeae, genus: Streptocarpus, species: Streptocarpus holstii ; 349122
GATATCTTGGCGGCATTCCGAGTAACTCCTCAACCTGGAGTTCCGCCTGAAGAAGCAGGGGCGGCTGTAGCTGCCGAATC
TTCTACTGGTACATGGACAACTGTGTGGACCGATNNNNTTACCAGCCTTGATCGTTACAAAGGGCGATGCTACCACATCG
AGCCCGTTCCTGGAGAAACAGATCAATATATCTGTTATGTAGCTTACCCTTTAGACCTTTTTGAAGAAGGTTCTGTTACT
AACATGTTTACTTCCATTGTAGGTAATGTATTTGGATTCAAAGCCCTTCGTGCTCTACGTCTGGAAGATCTGCGAATCCC
TACTGCTTATGTTAAAACTTTCCAAGGCCCGCCTCATGGGATCCAAGTTGAAAGAGATAAATTGAACAAGTATGGTCGTC
CCCTGTTGGGATGTACTATTAAACCAAAACTGGGGTTATCCGCTAAAAACTACGGTAGAGCGGTTTATGAATGTCTTCGC
GGTGGACTTGATTTTACCAAAGATGACGAGAACGTGAACTCCCAGCCATTTATGCGTTGGAGAGATCGTTTCTTATTTTG
TGCCGAAGCTCTTTATAAATCACAGGCTGAAACAGGTGAAATCAAAGGGCATTACTTGAATGCTACTGCGGGTACATGCG
AATAAATGATGAAAAGGGCTATATTTGCTAGAGAATTGGGAGTTCCTATCGTAATGCATGACTACTTAACAGGAGGATTC
ACTGCAAATACTAGTTTGGCTCATTATTGCCGAGATAATGGCCTACTTCTTCACATTCACCGTGCAATGCATGCAGTTAT
TGATAGACAGAAGAATCATGGTATACATTTCCGTGTATTANNTAAAGCGCTACGTATGTCTGGTGGAGATCACATTCACT
CTGGTACCGTAGTAGGTAAACTTGAAGGAGAAAGAGACATCACGTTGGGCTTTGTTGATTTACTGCGTGATGATTTTATT
GCAAAAGATCGAAGTCGCGGTATTTATTTCACTCAAGATTGGGTCTCTCTACCGGGTGTTATTCCGGTGGCTTCAGGGGG
TATTCACGTTTNGCATATGCCTGCTCTGACCGAGATCTTTGGGGATGATTCTGTACTACAGTTCGGTGGAGGNACTTTAG
GACACCCTTGGGGTAATGCGCCAGGNGCCGTAGCTAACCGAGTAGCTCTAGANGNNTGTGTACAAGCTCGTAATGAAGGA
CGTGATCTTGCTGCTGAGGGTAACGCAATTATCCGTGAGGCTAGCAAATGGAGTCCTGAACTAGCTGCCGCTTGTGAGGT
ATGGAAAGAGATCAAATTTGAATTTCAAGCGGTGGATACTTTGGATGAGGAAAAAAAGTAACAAACAGGTAATTACTCTC
CGTTCTCTTAATTGAATTTCAATTAAA
>349124 ; superkingdom: Eukaryota, kingdom: Viridiplantae, phylum: Streptophyta, subclass: asterids, order: Gentianales, family: Loganiaceae, genus: Strychnos, species: Strychnos nux-vomica ; 349124
AAGTGTTGGATTCAAAGCTGGTGTTAAAGAGTACAAATTGACTTATTATACTCCTGAATACGAAACCAAAGATACTGATA
TCTTGGCAGCATTTCGAGTAACTCCTCAACCCGGAGTTCCACCTGAAGAAGCAGGGGCCGCAGTAGCTGCCGAATCTTCT
ACTGGTACATGGACAACTGTGTGGACCGATGGACTTACCAGCCTTGATCGTTACAAAGGGCGCTGCTACCATATCGAGCC
TGTTGCTGGAGAAGAAGATCAATATATTGCTTATGTAGCTTACCCCTTAGACCTTTTTGAAGAAGGTTCTGTTACTAACA
TGTTTACTTCCATTGTAGGTAATGTATTTGGGTTCAAAGCCCTACGCGCTCTACGTCTGGAAGATTTGCGAATCCCCGTT
GCTTATATTAAAACCTTCCAAGGCCCGCCTCATGCGATCCAAGTTGAGAGAGATAAATTGAACAAGTATGGTCGACCTCT
GTTGGGATGTACTATTAAACCTAAATTGGGGTTATCCGCTAAAAACTACGGTAGGGCAGTTTATGAATGTCTTCGTGGTG
GACTTGATTTTACCAAAGATGATGAAAACGTGAACTCCCAACCATTTATGCGTTGGAGAGATCGTTTCTTATTTTGTGCC
GAAGCANTTTATAAAGCACAGGCTGAAACCGGTGAAATCAAAGGGCATTACTTGAATGCTACTGCAGGTACATGCGAAGA
AATGATCAAAAGAGCTGTATTTGCTAGAGAATTGGGAGTTCCTATCGTAATGCATGACTACTTAACAGGGGGATTCACTG
CAAATACTAGCTTGGCTCATTATTGCCGAGATAATGGCCTACTTCTTCACATCCACCGTGCAATGCATGCAGTTATTGAT
AGACAGAAGAATCATGGTATGCACTTCCGCGTACTASSTAAAGCGTTACGTATGTCTGGTGGAGATCATATTCACGCTGG
TACTGTAGTAGGTAAACTTGAAGGCGAAAGAGACATCACTTTGGGCTTTGTTGATTTACTGCGTGATGATTTTATTGAAA
AAGATCGAAGTCGCGGTATTTATTTCACTCAAGATTGGGTCTCTCTACCGGGTGTTATACCTGTGGCTTCAGGGGGTATT
CACGTTTGGCATATGCCTGCTCTGACCGAGATTTTTGGGGATGATGCTGTACTACAGTTCGGTGGAGGAACTTTAGGACA
CCCTTGGGGTAATGCGCCAGGTGCCGTAGCGAATCGAGTAGCTCTAGAAGCATGTGTAAAAGCTCGTAATGAAGGGCGTG
ATCTTGCTGCTGAGGGTAATGATATTATCCGTGAGGCTAGCAAATGGAGTCCTGAACTTGCTGCTGCTTGTGAGGTATGG
AAGGAGATCAGATTTAATTTTCAAGCAGTGGATACTTTGGATCCGCTTAAGTCTTAATTACCTTTTGTTCTCGTAGTTGA
ATTGCAATTAAC
>349126 ; superkingdom: Eukaryota, kingdom: Viridiplantae, phylum: Streptophyta, subclass: asterids, order: Lamiales, family: Pedaliaceae, genus: Sesamum, species: Sesamum indicum ; 349126
GATATCTTGGCAGCATTCCGAGTAACTCCTCAACCTGGAGTTCCGCCTGAAGAAGCAGGGGSSSCGGTAGCTGCCGAATC
TTCTACTGGTACATGGACAACTGTGTGGACCGATGGACTTACCAGTCTTGATCGTTACAAAGGGCGATGCTACAACATCG
AGCCGGTTCCTGGAGAAACAGATCAATATATCTGTTATGTAGCTTACCCTTTAGACCTTTTTGAAGAAGGTTCTGTTACT
AACATGTTTACTTCCATTGTAGGAAATGTATTTGGATTCAAAGCCCTGCGTGCTCTACGTCTGGAAGATCTGCGAATCCC
TACTGCTTATGTTAAAACTTTCCAAGGCCCGCCTCATGGGATCCAAGTTGAGAGAGATAAATTGAACAAATATGGTCGTC
CTCTGTTGGGATGTACTATTAAACCTAAATTGGGGTTATCTGCTAAAAACTATGGTAGAGCATGTTATGAATGTCTTCGC
GGTGGACTTGATTTTACCAAAGATGATGAGAACGTGAACTCCCAGCCATTTATGCGTTGGAGAGATCGTTTCTTATTTTG
TGCCGAAGCAATTTATAAAGCACAGGCTGAAACAGGTGAAATCAAAGGGCATTACTTGAATGCTACTGCGGGTACATGCG
AAGAAATGATGAAAAGAGCTATATTTGCTAGAGAATTGGGAGTTCCTATCATAATGCATGACTACTTAACAGGAGGATTC
ACTGCAAATACTAGCTTGGCTCATTATTGCCGAGATAATGGCTTACTTCTTCACATTCACCGTGCAATGCATGCAGTTAT
TGATAGACAGAAGAATCATGGTATGMMCTTCCGTGTACTASSTAAAGCGTTACGTATGTCTGGTGGAGATCATATTCACT
CTGGTACCGTAGTAGGTAAACTTGAAGGAGAAAGAGACATCACTTTGGGCTTTGTTGATTTACTGCGTGATGATTTTGTT
GAAAAAGATCGAAGTCGCGGTATTTATTTCACTCAAGATTGGGTCTCTCTACCAGGTGTTATTCCTGTGGCTTCAGGGGG
TATTCACGTTTGGCATATGCCTGCTCTAACCGAGATCTTTGGGGATGATTCCGTACTACAGTTCGGTGGAGGAACTTTAG
GACACCCTTGGGGTAATGCGCCAGGTGCCGTAGCTAACCGAGTAGCTCTAGANNNNNNNNNNNNNNNNNNNAATGNAGGA
NGTGATCTTGCTGCTGAGGGTAATGCAATTATCCGTGAGGCTAGCAAATGGAGTCCTGAACTAGCTGCCGCTTGTGAGGT
ATGGAAAGAGATCAAATTTAAGTTTAAAGCAGTGGATACTTTGGATAAGTAA
>349139 ; superkingdom: Eukaryota, kingdom: Viridiplantae, phylum: Streptophyta, subclass: asterids, order: Lamiales, family: Lamiaceae, subfamily: Nepetoideae, tribe: Mentheae, genus: Salvia, species: Salvia divinorum ; 349139
AAGTGTTGGATTCAAAGCGGGTGTTAAAGAGTACAAATTGACTTATTATACTCCTGAATACGAAACCAAAGATACTGATA
TCTTGGCAGCATTCCGAGTAACTCCTCAACCTGGAGTTCCGCCTGAAGAAGCAGGGGNCGCGGTAGCTGCCGAATCTTCT
ACTGGTACATGGACAACTGTGTGGACCGATGGACTTACCAGCCTTGATCGTTACAAAGGGCGATGCTACCACATTGAGCC
CGTTCCTGGAGAAAAAGATCAATATATNNNTTATGTAGCTTACCCTTTAGACCTTTTTGAAGAAGGTTCTGTTACTAACA
TGTTTACTTCCATTGTAGGAAATGTATTTGGATTCAAAGCTCTACGTGCTCTACGTCTGGAAGATCTGCGAATTCCTACT
GCTTATATTAAAACTTTCCAAGGCCCGCCTCATGGGATCCAAGTTGAGAGAGATAAATTGAACAAGTACGGTCGTCCTCT
GCTGGGATGTACTATTAAACCTAAATTGGGGTTATCTGCTAAAAACTATGGTAGAGCGGTTTATGAATGTCTTCGCGGTG
GACTTGATTTTACCAAAGATGATGAGAACGTGAACTCCCAGCCATTTATGCGTTGGAGAGACCGCTTCTTATTTTGTGCC
GAAGCAATTTATAAATCACAGGCTGAAACAGGTGAAATCAAAGGGCATTACTTGAATGCTACTGCGGGTACATGCGAAGA
GATGATGAAAAGAGCTGTATTTGCTAGAGAATTGGGAGTTCCTATCGTAATGCACGACTACTTAACAGGAGGATTCACTG
CAAATACCAGTTTGGCTCATTATTGCCGAGATAATGGCTTACTTCTTCACATTCACCGTGCAATGCATGCAGTTATTGAT
AGACAGAAGAATCACGGTATGACCTTCCGTGTACTACGTAAAGCGTTACGTCTGTCCGGTGGAGATCATATTCACGCTGG
TACCGTAGTAGGTAAACTTGAAGGAGAGAGAGACATTACTTTAGGCTTTGTTGATTTACTACGTGATGATTTTGTTGAAA
AAGATAGAAGTCGCGGTATTTATTTCACTCAAGATTGGGTCTCCCTGCCAGGTGTTATTCCCGTGGCTTCAGGGGGTATT
CACGTTTGGCATATGCCTGCTCTGACCGAGATCTTTGGAGACGATTCTGTACTACAGTTCGGTGGAGGAACTTTAGGACA
CCCTTGGGGTAATGCGCCAGGTGCTGTAGCTAACCGNGTAGCCCTAGAAGCGTGTGTACTAGCTCGTAATGAAGGACGTG
ATCTTGCTGCTGAGGGTAATGCAATTATCCGTGAAGCTTGCAAATGGAGTCCTGAACTAGCTGCCGCTTGTGAGGTATGG
AAAGAAATCAAATTTGAGTTTAAAGCAGTGGATACTTTGGATAAATAAAAATAAGGGAAAATGAAAGGTAATTACTCTCG
GTTCTCTTAATTGAATTGCAATTAAACTCGGCCC
>349143 ; superkingdom: Eukaryota, kingdom: Viridiplantae, phylum: Streptophyta, subclass: asterids, order: Solanales, family: Solanaceae, subfamily: Solanoideae, tribe: Solaneae, genus: Solanum, subgenus: Lycopersicon, species: Solanum lycopersicum ; 349143
ATGTCACCACAAACAGAGACTAAAGCAAGTGTTGGATTCAAAGCTGGTGTTAAAGAGTACAAATTGACTTATTATACTCC
TGAGTACCAAACCAAGGATACTGATATATTAGCAGCATTCCGAGTAACTCCTCAACCTGGAGTTCCACCTGAAGAAGCAG
GGGCCGCGGTAGCTGCCGAATCTTCTACTGGTACATGGACAACTGTATGGACCGATGGACTTACCAGTCTTGATCGTTAC
AAAGGGCGATGCTACCGCATCGAGCGCGTTGTTGGAGAAAAAGATCAATATATTGCTTATGTAGCTTACCCTTTAGACCT
TTTTGAAGAAGGTTCCGTTACCAATATGTTTACTTCCATTGTAGGTAACGTATTTGGGTTCAAAGCCCTGCGCGCTCTAC
GTCTGGARGATCTGCGAATCCCTCCTGCTTATGTTAAAACTTTCCAAGGTCCGCCTCATGGGATCCAAGTTGAAAGAGAT
AAATTGAACAAGTATGGTCGTCCCCTGTTGGGATGTACTATTAAACCTAAATTGGGGTTATCTGCAAAAAACTACGGTAG
AGCTGTTTATGAATGTCTTCGCGGTGGACTTGATTTTACCAAAGATGATGAGAACGTGAACTCACAACCATTTATGCGTT
GGAGAGATCGTTTCTTATTTTGTGCCGAAGCACTTTWTAAAGCACAGACTGAAACAGGTGAAATCAAAGGGCATTACTTG
AATGCTACTGCAGGTACATGCGAAGAAATGATCAAAAGAGCTGTATTTGCTAGAGAATTGGGCGTTCCGATCGTAATGCA
TGACTACTTAACGGGGGGATTTACCGCAAATACTACCTTGGCTCATTATTGCCGAGATAATGGTCTACTTCTTCACATCC
ACCGTGCAATGCATGCGGTTATTGATAGACAGAAGAATCATGGTATCCACTTCCGGGTATTAGCAAAAGCGTTACGTATG
TCTGGTGGAGATCATATTCACTCTGGTACCGTAGTAGGTAAACTTGAAGGTGAAAGAGACATAACTTTGGGCTTTGTTGA
TTTACTGCGTGATGATTTTGTTGAACAAGATAGAAGTCGCGGTATTTATTTCACTCAAGATTGGGTCTCTTTACCAGGTG
TTCTACCTGTGGCTTCAGGAGGTATTCACGTTTGGCATATGCCTGCTCTGACCGAGATCTTTGGGGATGATTCCGTACTA
CAGTTCGGTGGAGGAACTTTAGGACATCCTTGGGGTAATGCGCCAGGTGCCGTAGCTAATCGAGTAGCTCTAGAAGCATG
TGTAAAAGCTCGTAATGAAGGACGTGATCTTGCTCGGGAAGGTAATGAGATTATTCGCGAGGCTTGCAAATGGAGCCCGG
AACTAGCTGCTGCTTGTGAGGTATGGAAAGAGATCGTATTTAATTTTGCAGCAGTGGACGTTTTGGATAAGTAA
>349152 ; superkingdom: Eukaryota, kingdom: Viridiplantae, phylum: Streptophyta, subclass: asterids, order: Lamiales, family: Lamiaceae, subfamily: Teucrioideae, genus: Teucrium, species: Teucrium fruticans ; 349152
GATATCTTGGCAGCATTCCGAGTAACTCCTCAACCCGGAGTTCCGCCTGAAGAAGCAGGGGCCGCGGTAGCTGCCGAATC
TTCTACTGGTACATGGACAACTGTGTGGACCGATGGACTTACCAGCCTTGATCGTTACAAAGGGCTATGCTACCACATCG
AGCCTGTTCTTGGAGAAAAAGATCAATATATCTGTTATGTAGCTTACCCTTTAGACCTTTTTGAAGAAGGTTCTGTTACT
AACATGTTTACTTCCATTGTAGGAAATGTATTTGGATTCAAAGCCCTACGTGCTCTACGTCTGGAAGATCTGCGAATCCC
TCCTGCTTATATTAAAACTTTCCAAGGCCCACCTCATGGGATCCAAGTTGAGAGAGATAAATTGAACTAGTATGGTCGTC
CTCTGTTGGGATGTACTATTAAACCGAAATTGGGGTTATCCGCTAAAAACTATGGTAGAGCAGTTTATGAATGTCTTCGC
GGTGGACTTGATTTTACCAAAGATGATGAGAACGTGAACTCCCAGCCATTTATGCGTTGGAGGGATCGCTTCTTATTTTG
TGCCGAAGCAATTTATAAAGCACAGGCTGAAACAGGTGAAATCAAAGGGCATTACTTGAATGCTACTGCAGGTACATGCG
AAGAAATGATCAAAAGGGCTGTATTTGCTAGAGAATTGGGAGTTCCTATCGTAATGCATGACTACTTAACAGGAGGATTC
ACTGCAAATACTAGCTTGGCTCATTATTGCCGAGATAATGGCTTACTTCTTCACATTCACCGTGCAATGCATGCAGTTAT
TGATAGACAGAAGAATCATGGTATNCACTTCCGNGTACTAGCTAAAGCGTTACGTCTGTCTGGTGGAGATCATATTCACG
CTGGTACCGTAGTAGGTAAACTTGAAGGAGAAAGAGAAATTACTTTAGGTTTTGTTGATTTACTACGTGATGATTTTATT
GAAAAAGATCGAAGTCGTGGTATTTATTTCACTCAAGATTGGGTCTCTCTACCAGGTGTTATTCCCGTGGCTTCGGGGGG
TATTCACGTTTGGCATATGCCTGCTCTGACCGAGATCTTTGGGGATGATTCCGTACTGCAGTTTGGTGGAGGAACTTTAG
GGCACCCTTGGGGTAATGCGCCAGGTGCCGTAGCTAACCGAGTAGCTCTAGAAGCATGTGTACAANCTCGTAATGAAGGA
CGTGATCTTGCTGCTGAGGGTAATGCAATTATCCGNNAGNCTAGCAAATGGAGTCCTGAACTAGCTNCCGCTTGTGAGGT
ATGGAAAGAGATCAAATTTGAATTTCAACCAGTGGATACTTTNGATCCGGAATAA
>349156 ; superkingdom: Eukaryota, kingdom: Viridiplantae, phylum: Streptophyta, subclass: asterids, order: Lamiales, family: Verbenaceae, tribe: Verbeneae, genus: Verbena, species: Verbena bonariensis ; 349156
GATATCTTGGCAGCATTCCGAGTAACTCCTCAACCTGGAGTTCCGCCTGAAGAAGCAGGGGCTGCGGTAGCTGCCGAATC
TTCTACTGGTACATGGACAACTGTGTGGACCGATGGACTTACCAGCCTTGATCGTTACAAAGGGCGATGCTACCACATTG
AGCCCGTTCCTGGAGACCCAGATCAATATATTTGTTATGTAGCTTACCCTTTAGACCTTTTTGAAGAAGGTTCTGNTACG
AACATGTTTACTTCCATTGTAGGAAATGTATTTGGATTCAAAGCCCTACGCGTGCTACGTCTGGAAGATCTGCGAATCCC
CGTTGCCTATACTAAAACTTTCCAAGGCCCGCCTCATGGGATCCAAGTTGAGAGAGATAAATTGAACAAGTATGGTCGTC
CTCTGATGGGATGTACTATTAAACCTAAATTGGGTTTATCTGCTAAAAACTATGGTAGAGCAGTTTATGAATGTCTTCGC
GGTGGACTTGATTTTACCAAAGATGATGAGAACGTGAACTCTCAGCCATTTATGCGTTGGAGAGATCGTTTCTTATTTTG
TGCCGAAGCAATTTATAAAGCACAGGCTGAAACAGGTGAAATCAAAGGGCATTACTTGAATGCTACTGCAGGTACATGCG
AAGAAATGATGAAAAGAGCTATATTTGCTAGAGAATTGGGAGTTCCTATCGTCATGCATGACTACTTAACAGGAGGATTC
ACTGCAAATACGACTTTGGCTCATTATTGCCGAGATAATGGTCTACTTCTTCACATTCACCGTGCAATGCATGCAGTTAT
TGATAGACAGAAGAATCATGGTATGCACTTCCGTGTACTAGCTAAAGCCTTACGTATGTCTGGTGGAGATCATATTCACG
CTGGTACCGTAGTAGGTAAACTTGAAGGAGAAAGAGACATCACTTTGGGCTTTGTTGATTTACTGCGTGATGATTATATT
GAAAAAGATCGAAGCCGCGGTATCTATTTCACTCAAGATTGGGTCTCTCTACCAGGTGTTATTCCCGTGGCTTCAGGGGG
TATTCACGTTTGGCATATGCCTGCTCTGACCGAGATCTTTGGAGATGATTCCGTACTACAGTTCGGTGGAGGAACTTTAG
GACACCCTTGGGGTAATGCGCCAGGTGCTGTAGCTAACCGAGTAGCTCTAGAAGCATGTGTAAAAGCTCGTAATGAAGGA
CGTGATCTTGCTGCTGAGGGTAATGTAATTATCCGTGAGGCTTGCAAATGGAGTCCTGAACTATCTGCCGCTTGTGAGGT
ATGGAAAGAGATCAAATTTGAGTTCGAAGCAATGGATACTTTGGATAAGTAA
>349420 ; superkingdom: Eukaryota, kingdom: Viridiplantae, phylum: Streptophyta, subclass: rosids, order: Brassicales, family: Caricaceae, genus: Carica, species: Carica papaya ; 349420
ATGTCACCACAAACAGAGACTAAAGCAAGTGTTGGATTCAAAGCTGGTGTTAAAGATTATAAATTGACTTATTATACTCC
TGACTATCAAACCAAAGATACTGATATCTTGGCAGCATTCCGAGTAACTCCTCAACCTGGAGTTCCACCTGAGGAAGCAG
GGGCNGCGGTACGTGCTGAATCTTCTACTGGTACATGGACAACTGTGTGGACCGATGGGCTTACCAGCCTTGATCGTTAC
AAAGGACGATGCTACGGCATCGAGCCCGTTCCTGGAGAAGAAAGTCAATTTATTGCTTATGTAGCTTACCCCTTAGACCT
TTTTGAAGAAGGTTCTGTTACTAACATGTTTACTTCCATTGTGGGTAATGTATTTGGGTTCAAAGCCCTGCGCGCTCTAC
GTCTAGAGGATCTGCGAATCCCTCCTGCTTATATTAAAACTTTCCAGGGACCACCTCATGGTATCCAAGTTGAAAGAGAT
AAATTGAACAAGTATGGTCGTCCCCTATTAGGATGTACTATTAAACCTAAATTGGGGTTATCCGCTAAAAACTACGGTAG
AGCGGTTTATGAATGTCTACGCGGTGGACTTGATTTTACCAAAGATGATGAGAATGTAAACTCCCAGCCATTTATGCGTT
GGAGAGACCGTTTCTTATTTTGTGCCGAAGCTATTTATAAAGCACAGGCTGAAACCGGTGAAATCAAAGGGCATTATTTG
AATGCTACTGCGGNTACATGCGAAGAAATGATCAAAAGGGCTGTATTTGCCCGAGAATTGGGAGCTCCTATCATAATGCA
TGACTACTTAACAGGGGGATTCACCGCAAATACTAGCTTGGCTCATTATTGCCGAGATAATGGTCTACTTCTTCACATCC
ACCGCGCAATGCATGCAGTTATTGATAGACAGAAGAATCATGGTATGCACTTCCGTGTACTAGCTAAAGCCTTACGTTTG
TCTGGTGGGGATCATATTCACGCTGGGACCGTAGTAGGTAAACTTGAAGGAGAAAGAGACATAACTTTGGGCTTTGTTGA
TTTACTACGTGATGAGTTTGTTGAAAAAGATAGAAGCCGTGGTATCTTTTTCACTCAAGATTGGGTCTCTCTACCAGGTG
TTCTGCCTGTGGCTTCAGGGGGTATTCACGTTTGGCATATGCCTGCTTTGACCGAGATCTTTGGAGACGATTCCGTACTA
CAATTCGGTGGCGGAACTTTAGGACACCCTTGGGGAAATGCACCGGGTGCCGTAGCTAATCGAGTAGCTCTAGAAGCATG
TGTACAAGCTCGTAATGAGGGGCGTGATCTTGCTCGTGAGGGTAATGAGATTATCCGTGAGNCTAGCAAATGGAGTCCTG
AATTAGCTGCTGCTTGTGAAGTATGGAAGGAGATCAAATTTGAATTCCCAGCAGTGGATACTATTTAATCCAGTAATTAC
TGTTCGTTTTATTATTTATTAGTTGAATTGCAATTAANNNNN
>395080 ; superkingdom: Eukaryota, kingdom: Viridiplantae, phylum: Streptophyta, class: Bryopsida, subclass: Funariidae, order: Funariales, family: Funariaceae, genus: Physcomitrella, species: Physcomitrella patens ; 395080
ATGTCACCACGCCCGGAGATCAAAACAGGTGTTGGATTTAAAGCTGGTGTTAAAGATTACCGATTAACTTATTACACTCC
AGATTATCACACTAAAGATACTGATATTTTAGCAGCATTTCGTATGACTCCTCAACCAGGAGTACCACTGGAAGAATGTG
GAGCTGCTGTAGCTGCGGAATCTTCTACTGGTACATGGACTACTGTTTGGACTGATGGACTTACTAGTCTTGATCGTTAC
AAAGGTAGATGCTATGCAATTGAACCAGTTGCTGGAGAAGAAAATCAATATATTGCTTATGTTGCTTACCCATTAGATTT
ATTTGAAGAAGGTTCTGTTACTAACTTATTTACTTCTATTGTTGGTAACGTTTTTGGATTTAAAGCTTTAAGAGCGTTAC
GTCTAGAAGATTTACGTATTCCTCCAGCTTATTCTAAAACTTTCCAAGGCCCACCTCACGGTATTCAAGTTGAAAGAGAT
AAATTAAACAAATATGGTCGTCCATTATTAGGATGTACTATTAAACCAAAATTAGGTTTATCTGCTAAAAACTATGGTAG
AGCTGTTAACGAATGTCTTCGTGGTGGACTTGATTTCACTAAAGATGATGAAAACGTAAACTCTCAACCTTTCATGCGTT
GGAGAGACCGTTTCTTATTCTGTGCAGAAGCTATTTACAAATCTCAAGGTGAAACAGGTGAAATTAAAGGGCATTATCTA
AATGCTACTGCAGGTACTTGTGAAGAAATGCTAAAAAGAGCTCCATGTGCTAGAGAATTAGGTATGCCTATTGTTATGCA
TGACTACTTAACTGGTGGTTTTACTGCAAATACTAGTTTAGCTCACTATTGTCGTGACAATGGTTTACTTCTTCACATTC
ACCGTGCAATGCACGCAGTTGTTGACCGTCAAAAAAATCACGGTATGCATTTCCGTGTATTAGCTAAAGCATTACGTTTA
TCTGGTGGTGACCACATTCACTCCGGTACTGTAGTAGGTAAACTTGAAGGGGAACTGCAAGTAACTCTAGGGTTTGTTGA
CTTACTTCGTGATGACTATATTGAAAAAGATAGAAGTCGTGGTATTTACTTTACTCAAGATTGGGTTTCTCTGCAGGTGT
TTTTACCAGTAGCTTCCGGTGGTATTCACGTTGGGCACATGCCAGCGTTAACTGAAATCTTCGGAGATGACTCTGTATTA
CAATTTGGTGGTGGAACTTTAGGTCACCCTTGGGGTAACACGCCTGGTGCAGTTGCTAACAGGGTTGCTTTAGAAGCTTG
CGTACAAGCACGTAATGAAGGACGTGACCTTGCTCGCGAAGGAAATGAGATTATTCGTGAAGCTGCTAAATGGAGTCCTG
AATTAGCTGCTGCTTGTGAAGTTTGGAAAGAAATTAAATTTGAGTTTGACACAGTTGATACTTTATAA
>405144 ; superkingdom: Eukaryota, kingdom: Viridiplantae, phylum: Streptophyta, subclass: asterids, order: Asterales, family: Campanulaceae, genus: Codonopsis, species: Codonopsis ovata ; 405144
CCACAAACAGAAACTAAAGCTAATGTTGGATTCCAGGCTGGTGTTAAAGAGTATAAATTAACTTATTATACTCCTGACTA
TGAAACCAAGGATACTGATATTTTGGCAGCATTCCGCGTAACTCCTCAACCCGGAGTTCCACCTGAAGAAGCCGGGGCCG
CAGTAGCTGCGGAATCTTCTACTGGTACATGGACAACTGTGTGGACCGATGGACTTACGAGCCTTGATCGTTACAAAGGG
CGATGCTATCACATCGAGCCTGTTGCCGGAGAGGAAACTCAATTTATTGCTTATGTAGCTTACCCATTAGACCTTTTTGA
AGAAGGTTCCGTTACTAACATGTTTACTTCCATTGTGGGTAATGTGTTTGGATTTAAAGCACTGCGTCGTCTACGTCTGG
AAGATTTGCGAATCCCGCCTGCGTATGTGAAAACTTTCCAAGGCCCGCCTCATGGCATCCAAGTTGAAAGAGATAAATTG
AACAAGTATGGTCGTCCCCTGTTGGGATGTACTATTAAACCCAAATTGGGGTTATCCGCTAAAAACTACGGCAGAGCAGT
TTATGAATGTCTTCGCGGCGGCCTTGATTTTACCAAAGATGATGAGAACGTGAACTCCCAACCATTTATGCGTTGGAGAG
ATCGTTTCTTATTTTGTGCCGAAGCTATTTATAAAGCACAGGCTGAAACAGGTGAAATCAAAGGGCATTACTTGAATGCT
ACTGCGGGTACATCCGAAGAAATGATTAAAAGGGCTGTATTTGCTAGAGAATTAGGAGTTCCTATCGTAATGCATGACTA
CCTAACAGGGGGATTCACTTCAAATACTAGCTTGGCTCATTATTGCCGAGATAATGGCCTACTTCTTCACATCCACCGCG
CAATGCATGCAGTTATTGATAGACAGAAGAATCATGGTATACACTTTCGTGTACTAGCTAAAGCCTTACGTATGTCTGGT
GGAGATCATATTCACTCCGGTACCGTAGTAGGTAAACTTGAAGGGGAAAGAGAGATCACTTTGGGCTTTGTTGATTTACT
ACGCGATGATTTTGTTGAAAAAGATCGAAGTCGCGGTATTTATTTCACTCAAGATTGGGTCTCTCTACCTGGTGTTCTGC
CCGTGGCTTCGGGTGGTATTCACGTTTGGCATATGCCTGCTCTGACCGAGATCTTTGGGGATGATTCCGTACTACAGTTT
GGTGGAGGAACTTTAGGACATCCTTGGGGAAATGCACCCGGTGCCGTAGCTAATCGAGTAGCTCTAGAAGCATGTGTACA
AGCCCGTAATGAGGGACGTGATCTTGCTCGTGAGGGTACTGAAATTATCCGCAAGGCTGCCACATGGAGTCCTGAGCTAT
TTTCTGCGTGTGAGGTATGGAAAGAGATCAAATTTGAGTTTGCCGCAATGGATACTTTATAA
>405146 ; superkingdom: Eukaryota, kingdom: Viridiplantae, phylum: Streptophyta, subclass: asterids, order: Asterales, family: Campanulaceae, genus: Clermontia, species: Clermontia kakeana ; 405146
TGTCACCACAAACAGAGACTAAAGCAAATGTTGGCTTCAAAGCTGGTGTTAAAGAGTATAAATTAACTTATTATACTCCT
GAGTATCAAACCAAGGATACTGATATTTTGGCAGCCTTCCGAGTAACTCCTCAACCCGGAGTTCCGCCTGAAGAAGCAGG
GGCTGCAGTAGCTGCCGAATCTTCGACTGGTACATGGACAACTGTGTGGACCGATGGACTTACGAGTCTTGATCGTTACA
AAGGGCGATGCTATCACATCGAGCCCGTTGCCGGAGAAGAAACTCAATTTATTGCTTATGTAGCTTACCCATTAGACCTT
TTTGAAGAAGGTTCTGTTACTAACCTGTTTACTTCCATTGTGGGTAATGTATTTGGATTTAAAGCACTGCGTCGTCTACG
TCTCGAAGATTTGCGAATCCCGCCTGCGTATGTTAAAACTTTCCAGGGCCCGCCTCATGGCATCCAAGTTGAACGAGATA
AATTGAACAAGTATGGTCGTCCCCTGTTGGGATGTACGATTAAACCTAAATTGGGGTTATCTGCTAAAAACTACGGCAGA
GCAGTTTATGAATGTCTTCGTGGTGGCCTTGATTTTACCAAAGATGATGAGAACGTGAACTCCCAACCATTTATGCGTTG
GAGAGATCGGTTCGTATTTTGTGCCGAAGCTATTTATAAAGCACAGGCTGAAACAGGTGAAATCAAAGGGCATTACTTGA
ATGCTACTGCAGGTACAAACGAAGAAATGATGAAAAGGGCTGTATTTGCCAGAGAATTGGGCGTTCCTATCGTAATGCAT
GACTACCTAACAGGGGGGTTCACTGCAAATACTAGCTTGGCTCACTATTGCCGAGATAATGGTCTACTTCTTCACATCCA
CCGCGCCATGCATGCAGTTATTGATAGACAGAAGAATCATGGTATGCACTTTCGTGTACTAGCGAAAGCCTTACGTATGT
CAGGTGGAGATCATATTCACGCCGGTACCGTAGTAGGGAAACTGGAAGGGGAAAGAGAGATCACTTTGGGCTTTGTTGAT
TTACTGCGCGATGATTTTATTGAAAAAGATCGAAGTCGTGGTATTTATTTCACTCAAGATTGGGTCTCTCTACCAGGTGT
TCTGCCCGTGGCTTCAGGCGGTATTCACGTTTGGCATATGCCTGCTTTGACCGAGATCTTTGGGGATGATTCCGTACTAC
AATTCGGTGGAGGAACTTTAGGACATCCGTGGGGAAATGCACCCGGTGCCGTAGCTAATCGAGTCGCGCTAGAAGCATGT
GTACAAGCCCGTAATGAGGGACGTGATCTTGCTCGTGAGGGTAATGAAATTATCCGTAAGGCTGCCACATGGAGTCCTGA
GCTATCTGCTGCTTGTGAGGTATGGAAAGAGATCAAATTTGAGTTTGCCGCAATGGATACTTTATAA
>405148 ; superkingdom: Eukaryota, kingdom: Viridiplantae, phylum: Streptophyta, subclass: asterids, order: Asterales, family: Campanulaceae, genus: Cyananthus, species: Cyananthus lobatus ; 405148
ACCACAAACAGAAACTAAAGCTAATGTTGGATTCCAGGCTGGTTTTAAAGAGTATAAATTAACTTATTATACTCCTGACT
ATGAAACCAAGGATACTGATATTTTGGCAGCATTCCGCGTAACTCCTCAACCCGGAGTTCCACCTGAAGAAGCCGGGGCC
GCAGTAGCTGCGGAATCTTCTACTGGTACATGGACAACTGTGTGGACCGATGGACTTACGAGCCTTGATCGTTACAAAGG
GCGATGCTATCACATCGAGCCTGTTGCCGGAGAGGAAACTCAATTTATTGCTTATGTAGCTTACCCATTAGACCTTTTTA
AAGAAGGTTCCGTTACTAACATGTTTACTTCCATTGTGGGTAATGTGTTTGGATTTAAAGCACTGCGTCGTCTACGTCTG
GAAGATTTGCGAATCCCGCCTGCGTATGTTAAAACTTTCCAAGGCCCGCCTCATGGCATCCAAGTTGAAAGAGATAAATT
AACAAGTATGGTCGTCCCCTGTTGGGATGTACTATTAAACCCAAATTGGGGTTATCCGCTAAAAACTACGGCAGAGCAGT
TTATGAATGTCTTCGCGGCGGCCTTGATTTTACCAAAGATGATGAGAACGTGAACTCCCAACCATTTATGCGTTGGAGAG
ATCGTTTCTTATTTTGTGCCGAAGCTATTTATAAAGCACAGGCTGAAACAGGTGAAATCAAAGGGCATTACTTGAATGCT
ACTGCGGGTACATCCGAAGAAATGATTAAAAGGGCTGTATTTGCTAGAGAATTAGGAGTTCCTATCGTAATGCATGACTA
CCTAACAGGGGGATTCACTTCAAATACTAGCTTGGCTCATTATTGCCGAGATAATGGCCTACTTCTTCACATCCACCGCG
CAATGCATGCAGTTATTGATAGACAGAAGAATCATGGTATACACTTTCGTGTACTAGCTAAAGCCTTACGTATGTCTGGT
GGAGATCATATTCACTCCGGTACCGTAGTAGGTAAACTTGAAGGGGAAAGAGAGATCACTTTGGGCTTTGTTGATTTACT
ACGCGATGATTTTGTTGAAAAAGATCGAAGTCGCGGTATTTATTTCACTCAAGATTGGGTCTCTCTACCTGGTGTTCTGC
CCGTGGCTTCGGGTGGTATTCACGTTTGGCATATGCCTGCTCTGACCGAGATCTTTGGGGATGATTCCGTACTACAGTTT
GGTGGAGGAACTTTAGGACATCCTTGGGGAAATGCACCCGGTGCCGTAGCTAATCGAGTAGCTCTAGAAGCATGTGTACA
AGCCCGTAATGAGGGACGTGATCTTGCTCGTGAGGGTACTGAAATTATCCGCAAGGCTGCCACATGGAGTCCTGAGCTAT
TTTCTGCGTGTGAGGTATGGAAAGAGATCAAATTTGAGTTTGCCGCAATGGATACTTTATAA
>405151 ; superkingdom: Eukaryota, kingdom: Viridiplantae, phylum: Streptophyta, subclass: asterids, order: Asterales, family: Campanulaceae, genus: Cyphia, species: Cyphia elata ; 405151
TCACCACAAACAGAAACTAAAGCAAATGTTGGATTCAAAGCTGGTGTTAAAGATTATAAATTAACTTATTATACTCCTGA
CTATGAAACCAAGGATACTGATATCTTGGCAGCATTCCGAGTAACTCCTCAACCTGGAGTTCCGCCTGAAGAAGCAGGGG
CCGCAGTAGCTGCCGAATCTTCTACTGGTACATGGACAACTGTGTGGACCGATGGACTTACCAGTCTTGATCGTTACAAA
GGGCGATGCTATCACATCGAGCCCGTTCCTGGAGAAGAAAATCAATATATTGCTTATGTAGCTTACCCATTAGACCTTTT
TGAAGAAGGTTCTGTTACTAACATGTTTACTTCCATTGTGGGTAATGTGTTTGGGTTTAAAGCCCTGCGCGCTCTACGTC
TGGAAGATTTGCGAATCCCGCCTGCGTATGTTAAAACTTTCCAAGGCCCGCCTCATGGCATCCAAGTTGAGAGAGATAAA
TTGAACAAGTATGGTCGTCCCCTGTTGGGATGTACTATTAAACCAAATTGGGGTTATCTGCTAAAAACTACGGCAGAGCA
GTTTATGAATGTCTTCGCGGTGGCCTTGATTTTACCAAAGATGATGAGAACGTGAACTCCCAACCATTTATGCGTTGGAG
AGATCGTTTCTTATTTTGTGCCGAAGCCTTTATAAAGCACAGGCTGAAACAGGTGAAATCAAAGGGCATTACTTGAATGC
TACTGCGGGTACATGCGAAGAAATGATTAAAAGAGCTGTATTTGCCAGAGAATTGGGAGTTCCTATCGTAATGCATGACT
ACCTAACAGGGGGATTCACTGCAAATACTAGCTTGGCTCATTATTGCCGAGATAATGGCCTACTTCTTCACATCCACCGC
GCAATGCATGCAGTTATTGATAGACAGAAGAATCATGGTATCACTTCGCGTACTAGCTAAAGCATTACGTATGTCTGGCG
GAGATCATATTCACTCCGGTACTGTAGTAGGGAAACTTGAAGGCGAAAGAGAGATCACTTTGGGCTTTGTTGATTTACTG
CGCGATGATTTTATTGAAAAAGATCGAAGTCGCGGTATTTATTTCACTCAAGATTGGGTCTCTATACCAGGTGTTCTGCC
CGTGGCTTCGGGGGGTATTCACGTTTGGCATATGCCTGCTCTGACCGAGATCTTTGGGGATGATTCCGTACTACAGTTCG
GTGGAGGAACTTTAGGACATCCTTGGGGAAATGCACCCGGTGCCGTAGCTAATCGAGTAGCTCTAGAAGCATGTGTACAA
GCCCGGAACGAGGGACGCGATCTTGCTCGTGAGGGTAATGAAATTATCCGCAAGGCTGCCACATGGAGTCCTGAGCTAGC
TGCTGCTTGCGAGGTATGGAAAGAGATCACATTTGAGTTTGCCGCAATGGATACTTTATAA
>405152 ; superkingdom: Eukaryota, kingdom: Viridiplantae, phylum: Streptophyta, subclass: asterids, order: Asterales, family: Campanulaceae, genus: Cyphocarpus, species: Cyphocarpus rigescens ; 405152
CACCACAAACAGAAACTAAAGCAAGTGTTGGATTCAAAGCTGGTGTTAAAGATTATAAATTAACTTATTATACTCCTGAC
TATGAAACCAAGGTACTGATATTTTGGCAGCATTCCGAGTAACTCCTCAACCCGGAGTTCCGCCGGAAGAAGCAGGGGCT
GCAGTAGCTGCCGAATCTTCTACTGGTACATGGACAACTGTGTGGACTGATGGCCTTACGAGCCTTGATCGTTACAAAGG
GCGATGCTATCACATCGAGCCCGTTGCCGGAGAAGAAAATCAATATATTGCTTATGTAGCTTACCCATTAGACCTTTTTG
AAGAAGGGTCTGTTACTAACATGTTTACTTCCATTGTGGGTAATGTGTTTGGATTTAAAGCACTGCGTCGTCTACGCCTG
GAAGATTTGCGAATCCCGCCTGCGTATGTTAAAACCTTCCAAGGCCCGCCTCATGGCATCCAAGTTGAGAGAGATAAATT
GAACAAGTATGGTCGTCCCCTGTTGGGCTGTACTATTAAACCAAAATTAGGGTTATCTGCTAAAAACTACGGCAGAGTTT
ATGAATGTCTTCGCGGTGGTCTTGATTTTACCAAAGATGATGAGAACGTGAACTCCCAACCATTTATGCGTTGGAGAGAT
CGTTTCTTATTTTGTGCCGAAGCAATTTATAAAGCACAGGCCGAAACAGGTGAAATCAAAGGGCATTACTTAAATGCTAC
GGCGGGTACATCGGAAGAAATGATTAAAAGGGCTGTATTTGCCAGAGAATTGGGAGTTCCTATCATAATGCATGACTACC
TAACAGGCGGATTCACTGCAAATACTAGCTTGGCTCATTATTGCCGAGATAATGGCCTACTTCTTCACATCCACCGCGCA
ATGCATGCAGTTATTGATAGACAGAAGAATCATGGTATACACTTTCGTGTACTAGCTAAAGCCTTACGTATGTCTGGTGG
CGATCATATTCACTCCGGTACCGTAGTAGGTAAACTTGAAGGGGAAAGAGAGATCACTTTGGGCTTTGTTGATTTACTGC
GCGATGATTTTATTGAAAAAGATCGAAGTCGCGGTATTTATTTCACTCAAGATTGGGTCTCTATACCAGGTGTTCTGCCC
GTGGCTTCAGGCGGTATTCACGTTTGGCATATGCCTGCTCTGACCGAGATCTTTGGGGATGATTCCGTACTACAGTTCGG
TGGAGGAACTTTAGGACATCCTTGGGGAAATGCACCTGGTGCCGTAGCTAATCGAGTAGCTCTAGAAGCATGTGTACAAG
CCCGTAATGAGGGACGTGATCTTGCTCGTGAGGGTAATGAAATTATCCGTAAGGCTGCTATATGGAGTCCTGAGCTAGCT
GCTGCTTGTGAGGTATGGAAAGAGATCAAATTTGAGTTTGCCGCAATGGATACTTTATAA
>405536 ; superkingdom: Eukaryota, kingdom: Viridiplantae, phylum: Streptophyta, subclass: asterids, order: Asterales, family: Campanulaceae, genus: Nemacladus, species: Nemacladus ramosissmus ; 405536
GAAACTAAAGCAAATGTTGGATTTAAGGCTGGTGTTAAAGATTATAAATTAACTTATTATACTCCTGACTACGAAACCAA
GGATACTGATATTTTGGCAGCATTCCGAGTAACGCCTCAACCTGGAGTTCCGCCTGAAGAAGCAGGGGCTGCAGTAGCTG
CCGAATCGTCTACTGGTACGTGGACAACTGTGTGGACCGATGGACTTACGAGCCTTGATCGTTACAAAGGGCGATGCTAT
CACATCGAGCCCGTTGCCGGAGAAGAAAATCAATATATTGCTTATGTAGCTTACCCATTAGACCTTTTTGAAGAAGGTTC
TGTTACTAACATGTTTACTTCCATTGTAGGTAATGTATTTGGATTTAAAGCACTGCGTCGTCTACGTCTGGAAGATTTGC
GAATTCCGTCTTCCTATATTAAAACTTTCCAAGGCCCACCTCATGGTATTCAAGTTGAGAGAGACAAATTGAACAAGTAT
GGTCGTCCCCTATTGGGATGTACTATTAAACCAAAATTGGGGTTGTCCGCTAAAAACTACGGCAGATATGAATGTCTTCG
TGGTGGCCTTGATTTTACCAAAGATGATGAGAATGTGAACTCCCAACCATTTATGCGTTGGAGAGATCGTTTCTTATTTT
GTGCCGAAGCTATTTATAAAGCCCAGGCTGAAACAGGTGAAATCAAAGGACATTACTTAATGCTACTGCGGGTACATGCG
AAGAAATGATTAAAAGGGCTGTATTTGCCAGAGAATTGGGAGTTCCTATCGTAATGCATGACTACCTAACAGGGGGCTTC
ACTGCAAATACTAGCTTGGCGCATTATTGCCGAGATAATGGCCTACTTCTTCACATCCACCGCGCAATGCATGCAGTTAT
TGATAGACAAAAGAATCATGGTATACATTTTCGTGTACTAGCTAAAGCCTTACGTATGTCGGTGGAGATCATATTCATTC
CGGTACCGTAGTAGGTCTTGGGGGAAAGAGAGATCACTTTGGGCTTTGTTGATTTACTGCGCGATGATTTTATTGAAAAA
GATCGAAGTCGCGGTATTTATTTCACTCAAGATTGGGTCTCTATACCAGGCGTTCTGCCGGTGGCTTCAGGCGGTATTCA
CGTTTGGCATATGCCTGCTCTGACCGAGATCTTTGGGGATGATTCCGTACTACAGTTCGGTGGAGGAACTTTAGGACATC
CTTGGGGAAATGCACCCGGTGCCGTAGCTAATCGAGTAGCTCTAGAAGCATGTGTACAAGCCCGTAATGAGGGTCGTGAT
CTTGCTCGTGAGGGTAATGAAATTATCCGGAAGGAGGGCAAATGGAGTCCTGAGCTATCGTCTGCTTGTGAGGTATGGAA
AGAGATCAAATTTGAGTTTGCCGCAATGGATACTTTATAA
>405537 ; superkingdom: Eukaryota, kingdom: Viridiplantae, phylum: Streptophyta, subclass: asterids, order: Asterales, family: Pentaphragmataceae, genus: Pentaphragma, species: Pentaphragma ellipticum ; 405537
CACCACAAACAGAAACTAAAGCAAGTGTTGGATTCAAAGCTGGTGTTAAAGATTATAAATTGACTTATTATACTCCTGAC
TATGAAACCAAAGATACTGATATCTTGGCAGCATTCCGAGTAACTCCTCAACCTGGAGTTCCACCTGAAGAAGCAGGGGC
CGCAGTAGCTGCCGAATCTTCTACTGGTACATGGACAACTGTGTGGACTGATGGACTTACGAGCCTTGATCGTTACAAAG
GGCGATGCTATCACATCGAGCCCGTTCCTGGAGAAGAAAATCAATATATTGCTTATGTAGCTTACCCATTAGACCTTTTT
GAAGAAGGTTCTGTTACTAACATGTTTACTTCCATTGTGGGTAATGTATTTGGGTTCAAAGCCCTGCGTGCTCTACGTCT
GGAAGATCTGCGAGTCCCTACTGCGTATATTAAAACTTTCCAAGGTCCGCCTCATGGCATCCAAGTTGAGAGAGATAAAT
TGAACAAGTATGGTCGTCCCCTGTTGGGATGTACTATTAAACCTAAATTGGGGTTATCTGCTAAAAACTACGGTAGAGCA
GTTTATGAATGTCTGCGTGGTGGCCTTGATTTTACCAAAGATGATGAGAACGTGAACTCGCAACCATTTATGCGTTGGAG
AGATCGTTTCGTATTTTGTGCCGAAGCACTTAATAAAGCACAGGCTGAAACAGGTGAAATCAAAGGGCATTACTTGAATG
CTACTGCGGGTACATGCGAAGAAATGATCAAAAGGGCCGTATTTGCCAGAGAATTGGGAGCTCCTATCGTAATGCATGAC
TACCTAACAGGGGGATTCACTGCAAATACTAGCTTGGCTCATTATTGCCGAGATAATGGCTTACTTCTTCACATCCACCG
CGCAATGCATGCAGTTATTGATAGACAGAAGAATCATGGTATGCACTTTCGTGTACTAGCTAAAGCGTTACGTATGTCTG
GTGGAGATCATATTCACGCCGGTACCGTAGTAGGTAAACTTGAAGGGGAAAGGGAGATCACTTTGGGCTTTGTTGATTTA
CTACGTGATGATTTTATTGAAAAAGATCGAAGTCGCGGTATTTATTTCACTCAAGATTGGGTCTCTCTACCAGGTGTTCT
GCCCGTGGCTTCGGGGGGCATTCACGTTTGGCATATGCCTGCTCTGACCGAGATCTTTGGGGATGATGCTGTACTACAGT
TTGGTGGAGGAACTTTAGGACACCCCTGGGGAAATGCACCCGGTGCCGTAGCTAATCGAGTAGCTCTAGAAGCATGTGTG
CAAGCTCGTAATGAGGGACGCGATCTTGCTCGTGAGGGTAATGAGATTATCCGTGAGGCTAGCAAATGGAGTCCTGAACT
AGCTGCTGCTTGTGAGGTATGGAAGGAGATCAAATTTGAGTTTCAGGCAATGGATACTTTGTAA
>405577 ; superkingdom: Eukaryota, kingdom: Viridiplantae, phylum: Streptophyta, subclass: asterids, order: Asterales, family: Stylidiaceae, genus: Stylidium, species: Stylidium graminifolium ; 405577
TCACCACAAACAGAAACTAAAGCAAGTGTTGGATTCAAAGCTGGTGTTAAAGATTATAAATTGACTTATTATACTCCTGA
CTATGAAACCAAGGATACTGATATTTTGGCAGCATTCCGAGTAACTCCTCAACCGGGAGTTCCACCTGAAGAAGCGGGGG
CCGCAGTAGCTGCCGAATCTTCGACTGGTACATGGACAACTGTGTGGACCGACGGACTTACCAGCCTTGATCGTTACAAA
GGTCGATGCTATCACATCGAGCCTGTTGCTGGGGAAGAAAGTCAATTTATTGCTTATGTAGCTTACCCATTAGACCTTTT
TAAAGAAGGTTCTGTTACTAACATGTTTACTTCAATTGTCGGTAATGTATTTGGGTTCAAAGCCCTTCGTGCTCTACGTC
TGGAAGATTTGCGAATCCCTCCTGCATATGTTAAAACTTTCCAAGGGCCGCCTCATGGTATCCAAGTTGAGAGAGATAAA
TTGAACAAGTATGGTCGTCCCCTATTGGGATGTACTATTAAACCAAAATTGGGGTTATCTGCTAAAAACTACGGTAGAGC
TGTTTATGAATGTCTTCGTGGTGGCCTTGATTTTACCAAAGATGATGAGAACGTGAACTCCCAACCGTTTATGCGCTGGA
GAGATCGTTTCTTATTTTGTGCCGAAGCAATTTATAAAGCACAAGCCGAAACGGGTAAAGGACATTACTTGAATGCTACC
GCAGGTACATGTGAAGAAATGATCAAAAGGGCTAGATTCGCCAGAGAATTGGGAGTTCCTATCGTAATGCATGACTACTT
AACAGGCGGATTCACTGCGAATACTACTTTGGCGCATTATTGCCGGGATGAGGGCCTACTTCTTCATATCCACCGCGCAA
TGCATGCAGTTATTGATAGACAGAAAAATCATGGTATGCACTTCCGTGTACTAGCTAAAGCGTTACGTCTGTCTGGTGGA
GATCATATTCACGCGGGTACCGTAGTAGGTAAACTTGAAGGGGAAAGAGAGATTACCTTAGGCTTTGTTGATTTACTGCG
CGATGATTATATTGAAAAAGATCGGAGTCGCGGTATTTATTTCACTCAAGATTGGGTCTCTATACCAGGTGTTCTGCCTG
TGGCTTCGGGAGGTATTCACGTTTGGCATATGCCTGCTCTGACCGAGATATTTGGCGATGATTCCGTACTACAATTCGGG
GGCGGAACTCTAGGGCATCCTTGGGGAAATGCACCCGGTGCCGTAGCTAATCGAGTTGCTCTCGAAGCATGTGTACAAGC
TCGTAATGAAGGACGCGATCTTGCTCGCGAGGGTAATGAAATTATTCGTGCGGCTAGCAACTGGAGTCCTGAGCTAGCTG
CTGCTTGTGAGGTATGGAAAGAGATCAAATTTGAGTTTGCGGCAATGGATACTTTATAA
>405579 ; superkingdom: Eukaryota, kingdom: Viridiplantae, phylum: Streptophyta, subclass: asterids, order: Asterales, family: Campanulaceae, genus: Trachelium, species: Trachelium caeruleum ; 405579
CACAAACAGAAACTAAAGCAAATGTTGGATTTAAGGCTGGTGTTAAAGATTATAAATTAACTTATTATACTCCGGACTAT
GAAACCAAGGATACGGATATTTTGGCAGCCTTTCGAGTAACTCCTCAACCCGGAGTTCCCCCGGAAGAAGCAGGGGCCGC
AGTAGCTGCCGAATCCTCTACTGGTACATGGACAACTGTGTGGACCGATGGGCTTACGAGCCTTGATCGTTACAAAGGGA
GATGCTATCACATCGAGCCCGTTGCCGGAGAAGAAAATCAATTTATTGCTTATGTAGCTTACCCATTAGACCTTTTTGAA
GAAGGTTCTGTTACTAACATGTTTACTTCCATTGTGGGTAATGTATTTGGATTTAAAGCACTGCGTCGTCTACGTCTAGA
AGATTTGCGAATCCCACCTGCGTATATTAAAACATTCCAAGGCCCACCTCACGGCATCCAAGTTGAGAGAGATAAATTGA
ACAAGTATGGTCGTCCCCTGTTGGGATGTACTATTAAACCAAAATTAGGGTTATCCGCTAAAAACTACGGCAGAGCAGTT
TATGAATGTCTTCGTGGTGGACTTGATTTTACTAAAGATGATGAGAACGTCAACTCCCAACCCTTTATGCGGTGGAGAGA
TCGTTTCTTATTTTGTGCCGAAGCACTTTATAAAGCACAGGCTGAAACAGGTGAAATCAAAGGACATTACTTGAATGCTA
CTCGGGGTACATCCGAAGAAATGATTAAAAGGGCTGTATTTGCCAGAGAGTTGGGAGTTCCTATCGTAATGCATGACTAC
ATAACAGGGGGATTCACTGCAAATACTAGCTTGGCGCATTATTGCCGAGATAATGGTCTACTTCTTCACATCCACCGCGC
AATGCATGCAGTTATTGATAGACAGAAGAATCATGGTATGCACTTTCGTGTATTAGCTAAAGCCTTACGTATGTCTGGTG
GAGATCATATTCACTCCGGGACCGTAGTAGGTAAACTTGAAGGGGAAAGAGAGATCACTTTGGGCTTTGTTGATTTACTG
CGCGATGATTTTGTTGAAAAAGATCGAAGTCGCGGTATTTATTTCACTCAAGATTGGGTCTCTCTACCAGGTGTTCTGCC
CGTGGCTTCAGGCGGTATTCACGTTTGGCATATGCCTGCTCTGACCGAGATTTTTGGGGATGATTCCGTACTCCAGTTCG
GGGGAGGAACTTTAGGACATCCTTGGGGAAATGCACCCGGTGCGGTAGCTAATCGAGTAGCTCTAGAAGCATGTGTACAA
GCCCGTAATGAGGGACGTGATCTTGCTCGTGAGGGTAATGAAATTATCCGGAAGGAGGCCAAATGGAGTCCTGAGCTCTT
TTCTGCTTGTGAGGTATGGAAAGAGATCAAATTTGAGTTTGCCGCAATGGATACTTTATA
>410158 ; superkingdom: Eukaryota, kingdom: Viridiplantae, phylum: Streptophyta, subclass: rosids, order: Fagales, family: Fagaceae, genus: Fagus, species: Fagus grandifolia ; 410158
ATGTCACCACAAACAGAAACTAAAGCAAGTGTTGGATTCAAAGCTGGTGTTAAAGATTATAAATTGACTTATTATACTCC
TGACTATGAAACTAAAGATACTGATATCTTGGCAGCCTTCCGAGTAACTCCTCAACCTGGGGTTCCGCCTGAGGAAGCGG
GGGCCGCGGTAGCTGCTGAATCTTCTACTGGTACATGGACAACTGTGTGGACTGATGGGCTTACCAGTCTTGATCGTTAC
AAAGGACGATGCTACCACATCGAGCCAGTTGCTGGAGAAGAAAGTCAATTTATTGCTTATGTAGCTTACCCCTTAGACCT
TTTTGAAGAAGGTTCTGTTACTAACATGTTTACTTCCATTGTGGGTAATGTATTTGGATTCAAGGCCCTGCGCGCTCTAC
GTCTGGAGGATTTGCGAATCCCTGTTTCTTACGTTAAAACTTTCCAAGGCCCGCCTCATGGCATCCAAGTTGAGAGAGAT
AAATTAAACAAGTATGGCCGCCCCCTATTGGGATGTACTATTAAACCTAAATTGGGATTATCCGCTAAGAATTACGGTAG
AGCAGTTTATGAATGTCTCCGCGGTGGGCTTGATTTTACCAAAGATGATGAGAACGTGAATTCCCAACCATTTATGCGTT
GGAGAGACCGTTTCCTGTTTTGTGCCGAAGCTATTTATAAAGCGCAGGCGGAAACCGGTGAAATCAAAGGGCATTACTTG
AATGCTACTGCAGGTACATGCGAAGAAATGATCAAAAGGGCTGTATTTGCCAGAGAATTGGGAGTTCCTATCGTAATGCA
CGACTACTTAACCGGGGGATTCACTGCAAATACTAGCTTGGCTCATTATTGCCGAGATAATGGTCTACTTCTTCACATCC
ACCGTGCAATGCATGCAGTTATTGATAGACAGAAGAATCATGGTATGCACTTTCGTGTACTAGCTAAAGCGTTACGTATG
TCTGGTGGAGATCATATTCACGCTGGTACCGTAGTAGGTAAACTTGAAGGGGAAAGAGAAATCACTTTAGGCTTTGTTGA
TTTACTACGTGATGATTATATTGAGAAAGATCGAAGCCGCGGTATTTATTTCACTCAAGATTGGGTCTCTCTACCAGGTG
TTCTGCCTGTGGCTTCAGGGGGTATTCACGTTTGGCATATGCCTGCTCTGACCGAAATCTTTGGAGATGATTCCGTACTA
CAATTTGGTGGAGGAACTTTAGGACACCCTTGGGGAAATGCACCTGGTGCCGTAGCTAATCGAGTAGCTCTAGAAGCATG
TGTACAAGCTCGTAATGAGGGACGTGATCTTGCTCGTGAGGGTAATGAAACTATTCGTGAGGACAGCAAATGGTGTCCTG
AGCTAGCTGTTGCTTGTGAAACATGGAAGGAGATT
>410252 ; superkingdom: Eukaryota, kingdom: Viridiplantae, phylum: Streptophyta, subclass: rosids, order: Fagales, family: Nothofagaceae, genus: Nothofagus, species: Nothofagus codonandra ; 410252
NNNNNNNNNNNNNNNNNNNNNNNNNNNNNNGTTGGATTCAAAGCTGGTGTTAAAGATTATAAATTGACTTATTATACTCC
TGACTACGAAACCAAAGATACTGATATATTGGCAGCATTCCGAGTAACTCCTCAACCCGGAGTTCCGCCTGAGGAAGCGG
GGGCTGCGGTAGCTGCGGAATCCTCTACCGGTACATGGACAACGGTGTGGACCGATGGACTTACCAGTCTTGATCGTTAC
AAAGGACGATGCTACCACATCGAGCCAGTTGCTGGAGAAGAAAATCAATATATTGCTTATGTAGCTTACCCCTTAGACCT
TTTTGAAGAAGGTTCTGTTACTAACATGTTTACTTCCATTGTGGGTAATGTATTTGGATTCAAGGCCCTGCGCGCTCTAC
GTCTGGAGGATTTGCGAATCCCTCCTGCTTATTCTAAAACTTTCCAAGGTCCGCCTCATGGCATCCAAGTTGAGAGGGAT
AAATTAAACAAGTATGGCCGCCCCCTATTGGGATGTACTATTAAACCGAAATTGGGATTATCCGCTAAGAATTACGGTAG
AGCAGTTTATGAATGTCTCCGCGGTGGACTTGATTTTACCAAAGATGATGAGAACGTAAATTCCCAACCATTTATGCGTT
GGAGAGACCGTTTCGTATTTTGTGCCGAAGCAATTTATAAAGCACAGGCTGAAACAGGTGAAATCAAAGGGCATTACTTG
AATGCTACTGCGGGTACATGCGAAGAAATGATCAAAAGGGCTGTATTTGCCAGAGAATTGGGAGTTCCTATCGTAATGCA
CGACTACATAACAGGGGGATTCACTGCAAATACTAGCTTGGCTCATTATTGCCGAGATAATGGTCTACTTCTTCACATTC
ATCGTGCAATGCATGCAGTTATTGATAGACAGAAGAATCATGGTATACACTTTCGTGTACTAGCTAAAGCGTTACGTATG
TCTGGTGGAGATCATATTCACGCCGGTACCGTAGTAGGTAAACTTGAAGGGGAAAGAGACATCACTTTAGGCTTTGTTGA
TTTACTACGCGATGATTTTATTGAAAAAGATCGAAGCCGTGGTATTTATTTCACTCAAGATTGGGTTTCTCTACCAGGTG
TTCTGCCCGTGGCTTCAGGGGGTATTCACGTTTGGCATATGCCTGCTCTGACCGAAATCTTTGGGGATGATTCCGTATTA
CAATTTGGCGGAGGAACTTTAGGGCACCCTTGGGGAAATGCACCTGGCGCCGTAGCTAATCGAGTAGCTCTAGAAGCATG
TGTACAAGCCCGTAATGAGGGACGCGACCTTGCTCGTGAGGGTAATGAAATTATACGTGAGGCTAGTAAATGGAGTCCTG
AGCTAGCTGCTGCTT
>414070 ; superkingdom: Eukaryota, kingdom: Viridiplantae, phylum: Streptophyta, class: Coniferopsida, order: Coniferales, family: Pinaceae, genus: Picea, species: Picea abies ; 414070
AGAGATAATTATTAATAAAGGAGGGACTATGTCACCAAAAACAGAGACTAAAGCTAGTGTCGGATTTAAAGCTGGTGTTA
AAGATTACAGATTAACTTATTATACTCCTGAATATCAGACCAAAGATACGGATATTTTGGCAGCATTCCGAGTAACTCCT
CAACCAGGGGTGCCGCCCGAGGAAGCGGGCGCAGCAGTAGCTGCTGAATCTTCCACCGGTACATGGACCACTGTTTGGAC
CGATGGACTTACTAGTCTTGATCGTTACAAGGGGCGATGCTATGACATCGAGCCCGTTGCTGGAGAGGAAAGTCAATTTA
TTGCCTTTGTAGCTTACCCCTTAGACCTTTTCGAAGAAGGTTCTGTTACTAACTTGTTCACTTCCATTGTAGGTAATGTA
TTTGGATTCAAGGCCCTACGGGCTCTACGTTTGGAAGATTTGCGGATTCCCCCTGCCTATTCCAAAACCTTTCAAGGTCC
ACCTCATGGTATCCAAGTTGAAAGAGATAAATTGAACAAATATGGCCGGCCTTTATTGGGATGTACTATCAAACCAAAAT
TGGGTCTATCGGCCAAGAACTATGGTAGAGCAGTTTACGAATGTCTCCGTGGTGGACTCGATTTTACCAAGGATGATGAG
AACGTAAATTCCCAACCATTCATGCGCTGGAGAGATCGTTTTGTCTTTTGTGCGGAAGCACTTAATAAGGCTCAGGCTGA
GACGGGTGAAATTAAGGGACATTACTTGAATGCTACTGCAGGTACATGTGGAGAAATGATGAAAAGGGCAGTATTTGCAA
GAGAATTGGGAGTTCCTAACGTTATGCATGACTATCTGACGGGAGGTTTTACCGCAAATACTTCTTTGGCTCATTATTGC
CGAGACAACGGCCTACTTCTTCACATTCACCACGCGATGCATGCAGTGATTGACAGACAAAAAAATCATGGTATGCACTT
CCGTGTACTGGCTAAAGCATTGCGTATGTCCGGTGGAGATCATATTCACGGCGGTACTGTAGTAGGTAAACTTGAAGGGG
AACGAGAAATCACTTTAGGGTTTGTTGATCTACTGCGTGATGATTTTATCGAAAAAGATCGAAGTCGTGGTATTTACTTC
ACTCAAGATTGGGTATCTATGCCAGGTGTCCTGCCCGTAGCTTCAGGAGGTATTCACGTTTGGCATATGCCTGCTCTGAC
CGAGATCTTTGGGGATGATTCCGTACTACAGTTTGGTGGGGGAACTTTGGGACACCCTTGGGGAAATGCACCTGGTGCAG
TAGCTAATCGAGTTGCTCTAGAAGCTTGTGTACAAGCTCGTAATGAAGGACGTGATCTTGCACGTGAAGGTAATGAAGTG
ATCCGTGAAGCTTGTAAATGGAGTCCTGAACTAGCCGCTGCTTGTGAAATATGGAAGGAGATCAAATTTGAATTTGAGGC
AGTAGATACAATTTGAGGCAATAGATACCTTGTGATCCAGTGACTTTCGTT
>430997 ; superkingdom: Eukaryota, kingdom: Viridiplantae, phylum: Streptophyta, class: Liliopsida, order: Alismatales, family: Zosteraceae, genus: Zostera, species: Zostera marina ; 430997
AAGTGCTGGATTTAAAGCTGGTGTTAAAGATTACAAATTGACTTATTATACTCCTGAATATGAAACCAAGGATACTGATA
TCTTGGCAGCATTCCGAGTAACTCCTCAACCCGGAGTTCCACCTGAGGAAGCGGGGGCTGCAGTAGCTGCCGAATCCTCT
ACTGGTACATGGACAACTGTATGGACTGATGGACTTACTAGCTTGGATCGTTACAAAGGGCGATGCTACCACATCGAGCC
TGTTGCTGGCACTGAAAATCAATTTATTGCCTATGTAGCTTATCCTTTAGACCTTTTTGAAGAAGGTTCCGTTACTAACA
TGTTTACTTCGATTGTGGGTAATGTATTTGGGTTCAAAGCTCTTTCAGCTCTACGTTTGGAAGATCTACGAATTCCTCCT
GCTTATTCAAAAACTTTCCAAGGTCCACCTCACGGAATCCAGGTTGAGAGAGATAAATTGAATAAGTATGGTCGTCCTCT
ATTGGGATGTACTATTAAACCAAAATTGGGATTATCCGCGAAAAACTACGGTAGAGCAGTTTATGATTGTCTACGCGGTG
GGCTTGATTTTACCAAAGATGATGAGAACGTAAACTCACAACCATTTATGCGTTGGAGAGATCGTTTCTTATTTTGTGCC
GAAGCTATTTATAAAGCACAAGCCGAAACAGGTGAAATCAAAGGGCATTATTTAAATGCTACTGCAGCTACATGTGAAGA
AATGATAAAAAGGGCAGTATTTGCAAGGGAATTGGGAGTCCCTATCGTAATGCATGACTACTTAACAGGGGGATTCACCG
CAAATACTAGCTTGTCTCATTATTGCCGAGACAACGGCTTACTTCTTCACATTCACCGCGCAATGCATGCGGTTATTGAT
AGACAGAAGAATCATGGTATGCATTTTCGTGTACTAGCTAAAGCATTACGTATGTCTGGGGGAGATCATATTCACTCTGG
TACAGTAGTAGGTAAACTAGAAGGTGAACGTGAGATGACTTTAGGTTTTGTTGATTTATTACGCGATGATTATATTGAAA
AAGACCGAAGCCGCGGTATTTTCTTCACTCAGGATTGGGTCTCTATGCCAGGTGTTTTACCCGTGGCTTCTGGGGGTATT
CATGTTTGGCATATGCCTGCCCTAACCGAGATCTTTGGAGATGATTCTGTACTACACTTTGGT
>430999 ; superkingdom: Eukaryota, kingdom: Viridiplantae, phylum: Streptophyta, class: Liliopsida, order: Alismatales, family: Potamogetonaceae, genus: Zannichellia, species: Zannichellia palustris ; 430999
AAGTGCTGGATTCAAAGCTGGTGTTAAAGATTACAAATTGACTTATTATACTCCTGAATATGAAACCAAGGATACTGATA
TCTTGGCAGCATTCCGAGTAACTCCTCAACCTGGAGTTCCACCTGAGGAAGCAGGGGCTGCAGTAGCTGCCGAATCCTCT
ACTGGTACATGGACAACTGTGTGGACTGATGGGCTTACTAGCTTGGATCGTTACAAAGGGCGATGCTACCACATCGAGCC
TGTTGCTGGTACTGAAAATCAATTTATTGCCTATATAGCTTATCCTTTAGACCTTTTTGAAGAAGGTTCTGTTACTAACA
TGTTTACTTCGATTGTGGGTAATGTATTTGGGTTCAAAGCTCTTTCAGCTCTACGTTTGGAAGATCTACGAATTCCTCCT
GCTTATTCTAAAACTTTCCAAGGCCCACCTCACGGAATCCAGGTTGAGAGAGATAAATTGAATAAGTATGGTCGTCCTCT
ATTGGGATGTACTATTAAACCAAAATTGGGATTATCCGCGAAAAACTACGGTAGAGCTGTTTATGAATGTCTACGCGGTG
GACTTGATTTTACCAAAGATGATGAGAACGTGAACTCACAACCATTTATGCGTTGGAGAGATCGTTTCTTATTTTGTGCC
GAGGCTATTTATAAAGCACAAGCTGAAACAGGTGAAATCAAAGGGCATTATTTAAATGCTACTGCAGGTACATGTGAAGA
AATGATCAAAAAGGGCAGTATTGCAAGGGAATTGGGAGTCCCTATCGTAATGCATGATTACTTAACAGGGGGATTCACCG
CAAATACGAGTTTGGCTTTTTATTGCCGAGACAACGGCTTACTTCTTCACATTCACCGCGCAATGCATGCGGTTATTGAT
AGACAGAAGAATCATGGTATGCATTTTCGTGTACTAGCTAAAGCATTACGTATGTCTGGTGGAGATCATATTCACTCTGG
TACAGTAGTAGGTAAACTAGAAGGTGAACGTGAGATGACTTTAGGTTTTGTTGATTTATTACGCGATGATTATATTGAAA
AAGACAGAAGCCGCGGTATTTTCTTCACTCAGGATTGGGTCTCTATGCCAGGTGTTTTACCCGTGGCTTCTGGGGGTATT
CATGTTTGGCATATGCCTGCCCTAACCGAGATCTTTGGGGATGATTCTGTACTACAATTTGGTGGAGGAACTTTAGGACA
CCCTTGGGGAAATGCACCAGGTGCTGTAGCTAATCGAGTGGCTTTAGAAGCATGTGTACAAGCTCGTAATGAAGGGCGTG
ATCTAGCTAGTGAAGGTAATGAAATTATACGTGAAGCTGCTAAATGGAGTCCGGAACTTGCCGCTGCTTGTGAAGTGTGG
AAAGAGATCAAATTCGAATTCAAACCGGTAGACACTATTGACTAAACTAGATAA
>431001 ; superkingdom: Eukaryota, kingdom: Viridiplantae, phylum: Streptophyta, class: Liliopsida, order: Alismatales, family: Hydrocharitaceae, genus: Vallisneria, species: Vallisneria americana ; 431001
AAATCTTGGATTCAAAGCTGGCGTGAAGGATTACAAATTGACTTATTATACGCCTGAATATGAAACCAAAGATGCTGATA
TCTTGGCAGCATTCCGAGTCACTCCGCAACCTGGAGTTCCACCTGAAGAAGCGGGGGCCGCAGTAGCTGCCGAATCCTCT
ACTGGTACATGGACAACTGTGTGGACTGATGGGCTTACTAGCCTTGATCGTTACAAAGGACGATGCTACCACATCGAGCC
CGTTGCCGGAGAGGAAGATCAATATATTGCTTATGTAGCTTATCCTTTAGACCTTTTTGAAGAAGGTTCTGTTACCAACA
TGTTTACTTCCATTGTAGGTAATGTATTTGTGTTCAAAGCTCTACGAGCTCTACGCTTAGAGGATCTACGAATTCCTGCT
GCTTATTCCAAAACTTTTCAAGGTCCACCTCATGGAATCCAAGTTGAGAGAGATAGATTGAACAAATATGGTCGTCCTCT
ATTGGGATGTACTATTAAACCCAAACTGGGATTATCCGCGAAAAACTACGGTAGAGCAGTTTATGAATGTCTACGTGGTG
GACTTGATTTTACCAAGGATGATGAAAACGTGAATTCACAGCCATTTATGCGGTGGAGAGATCGTTTCGTATTTTGTGCC
GAAGCCATTTATAAAGCACAAGGTGAAACAGGTGAAATCAAAGGACATTACTTGAATGCTACTGCAGCTACGTGTGAAGA
AATGATCAAAAGGGCGGTATTTGCAAGAGAATTGGGAGTTCCTATCGTAATGCATGACTATTTAACAGGGGGCTTCACTG
CAAATACTAGCTTAGCTCATTATTGCCGAGACAACGGCCTACTTCTACACATTCACCGCGCAATGCATGCAGTTATTGAC
AGACAGAAGAACCATGGTATGCATTTTCGTGTATTAGCTAAAGCATTACGTATGTCTGGCGGGGATCACATTCACTCTGG
TACAGTAGTAGGTAAACTGGAAGGTGAACGCGAGATGACTTTAGGTCTTGTTGATTTACTACGCGACGATTTTATTGAAA
AAGACCGAAGTCGTGGTATTTCCTTCACTCAAGATTGGGTCTCTATGCCAGGTGTTCTGCGTGTAGCTTCAGGAGGTATT
CATGTTTGGCATATGCCTGCCCTGACCGAGATCTTTGGAGATGATTCCGTATTACAGTTCGGT
>431003 ; superkingdom: Eukaryota, kingdom: Viridiplantae, phylum: Streptophyta, class: Liliopsida, order: Alismatales, family: Cymodoceaceae, genus: Syringodium, species: Syringodium filiforme ; 431003
CGGTGTTGGATTCAAAGCCGGTGTTAAAGATTACAAATTGACTTATTATACTCCTGAATATGAAACCAAAGATACTGATA
TCTTGGCAGCATTCCGAGTAACTCCTCAACCTGGAGTTCCACCTGAAGAAGCAGGGCCTGCAGTAGCTGCCGAATCTTCT
ACTGGTACATGGACAACTGTGTGGACTGATGGACTTACTAGTTTGGATCGTTACAAAGGACGATGCTACCACATCGAGCC
TGTTGTTGGGGAAGAAGAGCAATTTATTGCTTATGTAGCCTATCCTTTAGACCTTTTTGAAGAAGGTTCCGTTACCAACA
TGTTTACTTCCATTGTGGGTAATGTATTTGGGTTCAAAGCTCTACGAGCTCTACGTCTGGAAGATCTGCGAATTCCTCCT
GCTTATTCCAAAACTTTCCAAGGTCCGCCTCACGGAATACAGGTTGAGAGAGATAAATTGAACAAGTATGGTCGTCCCCT
ATTGGGATGTACTATTAAACCAAAATTGGGATTATCCGCGAAAAACTACGGTAGAGCGGTTTATGAATGTCTGCGTGGTG
GACTTGATTTTACCAAAGATGATGAGAACGTGAACTCACAACCATTTATGCGTTGGAGAGATCGTTTCTTATTTTGTGCC
GAAGCTATTTATAAATCGCAAGCCGAAACAGGTGAAATCAAAGGACATTACTTGAATGCTACTGCGGGTACGTGTGAAGA
AATGATAAAAAGAGCCGTATTTGCAAGGGAATTGGGAGTCCCCATCGTAATGCATGACTACTTAACAGGGGGATTCACTG
CAAATACTAGCTTGGCTTATTATTGCCGGGACAATGGCTTACTTCTTCATATTCACCGCGCAATGCATGCAGTTATTGAT
AGACAGAAGAATCATGGTATGCATTTTCGTGTACTAGCTAAAGCGTTACGTATGTCTGGTGGAGATCATATTCACGGGGG
TACAGTAGTGGGTAAACTAGAGGGTGAACGTGAGATGACTTTGGGTTTTGTTGATTTATTACGCGATGATTATATTGAAA
AAGACCGAAGCCGCGGTATTTTTTTCACTCAAGATTGGGTCTCTATGCCGGGTGTTTTGCCAGTGGCTTCAGGGGGTATT
CATGTTTGGCATATGCCTGCCCTGACCGAGATCTTTGGAGATGATTCTGTACTACAGTTTGGC
>431005 ; superkingdom: Eukaryota, kingdom: Viridiplantae, phylum: Streptophyta, class: Liliopsida, order: Alismatales, family: Scheuchzeriaceae, genus: Scheuchzeria, species: Scheuchzeria palustris ; 431005
AAGTGCTGGATTCAAAGCTGGTGTTAAAGATTACAAATTGACTTATTATACTCCTGACTATGAAACCAAAGATACTGATA
TCTTGGCAGCATTCCGAGTAACTCCTCAACCCGGAGTTCCACCTGAAGAAGCAGGAGCCGCAGTAGCTGCCGAATCTTCT
ACTGGTACATGGACAACTGTGTGGACTGATGGACTTACTAGCTTGGATCGTTACAAAGGACGATGCTACGCCATCGAGCC
CGTTGCTGGGGAGGAAAGTCAATTTATTGCTTATGTAGCTTATCTTTTAGACCTTTTTGAAGAGGGTTCCGTTACCAACA
TGTTTACTTCCATTGTGGGTAATGTATTTGGGTTCAAAGCTCTACGAGCTCTACGTCTGGAGGATCTGCGAATTCCTCCT
GCTTATTCCAAAACTTTCCAAGGTCCACCTCATGGTATCCAAGTTGAGAGAGATAAATTGAATAAGTATGGTCGTCCCCT
ATTGGGATGTACTATTAAACCAAAATTGGGATTATCTGCGAAAAACTACGGTAGAGCGGTTTATGAATGTCTCCGCGGTG
GACTTGATTTTACCAAAGATGATGAGAACGTGAACTCACAACCATTTATGCGTTGGAGAGACCGTTTCTTATTTTGTGCC
GAAGCTATTTATAAAGCGCAAGCCGAAACAGGTGAGATCAAAGGACATTACTTGAATGCTACTGCAGGTACGTGTGAAGA
AATGATCAAAAGGGCCGTATTTGCCAGAGAATTGGGAGTTCCTATCGTAATGCATGACTACTTAACAGGGGGATTCACTG
CAAATACTAGGTTGGCTCATTATTGCCGGGACAATGGCCTACTTCTTCACATTCACCGCGCAATGCATGCAGTTATTGAT
AGACAGAAGAATCATGGTATGCATTTTCGTGTACTAGCTAAAGCATTACGTATGTCTGGCGGAGACCATATTCACGCTGG
TACAGTAGTCGGTAAATTGGAAGGTGAGCGTGAGATGACTTTGGGTTTTGTTGATTTACTACGTGATGATTATATTGAAA
AAGACCGAAGCCGCGGTATTTTTTTCACTCAAGATTGGGTCTCGATGCCAGGTGTTATACCCGTGGCTTCAGGGGGTATT
CATGTTTGGCATATGCCTGCCCTGACCGAGATCTTTGGAGATGATTCTGTACTACAGTTTGGC
>431007 ; superkingdom: Eukaryota, kingdom: Viridiplantae, phylum: Streptophyta, class: Liliopsida, order: Alismatales, family: Ruppiaceae, genus: Ruppia, species: Ruppia maritima ; 431007
CGGTGTTGGATTCAAAGCTGGTGTTAAAGATTACAAATTGACTTATTATACTCCTGAATATGAAACCAAGGATACTGATA
TCTTGGCAGCATTCCGAGTAACCCCTCAACCAGGAGTTCCACCTGAAGAAGCAGGGGCCGCAGTAGCTGCCGAATCTTCT
ACTGGTACATGGACAACTGTGTGGACTGATGGACTTACTAGCTTGGATCGTTACAAAGGGCGATGCTACCATATTGAGCC
TGTTGTTGGAGAAGAAGAGCAATTTATTGCTTATATAGCTTATCCTTTAGACCTTTTTGAAGAAGGTTCCGTTACCAACA
TGTTTACTTCCATTGTGGGTAATGTATTTGGATTCAAAGCTCTACGAGCTCTACGTCTGGAGGATCTGCGAATTCCTCCT
GCTTATTCCAAAACTTTCCAAGGTCCGCCACACGGAATCCAGGTTGAGAGAGATAAATTGAACAAGTATGGTCGTCCGCT
ATTGGGATGTACTATTAAACCAAAATTGGGATTATCAGCGAAAAACTACGGTAGAGCAGTTTATGAATGTCTACGTGGTG
GACTTGATTTTACCAAAGATGATGAGAATGTGAACTCACAACCATTTATGCGTTGGAGAGATCGTTTCTTATTTTGTGCC
GAAGCTATTTATAAATCACAAGCCGAAACAGGTGAAATCAAAGGACATTATTTGAATGCTACTGCGGGTACGTGTGAAGA
AATGATAAAAAGGGCCGTATTTGCAAGGGAATTAGGAGTCCCTATTGTAATGCATGACTACATAACAGGGGGATTCACTG
CAAATACTAGCTTGGCTCAATATTGCCGGGACAATGGGTTACTTCTTCATATTCACCGCGCAATGCATGCAGTTATTGAT
AGACAGAAGAATCACGGTATGCATTTTCGTGTACTAGCTAAAGCATTACGTATGTCTGGTGGGGATCATATTCACTCCGG
GACAGTAGTAGGTAAACTAGAGGGTGAACGTGAGATGACTTTGGGTTTTGTTGATTTATTACGCGATGATTATATTGAAA
AAGACCGAAGCCGTGGTATTTTTTTCACCCAAGATTGGGTCTCTATGCCAGGTGTTCTGCCTGTGGCTTCAGGGGGTATT
CATGTTTGGCATATGCCTGCGTTGACCGAGATCTTTGGAGATGATTCTGTACTACAATTTGGCGGAGGAACCTTGGGACA
CCCTTGGGGAAATGCGCCAGGCGACGTAGCTAATCGTGTGGCTTTGGAAGCGTGTGTACAAGCTCGTAATGAAGGGCGTG
ATCTGGCTAGTGAAGGTAATGAAATTATCCGTGAAGCTTGCAAATGGAGCCCTGAACTTGCCGCTGCTTGTGAAGTGTGG
AAAGAGATCAAATTTGAATTCAAACCGGTAGACACAATCGATGCAAACTAG
>431009 ; superkingdom: Eukaryota, kingdom: Viridiplantae, phylum: Streptophyta, class: Liliopsida, order: Alismatales, family: Potamogetonaceae, genus: Potamogeton, species: Potamogeton richardsonii ; 431009
AAGTGCTGGATTTAAAGCTGGTGTTAAAGATTACAAATTGACTTATTATACTCCTGAATATGAAACCAAGGATACTGATA
TCTTGGCAGCATTCCGAGTAACTCCTCAACCCGGAGTTCCACCTGAGGAAGCGGGGGCTGCAGTAGCTGCCGAATCCTCT
ACTGGTACATGGACAACTGTATGGACTGATGGACTTACTAGCTTGGATCGTTACAAAGGGCGATGCTACCACATCGAGCC
TGTTGCTGGCACTGAAAATCAATTTATTGCCTATGTAGCTTATCCTTTAGACCTTTTTGAAGAAGGTTCCGTTACTAACA
TGTTTACTTCGATTGTGGGTAATGTATTTGGGTTCAAAGCTCTTTCAGCTCTACGTTTGGAAGATCTACGAATTCCTCCT
GCTTATTCAAAAACTTTCCAAGGTCCACCTCACGGAATCCAGGTTGAGAGAGATAAATTGAATAAGTATGGTCGTCCTCT
ATTGGGATGTACTATTAAACCAAAATTGGGATTATCCGCGAAAAACTACGGTAGAGCAGTTTATGAATGTCTACGCGGTG
GGCTTGATTTTACCAAAGATGATGAGAACGTAAACTCACAACCATTTATGCGTTGGAGAGATCGTTTCTTATTTTGTGCC
GAAGCTATTTATAAAGCACAAGCCGAAACAGGTGAAATCAAAGGGCATTACTTAAATGCTACTGCGGGTACATGTGAAGA
AATGATAAAAAGGGCAGTATTTGCAAGGGAATTGGGAGTCCCTATCGTAATGCATGACTACTTAACAGGGGGATTCACCG
CAAATACAACCTTGTCTCATTATTGCCGAGACAACGGCTTACTTCTTCACATTCACCGCGCAATGCATGCGGTTATTGAT
AGACAGAAGAATCATGGTATGCATTTTCGTGTACTAGCTAAAGCATTACGTATGTCTGGGGGAGATCATATTCACTCTGG
TACAGTAGTAGGTAAACTAGAAGGTGAACGTGAGATGACTTTAGGTTTTGTTGATTTATTACGCGATGATTATATTGAAA
AAGACCGAAGCCGCGGTATTTTCTTCACTCAGGATTGGGTCTCTATGCCAGGTGTTTTACCCGTGGCTTCTGGGGGTATT
CATGTTTGGCATATGCCTGCCCTAACCGAGATCTTTGGAGATGATTCCGTACTACAATTTGGT
>431011 ; superkingdom: Eukaryota, kingdom: Viridiplantae, phylum: Streptophyta, class: Liliopsida, order: Alismatales, family: Hydrocharitaceae, genus: Najas, species: Najas flexilis ; 431011
AGGTGTTGGATTCAAAGCTGGTGTGAAAGATTACAAATTGACTTATTATACTCCTGAATATGAAACCAAAGATACTGATA
TCTTGGCAGCATTCCGAGTCACTCCTCAACCTGGAGTTCCACCTGAAGAAGCAGGAGCTGCAGTAGCTGCCGAATCTTCT
ACTGGTACATGGACAACTGTGTGGACTGATGGACTTACTAGCCTTGATCGTTACAAAGGACGATGCTATCATATCGAGCC
AGTTGCTGGAGAGGAAGATCAATATATTGCTTATGTAGCTTATCCTTTAGACCTTTTTGAAGAGGGTTCTGTTACCAACA
TGTTTACTTCCATTGTGGGTAATGTATTTGGGTTCAAAGCTCCACGAGCTCTACGCCTTGAAGATTTGCGAATTCCTCCT
GCTTATTCCAAAACTTTTCAAGGTCCACCTCATGGAATCCAAGTCGAAAGAGATAAACTTAACAAATATGGTCGTCCTCT
ATTGGGATGTACTATTAAACCAAAATTGGGATTATCTGCGAAAAACTACGGTAGAGCGGTTTATGAATGTCTACGCGGTG
GACTTGATTTTACCAAAGATGATGAAAACGTGAACTCACAGCCATTTATGCGTTGGAGAGACCGTTTCTTATTTTGTGCT
GAAGCTATTTATAAAGCACAAGCCGAAACGGGTGAAATAAAAGGACACTACCTGAATGCTACTGCGGCTACATGTGAAGA
AATGATCAAAAGGGCCGTATTTGCCAGAGAATTGGGAGTTCCTATCGTAATGCATGACTATTTAACAGGGGGTTTCACTG
CAAATACTAGTTTGGCTTTTTATTGCCGAGCCAACGGCCTACTTCTTCATATCCACCGTGCAATGCATGCAGTTATTGAT
AGACAGAAGAATCATGGTATACACTTTCGTGTACTAGCTAAAGCATTACGTATGTCTGGTGGGGATCATATTCACTCTGG
TACAGTAGTGGGTAAACTAGAAGGTGAACGTGAGATGACTTTAGGCTTTGTTGATTTACTACGTGACGATTATATCGAAA
AAGACCGAAGTCGTGGTATTTTCTTCACTCAAGATTGGGTCTCTATGCCGGGTGTTCTGCCTGTAGCTTCAGGAGGTATT
CATGTTTGGCATATGCCTGCTCTGACCGAGATCTTTGGAGATGATTCCGTACTACAGTTCGGC
>433094 ; superkingdom: Eukaryota, kingdom: Viridiplantae, phylum: Streptophyta, subclass: rosids, order: Sapindales, family: Simaroubaceae, genus: Ailanthus, species: Ailanthus altissima ; 433094
NNNNNNNNNNNNNNNNNNNNNNNNNNNNNNGTTGGATTCAAAGCCGGTGTTAAAGATTATAAATTGACTTATTATACTCC
TGAATATGTAACCAAAGATACTGATATCTTGGCAGCATTCCGAGTAACTCCCCAACCCGGAGTTCCGCCCGAGGAAGCAG
GGGCAGCGGTAGCTGCGGAATCTTCTACTGGTACATGGACAACTGTGTGGACCGATGGGCTTACCAGCCTTGATCGTTAC
AAAGGACGATGCTACCAAATTGAGCCCGTTGCTGGAGAAGAAAATCAATATATATGTTATGTAGCTTACCCCTTAGACCT
TTTTGAAGAAGGTTCTGTTACTAACATGTTTACTTCGATTGTGGGTAATGTATTTGGGTTCAAAGCCCTGCGCGCTCTAC
GTCTAGAGGATCTACGAATCCCTCCTGCGTATTCGAAAACTTTCCAAGGCCCGCCTCACGGTATCCAAGTTGAGAGAGAT
AAATTGAACAAGTATGGCCGTCCCCTATTGGGATGTACTATTAAACCTAAATTGGGGTTATCCGCTAAGAATTACGGTAG
AGCTGTTTATGAATGTCTACGTGGTGGACTTGACTTTACCAAAGATGATGAGAACGTGAACTCCCAACCATTTATGCGCT
GGAGGGACCGTTTCTTATTTTGTGCGGAAGCAATCTATAAATCGCAAGCTGAAACAGGTGAAATCAAAGGCCATTACTTG
AATGCTACTGCAGGTACATGCGAAGAAATGATAAAAAGGGCCGTCTTTGCCAGAGAGTTGGGAGTTCCTATCGTAATGCA
TGACTACTTAACAGGGGGATTCACCGCAAATACTAGCTTGGCTCATTATTGCCGAGATAATGGTCTACTTCTTCACATTC
ACCGTGCAATGCATGCAGTTATTGATAGACAGAAGAATCATGGTATGCACTTTCGTGTATTAGCTAAAGCTTTACGTTTG
TCTGGTGGAGATCATATTCACGCTGGTACAGTAGTAGGTAAACTTGAAGGGGAAAGGGACATAACTTTGGGATTTGTTGA
TTTACTACGTGATGATTTTATTGAAAAAGATCGAAGCCGCGGTATTTATTTCACTCAAGATTGGGTCTCTCTACCAGGTG
TTCTGCCTGTGGCTTCAGGAGGTATTCACGTTTGGCATATGCCTGCTTTGACCGAGATCTTTGGAGATGATTCCGTACTC
CAATTTGGCGGAGGAACTTTAGGACACCCTTGGGGAAATGCACCCGGTGCCGTAGCTAATCGAGTAGCTCTAGAAGCATG
TGTCCAAGCTCGTAATGAGGGACGCGACCTTGCTCGCGAAGGTAATGAAATTATTCGCGAGGCTAGCAAATGGAGTCCTG
AGCTGGCTGCTGCTTGTGAAGTATGGAAGGAGATCAAATTTGAATTCCCAGCAATGGATACTTTGTAA
>433100 ; superkingdom: Eukaryota, kingdom: Viridiplantae, phylum: Streptophyta, subclass: rosids, order: Myrtales, family: Vochysiaceae, genus: Qualea, species: Qualea sp. Anderson 13660 ; 433100
NNNNNNNNNNNNNNNNNNNNNNNNNNNNNNGTTGGATTCAAAGCTGGTGTTAAAGATTATAAACTGACTTATTATACTCC
TGACTATGAAACCAAAGATACTGATATCTTGGCAGCATTTCGAGTAACTCCTCAACCTGGAGTTCCACCTGAGGAAGCGG
GGGCTGCGGTAGCTGCTGAATCTTCTACTGGTACATGGACAACTGTGTGGACCGATGGGCTTACCAGCCTTGATCGTTAT
AAAGGAAGATGCTACCACATCGAGCCTGTTGCTGGAGAAGAAAATCAATATATATGTTATGTAGCTTACCCCTTAGACCT
TTTTGAAGAAGGTTCTGTTACTAATATGTTTACTTCCATTGTGGGTAATGTATTTGGGTTCAAAGCCCTGCGCGCTCTAC
GTCTGGAGGATCTGCGAATCCCCACTTCCTATACCAAAACTTTCCAAGGCCCGCCTCATGGCATCCAAGTTGAGAGAGAT
AAATTGAACAAGTATGGACGTCCTCTATTGGGATGTACTATTAAACCAAAATTGGGGTTATCCGCTAAGAACTACGGTAG
GGCGGTTTATGAATGTCTTCGCGGTGGACTTGATTTTACGAAAGATGATGAGAACGTAAACTCACAACCATTTATGCGTT
GGAGAGATCGTTTCTTATTTTGTGCTGAAGCACTTTTTAAAGCACAGGCTGAAACAGGTGAAATCAAAGGACATTACTTG
AATGCTACTGCAGGTACATGCGAAGAAATGATCAAAAGGGCTGTATTTGCCAGAGAATTGGGGGTTCCTATCGTAATGCA
TGACTACTTAACAGGGGGATTCACTGCAAATACTAGTTTGGCTCATTATTGCCGAGATAACGGTCTACTTCTTCACATCC
ATCGTGCAATGCATGCAGTTATTGATAGACAGAAAAATCATGGTATGCACTTTCGGGTACTAGCTAAAGCCTTACGTCTG
TCTGGTGGAGATCATATTCACGCTGGTACTGTAGTAGGTAAACTTGAAGGAGAAAGAGACATTACTTTGGGCTTTGTTGA
TTTATTACGGGATGATTTTATTGAAAAAGATCGAAGCCGCGGTATTTATTTCACTCAAGATTGGGTCTCTTTACCAGGTG
TTATACCTGTGGCTTCTGGGGGTATTCACGTTTGGCATATGCCTGCTCTGACCGAGATCTTTGGAGACGATTCCGTACTA
CAATTCGGCGGAGGAACTTTAGGACATCCTTGGGGAAATGCGCCGGGTGCCGTAGCTAATCGAGTAGCTCTGGAAGCATG
TGTACAAGCTCGTAATGAGGGACGTGATCTTGCTCAGTAGGGTAATGAAATTATCCGTGAGGCTAGCAAATGGAGTCCTG
AACTAGCTGCTGCTTGTGAAGTATGGAAGGAGATCAAATTTGAATTCCAAGCAATGGATAGTTTGTAA
>435939 ; superkingdom: Eukaryota, kingdom: Viridiplantae, phylum: Streptophyta, subclass: rosids, order: Rosales, family: Cannabaceae, genus: Trema, species: Trema micrantha ; 435939
AAGTGTTGGATTCAAAGCCGGCGTTAAAGATTATAAATTGACTTATTACACTCCTGAATATGAAACCAAAGATACTGATA
TCTTGGCAGCATTTCGAGTAAGTCCCCAACCTGGAGTTCCCCCTGAAGAAGCAGGGGCTGCGGTAGCTGCTGAATCTTCC
ACTGGTACATGGACAACTGTATGGACTGACGGGCTTACCAGCCTTGATCGATACAAAGGTCGATGCTACCACATCGAGCC
GGTTGCTGGAGAAGAAAATCAATATATTGCTTATGTAGCTTACCCCTTAGACCTTTTTGAGGAAGGTTCTGTTACTAACA
TGTTTACTTCCATTGTGGGTAATGTATTTGGGTTCAAGGCTCTGCGCGCTCTACGTCTGGAGGATTTGAGAATCCCTCCT
GCTTATTCTAAAACTTTCCAAGGCCCGCCTCATGGCATCCAAGTTGAGAGAGATAAATTGAACAAGTATGGCCGCCCCCT
ATTGGGATGTACTATTAAACCTAAATTGGGATTATCCGCTAAGAATTACGGTAGAGCAGTTTATGAATGTCTTCGCGGTG
GACTTGATTTTACCAAAGATGATGAGAACGTGAATTCCCAACCATTTATGCGTTGGAGAGATCGTTTCTTATTTTGTGCC
GAAGCTATTTATAAAGCACAGGCTGAAACAGGTGAAATCAAAGGACATTACTTGAATGCTACCGCAGGTACATGTGAAGA
AATGATCAAAAGGGCTGTATTTGCCAGAGAATTGGGAGTTCCTATCGTAATGCATGATTACTTAACAGGAGGATTCACTG
CAAATACTAGCCTGGCTCATTATTGTCGCGATAATGGTCTACTTCTTCACATCCATCGTGCAATGCATGCAGTTATTGAT
AGACAAAAGAATCATGGTATGCACTTTCGTGTCCTAGCTAAAGCGTTACGCCTGTCTGGTGGAGATCATATTCACGCTGG
TACTGTAGTAGGTAAACTTGAAGGGGAAAGAGAAATCACTTTAGGCTTTGTTGATTTACTACGTGATGATTTTATTGAAA
AAGATCGAAGCCGTGGTATTTATTTCACTCAAGATTGGGTCTCTTTACCAGGTGTTCTGCCCGTGGCTTCAGGGGGTATT
CACGTTTGGCATATGCCTGCTTTGACTGAGATCTTTGGAGATGATTCCGTACTACAATTCGGCGGAGGAACTTTAGGACA
TCCTTGGGGAAATGCACCCGGTGCCGTAGCTAATCGAGTAGCTCTAGAAGCATGTGTACAAGCTCGTAATGAGGGACGTG
ATCTTGCTCGTGAAGGTAATGAAATTATTCGTGAGGCTAGTAAATGGAGTCCTGAACTAGCTGCAGCTTGTGAAGTGTGG
AAGGAAATCAAATTTGAATTCCCAGCAATGGATACTTTGTAA
>436793 ; superkingdom: Eukaryota, kingdom: Viridiplantae, phylum: Streptophyta, subclass: rosids, order: Fagales, family: Casuarinaceae, genus: Allocasuarina, species: Allocasuarina verticillata ; 436793
ATGTCACCACAAACAGAGACTAAAGCAAGTGTTGGATTCAAAGCTGGTGTTAAAGATTATAAATTGACTTATTATACTCC
TGACTATGAAACCAAAGATACTGATATCTTGGCAGCGTTCCGAGTAACTCCTCAACCTGGAGTTCCGCCTGAGGAAGCAG
GGGCGGCAGTAGCTGCTGAATCTTCTACTGGTACATGGACAACTGTGTGGACCGATGGGCTTACTAGTCTTGATCGTTAC
AAAGGACGATGCTACCACATCGAGCCAGTTGCTGGAGAAGAAAGTCAATTTATTGCTTATGTAGCTTACCCCTTAGACCT
TTTTGAAGAAGGTTCTGTTACTAACATGTTTACTTCCATTGTGGGTAATGTATTTGGATTCAAGGCCCTGCGTGCTCTAC
GTCTGGAGGATTTGCGAATCCCTACTGCTTATTCTAAAACTTTCCAAGGCCCGCCTCACGGCATCCAAGTTGAGAGAGAT
AAATTAAACAAGTATGGCCGACCCCTATTAGGATGTACTATTAAACCTAAATTGGGATTATCTGCTAAGAATTACGGCAG
AGCAGTTTATGAATGTCTCCGCGGTGGGCTTGATTTTACCAAAGATGATGAAAATGTGAATTCCCAACCATTTATGCGTT
GGAGAGACCGTTTCCTATTTTGTGCCGAAGCACTTTATAAAGCGCAGGCCGAAACAGGTGAAATCAAAGGGCATTACTTG
AATGCTACCGCAGGTACATGCGAAGAAATGATCAAAAGGGCTGTATTTGCCAGAGAATTGGGAGTTCCTATCGTAATGCA
TGACTACTTAACCGGGGGATTCACTGCAAATACTAGTTTGGCTCATTATTGCCGAGATAATGGTCTACTTCTTCACATCC
ATCGTGCAATGCATGCAGTTATTGATAGACAGAAGAATCATGGTATGCACTTTCGTGTATTAGCTAAAGCGTTACGTATG
TCCGGTGGAGATCATATTCACGCCGGTACCGTAGTAGGTAAACTTGAAGGGGAAAGAGATATCACTTTAGGCTTTGTTGA
TTTACTACGTGATGATTATATTGAAAAAGATCGAAGCCGCGGTATTTATTTCACTCAAGATTGGGTCTCTCTACCAGGTG
TTCTGCCCGTGGCTTCAGGAGGTATTCATGTTTGGCATATGCCCGCTCTGACCGAAATCTTTGGAGATGATTCCGTACTA
CAATTCGGCGGAGGAACTTTAGGGCATCCTTGGGGAAATGCACCCGGTGCTGTAGCTAATCGAGTAGCTCTAGAAGCATG
TGTACAAGCTCGTAATGAGGGGCGCGATCTTGCTCGTGAGGGTAATGAAATTATTCGTGAGGCTGCTAAATGGAGTCCTG
AGTTAGCTGCTGCTTGTGAAGTATGGAAGGCAATCAAATTTGAATTCCCCGCAATGGATACTTTGTAA
>436798 ; superkingdom: Eukaryota, kingdom: Viridiplantae, phylum: Streptophyta, subclass: rosids, order: Fagales, family: Casuarinaceae, genus: Casuarina, species: Casuarina cunninghamiana ; 436798
ATGTCACCACAAACAGAGACTAAAGCAAGTGTTGGATTCAAAGCTGGTGTTAAAGATTATAAATTGACTTATTATACTCC
TGACTATGAAACCAAAGATACTGATATCTTGGCAGCGTTCCGAGTAACTCCTCAACCTGGAGTTCCACCTGAGGAAGCAG
GGGCGGCAGTAGCTGCTGAATCTTCTACTGGTACATGGACAACTGTGTGGACCGATGGGCTTACTAGTCTTGATCGTTAC
AAAGGACGGTGCTACCACATCGAGCCAGTTGCTGGAGAAGAAAGTCAATTTATTGCTTATGTAGCTTACCCCTTAGACCT
TTTTGAAGAAGGTTCTGTTACTAACATGTTTACTTCCATTGTGGGTAATGTATTTGGATTCAAGGCCCTGCGTGCTCTAC
GTCTGGAGGATTTGCGAATCCCTACTGCTTATTCTAAAACTTTCCAAGGTCCGCCTCATGGCATCCAAGTTGAGAGAGAT
AAATTAAACAAGTATGGCCGACCCCTATTAGGATGTACTATTAAACCTAAATTGGGATTATCTGCTAAGAATTACGGTAG
AGCAGTTTATGAATGTCTCCGCGGTGGGCTTGATTTTACCAAAGATGATGAAAATGTGAATTCCCAACCATTTATGCGTT
GGAGAGACCGTTTCCTATTTTGTGCCGAAGCACTTTATAAAGCGCAGGCCGAAACAGGTGAAATCAAAGGGCATTACTTG
AATGCTACTGCAGGTACATGCGAAGAAATGATGAAAAGGGCTGTATTTGCCAGAGAATTGGGAGTTCCTATCGTAATGCA
TGACTACTTAACCGGGGGATTCACTGCAAATACTAGTTTGGCTCATTATTGCCGAGATAATGGTCTACTTCTTCACATCC
ATCGTGCAATGCATGCAGTTATTGATAGACAGAAGAATCATGGTATGCACTTTCGTGTATTAGCTAAAGCGTTACGTCTG
TCCGGTGGAGATCATATTCACGCTGGTACCGTAGTAGGTAAACTTGAAGGGGAAAGAGATATCACTTTAGGCTTTGTTGA
TTTACTACGTGATGATTATATTGAAAAAGATCGAAGCCGCGGTATTTATTTCACTCAAGATTGGGTCTCTCTACCAGGTG
TTCTGCCCGTGGCTTCAGGAGGTATTCATGTTTGGCATATGCCCGCTCTGACCGAAATCTTTGGAGATGATTCCGTACTA
CAATTCGGCGGAGGAACTTTAGGGCATCCTTGGGGAAATGCACCCGGTGCTGTAGCTAATCGAGTAGCTCTAGAAGCATG
TGTACAAGCTCGTAATGAGGGGCGCGATCTTGCTCGTGAGGGTAATGAAATTATTCGTGAGGCTGCTAAATGGAGTCCTG
AGTTAGCTGCTGCTTGTGAAGTATGGAAGGAAATCAAATTTGAATTCCCGGCAATGGATACTTTGTAA
>436800 ; superkingdom: Eukaryota, kingdom: Viridiplantae, phylum: Streptophyta, subclass: rosids, order: Fagales, family: Myricaceae, genus: Comptonia, species: Comptonia peregrina ; 436800
ATGTCACCACCAACAGAGACTAAAGCAAGTGTTGGATTCAAAGCTGGTGTTAAAGATTATAAATTGACTTATTATACTCC
TGACTATGAAACCAAGGATACTGATATCTTGGCAGCGTTCCGAGTAACTCCTCAACCTGGAGTGCCGCCTGAGGAAGCAG
GGGCAGCAGTAGCTGCTGAATCTTCTACTGGTACATGGACAACTGTGTGGACCGATGGGCTTACTAGTCTTGATCGTTAC
AAAGGACGATGCTACCACATCGAGCCAGTTGCTGGAGAAGAAAGTCAATTTATTGCTTATGTAGCTTACCCCTTAGACCT
TTTTGAAGAAGGTTCTGTTACTAACATGTTTACTTCCATTGTGGGTAATGTATTTGGATTCAAGGCCCTGCGCGCTCTAC
GTCTGGAGGATTTGCGAATCCCTACTTCTTATGTTAAAACTTTCCAAGGCCCGCCGCATGGCATCCAAGTTGAGAGAGAT
AAATTAAACAAGTATGGCCGCCCCCTATTGGGATGTACTATTAAACCCAAATTGGGATTATCCGCTAAGAATTACGGTAG
AGCAGTTTATGAATGTCTCCGCGGTGGACTTGATTTTACCAAAGATGATGAGAACGTGAATTCCCAACCGTTTATGCGTT
GGAGAGATCGTTTCCTATTTTGTGCCGAAGCTCTTTATAAAGCGCAGGCTGAAACAGGTGAAATCAAAGGACATTACTTG
AATGCTACTGCAGGTACATGCGAAGAAATGATTAAAAGGGCTGTATTTGCCAGAGAATTGGGAGTTCCTATCGTAATGCA
CGACTACTTAACCGGGGGATTCACGGCAAATACTAGCTTGGCTCATTATTGCCGAGATAATGGTCTACTTCTTCACATCC
ATCGTGCAATGCATGCAGTTATTGATAGACAGAAAAATCATGGTATACACTTTCGTGTACTAGCTAAAGCGTTACGTATG
TCTGGTGGAGATCATATTCACTCTGGTACCGTAGTAGGTAAACTTGAAGGGGAAAGAGACATCACTTTAGGCTTTGTTGA
TTTACTACGCGATGATTTTATTGAAAAAGATCGAAGCCGCGGTATTTATTTCACTCAAGATTGGGTCTCTCTACCTGGTG
TTCTGCCCGTGGCTTCAGGGGGTATTCACGTTTGGCATATGCCTGCTCTGACCGAAATCTTTGGAGATGATTCCGTACTA
CAATTCGGCGGAGGAACTTTAGGGCACCCTTGGGGAAATGCACCTGGTGCCGTAGCTAATCGAGTAGCTCTCGAAGCATG
TGTACAAGCTCGTAATGAGGGACGTGATCTTGCTCGTGAGGGTAATGAAATTATTCGTGAGGCTAGTAAATGGAGTCCTG
AGCTAGCTGCTGCTTGTGAAGTATGGAAGGAGATCAAATTTGAATTCGAAGCAATGGATACTTTGTAA
>436802 ; superkingdom: Eukaryota, kingdom: Viridiplantae, phylum: Streptophyta, subclass: rosids, order: Fagales, family: Casuarinaceae, genus: Gymnostoma, species: Gymnostoma webbianum ; 436802
ATGTCACCACAAACAGAGACTAAAGCAAGTGTTGGATTCAAAGCTGGTGTTAAAGATTATAAATTGACTTATTATACTCC
TGACTATGAAACCAAAGATACTGATATCTTGGCAGCGTTCCGAGTAACTCCTCAACCTGGAGTTCCACCTGAGGAAGCAG
GGGCGGCAGTAGCTGCTGAATCTTCTACTGGTACATGGACAACTGTGTGGACCGATGGGCTTACTAGTCTTGATCGTTAC
AAAGGACGATGCTACCACATCGAGCCAGTTGCTGGCGAAGAAAATCAATATATTGCTTATGTAGCTTACCCCTTAGACCT
TTTTGAAGAAGGTTCTGTTACTAACATGTTTACTTCCATTGTGGGTAATGTATTTGGATTCAAGGCCCTGCGTGCTCTAC
GTCTGGAGGATTTGCGAATCCCTACTTCTTATTCTAAAACTTTCCAAGGTCCGCCTCATGGCATCCAAGTTGAGAGAGAT
AAATTAAACAAGTATGGCCGACCCCTATTAGGATGTACTATTAAACCTAAATTGGGATTATCCGCTAAGAATTACGGTAG
AGCAGTTTATGAATGTCTCCGCGGTGGGCTTGATTTTACCAAAGATGATGAGAATGTGAATTCCCAACCATTTATGCGTT
GGAGAGACCGTTTCCTATTTTGTGCCGAAGCACTTTATAAAGCGCAGGCTGAAACAGGTGAAATCAAAGGGCATTACTTG
AATGCTACTGCAGGTACATGCGAAGAAATGATAAAAAGGGCTGTATTTGCCAGAGAATTGGGAGTTCCTATCGTAATGCA
CGACTACTTAACCGGGGGATTCACTGCAAATACTAGTTTGGCTCATTATTGCCGGGATAATGGTCTACTTCTTCACATCC
ATCGTGCAATGCATGCAGTTATTGATAGACAGAAGAATCATGGTATGCACTTTCGTGTATTAGCTAAAGCGTTACGTCTG
TCTGGTGGAGATCATATTCACGCTGGTACCGTAGTAGGTAAACTTGAAGGGGAAAGAGAGATCACTTTAGGCTTTGTTGA
TTTACTACGTGATGATTATATTGAAAAAGATCGAAGCCGCGGTATTTATTTCACTCAAGATTGGGTCTCTCTACCTGGTG
TTCTGCCCGTGGCTTCAGGAGGTATTCATGTTTGGCATATGCCTGCTCTGACCGAAATCTTTGGAGATGATTCCGTACTA
CAATTCGGCGGAGGAACTTTAGGGCATCCTTGGGGAAATGCACCTGGTGCTGTAGCTAATCGAGTAGCTCTAGAAGCATG
TGTACAAGCTCGTAATGAGGGACGTGATCTTGCTCGTGAGGGTAATGAAATTATTCGTGAGGCTGCTAAATGGAGTCCTG
AGTTAGCTGCTGCTTGTGAAGTATGGAAGGAAATCAAATTTGAATTCCCGGCAATGGATACTTTGTAA
>436805 ; superkingdom: Eukaryota, kingdom: Viridiplantae, phylum: Streptophyta, subclass: rosids, order: Fagales, family: Myricaceae, genus: Myrica, species: Myrica gale ; 436805
ATGTCACCACAAACAGAGACTAAAGCAAGTGTTGGATTCAAAGCTGGTGTTAAAGATTATAAATTGACTTATTATACTCC
TGACTATGAAACCAAGGATACTGATATCTTGGCAGCGTTCCGAGTAACTCCTCAACCTGGAGTTCCGCCTGAGGAAGCAG
GGGCAGCAGTAGCTGCTGAATCTTCTACTGGTACATGGACAACTGTGTGGACCGATGGGCTTACTAGTCTTGATCGTTAC
AAAGGACGATGCTACCACATCGAGCCAGTTGCTGGAGAAGAAAGTCAATTTATTGCTTATGTAGCTTACCCCTTAGACCT
TTTTGAAGAAGGTTCTGTTACTAACATGTTTACTTCCATTGTGGGTAATGTATTTGGATTCAAGGCCCTGCGCGCTCTAC
GTCTGGAGGATTTGCGAATCCCTACTTCTTATGTTAAAACTTTCCAAGGCCCGCCGCATGGCATCCAAGTTGAGAGAGAT
AAATTAAACAAGTATGGCCGCCCCCTATTGGGATGTACTATTAAACCCAAATTGGGATTATCCGCTAAGAATTACGGTAG
AGCAGTTTATGAATGTCTCCGCGGTGGACTTGATTTTACCAAAGATGATGAGAACGTGAATTCCCAACCGTTTATGCGTT
GGAGAGATCGTTTCCTATTTTGTGCCGAAGCTCTTTATAAAGCGCAGGCTGAAACAGGTGAAATCAAAGGACATTACTTG
AATGCTACTGCAGGTACATGCGAAGAAATGATTAAAAGGGCTGTATTTGCCAGAGAATTGGGAGTTCCTATCGTAATGCA
CGACTACTTAACCGGGGGATTCACGGCAAATACTAGCTTGGCTCATTATTGCCGAGATAATGGTCTACTTCTTCACATCC
ATCGTGCAATGCATGCAGTTATTGATAGACAGAAAAATCATGGTATACACTTTCGTGTACTAGCTAAAGCGTTACGTATG
TCTGGTGGAGATCATATTCACTCTGGTACCGTAGTAGGTAAACTTGAAGGGGAAAGAGACATCACTTTAGGCTTTGTTGA
TTTACTACGCGATGATTTTATTGAAAAAGATCGAAGCCGCGGTATTTATTTCACTCAAGATTGGGTCTCTCTACCTGGTG
TTCTGCCCGTGGCTTCAGGGGGTATTCACGTTTGGCATATGCCTGCTCTGACCGAAATCTTTGGAGATGATTCCGTACTA
CAATTCGGCGGAGGAACTTTAGGGCACCCTTGGGGAAATGCACCTGGTGCTGTAGCTAATCGAGTAGCTCTAGAAGCATG
TGTACAAGCTCGTAATGAGGGACGTGATCTTGCTCGTGAGGGTAATGAAATTATTCGTGAGGCTAGTAAATGGAGTCCTG
AGCTAGCTGCTGCTTGTGAAGTATGGAAGGAGATCAAATTTGAATTCCCAGCAATGGATACTTTGTAA
>436902 ; superkingdom: Eukaryota, kingdom: Viridiplantae, phylum: Streptophyta, subclass: rosids, order: Fagales, family: Juglandaceae, genus: Juglans, species: Juglans nigra ; 436902
ATGTCACCACAAACAGAGACTAAAGCAAGTGTTGGATTCAAAGCTGGTGTTAAAGATTATAAATTGACTTATTATACTCC
TGAATATCAAACCAAAGATACTGATATCTTGGCAGCGTTCCGAGTAAGCCCTCAACCTGGAGTTCCGCCTGAGGAAGCAG
GGGCAGCAGTAGCTGCTGAATCTTCTACTGGTACATGGACAACTGTGTGGACCGATGGGCTTACTAGTCTTGATCGTTAC
AAAGGACGATGCTACCACATCGAGCCAGTTGCTGGAGAAGAAAATCAATTTATTGCTTATGTAGCTTACCCCTTAGACCT
TTTTGAAGAAGGTTCTGTTACTAACATGTTTACTTCCATTGTGGGTAATGTATTTGGATTCAAGGCCCTGCGCGCTCTAC
GTCTGGAGGATTTGCGAATCCCTCCTGCTTATTCTAAAACTTTCCAAGGCCCGCCTCATGGAATCCAAGTTGAGAGAGAT
AAATTAAACAAGTATGGCCGCCCTCTATTGGGATGTACTATTAAACCTAAATTGGGATTATCCGCTAAGAATTACGGTAG
AGCAGTTTATGAATGTCTCCGCGGTGGGCTTGATTTTACCAAAGATGATGAGAACGTGAATTCCCAACCATTTATGCGTT
GGAGAGACCGTTTCCTATTTTGTGCCGAAGCAATTTATAAAGCGCAGGCTGAAACCGGTGAAATCAAAGGGCATTACTTG
AATGCTACTGCAGGTACATGCGAAGAAATGATCAAAAGGGCTGTATTTGCCAGAGAATTGGGAGTTCCTATCGTAATGCA
TGACTACTTAACCGGGGGATTTACTGCAAATACTAGCTTGGCTCATTATTGCCGAGATAATGGTCTACTTCTTCACATCC
ATCGTGCAATGCATGCAGTTATTGATAGACAGAAGAATCATGGTATACACTTTCGTGTACTAGCTAAAGCGTTACGTATG
TCTGGTGGAGATCATATTCACGCTGGTACCGTAGTAGGTAAACTTGAAGGGGAAAGAGAAATCACTTTAGGCTTTGTTGA
TTTACTACGTGATGATTTTGTTGAAAAAGATCGAAGCCGCGGTATTTATTTCACTCAAGATTGGGTCTCTCTACCTGGTG
TTCTGCCCGTGGCTTCAGGGGGTATTCACGTTTGGCATATGCCTGCTCTGACCGAAATCTTTGGAGATGATTCCGTACTA
CAATTCGGTGGAGGAACTTTAGGGCACCCTTGGGGAAATGCACCCGGTGCCGTAGCTAATCGAGTAGCTCTAGAAGCATG
TGTACAAGCTCGTAATGAGGGACGTGATCTTGCTCGTGAGGGTAATGAAATTATTCGTGAGGCTAGTAAATGGAGTCCTG
AGCTAGCGGCTGCTTGTGAAGTATGGAAGGAGATCAAATTTGAATTCCCAGCAATGGATACTTTGTAA
>436906 ; superkingdom: Eukaryota, kingdom: Viridiplantae, phylum: Streptophyta, subclass: rosids, order: Fagales, family: Juglandaceae, genus: Pterocarya, species: Pterocarya rhoifolia ; 436906
ATGTCACCACAAACAGAGACTAAAGCAAGTGTTGGATTCAAAGCTGGTGTTAAAGATTATAAATTGACTTATTATACTCC
TGAATATCAAACCAAAGATACTGATATCTTGGCAGCGTTCCGAGTAAGCCCTCAACCTGGAGTTCCGCCTGAGGAAGCAG
GGGCAGCAGTAGCTGCTGAATCTTCTACTGGTACATGGACAACTGTGTGGACCGATGGGCTTACTAGTCTTGATCGTTAC
AAAGGACGATGCTACCACATCGAGCCAGTTGCTGGAGAAGAAAATCAATTTATTGCTTATGTAGCTTACCCCTTAGACCT
TTTTGAAGAAGGTTCTGTTACTAACATGTTTACTTCCATTGTGGGTAATGTATTTGGATTCAAGGCCCTGCGCGCTCTAC
GTCTGGAGGATTTGCGAATCCCTCCTGCTTATTCTAAAACTTTCCAAGGCCCGCCTCATGGAATCCAAGTTGAGAGAGAT
AAATTAAACAAGTATGGCCGCCCTCTATTGGGATGTACTATTAAACCTAAATTGGGATTATCCGCTAAGAATTACGGTAG
AGCAGTTTATGAATGTCTCCGCGGTGGGCTTGATTTTACCAAAGATGATGAGAACGTAAATTCCCAACCATTTATGCGTT
GGAGAGACCGTTTCCTATTTTGTGCCGAAGCAATTTATAAAGCGCAGGCTGAAACCGGTGAAATCAAAGGGCATTACTTG
AATGCTACTGCAGGTACATGCGAAGAAATGATCAAAAGGGCTGTATTTGCCAGAGAATTGGGAGTTCCTATCGTAATGCA
TGACTACTTAACCGGGGGATTTACTGCAAATACTAGCTTGGCTCATTATTGCCGAGATAATGGTCTACTTCTTCACATCC
ATCGTGCAATGCATGCAGTTATTGATAGACAGAAGAATCATGGTATACACTTTCGTGTACTAGCTAAAGCGTTACGTATG
TCTGGTGGAGATCATATTCACGCTGGTACCGTAGTAGGTAAACTTGAAGGGGAAAGAGAAATCACTTTAGGCTTTGTTGA
TTTACTACGTGATGATTTTGTTGAAAAAGATCGAAGCCGCGGTATTTATTTCACTCAAGATTGGGTCTCTCTACCTGGTG
TTCTGCCCGTGGCTTCAGGGGGTATTCACGTTTGGCATATGCCTGCTCTGACCGAAATCTTTGGAGATGATTCCGTACTA
CAATTCGGTGGAGGAACTTTAGGGCACCCTTGGGGAAATGCANNNGGTGCCGTAGCTAATCGAGTAGCTCTAGAAGCATG
TGTACAAGCTCGTAATGAGGGACGTGATCTTGCTCGTGAGGGTAATGAAATTATTCGTGAGGCTAGTAAATGGAGTCCTG
AGCTAGCGGCTGCTTGTGAAGTATGGAAGGAGATCAAATTTGAATTCCCAGCAATGGATACTTTGTAA
>454304 ; superkingdom: Eukaryota, kingdom: Viridiplantae, phylum: Streptophyta, subclass: rosids, order: Malpighiales, family: Euphorbiaceae, subfamily: Euphorbioideae, tribe: Euphorbieae, genus: Euphorbia, species: Euphorbia characias ; 454304
AAGAAAAACAAAGAAATATGTTGCATTTTTTTTTTTCAAAATTTTCTAGTGCAAAATAAATGTTCGATGGCAAGTTGATC
AATTAATTCAGTAAAACAAAGGCAGTTAGTACTCGATTTTCTTGATTTGATACCATTTAACAAATACAATTCAATTATTT
ACTTATTTTGATTTTGAAAGTTTTTTAAAGTGAATTTTCAAGTTCAACGAACCCATTTTTAAAATATAAATATCAAGTGG
ATGAATAATGAATAAAATAATAGAGGCTTCTGTTAAGTCTTTCATTTGCTATTATAGATAATACTAACCATCTTTTCTAT
GGAATTCGAACCGGAACTGTATTTATCATTCATTAGTTCTATTTCAGGGCCCTTTTTTTTATTTCAGCATATTGATTTCC
GCCTAACTATTATTATTATTTTCTTTTTTCATAGATGAATTTTGTCGAATTTCACATCTCGGATTTACATATACAACATA
TATCACTGTTAAGAGGAAATTTCTTATTATTTAGATATTTCAATTCAAAAAAGTTAAGTATTAGAAACTTTAAAAACAAG
GATTTGGGTTGCGCCATATATATGAAAGAGTATACAATAATGATGTATTTGGTGAATCAAATACCATGGTCTAATAACAA
ACAAAATTCTGATTAGTTGATAATATTGGTTGATAACTTTGTGAAAGATTCCTGTTGAAAGGTTTCATTAACTCCTAATT
CATGTCGAGTAGACCTTGTTGTTGTGAGAATTCTTAATTCATGCGTTGTAGGGAGGGACTTATGTCACCACAAACAGAGA
CTAAAGCAAGTGTTGGATTTAAGGCTGGTGTTAAAGATTACAAATTGACTTATTATACTCCTGAATATGAAACCAAAGAT
ACTGATATCTTGGCAGCATTCCGAGTAACTCCTCAACCTGGAGTTCCGCCTGAGGAAGCAGGAGCTGCGGTAGCTGC
>454305 ; superkingdom: Eukaryota, kingdom: Viridiplantae, phylum: Streptophyta, subclass: rosids, order: Rosales, family: Rhamnaceae, tribe: Rhamneae, genus: Rhamnus, species: Rhamnus cathartica ; 454305
GAAATTTTTTGCGAAAATTATTTAAAGAAAAATAAATGTTCGATAGTCAAGCAAGTTAAGTTGATCGGTTAATTCAATAA
GAAATACGAAATGGGCGTTAGTACCCGACTTTGTTGGTACCATCCAACCTAATTCAATTGTTTACTTATTTAATTTCAAT
GAGTGAATTTTCAAGTTCAACCAAAACCCATTTTCAAATTTCAAGTGGATGAATAAAAATCGTGAGAAAGTCTTCCATTT
GCCTATCATTATAGACAATACCAGACATATTATCTATGGAATTCGAACCCGAACTCTATTTATGATTCATTTTTAGTGGC
CTTTATTTAGTTTAGCATATCGATTTATGCCTAGCCTACAATATCCTATACCCTATACTCTTCTTTTTTATTTTATTTAT
TATTTTTACTTTTTTTTTTTCTTTTTTATACCTATACCCTTTCTTTTTTTTCATGGACGAATTCCACATATTTTTACTAC
TAGGATTTACATATACAACATATATTACTGTCAAGAGCCAATTTCTTAGATATTTCGATTCAAAAAAAAAGGTAAGAGAT
TAGAAACTTGAAAAACAAAGATTGGGCAAAAATTGGGTTGCGCCATACATATGAAAGAGTATACAATAATGATGTATTTG
GCGAATCAAATACCACGGTCTAATAAAGAACCGTTCTGATTAGTTGATAATTTTGTGAAAGAAACCTGTGAAAGGTTTCA
TTAACCCCTAATTCATGTCGAGTAGACCTTGTTATTGCGAGAATTCTTAATTCATGAGTTGTAGGGAGGGACTTATGTCA
CCACAAACAGAGACTAAAGCAAGTGTTGGATTCAAGGCTGGTGTTAAAGATTATAAATTGACTTATTATACTCCTGAATA
TGAAACCAAAGATACCGATATCTTGGCAGCATTTCGAGTAACTCCTCAACCCGGAGTTCCACCTGAGGAAGCAGGG
>458317 ; superkingdom: Eukaryota, kingdom: Viridiplantae, phylum: Streptophyta, class: Polypodiopsida, order: Polypodiales, family: Blechnaceae, genus: Stenochlaena, species: Stenochlaena tenuifolia ; 458317
GTTGGATTCAAAGCTGGTGTCAAAGATTATCGATTGACCTATTACACCCCCGAATACAAAACCAAAGATACCGATATCTT
AGCAGCCTTCCGAATGACCCCACAACCCGGGGTACCGGCTGAGGAAGCTGGAGCTGCGGTAGCTGCGGAATCCTCCACAG
GTACGTGGACCACTGTATGGACAGATGGGTTGACCAGTCTTGACCGTTATAAGGGCCGCTGCTACGACATTGAACCCGTT
GCTGGAGAAGAAAACCAGTATATTGCTTATGTAGCTTATCCTTTGGATCTATTTGAAGAAGGTTCTGTCACCAATTTGTT
CACTTCCATTGTAGGTAATGTTTTCGGATTTAAAGCTCTACGCGCCCTACGCTTGGAAGATATTCGAGTCCCTCCTGCTT
ATTCTAAAACTTTCATTGGACCGCCTCATGGTATTCAAGTCGAGAGGGATAAACTGAACAAATATGGACGCCCCTTATTG
GGATGTACAATCAAGCCAAAATTAGGTCTGTCTGCTAAAAATTATGGTAGAGCCGTCTATGAATGCCTTCGTGGTGGACT
TGATTTTACAAAAGATGATGAAAACGTAAATTCCCAGCCATTCATGCGTTGGAGAGATCGCTTCTTATTCGTAGCAGAAG
CTCTTTTCAAAGCCCTGGCTGAAACGGGCGAAATCAAAGGGCATTACTTAAATGCTACTGCAGGTACGTGTGAAGAAATG
ATTAAGAGAGCTGTTTTTGCTAGAGAGTTGGGTGCACCAATAGTCATGCATGATTACTTGACCGGAGGATTTACCGCAAA
TACCAGCTTAGCTTATTATTGCCGAGACAATGGACTGCTTCTCCACATTCACCGCGCGATGCATGCTGTTATCGATAGAC
AACGAAATCACGGTATGCATTTTCGTGTATTGGCTAAAGCATTACGCATGTCCGGTGGAGATCATATACACGCCGGAACT
GTAGTAGGCAAACTAGAAGGTGAACGGGAAGTGACTCTGGGTTTCGTCGATTTACTTCGCGACGATTATATTGAAAAAGA
TCGTAGCCGTGGTATCTATTTCACACAAGATTGGGTATCTATGCCGGGTGTAATCCCCGTAGCTTCGGGGGGTATCCACG
TTTGGCACATGCCCGCTCTAACCGAAATATTTGGGGATGACGCTGTATTACAGTTCGGTGGAGGAACCTTGGGACACCCT
TGGGGAAACGCACCCGGTGCGGAACGCAACCGAGTCGCATTAGAAGCTTGTGTACAGGCTCGTAATGAGGGTCGCGATCT
CGCTCGTGAAGGTAATGAAATTATTCGTGAAGCTAGTAAG
>458319 ; superkingdom: Eukaryota, kingdom: Viridiplantae, phylum: Streptophyta, class: Polypodiopsida, order: Polypodiales, family: Tectariaceae, genus: Tectaria, species: Tectaria gaudichaudii ; 458319
GTTGGATTCAAAGCTGGTGTCAAAGATTATCGATTGACTTATTACACCCCCGAATACAAGACCAAAGATACCGATATCTT
AGCAGCTTTTCGGATGACTCCACAACCTGGAGTACCGGCTGAGGAAGCCGGAGCTGCGGTAGCTGCAGAATCCTCCACGG
GTACGTGGACCACTGTATGGACAGATGGGTTGACCAGTCTTGACCGTTACAAGGGCCGATGCTACGACATCGAACCCGTC
GCTGGAGAGGAAAACCAGTATATCGCGTATGTAGCTTATCCTTTGGATCTATTCGAAGAAGTTTCTGTGACCAATTTGTT
CACCTCCATCGTAGGTAATGTCTTCGGATTTAAGGCTCTACGCGCTCTACGCTTGGAAGACCTTAGAATTCCTCCTGCTT
ATTCTAAAACTTTCATGGGACCGCCTCATGGTATTCAGGTTGAAAGGGATAAACTGAACAAATATGGCCGTCCCTTATTG
GGATGTACAATCAAGCCAAAATTAGGTCTGTCTGCTAAAAATTATGGTAGAGCCGTCTACGAATGCCTTCGTGGCGGACT
TGATTTCACAAAAGATGATGAAAATGTGAATTCCCAGCCATTCATGCGTTGGAGAGATCGCTTTCTATTCGTGGCAGAAG
CTCTTTTCAAATCCCAGGCTGAAACGGGGGAAATCAAAGGGCATTACTTAAATGCTACTGCAGGTACATGTGAGGAGATG
ATGAAAAGAGCTGTTTTCGCCAGGGAGTTGGGTGCACCAATTGTTATGCATGACTACCTGACCGGAGGGTTTACCGCAAA
TACCAGCTTAGCTCATTATTGTAGAGATAATGGACTGCTTCTTCATATTCACCGTGCGATGCATGCTGTGATCGATAGAC
AACGAAATCACGGTATGCATTTTCGCGTATTGGCCAAAGCGTTACGCATGTCCGGTGGAGATCATATACACGCCGGAACT
GTAGTGGGCAAACTAGAAGGGGAACGAGAAGTCACCCTTGGCTTCGTCGATTTACTTCGCGACGATTACGTTGAAAAAGA
TCGTAAACGTGGTATCTATTTCACTCAAGATTGGGTATCTATGCCGGGTGTAATCCCCGTAGCTTCGGGGGGTATCCACG
TCTGGCACATGCCTGCTCTAACCGAAATCTTTGGGGATGATTCCGTATTACAGTTTGGCGGAGGAACCTTAGGACATCCT
TGGGGAAACGCACCAGGTGCAGTAGCCAACCGAGTCGCATTAGAAGCTTGCGTACAGGCTCGTAATGAGGGTCGCGACCT
TGCCCGTGAAGGTAATGAAATTATTCGTGAAGCTAGTAAG
>458321 ; superkingdom: Eukaryota, kingdom: Viridiplantae, phylum: Streptophyta, class: Polypodiopsida, order: Polypodiales, family: Thelypteridaceae, genus: Thelypteris, species: Thelypteris palustris ; 458321
GTTGGATTCAAAGCTGGTGTCAAAGATTACCGATTGACCTATTACACCCCCGAATACAAGACCAAAGATACCGATGTCTT
AGCAGCCTTCCGAATGACCCCACAACCCGGAGTACCTGCTGAGGAAGCCGGAGCTGCGGTAGCTGCGGAATCCTCTACAG
GTACGTGGACCACTGTCTGGACAGACGGGTTGACCAGCCTTGACCGTTACAAGGGCCGATGCTACGACATTGAACCCGTC
GCTGGGGAAGAAAACCAGTATATTGCGTATGTAGCTTATCCCTTGGATCTATTCGAAGAAGGTTCTGTCACCAACTTGTT
CACTTCCATCGTAGGTAATGTTTTCGGATTTAAGGCTCTACGCGCTCTACGCTTGGAAGACCTTCGAATCCCTCCTGCTT
ATTCTAAAACTTTCATCGGACCGCCTCATGGTATTCAGGTCGAAAGGGATAAACTGAACAAGCATGGACGTCCCTTATTG
GGATGTACAATCAAGCCGAAATTAGGTCTGTCTGCTAAGAATTATGGTAGAGCCGTCTATGAATGCCTTCGTGGTGGACT
TGATTTTACAAAGGATGATGAAAACGTCAATTCCCAGCCATTCATGCGTTGGAGAGATCGCTTCTTATTCGTAGCAGAAG
CTCTTTTCAAATCCCAGGCTGAAACAGGCGAGATTAAGGGGCATTACTTAAATGCTACTGCAGGTACGTGTGAAGAAATG
TTGAAGAGAGCTGTTTTTGCTAGAGAGTTGGGTGCACCAATCGTCATGCATGACTATCTGACCGGAGGGTTTACCGCAAA
TACCAGCTTAGCTATTTACTGCAGAGACAATGGACTGCTTCTCCATATTCACCGTGCGATGCATGCTGTAATCGATAGGC
AACGAAATCACGGTATACATTTTCGCGTCCTGGCCAAAGCATTACGCATGTCCGGTGGGGATCATATACACTCCGGAACT
GTAGTAGGCAAACTAGAAGGGGAACGAGAAGTCACTTTGGGTTTCGTCGATTTACTTCGCGATGATTACATTGAGAAAGA
TCGTAGCCGTGGTATATATTTCACACAAGATTGGGTATCTATGCCGGGTGTACTCCCCGTAGCTTCGGGGGGTATCCACG
TCTGGCACATGCCCGCTCTAACTGAAATCTTTGGGGACGACTCTGTCTTACAGTTCGGCGGAGGAACCTTAGGACATCCT
TGGGGAAATGCACCCGGTCGGGTACGCAACCGAGTCGCATTAGAAGCTTGCGTACAGGCTCGCAACGAGGGTCGTGATCT
CGCTCGTGAAGGTAATGAAATTATCCGTGAAGCTAGTAAG
>458323 ; superkingdom: Eukaryota, kingdom: Viridiplantae, phylum: Streptophyta, class: Polypodiopsida, order: Hymenophyllales, family: Hymenophyllaceae, genus: Vandenboschia, species: Vandenboschia davallioides ; 458323
TTTGGATTCAAAGCTGGTGTTAAAGATTATCGATTAACTTATTATACTCCCGACTATGAAACCCTGGACACTGATATCTT
GGCAGCCTTCCGAATGACTCCACAACCTGGAGTACCACCAGAAGAAGCTGGAGCTGCAGTAGCTGCAGAATCTTCAACGG
GTACATGGACCACGGTATGGACAGATGGGCTTACTAGCCTTGATCGTTACAAGGGTCGATGCTATGATATCGAACCCGTT
CTTGGAGAAGAGAATCAATTTATTGCATATGTGGCCTATCCTTTAGATCTCTTTGAAGAAGGTTCTGTTACTAATCTATT
CACTTCGATTGTAGGTAACGTATTCGGATTTAAAGCCTTACGCGCCCTACGGTTGGAAGATCTAAGAATACCCCCTGCTT
ATTCTAAGACTTTTATGGGCCCACCTCATGGTATCCAAGTTGAAAGGGATAAACTGAACAAGTATGGTCGTCCTTTTTTA
GGATGTACAATCAAACCAAAGTTGGGTTTATCTGCTAAGAATTATGGTAGGGCTGTTTATGAATGTCTTCGTGGTGGACT
CGATTTTACTAAGGATGATGAAAACGTAAACTCTCAACCATTCATGCGTTGGCGGGATCGTTTCTTATTCGTAGCAGAAG
CTCTCTTTAAAGCTCAATCCGAAACGGGTGAGATTAAAGGGCATTATCTAAATGCTACTGCAGGTACATGTGAAGAAATG
TTAAAGAGAGCAATCTTTGCTAGAGAATTGGGAGCACCTATTGTCATGCATGATTACCTTACAGGAGGTTTTACTGCAAA
TACTAGCCTAGCTTACTACTGTCGAGATAACGGCTTACTACTTCATATTCACCGCGCAATGCATGCTGTTATTGATAGAC
AGAAAAATCATGGTATGCACTTCCGTGTATTAGCCAAAGCGGTACGTATGTCTGGTGGAGATCATGTCCATGGCGGGACT
GTAGTAGGTAAACTGGAAGGAGAACGGGACATTACTTTAGGATTCGTCGATTTGTTACGTGACGATTATATCGAGAAAGA
CCGAAGCCGTGGTATCTATTTCACTCAAGATTGGGTCTCTATGCCAGGTGTATTACCTGTAGCTTCAGGAGGTATTCATG
TTTGGCATATGCCTGCTCTAACTGAAATATTTGGAGACGATTCTGTCTTACAGTTCGGTGGTGGAACCTTAGGGCATCCT
TGGGGAAATGCACCGGGTGCGGTGGCTAATAGAGTTGCATCAGAAGCTTGCGTACAAGCTCGTAATGAAGGGCGTGATCT
TGCTCGCGAAGGTAATGCTATTATTCGTGACGCTAGTAAG
>458325 ; superkingdom: Eukaryota, kingdom: Viridiplantae, phylum: Streptophyta, class: Polypodiopsida, order: Polypodiales, family: Woodsiaceae, genus: Woodsia, species: Woodsia obtusa ; 458325
GTTGGATTCAAAGCTGGTGTCAAAGATTACCGCCTGACCTACTACACCCCCGAATACAAGACCAAAGAGACCGACATCTT
AGCAGCCTTCCGAATGACTCCACAACCCGGAGTACCTGCTGAAGAAGCCGGAGCTGCAGTAGCTGCGGAATCCTCCACGG
GTACGTGGACCACTGTATGGACAGATGGGTTGACCAGTCTTGACCGTTACAAGGGCCGATGCTACGACATCGAACCCGTC
GCTGGAGAGGAGAACCAATATATCGCGTATGTTGCTTATCCTTTGGATCTATTTGAAGAAGGTTCTGTCACCAACCTGTT
CACTTCTATTGTAGGTAATGTTTTCGGATTTAAGGCTCTACGCGCCCTACGTTTGGAAGACCTTCGAATCCCCCCTGCTT
ATTCTAAAACTTTCATTGGACCGCCTCATGGTATTCAGGTCGAAAGGGATAAACTGAACAAATATGGACGTCCCTTACTG
GGATGTACAATCAAGCCAAAATTAGGTCTGTCTGCTAAGAATTATGGTAGGGCCGTCTATGAATGCCTTCGTGGTGGACT
TGATTTTACAAAAGATGATGAAAACGTAAATTCGCAGCCATTCATGCGTTGGAGAGATCGCTTCTTATTCGTAGCAGAAG
CTCTTTTCAAATCCCAGGCTGAAACAGGCGAAATTAAAGGGCATTACTTAAACGCTACTGCAGGTACGTGTGAGGAAATG
CTGAAGAGAGCTGTCTTTGCCAGAGAGTTGGGTGCACCAATCGTCATGCATGACTACCTGACCGGAGGGTTTACCGCAAA
TACCAGCTTAGCTTTTCATTGTAGAGACAATGGATTACTTCTTCATATTCACCGTGCGATGCATGCTGTGATCGATAGAC
AACGAAATCATGGCATACATTTTCGTGTATTGGCCAAAGCATTACGCATGTCCGGTGGAGACCATATACACGCCGGAACT
GTAGTAGGCAAACTGGAAGGGGAACGAGAAGTCACCTTGGGTTTTGTCGATTTACTTCGCGACGATTACTTNGAAAAAGA
TCGTAGCCGTGGTATCTATTTCACACAAGATTGGGTATCTATGCCGGGTGTACTCCCCGTAGCTTCGGGGGGTATCCACG
TCTGGCACATGCCCGCTCTAACCGAAATTTTTGGGGACGACTCTGTCTTACAGTTCGGCGGAGGAACCTTGGGACATCCT
TGGGGAAATGCACCCGGTGCCGTAGCTAACCGAGTCGCATTAGAAGCTTGCGTACAGGCTCGTAACGAGGGTCGTGATCT
CGCTCGTGAAGGTAATGAAATTATTCGTGAAGCTAGTAAG
>458327 ; superkingdom: Eukaryota, kingdom: Viridiplantae, phylum: Streptophyta, class: Polypodiopsida, order: Polypodiales, family: Blechnaceae, genus: Woodwardia, species: Woodwardia fimbriata ; 458327
CTGGAGAGGAAAACCAGTATATCGCATATGTAGCTTATCCTTTGGATCTATTTGAAGAAGGTTCTGTCACCAACTTGTTC
ACTTCCATTGTAGGTAATGTTTTCGGATTTAANGCTCTACGCGCCCTACGCTTGGAAGATCTTCGAATCCCTCCTGCCTA
TTCTAAAACTTTCATTGGACCGCCTCATGGTATTCAAGTCGNAAGGGATAAACTGAACAAATATGGACGTCCCTTATTGG
GATGTACAATCAAGCCAAAATTAGGTCTGTCTGCTAAAAATTATGGTAGGGCCGTCTACGAATGCCTTCGTGGTGGACTT
GATTTTACGAAAGATGATGAAAATGTAAATTCCCAGCCATTCATGCGTTGGAGAGATCGCTTCCTATTCGTAGCAGAAGC
TCTTTTCAAATCCCAGGCTGAAACGGGCGAAATCAAAGGGCATTACTTAAATGCTACTGCAGGTACGTGTGAAGAGATGT
TGAAGAGAGCTGTTTTTGCTAGAGAGTTGGGTGTACCAATAGTCATGCATGACTACTTGACCGGAGGGTTTACCGCAAAT
ACCAGCTTAGCTTTTTACTGCCGAGACAATGGACTGCTTCTTCATATCCACCGTGCGATGCATGCTGTTATCGATAGACA
ACGAAATCACGGTATACATCTCCGTGTATTGGCCAAAGCATTACGCATGTCCGGTGGAGATCATATACACGCTGGAACTG
TAGTAGGCAAACTAGAAGGTGAACGGGAAGTCACTTTGGGTTTCGTCGATTTACTTCGCGACGATTATATCGAAAAAGAT
CGTAGCCGCGGTATCTATTTCACGCAAGATTGGGTATCTATGCCGGGTGTACTCCCCGTAGCTTCGGGGGGTATCCACGT
TTGGCACATGCCCGCCCTAACCGAAATCTTTGGGGACGACTCTGTTTTACAGTTCGGTGGAGGAACCTTGGGACATCCTT
GGGGAAACGCACCCGGTGCCGAAGCCAACCGAGTCGCGTTGGAAGCTTGTGTACAGGCTCGCAATGAGGGTCGTGATCTT
GCTCGTGAGGGTAATGAAATTATTCGCGAAGCTACTAAGTGGAGTCCTGAACTAGC
>459066 ; superkingdom: Eukaryota, kingdom: Viridiplantae, phylum: Streptophyta, order: Saxifragales, family: Saxifragaceae, genus: Astilboides, species: Astilboides tabularis ; 459066
GTTGGATTCAAAGCTGGTGTTAAAGATTACAAATTGACTTATTATACTCCTGATTATGAAACCAAAGATACTGATATCTT
GGCAGCATTCCGAGTAACTCCTCAACCTGGAGTTCCACCTGAGGAAGCGGGGGCAGCGGTAGCTGCTGAATCTTCTACTG
GTACATGGACAACTGTGTGGACCGATGGACTTACCAGCCTTGATCGTTACAAAGGACGATGCTATCACATCGAGCCCGTT
GCTGGAGAAGAAAATCAATTTATTGCTTATGTAGCTTACCCCTTAGACCTTTTTGAAGAAGGTTCNNNNACTAACNNNTT
TACTTCCATTGTGGGTAATGTATTTGGGTTCAAAGCCCTGCGCGCTCTACGTCTAGAGGATCTGCGAATCCCTGTTGCTT
ATGTTAAAACTTTTCAAGGCCCGCCTCATGGCATCCAAGTTGAGAGAGATAAATTGAACAAGTATGGTCGTCCCCTATTG
GGATGTACTATTAAACCTAAATTGGGGTTATCTGCTAAGAACTACGGTAGAGCAGTTTATGAATGTCTCCGTGGTGGACT
TGACTTTACCAAAGATGATGAAAACGTGAACTCCCAACCATTTATGCGTTGGAGAGACCGTTTCTTATTTTGTGCCGAAG
CACTTTATAAAGCACAAGCTGAAACAGGTGAAATCAAAGGGCATTACTTGAATGCTACTGCAGGTACATGCGAAGAAATG
ATCAAAAGGGCAGTATTTGCCAGAGAATTGGGAGTTCCTATCGTAATGCACGATTACTTAACAGGGGGATTCACTGCAAA
TACTAGCTTAGCTCATTATTGCCGAGATAATGGCCTACTTCTTCACATCCATCGTGCAATGCATGCAGTTATTGATAGAC
AGAAGAATCATGGTATACACTTTCGTGTACTAGCTAAAGCGTTACGTATGTCTGGTGGAGATCATATTCACTCTGGTACC
GTAGTAGGTAAACTTGAAGGGGAAAGAGAGATCACTTTGGGCTTTGTTGATTTACTACGTGATGATTTTATTGAAAAAGA
CCGAAGTCGCGGTATTTATTTCACTCAAGATTGGGTTTCTCTACCTGGTGTTCTGCCCGTGGCTTCAGGGGGTATTCACG
TTTGGCATATGCCTGCTCTGACCGAGATCTTTGGAGATGATTCCGTACTACAGTTCGGTGGAGGAACTTTAGGACACCCT
TGGGGAAATGCACCGNNNNCCGTAGCTAATCGAGTTGCTCTAGAAGCATGTGTACAAGCTCGTAATGAGGGACGTGATCT
TGCTCGTGAGGGTAATGAAATTATCCGTGAGGCTTGCAAATGGAGTCCTGAACTAGCTGCTGCTTGTGAAGTATGGAAGG
AGATCAAATTTGAATTCGAGGCAATGGATACTTTGTAA
>459068 ; superkingdom: Eukaryota, kingdom: Viridiplantae, phylum: Streptophyta, order: Saxifragales, family: Saxifragaceae, genus: Bergenia, species: Bergenia cordifolia ; 459068
GTTGGATTCAAAGCTGGTGTTAAAGATTACAAATTGACTTATTATACTCCTGATTATGAAACCAAAGATACTGATATCTT
GGCAGCATTCCGAGTAACTCCTCAACCTGGAGTTCCACCTGAGGAAGCGGGGGCAGCGGTAGCTGCTGAATCTTCTACTG
GTACATGGACAACTGTGTGGACCGATGGACTTACCAGCCTTGATCGTTACAAAGGACGATGCTATCACATCGAGCCCGTT
GCTGGAGAAGAAAATCAATATATTGCTTATGTAGCTTACCCCTTAGACCTTTTTGAAGAAGGTTCTGTTACTAACATGTT
TACTTCCATTGTGGGTAATGTATTTGGGTTCAAAGCCCTGCGCGCTCTACGTCTAGAGGATCTGCGAATCCCTGCTGCTT
ATGCTAAAACTTTTCAAGGCCCGCCTCATGGCATCCAAGTTGAGAGAGATAAATTGAACAAGTATGGTCGTCCCCTATTG
GGATGTACTATTAAACCTAAATTGGGGTTATCTGCTAAGAACTACGGTAGAGCAGTTTATGAATGTCTCCGTGGTGGACT
TGACTTTACCAAAGATGATGAAAACGTGAACTCCCAACCATTTATGCGTTGGAGAGACCGTTTCTTATTTTGTGCCGAAG
CAATTTATAAAGCACAAGCTGAAACAGGTGAAATCAAAGGGCATTACTTGAATGCTACTGCAGGTACATGCGAAGAAATG
ATCAAAAGGGCAGTATTTGCCAGAGAATTGGGAGTTCCTATCGTAATGCACGATTACTTAACAGGGGGATTCACTGCAAA
TACTAGCTTATCTCATTATTGCCGAGATAATGGCCTACTTCTTCACATCCATCGTGCAATGCATGCCGTTATTGATAGAC
AGAAGAATCATGGTATACACTTTCGTGTACTAGCTAAAGCGTTACGTATGTCTGGTGGAGATCATATTCACTCTGGTACC
GTAGTAGGTAAACTTGAAGGGGAAAGAGAGATCACTTTGGGCTTTGTTGATTTACTACGTGATGATTTTATTGAAAAAGA
CCGAAGTCGCGGTATTTATTTCACTCAAGATTGGGTCTCTCTACCTGGTGTTCTGCCCGTGGCTTCAGGGGGTATTCACG
TTTGGCATATGCCTGCTCTGACCGAGATCTTTGGAGATGATTCCGTACTACAGTTCGGTGGAGGAACTTTAGGACACCCT
TGGGGAAATGCACCGGGTGCCGTAGCTAATCGAGTTGCTCTAGAAGCATGTGTACAAGCTCGTAATGAGGGACGTGATCT
TGCTCGTGAGGGTAATGAAATTATCCGTGAGGCTTGCAAATGGAGTCCTGAACTAGCTGCTGCTTGTGAAGTATGGAAGG
AGATCAAATTTGAATTCGAGGCAATGGATACTTTGTAA
>459070 ; superkingdom: Eukaryota, kingdom: Viridiplantae, phylum: Streptophyta, order: Saxifragales, family: Saxifragaceae, genus: Bolandra, species: Bolandra oregana ; 459070
GTTGGATTCAAAGCTGGTGTTAAAGATTACAAATTGACTTATTATACTCCTGATTATGAAACCAAAGATACTGATATCTT
GGCAGCATTTCGAGTAACTCCTCAACCTGGAGTTCCACCTGAGGAAGCGGGGGCAGCGGTAGCTGCTGAATCTTCTACTG
GTACATGGACAACTGTGTGGACCGATGGACTTACCAGCCTTGATCGTTACAAAGGACGATGCTATCACATAGAGCCCGTT
GCTGGAGAAGAAAATCAATATATTGCTTATGTAGCTTACCCCTTAGACCTTTTTGAAGAAGGTTCTGTTACTAACATGTT
TACTTCCATTGTGGGTAATGTATTTGGGTTCAAAGCCCTGCGCGCTCTACGTCTAGAGGATCTGCGAATACCTGCTGCTT
ATGCTAAAACTTTTCAAGGCCCGCCTCATGGCATCCAAGTTGAGAGAGATAAATTGAACAAGTATGGTCGTCCCCTATTG
GGATGTACTATTAAACCTAAACTGGGCTTATCTGCTAAGAACTACGGTAGAGCAGTTTATGAATGTCTCCGTGGTGGACT
TGACTTTACCAAAGATGATGAAAACGTGAACTCCCAGCCATTTATGCGTTGGAGAGACCGTTTCTTATTTTGTGCCGAAG
CANTTTATAAAGCACAAGCTGAAACAGGTGAAATCAAAGGGCATTACTTGAATGCTACTGCAGGTACATGCGAAGAAATG
ATCAAAAGGGCAGTATTTGCCAGAGAGTTGGGAGTTCCTATCGTAATGCATGATTACTTAACAGGGGGATTCACTGCAAA
TACTAGCTTATCTTATTATTGCCGAGATAATGGCCTACTTCTTCACATCCATCGTGCAATGCATGCAGTTATTGATAGAC
AGAAGAATCATGGTATNCNCTTTCGTGTACTAGCTAAAGCGTTACGTATGTCTGGTGGAGATCATATTCACTCTGGTACC
GTAGTAGGTAAACTTGAAGGGGAAAGAGAGATCACTTTGGGATTTGTTGATTTACTACGTGATGATTTGATTGAAAAAGA
CCGAAGTCGCGGTATTTATTTCACTCAAGACTGGGTCTCTCTACCAGGTGTTCTGCCCGTGGCTTCAGGGGGTATTCACG
TTTGGCATATGCCTGCTCTGACCGAGATCTTTGGAGATGATTCCGTATTACAGTTCGGTGGAGGAACTTTAGGACACCCT
TGGGGAAATGCACCGGGTGCCGTAGCTAATCGAGTTGCTCTAGAAGCATGTGTACAAGCTCGTAATGAGGGACGTGATCT
TGCTCGTGAGGGTAATGAAATTATCCGTGAGGCTTGCAAATGGAGTCCTGAACTAGCTGCTGCTTGTGAAGTATGGAAGG
AGATCAAATTTGAATTCGAGGCAATGGATACTTTGTAA
>459072 ; superkingdom: Eukaryota, kingdom: Viridiplantae, phylum: Streptophyta, order: Saxifragales, family: Saxifragaceae, genus: Elmera, species: Elmera racemosa ; 459072
GTTGGATTCAAAGCTGGTGTTAAAGATTACAAATTGACTTATTATACTCCTGATTATGAAACCAAAGATACTGATATCTT
GGCAGCATTCCGAGTAACTCCTCAACCTGGAGTTCCACCTGAGGAAGCGGGGGCAGCGGTAGCTGCTGAATCTTCTACTG
GTACATGGACAACTGTGTGGACCGATGGACTTACCAACCTTGATCGTTACAAAGGACGATGCTATCACATCGAGCCCGTT
GCTGGAGAAGAAAGTCAATTTATTGCTTATGTAGCTTACCCCTTAGACCTTTTTGAAGAAGGTTCTGTTACTAACATGTT
TACTTCCATTGTGGGTAATGTATTTGGGTTCAAAGCCCTGCGCGCTCTACGTCTAGAGGATCTGCGAATCCCTGCTGCTT
ATGCTAAAACTTTTCAAGGCCCGCCTCATGGCATCCAAGTTGAGAGAGATAAGTTGAACAAGTATGGTCGTCCCCTATTG
GGATGTACTATTAAACCTAAATTGGGGTTATCTGCTAAGAACTACGGTAGAGCAGTTTATGAATGTCTCCGTGGTGGACT
TGACTTTACCAAAGATGATGAAAACGTGAACTCCCAACCATTTATGCGTTGGAGAGACCGTTTCTTATTTTGTGCCGAAG
CACTTTATAAAGCACAAGCTGAAACAGGTGAAATCAAAGGGCATTACTTGAATGCTACTGCAGGTACATGCGAAGAAATG
ATCAAAAGGGCAGTATTTGCCAGAGAATTGGGAGTTCCTATCGTAATGCACGATTACTTAACAGGGGGATTCACTGCAAA
TACTAGCTTATCTTATTATTGCCGAGATAATGGCCTACTTCTTCACATCCATCGTGCAATGCATGCAGTTATTGATAGAC
AGAAGAATCATGGTATACACTTTCGTGTACTAGCTAAAGCGTTACGTATGTCTGGTGGAGATCATATTCACTCTGGTACC
GTAGTAGGTAAACTTGAAGGGGAAAGAGAGATCACTTTGGGCTTTGTTGATTTACTACGTGATGATTTGATTGAAAAAGA
TCGAAGTCGCGGTATTTATTTCACTCAAGATTGGGTCTCTCTACCAGGTGTTCTGCCCGTGGCTTCAGGGGGTATTCACG
TTTGGCATATGCCTGCTCTGACCGAGATCTTTGGAGATGATTCTGTACTACAGTTCGGTGGAGGAACTTTAGGACACCCT
TGGGGAAATGCACCGGGTGCCGTAGCTAATCGAGTTGCTCTAGAAGCATGTGTACAAGCTCGTAATGAAGGACGTGATCT
TGCTCGTGAGGGTAATGAAATTATCCGTGAGGCTTGCAAATGGAGTCCTGAACTAGCTGCTGCTTGTGAAGTATGGAAGG
AGATCAAATTTGAATTCGAGGCAATGGATACTTTGTAA
>459074 ; superkingdom: Eukaryota, kingdom: Viridiplantae, phylum: Streptophyta, order: Saxifragales, family: Saxifragaceae, genus: Jepsonia, species: Jepsonia parryi ; 459074
GTTGGATTCAAAGCTGGTGTTAAAGATTACAAATTGACTTATTATACTCCTGATTATGAAACCAAAGATACTGATATCTT
GGCAGCATTTCGAGTAACTCCTCAACCTGGAGTTCCACCTGAGGAAGCGGGGGCAGCGGTAGCTGCTGAATCTTCTACTG
GTACATGGACAACTGTGTGGACCGATGGACTTACCAGCCTTGATCGTTACAAAGGACGATGCTATCACATAGAGCCCGTT
GCTGGAGAAGAAAATCAATATATTGCTTATGTAGCTTACCCCTTAGACCTTTTTGAAGAAGGTTCTGTTACTAACATGTT
TACTTCCATTGTGGGTAATGTATTTGGGTTCAAAGCCCTGCGCGCTCTACGTCTAGAGGATCTGCGAATCCCTGCTGCTT
ATGCTAAAACTTTTCAAGGCCCGCCTCATGGCATCCAAGTTGAGAGAGATAAATTGAACAAGTATGGTCGTCCCCTATTG
GGATGTACTATTAAACCTAAATTGGGCTTATCTGCTAAGAACTACGGTAGAGCAGTTTATGAATGTCTCCGTGGTGGACT
TGACTTTACCAAAGATGATGAAAACGTGAACTCCCAACCATTTATGCGTTGGAGAGACCGTTTCTTATTTTGTGCCGAAG
CAATTTATAAAGCACAAGCTGAAACAGGTGAAATCAAAGGGCATTACTTGAATGCTACTGCAGGTACATGCGAAGAAATG
ATCAAAAGGGCAGTATTTGCCAGAGAGTTGGGAGTTCCTATCGTAATGCATGATTACTTAACGGGGGGATTCACTGCAAA
TACTAGCTTATCTCATTATTGCCGAGATAATGGCCTACTTCTTCACATCCATCGTGCAATGCATGCAGTTATTGATAGAC
AGAAGAATCATGGTATACACTTTCGTGTACTAGCTAAAGCGTTACGTATGTCTGGTGGAGATCATATTCACTCTGGTACC
GTAGTAGGTAAACTTGAAGGGGAAAGAGAGATCACTTTGGGATTTGTTGATTTACTACGTGATGATTTGATTGAAAAAGA
CCGAAGTCGCGGTATTTATTTCACTCAAGACTGGGTCTCTCTACCAGGTGTTCTGCCCGTGGCTTCAGGGGGTATTCACG
TTTGGCATATGCCTGCTCTGACCGAGATCTTTGGAGATGATTCCGTATTACAGTTCGGTGGAGGAACTTTAGGACACCCT
TGGGGAAATGCACCGGGTGCCGTAGCTAACCGAGTTGCTCTAGAAGCATGTGTACAAGCTCGTAATGAGGGACGTGATCT
TGCTCGTGAGGGTAATGAGATTATCCGTGAGGCTTGCAAATGGAGTCCTGAACTAGCTGCTGCTTGTGAAGTATGGAAGG
AGATCAAATTTGAATTCGAGGCAATGGATACTTTGTAA
>459076 ; superkingdom: Eukaryota, kingdom: Viridiplantae, phylum: Streptophyta, order: Saxifragales, family: Saxifragaceae, genus: Mukdenia, species: Mukdenia rosii ; 459076
GTTGGATTCAAAGCTGGTGTTAAAGATTACAAATTGACTTATTATACTCCTGATTATGAAACCAAAGATACTGATATCTT
GGCAGCATTCCGAGTAACTCCTCAACCTGGAGTTCCACCTGAGGAAGCGGGGGCAGCGGTAGCTGCTGAATCTTCTACTG
GTACATGGACAACTGTGTGGACCGATGGACTTACCAGCCTTGATCGTTACAAAGGACGATGCTATCACATCGAGCCCGTT
GCTGGAGAAGAAAATCAATATATTGCTTATGTAGCTTACCCCTTAGACCTTTTTGAAGAAGGTTCTGTTACTAACATGTT
TACTTCCATTGTGGGTAATGTATTTGGGTTCAAAGCCCTGCGCGCTCTACGTCTAGAGGATCTGCGAATCCCTGTTGCTT
ATGTTAAAACTTTTCAAGGCCCGCCTCATGGCATCCAAGTTGAGAGAGATAAATTGAACAAGTATGGTCGTCCCCTATTG
GGATGTACTATTAAACCTAAATTGGGGTTATCTGCTAAGAACTACGGTAGAGCAGTTTATGAATGTCTCCGTGGTGGACT
TGACTTTACCAAAGATGATGAAAACGTGAACTCCCAACCATTTATGCGTTGGAGAGACCGTTTCTTATTTTGTGCCGAAG
CACTTTATAAAGCACAAGCTGAAACAGGTGAAATCAAAGGGCATTACTTGAATGCTACTGCAGGTACATGCGAAGAAATG
ATCAAAAGGGCAGTATTTGCCAGAGAATTGGGAGTTCCTATCGTAATGCACGATTACTTAACAGGGGGATTCACTGCAAA
TACTAGCTTATCTCATTATTGCCGAGATAATGGCCTACTTCTTCACATCCATCGTGCAATGCATGCAGTTATTGATAGAC
AGAAGAATCATGGTATACACTTTCGTGTACTAGCTAAAGCGTTACGTATGTCTGGTGGAGATCATATTCACTCTGGTACC
GTAGTAGGTAAACTTGAAGGGGAAAGAGAGATCACTTTGGGCTTTGTTGATTTACTACGTGATGATTTTATTGAAAAAGA
CCGAAGTCGCGGTATTTATTTTACTCAAGATTGGGTCTCTTTACCTGGTGTTCTGCCCGTGGCTTCAGGGGGTATTCACG
TTTGGCATATGCCTGCTCTGACCGAGATCTTTGGAGATGATTCCGTACTCCAGTTCGGTGGAGGAACTTTAGGACACCCT
TGGGGAAATGCGCCGGGTGCCGTAGCTAATCGAGTTGCTCTAGAAGCATGTGTACAAGCTCGTAATGAGGGACGTGATCT
TGCTCGTGAGGGTAATGAAATTATCCGTGAGGCTTGCAAATGGAGTCCTGAACTAGCTGCTGCTTGTGAAGTATGGAAGG
AGATCAAATTTGAATTCGAGGCAATGGATACTTTGTAA
>459078 ; superkingdom: Eukaryota, kingdom: Viridiplantae, phylum: Streptophyta, order: Saxifragales, family: Saxifragaceae, genus: Peltoboykinia, species: Peltoboykinia tellimoides ; 459078
GTTGGATTCAAAGCTGGTGTTAAAGATTACAAATTGACTTATTATACTCCTGATTATGAAACCAAAGATACTGATATCTT
GGCAGCATTCCGAGTAACTCCTCAACCTGGAGTTCCACCTGAGGAAGCGGGGGCAGCGGTAGCTGCTGAATCTTCTACTG
GTACATGGACAACTGTGTGGACCGATGGACTTACCAGCCTTGATCGTTACAAAGGACGATGCTATCACATCGAGCCCGTT
GCTGGAGAAGAAAATCAATATATTGNTTATGTAGCTTACCCCTTAGACCTTTTTGAAGAAGGTTCTGTTACTAACATGTT
TACTTCCATTGTGGGGAATGTGTTTGGGTTCAAAGCCCTGCGCGCTCTACGTCTAGAGGATCTGCGAATCCCTGTTGCTT
ATGTTAAAACTTTTCAAGGCCCGCCTCACGGTATCCAAGTTGAGAGAGATAAATTGAACAAGTATGGCCGTCCCCTATTG
GGATGTACTATTAAACCTAAATTGGGGTTATCTGCTAAGAACTACGGTAGAGCAGTTTATGAATGTCTCCGCGGTGGACT
TGACTTTACCAAAGATGATGAAAACGTGAACTCCCAACCATTTATGCGTTGGAGAGACCGTTTCTTATTTTGTGCCGAAG
CACTTTATAAAGCACAAGCTGAAACAGGTGAAATCAAAGGGCATTACTTGAATGCTACTGCAGGTACATGTGAAGAAATG
ATCAAAAGGGCAGTATTTGCCAGAGAATTGGGAGTTCCAATCGTAATGCACGATTACTTAACAGGGGGATTCACTGCAAA
TACTAGCTTATCTCATTATTGCCGAGATAATGGCCTACTTCTTCACATCCATCGTGCAATGCATGCAGTTATTGATAGAC
AGAAGAATCATGGTATACACTTTCGTGTACTAGCTAAAGCGTTACGTATGTCTGGTGGAGATCATATTCACTCTGGTACC
GTAGTAGGTAAACTTGAAGGGGAAAGGGAGATCACTTTGGGCTTTGTTGATTTACTACGTGATGATTTTATTGAAAAAGA
CCGAAGTCGGGGTATTTATTTTACTCAAGATTGGGTCTCTCTACCAGGTGTTCTGCCCGTGGCTTCAGGGGGTATTCACG
TTTGGCATATGCCTGCTTTGACCGAGATCTTTGGAGATGATTCCGTACTACAGTTCGGTGGAGGAACTTTAGGACACCCT
TGGGGAAATGCACCGGGTGCCGTAGCTAATCGAGTTGCTCTAGAAGCATGTGTACAAGCTCGTAATGAGGGACGCGATCT
TGCTCGTGAGGGTAATGAAATTATCCGTGAGGCTTGCAAATGGAGTCCTGAACTAGCTGCTGCTTGTTGTGTATGGAAGG
AGATCAAATTTGAATTCGAGGCAATGGATACTTTGTAA
>459080 ; superkingdom: Eukaryota, kingdom: Viridiplantae, phylum: Streptophyta, order: Saxifragales, family: Saxifragaceae, genus: Rodgersia, species: Rodgersia pinnata ; 459080
GTTGGATTCAAAGCTGGTGTTAAAGATTACAAATTGACTTATTATACTCCTGATTATGAAACCAAAGATACTGATATCTT
[truncated: 63,939,300 more chars]
