# Supplementary material for: Two New Computational Methods for Universal DNA Barcoding: A Benchmark Using Barcode Sequences of Bacteria, Archaea, Animals, Fungi, and Land Plants
Source: PLoS One. 2013 Oct 18;8(10):e76910. doi: 10.1371/journal.pone.0076910 (PMC3799923; doi:10.1371/journal.pone.0076910)
Supplement: Dataset S6 — Reference sequence sets of trnH - psbA of land plants. Nucleotide sequences used as reference sets of trnH-psbA of land plants. (ZIP) [file pone.0076910.s006.zip › plants_trnH-psbA_species.fasta]

>11739 ; superkingdom: Eukaryota, kingdom: Viridiplantae, phylum: Streptophyta, subclass: rosids, order: Fabales, family: Fabaceae, subfamily: Papilionoideae, tribe: Trifolieae, genus: Medicago, species: Medicago sativa ; 11739
TAATATTTTGGTTTAAAAAAAGGATACGAGTTTTTGAAAATAAAGGGGTATAAGGAGTAATATCAACATTGTTGATATTA
CTCCCCCTTTTACTTTTTGTTAGTAGTCTTTTTCTGTATACAATACATATACAGAAATTAATCCATATTTATTAAGGTTA
TTAAGGTTCATTTAGCATTTTTCTTTATTTCAAAAAAAAAAAATAAATTTGAAATTTTTAATTTATACGTTTCTCTCATC
AATCTTTTTGATCTTTTTGTAATACATATGACTTCACAATGTAAAATTAAGAAAAAAAAAAAGAAATGAATGTTTTCTTA
TTTTCTAGTATTTTAGAAGACTCATAAGAACTTAGAAGAGAAAAAAATAAATGATAAAGAAAAAGTCTAAAAAGTTATGT
AATTTAGACTATAGTATAGGGCGGATGTAGCCAAGTGGATCAAGGCAGTGGATTGTGAATCCACCATGCGCGGGTTCAAT
TCCCGTCATTCGCCC
>12107 ; superkingdom: Eukaryota, kingdom: Viridiplantae, phylum: Streptophyta, subclass: asterids, order: Solanales, family: Solanaceae, subfamily: Petunioideae, genus: Petunia, species: Petunia x hybrida ; 12107
TAAGATCCCAGTCTAGTCTATAGGAGGTTTTGAAAAGAAAGGAGCAATAATCATTTTCTTGTTCTATCAAGAGGGTGCTA
TTGCTCCTTTCTTTTTTTGTTTTTATTTACTAGTATTTTACTTACATAGACTTTTTTGTTTACATTAGAATGAAAGAAGG
AGAGGTTATTTTCCTGCAGTTATTCGTGTTTGAGTATTCTATTTTTATTTTGTATTGATTTAAAATTTGTAGGAAATATA
ACCTGTTCCTCTTGTTGTTAATGCTACTATATCTTTTTTTTCAGTCATTAAAAAAAAAAATAAAATTTTTACTTCATATT
CTTATCTTTGAAATAACAGAGAAGCAAAATATTCGAACTTGAATCTTTTGTTTTCTAATCTCAAAAATGTAAAAATGGAA
TGTAAGTAGGCGAGGGGGCGGATGTAGCCAAGTGGATCAAGGCAGTGGATTGTGAATCCACCATGCGCGGGTTCAATTCC
CGTCGTTCGCCC
>5731452 ; superkingdom: Eukaryota, kingdom: Viridiplantae, phylum: Streptophyta, order: Magnoliales, family: Magnoliaceae, genus: Magnolia, species: Magnolia virginiana ; 5731452
GCCTTGAGCCACTTGGCTACATCCGCCCCTCCGCTCTAATTTCCACCATTCATGATTATTGTATTGAGTCTTTCTTACTT
TCTGAGATACAAATATTGACATAAAATGCCAATCCTGTAAATTGTAAATGTACAAAAAAACTCCTTTATGAAAAAAAGAA
AATGATTTTGAGGAACATACAGAAATTACAATACAGATCGGTACAGAACAAAAATATGATGTTCGATCATGAACCAACCA
ACAATAATGTTTTCTTAAGTTGAAATAAAGAAATGAAAATGGTAAAAATGTTTATGTGAATAAAACACTACTGAATCGAA
CGGATCAATACCCAACTTCTTGATAGAACAAGAGGTTGGGTATTGATCGGATCCTTCAACGACTCATATACACTAAGACT
GAAGTATTATCCATTTGTAGAT
>5731454 ; superkingdom: Eukaryota, kingdom: Viridiplantae, phylum: Streptophyta, order: Magnoliales, family: Magnoliaceae, genus: Magnolia, species: Magnolia virginiana ; 5731454
GCCTTGAGCCACTTGGCTACATCCGCCCCTCCGCTCTAATTTCCACCATTCATGATTATTGTATTGAGTCTTTCTTACTT
TCTGAGATACAAATCTTGACATAAAATGCCAATCCTGTAAATTGTAAATGTACAAAAAAACTCCTTTATGAAAAAAAGAA
AATGATTTTGAGGAACATACAGAAATTACAATACAGATCGGTACAGAACAAAAATATGATGTTCGATCATGAACCAACCA
ACAATAATGTTTTCTTAAGTTGAAATAAAGAAATGAAAATGGTAAAAATGTTTATGTGAATAAAACACTACTGAATCGAA
CGGATCAATACCCAACTTCTTGATAGAACAAGAGGTTGGGTATTGATCGGATCCTTCAACGACTCATATACACTAAGACT
GAAGTATTATCCATTTGTAGAT
>5731456 ; superkingdom: Eukaryota, kingdom: Viridiplantae, phylum: Streptophyta, order: Magnoliales, family: Magnoliaceae, genus: Magnolia, species: Magnolia grandiflora ; 5731456
GCCTTGAGCCACTTGGCTACATCCGCCCCTCCGCTCTAATTTCCACCATTCATGATTATTGTATTGAGTCTTTCTTACTT
TCTGAGATACAAATATTGACATAAAATGCCAATCCTGTAAATTGTAAATGTACAAAAAAACTCCTTTATGAAAAAAAGAA
AATGATTTTGAGGAACATACAGAAATTACAATACAGATCGGTACAGAACAAAAATATGATGTTCGATCATGAACCAACCA
ACAATAATGTTTTCTTAAGTTGAAATAAAGAAATGAAAATGGTAAAAATGTTTATGTGAATAAAACACTACTGAATCGAA
CGGATCAATACCCAACTTCTTGATAGAACAAGAGGTTGGGTATTGATCGGATCCTTCAACGACTCATATACACTAAGACT
GAAGTATTATCCATTTGTAGAT
>5731458 ; superkingdom: Eukaryota, kingdom: Viridiplantae, phylum: Streptophyta, order: Magnoliales, family: Magnoliaceae, genus: Magnolia, species: Magnolia guatemalensis ; 5731458
GCCTTGAGCCACTTGGCTACATCCGCCCCTCCGCTCTAATTTCCACCATTCATGATTATTGTATTGAGTCTTTCTTACTT
TCTGAGATACAAATATTGACATAAAATGCCAATCCTGTAAATTGTAAATGTACAAAAAAACTCCTTTATGAAAAAAAGAA
AATGATTTTGAGGGACATACAGAAATTACAATACAGATCGGTACAGAACAAAAATATGATGTTCGATCATGAACCAACCA
CCAATAATGTTTTCTTAAGTTGAAATAAAGAAATGAAAATGGTAAAAATGTTTATGTGAATAAAACACTACTGAATCGAA
CGGATCAATACCCAACTTCTTGATAGAACAAGAGGTTGGGTATTGATCGGATCCTTCAACGACTCATATACACTAAGACT
GAAGTATTATCCATTTGTAGAT
>5731460 ; superkingdom: Eukaryota, kingdom: Viridiplantae, phylum: Streptophyta, order: Magnoliales, family: Magnoliaceae, genus: Magnolia, species: Magnolia schiedeana ; 5731460
GCCTTGAGCCACTTGGCTACATCCGCCCCTCCGCTCTAATTTCCACCATTCATGATTATTGTATTGAGTCTTTCTTACTT
TCTGAGATACAAATATTGACATAAAATGCCAATCCTGTAAATTGTAAATGTACAAAAAAACTCCTTTATGAAAAAAAGAA
AATGATTTTGAGGAACATACAGAAATTACAATACAGATCGGTACAGAACAAAAATATGATGTTCGATCATGAACCAACCA
ACAATAATGTTTTCTTAAGTTGAAATAAAGAAATGAAAATGGTAAAAATGTTTATGTGAATAAAACACTACTGAATCGAA
CGGATCAATACCCAACTTCTTGATAGAACAAGAGGTTGGGTATTGATCGGATCCTTCAACGACTCATATACACTAAGACT
GAAGTATTATCCATTTGTAGAT
>5731462 ; superkingdom: Eukaryota, kingdom: Viridiplantae, phylum: Streptophyta, order: Magnoliales, family: Magnoliaceae, genus: Magnolia, species: Magnolia sharpii ; 5731462
GCCTTGAGCCACTTGGCTACATCCGCCCCTCCGCTCTAATTTCCACCATTCATGATTATTGTATTGAGTCTTTCTTACTT
TCTGAGATACAAATATTGACATAAAATGCCAATCCTGTAAATTGTAAATGTACAAAAAAACTCCTTTATGAAAAAAAGAA
AATGATTTTGAGGAACATACAGAAATTACAATACAGATCGGTACAGAACAAAAATATGATGTTCGATCATGAACCAACCA
ACAATAATGTTTTCTTAAGTTGAAATAAAGAAATGAAAATGGTAAAAATGTTTATGTGAATAAAACACTACTGAATCGAA
CGGATCAATACCCAACTTCTTGATAGAACAAGAGGTTGGGTATTGATCGGATCCTTCAACGACTCATATACACTAAGACT
GAAGTATTATCCATTTGTAGAT
>5731464 ; superkingdom: Eukaryota, kingdom: Viridiplantae, phylum: Streptophyta, order: Magnoliales, family: Magnoliaceae, genus: Magnolia, species: Magnolia tamaulipana ; 5731464
GCCTTGAGCCACTTGGCTACATCCGCCCCTCCGCTCTAATTTCCACCATTCATGATTATTGTATTGAGTCTTTCTTACTT
TCTGAGATACAAATATTGACATAAAATGCCAATCCTGTAAATTGTAAATGTACAAAAAAACTCCTTTATGAAAAAAAGAA
AATGATTTTGAGGAACATACAGAAATTACAATACAGATCGGTACAGAACAAAAATATGATGTTCGATCATGAACCAACCA
ACAATAATGTTTTCTTAAGTTGAAATAAAGAAATGAAAATGGTAAAAATGTTTATGTGAATAAAACACTACTGAATCGAA
CGGATCAATACCCAACTTCTTGATAGAACAAGAGGTTGGGTATTGATCGGATCCTTCAACGACTCATATACACTAAGACT
GAAGTATTATCCATTTGTAGAT
>5731466 ; superkingdom: Eukaryota, kingdom: Viridiplantae, phylum: Streptophyta, order: Magnoliales, family: Magnoliaceae, genus: Magnolia, species: Magnolia fraseri ; 5731466
GCCTTGAGCCACTTGGCTACATCCGCCCCTCCGCTCTAATTTCCACCATTCATGATTATTGTATTGAGTCTTTTTTCTGA
GATAAAGATATTGAACATAAAATGCCAATCCTGTAAATTGTAAATGTACAAAAAAATTCCTTTATGAAAAAAAAGAAAAT
GATTTTGAGGAACATACAGAAATTACAATACAGATCGGTACAGAACAAAAATATGATGTTCGATCATGAACCAACCAACA
ATAATGTTTTCTTAAGTTGAAATAAAGAAATGAAAATGGCAAAAATGTTTATGTGAATAAAACACTACTGAATCGAACGG
ATCAATACCCAACTTCTTGTTCTATCAAGAAGTTGGGTATTGATCGGATCCTTCAACGACTCATATACACTAAGACTGAA
GTATTATCCATTTGTAGAT
>5731468 ; superkingdom: Eukaryota, kingdom: Viridiplantae, phylum: Streptophyta, order: Magnoliales, family: Magnoliaceae, genus: Magnolia, species: Magnolia pyramidata ; 5731468
GCCTTGAGCCACTTGGCTACATCCGCCCCTCCGCTCTAATTTCCACCATTCATGATTATTGTATTGAGTCTTTTTTCTGA
GATAAAGATATTGAACATAAAATGCCAATCCTGTAAATTGTAAATGTACAAAAAAATTCCTTTATGAAAAAAAAGAAAAT
GATTTTGAGGAACATACAGAAATTACAATACAGATCGGTACAGAACAAAAATATGATGTTCGATCATGAACCAACCAACA
ATAATGTTTTCTTAAGTTGAAATAAAGAAATGAAAATGGCAAAAATGTTTATGTGAATAAAACACTACTGAATCGAACGG
ATCAATACCCAACTTCTTGTTCTATCAAGAAGTTGGGTATTGATCGGATCCTTCAACGACTCATATACACTAAGACTGAA
GTATTATCCATTTGTAGAT
>5731470 ; superkingdom: Eukaryota, kingdom: Viridiplantae, phylum: Streptophyta, order: Magnoliales, family: Magnoliaceae, genus: Magnolia, species: Magnolia macrophylla ; 5731470
GCCTTGAGCCACTTGGCTACATCCGCCCCTCCGCTCTAATTTCCACCATTCATGATTATTGTATTGAGTCTTTCTTACTT
TCTGAGATACAGATATTGAACATAAAATGCCAATCCTGTAAATTGTAAATGTACAAAAAAACTCCTTTATGAAAAAAAAA
AAGAAAATGATTTTGAGGAACATACAGAAATTACAATACAGATCGGTACAGAACAAAAATATGATGTTCGATCATGAACC
AACCAACAATAATGTTTTCTTAAGTTGAAATAAAGAAATGAAAATGGCAAAAATGTTTATGTGAATAAAACACTACTGAA
TCGAACGGATCAATACCCAACTTCTTGATAAAACAAGAAGTTGGGTATTGATCGGATCCTTCAACGACTCATATACACTA
AGACTGAAGTATTATCCATTTGTAGAT
>5731472 ; superkingdom: Eukaryota, kingdom: Viridiplantae, phylum: Streptophyta, order: Magnoliales, family: Magnoliaceae, genus: Magnolia, species: Magnolia macrophylla ; 5731472
GCCTTGAGCCACTTGGCTACATCCGCCCCTCCGCTCTAATTTCCACCATTCATGATTATTGTATTGAGTCTTTCTTACTT
TCTGAGATACAGATATTGAACATAAAATGCCAATCCTGTAAATTGTAAATGTACAAAAAAACTCCTTTATGAAAAAAAAA
AAGAAAATGATTTTGAGGAACATACAGAAATTACAATACAGATCGGTACAGAACAAAAATATGATGTTCGATCATGAACC
AACCAACAATAATGTTTTCTTAAGTTGAAATAAAGAAATGAAAATGGCAAAAATGTTTATGTGAATAAAACACTACTGAA
TCGAACGGATCAATACCCAACTTCTTGATAAAACAAGAAGTTGGGTATTGATCGGATCCTTCAACGACTCATATACACTA
AGACTGAAGTATTATCCATTTGTAGAT
>5731474 ; superkingdom: Eukaryota, kingdom: Viridiplantae, phylum: Streptophyta, order: Magnoliales, family: Magnoliaceae, genus: Magnolia, species: Magnolia obovata ; 5731474
GCCTTGAGCCACTTGGCTACATCCGCCCCTCCGCTCTAATTTCCACCATTCATGATTATTGTATTGAGTCTTTCTTACTT
TCTGAGATACAGATATTGAACATAAAATGCCAATCCTGTAAATTGTAAATGTACAAAAAAATTCCTTTATGAAAAAAAAA
AAGAAAATGATTTTGAGGAACATACAGAAATTACAATACAGATCGGCACAGAACAAAAATATGATGTTCGATCATGAACC
AACCAACAATAATGTTTTCTTAAGTTGAAATAAAGAAATGAAAATGGCAAAAATGTTTATGTGAATAAAACACTACTGAA
TCGAACGGATCAATACCCAACTTCTTGATAGAACAAGAAGTTGGGTATTGATCGGATCCTTTCCTTCAACGACTCATATA
CACTAAGACTGAAGTATTATCCATTTGTAGAT
>5731476 ; superkingdom: Eukaryota, kingdom: Viridiplantae, phylum: Streptophyta, order: Magnoliales, family: Magnoliaceae, genus: Magnolia, species: Magnolia officinalis, subspecies: Magnolia officinalis subsp. biloba ; 5731476
GCCTTGAGCCACTTGGCTACATCCGCCCCTCCGCTCTAATTTCCACCATTCATGATTATTGTATTGAGTCTTTCTTACTT
TCTGAGATACAGATATTGAACATAAAATGCCAATCCTGTAAATTGTAAATGTACAAAAAAATTCCTTTATGAAAAAAAAA
AAGAAAATGATTTTGAGGAACATACAGAAATTACAATACAGATCGGCACAGAACAAAAATATGATGTTCGATCATGAACC
AACCAACAATAATGTTTTCTTAAGTTGAAATAAAGAAATGAAAATGGCAAAAATGTTTATGTGAATAAAACACTACTGAA
TCGAACGGATCAATACCCAACTTCTTGATAGAACAAGAAGTTGGGTATTGATCGGATCCTTTCCTTCAACGACTCATATA
CACTAAGACTGAAGTATTATCCATTTGTAGAT
>5731478 ; superkingdom: Eukaryota, kingdom: Viridiplantae, phylum: Streptophyta, order: Magnoliales, family: Magnoliaceae, genus: Magnolia, species: Magnolia tripetala ; 5731478
GCCTTGAGCCACTTGGCTACATCCGCCCCTCCGCTCTAATTTCCACCATTCATGATTATTGTATTGAGTCTTTCTTACTT
TCTGAGATACAGATATTGAACATAAAATGCCAATCCTGTAAATTGTAAATGTACAAAAAAATTCCTTTATGAAAAAAAAA
AGAAAATGATTTTGAGGAACATACAGAAATTACAATACAGATCGGTACAGAACAAAAATATGATGTTCGATCATGAACCA
ACCAACAATAATGTTTTCTTAAGTTGAAATAAAGAAATGAAAATGGCAAAAATGTTTATGTGAATAAAACACTACTGAAT
CGAACGGATCAATACCCAACTTCTTGATAGAACAAGAAGTTGGGTATTGATCGGATCCTTCAACGACTCATATACACTAA
GACTGAAGTATTATCCATTTGTAGAT
>5731480 ; superkingdom: Eukaryota, kingdom: Viridiplantae, phylum: Streptophyta, order: Magnoliales, family: Magnoliaceae, genus: Magnolia, species: Magnolia sieboldii, subspecies: Magnolia sieboldii subsp. sieboldii ; 5731480
GCCTTGAGCCACTTGGCTACATCCGCCCCTCCGCTCTAATTTCCACCATTCATGATTATTGTATTGAGTCTTTCTTACTT
TCTGAGATACAGATATTGAACATAAAATGCCAATCCTGTAAATTGTAAATGTACAAAAAAATTCCTTTATGAAAAAAAAA
AGAAAATGATTTTGAGGAACATACAGAAATTGCAATACAGATCGGTACAGAACAAAAATATGATGTTCGATCATGAACCA
ACCAACAATAATGTTTTCTTAAGTTGAAATAAAGAAATGAAAATGGCAAAAATGTTTATGTGAATAAAACACTACTGAAT
CGAACGGATCAATACCCAACTTCTTGATAGAACAAGAAGTTGGGTATTGATCGGATCCTTCAACGACTCATACACACTAA
TACTGAAGTATTATCCATTTGTAGAT
>5731482 ; superkingdom: Eukaryota, kingdom: Viridiplantae, phylum: Streptophyta, order: Magnoliales, family: Magnoliaceae, genus: Magnolia, species: Magnolia sieboldii, subspecies: Magnolia sieboldii subsp. japonica ; 5731482
GCCTTGAGCCACTTGGCTACATCCGCCCCTCCGCTCTAATTTCCACCATTCATGATTATTGTATTGAGTCTTTCTTACTT
TCTGAGATACAGATATTGAACATAAAATGCCAATCCTGTAAATTGTAAATGTACAAAAAAATTCCTTTATGAAAAAAAAA
AGAAAATGATTTTGAGGAACATACAGAAATTGCAATACAGATCGGTACAGAACAAAAATATGATGTTCGATCATGAACCA
ACCAACAATAATGTTTTCTTAAGTTGAAATAAAGAAATGAAAATGGCAAAAATGTTTATGTGAATAAAACACTACTGAAT
CAAACGGATCAATACCCAACTTCTTGATAGAACAAGAAGTTGGGTATTGATCGGATCCTTCAACGACTCATATACACTAA
TACTGAAGTATTATCCATTTGTAGAT
>5731484 ; superkingdom: Eukaryota, kingdom: Viridiplantae, phylum: Streptophyta, order: Magnoliales, family: Magnoliaceae, genus: Magnolia, species: Magnolia coco ; 5731484
GCCTTGAGCCACTTGGCTACATCCGCCCCTCCCCTCTAATTTCCACCATTCATGATTATTGTATTGAGTCTTTCTTACTT
TCTGAGATACAGATATTGAACATAAAATGCCAATCCTGTAAATTGGAAATGTACAAAAAAATTCCTTTATGAAAAAAAAG
AAAATGATTTTGAGGAACATACAGAAATTACAATACAGATCGGTACAGAACAAAAATATGATGTTCGATCATGAACCAAC
CAACAATAATGTTTTCTTAAGTTGAAATAAAGAAATGAAAATGGCAAAAATGTTTATGTGAATAAAACACTACTGAATAG
AACGGATCAATACCCAACTTCTTGATAGAACAAGAAGTTGGGTATTGATCTGATCCTTCAACGACTCATATACACTAAGA
CTGAAGTATTATCCATTTGTAGAT
>5731486 ; superkingdom: Eukaryota, kingdom: Viridiplantae, phylum: Streptophyta, order: Magnoliales, family: Magnoliaceae, genus: Magnolia, species: Magnolia delavayi ; 5731486
GCCTTGAGCCACTTGGCTACATCCGCCCCTCCCCTCTAATTTCCACCATTCATGATTATTGTATTGAGTCTTTCTTACTT
TCTGAGATACAGATATTGAACATAAAATGCCAATCCTGTAAATTGTAAATGTACAAAAAAATTCCTTTATGAAAAAAAAG
AAAATGATTTTGAGGAACATACAGAAATTACAATACAGATCGGTACAGAACAAAAATATGATGTTCGATCATGAACCAAC
CAACAATAATGTTTTCTTAAGTTGAAATAAAGAAATGAAAATGGCAAAAATGTTTATGTGAATAAAACACTACTGAATCG
AACGGATCAATACCCAACTTCTTGTTCTATCAAGAAGTTGGGTATTGATCTGATCCTTCAACGACTCATATACACTAAGA
CTGAAGTATTATCCATTTGTAGAT
>5731488 ; superkingdom: Eukaryota, kingdom: Viridiplantae, phylum: Streptophyta, order: Magnoliales, family: Magnoliaceae, genus: Magnolia, species: Magnolia nitida ; 5731488
GCCTTGAGCCACTTGGCTACATCCGCCCCTCCGCTCTAATTTCCACCATTCATGATTATTGTATTGAGTCTTTCTTACTT
TCTGAGATACAGATATTGAACATAAAATGCCAATCCTGTAAATTGTAAATGTACAAAAAAATACCTTTATGAAAAAAAAG
AAAATGATTTTGAAGAACATACAGAAATTACAATACAGATCGGTACAGAACAAAAATATGATATTCGACCATGAACCAAC
CAACAATAATGTTTTCTTAAGTTGAAATAAAGAAATGAAAATGGCAAAAATGTTTATGTGAATAAAACACTACTGAATCG
AACGGATCAATACCCAACTTCTTGTTCTATCAAGAAGTTGGGTATTGATCGGATCCTTCAACGACTCATATACACTAAGA
CTGAAGTATTATCCATTTGTAGAT
>5731490 ; superkingdom: Eukaryota, kingdom: Viridiplantae, phylum: Streptophyta, order: Magnoliales, family: Magnoliaceae, genus: Magnolia, species: Magnolia denudata ; 5731490
GCCTTGAGCCACTTGGCTACATCCGCCCCTCCGCTCTAATTTCCACCATTCATGATTATTGTATTGAGTCTTTCTTACTT
TCTGAGATACAGATATTGAACATAAAATGCCAATCCTGTAAATTGTAAATGTACAAAAAAATTCCTTTATGAAAAAAAAA
AAAAAGAAAATGATTTTGAGGAACATACAGAAATTACAATACAGATCGGTACAGAACAAAAATATGATATTCGATCATGA
ACCAACCAACAATAATGTTTTCTTAAGTTGAAATAAAGAAATGAAAATGGCAAAAATGTTTATGTGAATAAAACACTACT
GAATCGAACGGATCAATATCCAACTTCTTGATAGGACAAGAAGTTGGGTATTGATCGGATCCTTCAACGACTCATATACA
CTAAGACTGAAGTATTATCCATTTGTAGAT
>5731492 ; superkingdom: Eukaryota, kingdom: Viridiplantae, phylum: Streptophyta, order: Magnoliales, family: Magnoliaceae, genus: Magnolia, species: Magnolia kobus ; 5731492
GCCTTGAGCCACTTGGCTACATCCGCCCCTCCACTCTAATTTCCACCATTCATGATTATTGTATTGAGTCTTTCTTACTT
TCTGAGATACAGATATTGAACATAAAATGCCAATCCTGTAAATTGTAAATGTACAAAAAAATTCCTTTATGAAAAAAAAA
AGAAAATGATTTTGAGGAACATACAGAAATTACAATACAGATCGGTACAGAACAAAAATATGATATTCGATCATGAACCA
ACCAACAATAATGTTTTCTTAAGTTGAAATAAAGAAATGAAAATGGCAAAAATGTTTATGTGAATAAAACACTACTGAAT
CGAACGGATCAATACCCAACTTCTTGATAGGACAAGAAGTTGGGTATTGATCGGATCCTTCAACGACTCATATACACTAA
GACTGAAGTATTATCCATTTGTAGAT
>5731494 ; superkingdom: Eukaryota, kingdom: Viridiplantae, phylum: Streptophyta, order: Magnoliales, family: Magnoliaceae, genus: Magnolia, species: Magnolia salicifolia ; 5731494
GCCTTGAGCCACTTGGCTACATCCGCCCCTCCGCTCTAATTTCCACCATTCATGATTATTGTATTGAGTCTTTCTTACTT
TCTGAGATACAGATATTGAACATAAAATGCCAATCCTGTAAATTGTAAATGTACAAAAAAATTCCTTTATGAAAAAAAAA
GAAAATGATTTTGAGGAACATACAGAAATTACAATACAGATCGGTACAGAACAAAAATATGATATTCGATCATGAACCAA
CCAACAATAATGTTTTCTTAAGTTGAAATAAAGAAATGAAAATGGCAAAAATGTTTATGTGAATAAAACACTACTGAATC
GAACGGATCAATACCCAACCTCTTGATAGGACAAGAAGTTGGGTATTGATCGGATCCTTCAACGACTCATATACACTAAG
ACTGAAGTATTATCCATTTGTAGAT
>5731496 ; superkingdom: Eukaryota, kingdom: Viridiplantae, phylum: Streptophyta, order: Magnoliales, family: Magnoliaceae, genus: Magnolia, species: Magnolia stellata ; 5731496
GCCTTGAGCCACTTGGCTACATCCGCCCCTCCACTCTAATTTCCACCATTCATGATTATTGTATTGAGTCTTTCTTACTT
TCTGAGATACAGATATTGAACATAAAATGCCAATCCTGTAAATTGTAAATGTACAAAAAAATTCCTTTATGAAAAAAAAA
GAAAATGATTTTGAGGAACATACAGAAATTACAATACAGATCGGTACAGAACAAAAATATGATATTCGATCATGAACCAA
CCAACAATAATGTTTTCTTAAGTTGAAATAAAGAAATGAAAATGGCAAAAATGTTTATGTGAATAAAACACTACTGAATC
GAACGGATCAATACCCAACTTCTTGATAGGACAAGAAGTTGGGTATTGATCGGATCCTTCAACGACTCATATACACTAAG
ACTGAAGTATTATCCATTTGTAGAT
>5731498 ; superkingdom: Eukaryota, kingdom: Viridiplantae, phylum: Streptophyta, order: Magnoliales, family: Magnoliaceae, genus: Magnolia, species: Magnolia acuminata ; 5731498
GCCTTGAGCCACTTGGCTACATCCGCCCCTCCGCTCTAATTTCCACCATTCATGATTATTGTATTGAGTCTTTCTTACTT
TCTGAGATACAGATATTGAACATAAAATGCCAATCCTGTAAATTGTAAATATACAAAAAAATTCCTTTATGAAAAAAAAA
AAGAAAATGATTTTGAGGAACATACAGAAATTACAATACAGATCGGTACAGAACAAAAATATGATATTCGGTCATGAACC
AACCAACAATAATGTTTTCTTAAGTTGAAATAAAGAAATGAAAATGGCAAAAATGTTTATGTGAATAAAACACTACTGAA
TCGAACGGATCAATACCCAACTTCTTGTTCTATCAAGAAGTTGGGTATTGATCGGATCCTTCAACGACTCATATACACTA
AGACTGAAGTATTATCCATTTGTAGAT
>5731500 ; superkingdom: Eukaryota, kingdom: Viridiplantae, phylum: Streptophyta, order: Magnoliales, family: Magnoliaceae, genus: Magnolia, species: Magnolia liliiflora ; 5731500
GCCTTGAGCCACTTGGCTACATCCGCCCCTCCGCTCTAATTTCCACCATTCATGATTATTGTATTGAGTCTTTCTTACTT
TCTGAGATACAGATATTGAACATAAAATGCCAATCCTGTAAATTGTAAATGTACAAAAAAATTCCTTTATGAAAAAAAAA
AAAGAAAATGATTTTGAGGAACATACAGAAATTACAATACAGATCGGTACAGAACAAAAATATGATATTCGATCATGAAC
CAACCAACAATAATGTTTTCTTAAGTTGAAATAAAGAAATGAAAATGGCAAAAATTTTTATGTGAATAAAACACTACTGA
ATCGAACGGATCAATATCCAACTTCTTGATAGGACAAGAAGTTGGGTATTGATCGGATCCTTCAACGACTCATATACACT
AAGACTGAAGTATTATCCATTTGTAGAT
>5731502 ; superkingdom: Eukaryota, kingdom: Viridiplantae, phylum: Streptophyta, order: Magnoliales, family: Magnoliaceae, genus: Magnolia, species: Magnolia liliifera ; 5731502
GCCTTGAGCCACTTGGCTACATCCGCCCCTCCCCTCTAATTTCCACCATTCATGATTATTGTATTGAGTCTTTCTTACTT
TCTGAGATACAGATATTGAACATAAAATGCCAATCCTGTAAATTGGAAATGTACAAAAAAATTCCTTTATGAAAAAAAGA
AAATGATTTTGAGGAACATACAGAAATTACAATACAGATCGGTACAGAACAAAAATATGATGTTCGATCATGAACCAACC
AACAATAATGTTTTCTTAAGTTGAAATAAAGAAATGAAAATGGCAAAAATGTTTATGTGAATAAAACACTACTGAATCGA
ACGGATCAATACCCAACTTCTTGATAGAACAAGAGGTTGGGTATTGATCTGATCCTTCAACGACTCATATACACTAAGAC
TGAAGTATTATCCATTTGTAGAT
>5731504 ; superkingdom: Eukaryota, kingdom: Viridiplantae, phylum: Streptophyta, order: Magnoliales, family: Magnoliaceae, genus: Michelia, species: Michelia compressa ; 5731504
GCCTTGAGCCACTTGGCTACATCCGCCCCTCCGCTCTAATTTCCACCATTCATGATTATTGTATTGAGTCTTTCTTACTT
TCTGAGATACAGATATTGAACATAAAATGCCAATCCTGTAAATTGTAAATGTACAAAAAAATTCCTTTATGAAAAAAAAA
AGAAAATGATTTTGAGGAACATACAGAAATTACAATACAGATCGGTACAGAACAAAAATATGATATTTGATCATGAACCA
GCCAACAATAATGTTTTCTTAAGTTGAAATAAAGAAATGAAAATGGCAAAAATGTTTATGTGAATAAAACACTACTGAAT
CGAACGGATCAATACCCAACTTCTTGATAGAACAAGAAGTTGGGTATTGATCGGATCCTTCAACGACTCATATACACTAA
GACTGAAGTATTATCCATTTGTAGAT
>5731506 ; superkingdom: Eukaryota, kingdom: Viridiplantae, phylum: Streptophyta, order: Magnoliales, family: Magnoliaceae, genus: Michelia, species: Michelia figo ; 5731506
GCCTTGAGCCACTTGGCTACATCCGCCCCTCCGCTCTAATTTCCACCATTCATGATTATTGTATTGAGTCTTTCTTACTT
TCTGAGATACAGATATTGAACATAAAATGCCAATCCTGTAAATTGTAAATGTACAAAAAAATTCCTTTATGAAAAAAAAA
AAAGAAAATGATTTTGAGGAACATACAGAAATTACAATACAGATCGGTACAGAACAAAAATATGATATTTGATCATGAAC
CAGCCAACAATAATGTTTTCTTAAGTTGAAATAAAGAAATGAAAATGGCAAAAATGTTTATGTGAATAAAACACTACTGA
ATCGAACGGATCAATACCCAACTTCTTGTTCTATCAAGAAGTTGGGTATTGATCGGATCCTTCAACGACTCATATACACT
AAGACTGAAGTATTATCCATTTGTAGAT
>5731508 ; superkingdom: Eukaryota, kingdom: Viridiplantae, phylum: Streptophyta, order: Magnoliales, family: Magnoliaceae, genus: Liriodendron, species: Liriodendron chinense ; 5731508
GCCTTGAGCCACTTGGCTACATCCGCCCCTAACCTCTATATAAAGGATTCAATTTCCACCATTCATGATTATTGTATTGA
GTCTTTCTTACTTTCTGAGATACAGATATTGAACATAAAATGCCAATACTGTAAATTGTAAATGTACAAAAAAAAATTCC
TTTATGAAAAAAAAAAAAAAGAAAACAATTTTGAGGAACGTACAGAAATTACAGTACAGATCGGCACAGAACAAAAAAAA
AAATAGGATGTTCGATCATGAACCAACCAACAATAATATTTTCTTAAGTTGAAAGAAAGAAATGAAAATGGCAAAAATGT
TTATGTGAGTAAAACACTACTGAATCGAACAGATCAATACCCAACTTCTTCATAGAACAAGAAGTTGGGTATTGATCTGA
TCCTTCAACGACTCATATACACTAAGACCGAAGTATTATCCATTTGTAGAT
>5731510 ; superkingdom: Eukaryota, kingdom: Viridiplantae, phylum: Streptophyta, order: Magnoliales, family: Magnoliaceae, genus: Liriodendron, species: Liriodendron tulipifera ; 5731510
GCCTTGAGCCACTTGGCCACATCCGCCCCTACCCTCTATATAAAGGATTCAATTTCCACCATTCATGATTATTGTATTGA
GTCTTTCTTACTTTCTGAGATACAGATATTGAACATAAAATGCCAATCCTGTAAATTGGAAATGTACAAAAAAAAAATTC
CTTTATGAAAAAAAAAAAAAGAAAACAATTTTGAGGAACGTACAGAAATTACAGTACAGATCGGCACAGAACAAAAAAAA
ATAGGATGTTCGATCATGAACCAACCAACAATAATATTTTCTTAAGTTGAAAGAAAGAAATGAAAATGACAAAAATGTTT
ATGTGAGTAAAACACTACTGAATCGAACGGATCAATACCCAACTTCTTGTTCTATCAAGAAGTTGGGTATTGATCTGATC
CTTCAACGACTCATATACACTAAGACCGAAGTATTATCCATTTGTAGAT
>6524954 ; superkingdom: Eukaryota, kingdom: Viridiplantae, phylum: Streptophyta, subclass: rosids, order: Myrtales, family: Myrtaceae, genus: Lophostemon, species: Lophostemon confertus ; 6524954
GTTATGCATGAACGTAATGCTCATAAATTCCCTTTAGACCTAGCTGCTGTCGAAGCTCCATCTACAAATGGATAAGACTT
TGGTCTTAGTATAAGTGTAGGCGAGTTTTTGATTGGAAAGTAAAGGAGCAATAACCAACACTCTTTATAGAATAAGAAAT
TGGTTATTGTTCCTTTATTTAGTGCTCTTTTATTTACATAAGTTTTTCTTTACTTCAACATAAGAAAAAGTATTCTAGTC
GTAGGGATTGGTTTATGATTGTTTATCATACTTTTTTCCTTAGATATGAATTTCTAATTTATATATATTCTTTTCAACCT
TTTGTAAGGGTTTGTGAGATTATTATCTTCTATTTTTTTTCGAATAAAATATAATAGAAAGGTTAGCATTTTATGCTTCT
TCTACTTCATAAGTAAGATAAAAAAATGTTAAAAATTAACAATCGAAATGAAATATTTTCCATTATGAATTTCTTTTTTT
TAAAATGGAATAAATATAAATACTAGTAATAGTAGGGGCGGATGTAGCCAAGTGGCTCAAGGCAGGTGGATTTGTGAATC
CACCATGCGCG
>6524956 ; superkingdom: Eukaryota, kingdom: Viridiplantae, phylum: Streptophyta, subclass: rosids, order: Myrtales, family: Myrtaceae, species: Myrtaceae gen. sp. RFK 2519 ; 6524956
GTTATGCATGAACGTAATGTTCATAACTTCCCTTTAGACCTAGCTGCTGTCGAAGTTCCATCTACAAATGGATAAGACTT
TTGTCTTAGTATAAGTGTAGGCGAGTTTTTGATTGGAAATGAAAGGAGCAATAACCAACACTCTTGATAGAATAAGAAAT
TGGTTATTGTTCCTTTATTTAGTGCTCTTTTCTTTACTTCAACACAAGAAAAAGTATTCTAGTCTTAGTGATTGGTTTAT
GATTGCGTATCATACTTTTTTCCTTAGATATGAATTTCTAATTTATATACATTCTTTTCAATCCTTTGAAAGGCTTTGTG
AGATTATTATCTTCTAGTTTTTTTCAAATAAAAGAAAATAGAAAGTTTCTAATTTTCTGCTTCTTCTATCTCATAAGTAA
GATAAAAAAATGTTAAAAATTAACAATCGAAATGAAATATTTTCAATTATGAATTTCTTTTTTTGATTTCATTCAAAATT
TCATATTTTTTTTATTAAATGAAATCAAAATAAATCAAAATACTGGTAATAGTGGGGGCGGATGTAGCCAAGTGGATCAA
GGCACGTGGATTTGTGAATCCACCATGCGCG
>6524958 ; superkingdom: Eukaryota, kingdom: Viridiplantae, phylum: Streptophyta, subclass: rosids, order: Myrtales, family: Myrtaceae, genus: Allosyncarpia, species: Allosyncarpia ternata ; 6524958
GTTATGCATGAACGTAATGTTCATAACTTCCCTTTAGACCTAGCTGCTGTCGAAGTTCCATCTAGAAAATGGATAAGACT
TTGGTCTTAGTATAAGTGTAGGCGAGTTTTTGATTGGAAATGAAAGGAGCAATAACCCACACTCTTGATAGAATAAGGAA
ATTGGTTATTGTTCCTTTATTTAGTGCTCTTTTCTTTACTTCAACGTAAGAAAAAGTATTCTAGTCTTAGGGGATTGGTT
TATGATTGCGTATCATACTTTTTTCCCTAGATATGAATTTCTAATTTATATACATTCTTTTCAATCCCTTTGGAAGGCTT
TGTGAGATTATTATCTTCTAGGTTTTTTTTTTTTCAAATAAAATAAAATAGAAAGTTTCTAATTTTCTGCTTCTTCTATC
TCATAAGTAAGATAAAAAAATGTTAAAAATTTACAATCGAAATGAAATATTTTCAATTATGAATTTCTTTTTTTGATTTC
ATTAAAAATTTAATATTTTTTTTTAAATGAAATCAAAATAAATAAAAATACTGGTAATAGTGGGGGCGGATGTAGCCAAG
TGGATCAAGGCACGTGGATTTGTGAATCCACCATGCGCG
>6524960 ; superkingdom: Eukaryota, kingdom: Viridiplantae, phylum: Streptophyta, subclass: rosids, order: Myrtales, family: Myrtaceae, genus: Eucalyptopsis, species: Eucalyptopsis papuana ; 6524960
GTTATGCATGAACGTAATGCTTCTAAATTCCCTTTAGACTTAGCTGCTGTCGAAGTTCCATCTATAAATGGATAAGACTT
TTGTCTTAGTATAAGTGTAGGCGAGTTTTTGATTGGAAATGAAAGGAGCAATAACCAACATTATTGATAGAATAAGAAAT
TGGTTATTGTTCCTTTATTTAGTGCTCTTTTCTTTACTTCAACATAAGAAAAAGTATTCTAGTCTTAGTGATTGGTTTAT
GATTGCGTATCATACTTTTTTCCTTAGATATGAATTTCGAATTTATATACATTCTTTTCAATCCTTTGAAGGGCTTTGTG
AGATTATTATCTTCTAGTTTTTTTCAAATAAAATAAAATAGAAAGTTTATAGTTTTCTGCTTCTTCTATCTCATAAGTAA
GATCAAAAAATGTTAAAAATTGACAATCGAAATGAAATATTTTCAATTATGAATTTCTTTTTTTGATTTCATGAAAAATT
TAATATTTTTTATTTAAATTAAATGAAATAAAAAAAAATACTGGTAATAGTGGGGGCGGATGTAGCCAAGTGGATCAAGG
CAGGTGGATTTGTGAATCCACCATGCGCG
>6524962 ; superkingdom: Eukaryota, kingdom: Viridiplantae, phylum: Streptophyta, subclass: rosids, order: Myrtales, family: Myrtaceae, genus: Arillastrum, species: Arillastrum gummiferum ; 6524962
GTTATGCATGAACGTAATGTTCATAACTTCCCTTTAGACCTAGCAGCTGTCGAAGTTCCATCTACAAATGGATAAGACTT
TGGTCTTAGTATAAGTCTAGGCGAGTTTTTGATTGGAAAGGAAAGGAGCAATAACCAACACTCTTGGTAGAAAAAGAAAT
TGGTTATTGTTCCTTTATTTAGTGCTCTTTTCTTTACATAAGTTTTTCTTTACTTCAACATAAGAAAAAGTATTCTAGTC
TTGGGGATTGGTTTATGATTGCGTATCATAGTTTTTTCCTGAAATATGAATTTCTAATTTATATACATTCTTTTCAACCC
TTTGTAAGGCTTTGTGAGATTATTATCTTCTAGTTTTTTTCAAATAAAATAGAAAGGTTAGAATTTTCTGCTTCTTCTAT
CTCTTAATTAAGATAAAAAAATGTTAAAAATTAAGAATCGAAATGAAATATTTTCCATTATTAATTTCTTTTTTTGATTT
CATTAAAAATTGAATATTCTTTTTTTTTTTTTTAATGGATTAAAAAGAAATCAAAATACTAGTAATAGTGGGGGCGGATG
TAGCCAAGTGGATCAAGGCACGTGGATTTGTGAATCCACCATGCGCG
>6524964 ; superkingdom: Eukaryota, kingdom: Viridiplantae, phylum: Streptophyta, subclass: rosids, order: Myrtales, family: Myrtaceae, genus: Angophora, species: Angophora costata ; 6524964
GTTATGCATGAACGTAATGGTCATAACTTCCCTCTAGACCTAGCTGCTGTCGAAGTTCCATCTACAAATGGATAAGACTT
TGGTCTTAGTCTAAGTCTAGGTGAGTTTTTGATTAGAAAGGAGCAATAACCAACACTCTTGATAGAAAAAGAAATTGGTT
ATTGTTCCTTTATTGAGTGCTCTTTTCTTTACATAAGTTTTTCTTTACTTCAACATAAGAAAAAGTATTCTAGTCTTAGG
GATTGGTTTATGATTGCGTATCATCCTTTTTTCCTTAGATATGAATTTTGAATTTATATACATTCTTTTCAACCCTTTGT
AAGGCTTTGGGAGATTATTATCTTCTAGTTTTTTTCAAATAAAATAGAAAGGTTAGAATTTTCTGCTTCTTCTATCTCAT
AATTAAGATAAAAAAATGTTAAAAATTTACAATCGAAATGAAATATTTTTCATTATGAATTTATTTTTTTGATTTCATTA
AAAATGGAATATTCTTTTTTTTTTTTTTTATGGATTAAAAAGAAATCAAAATACTAGTAATAGTGGGGGCGGATGTAGCC
AAGTGGATCAAGGCACGTGGATTTGTGAATCCACCATGCGCG
>6524966 ; superkingdom: Eukaryota, kingdom: Viridiplantae, phylum: Streptophyta, subclass: rosids, order: Myrtales, family: Myrtaceae, genus: Angophora, species: Angophora hispida ; 6524966
GTTATGCATGAACGTAATGCTCATAACTTCCCTCTAGACTAGCTGCTGTCGAAGTTCCATCTACAAATGGATAAGACTTT
GGTCTTAGTCTAAGTCTAGGTGAGTTTTTGATTAGAAAGGAGCAATAACCAACACTCTTGATAGAAAAAGAAATTGGTTA
TTGTTCCTTTATTGAGTGCTCTTTTCTTTACATAAGTTTTTCTTTACTTCAACATAAGAAAAAGTATTCTAGTCTTAGGG
ATTGGTTTATGATTGCGTATCATCCTTTTTTCCTTAGATATGAATTTTGAATTTATATACATTCTTTTCAACCCTTTGTA
AGGCTTTGGGAGATTATTATCTTCTAGTTTTTTTCAAATAAAATAGAAAGGTTAGAATTTTCTGCTTCTTCTATCTCATA
ATTAAGATAAAAAAATGTTAAAAATTTACAATCGAAATGAAATATTTTTCATTATGAATTTATTTTTTTGATTTCATTAA
AAATGGAATATTCTTTTTTTTTTTTTTTATGGATTAAAAAGAAATCAAAATACTAGTAATAGTGGGGGCGGATGTAGCCA
AGTGGATCAAGGCACGTGGATTTGTGAATCCACCATGCGCG
>6524967 ; superkingdom: Eukaryota, kingdom: Viridiplantae, phylum: Streptophyta, subclass: rosids, order: Myrtales, family: Myrtaceae, genus: Angophora, species: Angophora floribunda ; 6524967
GTTATGCATGAACGTAATGCTCATAACTTCCTCTAGACCTAGCTGCTGTCGAAGTTCCATCTACAAATGGATAAGACTTT
GGTCTTAGTCTAAGTCTAGGCGAGTTTTTGATTATAAAGGAGCAATAACCAACACTCTTGATAGAAAAAGAAATTGGTTA
TTGTTCCTTTATTGAGTGCTCTTTTCTTTACATAAGTTTTTCTTTACTTCAACATAAGAAAAAGTATTCTAGTCTTAGGG
ATTGGTTTATGATTGCGTATCATCCTTTTTTCCTTAGATATGAATTTCGAATTTATATACATTCTTTTCAACCCTTTGTA
AGGCTTTGGGAGATTATTATCTTCTAGTTTTTTTCAAATAAAAGAGAAAGGTTAGAATTTTCTGCTTCTTCTATCTCATA
ATTAAGATAAAAAAATGTTAAAAATTTACAATCGAAATGAAATATTTTACATTATGAATTTCTTTTTTTGATTTCATTAA
AAATGGAATATTCTTTTTTTTTTTTTTTTAATGGATTAAAAAGAAATCAAAATACTAGTAATAGTGGGGGCGGATGTAGC
CAAGTGGATCAAGGCACGTGGATTTGTGAATCCACCATGCGCG
>6524968 ; superkingdom: Eukaryota, kingdom: Viridiplantae, phylum: Streptophyta, subclass: rosids, order: Myrtales, family: Myrtaceae, genus: Corymbia, species: Corymbia papuana ; 6524968
GTTATGCATGAACGTAATGGTCATAACTTCCCTCTTAGACCTAGCTGCTGTCGAAGTTCCATCTACAAATGGATAAGACT
TTGGTCTTAGTCTAAGTCTAGGCGAGTTTTTGATTAGAAAGGAGCAATAACCAACACTCTTTATAGAAAAATAAATTGGT
TATTGTTCCTTTATTGAGTGCTCTTTTCTTTACATAAGTTTTTCTTTACTTTAACATAAGAAAAAGTATTCTAGTTTTAG
GGATTGGTTTATGATTGCGTATCATCCTTTTTTCCTTAGATATGAATTTCGAATTTATATACATTCTTTTCAATCCTTTG
TAAGGGTTTGGGAGATTATTCTCTTCTAGTTTTTTTTTCAAATAAAATAGAAAGGTTAGAATTTTCTGCTTCTTCTATCT
CATAATTAAGATAAAAAAATGTTAAAAATTAACAATCGAAATGAAATATTTTCCATTATGAATTTCTTTTTTTGATTTCA
TTAAAAATGGAATATTCTTTTTTTTTTTTTTTTTAATGGATTAAAAAGAAATCCAAATAATAGTAATAGTGGGGGCGGAT
GTAGCCAAAGTGGATCAAGGCACGTGGATTTGTGAATCCACCATGCGCG
>6524970 ; superkingdom: Eukaryota, kingdom: Viridiplantae, phylum: Streptophyta, subclass: rosids, order: Myrtales, family: Myrtaceae, genus: Corymbia, species: Corymbia eximia ; 6524970
GTTATGCATGAACGTAATGCTCATAACTTCCCTCTAGACCACTTGGCGTGGAAGTTCCATCTACAAATGGATAAGACTTT
GGTCTTAGTCTAAGTCTAGGCGAGTTTTTGATTAGAAAGGAGCAATAACCAACACTCTTGATAGAAAAAGAAATTGGTTA
TTGTTCCTTTATTGAGTGCTCTTTTCTTTACATAAGTTTTTCTTTACTTTAACATAAGAAAAAGTATTCTAGTTTTAGGG
ATTGGTTTATGATTGCGTATCATCCTTTTTTCCTTAGATATGAATTTCGAATTTATATACATTCTTTTCAACCCTTTGTA
AGGCTTTGGGAGATTATTATCTTCTAGTTTTTTTCAAATAAAATAGAAAGGTTCGAATTTTCTGCTTCTTCTATCTCATA
ATTAAGATAAAAAAATGTTAAAAATTAACAATCGAAATGAAATATTTTCCATTATGAATTTCTTTTTTTGATTTCATTAA
AAATGGAATATTCTTTTTTTTTTTTTTAATGGATTAAAAAGAAATCAAAATACTAGTAATAGTGGGGGCGGATGTAGCCA
AGTGGATCAAGGCACGTGGATTTGTGAATCCACCATGCGCG
>6524972 ; superkingdom: Eukaryota, kingdom: Viridiplantae, phylum: Streptophyta, subclass: rosids, order: Myrtales, family: Myrtaceae, genus: Corymbia, species: Corymbia calophylla ; 6524972
GTTATGCATGAACGTAATGGTTCATAAATTCCCTTTAGACCTAGCTGCTGTAGAAGTTCCATCTACAAATGGATAAGACT
TTGGTCTTAGTCTAAGTCTAGGCGAGTTTTTGATTGGAAAGGGGCAATAACCAATTTATTTTTTTATCAAGGGAGTTGGT
TATTGCTCCTTTATTGAGTGCTCTTTTCTTTACATAAGTTTTTTTTTATTTCAACATAAGGAAAAGTATTCTAGTTTTAG
GGATTGGTTTATGATTGCGTATCATCCTTTTTTCCTTAGATATGAATTTCTAATTTATATACATTCTTTTCAACCCTTTG
TAAGGCTTTGTGAGAATATTATCTTCTATTTTTTTTTAAATAAAATAGAAAGGGTTAGAATTTTCTGCTTCTTCTATCTC
ATAATTAAGATAAAAAAATGTTAAAAATTCATAATCGAAATGAAATATTTTCCATTATGAATTTCTTTTTTTGATTTCAT
TAAAAATGGAATATTCTTTTTTTTTTTTTTAATGGATTAAAAAGAAATCCAAATACTAGTAATAGTGGGGGCGGATGTAG
CCAAGTGGATCAAGGCAGGTGGATTTGTGAATCCACCATGCGCG
>6524973 ; superkingdom: Eukaryota, kingdom: Viridiplantae, phylum: Streptophyta, subclass: rosids, order: Myrtales, family: Myrtaceae, genus: Eucalyptus, species: Eucalyptus deglupta ; 6524973
GTTATGCATGAACGTAATGCTCATAACTTCCCTTTAGACCTAGCTGCTGTCGAAGTTCCATCTACAAATGGATAAGACTT
TGGTCTTAGTATAAGTTTAGCCGAGTTTTTGATTGGAAAGGGGCAATAACCAACACTCTTGGTAGAAAAAGAAATTGGTT
ATTGTTCCTTTATTTAGTGCTCTTTTCTTTACATAAGTTTTTCTTTCCTTCAACATAAGGAAAAGTATTTTAGTTTTAGG
GATTGCTTTATGATTGCTTATCATACTTTTTTCCTTAGATATGAATTTATATACATTTCTTTTCAACCCTTTGTTAAGGC
TTTGTCAGATTATTATCTTCTAGTTTTTTTTTTCAAATAAAATAGAAAGGTTCTAATTTTCTGCTTCTTCTATCTCATAA
TTAAGATAGAAAAATGTTAAAAATTCACAATCGAATGAAATATTTTCCATTATGAATTTCTTTTTTTGATTTCATTAAAA
ATGGAATATTCTTTTTTTAAATGGATTAAAAAGAAAAAAAAATATTAGTAGTAGTGGGGGCGGATGTAGCCAAGTGGATC
AAGGCACGTGGATTTGTGAATCCACCATGCGCG
>6524975 ; superkingdom: Eukaryota, kingdom: Viridiplantae, phylum: Streptophyta, subclass: rosids, order: Myrtales, family: Myrtaceae, genus: Eucalyptus, species: Eucalyptus camaldulensis ; 6524975
GTTATGCATGAACGTAATGCTCATAACTTCCCTTTAGACCTAGCTGCTGTCGAAGTTCCATCTACAAATGGATAAGACTT
TGGTCTTAGTATAAGTCTAGCCGAGTTTTTGATTGGAAAGGAGCAATAACCAACACTCTTGATAGAAAAAGAAATTGGTT
ATTGTTCCTTTATTTAGTGCTCTTTTCTTTACATAAGTTTTTCTTTACTTCAACATAAGAAAAAGTATTCTAGTCTTAGG
GATTGCTTTATGATTGCTTATCATACTTTTTTCCTTAGATATGAATTTATATATATTCTTTTCAACCCTTTGTAAGGTTT
TGTGAGATTATTATCTTCTAGTTTTTTTTTTCAAATAAAATAGAAAGGTTATAATTTTCTGCTTCTTCTATCTCATAATT
AAGATAGAAAAATGTTACTCATAATTAAGTATAGAAAAATGTTAAAAATTCACAATCGAATGAAATATTTTCCATTATGA
ATTTCTTTTTTTGATTTCATTAAAAATGGAATATTCTTTTTTTAATTTTTAAATGGATTAAAAAGAAAAAAAAATATTAG
TAGTAGTGGGGGCGGATGTAGCCAAGTGGATCAAGGCACGTGGATTTGTGAATCCACCATGCGCG
>6524977 ; superkingdom: Eukaryota, kingdom: Viridiplantae, phylum: Streptophyta, subclass: rosids, order: Myrtales, family: Myrtaceae, genus: Eucalyptus, species: Eucalyptus tetragona ; 6524977
GTTATGCATGAACGTAATGCTCATAACTTCCTCTAGATCTAGCTGCTGTCGAAGTTCCATCTACAAATGGATAAGACTTT
GGTCTTAGTATAAGTCTAGCCGAGTTTTTGATTGGAAAGGAGCAATAACCAACACTCTTGATAGAAAAAGAAATTGGTTA
TTGTTCCTTTATTTAGTGCTCTTTTCTTTACATAAGTTTTTCTTTACTTCAACATAAGAAAAAGAATTCTATTCTTAGGG
ATTACTTTATGATTGCTTATCATACTTTTTTTCTTAGATATGAATTTATATACATTCTTTTCAACCCTTTGTAAGGCTTT
GTGAGATTATTATCTTCTAGTTTTTTTTTTTCAAATAAAAAAGAAAGGTTAGAATTTTCTGCTTCTTCTATCTCATAATT
AAGATAGAAAAATGTTAAAAATTAAAAATCAAAATGAAATATTTTCCATTATGAATTTCTTTTTTTGATTTCATTAAAAA
TGGAATATTCTTTTTTAAAATGGGTTAAATTAAAAATGGGTTAAAAATAAAAAAATACTAGTAATAGTGGGCGGCGGATG
TAGCCAAGTGGATCAAGGCACGTGGATTTGTGAATCCACCATGCGCG
>6524978 ; superkingdom: Eukaryota, kingdom: Viridiplantae, phylum: Streptophyta, subclass: rosids, order: Myrtales, family: Myrtaceae, genus: Eucalyptus, species: Eucalyptus erythrocorys ; 6524978
GTTATGCATGAACGTAATGCTCATAACTTCCTCTAGATCTAGCTGCTGTCGAAGTTCCATCTACAAATGGATAAGACTTT
GGTCTTAGTATAAGTCTAGCCGAGTTTTTGATTGGAAAGGAGCAATAACCAACACTCTTGATAGAAAAAGAAATTGGTTA
TTGTTCCTTTATTTAGTGCTCTTTTCTTTACATAAGTTTTTCTTTACTTCAACATAAGAAAAAGAATTCTATTCTTAGGG
ATTGCTTTATGATTGCTTATCATACTTTTTTTCTTAGATATGAATTTATATACATTCTTTTCAACCCTTTGTAAGGCTTT
GTGAGATTATTATCTTCTAGTTTTTTTTTTCAAATAAAATAGAAAGGTTAGAATTTTCTGCTTCTTCTATCTCATAATTA
AGATAGAAAAATGTTAAAAATTAAAAATCAAAATGAAATATTTTCCATTATGAATTTCTTTTTTTGATTTCATTAAAAAT
GGAATATTCTTTTTTTAAATGGGTTAAATTAAAAATGGGTTAAAAATCAAAAAATACTAGTAATAGTGGGGCGGATGTAG
CCAAGTGGATCAAGGCACGTGGATTTGTGAATCCACCATGCGCG
>6524979 ; superkingdom: Eukaryota, kingdom: Viridiplantae, phylum: Streptophyta, subclass: rosids, order: Myrtales, family: Myrtaceae, genus: Eucalyptus, species: Eucalyptus cloeziana ; 6524979
GTTATGCATGAACGTAATGTCATAACTTCCCTCTAGACCTAGCTGCTGTCGAAGTTCCATCTACAAATGGATAAGACTTT
GGTCTTAGTATAAGTCTAGCCGAGTTTTTGATTGGAAAGGAGCAATAACCAACACTCTTGATAGAAAAAGAAATTGGTTA
TTGTTCCTTTATTTAGTGCTCTTTTCTTTACATAAGTTTTTCTTTACTTCAACATAAGAAAAAGTATTCTAGTCTTAGGG
ATTGCTTTATGATTGCTTATCATACTTTTTTCCTTAGATATGAATTTATATACATTCTTTTCAACCCTTTGTAAGGCTTT
GTGAGATTATTATCTTCTAGTTTTTTTTTTTCAAATAAAATAGAAAGGTTAGAATTTTCTGCTTCTTCTATCTCATAATT
AAGATAGAAAAATGTTAAAAATTAACAATCGAAATGAAATATTTTCCATTATGAATTTCTTTTTTTGATTTCATTAAAAA
TGGAATATTCTTTTTTTAAATGGATTAAAAAGAAAAAAAATACTAGTAATAGTGGGGGCGGATGTAGCCAAGTGGATCAA
GGCACGTGGATTTGTGAATCCACCATGCGCG
>6524980 ; superkingdom: Eukaryota, kingdom: Viridiplantae, phylum: Streptophyta, subclass: rosids, order: Myrtales, family: Myrtaceae, genus: Eucalyptus, species: Eucalyptus pilularis ; 6524980
GTTATGCATGAACGTAATGCTCATAACTTCCCTTTAGACCTAGCTGCTGTCGAAGTTCCATCTACAAATGGATAAGACTT
TGGTCTTAGTATAAGTCTAGCCGAGTTTTTGATTGGAAAGGAGCAATAACCAACACTCTTGATAGAAAAAGAAATTGGTT
ATTGCTCCTTTATTTAGTGCTCTTTTCTTTACATAAGTTTTTCTTTACTTCAACATAAGAAAAAGTATTCTAGTCTTAGG
GATTGCTTTATGATTGCTTATCATACTTTTTTCCTTAGATATGAATTTATATACATTCTTTTGAACCCTTTGTAAGGCTT
TGTGAGATTATTATCTTCTAGTTTTTTTTTTCAAATAAAATAGAAAGGTTAGAATTTTCTGCTTCTTCTATCTCATAATT
AAGATAGAAAAATGTTAAAAATTAACAATCGAAATGAAATATTTTCCATTATGAATTTCTTTTTTTGATTTCATTCAAAA
TGGAATATTCTTTTTTTAAATGGATTAAAAAGAAAAAAAATACTAGTAATAGTGGGGGCGGATGTAGCCAATGGATCAAG
GCACGTGGATTTGTGAATCCACCATGCGCG
>7920290 ; superkingdom: Eukaryota, kingdom: Viridiplantae, phylum: Streptophyta, subclass: asterids, order: Asterales, family: Asteraceae, subfamily: Cichorioideae, tribe: Cichorieae, subtribe: Crepidinae, genus: Taraxacum, species: Taraxacum (sect. Calanthodia) sp. 526 ; 7920290
CCTCTAGTATTTTCTAGTATTTCTATATTTTTCCATTAACATGAAAAAAAGAGCATAATATTTCTTTCTTATTTCTGAAA
TCAAAGTAATAAATAAGAAAAATTATCATTTTTATCTATTTTAAATTTAATTGGAAATCAAACTTCATAAAACATTGGGA
AAAGAATATATAAACCTCTAAATTAATACAAAGAGAAAACACGATAATCGAACCAAACTATAAAAAGCCGTTGTTATTTT
TAAAGAAACTATAAAAGAAACTATATAAGGCAAATACTAGTAAAT
>7920291 ; superkingdom: Eukaryota, kingdom: Viridiplantae, phylum: Streptophyta, subclass: asterids, order: Asterales, family: Asteraceae, subfamily: Cichorioideae, tribe: Cichorieae, subtribe: Crepidinae, genus: Taraxacum, species: Taraxacum (sect. Borealia) sp. 5602 ; 7920291
CCTCTAGTATTTYCTAGTATTYCHATATTTTYCCATTAACATGAAAAAARGAGCATAATATTYCTTTCTTATTTCYCTTA
TTTCTGAAATCAAAGTAAAGTAATAAATAAGAAAAATTATCATTTTWATCTATTTTAAATTTAATTGGAAATCAAACTTC
ATAAAACATTAGGAAAAGAATATATAAACCTCTAAATTAATACAAAGAGAAAACACGATAATCGAACCAAACTATAAAAA
GCCGTTGTTATTTTGAAAGAAACTWTAAARGAAACTATATARGGCAAATACTAGTAAAT
>7920292 ; superkingdom: Eukaryota, kingdom: Viridiplantae, phylum: Streptophyta, subclass: asterids, order: Asterales, family: Asteraceae, subfamily: Cichorioideae, tribe: Cichorieae, subtribe: Crepidinae, genus: Taraxacum, species: Taraxacum (sect. Naevosa) sp. 6281f ; 7920292
CTAGTATTTCTATATTTTTCCATTAACATGAAAAAAAGAGCATATTATTTCTTTCTTATTTCTCTTATTTCTGAAATCAA
AGTAATAAATAAGAAAAATTATCATTTTTATCTATTTTAGATTGAAATTTAATTGGAAATCAAACTTCATAAAACATTGG
GAAAAGAATATATAAACCTCTAAATTAATACAAAGAGAAAACACGATAATCGAACCAAACTATAAAAAGCCGTTGTTATT
TTTAAAGAAACTATAAAAGAAACTATATAAGGCAAATACTAGTAAAT
>7920293 ; superkingdom: Eukaryota, kingdom: Viridiplantae, phylum: Streptophyta, subclass: asterids, order: Asterales, family: Asteraceae, subfamily: Cichorioideae, tribe: Cichorieae, subtribe: Crepidinae, genus: Taraxacum, species: Taraxacum (sect. Piesis) sp. 3517 ; 7920293
CCTCTAGTATTTTCTAGTATTTCTATATTTTTCCATTAACATGAAAAAAAGAGCATATTATTTCTTTCTTATTTCTCTTA
TTTCTGAAATCAAAGTAATAAATAAGAAAAATTGTCATTTTTATCTATTTTAGATTGAAATTTAATTGGAAATCAAACTT
CATAAAACATTGGGAAAAGAATATATAAACCTCTAAATTAATACAAAGAGAAAACACGATAATCGAACCAAACTATAAAA
AGCCGTTGTTATTTTTAAAGAAACTATAAACGAAACTATATAAGGCAAATACTAGTAAAT
>7920294 ; superkingdom: Eukaryota, kingdom: Viridiplantae, phylum: Streptophyta, subclass: asterids, order: Asterales, family: Asteraceae, subfamily: Cichorioideae, tribe: Cichorieae, subtribe: Crepidinae, genus: Taraxacum, species: Taraxacum (sect. Dioszegia) sp. 5843 ; 7920294
CCTCTAGTATTTTCTAGTATTTCTATATTTTTCCATTAACATGAAAAAAAAAGCATATTATTTCTTTCTTATTTCTCTTA
TTTCTGAAATCAAAGTAATAAATAAGAAAAATTATCATTTCTATCTATTTTACTATTTTAGATTGAAATTTAGTTGGAAA
TCAAACTTCATAAAACATTGGGAAAAGAATATATAAACCTCTAAATTAATACAAAGAGAAAACACGATAATCGAACCAAA
CTATAAAAAGCCGTTGTTATTTTTAAAGAAACTATAAAAGAAACTATATAAGGCAAATACTAGTAAAT
>7920295 ; superkingdom: Eukaryota, kingdom: Viridiplantae, phylum: Streptophyta, subclass: asterids, order: Asterales, family: Asteraceae, subfamily: Cichorioideae, tribe: Cichorieae, subtribe: Crepidinae, genus: Taraxacum, species: Taraxacum (sect. Mongolica) sp. 6081 ; 7920295
CCTCTAGTATTTTCTAGTATTTCTATATTTTTCCATTAACATGAAAAAAAAAGCATATTATTTCTTTCTTATTTCTGAAA
TCAAAGTAATAAATAAGAAAAATTATCATTTTTATCTATTTTAGATTGAAATTTAATTGGAAATCAAACTTCATAAAACA
TTGGGAAAAGAATATATAAACCTCTAATATAAACCTCTAAATTAATACAAAGAGAAAACACGATAATCGAACCAAACTAT
AAAAAGCCGTTGTTATTTTTAAAGAAACTATAAAAGAAACTATATAAGGCAAATACTAGTAAAT
>7920296 ; superkingdom: Eukaryota, kingdom: Viridiplantae, phylum: Streptophyta, subclass: asterids, order: Asterales, family: Asteraceae, subfamily: Cichorioideae, tribe: Cichorieae, subtribe: Crepidinae, genus: Taraxacum, species: Taraxacum (sect. Biennia) sp. 6225 ; 7920296
GTATTTTCTAGTATTTCTATATTTTTCCATTAACATGAAAAAAAAARGCATATTATTYCTTYCTWATTYCKGAAATCAAA
GTAWTAAWTAAGAAAAATTATCATTTTWATCTATTTWAGATTDAAATTTAATKGGAAATCAAACTTCATAAAASGAAATC
AAACTTCATAAAACATTGGGAAAAGAATATATAAMCCTCTAATATAAMCCTCTAANTTAATACAAAGRGAAAACACGATA
ATCGAMCCAAACTATAAAAAGCCGTTGTWATTTTTAARGAAMCTWTAAARGAAMCTATATAAGGCAAATACTAGTAAAT
>7920297 ; superkingdom: Eukaryota, kingdom: Viridiplantae, phylum: Streptophyta, subclass: asterids, order: Asterales, family: Asteraceae, subfamily: Cichorioideae, tribe: Cichorieae, subtribe: Crepidinae, genus: Taraxacum, species: Taraxacum (sect. Sonchidium) sp. 6270 ; 7920297
CCTCTAGTATTTTCTAGTATTTCTATATTTTTCCATTAACATGAAAAAAAGAGCATATTATTTCTTTCTTATTTCTCTTA
TTTCTGAAATCAAAGTAATAAATAAGAAAAATTATCATTTTTATCTATTTTAGATTGAAATTTAATTGGAAATCAAACTT
CATAAAACATTGGGAAAAGAATATATAAACCTCTAAATTAATACAAAGAGAAAACAAGATAATCGAACCAAACTATAAAA
AGCCGTTGTTATTTTTAAAGAAACTATAAAAGAAACTATATAAGGCAAATACTAGTAAAT
>7920298 ; superkingdom: Eukaryota, kingdom: Viridiplantae, phylum: Streptophyta, subclass: asterids, order: Asterales, family: Asteraceae, subfamily: Cichorioideae, tribe: Cichorieae, subtribe: Hypochaeridinae, genus: Prenanthes, species: Prenanthes purpurea ; 7920298
CCTCTACTATATATCTAGTATTATCTAGTATTTCTATATTTTTCCATTAACATGAAAAAAAAAGAGCATATTATTTCTTT
CTTATTTCTGAAATCAAAATAATAAATAAGAAAAATTATCATTTTTATCTATTTTAGATTGAAATTCAATTGGAAATCAA
ACTTCATAAAACATTGGGAAAAGGATATATAAACCTCTAAATTAATACAAAGAGAAAACACGTTAATCGAACCAAACTAT
AAAAAGACCTTGTTATTTTTAAAGAAACTATGTAAGGCAAATACTACTAAAT
>7920299 ; superkingdom: Eukaryota, kingdom: Viridiplantae, phylum: Streptophyta, subclass: asterids, order: Asterales, family: Asteraceae, subfamily: Cichorioideae, tribe: Cichorieae, subtribe: Microseridinae, genus: Agoseris, species: Agoseris retrorsa ; 7920299
CCTCTACTATTATATAGTATTATCTAGACTATTATCTAGTATTATCTAGTATTTCTAGATTTTGACATTAACATGAAAAA
ACCGTTTTTATTGGTTCTTCTTCTTGTTCCTTATGAAAAAGGAAAAAAGAAAAAAAATCGTCGTTTTTGTTTAGTTTTTA
TTTATTTTTGAAGTTAAAAATCAAATTTCATATTGAGAAAAGAAAAGGGTATATAAACCTCTAAATTAATACAAAGAGAA
AAACAAAGAGAAAACAGGCTAATCCAGCCAAACTATAAAAAGCCCTTGTTATTTTTAAAGAAACTATGTAAGGCAAATAC
TACTAAATANAVAMKATAAA
>8650246 ; superkingdom: Eukaryota, kingdom: Viridiplantae, phylum: Streptophyta, subclass: asterids, order: Asterales, family: Asteraceae, subfamily: Carduoideae, tribe: Cardueae, subtribe: Carduinae, genus: Arctium, species: Arctium lappa ; 8650246
GCATGAACGTAATGCTCATAATTTCCCTCTAGACTTAGCTGCTATCGAAGCTCCATCTACAAATGGATAAGACTTTGGTC
TGATTGTATAGGAGTTTTTGAACTAAAAAAGGAGCAATAGCTTCCCTCTTGTTTTATCAAGAGGGCGTTATTGCTCCTTT
TTTTATTTAGTAATATTTACCTTACATAGTTTCTTTAAAAATAACAAGGGGGTTTTATAGTTTGGTTCGATTAGCGTGTT
TTATCTTTGTATTAATTTCTATTATAGGTTTATATATCCTTTTCCCAATCGTTTATGAAGTTTTATTTCCAACTCAATTT
CAATCTAAAATAGATAAAAATTCTAATTTTGATTATTTATTGCTTTTATTTCAGAAATAAGAAAGAAATAATATGTTCTT
TTTTTTATGTTAATGGAAAAATAAAATATAGTAATAGTAGATAATACTAGATAATAGGGGCGGATGTAGCCAAGTGGATC
AAGGCAGTGGATTTGTGAATCCACCATGCGCG
>8650248 ; superkingdom: Eukaryota, kingdom: Viridiplantae, phylum: Streptophyta, subclass: asterids, order: Asterales, family: Asteraceae, subfamily: Carduoideae, tribe: Cardueae, subtribe: Carduinae, genus: Carduus, species: Carduus nutans ; 8650248
TGTTAAGCATGAACGTAATGCTCATAATTTCCCTCTAGACTTAGCTGCTATCGAAGCTCCATCTACAAATGGATAAGACT
TTGGTCTGATTGTATAGGAGTTTTTGAACTAAAAAAGGAGCAATAGCTTCCCTCTTGTTTTATCAAGAGGGCGTTATTGC
TCCTTTTTTTATTTAGTAGTATTTACCTTACATAGTTTCTTTAAAAATAACAAGGGGGTTTTATAGTTTGGTTCGATTAG
CGTGTTTTATCTTTGTATTAATTTCTATTATAGGTTTATATATCCTTTTCCCAATCGTTTATGAAGTTTTATTTCCAATT
CAATTTCAATCTAAAATAGATAAAAATTAGAATTTTGATTATTTATTGCTTTTATTTCAGAAATAAGAAAGAAATAATAT
GCTCTTTTTTTATGTTAATGGAAAAATAAAATATAGTAATAGTAGATAATACTAGATAATAGGGGCGGATGTAGCCAAGT
GGATCAAGGCAGTGGATTTGTGAATCCACCATGC
>8650250 ; superkingdom: Eukaryota, kingdom: Viridiplantae, phylum: Streptophyta, subclass: asterids, order: Asterales, family: Asteraceae, subfamily: Carduoideae, tribe: Cardueae, subtribe: Carduinae, genus: Cirsium, species: Cirsium vulgare ; 8650250
GCATGAACGTAATGCTCATAATTTCCCTCTAGACTTAGCTGCTATCGAAGCTCCATCTACAAATGGATAAGACTTTGGTC
TGATTGTATAGGAGTTTTTGAACTAAAAAAGGAGCAATAGCTTCCCTCTTGTTTTATCAAGAGGGCGTTATTGCTCCTTT
TTTTATTTAGTAGTATTTACCTTACATAGTTTCTTTAAAAATAACAAGGGGTTTTATAGTTTGGTTCGATTAGCGTGTTT
TATCTTTGTATTAATTTCTATTATAGGTTTATATATCCTTTTCCCAATCGTTTATGAAGTTTTATTTCCAATTCAATTTC
AATCTAAAATAGATAAAAATTAGAATTTTTATTATTTATTGCTTTTATTTCAGAAATAAGAAAGAAATAATATGCTCTTT
TTTTATGTTAATGGAAAAATAAAATATAGTAATAGTAGATAATACTAGATAATAGGGGCGGATGTAGCCAAGTGGATCAA
GGCAGTGGATTTGTGAATCCACCATGCGCG
>8650252 ; superkingdom: Eukaryota, kingdom: Viridiplantae, phylum: Streptophyta, subclass: asterids, order: Asterales, family: Asteraceae, subfamily: Carduoideae, tribe: Cardueae, subtribe: Carduinae, genus: Cousinia, species: Cousinia hystrix ; 8650252
GCATGAACGTAATGCTCATAATTTCCCTCTAGACTTAGCTGCTATCGAAGCTCCATCTACAAATGGATAAGACTTTGGTC
TGATTGTATAGGAGTTTTTGAACTAAAAAAGGAGCAATAGCTTCCCTCTTGTTTTATCAAGAGGGCGTTATTGCTCCTTT
TTTTATTTAGTAGTATTTACCTTACATAGTTTCTTTAAAAATAACAAGGGGTTTTATAGTTTGGTTCGATTAGCGTGTTT
TATCTTTTCTTTGTATTAATTTCTATTATAGGTTTATATATCCTTTTCCCAATCGTTTATGAAGTTTTATTTCCAACTCA
ATTTCAATCTAAAATAGATAAAAATTATAATTTTGATTATTTATTGCTTTTATTTCAGAAATAAGAAAGAAATAATATGC
TCTTTTTTTTATGTTAATGGAAAAATAAAATATAGTAATAGTAGATAATACTAGATAATAGGGGCGGATGTAGCCAAGTG
GATCAAGGCAGTGGATTTGTGAATCCACCATG
>8650254 ; superkingdom: Eukaryota, kingdom: Viridiplantae, phylum: Streptophyta, subclass: asterids, order: Asterales, family: Asteraceae, subfamily: Carduoideae, tribe: Cardueae, subtribe: Carduinae, genus: Cynara, species: Cynara cardunculus ; 8650254
ATGCATGAACGTAATGCTCATAATTTCCCTCTAGACTTAGCTGCTATCGAAGCTCCATCTACAAATGGATAAGACTTTGG
TCTGATTGTATAGGAGTTTTTGAACTAAAAAAGGAGCAATAGCTTCCCTCTTGTTTTATCAAGAGGGCGTTATTGCTCCT
TTTTTTATTTAGTAGTATTTACCTTACATAGTTTCTTTAAAAATAACAAAGGGGTTTTATAGTTTGGTTCGATTAGCGTG
TTTTATCTTTGTATTAATTTCTATTATAGGTTTATATATCCTTTTCCCAATCGTTTATGAAGTTTTATTTCCAATTCAAT
TTCAATCTAAAATAGATAAAAATTATAATTTTGATTATTTATTGCTTTTATTTCAGAAATAAGAAAGAAATAATATGCTC
TTTTTTTTATGTTAATGGAAAAATAAAATACAGTAATAGTAGATAATACTAGATAATAGGGGCGGATGTAGCCAAGTGGA
TCAAGGCAAGTGGATTTGTGAATCCACCCATGCGCG
>8650256 ; superkingdom: Eukaryota, kingdom: Viridiplantae, phylum: Streptophyta, subclass: asterids, order: Asterales, family: Asteraceae, subfamily: Carduoideae, tribe: Cardueae, subtribe: Carduinae, genus: Cynara, species: Cynara humilis ; 8650256
GCATGAACGTAATGCTCATAATTTCCCTCTAGACTTAGCTGCTATCGAAGCTCCATCTACAAATGGATAAGACTTTGGTC
TGATTGTATAGGAGTTTTTGAACTAAAAAAGGAGCAATAGCTTCCCTCTTGTTTTATCAAGAGGGCGTTATTGCTCCTTT
TTTTATTTAGTAGTATTTACCTTACATAGTTTCTTTAAAAATAACAAAGGGGTTTTATAGTTTGGTTCGATTAGCGTGTT
TTATCTTTGTATTAATTTCTATTATAGGTTTATATATCCTTTTCCCAATCGTTTATGAAGTTTTATTTCCAATTCAATTT
CAATCTAAAATAGATAAAAATTATAATTTTGATTATTTATTGCTTTTATTTCAGAAATAAGAAAGAAATAATATGCTCTT
TTTTTTATGTTAATGGAAAAATAAAATACAGTAATAGTAGATAATACTAGATAATAGGGGCGGATGTAGCCAAGGGATCA
AGGCAGG
>8650258 ; superkingdom: Eukaryota, kingdom: Viridiplantae, phylum: Streptophyta, subclass: asterids, order: Asterales, family: Asteraceae, subfamily: Carduoideae, tribe: Cardueae, subtribe: Echinopsinae, genus: Echinops, species: Echinops sphaerocephalus ; 8650258
GCATGAACGTAATGCTCATAATTTCCCTCTAGACTTAGCTGCTATCGAAGCTCCATCTACAAATGGATAAGACTTTGGTC
TGATTGTATAGGAGTTTTTGAACTAAAAAAGGAGCAATAGCTTCCCTCTTGATAAAACAAGAGGGCGTTATTGCTCCTTT
TTTTATTTAGTAGTATTTACCTTACATAGTTTCTTTAAAAATAACAAGGGGTTTTTCTTGTTTGGTTCGATTAGCGTGTT
TTCTCTTTGTATTAATTTCTATTATAGGTTTATATATCCTTTTCCCAATCTTTTATGAGGTTTTATTTCCAATTCAATTT
CAATCTAAAATAGATAAAAATTCTAATTTTGCTTATTTATTACTTTGATTTCAGAAATAAGAAAGAAATAATATGCTCTT
TTTTTTTATGTTAATGGAAAAATAAAATATAGTAATAGTAGATAATACTAGATAATAGGGGCGGATGTAGCCAAGTGGAT
CAAGGCAGTGGATTTGTGAATCCACCATGCGCG
>8650260 ; superkingdom: Eukaryota, kingdom: Viridiplantae, phylum: Streptophyta, subclass: asterids, order: Asterales, family: Asteraceae, subfamily: Carduoideae, tribe: Cardueae, subtribe: Carduinae, genus: Galactites, species: Galactites tomentosa ; 8650260
GCATGAACGTAATGCTCATAATTTCCCTCTAGACTTAGCTGCTATCGAAGCTCCATCTACAAATGGATAAGACTTTGGTC
TGATTGTATAGGAGTTTTTGAACTAAAAAAGGAGCAATAGCTTCCCTCTTGTTTTATCAAGAGGGCGTTATTGCTCCTTT
TTTTATTTAGTAATATTTACCTTACATAGTTTCTTTAAAAATAACAAGGGGATTTTATAGTTTGGTTCAATTAGCGTGTT
TTATCTTTGTATTAATTTCTATTATAGGTTTATATATCCTTTTCCCAATCGTTTATGAAGTTTGATTTCCAATTCAATTT
CAATCTAAAATAGATAAAAATTATAATTTTTATTATTTTTTGCTTTTATTTCAGAAATAAGAAAGAAATAATATGCTCTT
TTTTTATGTTAATGGAAAAATAAAATATAGTAAAAATATAGTAATAGTAGATAATACTAGATAATAGGGGCGGATGTAGC
CAAGTGGATCAAGGCAGTGGATTTGTGAATCCACCATGCCGCG
>8650262 ; superkingdom: Eukaryota, kingdom: Viridiplantae, phylum: Streptophyta, subclass: asterids, order: Asterales, family: Asteraceae, subfamily: Carduoideae, tribe: Cardueae, subtribe: Carduinae, genus: Jurinea, species: Jurinea humilis ; 8650262
TATCGAAGCTCCATCTACAAATGGATAAGACTTTGGTCTGATTGTATAGGAGTTTTTGAACTAAAAAAGGAGCAATAGCT
TCCCTCTTGTTTTATCAAGAGGGCGTTATTGCTCCTTTTTTTATTTAGTAGTATTTACCTTACATAGTTTCTTTAAAAAT
AACAAGGGGGTTTTCTAGTTTGGTTCGATTAGCGTGTTTTATCTTTGTATTAATTTATATTATAGGTTTATATATCCTTT
TCCCAATCGTTTATGAAGTTTTATTTCCAACTCAATTTCAATCTAAAATAGATAAAAATTATAATTTTTATTATTTATTG
CTTTTATTTCAGAAATAAGAAAGAAATAATATGCTCTTTTTTTTATGTTAATGGAAAAAAAAATATAGTAATAGTAGATA
ATACTAGATAATAGGGGCGGATGTAGCCAAGTGGATCAAGGCAGTGGATTTGTGAATCCACCATGCGCGA
>8650264 ; superkingdom: Eukaryota, kingdom: Viridiplantae, phylum: Streptophyta, subclass: asterids, order: Asterales, family: Asteraceae, subfamily: Carduoideae, tribe: Cardueae, subtribe: Carduinae, genus: Notobasis, species: Notobasis syriaca ; 8650264
GCATGAACGTAATGCTCATAATTTCCCTCTAGACTTAGCTGCTATCGAAGCTCCATCTACAAATGGATAAGACTTTGGTC
TGATTGTATAGGAGTTTTTGAACTAAAAAAGGAGCAATAGCTTCCCTCTTGTTTTATCAAGAGGGCGTTATTGCTCCTTT
TTTTATTTAGTAGTATTTACCTTACATAGTTTCTTTAAAAATAACAAGGGGGTTTTATAGTTTTGTTCGATTAGCGTGTT
TTATCTTTGTATTAATTTCTATTATAGATTTATATATCCTTTTCCCAATCGTTTATGAATATGAAGTTTTATTTCCAATT
CAATTTCAATCTAAAATAGATAAAAATTAGAATTTTTATTATTTATTGCTTTTTTTTTTCAGAAATAAAAAAGAAATAAT
ATGCTCTTTTTTTATGTTAATGGAAAAATAAAATATAGTAATAGTAGATAATACTAGATAATAGGGGCGGATGTAGCCAA
GGGATCAGC
>8650266 ; superkingdom: Eukaryota, kingdom: Viridiplantae, phylum: Streptophyta, subclass: asterids, order: Asterales, family: Asteraceae, subfamily: Carduoideae, tribe: Cardueae, subtribe: Carduinae, genus: Onopordum, species: Onopordum acanthium ; 8650266
GCATGAACGTAATGCTCATAATTTCCCTCTAGACTTAGCTGCTATCGAAGCTCCATCTACAAATGGATAAGACTTTGGTC
TGATTGTATAGGAGTTTTTGAACTAAAAAAGGAGCAATAGCTTCCCTCTTGTTTTATCAAGAGGGCGTTATTGCTCCTTT
TTTTATTTAGTAGTATTTACCTTACATAGTTTCTTTAAAAATAACAAGGGGCTTTATAGTTTGGTTTGATTAGCGTGTTT
TATCTTTGTATTAATTTCTATTATAGGTTTATATATCCTTTTCCCAATCGTTTATGAAGTTTTATTTCCAATTCCATTTC
AATCTAAAATAGATAAAAATTATAATTTTTATTATTTATTACTTTTATTTCAGAAATAAGAAAGAAATAATATGCTCTTT
TTTTTATTTTAATGGAAAAATAAAATATAGTAATAGTAGATAATACTAGATAATAGGGGCGGATGTAGCCAAGTGGATCA
AGGCAGTGGATTTGTGAATCCCCATGCCGCGA
>8650268 ; superkingdom: Eukaryota, kingdom: Viridiplantae, phylum: Streptophyta, subclass: asterids, order: Asterales, family: Asteraceae, subfamily: Carduoideae, tribe: Cardueae, subtribe: Carduinae, genus: Picnomon, species: Picnomon acarna ; 8650268
GCATGAACGTAATGCTCATAATTTCCCTCTAGACTTAGCTGCTATCGAAGCTCCATCTACAAATGGATAAGACTTTGGTC
TGATTGTATAGGAGTTTTTGAACTAAAAAAGGAGCAATAGCTTCCCTCTTGTTTTATCAAGAGGGCGTTATTGCTCCTTT
TTTTATTTAGTAGTATTTACCTTACATAGTTTCTTTAAAAAGTTTTATAGTTTGGTTCGATTAGCGTGTTTTATCTTTGT
ATTAATTTCTATTATAGGTTTATATATCCTTTTCCCAATCGTTTATGAAGTTTTATTTCCAATTCAATTTCAATCTAAAA
TAGATAAAAATTAGAATTTTGATTATTTATTGCTTTTATTTCAGAAATAAAAAAGAAATAATATGCTCTTTTTTTATGTT
AATGGAAAAATAAAATATAGTAATAGTAGATAATACTAGATAATAGGGGCGGATGTAGCCAAGTGGATCAAGGCAGTGGA
TTTGTGAATCCACCATGCCCGGA
>8650270 ; superkingdom: Eukaryota, kingdom: Viridiplantae, phylum: Streptophyta, subclass: asterids, order: Asterales, family: Asteraceae, subfamily: Carduoideae, tribe: Cardueae, subtribe: Carduinae, genus: Ptilostemon, species: Ptilostemon afer ; 8650270
GGATGAACGTAATGCTCATAATTTCCCTCTAGACTTAGCTGCTATCGAAGCTCCATCTACAAATGGATAAGACTTTGGTC
TGATTGTATAGGAGTTTTTGAACTAAAAAAGGAGCAATAGCTTCCCTCTTGTTTTATCAAGAGGGCGTTATTGCTCCTTT
TTTTATTTAGTAGTATTTACCTTACATAGTTTCTTTAAAAATAACAAGGGGGTTTTATAGTTTGGTTCGATTAACGTGTT
TTATCTTTGTATTAATTTCTATTATAGGTTTATATATCCTTTTCCCAATCGTTTATGAAGTTTTATTTCCAATTCAATTT
CAATCTAAAATAGATAAAAATTATAATTTTGATTATTTTTTGCTTTTATTTCAGAAATAAGAAAGAAATAATATGCTCTT
TTTTTTATGTTAATGGAAAAATAAAATATAGTAATAGTAGATAATACTAGATAATAGGGGCGGATGTAGCCAAGTGGATC
AAGGCAGTGGATTTGTGAATCCACCATGC
>8650272 ; superkingdom: Eukaryota, kingdom: Viridiplantae, phylum: Streptophyta, subclass: asterids, order: Asterales, family: Asteraceae, subfamily: Carduoideae, tribe: Cardueae, subtribe: Carduinae, genus: Silybum, species: Silybum marianum ; 8650272
GCATGAACGTAATGCTCATAATTTCCCTCTAGACTTAGCTGCTATCGAAGCTCCATCTACAAATGGATAAGACTTTGGTC
TGATTGTATAGGAGTTTTTGAACTAAAAAAGGAGCAATAGCTTCCCTCTTGTTTTATCAAGAGGGCGTTATTGCTCCTTT
TTTTATTTAGTAGTATTTACCTTACATAGTTTCTTTAAAAATAACAAGGGGGTTTTATAGTTTGGTTCGATTAGCGTGTT
TTATCTTTGTATTAATTTCTATTATAGGTTTATATATCCTTTTCCCAATCGTTTATGAAGTTTTATTTCCAATTCAATTT
AAATCTAAAATAGATAAAAATTAGAATTTTGATTATTTATTGCTTTTATTTCAGAAATAAGAAAGAAATAATATGCTCTT
TTTTTATGTTAATGGAAAAATAAAATATAGTAATAGTAGATAATACTAGATAATAGGGGCGGATGTAGCCAAGTGGATCA
AGGCAGTGGATTTGTGAATCCACCATGC
>8650274 ; superkingdom: Eukaryota, kingdom: Viridiplantae, phylum: Streptophyta, subclass: asterids, order: Asterales, family: Asteraceae, subfamily: Carduoideae, tribe: Cardueae, subtribe: Carduinae, genus: Tyrimnus, species: Tyrimnus leucographus ; 8650274
GCATGAACGTAATGCTCATAATTTCCCTCTAGACTTAGCTGCTATCGAAGCTCCATCTACAAATGGATAAGACTTTGGTC
TGATTGTATAGGAGTTTTTGAACTAAAAAAGGAGCAATAGCTTCCCTCTTGTTTTATCAAGAGGGCGTTATTGCTCCTTT
TTTTATTTAGTAGTATTTACCTTACATAGTTTCTTTAAAAATAACAAGGGGGTTTTCTAGTTTGGTTCGATTAGCGTGTT
TTATCTTTGTATTAATTTCTATTATAGGTTTATATATCCTTTTCCCAATCGTTTATGAAGTTTTATTTCCAATTCAATTT
CAATCTATTCAATTTCAATCTAAAATAGATAAAAATTAGAATTTTGATTATTTATTGCTTTTATTTCAGAAATAAGAAAG
AAATAATATGCTCTTTTTTTATGTTAATGGAAAAATAAAATATAGTAATAGTAGATAATACTAGATAATAGGGGCGGATG
TAGCCAAGTGGATCAAGGCAGTGGATTTGTGAATCCACCATGG
>10697325 ; superkingdom: Eukaryota, kingdom: Viridiplantae, phylum: Streptophyta, order: Caryophyllales, family: Caryophyllaceae, genus: Silene, species: Silene vulgaris ; 10697325
ATTTTAATTAAAGAACACGAAAAGACGAATTGACATAATAAGACTTTTGTAAAGTCGTTTTATTTTTTTAAGGATTTATA
GTAAAGAAATAAAATAGTAAAGAAATAAAAAATTTTTAATTATATAAAAAAATAAAAAAAAAAAACTAACTAGTACTAAC
TAGTAAAGGGGCAATACTAATTTCTTGATCGAACAAGAAATTTTTTATTGCCCCTTTACTTTTACTTTCAAAAAAAACTC
GTATATACT
>10697326 ; superkingdom: Eukaryota, kingdom: Viridiplantae, phylum: Streptophyta, order: Caryophyllales, family: Caryophyllaceae, genus: Silene, species: Silene vulgaris ; 10697326
ATTTTAATTAAAGAACACGAAAAGACGAATTGACATAATAAGACTTTTGTAAAGTCGTTTTATTTTTTTAAGGATTTATA
GTAAAGAAATAAAATAGTAAAGAAATAAAAAAATTTTAATTATATAAAAAAATAAAAAACTAACTAGTACTAACTAGTAA
AGGGGCAATACTAATTTCTTGATCGAACAAGAAATTTTTTATTGCCCCTTTACTTTTACTTTCAAAAAAAAAAAACTCGT
ATNTACT
>10697327 ; superkingdom: Eukaryota, kingdom: Viridiplantae, phylum: Streptophyta, order: Caryophyllales, family: Caryophyllaceae, genus: Silene, species: Silene vulgaris ; 10697327
ATTTTAATTAAAGAACACGAAAAGACGAATTGACATAATAAGACTTTTGTAAAGTCGTTTTATTTTTTTAAGGATTTATA
GTAAAGAAATAAAATAGTAAAGAAATAAAAAAATTTTAATTATATAAAAAAATAAAAAAACTAACTAGTACTAACTAGTA
AAGGGGCAATACTAATTTCTTGATCGAACAAGAAATTTTTTATTGCCCCTTTACTTTTACTTTCAAAAAAAAACTCGTAT
ATACT
>10697328 ; superkingdom: Eukaryota, kingdom: Viridiplantae, phylum: Streptophyta, order: Caryophyllales, family: Caryophyllaceae, genus: Silene, species: Silene vulgaris ; 10697328
ATTTTAATTAAAGAACACGAAAAGACGAATTGACATAATAAGACTTTTGTAAAGTCGTTTTATTTTTTTAAGGATTTATA
GTAAAGAAATAAAATAGTAAAGAAATAAAAAAATTTTAATTATATAAAAAAATAAAAAACTAACTAGTACTAACTAGTAA
AGGGGCAATACTAATTTCTTGATCGAACAAGAAATTTTTTATTGCCCCTTTACTTTTACTTAAAAAAAAAAAAAAACTCG
TATATACT
>10697329 ; superkingdom: Eukaryota, kingdom: Viridiplantae, phylum: Streptophyta, order: Caryophyllales, family: Caryophyllaceae, genus: Silene, species: Silene vulgaris ; 10697329
ATTTTAATTAAAGAACACGAAAAGACGAATTGACATAATAAGACTTTTGTAAAGTCGTTTTATTTTTTTAAGGATTTATA
GTAAAGAAATAAAATAGTAAAGAAATAAAAAATTTTTAATTATATAAAAAAATAAAAAAAAAACTAACTAGTACTAACTA
GTAAAGGGGCAATACTAATTTCTTGATCGAACAAGAAAATTTTTATTGCCCCTTTACTTTTACTTTCAAAAAAAACTCGT
ATATACT
>10697330 ; superkingdom: Eukaryota, kingdom: Viridiplantae, phylum: Streptophyta, order: Caryophyllales, family: Caryophyllaceae, genus: Silene, species: Silene vulgaris ; 10697330
ATTTTAATTAAAGAACACGAAAAGACGAATTGACATAATAAGACTTTTGTAAAGTCGTTTTATTTTTTTAAGGATTTATA
GTAAAGAAATAAAATAGTAAAGAAATAAAAAATTTTTAATTATATAAAAAAATAAAAAAAAAAACTAACTAGTACTAACT
AGTAAAGGGGCAATAAAAAATTTCTTGTTCGATCAAGAAATTAGTATTGCCCCTTTACTTTTACTTTCAAAAAAAACTCG
TATATACT
>10697331 ; superkingdom: Eukaryota, kingdom: Viridiplantae, phylum: Streptophyta, order: Caryophyllales, family: Caryophyllaceae, genus: Silene, species: Silene vulgaris ; 10697331
ATTTTAATTAAAGAACACGAAAAGACGAATTGACATAATAAGACTTTTGTAAAGTCGTTTTATTTTTTTAAGGATTTATA
GTAAAGAAATAAAATAGTAAAGAAATAAAAAATTTTTAATTATATATAAAAACTAACTAGTACTAACTAGTAAAGGGGCA
ATACTAATTTCTTGATCGAACAAGAAATTTTTTATTGCCCCTTTACTTTTACTTTCAAAAAAAAAAAAACTCGTATATAC
T
>10697332 ; superkingdom: Eukaryota, kingdom: Viridiplantae, phylum: Streptophyta, order: Caryophyllales, family: Caryophyllaceae, genus: Silene, species: Silene vulgaris ; 10697332
ATTTTAATTAAAGAACACGAAAAGACGAATTGACATAATAAGACTTTTGTAAAGTCGTTTTATTTTTTTAAGGATTTATA
GTAAAGAAATAAAATAGTAAAGAAATAAAAAATTTTTAATTATATAAAAAAATAAAAAAAAAAACTAACTAGTACTAACT
AGTAAAGGGGCAATACTAATTTCTTGATCGAACAAGAAATTTTTTATTGCCCCTTTACTTTTACTTTCAAAAAAAACTCG
TATATACT
>10697333 ; superkingdom: Eukaryota, kingdom: Viridiplantae, phylum: Streptophyta, order: Caryophyllales, family: Caryophyllaceae, genus: Silene, species: Silene vulgaris ; 10697333
ATTTTAATTAAAGAACACGAAAAGACGAATTGACATAATAAGACTTTTGTAAAGTCGTTTTATTTTTTTAAGGATTTATA
GTAAAGAAATAAAATAGTAAAGAAATAAAAAAATTTTAATTATATAAAAAAATAAAAAAACTAACTAGTACTAACTAGTA
AAGGGGCAATACTAATTTCTTGATCGAACAAGAAATTTTTTATTGCCCCTTTACTTTTACTTTCAAAAAAAAACTCGTAT
ATACT
>10697334 ; superkingdom: Eukaryota, kingdom: Viridiplantae, phylum: Streptophyta, order: Caryophyllales, family: Caryophyllaceae, genus: Silene, species: Silene vulgaris ; 10697334
ATTTTAATTAAAGAACACGAAAAGACGAATTGACATAATAAGACTTTTGTAAAGTCGTTTTATTTTTTTAAGGATTTATA
GTAAAGAAATAAAATAGTAAAGAAATAAAAAATTTTTAATTATATAAAAAAATAAAAAAAAAACTAACTAGTACTAACTA
GTAAAGGGGCAATACTAATTTCTTGATCGAACAAGAAAATTTTTATTGCCCCTTTACTTTTACTTTCAAAAAAAACTCGT
ATATACT
>10697335 ; superkingdom: Eukaryota, kingdom: Viridiplantae, phylum: Streptophyta, order: Caryophyllales, family: Caryophyllaceae, genus: Silene, species: Silene vulgaris ; 10697335
ATTTTAATTAAAGAACACGAAAAGACGAATTGACATAATAAGACTTTTGTAAAGTCGTTTTATTTTTTTAAGGATTTATA
GTAAAGAAATAAAATAGTAAAGAAATAAAAAATTTTTAATTATATATATATATAAAAACTAACTAGTACTAACTAGTAAA
GGGGCAATACTAATTTCTTGATCAAACAAGAAATTTTTTATTGCCCCTTTACTTTTACTTTCAAAAAAAAAATTCAAAAA
AAAACTCGTATATACT
>10697336 ; superkingdom: Eukaryota, kingdom: Viridiplantae, phylum: Streptophyta, order: Caryophyllales, family: Caryophyllaceae, genus: Silene, species: Silene vulgaris ; 10697336
ATTTTAATTAAAGAACACGAAAAGACGAATTGACATAATAAGACTTTTGTAAAGTCGTTTTATTTTTTTAAGGATTTATA
GTAAAGAAATAAAATAGTAAAGAAATAAAAAATTTTTAATTATATAAAAAAATAAAAAAAAAACTAACTAGTACTAACTA
GTAAAGGGGCAATACTAATTTCTTGATCGAACAAGAAAATTTTTATTGCCCCTTTACTTTTACTTTCAAAAAAAACTCGT
ATATACT
>10697337 ; superkingdom: Eukaryota, kingdom: Viridiplantae, phylum: Streptophyta, order: Caryophyllales, family: Caryophyllaceae, genus: Silene, species: Silene vulgaris ; 10697337
ATTTTAATTAAAGAACACGAAATGACGAATTGACTTAATAAGACTTTTGTAAAGTCGNTTTATTTTTTTAAGGATTTATA
GTAAAGAAATAAAATAGTAAAGAAATAAAAAAATTTTAATTATATAAAAAAATAAAAAAACTAACTAGTAAAGGGGCAAT
ACTAATTTCTTGATCGAACAAGAAATTTTTTATTGCCCCTTTACTTTTACTTAAAAAAAAAAAAAACTCGTATATACT
>10697338 ; superkingdom: Eukaryota, kingdom: Viridiplantae, phylum: Streptophyta, order: Caryophyllales, family: Caryophyllaceae, genus: Silene, species: Silene vulgaris ; 10697338
ATTTTAATTAAAGAACACGAAAAGACGAATTGACATAATAAGACTTTTGTAAAGTCGTTTTATTTTTTTAAGGATTWATA
GTAAAGAAATAAAATAGTAAAGAAATAAAAAATTTTTAATTATATAAAAAAATAAAAAAAAACTAACTAGTACTAACTAG
TAAAGGGGCAATACTAATTTCTTGATCGAACAAGAAATTTTTTATTGCCCCTTTACTTTTACTTTCAAAAAAAACTCGTA
TATACT
>18024930 ; superkingdom: Eukaryota, kingdom: Viridiplantae, phylum: Streptophyta, order: Magnoliales, family: Magnoliaceae, genus: Michelia, species: Michelia cavaleriei ; 18024930
GCCTTGAGCCACTTGGCTACATCCGCCCCTCCGCTCTAATTTCCACCATTCATGATTATTGTATTGAGTCTTTCTTACTT
TCTGAGATACAGATATTGAACATAAAATGCCAATCCTGTAAATTGTAAATGTACAAAAAAATTCCTTTATGAAAAAAAAA
AAGAAAATGATTTTGAGGAACATACAGAAATTACAATACAGATCGGTACAGAACAAAAATATGATATTTGATCATGAACC
AGCCAACAATAATGTTTTCTTAAGTTGAAATAAAGAAATGAAAATGGAAAAAATGTTTATGTGAATAAAACACTACTGAA
TCGAACGGATCAATACCCAACTTCTTGATAGAACAAGAAGTTGGGTATTGATCGGATCCTTCAACGACTCATATACACTA
AGACTGAAGTATTATCCATTTGTAGAT
>18024932 ; superkingdom: Eukaryota, kingdom: Viridiplantae, phylum: Streptophyta, order: Magnoliales, family: Magnoliaceae, genus: Magnolia, species: Magnolia pealiana ; 18024932
GCCTTGAGCCACTTGGCTACATCCGCCCCTCCGCTCTAATTTCCACCATTCATGATTATTGTATTGAGTCTTTCTTACTT
TCTGAGATACAGATATTGAACATAAAATGCCAATCCTGTAAATTGTAAATGTACAAAAAAATTCTTTTATGAAAAAAAAA
AAGAAAATGATTTTGAGGAACATACAGAAATTACGATACAGATCGGTACAGAACAAAAATATGATATTTGATCATGAACC
AGCCAACAATAATGTTTTCTTAAGTTGAAATAAAGAAATGAAAATGGCAAAAATGTTTATGTGAATAAAACACTACTGAA
TCGAACGGATCAATACCCAACTTCTTGATAGAACAAGAAGTTGGGTATTGATCGGATCCTTCAACGACTCATATACACTA
AGACTGAAGTATTATCCATTTGTAGAT
>18024934 ; superkingdom: Eukaryota, kingdom: Viridiplantae, phylum: Streptophyta, order: Magnoliales, family: Magnoliaceae, genus: Michelia, species: Michelia champaca ; 18024934
GCCTTGAGCCACTTGGCTACATCCGCCCCTCCGCTCTAATTTCCACCATTCATGATTATTGTATTGAGTCTTTCTTACTT
TCTGAGATACAGATATTGAACATAAAATGCCAATCCTGTAAATTGTAAATGTACAAAAAAATTCCTTTATGAAAAAAAAA
AAGAAAATGATTTTGAGGAACATACAGAAATTACAATACAGATCGGTACAGAACAAAAATATGATATTTGATCATGAACC
AGCCAACAATAATGTTTTCTTAAGTTGAAATAAAGAAATGAAAATGGCAAAAATGTTTATGTTAATAAAACACTACTGAA
TCGAACGGATCAATACCCAACTTCTTGATAGAACAAGAAGTTGGGTATTGATCGGATCCTTCAACGACTCATATACACTA
AGACTGAAGTATTATCCATTTGTAGAT
>18024936 ; superkingdom: Eukaryota, kingdom: Viridiplantae, phylum: Streptophyta, order: Magnoliales, family: Magnoliaceae, genus: Michelia, species: Michelia baillonii ; 18024936
GCCTTGAGCCACTTGGCTACATCCGCCCCTCCGCTCTAATTTCCACCATTCATGATTATTGTATTGAGTCTTTCTTACTT
TCTGAGATACAGATATTGAACATAAAATGCCAATCCTGTAAATTGTAAATGTACAAAAAAATTCCTTTATGAAAAAAAAA
GAAAATGATTTTGAGGAACATACAGAAATTACAATACAGATCGGTACAGAACAAAAATATGATATTTGATCATGAACCAG
CCAACAATAATGTTTTCTTAAGTTGAAATAAAGAAATGAAAATGGCAAAAATGTTTATGTGAATAAAACACTACTGAATC
GAACGGATCAATACCCAACTTCTTGATAGAACAAGAAGTTGGGTATTGATCGGATCCTTCAACGACTCATATACACTAAG
ACTGAAGTATTATCCATTTGTAGAT
>18024938 ; superkingdom: Eukaryota, kingdom: Viridiplantae, phylum: Streptophyta, order: Magnoliales, family: Magnoliaceae, genus: Michelia, species: Michelia odora ; 18024938
GCCTTGAGCCACTTGGCTACATCCGCCCCTCCGCTCTAATTTCCACCATTCATGATTATTGTATTGAGTCTTTCTTACTT
TCTGAGATACAGATATTGAACATAAAATGCCAATCCTGTAAATTGTAAATGTACAAAAAAATTCCTTTATGAAAAAAAAA
AAGAAAATGATTTTGAGGAACATACAGAAATTACAATACAGATCGGTACAGAACAAAAATATGATATTTGATCATGAACC
AGCCAACAATAATGTTTTCTTAAGTTGAAATAAAGAAATGAAAATGGCAAAAATGTTTATGTGAATAAAACACTACTGAA
TCGAACGGATCAATACCCAACTTCTTGATAGAACAAGAAGTTGGGTATTGATCGGATCCTTCAACGACTCATATACACTA
AGACTGAAGTATTATCCATTTGTAGAT
>18024940 ; superkingdom: Eukaryota, kingdom: Viridiplantae, phylum: Streptophyta, order: Magnoliales, family: Magnoliaceae, genus: Elmerrillia, species: Elmerrillia ovalis ; 18024940
GCCTTGAGCCACTTGGCTACATCCGCCCCTCCGCTCTAATTTCCACCATTCATGATTATTGTATTGAGTCTTTCTTACTT
TCTGAGATACAGATATTGAACATAAAATGCCAATCCTATAAATTGTAAATGTACAAAAAAATTCCTTTATGAAAAAAAAA
AAGAAAATGATTTTGAGGAACATACAGAAATTACAATACAGATCGGTACAGAACAAAAATATGATATTTGATCATGAACC
AGCCAACAATAATGTTTTCTTAAGTTGAAATAAAGAAATGAAAATGGCAAAAATGTTTATGTGAATAAAACACTACTGAA
TCGAACGGATCAATACCCAACTTCTTGTTCTATCAAGAAGTTGGGTATTGATCGGATCCTTCAACGACTCATATACACTA
AGACTGAAGTATTATCCATTTGTAGAT
>18024942 ; superkingdom: Eukaryota, kingdom: Viridiplantae, phylum: Streptophyta, order: Magnoliales, family: Magnoliaceae, genus: Magnolia, species: Magnolia cathcartii ; 18024942
GCCTTGAGCCACTTGGCTACATCCGCCCCTCCGCTCTAATTTCCACCATTCATGATTATTGTATTGAGTCTTTCTTACTT
TCTGAGATACAGATATTGAACATAAAATGCCAATCCTGTAAATTGTAAATGTACAAAAAAATTCCTTTATGAAAAAAAAA
AAAGAAAATGATTTTGAGGAACATACAGAAATTACAATACAGATCGGTACAGAACAAAAATATGATATTTGATCATGAAC
CAACCAACAATAATGTTTTCTTAAGTTGAAATAAAGAAATGAAAATGGCAAAAATGTTTATGTGAATAAAACACTACTGA
ATCGAACGGATCAATACCCAACTTCTTGATAGAACAAGAAGTTGGGTATTGATCGGATCCTTCAACGACTCATATACACT
AAGACTGAAGTATTATCCATTTGTAGAT
>18024944 ; superkingdom: Eukaryota, kingdom: Viridiplantae, phylum: Streptophyta, order: Magnoliales, family: Magnoliaceae, genus: Magnolia, species: Magnolia elegans ; 18024944
GCCTTGAGCCACTTGGCTACATCCGCCCCTCCGCTCTAATTTCCACCATTCATGATTATTGTATTGAGTCTTTCTTACTT
TCTGAGATACAGATATTGAACATAAAATGCCAATCCTGTAAATTGTAAATGTACAAAAAAATTCCTTTATGAAAAAAGAA
AATGATTTTGAGGAACATACAGAAATTACAATACAGATCGGTACAGAACAAAAATATGATATTTGATCATGAACCAACCA
ACAATAATGTTTTCTTAAGTTGAAATAAAGAAATGAAAATGGCAAAAATGTTTATGTGAATAAAACACTACTGAATCGAA
CGGATCAATACCCAACTTCTTGTTCTATCAAGAAGTTGGGTATTGATCGGATCCTTCAACGACTCATATACACTAAGACT
GAAGTATTATCCATTTGTAGAT
>18024946 ; superkingdom: Eukaryota, kingdom: Viridiplantae, phylum: Streptophyta, order: Magnoliales, family: Magnoliaceae, genus: Magnolia, species: Magnolia biondii ; 18024946
GCCTTGAGCCACTTGGCTACATCCGCCCCTCCACTCTAATTTCCACCATTCATGATTATTGTATTGAGTCTTTCTTACTT
TCTGAGATACAGATATTGAACATAAAATGCCAATCCTGTAAATTGTAAATGTACAAAAAAATTCCTTTATGAAAAAAAAA
AGAAAATGATTTTGAGGAACATACAGAAATTACAATACAGATCGGTACAGAACAAAAATATGATATTCGATCATGAACCA
ACCAACAATAATGTTTTCTTAAGTTGAAATAAAGAAATGAAAATGGCAAAAATGTTTATGTAAATAAAACACTACTGAAT
CGAACGGATCAATACCCAACTTCTTGATAGGACAAGAAGTTGGGTATTGATCGGATCCTTCAACGACTCATATACACTAA
GACTGAAGTATTATCCATTTGTAGAT
>18024948 ; superkingdom: Eukaryota, kingdom: Viridiplantae, phylum: Streptophyta, order: Magnoliales, family: Magnoliaceae, genus: Magnolia, species: Magnolia dawsoniana ; 18024948
GCCTTGAGCCACTTGGCTACATCCGCCCCTCCGCTCTAATTTCCACCATTCATGATTATTGTATTGAGTCTTTCTTACTT
TCTGAGATACAGATATTGAACATAAAATGCCAATCCTGTAAATTGTAAATGTACAAAAAAATTCCTTTATGAAAAAAAAA
AAAAGAAAATGATTTTGAGGAACATACAGAAATTACAATACAGATCGGTACAGAACAAAAATATGATATTCGATCATGAA
CCAACCAACAATAATGTTTTCTTAAGTTGAAATAAAGAAATGAAAATGGCAAAAATGTTTATGTGAATAAAACACTACTG
AATCGAACGGATCGATACCCAACTTCTTGATAGGACAAGAAGTTGGGTATTGATCGGATCCTTCAACGACTCATATACAC
TAAGACTGAAGTATTATCCATTTGTAGAT
>18024950 ; superkingdom: Eukaryota, kingdom: Viridiplantae, phylum: Streptophyta, order: Magnoliales, family: Magnoliaceae, genus: Magnolia, species: Magnolia campbellii ; 18024950
GCCTTGAGCCACTTGGCTACATCCGCCCCTCCGCTCTAATTTCCACCATTCATGATTATTGTATTGAGTCTTTCTTACTT
TCTGAGATACAGATATTGAACATAAAATGCCAATCCTGTAAATTGTAAATGTACAAAAAAATTCCTTTATGAAAAAAAAA
AGAAAATGATTTTGAGGAACATACAGAAATTACAATACAGATCGGTACAGAACAAAAATATGATATTCGATCATGAACCA
ACCAACAATAATGTTTTCTTAAGTTGAAATAAAGAAATGAAAATGGCAAAAATGTTTATGTGAATAAAACACTACTGAAT
CGAACGGATCGATACCCAACTTCTTGATAGGACAAGAAGTTGGGTATTGATCGGATCCTTCAACGACTCATATACACTAA
GACTGAAGTATTATCCATTTGTAGAT
>18024952 ; superkingdom: Eukaryota, kingdom: Viridiplantae, phylum: Streptophyta, order: Magnoliales, family: Magnoliaceae, genus: Magnolia, species: Magnolia cylindrica ; 18024952
GCCTTGAGCCACTTGGCTACATCCGCCCCTCCGCTCTAATTTCCACCATTCATGATTATTGTATTGAGTCTTTCTTACTT
TCTGAGATACAGATATTGAACATAAAATGCCAATCCTGTAAATTGTAAATGTACAAAAAAATTCCTTTATGAAAAAAAAA
AAAAGAAAATGATTTTGAGGAACATACAGAAATTACAATACAGATCGGTACAGAACAAAAATATGATATTCGATCATGAA
CCAACCAACAATAATGTTTTCTTAAGTTGAAATAAAGAAATGAAAATGGCAAAAATGTTTATGTGAATAAAACACTACTG
AATCGAACGGATCAATATCCAACTTCTTGATAGGACAAGAAGTTGGGTATTGATCGGATCCTTCAACGACTCATATACAC
TAAGACTGAAGTATTATCCATTTGTAGAT
>18024954 ; superkingdom: Eukaryota, kingdom: Viridiplantae, phylum: Streptophyta, order: Magnoliales, family: Magnoliaceae, genus: Magnolia, species group: Manglietia, species: Magnolia sinica ; 18024954
GCCTTGAGCCACTTGGCTACATCCGCCCCTCCGCTCTAATTTCCACCATTCATGATTATTGTATTGAGTCTTTCTTACTT
TCTGAGATACAGATATTGAACATAAAATGCCAATCCTGTAAATTGTAAATGTACAAAAAAATACCTTTATGAAAAAAAAG
AAAATGATTTTGAAGAACATACAGAAATTACAATACAGATCGGTACAGAACAAAAATATGATATTCGACCATGAACCAAC
CAACAATAATGTTTTCTTAAGTTGAAATAAAGAAATGAAAATGGCAAAAATGTTTATGTGAATAAAACACTACTGAATCG
AACGGATCAATACCCAACTTCTTGATAGAACAAGAAGTTGGGTATTGATCGGATCCTTCAACGACTCATATACACTAAGA
CTGAAGTATTATCCATTTGTAGAT
>18024956 ; superkingdom: Eukaryota, kingdom: Viridiplantae, phylum: Streptophyta, order: Magnoliales, family: Magnoliaceae, genus: Magnolia, species group: Manglietia, species: Magnolia grandis ; 18024956
GCCTTGAGCCACTTGGCTACATCCGCCCCTCCGCTCTAATTTCCACCATTCATGATTATTGTATTGAGTCTTTCTTACTT
TCTGAGATACAGATATTGAACATAAAATGCCAATCCTGTAAATTGTAAATGTACAAAAAAATTCCTTTATGAAAAAAAAA
GAAAATGATTTTGAGGAACATACAGAAATTACAATACAGATCGGTACAAAACAAAAATATGATGTTCGATCATGAACCAA
CCAACAATAATGTTTTCTTAAGTTGAAATAAAGAAATGAAAATGGCAAAAATGTTTATGTGAATAAAACACTACTGAATC
GAACGGATCAATACCCAACTTCTTGATAGAACAAGAAGTTGGGTATTGATCGGATCCTTCAACGACTCATATACACTAAG
ACTGAAGTATTATCCATTTGTAGAT
>18024958 ; superkingdom: Eukaryota, kingdom: Viridiplantae, phylum: Streptophyta, order: Magnoliales, family: Magnoliaceae, genus: Magnolia, species group: Manglietia, species: Magnolia aromatica ; 18024958
GCCTTGAGCCACTTGGCTACATCCGCCCCTCCGCTCTAATTTCCACCATTCATGATTATTGTATTGAGTCTTTCTTACTT
TCTGAGATACAGATATTGAACATAAAATGCCAATCCTGTAAATTGTAAATGTACAAAAAAATTCCTTTATGAAAAAAAAG
AAAATGATTTTGAGGAACATACAGAAATTACAATACAGATCGGTACAAAACAAAAATATGATGTTCGATCATGAACCAAC
CAACAATAATGTTTTCTTAAGTTGAAATAAAGAAATGAAAATGGCAAAAATTTTTATGTGAATAAAACACTACTGAATCG
AACGGATCAATACCCAACTTCTTGATAGAACAAGAAGTTGGGTATTGATCGGATCCTTCAACGACTCATATACACTAAGA
CTGAAGTATTATCCATTTGTAGAT
>18024960 ; superkingdom: Eukaryota, kingdom: Viridiplantae, phylum: Streptophyta, order: Magnoliales, family: Magnoliaceae, genus: Magnolia, species group: Manglietia, species: Magnolia conifera ; 18024960
GCCTTGAGCCACTTGGCTACATCCGCCCCTCCGCTCTAATTTCCACCATTCATGATTATTGTATTGAGTCTTTCTTACTT
TCTGAGATACAGATATTGAACATAAAATGCCAATCCTGTAAATTGTAAATGTACAAAAAAATTCCTTTATGAAAAAAAAA
GAAAATGATTTTGAGGAACATACAGAAATTACAATACAGATCGGTACAAAACAAAAATATGATGTTCGATCATGAACCAA
CCAACAATAATGTTTTCTTAAGTTGAAATAAAGAAATGAAAATGGCAAAAATGTTTATGTGAATAAAACACTACTGAATC
GAACGGATCAATACCCAACTTCTTGATAGAACAAGAAGTTGGGTATTGATCGGATCCTTCAACGACTCATATACACTAAG
ACTGAAGTATTATCCATTTGTAGAT
>18024962 ; superkingdom: Eukaryota, kingdom: Viridiplantae, phylum: Streptophyta, order: Magnoliales, family: Magnoliaceae, genus: Magnolia, species group: Manglietia, species: Magnolia blumei ; 18024962
GCCTTGAGCCACTTGGCTACATCCGCCCCTCCGCTCTAATTTCCACCATTCATGATTATTGTATTGAGTCTTTCTTACTT
TCTGAGATACAGATATTGAACATAAAATGCCAATCCTGTAAATTGTAAATGTACAAAGAAATTCCTTTATGAAAAAAAAA
AAGAAAATGATTTTGAGGAACATACAGAAATTACAATACAGATCGGTACAAAACAAAAATAGGATGTTCGATCATGAACC
AACCAACAATAATGTTTTCTTAAGTTGAAATAAAGAAATGAAAATGGCAAAAATGTTTCTGTGAATAAAACACTACTGAA
TCGAACGGATCAATACCCAACTTCTTGATAGAACAAGAAGTTGGGTATTGATCGGATCCTTCAACGACTCATATACACTA
AGACTGAAGTATTATCCATTTGTAGAT
>18024964 ; superkingdom: Eukaryota, kingdom: Viridiplantae, phylum: Streptophyta, order: Magnoliales, family: Magnoliaceae, genus: Magnolia, species: Magnolia panamensis ; 18024964
GCCTTGAGCCACTTGGCTACATCCGCCCCTCCGCTCTAATTTCCACCATTCATGATTATTGTATTGAGTCTTTCTTACTT
TCTGAGATACAAATATTGACATAAAATGCCAATCCTGTAAATTGTAAATGTACAAAAAAACTCCTTTATGAAAAAAAGAA
AATGATTTTGAGGAACATACAGAAATTACAATACAGATCGGTACAGAACAAAAATATGATGTTCGATCATGAACCAACCA
ACAATAATGTTTTCTTAAGTTGAAATAAAGAAATGAAAATGGTAAAAATGTTTATGTGAATAAAACACTACTGAATCGAA
CGGATCAATACCCAACTTCTTGATAGAACAAGAGGTTGGGTATTGATCGGATCCTTCAACGACTCATATACACTAAGACT
GAAGTCTTATCCATTTGTAGAT
>18024966 ; superkingdom: Eukaryota, kingdom: Viridiplantae, phylum: Streptophyta, order: Magnoliales, family: Magnoliaceae, genus: Magnolia, species: Magnolia henryi ; 18024966
GCCTTGAGCCACTTGGCTACATCCGCCCCTCCCCTCTAATTTCCACCATTCATGATTATTGTATTGAGTCTTTCTTACTT
TCTGAGATACAGATATTGAACATAAAATGCCAATCCTGTAAATTGGAAATGTACAAAAAAATTCCTTTATGAAAAAAAAG
AAAATGATTTTGAGGAACATACAGAAATTACAATACAGATCGGTACAGAACAAAAATATGATGTTCGATCATGAACCAAC
CAACAATAATGTTTTCTTAAGTTGAAATAAAGAAATGAAAATGGCAAAAATGTTTATGTGAATAAAACACTACTGAATCG
AACGGATCAATACCCAACTTCTTGATAGAACAAGAAGTTGGGTATTGATCTGATCCTTCAACGACTCATATACACTAAGA
CTGAAGTATTATCCATTTGTAGAT
>18024968 ; superkingdom: Eukaryota, kingdom: Viridiplantae, phylum: Streptophyta, order: Magnoliales, family: Magnoliaceae, genus: Magnolia, species: Magnolia liliifera ; 18024968
GCCTTGAGCCACTTGGCTACATCCGCCCCTCCACTCTAATTTCCACCATTCATGATTATTGTATTGAGTCTTTCTTACTT
TCTGAGATACAGATATTGAACATAAAATGCCAATCCTGTAAATTGGAAATGTACAAAAAAATTCCTTTATGAAAAAAAAA
AAAGAAAATGATTTTGAGGAACATACAAAAATTACAATACAGATCGGTACAGAACAAAAATATGATGTTCGATCATGAAC
CAACCAACAATAATGTTTTCTTAAGTTGAAATAAAGAAATGAAAATGGCAAAAATGTTTATGTGAATAAAACACTACTGA
ATCGAACGGATCAATACCCAACTTCTTGATAGAACAAGAAGTTGGGTATTGATCTGATCCTTCAACGACTCATATACACT
AAGACTGAAGTATCATCCATTTGTAGAT
>18024970 ; superkingdom: Eukaryota, kingdom: Viridiplantae, phylum: Streptophyta, order: Magnoliales, family: Magnoliaceae, genus: Magnolia, species: Magnolia pterocarpa ; 18024970
GCCTTGAGCCACTTGGCTACATCCGCCCCTCCCCTCTAATTTCCACCATTCATGATTATTGTATTGAGTCTTTCTTACTT
TCTGAGATACAGATATTGAACATAAAATGCCAATCCTGTAAATTGGAAATGTACAAAAAAATTCCTTTATGAAAAAAAAG
AAAATGATTTTGAGGAACATACAGAAATTACAATACAGATCGGTACAGAACAAAAATATGATGTTCGATCATGAACCAAC
CAACAATAATGTTTTCTTAAGTTGAAATAAAGAAATGAAAATGGCAAAAATGTTTATGTGAATAAAACACTACTGAATCG
AACGGATCAATACCCAACTTCTTGATAGAACAAGAGGTTGGGTATTGATCTGATCCTTCAACGACTCATATACACTAAGA
CTGAAGTATTATCCATTTGTAGAT
>18024973 ; superkingdom: Eukaryota, kingdom: Viridiplantae, phylum: Streptophyta, order: Magnoliales, family: Magnoliaceae, genus: Magnolia, species: Magnolia officinalis ; 18024973
GCCTTGAGCCACTTGGCTACATCCGCCCCTCCGCTCTAATTTCCACCATTCATGATTATTGTATTGAGTCTTTCTTACTT
TCTGAGATACAGATATTGAACATAAAATGCCAATCCTGTAAATTGTAAATGTACAAAAAAATTCCTTTATGAAAAAAAAA
AAAAAGAAAATGATTTTGAGGAACATACAGAAATTACAATACAGATCGGAACAGAACAAAAATATGATGTTCGATCATGA
ACCAACCAACAATAATGTTTTCTTAAGTTGAAATAAAGAAATGAAAATGGCAAAAATGTTTATGTGAATAAAACACTACT
GAATCGAACGGATCAATACCCAACTTCTTGATAGAACAAGAAGTTGGGTATTGATCGGATCCTTTCCTTCAACGACTCAT
ATACACTAAGACTGAAGTATTATCCATTTGTAGAT
>18024976 ; superkingdom: Eukaryota, kingdom: Viridiplantae, phylum: Streptophyta, order: Magnoliales, family: Magnoliaceae, genus: Magnolia, species: Magnolia splendens ; 18024976
GCCTTGAGCCACTTGGCTACATCCGCCCCTCCCCTCTAATTTCCACCATTCATGATTATTGTATTGAGTCTTTCTTACTT
TCTGAGATACAGATATTGAACATAAAATGCCAATCCTGTAAATTGTAAATGTACAAAAAAATTCCTTTATGAAAAAAAAA
AAAAGAAAATGATTTTGAGGAACATACAGAAATTACAATACAGATCGGTACAGAACAAAAATATGATGTTCGATCATGAA
CCAACCAACAATAATGTTTTCTTAAGTTGAAATAAAGAAATGAAAATGGCAAAAATGTTTATGTGAATAAAACACTACTG
AATCGAACGGATCAATACCCAACTTCTTGATAGAACAAGAAGTTGGGTATTGATCTGATCCTTCAACGACTCATATACAC
TAAGACTGAAGTATTATCCATTTGTAGAT
>18024978 ; superkingdom: Eukaryota, kingdom: Viridiplantae, phylum: Streptophyta, order: Magnoliales, family: Magnoliaceae, genus: Magnolia, species: Magnolia mexicana ; 18024978
GCCTTGAGCCACTTGGCTACATCCGCCCCTCCCCTCTAATTTCCACCATTCATGATTATTGTATTGAGTCTTTCTTACTT
TCTGAGATACAGATATTGAACATAAAATGCCAATCCTGTAAATTGTAAATGTACAAAAAAATTCCTTTATGAAAAAAAAG
AAAATGATTTTGAGGAACATACAGAAATTACAATACAGATCGGTACAGAACAAAAATATGATGTTCGATCATGAACCAAC
CAACAATAATGTTTTCTTAAGTTGAAATAAAGAAATGAAAATGGCAAAAATGTTTATGTGAATAAAACACTACTGAATCG
AACGGATCAATACCCAACTTCTTGATAGAACAAGAAGTTGGGTATTGATCTGATCCTTCAACGACTCATATACACTAAGA
CTGAAGTATTATCC
>18024980 ; superkingdom: Eukaryota, kingdom: Viridiplantae, phylum: Streptophyta, order: Magnoliales, family: Magnoliaceae, genus: Magnolia, species: Magnolia dodecapetala ; 18024980
GCCTTGAGCCACTTGGCTACATCCGCCCCTCCCCTCTAATTTCCACCATTCATGATTATTGTATTGAGTCTTTCTTACTT
TCTGAGATACAGATATTGAACATAAAATGCCAATCCTGTAAATTGGAAATGTACAAAAAAATTCCTTTATGAAAAAAAAG
AAAATGATTTTGAGGAACATACAGAAATTACAATACAGATCGGTACAGAACAAAAATATGATGTTCGATCATGAACCCAC
CAACAATAATGTTTTCTTAAGTTGAAATAAAGAAATGAAAATGGCAAAAATGTTTATGTGAATAAAACACTACTGAATCG
AACGGATCAATACCCAACTTCTTGATAGAACAAGAAGTTGGGTATTGATCTGATCCTTCAACGACTCATATACACTAAGA
CTGAAGTATTATCCAT
>18024983 ; superkingdom: Eukaryota, kingdom: Viridiplantae, phylum: Streptophyta, order: Magnoliales, family: Magnoliaceae, genus: Magnolia, species: Magnolia kwangsiensis ; 18024983
GCCTTGAGCCACTTGGCTACATCCGCCCCTCCGCTCTAATTTCCACCATTCATGATTATTGTATTGAGTCTTTCTTACTT
TCTGAGATACAGATATTGAACATAAAATGCCAATCCTGTAAATTGTAAATGTACAAAAAAATCCCTTTATGAAAAAAAAG
AAAATGATTTTGAGGAACATACAGATATTACAATACAGATCGGTACAGAACAAAAATATGATGTTCGATCATGAACCAAC
CAACAATAATGTTTTCTTAAGTTGAAATAAAGAAATGAAAATGGCAAAAATGTTTATGTGAATAAAACACTACTGAATCG
AACGGATCAATACCCAACTTCTTGATAGAACAAGAAGTTGGGTATTGATCGGATCCTTCAACGACTCATATACACTAAGA
CTGAAGTATTATCCATTTGTAGAT
>18024985 ; superkingdom: Eukaryota, kingdom: Viridiplantae, phylum: Streptophyta, order: Magnoliales, family: Magnoliaceae, genus: Magnolia, species: Magnolia dealbata ; 18024985
GCCTTGAGCCACTTGGCTACATCCGCCCCTCCGCTCTAATTTCCACCATTCATGATTATTGTATTGAGTCTTTCTTACTT
TCTGAGATACAGATATTGAACATAAAATGCCAATCCTGTAAATTGTAAATGTACAAAAAAATTCCTTTATGAAAAAAAAA
AGAAAATGATTTTGAGGAACATACAGAAATTACAATACAGATCGGTACAGAACAAAAATATGATGTTCGATCATGAACCA
ACCAACAATAATGTTTTCTTAAGTTGAAATAAAGAAATGAAAATGGCAAAAATGTTTATGTGAATAAAACACTACTGAAT
CGAACGGATCAATACCCAACTTCTTGATAAAACAAGAAGTTGGGTATTGATCGGATCCTTCAACGACTCATATACACTAA
GACTGAAGTATTATCCATTTGTAGAT
>18477274 ; superkingdom: Eukaryota, kingdom: Viridiplantae, phylum: Streptophyta, class: Liliopsida, order: Liliales, family: Liliaceae, genus: Gagea, species: Gagea pomeranica ; 18477274
CGTAATGCTCATAATTTCCCTCTAGACCTAGCTGCTGTTGAAGTTCCATCTACAAACGGATAAGACTTCTATTCTGTCTT
AGTGTATAGGAATTGTTGATGGAGCAATACCCAATATCTTGTTCTAGATATTGGGTATTGCTCCTTTTTTATTTTATTCA
ATAATTTATAATTTCCGATAAATGATTAGCTACAAAAGGATTTTTTTTTATTGAACGTGTCACAGCGGATTACTCCTTTA
TTACTATTACATTTTAAAAATTGGCATTCTATGCCCAATATAATATATCGATCTAAGTATGAAGGTAAGAATAAATACAA
TAATGATGAATGGAAAAATAAAATCCTTTAGCTAGATAAAGGGCGGATGTAGCCAAGTGGATCAAGGCAGTGGATTGTGA
ATCC
>19697562 ; superkingdom: Eukaryota, kingdom: Viridiplantae, phylum: Streptophyta, subclass: asterids, order: Asterales, family: Asteraceae, subfamily: Cichorioideae, tribe: Cichorieae, subtribe: Crepidinae, genus: Taraxacum, species: Taraxacum (sect. Dioszegia) sp. 3517 ; 19697562
CGCGCATGGTGGATTCACAAATCCACTGCCTTGATCCACTTGGCTACATCCGCCCCTCTAGTATTTTCTAGTATTTCTAT
ATTTTTCCATTAACATGAAAAAAAGAGCATATTATTTCTTTCTTATTTCTCTTATTTCTGAAATCAAAGTAATAAATAAG
AAAAATTGTCATTTTTATCTATTTTAGATTGAAATTTAATTGGAAATCAAACTTCATAAAACATTGGGAAAAGAATATAT
AAACCTCTAAATTAATACAAAGAGAAAACACGATAATCGAACCAAACTATAAAAAGCCGTTGTTATTTTTAAAGAAACTA
TAAACGAAACTATATAAGGCAAATACTAGTAAATAAAAAAAAGGAGCAATAACGCCCTCTTGATAAAACAAGGGGGAAGC
TATTGCTCCTTTTTTAGTTCAAAAACTCCTATACAATTCCAATCAGACCAAAGTCTTATCCATTTGTAGATGGAGCTTCG
ATAGCAGCTAAGTCTAGAGGGAAATTATGAGCATTACGTTCATGCAT
>19697564 ; superkingdom: Eukaryota, kingdom: Viridiplantae, phylum: Streptophyta, subclass: asterids, order: Asterales, family: Asteraceae, subfamily: Cichorioideae, tribe: Cichorieae, subtribe: Crepidinae, genus: Taraxacum, species: Taraxacum (sect. Mongolica) sp. 6081ht ; 19697564
CGCGCATGGTGGATTCACAAATCACTGCCTTGATCCACTTGGCTACATCCGCCCCTCTAGTATTTTCTAGTATTTCTATA
TTTTTCCATTAACATGAAAAAAAAAGCATATTATTTCTTTCTTATTTCTGAAATCAAAGTAATAAATAAGAAAAATTATC
ATTTTTATCTATTTTAGATTGAAATTTAATTGGAAATCAAACTTCATAAAACATTGGGAAAAGAATATATAAACCTCTAA
TATAAACCTCTAAATTAATACAAAGAGAAAACACGATAATCGAACCAAACTATAAAAAGCCGTTGTTATTTTTAAAGAAA
CTATAAAAGAAACTATATAAGGCAAATACTAGTAAATAAAAAAAAGGAGCAATAACGCCCTCTTGATAAAACAAGGGGGA
AGCTATTGCTCCTTTTTTAGTTCAAAAACTCCTATACAATTCCAATCAGACCAAAGTCTTATCCATTTGTAGATGGAGCT
TCGATAGCAGCTAAGTCTAGAGGAAAATTATGAGCATTACGTTCATGCAT
>19697568 ; superkingdom: Eukaryota, kingdom: Viridiplantae, phylum: Streptophyta, subclass: asterids, order: Asterales, family: Asteraceae, subfamily: Cichorioideae, tribe: Cichorieae, subtribe: Crepidinae, genus: Taraxacum, species: Taraxacum (sect. Calanthodia) sp. S5135 ; 19697568
TCGCGCATGGTGGATTCACAAATCACTGCCTTGATCCACTTGGCTACATCCGCCCCTCTAGTATTTTCTAGTATTTCTAT
ATTTTTCCATTAACATGAAAAAAAGAGCATAATATTTCTTTCTTATTTCTGAAATCAAAGTAATAAATAAGAAAAATTAT
CATTTTTATCTATTTTAAATTTAATTGGAAATCAAACTTCATAAAACATTGGGAAAAGAATATATAAACCTCTAAATTAA
TACAAAGAGAAAACACGATAATCGAACCAAACTATAAAAAGCCGTTGTTATTTTTAAAGAAACTATAAAAGAAACTATAT
AAGGCAAATACTAGTAAATAAAAAAAAGGAGCAATAACGCCCTCTTGATAAAACAAGGGGGAAGCTATTGCTCCTTTTTT
AGTTCAAAAACTCCTATACAATTCCAATCAGACCAAAGTCTTATCCATTT
>19697570 ; superkingdom: Eukaryota, kingdom: Viridiplantae, phylum: Streptophyta, subclass: asterids, order: Asterales, family: Asteraceae, subfamily: Cichorioideae, tribe: Cichorieae, subtribe: Crepidinae, genus: Taraxacum, species: Taraxacum (sect. Dioszegia) sp. 5843Hnew ; 19697570
TCGCGCATGGTGGATTCACAAATCACTGCCTTGATCCACTTGGCTACATCCGCCCCTCTAGTATTTTCTAGTATTTCTAT
ATTTTTCCATTAACATGAAAAAAAAAGCATATTATTTCTTTCTTATTTCTCTTATTTCTGAAATCAAAGTAATAAATAAG
AAAAATTATCATTTCTATCTATTTTACTATTTTAGATTGAAATTTAGTTGGAAATCAAACTTCATAAAACATTGGGAAAA
GAATATATAAACCTCTAAATTAATACAAAGAGAAAACACGATAATCGAACCAAACTATAAAAAGCCGTTGTTATTTTTAA
AGAAACTATAAAAGAAACTATATAAGGCAAATACTAGTAAATAAAAAAAAGGAGCAATAACGCCCTCTTGATAAAACAAG
GGGGAAGCTATTGCTCCTTTTTTAGTTCAAAAACTCCTATACAATTCCAATCAGACCAAAGTCTTATCCATTTGTAGATG
GA
>19697594 ; superkingdom: Eukaryota, kingdom: Viridiplantae, phylum: Streptophyta, subclass: asterids, order: Asterales, family: Asteraceae, subfamily: Cichorioideae, tribe: Cichorieae, subtribe: Crepidinae, genus: Taraxacum, species: Taraxacum (sect. Parvula) sp. S5642 ; 19697594
GGCTACATCCGCCCCTCTAGTATTTTCTAGTATTTCTATATTTTTCCATTAACATGAAAAAAAGAGCATAATATTTCTTT
CTTATTTCTCTTATTTCTGAAATCAAAGTAATAAATAAGAAAAATTCTCATTTTTATCTATTTTAAATTTAATTGGAAAT
CAAACTTCATAAAACATTGGGAAAAGAATATATAAACCTCTAAATTAATACAAAGAGAAAACACGATAATCGAACCAAAC
TATAAAAAGCCGTTGTTATTTTTAAAGAAACTATAAAAGAAACTATATAAGGCAAATACTAGTAAATAAAAAAAAGGAGC
AATAACGCCCTCTTGATAAAACAGGGGGGAAGCTATTGCTCCTTTTTTAGTTCAAAAACTCCTATACAATTCCAATCAGA
CCAAAGTCTTATCCATTTGT
>19697620 ; superkingdom: Eukaryota, kingdom: Viridiplantae, phylum: Streptophyta, subclass: asterids, order: Asterales, family: Asteraceae, subfamily: Cichorioideae, tribe: Cichorieae, subtribe: Crepidinae, genus: Taraxacum, species: Taraxacum sp. tkx93 ; 19697620
CCCTCTAGTATTTTCTAGTATTTCTATATTTTTCCATTAACATGAAAAAAAGAGCATAATATTTCTTTCTTATTTCTCTT
ATTTCTGAAATCAAAGTAAAGTAATAAATAAGAAAAATTATCATTTTTATCTATTTTCAATTTAATTGGAAATCAAACTT
CATAAAACATTAGGAAAAGAATATATAAACCTCTAAATTAATACAAAGAGAAAACACGATAATCGAACCAAACTATAAAA
AGCCGTTGTTATTTTGAAAGAAACTATAAAAGAAACTATATAAGGCAAATACTAGTAAATAAAAAAAAGGAGCAATAACG
CCCTCTTGATAAAACAAGGGGGAAGCTATTGCTCCTTTTTTAGTTCAAAAACTCCTATACAATTCCAATCAGACCAAAGT
CTTATCCATTTGTAGATGGAGCTTCGATAGCAGCTAAGTCTAGAGGGAAATTATGAGCATT
>19697648 ; superkingdom: Eukaryota, kingdom: Viridiplantae, phylum: Streptophyta, subclass: asterids, order: Asterales, family: Asteraceae, subfamily: Cichorioideae, tribe: Cichorieae, subtribe: Crepidinae, genus: Taraxacum, species: Taraxacum sp. 301h ; 19697648
CGCCCCTCTAGTATTTTCTAGTATTTCTATATTTTTCCATTAACATGAAAAAAGAGCATAATATTTCTTTCTTATTTCTG
AAATCAAAGTAATAAATAAGAAAAATTTTCATTTTTATCTATTTTAAATTTAATTGGAAATCAAACTTCATAAAACATTG
GGAAAAGAATATATAAACCTCTAAATTAATACAAAGAGAAAACACGATAATCGAACCAAACTATAAAAAGCCGTTGTTAT
TTTTAAAGAAACTATAAAAGAAACTATATAAGGCAAATACTAGTAAATAAAAAAAAGGAGCAATAACGCCCTCTTGATAA
AACAAGGGGGAAGCTATTGCTCCTTTTTTAGTTCAAAAACTCCTATACAATTCCAATCAGACCAAAGTCTTATCCATTTG
>19697650 ; superkingdom: Eukaryota, kingdom: Viridiplantae, phylum: Streptophyta, subclass: asterids, order: Asterales, family: Asteraceae, subfamily: Cichorioideae, tribe: Cichorieae, subtribe: Crepidinae, genus: Taraxacum, species: Taraxacum (sect. Obovata) sp. 535 ; 19697650
CCCTCTAGTATTTTCTAGTATTTCTATATTTTTCCATTAACATGAAAAAAAGAGCATAATATTTCTTTCTTATTTCTCTT
ATTTCTGAAATCAAAGTAAAGTAATAAATAAGAAAAATTATCATTTTTATCTATTTTAAATTTAATTGGAAATCAAACTT
CATAAAACATTAGGAAAAGAATATATAAACCTCTAAATTAATACAAAGAGAAAACACGATAATCGAACCAAACTATAAAA
AGCCGTTGTTATTTTGAAAGAAACTATAAARGAAACTATATARGGCAAATACTAGTAAATAAAAAAAAGGAGCAATAACG
CCCTCTTGATAAAACAGGGGGGAAGCTATTGCTCCTTTTTTAGTTCAAAAACTCCTATACAATTCCAATCAGACCAAAGT
CTTATCCATTTGTAGA
>19697652 ; superkingdom: Eukaryota, kingdom: Viridiplantae, phylum: Streptophyta, subclass: asterids, order: Asterales, family: Asteraceae, subfamily: Cichorioideae, tribe: Cichorieae, subtribe: Crepidinae, genus: Taraxacum, species: Taraxacum (sect. Orientalia) sp. 6238h ; 19697652
CCGCCCCTCTAGTATTTTCTAGTATTTCTATATTTTTCCATTAACATGAAAAAAAGAGCATATTATTTCTTTCTTATTTC
TCTTATTTCTGAAATCAAAGTAATAAATAAGAAAAATTATCATTTTTATCTATTTTAGATTGAAATTTAATTGGAAATCA
AACTTCATAAAACATTGGGAAAAGAATATATAAACCTCTAAATTAATACAAAGAGAAAACACGATAATCGAACCAAACTA
TAAAAAGCCGTTGTTATTTTTAAAGAAACTATAAAAGAAACTATATAAGGCAAATACTAGTAAATAAAAAAAAGGAGCAA
TAACGCCCTCTTGATAAAACAGGGGGGAAGCTATTGCTCCTTTTTTAGTTCAAAAACTCCTATACAATTCCAATCAGACC
AAAGTCTT
>23873736 ; superkingdom: Eukaryota, kingdom: Viridiplantae, phylum: Streptophyta, subclass: rosids, order: Malpighiales, family: Passifloraceae, genus: Passiflora, species: Passiflora pohlii ; 23873736
ATAACTTCCCCCTAGACCTAGCTGCTGTTGAAGCTCCATCTACAAATGGGTAAGATTTTGGTCTTAATGTATAGAAGTTC
TTGAAATAAAGGAGCAATAACCAATTTCTTGTTATATCAAGGGTATGGTTATTGCTCCTTTATTTTTATTCAATTTTTTT
ATTTAGTACTTTTTTTAGCCTTTACTTTCAAAAAGTTTAAAAAACGATTTTTTTTTCTTTCCATTTTTTCAAAAATGGAA
ATTGTGCTAATATTTAGGTAGTTTTAAACTAGACTATTGGGGCGGATGTAGCCAAGTGGATAAAGGCAGT
>23873738 ; superkingdom: Eukaryota, kingdom: Viridiplantae, phylum: Streptophyta, subclass: rosids, order: Malpighiales, family: Passifloraceae, genus: Passiflora, species: Passiflora organensis ; 23873738
ATAACTTCCCCCTAGACCTAGCTGCTGTTGAAGCTCCATCTACAAATGGGTAAGATTTTGATCTTAGTGTATAGAAGTTC
TTGAAATAAGGAGCAATAACCAATTTCTTGTTATATCAAGGGTATGGTTATTGCTCCTTTATTTTTATTCAATTTTTTTA
TTTAGTACTTTTTTTAGCCTTTAGTTTAAAAAACGATTTCTTCTTTTCTTTCCATTTTTTCAAAAATGGAAATTGTGCTA
ATATTTAGGTGGTTTTAAACTACGCTATTGGACTATTGGGGCGGATGTAGCCAAGTGGATAAAGGCAGT
>23873740 ; superkingdom: Eukaryota, kingdom: Viridiplantae, phylum: Streptophyta, subclass: rosids, order: Malpighiales, family: Passifloraceae, genus: Passiflora, species: Passiflora misera ; 23873740
ATAACTTCCCCCTAGACCTAGCTGCTGTTGAAGCTCCATCTACAAATGGGTAAGATTTTGGTCTTAGTGTATAGAAGTTC
TTGAAATAAAGGAGCAATAACCATACCCTTGATATAACAAGAAATTGGTTATTGCTCCTTTATTTTTATTCAATTTTTTT
ATTTAGTACTTTTTTTAGCCTTTAGTTTAAAAAAGTTTAAAAAACGATTTCTTCTTTTCTTTCCCATTTTTTCAAAAATG
GAAATTGTGCTAATATTTAGGTAGTTTTAAACTAGACTATTGGACTATTGGGGCGGATGTAGCCAAGGGATAAAGGCAGT
>23873742 ; superkingdom: Eukaryota, kingdom: Viridiplantae, phylum: Streptophyta, subclass: rosids, order: Malpighiales, family: Passifloraceae, genus: Passiflora, species: Passiflora morifolia ; 23873742
ATAACTTCCCTTTAGACCTAGCTGCTGTTGAAGCTCCATCTACAAATGGGTAAGATTTTGGTCTTAGTGTATACAAGTTC
TTGAAAAAAAGGAGCAATAACAATACCCTTGATATAACAAGAAATTGGGTATTGCTCCTTTTTTTTTATTTTATTCAATT
TTTTTTTAGTCTTTAGTTTAAATAACTATTTCTTCTTTTCTTTCCATTTTTGAAAAGATGGAAATTCTGCTAATATTTAG
GTAGTTTTAAAATAGAGTATTGGGGCGGATGTAGCCAAGTGGATAAAGGCAGT
>23873744 ; superkingdom: Eukaryota, kingdom: Viridiplantae, phylum: Streptophyta, subclass: rosids, order: Malpighiales, family: Passifloraceae, genus: Passiflora, species: Passiflora elegans ; 23873744
ACAACTTCCCTTTAGACCTAGCTGCTGTTGAAGCTCCATTTACAAATGGGTAAGACTTTGGTCTTAGTGTGTACAAGTTC
ATGAAATAAAGAAAGGAGCAATAACAATTCTTCTTGATATAACAAGAAATTGGCTATTGCTCCTTTATTCATATTTTTTT
ATTTAGTACTTTTTTTTAGCCTTGAGTTTAAATAATTTTTTTTTCTTTTAGTTCTTTCCATTTTTTCAGAAATAAAAAAT
GGAATTCGAAATACTAGAAATGGAAATTCTGGTAATTTTTAGTGGTAATTTTGACGTAGTTTTCAAATAGAGTTTTGGGG
CGGATGTAGCCAAGTGGATGAAGGCGGT
>23873746 ; superkingdom: Eukaryota, kingdom: Viridiplantae, phylum: Streptophyta, subclass: rosids, order: Malpighiales, family: Passifloraceae, genus: Passiflora, species: Passiflora actinia ; 23873746
ACAACTTCCCTCTAGACCTAGCTGCTGTTGAAGCTCCATCTACAAATGGGTAAGACTTTGGTCTTAGTGTGTACAAGTTC
ATGAAATAAATAAAGGAGCAATAACAATCTTCTTGATATAACAAGAAATTGGCTATTGCTCCTTTATTCATATTTTTTTA
TTTAGTACTTTTTTTTAGCCTTGAGTTTAAATAAGTTTTTTTTCTTTTAGTTCTTTCCATTTTTTCAGAAATAAAAAATG
GAATTCGAAATACTAGAAATGGAAATTCTGGTAATTTTTAGTGGTAATTTTGACGTAGTTTTCAAATAGAGTTTTGGGGC
GGATGTAGCCAAGTGGATAAAGGCGGT
>23873748 ; superkingdom: Eukaryota, kingdom: Viridiplantae, phylum: Streptophyta, subclass: rosids, order: Malpighiales, family: Passifloraceae, genus: Passiflora, species: Passiflora alata ; 23873748
ACAACTTCCCTCTAGACCTAGCTGCTGTTGAAGCTCCATCTACAAATGGGTAAGACTTTGGTCTTAGTGTGAACAAGTTC
GTGAAATAAAGAAAGGAGCNATAACAATCTTCTTGATATAACAAGAAATTAGCTATTGCTCCTTTATTCATATTTTTTTA
TTTAGTACTTTTTTTTAGCCTTGAGTTTAAATAAATTTTTCTTCTTTTATTTTTTTCTATTTTTTAAGAAAAAAATAATA
GAATTCTAAATACTAGAAATAGAAATTCTGGTAATTTTTAGTGATAATTTTGACATAGTTTTAAAATAGAGTTTTGGGGC
GGATGTAGCCAAGTGGATAAAGGCGGT
>23873750 ; superkingdom: Eukaryota, kingdom: Viridiplantae, phylum: Streptophyta, subclass: rosids, order: Malpighiales, family: Passifloraceae, genus: Passiflora, species: Passiflora quadrangularis ; 23873750
ACAACTTCCCTCTAGACCTAGCTGCTGTTGAAGCTCCATCTACAAATGGGTAAGACTTTGGTCTTAGTGTGTACAAGTTC
GTGAAATAAAGAAAGGATGCAATAACAATCTTCTTGATATAACAAGAAATTAGCTATTGCTCCTTTATTCATATTTTTTT
ATTTAGTACTTTTTTTTAGCCTTGAGTTTAAATAAATTTTTCTTCTTTTATTTCTTTCTATTTTTTAAGAAAAAAATAAT
GGAATTCAAAATACTAGAAATAGAAATTCTGGTAATTTTTAGTGGTAATTTTGACGTAATTTTAAAATAGAGTTTTGGGG
CGGATGTAGCCAAGTGGATAAAGGCGGT
>23873752 ; superkingdom: Eukaryota, kingdom: Viridiplantae, phylum: Streptophyta, subclass: rosids, order: Malpighiales, family: Passifloraceae, genus: Passiflora, species: Passiflora incarnata ; 23873752
ACAACTTCCCTCTAGACCTAGCTGCTGTTGAAGCTCCATCTACAAATGGGTAAGACTTTGGTCTTAGTGTGTACAAGTTC
GTGAAATAAAGAAAGGAGCAATAACAATCTTCTTGATATAACAAGAAATTGGCTATTGCTCCTTTCTTCATATTTTTTTA
TTTAGTACTTTTTTTTAGCCTTGAGTTTAAATAAATTTTTCTTCTTTTATTTCTTTCTATTTTTTAAGAAATAAATAATG
GAATTCTAAATACTAGAAATAGAAATTCTGGTAATTTTTAGTGGTAATTTTGACATAGTTTTAAAATAGAGTTTTGGGGC
GGATGTAGCCAAGTGGATAAAGCGGT
>23873754 ; superkingdom: Eukaryota, kingdom: Viridiplantae, phylum: Streptophyta, subclass: rosids, order: Malpighiales, family: Passifloraceae, genus: Passiflora, species: Passiflora edulis ; 23873754
GCAACTTCCCTCTAGACCTAGCTGCTGTTGAAGCTCCATCTACAAAGGGGTAAGACTTTGGTCTTAGTGTGTACAAGTTC
GTGAAATAAAGAAAGGAGCAATAACAATCTTCTTGATATAACAAGAAATTGGCTATTGCTCCTTTCTTCATATTTTTTTA
TTTAGTACTTTTTTTTAGCCTTGAGTTTAAATAAATTTTTCTTCTTTTATTTCTTTCTATTTTTTAAGAAATAAATAATG
GAATTCTAAATACTAGAAATAGAAATTCTGGTAATTTTTAGTGGTAATTTTGACATAGTTTTAAAATAGAGTTTTGGGGC
GGATGTAGCCAAGTGGATAAAGGCGGT
>23873756 ; superkingdom: Eukaryota, kingdom: Viridiplantae, phylum: Streptophyta, subclass: rosids, order: Malpighiales, family: Passifloraceae, genus: Passiflora, species: Passiflora campanulata ; 23873756
ACAACTTCCCTCTAGACCTAGCTGCTGTTGAAGCTCCATCTACAAATGGGTAAGACTTTGGTCTTAGTGTGTACAAGTTC
ATGAAATAAAGAAAGGAGCAATACCAATCTTCTTGATATAACAAGAAATTGGTATTGCGTCCTTTCTTCATATTTTTTTT
ATTTAGGACTTTTTTTTAGCCTTGAGTTTAAATACACATTTTTCTTCTTTTATTTCTTTCTATTTTTTATTTCTTAAAAA
ATAGAATTCGTAAATACTAGAAATGGAAATTCTGGTAATTTTTAGTGGTAATTTTTACGTAGTTTTAAAATAGAGTTTTG
GGGCGGATGTAGCCAAGTGGATAAAGCGGT
>23873758 ; superkingdom: Eukaryota, kingdom: Viridiplantae, phylum: Streptophyta, subclass: rosids, order: Malpighiales, family: Passifloraceae, genus: Passiflora, species: Passiflora tenuifila ; 23873758
ACAACTTCCCTCTAGACCTAGCTGCTGTTGAAGCTCCATCTACAAATGGGTAAGACTTTGGTCTTAGTGTGTACAAGTTC
ATGAAATAAAGAAAGGAGCTATAGCCCATTTCTTGGTATATCAAGAAGATTGGTATTGCTCCTTTCTTCATATTTTTTTT
ATTTAGGACTTTTTTTTAGCCTTGAGTTTAAATAAATTTTTCTTATTTGATTTCTTTGTATTTTTTTTTTCTTAAATAAT
AGAATTCTAAATACTAGAAAATGTAAATTCTGGTAATTTTTAGTGATAATTTGACGTAGTTTTAAAATAGAGTTTTGGGG
CGGATGAGCCAAGNGGATAAAGGCGGG
>23873760 ; superkingdom: Eukaryota, kingdom: Viridiplantae, phylum: Streptophyta, subclass: rosids, order: Malpighiales, family: Passifloraceae, genus: Passiflora, species: Passiflora foetida ; 23873760
ACAACTTCCCTCTAGACCTAGCTGCTGTTGAAGCTCCATCTACAAATGGGTAAGACTTTGGTCTTAGTGTGTACAAGTTA
ATGAAATAAATAAAGGAGCAATATCAATCTTCTTGATATAACAAGAAATTGGCTATTGCTCCTTTATTCAATTCATATTT
TTTTTATTTAGTACTTTTTTTTAGCCTTGAGTTTCAATAAATTTTTCTTCTTTTATTTTATTTCTTTTATTTTTTTAAGA
AATAAAAAATGGAATTCTAAATACTAGAAATGGAAATTCTGGTAATTTTTAGTGGTAATTTTTACGTAGTTTTAAAATAG
AGTTTTGGGGCGGATGATGCCAAGTGGATAAAGGCGGT
>23873762 ; superkingdom: Eukaryota, kingdom: Viridiplantae, phylum: Streptophyta, subclass: rosids, order: Malpighiales, family: Passifloraceae, genus: Passiflora, species: Passiflora kermesina ; 23873762
ACAACTTCCCTCTAGACCTAGCTGCTGTTGAAGCTCCATCTACAAATGGGTAAGACTTTGGTCTTAGTGTGTACAAGTTC
ATGAAATAAAGAAAGGAGCCATAACAATCTTCTTGATATAACAAGAAATTGGCTATTGCTCCTTTCTTCATATTTTTTTA
TTTAGTACTTTTTTTTAGTCTTGAGTTTAAATAAATTTTTCTTCTTTGATTTCTTTCTATTTTTGATTTCTTAAAAAATA
GAATTCGAAATAAAAGAAATGGAAATTGCTGGTAATTTTTAGTGGTAATTTTTACGTAGTTTTAAAATAGAGTTTTGGGG
CGGATGTAGCCAAGTGGATAAAGGCGGT
>23873764 ; superkingdom: Eukaryota, kingdom: Viridiplantae, phylum: Streptophyta, subclass: rosids, order: Malpighiales, family: Passifloraceae, genus: Passiflora, species: Passiflora caerulea ; 23873764
ACAACTTCCCTCTAGACCTAGCTGCTGTTGAAGCTCCATCTACAAATGGGTAAGACTTTGGTCTTAGTGTGGACAAGTTG
ATGAAATAAAAAAAAGGAGCAATAACAATCTTCTTGATATAACAAGAAATTGACTATTGCTCCTTTCTTCATATTTTTTT
TATTTAGTACTTTTTTTTAGCCTTGAGTTTAAATAAATTTTTCTTCTTTTATTTCTTTCTATTTTTTATTTCTTAAAAAA
TAGAATTCTAAATACTGGAAATGGAAATTCTAGTAATTTTTAGTGGTAATTTTTACACAGTTTTAAAATATAGTTTTGGG
GCGGATGTAGCCAAGTGGATAAAGGCAGT
>23873766 ; superkingdom: Eukaryota, kingdom: Viridiplantae, phylum: Streptophyta, subclass: rosids, order: Malpighiales, family: Passifloraceae, genus: Passiflora, species: Passiflora galbana ; 23873766
ACAACTTCCCTCTAGACCTAGCTGCTGTTGAAGCTCCATCTACAAATGGGTAAGACTTTGGTCTTAGTGTGTACAAGTTC
ATGAAATAAAGAAAGGAGCAATAACAATCTTCTTGATATAACAAGAAATTGGCTATTGCCCCTTTCTTCATATTTTTTTT
ATTTAGTACTTTTTTTTAGCCTTGAGTTAAAATAAATTTTTCTTCTTTTATTTCTTTCTATTTTTTAAGAAATAAAAAAT
GGAATTCTAAATACTAGAAATGGAAATTCTGGTAATTTTTATTTTTAGTGGTAATTTTTACGTAGTTTTAAAATCTAGTT
TTGGGGCGGATGTAGCCAAGTGGATAAAGGCGGT
>23873768 ; superkingdom: Eukaryota, kingdom: Viridiplantae, phylum: Streptophyta, subclass: rosids, order: Malpighiales, family: Passifloraceae, genus: Passiflora, species: Passiflora setulosa ; 23873768
ACAACTTCCCTCTAGACCTAGCTGCTGTTGAAGCTCCATCTACAAATGGGTAAGACTTTGGTCTTAGTGTGTACAAGTTC
ATGAAATAAAGATAAGGAGCAATAACAATCTTCTTGATATAACAAGAAATTGGCTATTGCTCCTTTCTTCATATTTTTTT
TATTTAGTACTTTTTTTTAGCCTTGAGTTTAAATAAATTTTTCTTCTTTTATTTCTTTCTATTTTTTAAGAAATCTAAAA
TAGAATTCTAAATACTAGAAATGGAAATTCTGGTAATTTTTAGTGGTAATTTTTACGTAGTTTTAAAATAGAGTTTTGGG
GCGGATGTAGCCAAGTGGAAAGGCGGTA
>23873770 ; superkingdom: Eukaryota, kingdom: Viridiplantae, phylum: Streptophyta, subclass: rosids, order: Malpighiales, family: Passifloraceae, genus: Passiflora, species: Passiflora haematostigma ; 23873770
ATAACTTCCCTCTAGATCTGGCTGCTGTTGAAGCTCCATTTACAAATGGGTAAGACTTTGGTCTTAGTGTGTATGAGTTC
TTGAAATAAAGGAGCCAATAGCCCAATTTCTTGTCATATCAAGAGGATTGTGTATTGCTCCTCTTATTTTTATTCATTCA
TATTTCTTTTTTTTTTAGTACTTTTTTTAGCCTTTAGTTTAGATAAACTTTTATTTTTTCTTAATTTCGATTATTTCTAT
AATAAATAAATAATGGAATTCGAAATCCTAGAAATGGAAATTCGGGTAATTTTTAGGTTTTTTTTAAAAAAGAGTATTGG
GGCGGATGTAGCCAAGGGATAAAGGCGGT
>23873772 ; superkingdom: Eukaryota, kingdom: Viridiplantae, phylum: Streptophyta, subclass: rosids, order: Malpighiales, family: Passifloraceae, genus: Passiflora, species: Passiflora suberosa ; 23873772
TCTAGACCTAGCTGCTGTTGAAGCTCCAGCTACAAATGGGTAAGACTTTGGTCTTAGCGTATACAAGTTCTTGAAATAAA
GGAGCAATAACCAATTTCTTGTTCTAGAAAGGGTATTGTTATTGCTCCTTTATTTTTATTCTATTTTTTTCTTTAGTACT
TTTTTTAGCCTTTAGTTTAAATAACTATTTCTTCTTTTCTTTCCATTTTTCTTTTTGGAAAAAAAAGAAAATTCTGCTAA
TATCAGCCAACATTTAGGTAGTTTAAATGGAAATTCTGCTAATATCAGCTAATATTTAGGTAGTTTAAATGGAAATTCTG
CTAATATCAGCTAATATTTAGGTAGGTTTAAAAATAGAGTATTGGGGCGGATGTAGCCAAGTGGATAAAGGC
>23873774 ; superkingdom: Eukaryota, kingdom: Viridiplantae, phylum: Streptophyta, subclass: rosids, order: Malpighiales, family: Passifloraceae, genus: Passiflora, species: Passiflora rubra ; 23873774
ACAACTTCCCTTTAGACCTAGCTGCTTTTGAAGCTCGATCTACAAATGGGTAAGACTTTGGACTTAGGGTATACAAGTCC
TTGAAATAAAGGAGCCATAACCAATTTCTTGTTATATCAAGGGTATTGGTATTGCTCCTTTATTTTGATTCAATTTTTAT
TTTGATTCAATTTTTATTTTGATTCAATTTTTTTATTTAGGACTTTTTTTAGCCTTTAATTAATTAAATTAATTAGGCTA
TTTCTTCTTTTCTTTCCATTTTTTCAAAAAAAAAAATTCTGCTAATATTTCGGTAGTTTTAAACTAGAGTATTGGGGCGG
ATGTAGCCAAGTGGATAAAGGCAGT
>23873776 ; superkingdom: Eukaryota, kingdom: Viridiplantae, phylum: Streptophyta, subclass: rosids, order: Malpighiales, family: Passifloraceae, genus: Passiflora, species: Passiflora capsularis ; 23873776
ATAACTTCCCTCTAGACCTAGCTGCTTTTGAAGCTCGATCTACAAATGGGTAAGACTTTGGACTTAGTGTATACAAGTCC
TTGAAATAAAGGAGCAATAACCAATTTCTTGTTATATCAAGGGTATTGTTATTGCTCCTTTATTTTGATTCAATTTTTAT
TTTGATTCAATTTTTATTTTGATTCAATTTTTATTTTGATTCAATTTTTATTTTGATTCAATTTTTATTTTGATTCAATT
TTTATTTTGATTCAATTTTTTTATTTAGTACTTTTTTTAGCCTTTAATTAATTAATTAAATTAATTAGGCTATTTCTTCT
TTTCTTTCCATTTTTTCAAAAATGGAAATTCTGCTAATATTTCGGTAGTTTTAAACTAGAGTATTGGGGCGGATGTAGCC
AAGTGG
>24940631 ; superkingdom: Eukaryota, kingdom: Viridiplantae, phylum: Streptophyta, subclass: rosids, order: Malpighiales, family: Salicaceae, tribe: Saliceae, genus: Populus, species: Populus tomentosa ; 24940631
TCGTAGCTGCTCATGGTTATTTTGGCCGATTGATCTTCCAATATGCTAGTTTTAACAACTCTCGCTCTTTACATTTCTTC
TTAGCTGCTTGGCCTGTAGTAGGTATCTGGTTCACTGTTTTAGGTATTAGCACTATGGCTTTCAATCTAAATGGTTTCAA
TTTCAACCAATCTGTAGTTGATAGTCAAGGTCGTGTAATTAATACCTGGGCTGATATTATTAACCGTGCTAACCTTGGTA
TGGAAGTTATGCATGAACGTAATGCTCATAATTTCCCTCTAGACCTAGCTGCTGTCGAAGTTCCATCTACAAATGGATAA
GACTTTTGTAAATGGATAAGGCTTTTGTCTTAGTGTGTACGAGCTTTTGAAAAAAAAAAAGGAGCAATCGCCAATTTCTT
GTTCTATCAAGAGGGTTGGCATTGCTCCTAAAATAAATTTTCTTTTTTTTTTTTTTCACTTTTGTATTTCTTTCTTATAA
GACTTTTAAAAAATAAAAAAGGTCAAATTGAATGTTAAATGTTAGAAATTCAAATCTTGGTAATTTGTAAATAGTTGGTA
ATTTGTAAATAGAGTATTAGGGGCGGATGTAGCCAAGTGGATTAAGGCAG
>27501664 ; superkingdom: Eukaryota, kingdom: Viridiplantae, phylum: Streptophyta, subclass: asterids, order: Apiales, suborder: Apiineae, family: Araliaceae, genus: Hedera, species: Hedera algeriensis ; 27501664
AAAAGATTAAACTTTTACCATTCATCATTATTTCTTTCTTATCTTTCTTATTTTCGAGATAAAAATCTTAAGTATTAACT
AAGTAAAAAGTCCAACATTTTTATCTTTTATTTTAAAAAAATACTTCCCAAAAGATTGGGAAGAAGTAGCTAAATTCTAG
ATTAATGATTAATACAGAACGAAAGCATGATACTCACTCATGAACCAACCGATAAAAAGAAAACGACGTTTCTTTAAATA
AATTTAAAGAAACTAGGTAAGTCAAATACTACTAAATAAAAAAAGGAGCAATACCGCCCTCTTGATAGAACAAGAAAGAG
GTTATTGCTCCTTTTTATTTCAAAAAAAACTCGTATA
>27501665 ; superkingdom: Eukaryota, kingdom: Viridiplantae, phylum: Streptophyta, subclass: asterids, order: Apiales, suborder: Apiineae, family: Araliaceae, genus: Hedera, species: Hedera pastuchovii ; 27501665
CTGCCTTGATCCACTTGGCTACATCCGCCCCCCTACTATTCTTTTCCTTACGTTTCAAAAGATTAAACTTTTACCATTCA
TCATTATTTCTTTCTTATCTTTCTTATTTTCGAGATAAAAATCTTAAGTATTAACTAAGTAAAAAGTCCAACATTTTTAT
CTTTTCTTTTAAAAAAATACTTCCCAAAAGATTGGGAAGAAGTAGCTAAATTCTAGATTAATGATTAATACAGAACGAAA
GCATGATACTCACTCATGAACCAACCGATAAAAAGAAAACGACGTTTCTTTAAATAAATTTAAAGAAACTAGGTAAGTCA
AATACTACTAAATAAAAAAAGGAGCAATACCGCCCTCTTGATAGAACAAGAAAGAGGTTATTGCTCCTTTTTATTTC
>27501666 ; superkingdom: Eukaryota, kingdom: Viridiplantae, phylum: Streptophyta, subclass: asterids, order: Apiales, suborder: Apiineae, family: Araliaceae, genus: Hedera, species: Hedera rhombea ; 27501666
CTGCCTTGATCCACTTGGCTACATCCGCCCCCCTACTATTCTTTTCCTTACGTTTCAAAAGATTAAACTTTTACCATTCA
TCATTATTTCTTTCTTATCTTTCTTATTTTCGAGATAAAAATATTAAGTATTAACTAAGTAAAAAGTCCAACATTTTTAT
CTTTTCTTTTAAAAAAATACTTCCCAAAAGATTGGGAAGAAGTAGCTAAATTCTAGATTAATGATTAATACAGAACGAAA
GCATGATACTCACTCATGAACCAACCGATAAAAAGAAAACGACGTTTCTTTAAATAAATTTAAAGAAACTAGGTAAGTCA
AATACTACTAAATAAAAAAAGGAGCAATACCGCCCTCTTGATAGAACAAGAAAGAGGTTATTGCTCCTTTTTATTTCAAA
AAAAACTCGTATACACTAAGACCGGGTCTTATCCATTTGTAGATGGAGCTT
>27501667 ; superkingdom: Eukaryota, kingdom: Viridiplantae, phylum: Streptophyta, subclass: asterids, order: Apiales, suborder: Apiineae, family: Araliaceae, genus: Hedera, species: Hedera azorica ; 27501667
TACATCCGCCCCCCTACTATTCTTTTCCTTACGTTTCAAAAGATTAAACTTTTACCATTCATCATTATTTCTTTCTTATC
TTTCTTATTTTCGAGATAAAAATCTTAAGTATTAACTAAGTAAAAAGTCCAACATTTTTATCTTTTCTTTTAAAAAAATA
CTTCCCAAAAGATTGGGAAGAAGTAGCTAAATTCTAGATTAATGATTAATACAGAACGAAAGCATGATACTCACTCATGA
ACCAACCGATAAAAAGAAAACGACGTTTCTTTAAATAAATTTAAAGAAACTAGGTAAGTCAAATACTACTAAATAAAAAA
AGGAGCAATACCGCCCTCTTGATAGAACAAGAAAGAGGTTATTGCTCCTTTTTATTTC
>27501668 ; superkingdom: Eukaryota, kingdom: Viridiplantae, phylum: Streptophyta, subclass: asterids, order: Apiales, suborder: Apiineae, family: Araliaceae, genus: Hedera, species: Hedera colchica ; 27501668
GCCTTGATCCACTTGGCTACATCCGCCCCCCTACTATTCTTTTCCTTACGTTTCAAAAGATTAAACTTTTACCATTCATC
ATTATTTCTTTCTTATCTTTCTTATTTTCGAGATAAAAATATTAAGTATTAACTAAGTAAAAAGTCCAACATTTTTATCT
TTTCTTTTAAAAAAATACTTCCCAAAAGATTGGGAAGAAGTAGCTAAATTCTAGATTAATGATTAATACAGAACGAAAGC
ATGATACTCACTCATGAACCAACCGATAAAAAGAAAACGACGTTTCTTTAAATAAATTTAAAGAAACTAGGTAAGTCAAA
TACTACTAAATAAAAAAAGGAGCAATACCGCCCTCTTGATAGAACAAGAAAGAGGTTATTGCTCCTTTTTATTTCAAAAA
AAACTCGTATACACTAAGACCGGGTCTTATCCATTTGTAGATGGAGCTT
>27501669 ; superkingdom: Eukaryota, kingdom: Viridiplantae, phylum: Streptophyta, subclass: asterids, order: Apiales, suborder: Apiineae, family: Araliaceae, genus: Hedera, species: Hedera maroccana ; 27501669
TACTGCCTTGATCCACTTGGCTACATCCGCCCCCCTACTATTCTTTTCCTTACGTTTCAAAAGATTAAACTTTTACCATT
CATCATTATTTCTTTCTTATCTTTCTTATTTTCGAGATAAAAATCTTAAGTATTAACTAAGTAAAAAGTCCAACATTTTT
ATCTTTTCTTTTAAAAAAATACTTCCCAAAAGATTGGGAAGAAGTAGCTAAATTCTAGATTAATGATTAATACAGAACGA
AAGCATGATACTCACTCATGAACCAACCGATAAAAAGAAAACGACGTTTCTTTAAATTTATTTAAAGAAACTAGGTAAGT
CAAATACTACTAAATAAAAAAAGGAGCAATACCGCCCTCTTGATAGAACAAGAAAGAGGTTATTGCTCCTTTTTATTTCA
AAAAAAACTCGTATACACTAAGACCGGGTCTTATCCATTTGTAGATGGAGCTTCGG
>27501670 ; superkingdom: Eukaryota, kingdom: Viridiplantae, phylum: Streptophyta, subclass: asterids, order: Apiales, suborder: Apiineae, family: Araliaceae, genus: Hedera, species: Hedera iberica ; 27501670
TACTGCCTTGATCCACTTGGCTACATCCGCCCCCCTACTATTCTTTTCCTTACGTTTCAAAAGATTAAACTTTTACCATT
CATCATTATTTCTTTCTTATCTTTCTTATTTTCGAGATAAAAATCTTAAGTATTAACTAAGTAAAAAGTCCAACATTTTG
ATCTTTTCTTTTAAAAAAATACTTCCCAAAAGATTGGGAAGAAGTAGCTAAATTCTAGATTAATGATTAATACAGAACGA
AAGCATGATACTCACTCATGAACCAACCGATAAAAAGAAAACGACGTTTCTTTAAATTTATTTAAAGAAACTAGGTAAGT
CAAATACTACTAAATAAAAAAAGGAGCAATACCGCCCTCTTGATAGAACAAGAAAGAGGTTATTGCTCCTTTTTATTTCA
AAAAAAACTCGTATACACTAAGACCGGGTCTTATCCATTTGTAGATGGAGCTTCGG
>27501671 ; superkingdom: Eukaryota, kingdom: Viridiplantae, phylum: Streptophyta, subclass: asterids, order: Apiales, suborder: Apiineae, family: Araliaceae, genus: Hedera, species: Hedera helix, subspecies: Hedera helix subsp. helix ; 27501671
CTGCCTTGATCCACTTGGCTACATCCGCCCCCCTACTATTCTTTTCCTTACGTTTCAAAAGATTAAACTTTTACCATTCA
TCATTATTTCTTTCTTATCTTTCTTATTTTCGAGATAAAAATCTTAAGTATTAACTAAGTAAAAAGTCCAACATTTTTAT
CTTTTCTTTTAAAAAAAGACTTCCCAAAAGATTGGGAAGAAGTAGCTAAATTCTAGATTAATGATTAATACAGAACGAAA
GCATGATACTCACTCATGAACCAACCGATAAAAAGAAAACGACGTTTCTTTAAATAAATTTAAAGAAACTAGGTAAGTCA
AATACTACTAAATAAAAAAAGGAGCAATACCGCCCTCTTGATAGAACAAGAAAGAGGTTATTGCTCCTTTTTATTTCAAA
AAAAACTCGTATACACTAAGACCGGGTCTT
>27501672 ; superkingdom: Eukaryota, kingdom: Viridiplantae, phylum: Streptophyta, subclass: asterids, order: Apiales, suborder: Apiineae, family: Araliaceae, genus: Hedera, species: Hedera cypria ; 27501672
CTGCCTTGATCCACTTGGCTACATCCGCCCCCCTACTATTCTTTTCCTTACGTTTCAAAAGATTAAACTTTTACCATTCA
TCATTATTTCTTTCTTATCTTTCTTATTTTCGAGATAAAAATCTTAAGTATTAACTAAGTAAAAAGTCCAACATTTTTAT
CTTTTCTTTTAAAAAAAGACTTCCCAAAAGATTGGGAAGAAGTAGCTAAATTCTAGATTAATGATTAATACAGAACGAAA
GCATGATACTCACTCATGAACCAACCGATAAAAAGAAAACGACGTTTCTTTAAATAAATTTAAAGAAACTAGGTAAGTCA
AATACTACTAAATAAAAAAAGGAGCAATACCGCCCTCTTGATAGAACAAGAAAGAGGTTATTGCTCCTTTTTATTTCAAA
AAAAACTCGTATACACTAAGACCGGGTCTTATCCATTTGTAGATGGAGCTTCGG
>27501673 ; superkingdom: Eukaryota, kingdom: Viridiplantae, phylum: Streptophyta, subclass: asterids, order: Apiales, suborder: Apiineae, family: Araliaceae, genus: Hedera, species: Hedera helix, subspecies: Hedera helix subsp. helix ; 27501673
TTAAACTTTTACCATTCATCATTATTTCTTTCTTATCTTTCTTATTTTCGAGATAAAAATATTAAGTATTAACTAAGTAA
AAAGTCCAACATTTTTATCTTTTCTTTTAAAAAAATACTTCCCAAAAGATTGGGAAGAAGTAGCTAAATTCTAGATTAAT
GATTAATACAGAACGAAAGCATGATACTCACTCATGAACCAACCGATAAAAAGAAAACGACGTTTCTTTAAATAAATTTA
AAGAAACTAGGTAAGTCAAATACTACTAAATAAAAAAAGGAGCAATACCGCCCTCTTGATAGAACAAGAAAGAGGTTATT
GCTCCTTTTTATTTC
>27501674 ; superkingdom: Eukaryota, kingdom: Viridiplantae, phylum: Streptophyta, subclass: asterids, order: Apiales, suborder: Apiineae, family: Araliaceae, genus: Hedera, species: Hedera helix, subspecies: Hedera helix subsp. helix ; 27501674
TTAAACTTTTACCATTCATCATTATTTCTTTCTTATCTTTCTTATTTTCGAGATAAAAATATTAAGTATTAACTAAGTAA
AAAGTCCAACATTTTTATCTTTTCTTTTAAAAAAATACTTCCCAAAAGATTGGGAAGAAGTAGCTAAATTCTAGATTAAT
GATTAATACAGAACGAAAGCATGATACTCACTCATGAACCAACCGATAAAAAGAAAACGACGTTTCTTTAAATAAATTTA
AAGAAACTAGGTAAGTCAAATACTACTAAATAAAAAAAGGAGCAATACCGCCCTCTTGATAGAACAAGAAAGAGGTTATT
GCTCCTTTTTATTTC
>27501675 ; superkingdom: Eukaryota, kingdom: Viridiplantae, phylum: Streptophyta, subclass: asterids, order: Apiales, suborder: Apiineae, family: Araliaceae, genus: Hedera, species: Hedera helix, subspecies: Hedera helix subsp. rhizomatifera ; 27501675
AAAAGATTAAACTTTTACCATTCATCATTATTTCTTTCTTATCTTTCTTATTTTCGAGATAAAAATCTTAAGTATTAACT
AAGTAAAAAGTCCAACATTTTTATCTTTTCTTTTAAAAAAATACTTCCCAAAAGATTGGGAAGAAGTAGCTAAATTCTAG
ATTAATGATTAATACAGAACGAAAGCATGATACTCACTCATGAACCAACCGATAAAAAGAAAACGACGTTTCTTTAAATA
AATTTAAAGAAACTAGGTAAGTCAAATACTACTAAATAAAAAAAGGAGCAATACCGCCCTCTTGATAGAACAAGAAAGAG
GTTATTGCTCCTTTTTATTTCAAAAAA
>27501676 ; superkingdom: Eukaryota, kingdom: Viridiplantae, phylum: Streptophyta, subclass: asterids, order: Apiales, suborder: Apiineae, family: Araliaceae, genus: Hedera, species: Hedera hibernica ; 27501676
CTTTTACCATTCATCATTATTTCTTTCTTATCTTTCTTATTTTCGAGATAAAAATATTAAGTATTAACTAAGTAAAAAGT
CCAACATTTTTATCTTTTCTTTTAAAAAAATACTTCCCAAAAGATTGGGAAGAAGTAGCTAAATTCTAGATTAATGATTA
ATACAGAACGAAAGCATGATACTCACTCATGAACCAACCGATAAAAAGAAAACGACGTTTCTTTAAATAAATTTAAAGAA
ACTAGGTAAGTCAAATACTACTAAATAAAAAAAGGAGCAATACCGCCCTCTTGATAGAACAAG
>27501677 ; superkingdom: Eukaryota, kingdom: Viridiplantae, phylum: Streptophyta, subclass: asterids, order: Apiales, suborder: Apiineae, family: Araliaceae, genus: Hedera, species: Hedera hibernica ; 27501677
CTTTTACCATTCATCATTATTTCTTTCTTATCTTTCTTATTTTCGAGATAAAAATATTAAGTATTAACTAAGTAAAAAGT
CCAACATTTTTATCTTTTCTTTTAAAAAAATACTTCCCAAAAGATTGGGAAGAAGTAGCTAAATTCTAGATTAATGATTA
ATACAGAACGAAAGCATGATACTCACTCATGAACCAACCGATAAAAAGAAAACGACGTTTCTTTAAATAAATTTAAAGAA
ACTAGGTAAGTCAAATACTACTAAATAAAAAAAGGAGCAATACCGCCCTCTTGATAGAACAAG
>27501678 ; superkingdom: Eukaryota, kingdom: Viridiplantae, phylum: Streptophyta, subclass: asterids, order: Apiales, suborder: Apiineae, family: Araliaceae, genus: Hedera, species: Hedera sinensis ; 27501678
TACTGCCTTGATCCACTTGGCTACATCCGCCCCCCTACTATTCTTTTCCTTACGTTTCAAAAGATTAAACTTTTACCATT
CATCATTATTTCTTTCTTATCTTTCTTATTTTCGAGATAAAAATATTAAGTATTAACTAAGTAAAAAGTCCAACATTTTT
ATCTTTTCTTTTAAAAAAATACTTCCCAAAAGATTGGGAAGAAGTAGCTAAATTCTAGATTAATGATTAATACAGAACGA
AAGCATGATACTCACTCATGAACCAACCGATAAAAAGAAAACGACGTTTCTTTAAATAAATTTAAAGAAACTAGGTAAGT
CAAATACTACTAAATAAAAAAAGGAGCAATACCGCCCTCTTGATAGAACAAGAAAGAGGTTATTGCTCCTTTTTATTTCA
AAAAAAACTCGTATACACTAAGACCGGGTCTTATCCATTTGTAGATGGAGCTTCG
>27501679 ; superkingdom: Eukaryota, kingdom: Viridiplantae, phylum: Streptophyta, subclass: asterids, order: Apiales, suborder: Apiineae, family: Araliaceae, genus: Hedera, species: Hedera nepalensis ; 27501679
TACTGCCTTGATCCACTTGGCTACATCCGCCCCCCTACTATTCTTTTCCTTACGTTTCAAAAGATTAAACTTTTACCATT
CATCATTATTTCTTTCTTATCTTTCTTATTTTCGAGATAAAAATATTAAGTATTAACTAAGTAAAAAGTCCAACATTTTT
ATCTTTTCTTTTAAAAAAATACTTCCCAAAAGATTGGGAAGAAGTAGCTAAATTCTAGATTAATGATTAATACAGAACGA
AAGCATGATACTCACTCATGAACCAACCGATAAAAAGAAAACGACGTTTCTTTAAATAAATTTAAAGAAACTAGGTAAGT
CAAATACTACTAAATAAAAAAAGGAGCAATACCGCCCTCTTGATAGAACAAGAAAGAGGTTATTGCTCCTTTTTATTTCA
AAAAAAACTCGTATACACTAAGACCGGGTCTTATCCATTTGTAGATGGAGCTTCG
>27501680 ; superkingdom: Eukaryota, kingdom: Viridiplantae, phylum: Streptophyta, subclass: asterids, order: Apiales, suborder: Apiineae, family: Araliaceae, genus: Hedera, species: Hedera canariensis ; 27501680
AAAAGATTAAACTTTTACCATTCATCATTATTTCTTTCTTATCTTTCTTATTTTCGAGATAAAAATCTTAAGTATTAACT
AAGTAAAAAGTCCAACATTTTGATCTTTTCTTTTAAAAAAATACTTCCCAAAAGATTGGGAAGAAGTAGCTAAATTCTAG
ATTAATGATTAATACAGAACGAAAGCATGATACTCACTCATGAACCAACCGATAAAAAGAAAACGACGTTTCTTTAAATT
TATTTAAAGAAACTAGGTAAGTCAAATACTACTAAATAAAAAAAGGAGCAATACCGCCCTCTTGATAGAACAAGAAAGAG
GTTATTGCT
>27501681 ; superkingdom: Eukaryota, kingdom: Viridiplantae, phylum: Streptophyta, subclass: asterids, order: Apiales, suborder: Apiineae, family: Araliaceae, genus: Fatsia, species: Fatsia japonica ; 27501681
AAAAGATTAAACTTTTACCATTCATCATTATTTCTTTCTTATCTTTCTTATTTTCGAGATAAAAATAGTAAGTATTAACT
AAGTAAAAAGTCCAACATTTTTATCTTTTCTTTTAAAAAAGACTTCCCAAAAGATTGGGAAGAAGTAGCTAAATTCTAGA
TTAATGATTAATACAGAACGAAAGCATGATACTCACTCATGAACCAACCGATAAAAATAAAACGACGTTTCTTTAAATAA
ATTTAAAGAAACTAGGTAAGTCAAATACTACTAAATAAAAAAATAAATAAAAAAAAGGAGCAATACCGCCCTCTTGATAG
AACAAGAAAGAGGTTATTGCTCCTTTTTATTTCAAAAAAAA
>27501682 ; superkingdom: Eukaryota, kingdom: Viridiplantae, phylum: Streptophyta, subclass: asterids, order: Apiales, suborder: Apiineae, family: Araliaceae, genus: Dendropanax, species: Dendropanax trifidus ; 27501682
AAAAGATTAAACTTTTACCATTCATCATTATTTCTTTCTTATCTTTCTTATTTTCGAGATAAAAATATTAAGTATTAACT
AAGTAAAAAGTCCAACATTTTTATCTTTTCTTTTAAAAAAAACTTCCCAAAAGATTGGGAAGAAGTAGCTAAATTCTAGA
TTAATGATTAATACAGAACGAAAACATGATACTCACTCATGAACCAACCGATAAAAAGAAAACGACGTTTCTTTAAATTT
ATTTAAAGAAACTGGGTAAGTCAAATACTACTAAATAAAAAAAGGAGCAATACCGCCCTCTTGATAGAACAAGAAAGAGG
TTATTGCTCCTTTTTATTTCAAAAAAAACTCGTATACACTAAGACCGGGTCTTATCCATTTGTAGATGGAGCTTCG
>27544757 ; superkingdom: Eukaryota, kingdom: Viridiplantae, phylum: Streptophyta, subclass: asterids, order: Garryales, family: Garryaceae, genus: Aucuba, species: Aucuba japonica ; 27544757
ATAAGACCCTGGTTTTAGTGTATATGAGTTGATGAAAATAAAGGAGCAATAACCACTTTCTTGTTTTATCGAGAGGGCTA
TATTGCTCCTTTATTTTTATTTAGTAATATTTTGACTTTTCTTTTTTACATTACAGAAAAATAAAACGGATTTTTATGGC
TTATAGTTGGTTCATAATTGAGTCTCGGGCTTTCGTTCTGTATTAATTTGTAATTTATATACCTTTTTCTCAATTTTTTG
AGAAGTTGTTCTTTTACATTTAATAGAATTTCATATAAAAAATCATTAGAATTTTTTTTGCTTAATAGTTGTATCTCATA
AATAAGAATAAGATAAATAGTTGAATTTGAATCTTTAGTAATCTAAGTAATATACTAATCTAAATAGTCGAGGGGCGGAT
GTA
>27544758 ; superkingdom: Eukaryota, kingdom: Viridiplantae, phylum: Streptophyta, subclass: asterids, order: Garryales, family: Garryaceae, genus: Aucuba, species: Aucuba japonica ; 27544758
ATAAGACCCTGGTTTTAGTGTATATGAGTTGATGAAAATAAAGGAGCAATAACCACTTTCTTGTTTTATCGAGAGGGCTA
TATTGCTCCTTTATTTTTATTTAGTAATATTTTGACTTTTCTTTTTTACATTACAGAAAAATAAAACGGATTTTTATGGC
TTATAGTTGGTTCATAATTGAGTCTCGGGCTTTCGTTCTGTATTAATTTGTAATTTATATACCTTTTTCTCAATTTTTTG
AGAAGTTGTTCTTTTACATTTAATAGAATTTCATATAAAAAATCATTAGAATTTTTTTTGCTTAATAGTTGTATCTCAGA
AATAAGAATAAGATAAATAGTTGAATTTGAATCTTTAGTAATCTAAGTAATATACTAATCTAAATAGTCGAGGGGCGGAT
GTA
>27544759 ; superkingdom: Eukaryota, kingdom: Viridiplantae, phylum: Streptophyta, subclass: asterids, order: Garryales, family: Garryaceae, genus: Aucuba, species: Aucuba japonica ; 27544759
ATAAGACCCTGGTTTTAGTGTATATGAGTTGATGAAAATAAAGGAGCAATAACCACTTTCTTGTTTTATCGAGAGGGCTA
TATTGCTCCTTTATTTTTATTTAGTAATATTTTTACTTTTCTTTTTTACATTACAGAAAAATAAAACGGATTTTTATGGC
TTATAGTTGGTTCATAATTGAGTCTCGGGCTTTCGTTCTGTATTAATTTGTAATTTATATATCTTTTTCTCAATTTTTTG
AGAAGTTGTTCTTTTACATTTAATAGAATTTAATATAAAAAATCATTAGAATTTTTTTTGCTTAATAGTTGTATCTCAGA
AATAAGAATAAGATAAATAGTTGAATTTGAATCTTTAGTAATCTAAGTAATATACTAATCTAAATAGTCGAGGGGCGGAT
GTA
>27544760 ; superkingdom: Eukaryota, kingdom: Viridiplantae, phylum: Streptophyta, subclass: asterids, order: Garryales, family: Garryaceae, genus: Aucuba, species: Aucuba japonica ; 27544760
ATAAGACCCTGGTTTTAGTGTATATGAGTTGATGAAAATAAAGGAGCAATAACCACTTTCTTGTTTTATCGAGAGGGCTA
TATTGCTCCTTTATTTTTATTTAGTAATATTTTTACTTTTCTTTTTTACATTACAGAAAAATAAAACGGATTTTTATGGC
TTATAGTTGGTTCATAATTGAGTCTCGGGCTTTCGTTCTGTATTAATTTGTAATTTATATATCTTTTTCTCAATTTTTTG
AGAAGTTGTTCTTTTACATTTAATAGAATTTAATATAAAAAATCATTAGAATTTTTTTTGCTTAATAGTTGTATCTCAGA
AATAAGAATAAGATAAATAGTTATAAATAGTTGAATTTGAATCTTTAGTAATCTAAGTAATATACTAATCTAAATAGTCG
AGGGGCGGATGTA
>27544761 ; superkingdom: Eukaryota, kingdom: Viridiplantae, phylum: Streptophyta, subclass: asterids, order: Garryales, family: Garryaceae, genus: Aucuba, species: Aucuba japonica ; 27544761
ATAAGACCCTGGTTTTAGTGTATATGAGTTGATGAAAATAAAGGAGCAATAACCACTTTCTTGTTTTATCGAGAGGGCTA
TATTGCTCCTTTATTTTTATTTAGTAATATTTTTACTTTTCTTTTTTACATTACAGAAAAATAAAACGGATTTTTATGGC
TTATAGTTGGTTCATAATTGAGTCTCGGGCTTTCGTTCTGTATTAATTTGTAATTTATATATCTTTTTCTCAATTTTTTG
AGAAGTTGTTCTTTTACATTTAATAGAATTTAATATAAAAAATCATTAGAATTTTTTTTGCTTAATAGTTGTATCTCAGA
AATAAGAATAAGATAAATAATTGAATTTGAATCTTTAGTAATCTAAGTAATATACTAATCTAAATAGTCGAGGGGCGGAT
GTA
>27544762 ; superkingdom: Eukaryota, kingdom: Viridiplantae, phylum: Streptophyta, subclass: asterids, order: Garryales, family: Garryaceae, genus: Aucuba, species: Aucuba chinensis ; 27544762
ATAAGACCCTGGTTTTAGTGTATATGAGTTGATGAAAATAAAGGAGCAATAACCACTTTCTTGTTTTATCGAGAGGGCTA
TATTGCTCCTTTATTTTTATTTAGTAATATTTTGACTTTTCTTTTTTACATTACAGAAAAATAAAACGGATTTTTATGGC
TTATAGTTGGTTCATAATTGAGTCTCGGGCTTTCGTTCTGTATTAATTTGTAATTTATATACCTTTTTCTCAATTTTTTG
AGAAGTTGTTCTTTTACATTTAATAGAATTTAATATAAAAAATCATTAGAATTTTTTTTGCTTAATAGTTGTATCTCAGA
AATAAGAATAAGATAAATAGTTGAATTTGAATCTTTAGTAATCTAAGTAATATACTAATCTAAATAGTCGAGGGGCGGAT
GTA
>27544763 ; superkingdom: Eukaryota, kingdom: Viridiplantae, phylum: Streptophyta, subclass: asterids, order: Garryales, family: Garryaceae, genus: Aucuba, species: Aucuba chinensis ; 27544763
ATAAGACCCTGGTTTTAGTGTATATGAGTTGATGAAAATGTTGATGAAAATAAAGGAGCAATAACCACTTTCTTGTTTTA
TCGAGAGGGCTATATTGCTCCTTTATTTTTATTTAGTAATATTTTGACTTTTCTTTTTTACATTACAGAAAAATAAAACG
GATTTTTATGGCTTATAGTTGGTTCATAATTGAGTCTCGGGCTTTCGTTCTGTATTAATTTGTAATTTATATACCTTTTT
CTCAATTTTTTGAGAAGTTGTTCTTTTACATTTAATAGAATTTCATATAAAAAATCATTAGAATTTTTTTTGCTTAATAG
TTGTATCTCAGAAATAAGAATAAGATAAATAGTTGAATTTGAATCTTTAGTAATCTAAGTAATATACTAATCTAAATAGT
CGAGGGGCGGATGTA
>27544764 ; superkingdom: Eukaryota, kingdom: Viridiplantae, phylum: Streptophyta, subclass: asterids, order: Garryales, family: Garryaceae, genus: Aucuba, species: Aucuba himalaica ; 27544764
ATAAGACCCCGGTTTTAGTGTATATGAGTTGATGAAAATAAAGGAGCAATAACCACTTTCTTGTTTTATCGAGAGGGCGA
TATTGCTCCTTTATTTTTATTTAGTAATATTTTGACTTTTCTTTTTTACATTACAGAAAAATAAAACGGATTTTTATGGC
TTATAGTTGGTTCATAATTGAGTCTCGTGCTTTCGTTCTGTATGAATTTGTAATTTATATACCTTTTTCTCAATTTTTTG
AGAAGTTGTTCTTTTACATTTAATAGAATTTAATATAAAAAATCATTAGAATTTTTTTTGCTTAATAGTTGTATCTCAGA
AATAAGAATAAGATAAATAGTTGAATTTGAATCTTTAGTAATCTAAGTAATATACTAATCTAAATAGTCGAGGGGCGGAT
GTA
>27544765 ; superkingdom: Eukaryota, kingdom: Viridiplantae, phylum: Streptophyta, subclass: asterids, order: Garryales, family: Garryaceae, genus: Aucuba, species: Aucuba himalaica ; 27544765
ATAAGACCCCGGTTTTAGTGTATATGAGTTGATGAAAATAAAGGAGCAATAACCACTTTCTTGTTTTATCGAGAGGGCGA
TATTGCTCCTTTATTTTTATTTAGTAATATTTTTACTTTTCTTTTTTACATTACAGAAAAATAAAACGGATTTTTATGGC
TTATAGTTGGTTCATAATTGAGTCTCGTGCTTTCGTTCTGTATTAATTTGTAATTTATATACCTTTTTCTCAATTTTTTG
AGAAGTTGTTCTTTTACATTTAATAGAATTTAATATAAAAAATCATTAGAATTTTTTTTGCTTATAAGATAAATAGTTGA
ATTTGAATCTTTAGTAATCTAAGTAATATACTAATCTAAATAGTCGAGGGGCGGATGTA
>27544766 ; superkingdom: Eukaryota, kingdom: Viridiplantae, phylum: Streptophyta, subclass: asterids, order: Garryales, family: Garryaceae, genus: Aucuba, species: Aucuba eriobotryifolia ; 27544766
ATAAGATCCCGGTCTTAGTGTATATGAGTTGGTGAAAATAAAGGAGCAATAACCACTTTCTTGTTTTATCGAGAGGGCGA
TATTGCTCCTTTATTTTTATTTAGTAATATTTTGACTTTTCTTTTTTACATTACAGAAAAATAAAACGGATTTTTATGGC
TTATAGTTGGTTCATAATTGAGTCTCGTGCTTTCGTTCTGTATTAATTTGTAATTTATATACCTTTTTCTCAATTTTTTG
AGAAGTTATTCTTTTACATTTAATATAAAAAATCATTAGAATTTTTTTTTGCTTAATAGTTGTATCTCAGAAATAAGAAT
AAGATAAATAGTTGAATTTGAATCTTTAGTAATCTAAGTAATATACTAATCTAAATAGTCGAGGGGCGGATGTA
>27544767 ; superkingdom: Eukaryota, kingdom: Viridiplantae, phylum: Streptophyta, subclass: asterids, order: Garryales, family: Garryaceae, genus: Aucuba, species: Aucuba chinensis, subspecies: Aucuba chinensis subsp. omeiensis ; 27544767
ATAAGATCCCGGTCTTAGTGTATATGAGTTGGTGAAAATAAAGGAGCAATAACCACTTTCTTGTTTTATCGAGAGGGCGA
TATTGCTCCTTTATTTTTATTTAGTAATATTTTGACTTTTCTTTTTTACATTACAGAAAAATAAAACGGATTTTTATGGC
TTATAGTTGGTTCATAATTGAGTCTCGTGCTTTCGTTCTGTATTAATTTGTAATTTATATACCTTTTTTTTCAATTTTTT
GAGAAGTTGTTCTTTTACATTTAATATAAAAAATCATTAGAATTTTTTTTTGCTTAATAGTTGTATCTCAGAAATAAGAA
TAAGATAAATAGTTGAATTTGAATCTTTAGTAATCTAAGTAATATACTAATCTAAATAGTCGAGGGGCGGATGTA
>27544768 ; superkingdom: Eukaryota, kingdom: Viridiplantae, phylum: Streptophyta, subclass: asterids, order: Garryales, family: Garryaceae, genus: Garrya, species: Garrya ovata ; 27544768
ATAAGACCCCGGTCTTAGTGTATATGAATTGGTGAAAATAAAGGAGCAATAATCACTTTCTTGTTTTATCGAGAGGGCGA
TATTGCTCCTTTATTTTTATTTAGTAATATTTTGACTTTTCTTTTTTACATTACAGAAAAATAAAACGGATTTTGATGGC
TTATAGTTGGTTCATGATTGAGTCTCGTGCTTTCGTTCTGTATTAATTTATAATTTATATACCTTCTTCTCAATTTTTTG
TGAAGTTATTCTTTTACATTACATTTAATATAAAAAACCATTAAAATTTTTTTGCTTAATAGTTGTATCTAAGAAATAAG
AATAAGATAAGAAAGAAGATAAATAGTTGAATTTGAATTTTTAGTAATCTAAGTAATATACTAATCTAAATAGTCGAGGG
GCGGATGTA
>28569369 ; superkingdom: Eukaryota, kingdom: Viridiplantae, phylum: Streptophyta, subclass: rosids, order: Myrtales, family: Crypteroniaceae, genus: Crypteronia, species: Crypteronia paniculata ; 28569369
ACTTCCCTCTAGACCTAGCTACTGTTGAAGCTCCATCTATAAATGGATAAGACTTTGGTCTTAGTGTAAGTTTTGACGAG
TTTTTGATTTGAAAATAAAGGAGCAATAACCAATTTCTTGATTTAATCAAATTTGATTAAGGGAGTTGGTTATTACTCCT
TTACGTAGTACACATAAGTTACTTCAACAAAAAACAAAAGAAAAAGTATTTTAGTCTACTTTTAAGGGATTGTTTTAGGA
TTTAGGATCCTACTTTACTTAATTAGATATCCATTTTTATATATTCTTTTTAATCCATTAATTATTGTTAATTTATTTCT
TTTTTTTTTTTTTTTATTTTAGTTTTTTAAAATAACAATAATAAAAAGGTTCTAAAGTTCTGCTTCTTATATCTTACTTG
TCAGGTATAAGATAAAAAATGGAATAGTATGCTACTTAAATATACTACTAAATAGTATAGTAGGGGCGGATGTAGCCAAG
TGGATCAAGGCAG
>28569371 ; superkingdom: Eukaryota, kingdom: Viridiplantae, phylum: Streptophyta, subclass: rosids, order: Myrtales, family: Alzateaceae, genus: Alzatea, species: Alzatea verticillata ; 28569371
CCTCTAGACCTAGCTGCTGTTGAAGCTCCATCTATAAATGGATAAGACTTTTGTCTTAGTGTAAGTTTAGACGAGTTTTC
CATTTGAAAGTAAAGGATCAATAACCAATTTCTTGATTTAATCAAGAAATTGGTTATTACTCCTTTACGTAGTGCACATA
AGTTACTTCAACAAAAAACAAAAGAAAAAGTATTCTAGTCTAGTTTTAGAGATTGTTTTAGGATTGAGGATCCTACTTTC
TTTCTTAGATTTCAATTTCTATATATTCTTTTTAATCTAACCCATTAATGGGGATTTTATTTAATATTTTTTTTTATTGG
TTATTTTGAAAAACGTTAGGTAGAAAAAGGGAAAAATAACTTAAAATAAAAAAAAAAAAATGGAATAGTATGATACCTAA
ATATACTATATTATAGTAGGGGCGGATGTAGCCAAGTGGATC
>28569373 ; superkingdom: Eukaryota, kingdom: Viridiplantae, phylum: Streptophyta, subclass: rosids, order: Myrtales, family: Penaeaceae, genus: Rhynchocalyx, species: Rhynchocalyx lawsonioides ; 28569373
TCATAACTTCCCTCTAGACCTAGCTGCTGTTGAAGCTCCATCTATAAATGGATAAGACTTTTGTCTTAGTGTAAGTTTAG
ACGAGTTTTCAATTTGAAAGTAAAGGATCAATAATCCAGAAATTGGTTATTGATCCTTTACGTAGTGCACATAAGTTACT
TCAACAAAAAACAAAAGAAAAAGTATTCTAGTTTTAGGGATTGTTTTAGGATTGAGGATCCTACTTTCTTTTTTAGATTT
CAATTTGTATAGATTGCTTTTAATCTAACCCAGTATTATTATTTTATTTACTATTTTTTTATTTTAAGTTAGAAAAAGAA
AGGTTCACAATTTCTGCTTATTTGTGAGATACAAGTAAGATAAAGAATGGAATAGTATGATACCTAAGTATACTATAGTA
GGGGCGGATGTAGCCAAGTGGATCAAGGCAG
>28569375 ; superkingdom: Eukaryota, kingdom: Viridiplantae, phylum: Streptophyta, subclass: rosids, order: Myrtales, family: Penaeaceae, genus: Olinia, species: Olinia capensis ; 28569375
TCATAACTTCCCTCTAGACCTAGCTGCTGTTGAAGCTCCATCTATAAATGGATAAGACTTTTGTCTTAGTGTAAGTTTAG
ACGAGTTTTCAATTTGAAAGTAAAGGATCAATAACCAATTTCTTGATTTGATCAAGAAATTGGTTATTACTCCTGCACAT
AAGTTACTTCAACAAAAAACAAAAAAGTATTCTAGTCTAGTTTTAGGGATTGTTTTAGGATTGAGGATCCTACTTTCTTT
TTTAGATTTCAATTTGTATAGATTATTTTTAATCTAACCCAGTATTATTATTTACTATTTTTTTTTTATTGTTATTTAGT
AGAAAAACTTTAAAATAACTGAAAATAACAATAAAAAAAATAAAGGTTCACAATTTCTGCTTACTTGGATTTCATATTTC
ACAAGTAAGTAAGATAAAAAATGGAATAGTATCTAAGTATACTATCTAAGTATACTATAGTAGGGGCGGATGTAGCCAAG
TGGATCAAGGCAG
>28569377 ; superkingdom: Eukaryota, kingdom: Viridiplantae, phylum: Streptophyta, subclass: rosids, order: Myrtales, family: Penaeaceae, genus: Olinia, species: Olinia emarginata ; 28569377
CTTCCCTCTAGACCTAGCTGCTGTTGAAGCTCCATCTATAAATGGATAAGACTTTTGTCTTAGTGTAAGTTTAGACGAGT
TTTCAATTTGAAAGTAAAGGATCAATAACCAATTTCTTGATTTGATCAAGAAATTGGTTATTACTCCTGCACATAAGTTA
CTTCAACAAAAAACAAAAAAAGTATTCTAGTCTAGTTTTAGGGATTGTTTTAGGATTGAGGATCCTACTTTCTTTTTTAG
ATTTCAATTTGTATAGATTATTTTTAATCTAACCCAGTATTATTATTTACTATTTTTTTTTATTGGTATGTTATTTAGTA
GAAAAACTTTAAAATAACTGAAAATAACAATAAAAAAAAAAATAAAGGTTCACAATTTCTGCTTACTTGGATTTCATATT
TCACAAGTAAGTAAGATAAAAAATGGAATAGTATCTAAGTATACTATAGTAGGGGCGGATGTAGCCAAGTGGATCAAGGC
AG
>28569379 ; superkingdom: Eukaryota, kingdom: Viridiplantae, phylum: Streptophyta, subclass: rosids, order: Myrtales, family: Penaeaceae, genus: Olinia, species: Olinia radiata ; 28569379
TCATAACTTCCCTCTAGACCTAGCTGCTGTTGAAGCTCCATCTATAAATGGATAAGACTTTTGTCTTAGTGTAAGTTTAG
ACGAGTTTTCAATTTGAAAGTAAAGGATCAATAACCAATTTCTTGATTTGATCAAGAAATTGGTTATTACTCCTGCACAT
AAGTTACTTCAACAAAAAACAAAAAAGTATTCTAGTCTAGTTTTAGGGATTGTTTTAGGATTGAGGATCCTACTTTCTTT
TTTAGATTTCAATTTGTATAGATTATTTTTAATCTAACCCAGTATTATTATTTACTATTTTTTTTTTATTGTTATTTAGT
AGAAAAACTTTAAAATAACTGAAAATAACAATAAAAAAAATAAAGGTTCACAATTTCTGCTTACTTGGATTTCATATTTC
ACAAGTAAGTAAGATAAAAAATGGAATAGTATCTAAGTATACTATCTAAGTATACTATAGTAGGGGCGGATGTAGCCAAG
TGGAT
>28569381 ; superkingdom: Eukaryota, kingdom: Viridiplantae, phylum: Streptophyta, subclass: rosids, order: Myrtales, family: Penaeaceae, genus: Olinia, species: Olinia vanguerioides ; 28569381
TCATAACTTCCCTCTAGACCTAGCTGCTGTTGAAGCTCCATCTATAAATGGATAAGACTTTTGTCTTAGTGTAAGTTTAG
ACGAGTTTTCAATTTGAAAGTAAAGGATCAATAACCAATTTCTTGATTTGATCAAGAAATTGGTTATTACTCCTGCACAT
AAGTTACTTCAACAAAAAACAAAAAAGTATTCTAGTCTAGTTTTAGGGATTGTTTTAGGATTGAGGATCCTACTTTCTTT
TTTAGATTTCAATTTGTATAGATTATTTTTAATCTAACCCAGTATTATTATTTACTATTTTTTTTTATTGTTATTTAGTA
GAAAAACTTTAAAATAACTGAAAATAACAATAAAAAAAAAATAAAGGTTCACAATTTCTGCTTACTTGGATTTCATATTT
CACAAGTAAGTAAGATAAAAAATGGAATAGTATCTAAGTATACTATAGTAGGGGCGGATGTAGCCAAGTGGATCAAGGCA
G
>28569383 ; superkingdom: Eukaryota, kingdom: Viridiplantae, phylum: Streptophyta, subclass: rosids, order: Myrtales, family: Penaeaceae, genus: Olinia, species: Olinia ventosa ; 28569383
TTCCCTCTAGACCTAGCTGCTGTTGAAGCTCCATCTATAAATGGATAAGACTTTTGTCTTAGTGTAAGTTTAGACGAGTT
TTCAATTTGAAAGTAAAGGATCAATAACCAATTTCTTGATTTGATCAAGAAATTGGTTATTACTCCTGCACATAAGTTAC
TTCAACAAAAAACAAAAAAGTATTCTAGTCTAGTTTTAGGGATTGTTTTAGGATTGAGGATCCTACTTTCTTTTTTAGAT
TTCAATTTGTATAGATTATTTTTAATCTAACCCAGTATTATTATTTACTATTTTTTTTTTATTGTTATTTAGTAGAAAAA
CTTTAAAATAACTGAAAATAACAATAAAAAAAATAAAGGTTCACAATTTCTGCTTACTTGGATTTCATATTTCACAAGTA
AGTAAGATAAAAAATGGAATAGTATCTAAGTATACTATCTAAGTATACTATAGTAGGGGCGGATGTAGCCAAGTGGATCA
AGGCAG
>28569385 ; superkingdom: Eukaryota, kingdom: Viridiplantae, phylum: Streptophyta, subclass: rosids, order: Myrtales, family: Penaeaceae, genus: Brachysiphon, species: Brachysiphon acutus ; 28569385
TCATAACTTCCCTCTAGACCTAGCTGCTGTTGAAGCTCCATCTATAAATGGATAAGACTTTTGTCTTAGTGTAAGTTTAG
ACGAGTTTTCAATTTGAAAGTAAAGGAGTAATAACCAATTTCTTGATCAAATTGGTTATTACTCCTTTACTCAGTGCGCA
TAAGTTACTTCAACAAAAAACAAAGGTTCATAATTTAGATACTTAAGCATACTATAGTAGGGGCGGATGTAGCCAAGTGG
ATCAAGGCAG
>28569387 ; superkingdom: Eukaryota, kingdom: Viridiplantae, phylum: Streptophyta, subclass: rosids, order: Myrtales, family: Penaeaceae, genus: Brachysiphon, species: Brachysiphon fucatus ; 28569387
TCATAACTTCCCTCTAGACCTAGCTGCTGTTGAAGCTCCATCTATAAATGGATAAGACTTTTGTCTTAGTGTAAGTTTAG
ACGAGTTTTCTATTTGAAAGTAAAGGAGTAATAACCAATTTCTTGATCAAATTGGTTATTACTCCTTTACTCAGTGCGGA
TAAGTTACTTCAACAAAAAACAAAGGTATCATAATTTAGATACTTAAGTATACTATAGTAGGGGCGGATGTAGCCAAGTG
GATCAAGGCAG
>28569389 ; superkingdom: Eukaryota, kingdom: Viridiplantae, phylum: Streptophyta, subclass: rosids, order: Myrtales, family: Penaeaceae, genus: Brachysiphon, species: Brachysiphon mundii ; 28569389
TCATAACTTCCCTCTAGACCTAGCTGCTGTTGAAGCTCCATCTATAAATGGATAAGACTTTTGTCTTAGTGTAAGTTTAG
ACGAGTTTTCAATTTGAAAGTTAAAGGAGTAATAACCAATTTCTTGATCAAATTGGTTATTACTCCTTTACTCAGTGCGC
ATAAGTTACTTCAACAAAAAACAAAGGTTCATAATTTAGATACTTAAGCCTACTATAGTAGGGGCGGATGTAGCCAAGTG
GATCAAGGCAG
>28569391 ; superkingdom: Eukaryota, kingdom: Viridiplantae, phylum: Streptophyta, subclass: rosids, order: Myrtales, family: Penaeaceae, genus: Brachysiphon, species: Brachysiphon microphyllus ; 28569391
TCATAACTTCCCTCTAGACCTAGCTGCTGTTGAAGCTCCATCTATAAATGGATAAGACTTTTGTCTTAGTGTAAGTTTAG
ACGAGTTTTCAATTTGAAAGTAAAGGAGTAATAACCAATTTCTTGATCAAATTGGTTATTACTCCTTTACTCAGTGCGGA
TAAGTTACTTCAACAAAAAACAAAGGTTCATAATTTAGATACTTAAGTAGTATACTTAAGTATACTATAGTAGGGGCGGA
TGTAGCCAAGTGGATCAAGGCAG
>28569393 ; superkingdom: Eukaryota, kingdom: Viridiplantae, phylum: Streptophyta, subclass: rosids, order: Myrtales, family: Penaeaceae, genus: Brachysiphon, species: Brachysiphon rupestris ; 28569393
TCATAACTTCCCTCTAGACCTAGCTGCTGTTGAAGCTCCATCTATAAATGGATAAGACTTTTGTCTTAGTGTAAGTTTCG
ACGAGTTTTCAATTTGAAAGTAAAGGAGTAATAACCAATTTCTTGATCAAATTGGTTATTACTCCTTTACTCAGTGCACA
TAAGTTACTTCAACAAAAAACAAAAGAAAAAGTATTCTAGTCTAGTTTTAGGAATTGTTTTAGTATTGAGGATCCTACTT
TCTTAGATTTCTATTTGTATAGATTCTTTTTAATCTAAGTCAGTATTATTATTTACTTTACTATTTTTTTATTGTTATTT
TTAGTTATTTGAATTTGAAAGTTTTTCTAACTAACAAAAAAAAAGGTTCATAATTTAGATACTTAAGTATACTATAGTAG
GGGCGGATGTAGCCAAGTGGATCAAGGCA
>28569395 ; superkingdom: Eukaryota, kingdom: Viridiplantae, phylum: Streptophyta, subclass: rosids, order: Myrtales, family: Penaeaceae, genus: Endonema, species: Endonema lateriflora ; 28569395
TCATAACTTCCCTCTAGACCTAGCTGCTGTTGAAGCTCCATCTATAAATGGATAAGACTTTTGTCTTAGTGTAAGTTTAG
ACGAGTTTTCAATTTGAAAGTAAAGGAGTAATAACCAATTTCTTGATCAAATTGGTTATTACTCCTTTACTCAGTGCACA
TAAGTTACTTCAACAAAAAACAAAAGAAAAAGTATTCTAGTCTAGTTTTAGGAATTGTTTTAGTATTGAGGATCCTACTT
TCTTAGATTTCTATTTGTATAGATTCTTTTTAATCTAAGTCAGTATTATTATTTAATTTACTATTTTTTTATTGTTATTT
TGAGTTATTTGAATTTGAAAGTTTTTCTAACTAACAAAAAAAAAAGGTTCATAATTTAGATACTTAAGTATACTATAGTA
GGGGCGGATGTAGCCAAGTGGATCAAGGCAG
>28569397 ; superkingdom: Eukaryota, kingdom: Viridiplantae, phylum: Streptophyta, subclass: rosids, order: Myrtales, family: Penaeaceae, genus: Endonema, species: Endonema retzioides ; 28569397
TCATAACTTCCCTCTAGACCTAGCTGCTGTTGAAGCTCCATCTATAAATGGATAAGACTTTTGTCTTAGTGTAAGTTTAG
ACGAGTTTTCAATTTGAAAGTAAAGGAGTAATAACCAATTTCTTGATCAAATTGGTTATTACTCCTTTACTCAGTGCACA
TAAGTTACTTCAACAAAAAACAAAAGAAAAAGTATTCTAGTCTAGTTTTAGGAATTGTTTTAGTATTGAGGATCCTACTT
TCTTAGATTTCTATTTGTATAGATTCTTTTTAATCTAAGTCAGTATTATTATTTAATTTACTATTTTTTTATTGTTATTT
TGAGTTATTTGAATTTGAAAGTTTTTCTAACTAACAAAAAAAAAGGTTCATAATTTAGATACTTAAGTATACTATAGTAG
GGGCGGATGTAGCCAAGTGGATCAAGGCAG
>28569401 ; superkingdom: Eukaryota, kingdom: Viridiplantae, phylum: Streptophyta, subclass: rosids, order: Myrtales, family: Penaeaceae, genus: Penaea, species: Penaea acutifolia ; 28569401
TCATAACTTCCCTCTAGACCTAGCTGCTGTTGAAGCTCCATCTATAAATGGATAAGACTTTTGTCTTAGTGTAAGTTTAG
ACGAGTTTTCAATTTGAAAGTAAAGGAGTAATAACCAATTTCTTAATCAAATTGGTTATTACTCCTTTACTCAGTGCGGA
TAAGTTACTTCAACAAAAAACAAAGGTTCATAATTTAGATACTTAAGTATACTATAGTAGGGGCGGATGTAGCCAAGTGG
ATCAAGGCAG
>28569407 ; superkingdom: Eukaryota, kingdom: Viridiplantae, phylum: Streptophyta, subclass: rosids, order: Myrtales, family: Penaeaceae, genus: Penaea, species: Penaea cneorum ; 28569407
TCATAACTTCCCTCTAGACCTAGCTGCTGTTGAAGCTCCATCTATAAATGGATAAGACTTTTGTCTTAGTGTAAGTTTAG
ACGAGTTTTCAATTTGAAAGTAAAGGAGTAATAACCAATTTCTTGATCAAATTGGTTATTACTCCTTTACTCAGTGCGGA
TAAGTTACTTCAACAAAAAACAAAGGTTCATAATTTAGATACTTAAGTATACTATAGTAGGGGCGGATGTAGCCAAGTGG
ATCAAGGCAG
>28569409 ; superkingdom: Eukaryota, kingdom: Viridiplantae, phylum: Streptophyta, subclass: rosids, order: Myrtales, family: Penaeaceae, genus: Penaea, species: Penaea cneorum, subspecies: Penaea cneorum subsp. ovata ; 28569409
TCATAACTTCCCTCTAGACCTAGCTGCTGTTGAAGCTCCTTCTATAAATGGATAAGACTTTTGTCTTAGTGTAAGTTTAG
ACGAGTTTTCAATTTGAAAGTAAAGGAGTAATAACCAATTTCTTGATCAAATTGGTTATTACTCCTTTACTCAGTGCGGA
TAAGTTACTTCAACAAAAAACAAAGGTTCATAATTTAGATACTTAAGTATACTATAGTAGGGGCGGATGTAGCCAAGTGG
ATCAAGGCAG
>28569417 ; superkingdom: Eukaryota, kingdom: Viridiplantae, phylum: Streptophyta, subclass: rosids, order: Myrtales, family: Penaeaceae, genus: Saltera, species: Saltera sarcocolla ; 28569417
TCATAACTTCCCTCTAGACCTAGCTGCTGTTGAAGCTCCATCTATAAATGGATAAGACTTTTGTCTTAGTGTAAGTTTAG
ACGAGTTTTCGATTTGAAAGTAAAGGAGTAATAACCAATTTCTTGATCAAATTGGTTATTACTCCTTTACTCAGTGCGCA
TAAGTTACTTCAACAAAAAACAAAGGTTCATAATTTAGATACTTAAGTATACTATAGTAGGGGCGGATGTAGCCAAGTGG
ATCAAGGCAG
>28569419 ; superkingdom: Eukaryota, kingdom: Viridiplantae, phylum: Streptophyta, subclass: rosids, order: Myrtales, family: Penaeaceae, genus: Sonderothamnus, species: Sonderothamnus petraeus ; 28569419
TCATAACTTCCCTCTGGACCTAGCTGCTGTTGAAGCTCCATCTATAAATGGATAAGACTTTTGTCTTAGTGTAAGTTTAG
ACGAGTTTTCAATTTGAAAGTAAAGGAGTAATAACCAATTTCTTGATCAAATTGGTTATTACTCCTTTACTCAGTGCGCA
TAAGTTACTTCAACAAAAAACAAAGGTTCATAATTTAGATACTTAAGTATACTATAGTAGGGGCGGATGTAGCCAAGTGG
ATCAAGGCAG
>28569425 ; superkingdom: Eukaryota, kingdom: Viridiplantae, phylum: Streptophyta, subclass: rosids, order: Myrtales, family: Penaeaceae, genus: Stylapterus, species: Stylapterus ericoides, subspecies: Stylapterus ericoides subsp. pallidus ; 28569425
TCATAACTTCCCTCTAGACCTAGCTGCTGTTGAAGCTCCATCTATAAATGGATAAGACTTTTGTCTTAGTGTAAGTTTAG
ACGAGTTTTCAATTTGAAAGTAAAGGAGTAATAACCAATTTCTTGATCAAATTGGTTATTACTCCTTTACTCAGTGCGGA
TAAGTTACTTCAACAAAAAACAAAGGTTCATAATTTAGATACTTAAGTATACTATAGTAGGGGCGGATGTAGCCAAGTGG
ATCAAGGCAG
>28569427 ; superkingdom: Eukaryota, kingdom: Viridiplantae, phylum: Streptophyta, subclass: rosids, order: Myrtales, family: Penaeaceae, genus: Stylapterus, species: Stylapterus fruticulosus ; 28569427
TCATAACTTCCCTTTAGACCTAGCTGCTGTTGAAGCTCCATCTATAAATGGATAAGACTTTTGTCTTAGTGTAAGTTTAG
ACGAGTTTTCAATTTGAAAGTAAAGGAGTAATAACCAATTTCTTGATCAAATTGGTTATTACTCCTTTACTCAGTGCGGA
TAAGTTACTTCAACAAAAAACAAAGGTTCATAATTTAGATACTTAAGTAGTAGTAGGGGCGGATGTCGCCAAMTGGATCA
AGGCAG
>28569429 ; superkingdom: Eukaryota, kingdom: Viridiplantae, phylum: Streptophyta, subclass: rosids, order: Myrtales, family: Penaeaceae, genus: Stylapterus, species: Stylapterus micranthus ; 28569429
TCATAACTTCCCTCTAGACCTAGCTGCTGTTGAAGCTCCATCTATAAATGGATAAGACTTTTGTCTTAGTGTAAGTTTAG
ACGAGTTTTCAATTTGAAAGTAAAGGAGTAATAACCAATTTCTTGATCAAATTGGTTATTACTCCTTTACTCAGTGCGCA
TAAGTTACTTCAACAAAAAACAAAGGTTCATAATTTAGATACTTAAGTATACTATAGTAGGGGCGGATGTAGCCAAGTGG
ATCAAGGCAG
>29123138 ; superkingdom: Eukaryota, kingdom: Viridiplantae, phylum: Streptophyta, subclass: rosids, order: Fagales, family: Betulaceae, genus: Carpinus, species: Carpinus betulus ; 29123138
TCCATCTACAAATGGATAAGACTTCGGTTTTAGTATTAGTATAGTTGAGTTTTTGAAAATAAAGGAGCAATAATCAACTT
CTTGTTCTTTCAAGAGGGTTGCTATTGCTCCTTTATTAGCCTTTTAATTACTATTTAGTTGTCTTTTACTTACATAAGTC
TTTTTCTTTCTTTCCTTTAATATACGAAAAAGTATTTGAGTATCATATTTTCGTTATGCAGTAATTCTTTTTATATGTTC
TTATCGGTTTTTTGTGAAGTTTTGATTTAGTATTATTAATTATTATTATCTTTTTTTTTTTAATTATTTAAAAATGAAAA
GATAAGGGTTTCAATTTCTTTTCTGTCTCTTGTATCTTAGCAGAAAGGTAAACATGATGAATGGTAGAGATGAAATCCCC
ATGTAATTTGTACTAAATGGAGTATAGGGGCGGATGTAGCCAAGTGGATCAAGGCAG
>29123140 ; superkingdom: Eukaryota, kingdom: Viridiplantae, phylum: Streptophyta, subclass: rosids, order: Fagales, family: Betulaceae, genus: Carpinus, species: Carpinus caroliniana ; 29123140
TCCATCTACAAATGGATAAGACTTCGGTTTTAGTATTAGTATATATGAGTTTTTGAAAATAAAGGAGCAATAATCAACTT
CTTGTTCTTTCAAGAGGGTTGCTATTGCTCCTTTATTAGCCTTTTAATTACTATTTAGTTGTCTTTTACTTACATAAGTC
TTTTTCTTTCTTTCCTTTAATATACGAAAAAGTATTTGAGTATCATATTTTCGTTATGCAGTAATTCTTTTTATATGTTC
TTATCGGTTTTTTGTGAAGTTTTGATTTAGTATTATTAATTATTATTATCTTTTTTTTTTTATTATTTAAAAATGAAAAG
ATAAGGGTTTCAATTTCTTTTCTGTCTCTTGTATCTTAGCAGAAAGGTAAACATGATGAATGGTAGAGATGAAATCCCCA
TGTAATTTGTACTAAATGGAGTATAGGGGCGGATGTAGCCAAGTGGATCAAGGCAG
>29123142 ; superkingdom: Eukaryota, kingdom: Viridiplantae, phylum: Streptophyta, subclass: rosids, order: Fagales, family: Betulaceae, genus: Carpinus, species: Carpinus cordata ; 29123142
TCCATCTACAAATGGATAAGACTTCGGTTTTAGTATTTTAGTATTAGTATATATGAGTTTTTGAAAATAAAGGAGCAATA
ATCAACTTCTTGTTCTTTCAAGAGGGTTGCTATTGCTCCTTTATTAGCCTTTTAATTACTATTTAGTTGTCTTTTACTTA
CATAAGTCTTTTTCTTTCTTTCCTTTAATATACGAAAAAGTATTTGAGTATCATATTTTCGTTATGCAGTAATTCTTTTT
ATATGTTCTTATCGGTTTTTTGTGAAGTTTTGATTTAGTATTATTAATTATTATTATCTTTTTTTTTTTTTATTATTTAA
AAATGAAAAGATAAGGGTTTCAATTTCTTTTCTGTCTCTTGTATCTTAGCAGAAAGGTAAACATGATGAATGGTAGAGAT
GAAATCCCCATGTAATTTGTACTAAATGGAGTATAGGGGCGGATGTAGCCAAGTGGATCAAGGCAG
>29123144 ; superkingdom: Eukaryota, kingdom: Viridiplantae, phylum: Streptophyta, subclass: rosids, order: Fagales, family: Betulaceae, genus: Carpinus, species: Carpinus cordata ; 29123144
TCCATCTACAAATGGATAAGACTTCGGTTTTAGTATTTTAGTATTAGTATATATGAGTTTTTGAAAATAAAGGAGCAATA
ATCAACTTCTTGTTCTTTCAAGAGGGTTGCTATTGCTCCTTTATTAGCCTTTTAATTACTATTTAGTTGTCTTTTACTTA
CATAAGTCTTTTTCTTTCTTTCCTTTAATATACGAAAAAGTATTTGAGTATCATATTTTCGTTATGCAGTAATTCTTTTT
ATATGTTCTTATCGGTTTTTTGTGAAGTTTTGATTTAGTATTATTAATTATTATTATCTTTTTTTTTTTTTATTATTTAA
AAATGAAAAGATAAGGGTTTCAATTTCTTTTCTGTCTCTTGTATCTTAGCAGAAAGGTAAACATGATGAATGGTAGAGAT
GAAATCCCCATGTAATTTGTACTAAATGGAGTATAGGGGCGGATGTAGCCAAGTGGATCAAGGCAG
>29123146 ; superkingdom: Eukaryota, kingdom: Viridiplantae, phylum: Streptophyta, subclass: rosids, order: Fagales, family: Betulaceae, genus: Carpinus, species: Carpinus fangiana ; 29123146
TCCATCTACAAATGGATAAGACTTCGGTTTTAGTATTTTAGTATTAGTATATATGAGTTTTTGAAAATAAAGGAGCAATA
ATCAACTTCTTGTTCTTTCAAGAGGGTTGCTATTGCTCCTTTATTAGCCTTTTAATTACTATTTAGTTGTCTTTTACTTA
CATAAGTCTTTTTCTTTCTTTCCTTTAATATACGAAAAAGTATTTGAGTATCATATTTTCGTTATGCAGTAATTCTTTTT
ATATGTTCTTATCGGTTTTTTGTGAAGTTTTGATTTAGTATTATTAATTATTATTATCTTTTTTTTTTTTTTATTATTTA
AAAATGAAAAGATAAGGGTTTCAATTTCTTTTCTGTCTCTTGTATCTTAGCAGAAAGGTAAACATGATGAATGGTAGAGA
TGAAATCCCCATGTAATTTGTACTAAATGGAGTATAGGGGCGGATGTAGCCAAGTGGATCAAGGCAG
>29123148 ; superkingdom: Eukaryota, kingdom: Viridiplantae, phylum: Streptophyta, subclass: rosids, order: Fagales, family: Betulaceae, genus: Carpinus, species: Carpinus laxiflora ; 29123148
TCCATCTACAAATGGATAAGACTTCGGTTTTAGTATTAGTATATATGAGTTTTTGAAAATAAAGGAGCAATAATCAACTT
CTTGTTCTTTCAAGAGGGTTGCTATTGCTCCTTTATTAGCCTTTTAATTACTATTTAGTTGTCTTTTAATTACTATTTAG
TTGTCTTTTACTTACATAAGTCTTTTTCTTTCTTTCCTTTAATATACGAAAAAGTATTTGAGTATCATATTTTCGTTATG
CAGTAATTCTTTTTATATGTTCTTATCGGTTTTTTGTGAAGTTTTGATTTAGTATTATTAATTATTATTATCTTTTTTTT
TTTTAATTATTTAAAAATGAAAGGATAAGGGTTTCAATTTCTTTTCTGTCTCTTGTATCTTAGCAGAAAGGTAAACATGA
TGAATGGTAGAGATGAAATCCCCATGTAATTTGTACTAAATGGAGTATAGGGGCGGATGTAGCCAAGTGGATCAAGGCAG
>29123150 ; superkingdom: Eukaryota, kingdom: Viridiplantae, phylum: Streptophyta, subclass: rosids, order: Fagales, family: Betulaceae, genus: Carpinus, species: Carpinus laxiflora ; 29123150
TCCATCTACAAATGGATAAGGACTTCGGTTTTAGTATTAGTATATATGAGTTTTTGAAAATAAAGGAGCAATAATCAACT
TCTTGTTCTTTCAAGAGGGTTGCTATTGCTCCTTTATTAGCCTTTTAATTACTATTTAGTTGTCTTTTACTTACATAAGT
CTTTTTCTTTCTTTCCTTTAATATACGAAAAAGTATTTGAGTATCATATTTTCGTTATGCAGTAATTCTTTTTATATGTT
CTTATCGGTTTTTTGTGAAGTTTTGATTTAGTATTATTAATTATTATTATCTTTTTTTTTTTTAATTATTTAAAAATGAA
AGGATAAGGGTTTCAATTTCTTTTCTGTCTCTTGTATCTTAGCAGAAAGGTAAACATGATGAATGGTAGAGATGAAATCC
CCATGTAATTTGTACTAAATGGAGTATAGGGGCGGATGTAGCCAAGTGGATCAAGGCAG
>29123152 ; superkingdom: Eukaryota, kingdom: Viridiplantae, phylum: Streptophyta, subclass: rosids, order: Fagales, family: Betulaceae, genus: Carpinus, species: Carpinus londoniana ; 29123152
TCCATCTACAAATGGATAAGACTTCGGTTTTAGTATTAGTATATATGAGTTTTTGAAAATAAAGGAGCAATAATCAACTT
CTTGTTCTTTCAAGAGGGTTGCTATTGCTCCTTTATTAGCCTTTTAATTACTATTTAGTTGTCTTTTACTTACATAAGTC
TTTTTCTTTCTTTCCTTTAATATACGAAAAAGTATTTGAGTATCATATTTTCGTTATGCAGTAATTCTTTTTATATGTTC
TTATCGGTTTTTTGTGAAGTTTTGATTTAGTATTATTAATTATTATTATCTTTTTTTTTTTTAATTATTTAAAAATGAAA
GGATAAGGGTTTCAATTTCTTTTCTGTCTCTTGTATCTTAGCAGAAAGGTAAACATGATGAATGGTAGAGATGAAATCCC
CATGTAATTTGTACTAAATGGAGTATAGGGGCGGATGTAGCCAAGTGGATCAAGGCAG
>29123154 ; superkingdom: Eukaryota, kingdom: Viridiplantae, phylum: Streptophyta, subclass: rosids, order: Fagales, family: Betulaceae, genus: Carpinus, species: Carpinus londoniana ; 29123154
TCCATCTACAAATGGATAAGACTTCGGTTTTAGTATTAGTATATATGAGTTTTTGAAAATAAAGGAGCAATAATCAACTT
CTTGTTCTTTCAAGAGGGTTGCTATTGCTCCTTTATTAGCCTTTTAATTACTATTTAGTTGTCTTTTACTTACATAAGTC
TTTTTCTTTCTTTCCTTTAATATACGAAAAAGTATTTGAGTATCATATTTTCGTTATGCAGTAATTCTTTTTATATGTTC
TTATCGGTTTTTTGTGAAGTTTTGATTTAGTATTATTAATTATTATTATCTTTTTTTTTTTTAATTATTTAAAAATGAAA
GGATAAGGGTTTCAATTTCTTTTCTGTCTCTTGTATCTTAGCAGAAAGGTAAACATGATGAATGGTAGAGATGAAATCCC
CATGTAATTTGTACTAAATGGAGTATAGGGGCGGATGTAGCCAAGTGGATCAAGGCAG
>29123156 ; superkingdom: Eukaryota, kingdom: Viridiplantae, phylum: Streptophyta, subclass: rosids, order: Fagales, family: Betulaceae, genus: Carpinus, species: Carpinus monbeigiana ; 29123156
TCCATCTACAAATGGATAAGATTTCGGTTTTAGTATTAGTATATATGAGTTTTTGAAAATAAAGGAGCAATAATCAACTT
CTTGTTCTTTCAAGAGGGTTGCTATTGCTCCTTTATTAGCCTTTTAATTACTATTTAGTTGTCTTTTACTTACATAAGTC
TTTTTCTTTCTTTCCTTTAATATACGAAAAAGTATTTGAGTATCATATTTTCGTTATGCAGTAATTCTTTTTATATGTTC
TTATCGGTTTTTTGTGAAGTTTTGATTTAGTATTATTAATTATTATTATCTTTTTTTTTTTTAATTATTTAAAAATGAAA
AGATAAGGGTTTCAATTTATTTTCTGTCTCTTGTATCTTAGCAGAAGGGTAAACATGATGAATGGTAGAGATGAAATCCC
CATGTAATTTGTACTAAATGGAGTATAGGGGCGGATGTAGCCAAGTGGATCAAGGCAG
>29123158 ; superkingdom: Eukaryota, kingdom: Viridiplantae, phylum: Streptophyta, subclass: rosids, order: Fagales, family: Betulaceae, genus: Carpinus, species: Carpinus monbeigiana ; 29123158
TCCATCTACAAATGGATAAGATTTCGGTTTTAGTATTAGTATATATGAGTTTTTGAAAATAAAGGAGCAATAATCAACTT
CTTGTTCTTTCAAGAGGGTTGCTATTGCTCCTTTATTAGCCTTTTAATTACTATTTAGTTGTCTTTTACTTACATAAGTC
TTTTTCTTTCTTTCCTTTAATATACGAAAAAGTATTTGAGTATCATATTTTCGTTATGCAGTAATTCTTTTTATATGTTC
TTATCGGTTTTTTGTGAAGTTTTGATTTAGTATTATTAATTATTATTATCTTTTTTTTTTTTAATTATTTAAAAATGAAA
AGATAAGGGTTTCAATTTATTTTCTGTCTCTTGTATCTTAGCAGAAGGGTAAACATGATGAATGGTAGAGATGAAATCCC
CATGTAATTTGTACTAAATGGAGTATAGGGGCGGATGTAGCCAAGTGGATCAAGGCAG
>29123160 ; superkingdom: Eukaryota, kingdom: Viridiplantae, phylum: Streptophyta, subclass: rosids, order: Fagales, family: Betulaceae, genus: Carpinus, species: Carpinus monbeigiana ; 29123160
TCCATCTACAAATGGATAAGATTTCGGTTTTAGTATTAGTATATATGAGTTTTTGAAAATAAAGGAGCAATAATCAACTT
CTTGTTCTTTCAAGAGGGTTGCTATTGCTCCTTTATTAGCCTTTTAATTACTATTTAGTTGTCTTTTACTTACATAAGTC
TTTTTCTTTCTTTCCTTTAATATACGAAAAAGTATTTGAGTATCATATTTTCGTTATGCAGTAATTCTTTTTATATGTTC
TTATCGGTTTTTTGTGAAGTTTTGATTTAGTATTATTAATTATTATTATCTTTTTTTTTTTTAATTATTTAAAAATGAAA
AGATAAGGGTTTCAATTTATTTTCTGTCTCTTGTATCTTAGCAGAAGGGTAAACATGATGAATGGTAGAGATGAAATCCC
CATGTAATTTGTACTAAATGGAGTATAGGGGCGGATGTAGCCAAGTGGATCAAGGCAG
>29123162 ; superkingdom: Eukaryota, kingdom: Viridiplantae, phylum: Streptophyta, subclass: rosids, order: Fagales, family: Betulaceae, genus: Carpinus, species: Carpinus monbeigiana ; 29123162
TCCATCTACAAATGGATAAGATTTCGGTTTTAGTATTAGTATATATGAGTTTTTGAAAATAAAGGAGCAATAATCAACTT
CTTGTTCTTTCAAGAGGGTTGCTATTGCTCCTTTATTAGCCTTTTAATTACTATTTAGTTGTCTTTTACTTACATAAGTC
TTTTTCTTTCTTTCCTTTAATATACGAAAAAGTATTTGAGTATCATATTTTCGTTATGCAGTAATTCTTTTTATATGTTC
TTATCGGTTTTTTGTGAAGTTTTGATTTAGTATTATTAATTATTATTATCTTTTTTTTTTTTAATTATTTAAAAATGAAA
AGATAAGGGTTTCAATTTATTTTCTGTCTCTTGTATCTTAGCAGAAGGGTAAACATGATGAATGGTAGAGATGAAATCCC
CATGTAATTTGTACTAAATGGAGTATAGGGGCGGATGTAGCCAAGTGGATCAAGGCAG
>29123164 ; superkingdom: Eukaryota, kingdom: Viridiplantae, phylum: Streptophyta, subclass: rosids, order: Fagales, family: Betulaceae, genus: Carpinus, species: Carpinus pubescens ; 29123164
TCCATCTACAAATGGATAAGATTTCGGTTTTAGTATTAGTATATATGAGTTTTTGAAAATAAAGGAGCAATAATCAACTT
CTTGTTCTTTCAAGAGGGTTGCTATTGCTCCTTTATTAGCCTTTTAATTACTATTTAGTTGTCTTTTACTTACATAAGTC
TTTTTCTTTCTTTCCTTTAATATACGAAAAAGTATTTGAGTATCATATTTTCGTTATGCAGTAATTCTTTTTATATGTTC
TTATCGGTTTTTTGTGAAGTTTTGATTTAGTATTATTAATTATTATTATCTTTTTTTTTTTTAATTATTTAAAAATGAAA
AGATAAGGGTTTCAATTTATTTTCTGTCTCTTGTATCTTAGCAGAAGGGTAAACATGATGAATGGTAGAGATGAAATCCC
CATGTAATTTGTACTAAATGGAGTATAGGGGCGGATGTAGCCAAGTGGATCAAGGCAG
>29123166 ; superkingdom: Eukaryota, kingdom: Viridiplantae, phylum: Streptophyta, subclass: rosids, order: Fagales, family: Betulaceae, genus: Carpinus, species: Carpinus putoensis ; 29123166
TCCATCTACAAATGGATAAGACTTCGGTTTTAGTATTAGTATATATGAGTTTTTGAAAATAAAGGAGCAATAATCAACTT
CTTGTTCTTTCAAGAGGGTTGCTATTGCTCCTTTATTAGCCTTTTAATTACTATTTAGTTGTCTTTTACTTACATAAGTC
TTTTTCTTTCTTTCCTTTAATATACGAAAAAGTATTTGAGTATCATATTTTCGTTATGCAGTAATTCTTTTTATATGTTC
TTATCGGTTTTTTGTGAAGTTTTGATTTAGTATTATTAATTATTATTATCTTTTTTTTTTAATTATTTAAAAATGAAAGG
ATAAGGGTTTCAATTTCTTTTCTGTCTCTTGTATCTTAGCAGAAAGGTAAACATGATGAATGGTAGAGATGAAATCCCCA
TGTAATTTGTACTAAATGGAGTATAGGGGCGGATGTAGCCAAGTGGATCAAGGCAG
>29123168 ; superkingdom: Eukaryota, kingdom: Viridiplantae, phylum: Streptophyta, subclass: rosids, order: Fagales, family: Betulaceae, genus: Carpinus, species: Carpinus tientaiensis ; 29123168
TCCATCTACAAATGGATAAGACTTCGGTTTTAGTATTAGTATATATGAGTTTTTGAAAATAAAGGAGCAATAATCAACTT
CTTGTTCTTTCAAGAGGGTTGCTATTGCTCCTTTATTAGCCTTTTAATTACTATTTAGTTGTCTTTTACTTACATAAGTC
TTTTTCTTTCTTTCCTTTAATATACGAAAAAGTATTTGAGTATCATATTTTCGTTATGCAGTAATTCTTTTTATATGTTC
TTATCGGTTTTTTGTGAAGTTTTGATTTAGTATTATTAATTATTATTATCTTTTTTTTTTTTAATTATTTAAAAATGAAA
GGATAAGGGTTTCAATTTCTTTTCTGTCTCTTGTATCTTAGCAGAAAGGTAAACATGATGAATGGTAGAGATGAAATCCC
CATGTAATTTGTACTAAATGGAGTATAGGGGCGGATGTAGCCAAGTGGATCAAGGCAG
>29123170 ; superkingdom: Eukaryota, kingdom: Viridiplantae, phylum: Streptophyta, subclass: rosids, order: Fagales, family: Betulaceae, genus: Carpinus, species: Carpinus tschonoskii ; 29123170
TCCATCTACAAATGGATAAGACTTCGGTTTTAGTATTAGTATATATGAGTTTTTGAAAATAAAGGAGCAATAATCAACTT
CTTGTTCTTTCAAGAGGGTTGCTATTGCTCCTTTATTAGCCTTTTAATTACTATTTAGTTGTCTTTTACTTACATAAGTC
TTTTTCTTTCTTTCCTTTAATATACGAAAAAGTATTTGAGTATCATATTTTCGTTATGCAGTAATTCTTTTTATATGTTC
TTATCGGTTTTTTGTGAAGTTTTGATTTAGTATTATTAATTATTATTATCTTTTTTTTTTTAATTATTTAAAAATGAAAG
GATAAGGGTTTCAATTTCTTTTCTGTCTCTTGTATCTTAGCAGAAAGGTAAACATGATGAATGGTAGAGATGAAATCCCC
ATGTAATTTGTACTAAATGGAGTATAGGGGCGGATGTAGCCAAGTGGATCAAGGCAG
>29123172 ; superkingdom: Eukaryota, kingdom: Viridiplantae, phylum: Streptophyta, subclass: rosids, order: Fagales, family: Betulaceae, genus: Carpinus, species: Carpinus turczaninovii ; 29123172
TCCATCTACAAATGGATAAGACTTCGGTTTTAGTATTAGTATATATGAGTTTTTGAAAATAAAGGAGCAATAATCAACTT
CTTGTTCTTTCAAGAGGGTTGCTATTGCTCCTTTATTAGCCTTTTAATTACTATTTAGTTGTCTTTTACTTACATAAGTC
TTTTTCTTTCTTTCCTTTAATATACGAAAAAGTATTTGAGTATCATATTTTCGTTATGCAGTAATTCTTTTTATATGTTC
TTATCGGTTTTTTGTGAAGTTTTGATTTAGTATTATTAATTATTATTATCTTTTTTTTTTTTATTATTTAAAAATGAAAA
GATAAGGGTTTCAATTTCTTTTCTGTCTCTTGTATCTTAGCAGAAAGGTAAACATGATGAATGGTAGAGATGAAATCCCC
ATGTAATTTGTACTAAATGGAGTATAGGGGCGGATGTAGCCAAGTGGATCAAGGCAG
>29123174 ; superkingdom: Eukaryota, kingdom: Viridiplantae, phylum: Streptophyta, subclass: rosids, order: Fagales, family: Betulaceae, genus: Carpinus, species: Carpinus viminea ; 29123174
TCCATCTACAAATGGATAAGACTTCGGTTTTAGTATTAGTATATATGAGTTTTTGAAAATAAAGGAGCAATAATCAACTT
CTTGTTCTTTCAAGAGGGTTGCTATTGCTCCTTTATTAGCCTTTTAATTACTATTTAGTTGTCTTTTACTTACATAAGTC
TTTTTCTTTCTTTCCTTTAATATACGAAAAAGTATTTGAGTATCATATTTTCGTTATGCAGTAATTCTTTTTATATGTTC
TTATCGGTTTTTTGTGAAGTTTTGATTTAGTATTATTAATTATTATTATCTTTTTTTTTTTTAATTATTTAAAAATGAAA
GGATAAGGGTTTCAATTTCTTTTCTGTCTCTTGTATCTTAGCAGAAAGGTAAACATGATGAATGGTAGAGATGAAATCCC
CATGTAATTTGTACTAAATGGAGTATAGGGGCGGATGTACCCAAGTGGATCAAGGCAG
>29123176 ; superkingdom: Eukaryota, kingdom: Viridiplantae, phylum: Streptophyta, subclass: rosids, order: Fagales, family: Betulaceae, genus: Corylus, species: Corylus americana ; 29123176
TCCATCTACAAATGGATAAGACTTCGGTTTTAGTATTAGTATTTTAGTATTAGTATATATGAGTTTTTGAAAATAAAGGA
GCAATAATCAACTTCTTGTTCTTTCAAGAGGATTGCTATTGCTCCTTTATTAGCCTTTTAATTACTATTTAGTTGTCTTT
TACTTACATAAGTCTTTTTCTTTCTTTCCTTTAACATACGAAAAAGTATTTGAGTATCATATTTTCGTTATGCAGTCATT
TTTTTTATATGTTCTTATCCGTTTTTTGTGAAGTTTTGGTTTAGTATTATTAATTATTTTAATTATTATTATCTTTTTTA
TTTAAAAATGTAAAAATGAAAAGATAAATGAAAAGATAAAGGTTTCAATTTCTTTTCTGTCTCTTGTATCTTAGAAGAAA
GGTAAACATGATGAATGGTAGAGATGAAATCCCCATGTAATTTGTACTAAATGGAGTATAGGGGCGGATGTAGCCAAGTG
GATCAAGGCAG
>29123178 ; superkingdom: Eukaryota, kingdom: Viridiplantae, phylum: Streptophyta, subclass: rosids, order: Fagales, family: Betulaceae, genus: Corylus, species: Corylus chinensis ; 29123178
TCCATCTACAAATGGATAAGACTTCGGTTTTAGTATTAGTATTTTAGTATTAGTATATATGAGTTTTTGAAAATAAAGGA
GCAATAATCAACTTCTTGTTCTTTCAAGAGGATTGCTATTGCTCCTTTATTAGCCTTTTAATTACTATTTAGTTGTCTTT
TACTTACATAAGTCTTTTTCTTTCTTTCCTTTAACATACGAAAAAGTATTTGAGTATCATATTTTCGTTATGCAGTCATT
TTTTTTATATGTTCTTATCCGTTTTTTGTGAAGTTTTGGTTTAGTATTATTAATTATTATTATCTTTTTTATTTAAAAAT
GTAAAAATGAAAAGATAAATGAAAAGATAAAGGTTTCAATTTCTTTTCTGTCTCTTGTATCTTAGAAGAAAGGTAAACAT
GATGAATGGTAGAGATGAAATCCCCATGTAATTTGTACTAAATGGAGTATAGGGGCGGATGTAGCCAAGTGGATCAAGGC
AG
>29123180 ; superkingdom: Eukaryota, kingdom: Viridiplantae, phylum: Streptophyta, subclass: rosids, order: Fagales, family: Betulaceae, genus: Corylus, species: Corylus cornuta ; 29123180
TCCATCTACAAATGGATAAGACTTCGGTTTTAGTATTAGTATTTTTGTATTAGTATATATGAGTTTTTGAAAATAAAGGA
GCAATAATCAACTTCTTGTTCTTTCAAGAGGATTGCTATTGCTCCTTTATTAGCCTTTTAATTACTATTTAGTTGTCTTT
TACTTACATAAGTCTTTTTCTTTCTTTACTTTAACATACGAAAAAGTATTTGAGTATCATATTTTCGTTATGCAGTCATT
TTTTTTATATGTTCTTATCGGTTTTTTGTGAAGTTTTGGTTTAGTATTATTAATTATTATTATCTTTTTTATTTAAAAAT
GTAAAAATGAAAAGATAAAGGTTTCAATTTCTTTTCTGTCTCTTGTATCTTAGAAGAAAGGTAAACATGATGAATGGTAG
AGATGAAATCCCCATGTAATTTGTACTAAATGGAGTATAGGGGCGGATGTAGCCAAGTGGATCAAGGCAG
>29123182 ; superkingdom: Eukaryota, kingdom: Viridiplantae, phylum: Streptophyta, subclass: rosids, order: Fagales, family: Betulaceae, genus: Ostrya, species: Ostrya carpinifolia ; 29123182
TCCATCTACAAATGGATAAGACTTCGGTTTTAGTATTAGTATATATGAGTTTTTGAAAATAAAGGAGCAATAATCAACTT
CTTGTTCTTTCAAGAGGGTTGCTATTGCTCCTTTATTAGCCTTTTAATTACTATTTAGTTGTCTTTTACTTACATAAGTC
TTTTTCTTTCTTTCCTTTAATATACGAAAAAGTATTTGAGTATCATATTTTCGTTATGCAGTAATTTTTTTTATATGTTC
TTATCGGTTTTTTGTGAAGTTTTGATTTAGTATTATTAATTATTATTATCTTTTTTTTTAATTATTTAAAAATTTAAAAA
TGAAAAGATAAGGGTTTCAATTTCTTTTCTGTCTCTTGTATCTTAGCAGAAAGGTAAACATGATGAATGGTAGAGATGAA
ATCCCCATGTAATTTGTACTAAATGGAGTATAGGGGCGGATGTAGCCAAGTGGATCAAGGCAG
>29123184 ; superkingdom: Eukaryota, kingdom: Viridiplantae, phylum: Streptophyta, subclass: rosids, order: Fagales, family: Betulaceae, genus: Ostrya, species: Ostrya japonica ; 29123184
TCCATCTACAAATGGATAAGACTTCGGTTTTAGTATTAGTATATATGAGTTTTTGAAAATAAAGGAGCAATAATCAACTT
CTTGTTCTTTCAAGAGGGTTGCTATTGCTCCTTTATTAGCCTTTTAATTACTATTTAGTTGTCTTTTACTTACATAAGTC
TTTTTCTTTCTTTCCTTTAATATACTAAAAAGTATTTGAGTATCATATTTTCGTTATGCAGTAATTCTTTTTATATGTTC
TTATCGGTTTTTTGTGAAGTTTTGATTTAGTATTATTATTATATTATTATTATCTTTTTTTTTTTTTAATTATTTAAAAC
TGAAAAGATAAGGGTTTCAATTTCTTTTCTGTCTCTTGTATCTTAGCAGAAAGGTAAACATGATGAATGGTAGAGATGAA
ATCCCCATGTAATTTGTACTAAATGGAGTATAGGGGCGGATGTAGCCAAGTGGATCAAGGCAG
>29123186 ; superkingdom: Eukaryota, kingdom: Viridiplantae, phylum: Streptophyta, subclass: rosids, order: Fagales, family: Betulaceae, genus: Ostrya, species: Ostrya knowltonii ; 29123186
TCCATCTACAAATGGATAAGACTTCGGTTTTAGTATTAGTATATATGAGTTTTTGAAAATAAAGGAGCAATAATCAACTT
CTTGTTCTTTCAAGAGGGTTGCTATTGCTCCTTTATTAGCCTTTTAATTACTATTTAGTTGTCTTTTACTTACATAAGTC
TTTTTCTTTCTTTCCTTTAATATACGAAAAAGTATTTGAGTATCATATTTTCGTTATGCAGTAATTCTTTTTATATGTTC
TTATCGGTTTTTTGTGAAGTTTTGATTTAGTATTATTAATTATTATTATTAATTATTATTATCTTTTTTTTTTTTAATTA
TTTAAAAATGAAAAGATAAAGGTTTCAATTTCTTTTCTGTCTCTTGTATCTTAGCAGAAAGGTAAACATGATGAATGGTA
GAGATGAAATCCCCATGTAATTTGTACTAAATGGAGTATAGGGGCGGATGTACCCAAGTGGATCAAGGCAG
>29123188 ; superkingdom: Eukaryota, kingdom: Viridiplantae, phylum: Streptophyta, subclass: rosids, order: Fagales, family: Betulaceae, genus: Ostrya, species: Ostrya rehderiana ; 29123188
TCCATCTACAAATGGATAAGACTTCGGTTTTAGTATTAGTATATATGAGTTTTTGAAAATAAAGGAGCAATAATCAACTT
CTTGTTCTTTCAAGAGGGTTGCTATTGCTCCTTTATTAGCCTTTTAATTACTATTTAGTTGTCTTTTACTTACATAAGTC
TTTTTCTTTCTTTCCTTTAATATACGAAAAAGTATTTGAGTATCATATTTTCGTTATGCAGTAATTCTTTTTATATGTTC
TTATCGGTTTTTTGTGAAGTTTTGATTTAGTATTATTAATTATTATTATCTTTTTTTTTTTAATTATTTTAAAATGAAAA
GATAAGGGTTTCAATTTATTTTCTGTCTCTTGTATCTTAGCAGAAAGGTAAACATGATGAATGGTAGAGATGAAATCCCC
ATGTAATTTGTACTAAATGGAGTATAGGGGCGGATGTACCCAAGTGGATCAAGGCAG
>29123190 ; superkingdom: Eukaryota, kingdom: Viridiplantae, phylum: Streptophyta, subclass: rosids, order: Fagales, family: Betulaceae, genus: Ostrya, species: Ostrya rehderiana ; 29123190
TCCATCTACAAATGGATAAGACTTCGGTTTTAGTATTAGTATATATGAGTTTTTGAAAATAAAGGAGCAATAATCAACTT
CTTGTTCTTTCAAGAGGGTTGCTATTGCTCCTTTATTAGCCTTTTAATTACTATTTAGTTGTCTTTTACTTACATAAGTC
TTTTTCTTTCTTTCCTTTAATATACGAAAAAGTATTTGAGTATCATATTTTCGTTATGCAGTAATTCTTTTTATATGTTC
TTATCGGTTTTTTGTGAAGTTTTGATTTAGTATTATTAATTATTATTATCTTTTTTTTTTTAATTATTTTAAAATGAAAA
GATAAGGGTTTCAATTTATTTTCTGTCTCTTGTATCTTAGCAGAAAGGTAAACATGATGAATGGTAGAGATGAAATCCCC
ATGTAATTTGTACTAAATGGAGTATAGGGGCGGATGTACCCAAGTGGATCAAGGCAG
>29123192 ; superkingdom: Eukaryota, kingdom: Viridiplantae, phylum: Streptophyta, subclass: rosids, order: Fagales, family: Betulaceae, genus: Ostrya, species: Ostrya virginiana ; 29123192
TCCATCTACAAATGGATAAGACTTCGGTTTTAGTATTAGTATATATGAGTTTTTGAAAATAAAGGAGCAATAATCAACTT
CTTGTTCTTTCAAGAGGGTTGCTATTGCTCCTTTATTAGCCTTTTAATTACTATTAATTACTATTTAGTTGTCTTTTACT
TACATAAGTCTTTTTCTTTCTTTCCTTTAATATACGAAAAAGTATTTGAGTATCATATTTTCGTTATGCAGTAATTTTTT
TTATATGTTCTTATCGGTTTTTTGTGAAGTTTTGATTTAGTATTATTAATTATTATTATTAATTATTATTATCTTTTTTT
TTAATTATTTTAAAATGAAAAGATAAAGGTTTCAATTTCTTTTCTGTCTCTTGTATCTTAGCAGAAAGGTAAACATGATG
AATGGTAGAGATGAAATCCCCATGTAATTTGTACTAAATGGAGTATAGGGGCGGATGTAGCCAAGTGGATCAAGGCAG
>29123194 ; superkingdom: Eukaryota, kingdom: Viridiplantae, phylum: Streptophyta, subclass: rosids, order: Fagales, family: Betulaceae, genus: Ostryopsis, species: Ostryopsis nobilis ; 29123194
TCCATCTACAAATGGATAAGACTTCGGTTTTAGTATTAGTATATATGAGTTTTTGAAAATAAAGGAGCAATAATCAACTT
CTTGTTCTTTCAAGAGGATTGCTATTGCTCCTTTATTAGTCTTTTAATTACTATTTAGTTGTCTTTTACTTACATAAGTC
TTTTTCTTTCTTTCCTTTAACATACGAAAAAGTATTTGAGTATCATATTTTCGTTATGCAGTAATTTTTTTTATATGTTC
TTATCGGTTTTTTGTGAAGTTTTGATTTAGTATTATTAATTATTATTATCTTTTTTATTTAAAATTATTTCAAAATGAAA
AGATAAAGGTTTCAATTTATTTTCTGTCTCTTGTATCTTAGAAGAAAGGTAAACATGATGAATGGTAGAGATGAAATCCC
CATGTAATTTGTACTAAATGGAGTATAGGGGCGGATGTAGCCAAGTGGATCAAGGCAG
>29123197 ; superkingdom: Eukaryota, kingdom: Viridiplantae, phylum: Streptophyta, subclass: rosids, order: Fagales, family: Betulaceae, genus: Alnus, species: Alnus japonica ; 29123197
TCCATCTACAAATGGATAAGACTTCGGTTTTAGTATATATGAGTTATTGAAAATAAAGGAGCAATAATCAACTTCTTGTT
CTCTCAAGAGGATTGCTATTGCTCCTTTATTAGCCCTTTAATTACTATTAATTAATTTAATTAATTACTATTTAGTTGTC
TTTTACTTACATAAGTTTTTTTATTGCTTTACTTTAACATACAAAAAAGTATTTGAGTATCCTATTTTCGTTATGTAGTA
ATTTTTTTTTTATTTTTATATATTCTTATCATATTCTTATCGGTTTTTTGTGATGTTTTTATTTATTATTCTCTATTTAT
TATTCTCTTTTTTTATTTGAAAATTATTTCAAAATGAAAAGATAAAGGTTTCAATTTCTTTTATGTCTCTTGTATCTTAG
AAGAAAGGTAAACATGATGAATGGTAGAGATGAAATCTCCATGTAATTTGTACTACATGGAGTATAGGGGCGGATGTAGC
CAAGTGGATCAAGGCAG
>29123199 ; superkingdom: Eukaryota, kingdom: Viridiplantae, phylum: Streptophyta, subclass: rosids, order: Fagales, family: Betulaceae, genus: Betula, species: Betula occidentalis ; 29123199
TCCATCTACAAATGGATAAGACTTCGGTTTTAGTATATATGAGTTATTGAAAATAAAGGAGCAATAATCAACTTCTTGTT
CTCTCAAGAGGATTGCTATTGCTCCTTTATTAGCCTTTTAATTAGTATAATTAGTATTAATTACTATTTAGTTGTCTTTT
ACTTACATAAGTTTTTTTTCTTTCTTTAACATACGAAAACCTATTTGAGTATCATATTTTTGTTATGTAGTATTTTTTTT
TTCATATGTTCTTAAATGAAAAGATAAAGGTTTCAATTTATTTTCTGTCTCTTGTATCTTAGAAGAAAGGTAAACATGAG
AAATGGTAGAGATGAAATCTCGATGTAATTTGTACTACATGGAGTATAGGGGCGGATGTAGCCAAGTGGATCAAGGCAG
>31324803 ; superkingdom: Eukaryota, kingdom: Viridiplantae, phylum: Streptophyta, subclass: rosids, order: Malpighiales, family: Passifloraceae, genus: Passiflora, species: Passiflora actinia ; 31324803
GCTCCATCTACAAATGGGTAAGACTTTGGTCTTAGTGTGTACAAGTTCATGAAATAAATAAAGGAGCAATAACAATCTTC
TTGATATAACAAGAAATTGGCTATTGCTCCTTTATTCATATTTTTTTATTTAGTACTTTTTTTTAGCCTTGAGTTTAAAT
AATTTTTTTTCTTTTAGTTCTTTCCATTTTTTCAGAAATAAAAAATGGAATTCGAAATACTAGAAATGGAAATTCTGGTA
ATTTTTAGTGGTAATTTTGACGTAGTTTTCAAATAGAGTTTTGGGGCGGATGTAGCCAAGTGGATAAAG
>31324805 ; superkingdom: Eukaryota, kingdom: Viridiplantae, phylum: Streptophyta, subclass: rosids, order: Malpighiales, family: Passifloraceae, genus: Passiflora, species: Passiflora actinia ; 31324805
GCTCCATCTACAAATGGGTAAGACTTTGGTCTTAGTGTGTACAAGTTCATGAAATAAATAAAGGAGCAATAACAATCTTC
TTGATATAACAAGAAATTGGCTATTGCTCCTTTATTCATATTTTTTTATTTAGTACTTTTTTTTAGCCTTGAGTTTAAAT
AATTTTTTTTCTTTTAGTTCTTTCCATTTTTTCAGAAATAAAAAATGGAATTCGAAATACTAGAAATGGAAATTCTGGTA
ATTTTTAGTGGTAATTTTGACGTAGTTTTCAAATAGAGTTTTGGGGCGGATGTAGCCAAGTGGATAAAG
>31324807 ; superkingdom: Eukaryota, kingdom: Viridiplantae, phylum: Streptophyta, subclass: rosids, order: Malpighiales, family: Passifloraceae, genus: Passiflora, species: Passiflora actinia ; 31324807
GCTCCATCTACAAATGGGTAAGACTTTGGTCTTAGTGTGTACAAGTTCATGAAATAAATAAAGGAGCAATAACAATCTTC
TTGATATAACAAGAAATTGGCTATTGCTCCTTTATTCATATTTTTTTATTTAGTACTTTTTTTTAGCCTTGAGTTTAAAT
AATTTTTTTTCTTTTAGTTCTTTCCATTTTTTCAGAAATAAAAAATGGAATTCGAAATACTAGAAATGGAAATTCTGGTA
ATTTTTAGTGGTAATTTTGACGTAGTTTTCAAATAGAGTTTTGGGGCGGATGTAGCCAAGTGGATAAAG
>31324809 ; superkingdom: Eukaryota, kingdom: Viridiplantae, phylum: Streptophyta, subclass: rosids, order: Malpighiales, family: Passifloraceae, genus: Passiflora, species: Passiflora actinia ; 31324809
GCTCCATCTACAAATGGGTAAGACTTTGGTCTTAGTGTGTACAAGTTCATGAAATAAATAAAGGAGCAATAACAATCTTC
TTGATATAACAAGAAATTGGCTATTGCTCCTTTATTCATATTTTTTTATTTAGTACTTTTTTTTAGCCTTGAGTTTAAAT
AATTTTTTTTCTTTTAGTTCTTTCCATTTTTTCAGAAATAAAAAATGGAATTCGAAATACTAGAAATGGAAATTCTGGTA
ATTTTTAGTGGTAATTTTGACGTAGTTTTCAAATAGAGTTTTGGGGCGGATGTAGCCAAGTGGATAAAG
>31324811 ; superkingdom: Eukaryota, kingdom: Viridiplantae, phylum: Streptophyta, subclass: rosids, order: Malpighiales, family: Passifloraceae, genus: Passiflora, species: Passiflora actinia ; 31324811
GCTCCATCTACAAATGGGTAAGACTTTGGTCTTAGTGTGTACAAGTTCATGAAATAAATAAAGGAGCAATAACAATCTTC
TTGATATAACAAGAAATTGGCTATTGCTCCTTTATTCATATTTTTTTATTTAGTACTTTTTTTTAGCCTTGAGTTTAAAT
AATTTTTTTTCTTTTAGTTCTTTCCATTTTTTCAGAAATAAAAAATGGAATTCGAAATACTAGAAATGGAAATTCTGGTA
ATTTTTAGTGGTAATTTTGACGTAGTTTTCAAATAGAGTTTTGGGGCGGATGTAGCCAAGTGGATAAAG
>31324813 ; superkingdom: Eukaryota, kingdom: Viridiplantae, phylum: Streptophyta, subclass: rosids, order: Malpighiales, family: Passifloraceae, genus: Passiflora, species: Passiflora actinia ; 31324813
GCTCCATCTACAAATGGGTAAGACTTTGGTCTTAGTGTGTACAAGTTCATGAAATAAATAAAGGAGCAATAACAATCTTC
TTGATATAACAAGAAATTGGCTATTGCTCCTTTATTCATATTTTTTTATTTAGTACTTTTTTTTAGCCTTGAGTTTAAAT
AATTTTTTTTCTTTTAGTTCTTTCCATTTTTTCAGAAATAAAAAATGGAATTCGAAATACTAGAAATGGAAATTCTGGTA
ATTTTTAGTGGTAATTTTGACGTAGTTTTCAAATAGAGTTTTGGGGCGGATGTAGCCAAGTGGATAAAG
>31324815 ; superkingdom: Eukaryota, kingdom: Viridiplantae, phylum: Streptophyta, subclass: rosids, order: Malpighiales, family: Passifloraceae, genus: Passiflora, species: Passiflora actinia ; 31324815
GCTCCATCTACAAATGGGTAAGACTTTGGTCTTAGTGTGTACAAGTTCATGAAATAAATAAAGGAGCAATAACAATCTTC
TTGATATAACAAGAAATTGGCTATTGCTCCTTTATTCATATTTTTTTATTTAGTACTTTTTTTTAGCCTTGAGTTTAAAT
AATTTTTTTTCTTTTAGTTCTTTCCATTTTTTCAGAAATAAAAAATGGAATTCGAAATACTAGAAATGGAAATTCTGGTA
ATTTTTAGTGGTAATTTTGACGTAGTTTTCAAATAGAGTTTTGGGGCGGATGTAGCCAAGTGGATAAAG
>31324817 ; superkingdom: Eukaryota, kingdom: Viridiplantae, phylum: Streptophyta, subclass: rosids, order: Malpighiales, family: Passifloraceae, genus: Passiflora, species: Passiflora actinia ; 31324817
GCTCCATCTACAAATGGGTAAGACTTTGGTCTTAGTGTGTACAAGTTCATGAAATAAATAAAGGAGCAATAACAATCTTC
TTGATATAACAAGAAATTGGCTATTGCTCCTTTATTCATATTTTTTTATTTAGTACTTTTTTTTAGCCTTGAGTTTAAAT
AATTTTTTTTCTTTTAGTTCTTTCCATTTTTTCAGAAATAAAAAATGGAATTCGAAATACTAGAAATGGAAATTCTGGTA
ATTTTTAGTGGTAATTTTGACGTAGTTTTCAAATAGAGTTTTGGGGCGGATGTAGCCAAGTGGATAAAG
>31324819 ; superkingdom: Eukaryota, kingdom: Viridiplantae, phylum: Streptophyta, subclass: rosids, order: Malpighiales, family: Passifloraceae, genus: Passiflora, species: Passiflora actinia ; 31324819
GCTCCATCTACAAATGGGTAAGACTTTGGTCTTAGTGTGTACAAGTTCATGAAATAAATAAAGGAGCAATAACAATCTTC
TTGATATAACAAGAAATTGGCTATTGCTCCTTTATTCATATTTTTTTATTTAGTACTTTTTTTTAGCCTTGAGTTTAAAT
AATTTTTTTTCTTTTAGTTCTTTCCATTTTTTCAGAAATAAAAAATGGAATTCGAAATACTAGAAATGGAAATTCTGGTA
ATTTTTAGTGGTAATTTTGACGTAGTTTTCAAATAGAGTTTTGGGGCGGATGTAGCCAAGTGGATAAAG
>31324821 ; superkingdom: Eukaryota, kingdom: Viridiplantae, phylum: Streptophyta, subclass: rosids, order: Malpighiales, family: Passifloraceae, genus: Passiflora, species: Passiflora actinia ; 31324821
GCTCCATCTACAAATGGGTAAGACTTTGGTCTTAGTGTGTACAAGTTCATGAAATAAATAAAGGAGCAATAACAATCTTC
TTGATATAACAAGAAATTGGCTATTGCTCCTTTATTCATATTTTTTTATTTAGTACTTTTTTTTAGCCTTGAGTTTAAAT
AATTTTTTTTCTTTTAGTTCTTTCCATTTTTTCAGAAATAAAAAATGGAATTCGAAATACTAGAAATGGAAATTCTGGTA
ATTTTTAGTGGTAATTTTGACGTAGTTTTCAAATAGAGTTTTGGGGCGGATGTAGCCAAGTGGATAAAG
>31324823 ; superkingdom: Eukaryota, kingdom: Viridiplantae, phylum: Streptophyta, subclass: rosids, order: Malpighiales, family: Passifloraceae, genus: Passiflora, species: Passiflora actinia ; 31324823
GCTCCATCTACAAATGGGTAAGACTTTGGTCTTAGTGTGTACAAGTTCATGAAATAAATAAAGGAGCAATAACAATCTTC
TTGATATAACAAGAAATTGGCTATTGCTCCTTTATTCATATTTTTTTATTTAGTACTTTTTTTTAGCCTTGAGTTTAAAT
AATTTTTTTTCTTTTAGTTCTTTCCATTTTTTCAGAAATAAAAAATGGAATTCGAAATACTAGAAATGGAAATTCTGGTA
ATTTTTAGTGGTAATTTTGACGTAGTTTTCAAATAGAGTTTTGGGGCGGATGTAGCCAAGTGGATAAAG
>31324825 ; superkingdom: Eukaryota, kingdom: Viridiplantae, phylum: Streptophyta, subclass: rosids, order: Malpighiales, family: Passifloraceae, genus: Passiflora, species: Passiflora actinia ; 31324825
GCTCCATCTACAAATGGGTAAGACTTTGGTCTTAGTGTGTACAAGTTCATGAAATAAATAAAGGAGCAATAACAATCTTC
TTGATATAACAAGAAATTGGCTATTGCTCCTTTATTCATATTTTTTTATTTAGTACTTTTTTTTAGCCTTGAGTTTAAAT
AATTTTTTTTCTTTTAGTTCTTTCCATTTTTTCAGAAATAAAAAATGGAATTCGAAATACTAGAAATGGAAATTCTGGTA
ATTTTTAGTGGTAATTTTGACGTAGTTTTCAAATAGAGTTTTGGGGCGGATGTAGCCAAGTGGATAAAG
>31324827 ; superkingdom: Eukaryota, kingdom: Viridiplantae, phylum: Streptophyta, subclass: rosids, order: Malpighiales, family: Passifloraceae, genus: Passiflora, species: Passiflora elegans ; 31324827
GCTCCATCTACAAATGGGTAAGACTTTGGTCTTAGTGTGTACAAGTTCATGAAATAAAGAAAGGAGCAATAACAATCTTC
TTGATATAACAAGAAATTGGCTATTGCTCCTTTATTCATATTTTTTTATTTAGTACTTTTTTTTAGCCTTGAGTTTAAAT
AATTTTTTTTTCTTTTAGTTCTTTCCATTTTTTCAGAAATAAAAAATGGAATTCGAAATACTAGAAATGGAAATTCTGGT
AATTTTTAGTGGTAATTTTGACGTAGTTTTCAAATAGAGTTTTGGGGCGGATGTAGCCAAGTGGATAAAG
>31324829 ; superkingdom: Eukaryota, kingdom: Viridiplantae, phylum: Streptophyta, subclass: rosids, order: Malpighiales, family: Passifloraceae, genus: Passiflora, species: Passiflora elegans ; 31324829
GCTCCATCTACAAATGGGTAAGACTTTGGTCTTAGTGTGTACAAGTTCATGAAATAAAGAAAGGAGCAATAACAATCTTC
TTGATATAACAAGAAATTGGCTATTGCTCCTTTATTCATATTTTTTTATTTAGTACTTTTTTTTAGCCTTGAGTTTAAAT
AATTTTTTTTTTCTTTTAGTTCTTTCCATTTTTTCAGAAATAAAAAATGGAATTCGAAATACTAGAAATGGAAATTCTGG
TAATTTTTAGTGGTAATTTTGACGTAGTTTTCAAATAGAGTTTTGGGGCGGATGTAGCCAAGTGGATAAAG
>31324831 ; superkingdom: Eukaryota, kingdom: Viridiplantae, phylum: Streptophyta, subclass: rosids, order: Malpighiales, family: Passifloraceae, genus: Passiflora, species: Passiflora elegans ; 31324831
GCTCCATCTACAAATGGGTAAGACTTTGGTCTTAGTGTGTACAAGTTCATGAAATAAAGAAAGGAGCAATAACAATCTTC
TTGATATAACAAGAAATTGGCTATTGCTCCTTTATTCATATTTTTTTATTTAGTACTTTTTTTTAGCCTTGAGTTTAAAT
AATTTTTTTTTCTTTTAGTTCTTTCCATTTTTTCAGAAATAAAAAATGGAATTCGAAATACTAGAAATGGAAATTCTGGT
AATTTTTAGTGGTAATTTTGACGTAGTTTTCAAATAGAGTTTTGGGGCGGATGTAGCCAAGTGGATAAAG
>31324833 ; superkingdom: Eukaryota, kingdom: Viridiplantae, phylum: Streptophyta, subclass: rosids, order: Malpighiales, family: Passifloraceae, genus: Passiflora, species: Passiflora elegans ; 31324833
GCTCCATCTACAAATGGGTAAGACTTTGGTCTTAGTGTGTACAAGTTCATGAAATAAAGAAAGGAGCAATAACAATCTTC
TTGATATAACAAGAAATTGGCTATTGCTCCTTTATTCATATTTTTTTATTTAGTACTTTTTTTTAGCCTTGAGTTTAAAT
AATTTTTTTTTCTTTTAGTTCTTTCCATTTTTTCAGAAATAAAAAATGGAATTCGAAATACTAGAAATGGAAATTCTGGT
AATTTTTAGTGGTAATTTTGACGTAGTTTTCAAATAGAGTTTTGGGGCGGATGTAGCCAAGTGGATAAAG
>31324835 ; superkingdom: Eukaryota, kingdom: Viridiplantae, phylum: Streptophyta, subclass: rosids, order: Malpighiales, family: Passifloraceae, genus: Passiflora, species: Passiflora elegans ; 31324835
GCTCCATCTACAAATGGGTAAGACTTTGGTCTTAGTGTGTACAAGTTCATGAAATAAAGAAAGGAGCAATAACAATCTTC
TTGATATAACAAGAAATTGGCTATTGCTCCTTTATTCATATTTTTTTATTTAGTACTTTTTTTTAGCCTTGAGTTTAAAT
AATTTTTTTTTCTTTTAGTTCTTTCCATTTTTTCAGAAATAAAAAATGGAATTCGAAATACTAGAAATGGAAATTCTGGT
AATTTTTAGTGGTAATTTTGACGTAGTTTTCAAATAGAGTTTTGGGGCGGATGTAGCCAAGTGGATAAAG
>31324837 ; superkingdom: Eukaryota, kingdom: Viridiplantae, phylum: Streptophyta, subclass: rosids, order: Malpighiales, family: Passifloraceae, genus: Passiflora, species: Passiflora elegans ; 31324837
GCTCCATCTACAAATGGGTAAGACTTTGGTCTTAGTGTGTACAAGTTCATGAAATAAAGAAAGGAGCAATAACAATCTTC
TTGATATAACAAGAAATTGGCTATTGCTCCTTTATTCATATTTTTTTATTTAGTACTTTTTTTTAGCCTTGAGTTTAAAT
AATTTTTTTTTTCTTTTAGTTCTTTCCATTTTTTCAGAAATAAAAAATGGAATTCGAAATACTAGAAATGGAAATTCTGG
TAATTTTTAGTGGTAATTTTGACGTAGTTTTCAAATAGAGTTTTGGGGCGGATGTAGCCAAGTGGATAAAG
>31324839 ; superkingdom: Eukaryota, kingdom: Viridiplantae, phylum: Streptophyta, subclass: rosids, order: Malpighiales, family: Passifloraceae, genus: Passiflora, species: Passiflora elegans ; 31324839
GCTCCATCTACAAATGGGTAAGACTTTGGTCTTAGTGTGTACAAGTTCATGAAATAAAGAAAGGAGCAATAACAATCTTC
TTGATATAACAAGAAATTGGCTATTGCTCCTTTATTCATATTTTTTTATTTAGTACTTTTTTTTAGCCTTGAGTTTAAAT
AATTTTTTTTTCTTTTAGTTCTTTCCATTTTTTCAGAAATAAAAAATGGAATTCGAAATACTAGAAATGGAAATTCTGGT
AATTTTTAGTGGTAATTTTGACGTAGTTTTCAAATAGAGTTTTGGGGCGGATGTAGCCAAGTGGATAAAG
>31324841 ; superkingdom: Eukaryota, kingdom: Viridiplantae, phylum: Streptophyta, subclass: rosids, order: Malpighiales, family: Passifloraceae, genus: Passiflora, species: Passiflora elegans ; 31324841
GCTCCATCTACAAATGGGTAAGACTTTGGTCTTAGTGTGTACAAGTTCATGAAATAAAGAAAGGAGCAATAACAATCTTC
TTGATATAACAAGAAATTGGCTATTGCTCCTTTATTCATATTTTTTTATTTAGTACTTTTTTTTAGCCTTGAGTTTAAAT
AATTTTTTTTTCTTTTAGTTCTTTCCATTTTTTCAGAAATAAAAAATGGAATTCGAAATACTAGAAATGGAAATTCTGGT
AATTTTTAGTGGTAATTTTGACGTAGTTTTCAAATAGAGTTTTGGGGCGGATGTAGCCAAGTGGATAAAG
>31324843 ; superkingdom: Eukaryota, kingdom: Viridiplantae, phylum: Streptophyta, subclass: rosids, order: Malpighiales, family: Passifloraceae, genus: Passiflora, species: Passiflora elegans ; 31324843
GCTCCATCTACAAATGGGTAAGACTTTGGTCTTAGTGTGTACAAGTTCATGAAATAAAGAAAGGAGCAATAACAATCTTC
TTGATATAACAAGAAATTGGCTATTGCTCCTTTATTCATATTTTTTTATTTAGTACTTTTTTTTAGCCTTGAGTTTAAAT
AATTTTTTTTTTCTTTTAGTTCTTTCCATTTTTTCAGAAATAAAAAATGGAATTCGAAATACTAGAAATGGAAATTCTGG
TAATTTTTAGTGGTAATTTTGACGTAGTTTTCAAATAGAGTTTTGGGGCGGATGTAGCCAAGTGGATAAAG
>31324845 ; superkingdom: Eukaryota, kingdom: Viridiplantae, phylum: Streptophyta, subclass: rosids, order: Malpighiales, family: Passifloraceae, genus: Passiflora, species: Passiflora elegans ; 31324845
GCTCCATCTACAAATGGGTAAGACTTTGGTCTTAGTGTGTACAAGTTCATGAAATAAAGAAAGGAGCAATAACAATCTTC
TTGATATAACAAGAAATTGGCTATTGCTCCTTTATTCATATTTTTTTATTTAGTACTTTTTTTTAGCCTTGAGTTTAAAT
AATTTTTTTTTCTTTTAGTTCTTTCCATTTTTTCAGAAATAAAAAATGGAATTCGAAATACTAGAAATGGAAATTCTGGT
AATTTTTAGTGGTAATTTTGACGTAGTTTTCAAATAGAGTTTTGGGGCGGATGTAGCCAAGTGGATAAAG
>31324847 ; superkingdom: Eukaryota, kingdom: Viridiplantae, phylum: Streptophyta, subclass: rosids, order: Malpighiales, family: Passifloraceae, genus: Passiflora, species: Passiflora elegans ; 31324847
GCTCCATCTACAAATGGGTAAGACTTTGGTCTTAGTGTGTACAAGTTCATGAAATAAAGAAAGGAGCAATAACAATCTTC
TTGATATAACAAGAAATTGGCTATTGCTCCTTTATTCATATTTTTTTATTTAGTACTTTTTTTTAGCCTTGAGTTTAAAT
AATTTTTTTTTCTTTTAGTTCTTTCCATTTTTTCAGAAATAAAAAATGGAATTCGAAATACTAGAAATGGAAATTCTGGT
AATTTTTAGTGGTAATTTTGACGTAGTTTTCAAATAGAGTTTTGGGGCGGATGTAGCCAAGTGGATAAAG
>31324849 ; superkingdom: Eukaryota, kingdom: Viridiplantae, phylum: Streptophyta, subclass: rosids, order: Malpighiales, family: Passifloraceae, genus: Passiflora, species: Passiflora actinia x Passiflora elegans ; 31324849
GCTCCATCTACAAATGGGTAAGACTTTGGTCTTAGTGTGTACAAGTTCATGAAATAAATAAAGGAGCAATAACAATCTTC
TTGATATAACAAGAAATTGGCTATTGCTCCTTTATTCATATTTTTTTATTTAGTACTTTTTTTTAGCCTTGAGTTTAAAT
AATTTTTTTTCTTTTAGTTCTTTCCATTTTTTCAGAAATAAAAAATGGAATTCGAAATACTAGAAATGGAAATTCTGGTA
ATTTTTAGTGGTAATTTTGACGTAGTTTTCAAATAGAGTTTTGGGGCGGATGTAGCCAAGTGGATAAAG
>31324879 ; superkingdom: Eukaryota, kingdom: Viridiplantae, phylum: Streptophyta, subclass: rosids, order: Malpighiales, family: Passifloraceae, genus: Passiflora, species: Passiflora caerulea ; 31324879
GCTCCATCTACAAATGGGTAAGACTTTGGTCTTAGTGTGGACAAGTTGATGAAATAAAAAAAAGGAGCAATAACAATCTT
CTTGATATAACAAGAAATTGACTATTGCTCCTTTCTTCATATTTTTTTTATTTAGTACTTTTTTTTAGCCTTGAGTTTAA
ATAAATTTTTCTTCTTTTATTTCTTTCTATTTTTTATTTCTTAAAAAATAGAATTCTAAATACTGGAAATGGAAATTCTA
GTAATTTTTAGTGGTAATTTTTACACAGTTTTAAAATATAGTTTTGGGGCGGATGTAGCCAAGTGGATAAAG
>31324881 ; superkingdom: Eukaryota, kingdom: Viridiplantae, phylum: Streptophyta, subclass: rosids, order: Malpighiales, family: Passifloraceae, genus: Passiflora, species: Passiflora foetida ; 31324881
GCTCCATCTACAAATGGGTAAGACTTTGGTCTTAGTGTGTACAAGTTAATGAAATAAATAAAGGAGCAATATCAATCTTC
TTGATATAACAAGAAATTGGCTATTGCTCCTTTATTCAATTCATATTTTTTTTATTTAGTACTTTTTTTTAGCCTTGAGT
TTCAATAAATTTTTCTTCTTTTATTTTATTTCTTTTATTTTTTTAAGAAATAAAAAATGGAATTCTAAATACTAGAAATG
GAAATTCTGGTAATTTTTAGTGGTAATTTTTACGTAGTTTTAAAATAGAGTTTTGGGGCGGATGATGCCAAGTGGATAAA
G
>31324883 ; superkingdom: Eukaryota, kingdom: Viridiplantae, phylum: Streptophyta, subclass: rosids, order: Malpighiales, family: Passifloraceae, genus: Passiflora, species: Passiflora galbana ; 31324883
GCTCCATCTACAAATGGGTAAGACTTTGGTCTTAGTGTGTACAAGTTCATGAAATAAAGAAAGGAGCAATAACAATCTTC
TTGATATAACAAGAAATTGGCTATTGCCCCTTTCTTCATATTTTTTTTATTTAGTACTTTTTTTTAGCCTTGAGTTAAAA
TAAATTTTTCTTCTTTTATTTCTTTCTATTTTTTAAGAAATAAAAAATGGAATTCTAAATACTAGAAATGGAAATTCTGG
TAATTTTTATTTTTAGTGGTAATTTTTACGTAGTTTTAAAATCTAGTTTTGGGGCGGATGTAGCCAAGTGGATAAAG
>31324885 ; superkingdom: Eukaryota, kingdom: Viridiplantae, phylum: Streptophyta, subclass: rosids, order: Malpighiales, family: Passifloraceae, genus: Passiflora, species: Passiflora jilekii ; 31324885
GCTCCATCTACAAATGGGTAAGACTTTGGTCTTAGTGTGTACAAGTTCATGAAATAAAGAAAGGAGCAATAACAATCTTC
TTGATATAACAAGAAATTGGCTATTCGCTCCTTTCTTCATATTTTTTTTATTTAGTACTTTTTTTTAGCCTTGAGTTTAA
ATAAATTTTTCTTCTTTTATTTCTTTCTAAAGAAATAAAAAATAGAATTCGAAATACTAGAAATGGAAATTCTGGTAATT
TTTAGTGGTAATTTTTACGTAGTTTTAAAATAGAGTTTTGGGGCGGATGTAGCCAAGTGGATAAAG
>31324887 ; superkingdom: Eukaryota, kingdom: Viridiplantae, phylum: Streptophyta, subclass: rosids, order: Malpighiales, family: Passifloraceae, genus: Passiflora, species: Passiflora sidifolia ; 31324887
GCTCCATCTACAAATGGGTAAGACTTTGGTCTTAGTGTGTACAAGTTCATGAAATAAAGAAAGGAGCAATAACAATCTTC
TTGATATAACAAGAAATTGGCTATTGCTCCTTTATTCATATTTTTTTATTTAGTACTTTTTTTTAGCCTTGAGTTTAAAT
AATTTTTTTCTTTTAGTTCTTTCCATTTTTTCAGAAATAAAAAATGGAATTCGAAATACTAGAAATGGAAATTCTGGTAA
TTTTTAGTGGTAATTTTGACGTAGTTTTCAAATAGAGTTTTGGGGCGGATGTAGCCAAGTGGATAAAG
>31324889 ; superkingdom: Eukaryota, kingdom: Viridiplantae, phylum: Streptophyta, subclass: rosids, order: Malpighiales, family: Passifloraceae, genus: Passiflora, species: Passiflora tenuifila ; 31324889
GCTCCATCTACAAATGGGTAAGACTTTGGTCTTAGTGTGTACAAGTTCATGAAATAAAGAAAGGAGCTATAGCCCATTTC
TTGGTATATCAAGAAGATTGGTATTGCTCCTTTCTTCATATTTTTTTTATTTAGGACTTTTTTTTAGCCTTGAGTTTAAA
TAAATTTTTCTTATTTGATTTCTTTGTATTTTTTTTTTCTTAAATAATAGAATTCTAAATACTAGAAAATGTAAATTCTG
GTAATTTTTAGTGATAATTTGACGTAGTTTTAAAATAGAGTTTTGGGGCGGATGAGCCAAGNGGATAAAG
>31795109 ; superkingdom: Eukaryota, kingdom: Viridiplantae, phylum: Streptophyta, subclass: rosids, order: Myrtales, family: Penaeaceae, genus: Glischrocolla, species: Glischrocolla formosa ; 31795109
TCATAACTTCCCTCTAGACCTAGCTGCTGTTGAAGCTCCATCTATAAATGGATAAGACTTTTGTCTTAGTGTAAGTTTCG
ACAAGTTTTCAATTTGAAAGTAAAGGAGTAATAACCAATTTGATCCAGAAATTGGTTATTACTCCTTTACTCAGTGCACA
TAAGTTACTTCAACAAAAAACAAAAGAAAAAGTATTCTAGTCTAGTTTTAGGAATTGTTTTAGTATTGAGGATCCTACTT
TCTTAGATTTCTATTTGTATAGATTCTTTTTAATCTAAGTCAGTATTATTATTTAATTTACTATTTTTTTTTGTTATTTT
AGTTATTTGAATTGGAAAGTTTTTCTAACTAACAAAAAAAAATAGGTTCATAATTTAGATACTAAAGTATACTATAGTAG
GGGCGGATGTAGCCAAGTGGATCAAGGCAG
>31795110 ; superkingdom: Eukaryota, kingdom: Viridiplantae, phylum: Streptophyta, subclass: rosids, order: Myrtales, family: Penaeaceae, genus: Penaea, species: Penaea cneorum, subspecies: Penaea cneorum subsp. cneorum ; 31795110
TCATAACTTCCCTCTAGACCTAGCTGCTGTTGAAGCTCCATCTATAAATGGATAAGACTTTTGTCTTAGTGTAAGTTTAG
ACGAGTTTTCAATTTGAAAGTAAAGGAGTAATAACCAATTTGATCAAGAAATTGGTTATTACTCCTTTACTCAGTGCGGA
TAAGTTACTTCAACAAAAAACAAAGGTTCATAATTTAGATACTTAAGTATACTATAGTAGGGGCGGATGTAGCCAAGTGG
ATCAAGGCAG
>31795111 ; superkingdom: Eukaryota, kingdom: Viridiplantae, phylum: Streptophyta, subclass: rosids, order: Myrtales, family: Penaeaceae, genus: Penaea, species: Penaea cneorum, subspecies: Penaea cneorum subsp. gigantea ; 31795111
TCATAACTTCCCTCTAGACCTAGCTGCTGTTGAAGCTCCATCTATAAATGGATAAGACTTTTGTCTTAGTGTAAGTTTAG
ACGAGTTTTCAATTTGAAAGTAAAGGAGTAATAACCAATTTGATCAAGAAATTGGTTATTACTCCTTTACTCAGTGCGGA
TAAGTTACTTCAACAAAAAACAAAGGTTCATAATTTAGATACTTAAGTATACTATAGTAGGGGCGGATGTAGCCAAGTGG
ATCAAGGCAG
>31795112 ; superkingdom: Eukaryota, kingdom: Viridiplantae, phylum: Streptophyta, subclass: rosids, order: Myrtales, family: Penaeaceae, genus: Penaea, species: Penaea cneorum ; 31795112
TCATAACTTCCCTCTAGACCTAGCTGCTGTTGAAGCTCCATCTATAAATGGATAAGACTTTTGTCTTAGTGTAAGTTTAG
ACGAGTTTTCAATTTGAAAGTAAAGGAGTAATAACCAATTTGATCAAGAAATTGGTTATTACTCCTTTACTCAGTGCGGA
TAAGTTACTTCAACAAAAAACAAAGGTTCATAATTTAGATACTTAAGTATACTATAGTAGGGGCGGATGTAGCCAAGTGG
ATCAAGGCAG
>31795113 ; superkingdom: Eukaryota, kingdom: Viridiplantae, phylum: Streptophyta, subclass: rosids, order: Myrtales, family: Penaeaceae, genus: Penaea, species: Penaea dahlgrenii ; 31795113
TCATAACTTCCCTCTAGACCTAGCTGCTGTTGAAGCTCCATCTATAAATGGATAAGACTTTTGTCTTAGTGTAAGTTTAG
ACGAGTTTTCAATTTGAAAGTAAAGGAGTAATAACCAATTTGATCAAGAAATTGGTTATTACTCCTTTACTCAGTGCGGA
TAAGTTACTTCAACAAAAAACAAAGGTTCATAATTTAGATACTTAAGTATACTATAGTAGGGGCGGATGTAGCCAAGTGG
ATCAAGGCAG
>31795114 ; superkingdom: Eukaryota, kingdom: Viridiplantae, phylum: Streptophyta, subclass: rosids, order: Myrtales, family: Penaeaceae, genus: Penaea, species: Penaea mucronata ; 31795114
TCATAACTTCCCTCTAGACCTAGCTGCTGTTGAAGCTCCATCTATAAATGGATAAGACTTTTGTCTTAGTGTAAGTTTAG
ACGAGTTTTCAATTTGAAAGTAAAGGAGTAATAACCAATTTGATCAAGAAATTGGTTATTACTCCTTTACTCAGTGCGGA
TAAGTTACTTCAACAAAAAACAAAGGTTCATAATTTAGATACTTAAGTATACTATAGTAGGGGCGGATGTAGCCAAGTGG
ATCAAGGCAG
>31795115 ; superkingdom: Eukaryota, kingdom: Viridiplantae, phylum: Streptophyta, subclass: rosids, order: Myrtales, family: Penaeaceae, genus: Sonderothamnus, species: Sonderothamnus speciosus ; 31795115
TCATAACTTCCCTCTAGACCTAGCTGCTGTTGAAGCTCCATCTATAAATGGATAAGACTTTTGTCTTAGTGTAAGTTTAG
ACGAGTTTTCAATTTGAAAGTAAAGGAGTAATAACCAATTTGATCAAGAAATTGGTTATTACTCCTTTACTCAGTGCGCA
TAAGTTACTTCAACAGAAAACAAAGGTTCATAATTTAGGGGCGGATGTAGCCAAGTGGATCAAGGCAG
>31795116 ; superkingdom: Eukaryota, kingdom: Viridiplantae, phylum: Streptophyta, subclass: rosids, order: Myrtales, family: Penaeaceae, genus: Stylapterus, species: Stylapterus ericifolius ; 31795116
TCATAACTTCCCTCTAGACCTAGCTGCTGTTGAAGCTCCATCTATAAATGGATAAGACTTTTGTCTTAGTGTAAGTTTAG
ACGAGTTTTCAATTTGAAAGTAAAGGAGTAATAACCAATTTGATCAAGAAATTGGTTATTACTCCTTTACTCAGTGCGGA
TAAGTTACTTCAACAAAAAACAAAGGTTCATAATTTAGATACTTAAGTATACTATAGTAGGGGCGGATGTAGCCAAGTGG
ATCAAGGCAG
>32365251 ; superkingdom: Eukaryota, kingdom: Viridiplantae, phylum: Streptophyta, subclass: rosids, order: Fabales, family: Fabaceae, subfamily: Mimosoideae, tribe: Ingeae, genus: Calliandra, species: Calliandra juzepczukii ; 32365251
CATGAACGTAATGCTCATAACTTCCCTTTAGACCTAGCTGCGGTTGAGGCTCCAGCTATAAATGGATAAAATCTTGGTCT
TAATGTATACGAGTTTTTGAACGTAAGGGAGCAATAATTCAATTCTTGTTCGATCAAGAGGATTAATATTGCTCCTTTAC
TTTTTAGTAGTTTCATACATCAATTTTGTATTTACTTCAACATTGTTTACCATTGTTTTAAGATAAGAAAAGAAAAAAAA
ATATTAGAGTTTCATATTTTTTTTGTTTCTTTTTTACTAATTTCTTTTATACGTTTTTCTCAGCAATCTTTCTTTATCTT
TTGAAATGAAAAAAAGAATAGAAATGGAAATCTCTGTAATTTTTAGATAGTATAGGGGCGGATGTAGCCAAGTGGATCAA
GGCAGTGGATTTGTGAATCCACCTGCCGCG
>32365253 ; superkingdom: Eukaryota, kingdom: Viridiplantae, phylum: Streptophyta, subclass: rosids, order: Fabales, family: Fabaceae, subfamily: Mimosoideae, tribe: Mimoseae, genus: Desmanthus, species: Desmanthus bicornutus ; 32365253
TAATGCTCATAAATTCCCTYTAGACCTAGCTGCAGTTGAGGCTCCATCTATAAATGGATAAAATTTTTGTCTTAATGTAT
ACGAGTTTTTGAACGTAAAGGAGCAATAATTCATTTCTTGTTCTATCAAGAGGGTTGATATTGCTCCTTTACTTTTTAGT
AGTCTTTTTCTTGATACATCCATTTTTTATTTACTTCAACATTCTTTACCATTATTTTAAGATAAGAAAAAAATATTGGC
GTTTCATACTTTTTGTTTCTTTTTTAGTAATTTATTTTTTACGTTTTTCTCATGAATCTTTCTTTATCTTTTGTTTTGAA
ATGTAAAATAAAAAAAAAATGAGAAAAAAAAGAATACAAATGGAAATCTATATAATTTTTAGATAGTATAGGGGCGGATG
TAGCCAAGTGGATCAAGGCAGTGGATTTGTGAA
>32365255 ; superkingdom: Eukaryota, kingdom: Viridiplantae, phylum: Streptophyta, subclass: rosids, order: Fabales, family: Fabaceae, subfamily: Mimosoideae, tribe: Mimoseae, genus: Dichrostachys, species: Dichrostachys cinerea ; 32365255
CATAGATCTAGCTGCAGTTGAGGCTCCAGCTATAAATGGATAAAATTTGGGTCTTAATGTATACGAGTTTTTGAACGTAA
AGGAGCAATAATTAATTTCTTGTTATATCAAGAGGGTTGATATTGCTCCTTTACTTTTTCCTTTTTAGTAGTTTTTTTTT
TTCTTCATACATCAATTTTGTATTTACTTCAACATTCTTTACCATTATTTTAAGATAAGAAAAAAAAATATTGGCGTTTC
ATACTTTTTTTTTTCTTTTTAACTCATTTTTTTAAACGTTTTTCTCATCAATCTTTCTTTTTATTTTGAAATTTAAAATA
AAAAAATGAGAAATGAAATTAGAGTCTATTGTATTTTAAAAGACGAGTTAAAAAAAAAATGAAAAAGAATACAAATCAAA
ATCCCTATAATTTTTAGATAGTATAGGGGCGGATGTAGCCAAGTGGATCAGG
>32365257 ; superkingdom: Eukaryota, kingdom: Viridiplantae, phylum: Streptophyta, subclass: rosids, order: Fabales, family: Fabaceae, subfamily: Mimosoideae, tribe: Mimoseae, genus: Leucaena, species: Leucaena leucocephala ; 32365257
TAATGCTCATAACTTCCCTCTAGACCTAGCTGCAGTTGAGGCTCCAGCTATAAATGGATAAAATTTTTGTCTTAATGTAT
ACGAGTTTTTGAACGTAAAGGAGCAATAATTCATTTCTTGTTCTATCAAGAGGGTTGATATTGCTCCTTTACTTTTTAGT
AGTCTTTTTCTTCATACATCAATTTTGTATTTACTTCAACATTCTTTACCATTATTTTAAGATAAGAAAAAAATATTGGT
GTTTCATACTTTTTGTTTCTTTTTTACTAATTTCTTTTATATTGTTTCTTTTTTACTAATTTATTTTATACGTTTTTCTC
ATCAATCTTTGTTTATCTTTTGTTTTGAAATGTAAAATAAAAAAATGAGAAATTAATGTTTAAATTATAGTCTATCGTAT
CTTAGAAGACGAGTAAAAACTTTCAAAATAATGAAAAAGAAAGAATACAAATGGAAATATCTATAATTGTTAGATAGTAT
AGGGGCGGATGTAGCCAATTGGAATCAAGGCAGTGGATTTGTGAA
>32365259 ; superkingdom: Eukaryota, kingdom: Viridiplantae, phylum: Streptophyta, subclass: rosids, order: Fabales, family: Fabaceae, subfamily: Mimosoideae, tribe: Mimoseae, genus: Mimosa, species: Mimosa tenuiflora ; 32365259
TAATGCTCATAACTTCCCTCTAGACCTAGCTGCAGTCGAGGCTCCAGCTATAACTGGATAAAATCTTGGTCTTAATGTAT
ACGAGTTTTTGAATGTAAAGGAGCAATAATTAATTTCTTGTTCTATCAAGAGGGTTGATATTGCTCCTTTACTTTTTAGT
AGTCTTTTTCTTCATATACCAATTTTGCACCAATTTTTGTATTTACTTCAATATTCTTTACCATTATTTTAAGATTTTTG
TTTCTTTTTTTTTTTTTTACTAATTTCTTTTATACGCTTTTCTCAACAATCTTTCTTTATCTTTTTGAAATGCAAAAATA
CAAAAAATGAGAAATGAATGTTCAAATTATAGTCTATCGTATCTTAGAAGACAAGTAAAAACTTCAAAATAATGAAAAAA
GAAAGAATACAAATGAAAATCTCTGTAATCTTTAGATAGTATAGGGGCGGATGTA
>32365261 ; superkingdom: Eukaryota, kingdom: Viridiplantae, phylum: Streptophyta, subclass: rosids, order: Fabales, family: Fabaceae, subfamily: Mimosoideae, tribe: Mimoseae, genus: Neptunia, species: Neptunia monosperma ; 32365261
TAATGCTCATAACTTCCCTNTAGANCTAGCTGCGGTTGAGGCTCCAGCTATAAATGGATAACATTTGGGTCTTAATGTAT
ACGAGTTTTTGAACGTAAAGGAGCAATAATTACTTTCTTGTTCTATCAAGAGGTTTGCTATTGCTCCTTTACTTTTTAGT
AGTCTTTTTCTTCATACATCAATTTTGTATTTACTTCAACATTCTTTACCATTATTTTAAGATAAGAAAAAGATATTGGC
GTTTCATACTTTTTGTTTCTTTTTGACTAATTTATTTTGATACTTTTTCTCATCAATCTTTCTTTATCTTTTGAAATGTA
AAATAAAAAAATGAGAAATTTATGTTTTAATTATAGTCTATCGTATCTTAGAAGACGAATAACAACTTCAAAATAATGAA
AAAGAAAGAATACAATGGAAATCTCTATCCATTTTTAGATAGTATAGGGCGGATGTACCAAGTGGATCAAGGCAGTGGAT
TTGTGAAT
>32365263 ; superkingdom: Eukaryota, kingdom: Viridiplantae, phylum: Streptophyta, subclass: rosids, order: Fabales, family: Fabaceae, subfamily: Mimosoideae, tribe: Ingeae, genus: Albizia, species: Albizia kalkora ; 32365263
AACTTCCCTCTAGATCTAGCTGCGGTTGAGGCTCCAGCTATAAATGGATAAAATCTTGGTCTTAATGTATACGAGTTTTT
GAACGTAAAGGAGCAATAATTAATTTCTTGTTCTATCAAGAGGGTTAATATTGCTCCTTTACTTTTTAGTAGTTTCATAC
ATCAATTTTGTATTTACTTCAACATTCTTTACCATTGTTTTAAGATAAGAAAAAAATATTGGAGTTTCATACTTTTTGTT
TATTTTTTACTAATTTATTTTATACGTTTTTCTCAGCAATCTTTCTTTATCCTTTGAAATGAAAAAAAAAATGAGAAATG
AATGCTTTAATTCTAGTATATTGTATCTTAGAAGACGAGTAAAAACTTCAAAATAATGAAAAAAAAAAAATAAGGAATAC
AAAGTAATTTTTCGATAGTATAGGGGCGGATGTAGCCAAGTGGATCAAGGCAG
>32365265 ; superkingdom: Eukaryota, kingdom: Viridiplantae, phylum: Streptophyta, subclass: rosids, order: Fabales, family: Fabaceae, subfamily: Mimosoideae, tribe: Ingeae, genus: Albizia, species: Albizia sinaloensis ; 32365265
TAATGCTCATAACTTCCCTCTAGATCTAGCTGCGGTTGAGGCTCCAGCTATAAATGGATAAAATCTTGGTCTTAATGTAT
ACGAGTTTTTGAACGTAAAGGAGCAATAATTAATTTATTGTTCTATCAAGAGGGTTAATATTGCTCCTTTACTTTTTAGT
AGTTTCATACATCAATTTTGTATTTACTTCAACATTCTTTACTATTGTTTTAAGATAAGAAAAAATTCATACTTTTTGTT
TCTTTTTTACTAATTTATTTTATACGTTTTTCTCAGCAATCTTTCTTTATCTTTTGAAATGAAAAAAAAAATGAGTTTCA
TTCTAGTCTATTGTATCTTAGAAGACGAGTAAAAACTTCAAAAAAAAAAAAAGAAGAAAGAATACAAATGGAAATCTCTG
TAATTCTTAGATAGGGGCGGATGTAGCCAAGTGGATCAAGGCAGTGGATTTGTGAA
>32365267 ; superkingdom: Eukaryota, kingdom: Viridiplantae, phylum: Streptophyta, subclass: rosids, order: Fabales, family: Fabaceae, subfamily: Mimosoideae, tribe: Mimoseae, genus: Anadenanthera, species: Anadenanthera colubrina ; 32365267
TAATGCTCATAACTTTCCTCTAGACCTAGCTGCGGTTGAGGCTCCAGCTATAAATGGATAAAATTTGGGTCTTAATGTAT
ACGAGTTTTTGAACGTAAAGGAGCAATAATTAATTTCTTGTTCTATCAAGAGGGTTGATATTGCTCCTTTACTTTTTAGT
AGTCTTTTTCTTCATATATCAATTTTGTATTTACTTCTCTTTACCATTATTTTTTATTTTTAGATAAGAAAAAAATATTG
GAGTTTCATACTTTTTGTTTCTTTTTTACTAATTTATTTTATACATTTTTCTCATCAATCTTTCTTTTTCTTTTAAAATG
CAAAATCAAAAAATGAGAAATGAATGTTTAAATTCTAGTCTATCGTATCTTAGAAGACGAGTCAAAACTTCAAAATAATG
AAAAAGAAAGAATACAAATGGAAATCTCTGTAATTTTTAGATAGTATAGGGGCGGATGTAGCCAAGTGGATCAATGCAGT
GGATTTGTGAA
>32365269 ; superkingdom: Eukaryota, kingdom: Viridiplantae, phylum: Streptophyta, subclass: rosids, order: Fabales, family: Fabaceae, subfamily: Mimosoideae, tribe: Ingeae, genus: Cathormion, species: Cathormion umbellatum ; 32365269
TAATGCTCATAACTTCCCTCTAGATCTAGCTGCGGTTGAGGCTCCAGCTATAAATGGATAAAATCTTGGTCTTAATGTAT
ACGAGTTTTTGAACGTAAAGGAGCAATATTAAATTTCTTGTTCTATCAAGAGGGTTAATATTGCTCCTTTACTTTTTAGT
AGTTTCATACATTAATTTTTTATTTACTTCAACATTCTTTACCATTGTTTTAAGATAAGAAAAAAATATTGGAGTTTCAT
ACTTTTTGTTTCTTTTTTACTAATTTATTTTATACGTTTTTCTCAGCAATCTTTCTTTATCCTTTGAAATGAAAAATAAA
AAAATGAGAAATGAATGTTTTAATTCTAGTCTATTGTATCTTAGAAGACGAGTAAAANNTTCAAAATAATGAAAAAAAAA
GAAGGAATACAAATGGAAATCTCTGTAATTTTTAGATAGTATAGGGGCGGATGTAGCCAAGTGGATCAAGGCAGTGGATT
TGTGAATCCCCAGCC
>32365271 ; superkingdom: Eukaryota, kingdom: Viridiplantae, phylum: Streptophyta, subclass: rosids, order: Fabales, family: Fabaceae, subfamily: Mimosoideae, tribe: Ingeae, genus: Chloroleucon, species: Chloroleucon mangense ; 32365271
TAATGCTCATAACTTCCCTNTAGATCTGGCTGCAGCTGAGGCTCCAGCTATAAATGGATAAAATATTGGTCTTAATGTAT
ACGAGTTTTTGAACGTAAAGGAGCAATAATTAATTTATTGTTCTATCAAGAAGGTTAATATTGCTCCTTTACTTTTTAGT
AGTTTCATACATCAATTTTGTATTTACTTCAACATTCTTTACCATTGTTTTAAGATAAGAAAAAAATATTGGAGTTTCAT
ACTTTTTGTTTCTTTTTTACTAATTTATTTTATACGTTTTTCTCAGAAATCTTTCTTTATCTTTTGAAATGAAAAATCAA
AAAATGAGAAATGAATGTTTTAATTCTAGTCTATTGTATCTTAGAAGACGAGTAAAAACTTCAAAATTATGAATAAAAAA
AAGAAAGAATACAAATGGAAATCTCTGTAATTTTTAGATAGTATAGGGGCGGATGTAGCCAAGTGGATCAAGGCAGTGGA
TTTGTGAA
>32365273 ; superkingdom: Eukaryota, kingdom: Viridiplantae, phylum: Streptophyta, subclass: rosids, order: Fabales, family: Fabaceae, subfamily: Mimosoideae, tribe: Ingeae, genus: Ebenopsis, species: Ebenopsis ebano ; 32365273
TAATGCTCATAACTTCCCTCTAGACCTAGCTGCGGTTGAGGCTCCAGCTATAAATGGATAAAATCTTGGTCTTAATGTAT
ACGAGTTTTTGAACGTAAAGGAGCAATAATTAATTTCTTGTTCTATCAAGAGGGTTAATATTGCTCCTTTACTTTTTAGT
AGTTTCATACATCAATTTTGTATTTATTTCAACATTCTTTACCATTGTTTTAAGATAAGAAAAAATCTTGGAGTTTCATA
CTTTTTGTTTCTTTTTTACTAATTTATTTTATACGTTTTTCTCAGCAATCTTTCTTTATCTTTTGAAATGAAAAATAAAA
AAAATGAGAAATGAATGTTTTAATTCTAGTCTATTGTATCTTCGAAGACGAGTAAAAACTTCAAAATAATGAAAAAAAAA
GAAAGAATACAAATGGAAATCTCTGTAATTTTTAGATAGTATAGGGGCGGATGT
>32365275 ; superkingdom: Eukaryota, kingdom: Viridiplantae, phylum: Streptophyta, subclass: rosids, order: Fabales, family: Fabaceae, subfamily: Mimosoideae, tribe: Ingeae, genus: Enterolobium, species: Enterolobium contortisiliquum ; 32365275
TAATGCTCATAACTTCCCTCTAGATCTAGCTTCGGTTGAGGCTCCAGCTATAAATGGATAAAATCTTGGTCTTAATGTAT
ATGAGTTTTTGAACGTAAAGGAGCAATAATTAATTTCTTGTTCTATCAAGAGGGTTAATATTGCTCTTTTACTTTTTAGT
AGTTTCATACATCCATTTTTTTATTTATTTCAACATTCTTTACCATTGTTTTAAGATAAGAAAAAAATATTGGAGTTTCA
TACTTTTTGTTTCTTTTTTACTCATTTTTTTTATACGTTTTTCTCAGCAATCTTTCTTTATCCTTTGAAATCAAAAAATG
AGAAATGAATGTTTTAATTCTAGTCTATTGTATCTTAGAAGACGAGTAAAAACTTCAAAATAATGAAAAAAAAAAGAAGG
AATACAAATGGAAATCTCCGTAATTTTTAGATAGTATAGGGGCGGATGTAGCCCAAGTGGATCAAGGCAGTGGATTTGTG
AAT
>32365277 ; superkingdom: Eukaryota, kingdom: Viridiplantae, phylum: Streptophyta, subclass: rosids, order: Fabales, family: Fabaceae, subfamily: Mimosoideae, tribe: Ingeae, genus: Enterolobium, species: Enterolobium cyclocarpum ; 32365277
TAATGCTCATAACTTCCCTCTAGATCTAGCTGCGGTTGAGGCTCCAGCTATAAATGGATAAAATCTTGGTCTTAATGTAT
ACGAGTTTTTGAACGTAAAGGAGCAATAATTAATTTCTTGTTCTATCAAGAGGGTTAATATTGCTCTTTTACTTTTTAGT
AATTTCATACATCAATTTTTGTATTTACTTCAACATTCTTTACCATTTTTTTAAGATAAGAAAACAATATTTTTTTAAGA
TAAGAAAACTATATTGGAGTTTCATACTTTTTGTTTCTTTTTTACTAATTTTTTTTATACGTTTTTCTCAGCAATCTTTC
TTTATCCTTTGAAATAAAAAAATGAGAAATGAATGTTTTAATTCTAGTCTATTGTATCTTAGAAGACGAGTAAAAACTTC
AAAATAATGAAAAAAAAAAAAGAAGGAAAAATAATGGAAATCTCCGTAATTTTTAGATAGTATAGGGGCGGATGTAGCCA
AGTGGATCAAGGCAGTGGATTTGTGAA
>32365279 ; superkingdom: Eukaryota, kingdom: Viridiplantae, phylum: Streptophyta, subclass: rosids, order: Fabales, family: Fabaceae, subfamily: Mimosoideae, tribe: Ingeae, genus: Faidherbia, species: Faidherbia albida ; 32365279
TAATGCTCATAACTTCCCTCTAGACCNAGCGGCGGTTGAGGCTCCAGCTATAAATGGATAAACTCTTGGTCTTAATGTAT
ACGAGTTTTTGAACGTAAAGGAGCAATAATGAATTTCTTGTTCTATCAAGAGGGTTAATATTGCTCCTTTACTTTTTAGT
AGTTTCATACATCAATCTTGTATTTACTTCAACATTCTTTACCATTGTTTTAAGATAAGAAAAAGATATTGGAGTTTCAT
ACATACTTTTTGTTTCTTTTTTACTAATTTATTTTATACGTTTTTCTCAATAATCTCTTTTTATCTTTTGAAATGAGAAA
AAAATGAGAAATGAATGTTTAAATTCGAGTTTATTCTATCTTAGAAGACGAGTAAAAACTTCCAAATGATGAAAAAAAAA
AAAAGAAAGAATACAAATGGGAATCCCTGTAATTTCTTAGATAGGGGCGGATGTAGCAAGTGGATCAAGGCAGTGAA
>32365281 ; superkingdom: Eukaryota, kingdom: Viridiplantae, phylum: Streptophyta, subclass: rosids, order: Fabales, family: Fabaceae, subfamily: Mimosoideae, tribe: Ingeae, genus: Havardia, species: Havardia pallens ; 32365281
TCATAACTTCCCTCTTAGACCTAGCTGCGGTTGAGGCTCCAGCTATAAATGGATAAAATCTTGGTCTTAATGTATACGAG
TTTTTGAACGTAAAGGAGCAATAATTAATTTCTTGTTCTATCAAGAGGGTTAATATTGCTCCTTTACTTTTTAGTAGTTT
CATACATCAATTTTGTATTTACTTCAACATTCTTTACCATTGTTTTAAGATAAGAAAAAATCTTGGAGTTTCATACTTTT
TGTTTCTTTTTTACTAATTTATTTTATACGTTTTTCTCAGCAATCTTTCTTTATCTTTTGAAATGAAAAAAAAAAAAATG
AGAAATGAATGTTTTAATTCTAGTCTATTGTATCTTCGAAGACGAGTAAAAACTTCCAAATAATGAAAAAAAAAAAGAAA
GAATACAAATGGAAATCTCTGTAATTTTTAGATAGTATAGGGGCGGATGTAGCCAAGTGGATCAAGGCAG
>32365283 ; superkingdom: Eukaryota, kingdom: Viridiplantae, phylum: Streptophyta, subclass: rosids, order: Fabales, family: Fabaceae, subfamily: Mimosoideae, tribe: Ingeae, genus: Havardia, species: Havardia albicans ; 32365283
TAATGGTCATAACTTCCCTCTAGACCTAGCTGCGGTTGAGGCTCCAGCTATAAATGGATAAAATCTTGGTCTTAATGTAT
ACGAGTTTTTGAACGTAAAGGAGCAATAATTAATTTCTTGTTCTATCAAGAGGGTTAATATTGCTCCTTTACTTTTTAGT
AGTTTCATACATCAATTTTTGTATTTACTTCAACATTCTTTACCATTGTTTTAAGATAAGAAAAAATCTTGGAGTTTCAT
ACTTTTTGTTTCTTTTTTACTAATTTATTTTATACGTTTTTCTCAGCAATCTTTCTTTTTCTTTTGAAATGAAAAAAAAA
AAAATGAGAAATGGAAGTTTTAAATTCAGTTCAATGGATTCTCGAAGACGAGTTAAAACTTCAAATTATGGAAAAAAAAA
AAGAAAGAATACAAATGGAAATCTCTGTAATTTTTAGATAGTATAGGGGCGGATGTAGCCAAGTGGATCAAGGCAT
>32365285 ; superkingdom: Eukaryota, kingdom: Viridiplantae, phylum: Streptophyta, subclass: rosids, order: Fabales, family: Fabaceae, subfamily: Mimosoideae, tribe: Ingeae, genus: Inga, species: Inga edulis ; 32365285
TAATGCTCATAACTTCCCTCTAGACCTAGCTGGGGTTGAGGCTCCATCTATAAATGGATAAAATCTTGGTCTTAATGTAT
ACGAGTTTTTAAACGTAAAGGAGCAATAATTAATTTCTTGTTCTATCAAGAGAGTTAATATTGCTCCTTTACTTTTTAGT
AGTTTCATACATCAATTTTGTATTTACTTCAACATTCTTTACCATTGTTTTAAGATAGGAAAAAAATATTGGAGTTTCAT
ACTTTTTGTTTCTTTTTTACTAATTTATTTTATACGTTTTTCCCAGCAATCTTTCTTTATCTTTTGAAATGAAAAAAAAA
TGAGAAATGAATGTTTTAATTCTAGTCTATTGTATCTTAGAAGACGAGTAAAAACTTCAAAATAATGAAAAAAAGAAGAA
AGAATACAAATGGAAATCTCTGTAATTTTTAGATAGTATAGGGGCGGATGTAGCCAAGTGGATCAAGGCAGTGGATTTGT
>32365287 ; superkingdom: Eukaryota, kingdom: Viridiplantae, phylum: Streptophyta, subclass: rosids, order: Fabales, family: Fabaceae, subfamily: Mimosoideae, tribe: Ingeae, genus: Lysiloma, species: Lysiloma acapulcense ; 32365287
CTAGACCTAGCTGCGGTTGAGGCTCCAGCTATAAATGGATAAAATCTTGGTCTTAATGTATACGAGTTTTTGAACGTAAA
GGAGCAATAATTAATTTCTTGTTCTATCAAGAGGGTTAATATTGCTCCTTTACTTTTTAGTAGTTTCATACATCAATTTT
GTATTTACTTCAACATTCTTTACCATTGTTTTAAGATAAGAAAAAAATATTGGAGTCTCATACTTTTTGTTTCTTTTTTA
CTAATTTATTTTATACGTTTTTCTCAGAAATCTTTCTTTATCTTTTGAAATGAAAAAGAAAAAATGAGAAATGAATGTTT
TAATTCTAGTCTATTGTATCTTAGAAGATGAGTAAAAACTTCAAAATAATGAAAAAAAAAAAAGAAAGAATCCAAATGGA
AATCTCTGTAATCTTTAGATGGTATAGGGGCGGATGTAGCCAAGGGATCAAGNCAGG
>32365289 ; superkingdom: Eukaryota, kingdom: Viridiplantae, phylum: Streptophyta, subclass: rosids, order: Fabales, family: Fabaceae, subfamily: Mimosoideae, tribe: Ingeae, genus: Lysiloma, species: Lysiloma tergeminum ; 32365289
TAATGCTCATAACTTCCCTCTAGACCTAGCTGCGGTTGAGGCTCCAGCTATAAATGGATAAAACTTGGTCTTAATGTATA
CGAGTTTTTGAACGTAAAGGAGCAATAATTAATTTCTTGTTCTATCAAGAGGGTTAATATTGCTCCTTTACTTTTTAGTA
GTTTCATACATCAATTTTGTATTTACTTCAACATTCTTTACCATTGTTTTAAGATAAGAAAAAAATATTGGAGTTTCATA
CTTTTTGTTTCTTTTTTACTAATTTATTTTATACGTTTTTCTCAGCAATCTTTCTTTATCTTTTGAAATGAAAAATAAAA
AAATGAGAAATGAGTGTTTTAATTCTAGTTTATTGTATCTTAGAAGATGAGTAAAAACTTCAAAATAATGAAAAAAAAAA
AAAAGAAAGAATACAAATGGAAATCTCTGTAATCTTTAGATANTATAGGGGCGGATGTAGCCAAGTGGATCAAGGCAGTG
GATTTGTGAA
>32365291 ; superkingdom: Eukaryota, kingdom: Viridiplantae, phylum: Streptophyta, subclass: rosids, order: Fabales, family: Fabaceae, subfamily: Mimosoideae, tribe: Mimoseae, genus: Microlobius, species: Microlobius foetidus ; 32365291
TAATGCTCATAACTTCCCTCTAGACCTAGCTGCGGTTGAGGCTCCAGCTATAAATGGATAAAATCTTGGTCTTAATGTAT
ACGAGTTTTTGAACGTAAAGGAGCAATATCAAGAGGGTTGATATTGCTCCTTTACTTTTTTAGTAGTCTTTTTCTTCATA
TATCAATTTTGTATTTACTTCAACATTCTTTACAATTATTTTAAGATAAGAAAAAAGATATTGGAGTTTCATATTTTTTG
TTTCTTTTTTACTAATTTATTTTATACGTTTTTCTCTCTCTTTATCTTTTGAAATGTAAAATAAAAAAAATGAGAAATGA
ATGTTTAAATTCTAGTCTATCGTATCTTAGAAGACAAGTAAAAACTTCAAAATAATGAAAAAGAAAGAATCCAAATGGAA
ATCTCTGTCATTTTTAGATAGTATAGGGGCGGATGTACCAAGTGGATCAAGGCAGTGGATTTGTGAA
>32365293 ; superkingdom: Eukaryota, kingdom: Viridiplantae, phylum: Streptophyta, subclass: rosids, order: Fabales, family: Fabaceae, subfamily: Mimosoideae, tribe: Ingeae, genus: Pararchidendron, species: Pararchidendron pruinosum ; 32365293
TAATGCTCATAACTTCCCTCTAGATCTAGCTGCGGTTGAGGCTCCAGCTATAAATGGATAAAATCTTGGTCTTAATGTAT
ACGAGTTTTTGAACGTAAAGGAGCAATAATTAATTTATTGTTCTATCAAGAGGGTTAATATTGCTCCTTTACTTTTTAGT
AGTTTCATACATCAATTTTGTATTTACTTCAACATTCTTTACCATTGTTTTAAGATAAGAAAAAAATATTGGAGTTTCAT
ACTTTTTGTTTCTTTTTTACTAATTTATTTTATACGTTTTTCTCAGCAATCTTTCTTTATCTTTTGAAATGAAAAATAAA
AAAAATGAGAAATGAATGTTTTAATTCTAGTCTATTGTATCTTAGAAGACGAGTAAAAACTTAAAAATAATGAAAAAAAA
AAAGAAAGAATACAAATGGAAATCTCTCTAATTTTTAGATAGTATAGGGGCGGATGTAGCCAAGTGGATCAAGGCAGTGG
ATTTGTGAA
>32365295 ; superkingdom: Eukaryota, kingdom: Viridiplantae, phylum: Streptophyta, subclass: rosids, order: Fabales, family: Fabaceae, subfamily: Mimosoideae, tribe: Ingeae, genus: Paraserianthes, species: Paraserianthes lophantha ; 32365295
TAATGCTCATAACTTCCCTCTAGATCTAGCTGCGGTTGAGGCTCCAGCTATAAATGGATAAAATCTTGGTCTTAATGTAT
ACGAGTTTTTGAACGTAAAGGAGCAATAATTAATTTATTGTTCTATCAAGAGGGTTAATATTGCTCCTTTACTTTTTAGT
GGTTTCATACATCAATTTTATATTTACTTCAACATTCTTTATAATGAAAAAAAAAAAGAAAGAATACAAATGGAAATCTC
TGTAATTTTTAGATAGTATAGGGGCGGATGTAGCCAAGTGGATCAAGGCAGTGGATTTGTGAAT
>32365297 ; superkingdom: Eukaryota, kingdom: Viridiplantae, phylum: Streptophyta, subclass: rosids, order: Fabales, family: Fabaceae, subfamily: Mimosoideae, tribe: Mimoseae, genus: Piptadenia, species: Piptadenia viridiflora ; 32365297
CCCTCTAGACCTAGCTGCGGTTGAGGCTCCAGCTATAAATGGATAAAATTTTGGCCTTAATGTATACGAGTTTTTGAACG
TAAAGGGAGCAATAATTCATTTCTTCTTCTATCAAGAAGGTTGATATTGCTCCTTTACTTTTTAGTAGTCTTTTTCTTCA
TACATCAATTTTGTATTTACTTCAACATTCTTTACCATTATTTTAAGATAAGAAAAAAATATTGGAGTTTCATACTTTTT
GTTTCTTTTTTACTAATTTGTTTTTTACCTTTTTCTCATCAATCTTTCTTTTGAAATGAAAAAAATGAGAAATGAATGTT
TTAATTCTAGTCTATCGTATCTTAGAAGACGAGTAAAAACTTCAAAATAATGAAAAAGAAAGAATACCAATGGAAATCTC
TGTAATTTTGAGTTTGAGATAGTATAGGGAGATAGTATAGGGGCGGATGTAGCCAAGTGGATCAAGGCAGTGGATTTGTG
AA
>32365299 ; superkingdom: Eukaryota, kingdom: Viridiplantae, phylum: Streptophyta, subclass: rosids, order: Fabales, family: Fabaceae, subfamily: Mimosoideae, tribe: Ingeae, genus: Pseudosamanea, species: Pseudosamanea guachapele ; 32365299
TCTAGCTGCGGTTGAGGCTCCAGCTATAAATGGATAAAATCTTGGTCTTAATGTATACGAGTTTTTGAACGTAAAGGAGC
AATAATTAATTTATTGTTCTATCAAGAGGGTTAATATTGCTCCTTTACTTTTTAGTAGTTTCATACATCAATTTTGTATT
TACTTCAACATTCTTTACCATTGTTTTAAGATAAGAAAAAAGATATTGGAGTTTCATACTTTTTGTTTCTTTTTTACTAA
TTTATTTTATACGTTTTTCTCAGCAATCTTTCTTTATCTTTTGAAATGAAAAATAAAAAAATGACAAATGAATGTTTTAA
TTCTAGTCTATTGTATCTTAGAAGACGAGTAAAAACTTCAAAATAATGAAAAAAAAAGAAAGAATACAAATGGAAATCTC
TGTAATTTTTAGATAGTATAGGGGCGGATGTAGCCAAGTGGATCAAGG
>32365301 ; superkingdom: Eukaryota, kingdom: Viridiplantae, phylum: Streptophyta, subclass: rosids, order: Fabales, family: Fabaceae, subfamily: Mimosoideae, tribe: Ingeae, genus: Samanea, species: Samanea saman ; 32365301
TAATGCTCATAACTTCCCTCTAGATCTAGCTGCGGTTGAGGCTCCAGCTATAAATGGATAAAATCTTGGTCTTAATGTAT
ACGAGTTTTTGAACGTAAAGGAGCAATAATTAATTTTTTGTTCTATCAAGAGGGTTAATATTGCTCCTTTACTTTTTAGT
AGTTTCATACATCAATTTTGTATTTACTTCAACATTCTTTAGCATTGTTTTAAGATACGAAAAAAAATATTGGAGTTTCA
TACTTTTTGTTTCTTTTTTACTAATTTATTTTATACGTTTTTCTCAGCAATCATTTGGAAATCTCTGTAATTCTTAGATA
GTATAGGGGCGGATGTAGCCAAGTGGATCAAGGCAGTGGATTTGTGAA
>32365303 ; superkingdom: Eukaryota, kingdom: Viridiplantae, phylum: Streptophyta, subclass: rosids, order: Fabales, family: Fabaceae, subfamily: Caesalpinioideae, tribe: Caesalpinieae, genus: Schizolobium, species: Schizolobium parahyba ; 32365303
TAATGCTCATAACTTCCCTCTAGATCTAGCTGCGGTTGAGGCTCCATCTATAAATGGATAAGATTTGGGTCTTAATGTAT
ACGAGTTTTTGAACGTAAAGGAGCAATAATTCATTTCTTGTTCTATCAAGACAAGAGGGTTGATATTGCTCCTTTACTTT
CTTTTTTAGTAGTCTTTTTCTTCATACATAAATCTTTTATTTACTTCAACATTCTTTAACATTATTTTAACATAAGAAAA
AAGAATATTGGAGTTTCTTTTTTACTAATTTATACGTTTTTCTCATCAATCTCTCTTTATCTTTTGAAATGTAAAAAAAA
ACACAAAAGATAAATTAATGTTTTCATTTTAGTCTATCGTATCTTAGAAGACGAGGAAAAACTTCAAAATAATGATAAAG
AAAGAATACAAATGGAAATCTCTGTAATTTTTAGATAGTATAGGGGCGGATGTAGCCAAGTGGATCAAGGCAGTGGATTT
GTGAA
>32365305 ; superkingdom: Eukaryota, kingdom: Viridiplantae, phylum: Streptophyta, subclass: rosids, order: Fabales, family: Fabaceae, subfamily: Mimosoideae, tribe: Ingeae, genus: Zapoteca, species: Zapoteca tetragona ; 32365305
TAATGCTCATAACTTCCCTCTAGACCTAGCTGCGGTTGAGGCTCCAGCTATAAATGGATAAAATTTGGGTCTTAATGTAT
ACGAGTTTTTGAACATAAAGGAGCAATAATTAATTTCTTGTTCTATCAAGAGGGTTAATTTTGCTCCTTTCCTTTTTAGT
AGTTTATCAATTTTGTATTTACTTCAACATTCTTTACCATTTAAGATAAGAAAAAGATATTGGAGTTTCATACTTTTTGT
TTCATTTATTTTATACACTTTTCTCAGCAATCTTTCTTTATCTTTTGTTTCTTTATCTTTTTGAAATAAAAAAAGTGAGA
AATGAATGTTTAAATTCTAGTCTATTGTATCTTAGAAGACGAGTAAAAACTTCAAAATAATGAAAAAAAAAAAAGAAAGA
GAAATCTTTGTAATTTTTAGATAGTATAGGGGCGGATGTAGCCAAGTGGATCAAGGCAGTGGATTTGTGAA
>32365307 ; superkingdom: Eukaryota, kingdom: Viridiplantae, phylum: Streptophyta, subclass: rosids, order: Fabales, family: Fabaceae, subfamily: Mimosoideae, tribe: Acacieae, genus: Acacia, species: Acacia caven ; 32365307
TAATGCTCATAACTTCCCTCTTAGACCTAGCTGCGGTTGAGGCTCCAGCTATAAATGGATAAGATTTTGGTCTTAATGTA
TACGAGTTTTTGAACGTAAAGGAGCAATAATTAATTTCTTGTTCTATCAAGAGGGTTGATATTGCTCCTTTACTTTTTAA
CTTTTTAGTAGTCTTTTTCTTCATACATCAATTTTGTATTTACTTCAACATTCTTTAATTCTTTACCATTATTTTAATAT
TTTAAGTATTTTAAGATAAGAAAAAAATCTTGGAGTTTCTTGTTTCTTTTTTACTAATTTATTTTATATTTATTTTATAT
GTTTTTCTCATCAATCTTTCTTTATCTTTTGAAATGTAAAATAAAAAATGAGAAATTAATGTTTAAATTATAGTCTATTG
TATCATAGAAGACGAGTAAAAACTTCAAAAAAAAAATGGAAATCTCTGTAATTTTTAGATAGTATGAAATTTTTAGTAAG
GGCGGATGTAGCCAAGTGGATCAAGGCAGTGGATTTGTGAA
>32365309 ; superkingdom: Eukaryota, kingdom: Viridiplantae, phylum: Streptophyta, subclass: rosids, order: Fabales, family: Fabaceae, subfamily: Mimosoideae, tribe: Acacieae, genus: Vachellia, species: Vachellia campechiana ; 32365309
TAATGCTCATAACTTCCCTCTAGACCTAGCTGCGGTTGAGGCTCCAGCTATAAATGGATAAGATTTTGGTCTTAATGTAT
ACGAGTTTTTGAACGTAAAGGAGCAATAATTAATTTCTTGTTCTATCAAGAGGGTTGATATTGCTCCTTTACTTTTTAAC
TTTTTAGTAGTCTTTTTCTTCATACATCAATTTTTGTATTTACTTCAACATTCTTTAATTCTTTACCATTATTTTAATAT
TTTAATTATTTTAAGATAACAAAAAAATCTTGGAGTTTCTTGTTTCTTTTTTACTAATTTATTTTTATATTTATTTTATA
TGAAATTTTTAGTAAGGGCGGATGTAGCCAAGTGGATCAAGGCAGTGGATTTGTGAATCCACCATCCGCG
>32365311 ; superkingdom: Eukaryota, kingdom: Viridiplantae, phylum: Streptophyta, subclass: rosids, order: Fabales, family: Fabaceae, subfamily: Mimosoideae, tribe: Acacieae, genus: Vachellia, species: Vachellia constricta ; 32365311
TAATGCTCATAACTTCCCTCTAGACCTAGCTGCGGTTGAGGCTCCAGCTATAAATGGATAAGATTTTGGTCTTAATGTAT
ACGAGTTTTTGAACGTAAAGGAGCAATAATTAATTTCTTGTTCTATCAAGAGGGTTGATATTGCTCCTTTACTTTTTAAC
TTTTTAGTAGTCTTTTTCTTCATACATCAATTTTGTATTTACTTCAACATTCTTTAATTCTTTACCACTATTTTAATATT
TTAAGTATTTTAAGATAAGAAAAAAATCTTGGAGTTTCTTCTTTCTTTTTTACTAATTTATTTTATATTTATTTTATATG
TTTTTCTCATCAATCTTTCTTTATCTTTTGAAATGTAAAATCAAAAAATGAGAAATTAATGTTTAAATTCTAGTCTATTG
TATCATAGAAGACGAGTAAAAACTTCAAAATAATAAAAAAAGAAAATGGAAATCTCTTTAATTTTTAGATAGTATGAAAT
TTTTAGTAAGGGCGGATGTAGCCAAGTGGATCAAGGCAGTGGATTTGTGAA
>32365313 ; superkingdom: Eukaryota, kingdom: Viridiplantae, phylum: Streptophyta, subclass: rosids, order: Fabales, family: Fabaceae, subfamily: Mimosoideae, tribe: Acacieae, genus: Acacia, species: Acacia neovernicosa ; 32365313
TAATGCTCATAACTTCCCTCTAGACCTAGCTGCGGTTGAGGCTCCAGCTATAAATGGATAAGATTTTGGTCTTAATGTAT
ACGAGTTTTTGAACGTAAAGGAGCAATAATTAATTTCTTGTTCTACCAAGAGGGTTGATATTGCTCCTTTACTTTTTAAC
TTTTTAGTAGTCTTTTTCTTCATACATCAATTTTGTATTTACTTCAACATTCTTTAATTCTTTACCACTATTTTAATATT
TTAAGTATTTTAAGATAAGAAAAAAATCTTGGAGTTTCTTCTTTCTTTTTTACTAATTTATTTTATATTTATTTTATATG
TTTTTCTCATCAATCTTTCTTTATCTTTTGAAATGTAAAATCAAAAAATGAGAAATTAATGTTTAAATTCTAGTCTATTG
TATCATAGAAGACGAGTAAAAACTTCAAAATAATAAAAAAAGAAATTAGTAAGGGCGGATGTAGCCAAGTGGATCAAGG
>32365315 ; superkingdom: Eukaryota, kingdom: Viridiplantae, phylum: Streptophyta, subclass: rosids, order: Fabales, family: Fabaceae, subfamily: Mimosoideae, tribe: Acacieae, genus: Acacia, species: Acacia schottii ; 32365315
TAATGCTCATAACTTCCCTCTAGACCNAGCTGCGGTTGAGGCTCCAGCTATAAATGGATAAGATTTTGGTCTTAATGTAT
ACGAGTTTTTGAACGTAAAGGAGCAATAATTAATTTCTTGTTCTATCAAGAGGGTTGATATTGCTCCTTTACTTTTTAAC
TTTTTAGTAGTCTTTTTCTTCATACATCAATTTTGTATTTACTTCAACATTCTTTAATTCTTTACCACTATTTTAATATT
TTAAGTATTTTAAGATAAGAAAAAAATCTTGGAGTTTCTTCTTTCTTTTTTACTAATTTATTTTATATTTATTTTATATG
TTTTTCTCATCAATCTTTCTTTATCTTTTGAAATGTAAAATCAAAAAATGAGAAATTAATGTTTAAATTCTAGTCTATTG
TATCATAGAAGACGAGTAAAAACTTCAAAATAATAAAAAAAGAAAATGGAAATCTCTTTAATTTTTAGATAGTATGAAAT
TTTTAGTAAGGGCGGATGTAGCCAAGTGGATCAAGGCAGTGGATTTGTGAA
>32365317 ; superkingdom: Eukaryota, kingdom: Viridiplantae, phylum: Streptophyta, subclass: rosids, order: Fabales, family: Fabaceae, subfamily: Mimosoideae, tribe: Acacieae, genus: Acacia, species: Acacia karroo ; 32365317
TAATGCTCATAACTTCCCTCTAGACCTAGCTGCGGTTGAGGCTCCAGCTATAAATGGATAAGATTTTGGTCTTAATGTAT
ACGAGTTTTTGAACGTAAAGGAGCAATAATTAATTTCTTGTTTTCTATCAAGAGAGTTGATATTGCTCCTTTACTTTTTA
ACTTTTTAGTAGTCTTTTTCTTCATACATCAATTTTGTATTTACTTCAACATTCTTTAATTCTTTACCATTATTTTAAGT
ATTTTAAGATAAGAAAAAAATCTTGGAGTTTCTTGTTTCTTTTTTACTAATTTATTTTATATTTCTTTTTTTTTTTATAT
GTTTTTCTCATCAATCTTTCTTTATCTTTTGAAATGTAAAATAAAAAAATGAGAAATTAATGTTTAAATTCTAGTCTATT
GTATCATAGAAGACGAGTAAAAACTTCAAAATAATAAAAAAAGAAAATGGAAATCTCTGTAATTTTTAGATAGTATGAAA
TTTTTAGATAGTATAAGGGCGGATGTAGCCAAGTGGATCAAGGCAGTGGATTTGTGA
>32365319 ; superkingdom: Eukaryota, kingdom: Viridiplantae, phylum: Streptophyta, subclass: rosids, order: Fabales, family: Fabaceae, subfamily: Mimosoideae, tribe: Acacieae, genus: Acacia, species: Acacia nilotica ; 32365319
TCATAACTTCCCTCTAGANCTAGCTGCGGTTGAGGCTCCAGCTATAAATGGATAAGATTTTGGTCTTAATGTATACGAGT
TTTTGAACGTAAAGGAGCAATAATTAATTTCTTGTTCTATCAAGAGGGTTGATATTGCTCCTTTACTTTTTAACTTTTTA
GTAGTCTTTTTCTTCATACATCAATTTTGTATTTACTTCAACATTCTTTAATTCTTTACCATTATTTTAAGTATTTTAAG
ATAAGAAAAAAATCTTGGAGTTTCTTGTTTCTTTTTTTTTTTTTTTATATGTTTTTCTCATCAATCTTTCTTTATCTTTT
GAAATGTAAAATCAAAAAAATGAGAAATTAATGTTTAAATTATAGTCTATTGTATCATAGAAGACGAGTAAAAACTTCAA
AATAATAAAAAAAGAAAATGGAAATCTCTGTAATTTTTAGATAGTATGAAATTTTTAGATAGTATAAGGGCGGATGTAGC
CAAGTGGATCAAGGCAGTGGA
>32365321 ; superkingdom: Eukaryota, kingdom: Viridiplantae, phylum: Streptophyta, subclass: rosids, order: Fabales, family: Fabaceae, subfamily: Mimosoideae, tribe: Acacieae, genus: Acacia, species: Acacia tortilis ; 32365321
TAATGCTCATAACTTCCCTCTAGACCNAGCTGCGGTTGAGGCTCCAGCTATAAATGGATAAGATTTTGGTCTTAATGTAT
ACGAGTTTTTGAACGTAAAGGAGCAATAATTAATTTCTTGTTCTATCAAGAGAGTTGATATTGCTCCTTTACTTTTTAAC
TTTTTAGGAGTCTTTTTCTTCATACATCAATTTTGTATTTACTTCAACATTCTTTAATTCTTTACCATTATTTTAAGTAT
TTTAAGATAAGAAAAAAATCTTGGAGTTTCTTGTTTCTTTTTTACTAATTTATTTTATATTTCTTTTTGTTTTTTTTATA
TGTTTTTCTCATCAATCTTTCTTTATCTTTTGAAATGTAAAATAAAAAAATGAGAAATTAATGTTTAAATTCTAGTCTAT
TGTATCATAGAAGACGAGTAAAAACTTCAAAATAATAAAAAAAGAAAATGGAAATCTCTGTAATTTTTAGATAGTATGAA
ATTTTTAGATAGTATAAGGGCGGATGTAGCCAAGTGGATCAAGGCAGTGGATTTGTGAA
>32365323 ; superkingdom: Eukaryota, kingdom: Viridiplantae, phylum: Streptophyta, subclass: rosids, order: Fabales, family: Fabaceae, subfamily: Mimosoideae, tribe: Acacieae, genus: Acacia, species: Acacia modesta ; 32365323
AATGNTCATAATTTCCCTCTAGATCTAGCTGCGATTGAGGCTCCAGCTATAAATGGATAAAATCTTGGTCTTAATGTATA
CGAGTTTTTGAACGTAAAGGAGCAATAATTAATTTCTTGTTCTATCAAGAGGGTTAATATTGCTCCTTTACTTTTTAGTA
GTTTCATACATCAATTTTGTATTTACTTCAACATTCTTTACCATTGTTTTAAGATAAGAAAAAAATATTGGAGTTTCATA
CTTTTTGTTTCTTTTTTACTAATTTCTTTTTTTTTTTTTAAACGTTTTTCTCAGCAATCTTTCTTTATCTTTTGAAATGC
AAAATAAAAAAATGAGAAATGAATGTTTAAATTATAGTCTATTGTATCTTAGAAGTATTCTAGAAGACGAGTTAAAAACT
TCAAAATCATGAAAAAAAAAAAGAAAGAATACAAATGGAAATCTCTGTAATTTTTTTTTAGATAGTATAGGGGCGGATGT
AGCCAAGTGGATCAAGGCAG
>32365325 ; superkingdom: Eukaryota, kingdom: Viridiplantae, phylum: Streptophyta, subclass: rosids, order: Fabales, family: Fabaceae, subfamily: Mimosoideae, tribe: Acacieae, genus: Acacia, species: Acacia senegal ; 32365325
TAATGCTCATAATTTCCCTCTAGACCTAGCTGCGATTGAGGCTCCAGCTATAAATGGATAAAATCTTGGTCTTAATGTAT
ACGAGTTTTTGAACGTAAAGGAGCAATAATTAATTTCTTGTTCTATCAAGAGGGTTAATATTGCTCCTTTACTTTTTAGT
AGTTTCATACATCAATTTTGTATTTACTTCAACATTCTTTACCATTGTTTTAAGATAAGAAAAAAATATTGGAGTTTCAT
ACTTTTTGTTTCTTTTTTACTAATTTCTTTTTTTTTTTTTTAAACGTTTTTCTCAGCAATCTTTCTTTATCTTTTGAAAT
GCAAAATCAAAAAATGAGAAATGAATGTTTAAATTATAGTCTATTGTATCTTAGATGTATCTTAGGAGACGAGTAAAAAC
TTCAAAATAATGAAAAAAAAAAAGAAAGAATACAAATGGAAATCTCTGTAATTTTTTTTAGATAGTATAGGGGCGGATGT
AGCCAAGTGGATCAAGGC
>32365327 ; superkingdom: Eukaryota, kingdom: Viridiplantae, phylum: Streptophyta, subclass: rosids, order: Fabales, family: Fabaceae, subfamily: Mimosoideae, tribe: Acacieae, genus: Acacia, species: Acacia roemeriana ; 32365327
CTAGCTGCGGTTGAGGCTCCAGCTATAAATGGATAAAATCTTGGTCTTAATGTATACGAGTTCTTGTTTTTGACCGTAAA
GGAGCAATAATTAATTTCTTGTTCTATCAAGAGGGTTAATATTGCTCCTTTACTTTTTAGTAGTTTCATACATCAATTTT
GTATTTACTTCAACATTCTTTATCATTGTTTTAATGTTTTAAGCTAAGAAAAAAATATTGGAGTTTCATACTTTTTTGGT
TTTTTTTTTTTTTANCAANNNNNTTTANACNGTTTTTTCNNNNANNNTTTTTTTTTTTTTGGAANGNAAAAAAAAAAAGA
GAAATGAATGTTTTAATTCTAGTCTATTGTATCTTAGAAGACGAGTAAAAACTTCAAGATAATGAAAAAAGAAAGAATCC
NAATGGAAATCTCTGTAATTTTAGATAGTATAGGGGCGGATGAGCCAAGGG
>32365329 ; superkingdom: Eukaryota, kingdom: Viridiplantae, phylum: Streptophyta, subclass: rosids, order: Fabales, family: Fabaceae, subfamily: Mimosoideae, tribe: Acacieae, genus: Senegalia, species: Senegalia berlandieri ; 32365329
CTGCGGTTGAGGCTCCATCTATAAATGGATAAAATCTTGGTCTTAATGTATACGAGTTCTTGTTTTTGACCGTAAAGGAG
CAATAATTAATTTCTTGTTCTATCAAGAGGGTTAATATTGCTCCTTTACTTTTTAGTAGTTTCATACATCAATTTTGTAT
TTACTTCAACATTCTTTATCATTGTTTTAATGTTTTAAGCTAAGAAAAAAATATTGGAGTTTCATACTTTTTTGTTTTTT
TTTTTAACAATTTATTTTATACGTTTTTCTCACCAATCTTTCTTTATCTTTTGAAATGAAAAAAAAAAAAAAAGAGAAAT
GAATGTTTTAATTCTAGTCTATTGTATCTTAGAAGACGAGTAAAAACTTCAAGATAATGAAAAAAGAAAGAATACAAATG
GAAATCTCTGTAAATTTTAGATAGTATAGGGGCGGATGTAG
>32365331 ; superkingdom: Eukaryota, kingdom: Viridiplantae, phylum: Streptophyta, subclass: rosids, order: Fabales, family: Fabaceae, subfamily: Mimosoideae, tribe: Acacieae, genus: Acacia, species: Acacia schweinfurthii ; 32365331
CTAGCTGCGGTTGAGGCTCCAGCTATAAATGGGTAAAATCTTGGCTTAATGTATACCAAGTTCTTGTTTTTGAACGTAAA
GGAGCAATAATGAATTTCTTGTTCTATCAAGAGGGGTAATATTGCTCCTTTACTTTTTAGTAGTTTCATACATCCATTTT
GTATTTACTTCAACATTCTTTACCATTGTTTTAATGTTTTAAGCTAAGAAAAAAATATTGGAGTTTCATACTTTTTTTTT
ACTAATTTTTTTTATACGTTTTTCTTAGCAATCTTTCTTTATCTTTTGAAATGAAAAAAAAAAAAAGAAATGAATGTTTT
AATTCTAGTCTATTGTATCTTAGAAGACGAGTAAAAACTTCAAAATAATGAAAAAAGAGGGAATACAAATGGAGATCTCT
GTAAATTTTAGATAGTATAGGGGCGGATGAGCCAAGGGAC
>32365333 ; superkingdom: Eukaryota, kingdom: Viridiplantae, phylum: Streptophyta, subclass: rosids, order: Fabales, family: Fabaceae, subfamily: Mimosoideae, tribe: Acacieae, genus: Acacia, species: Acacia glomerosa ; 32365333
TAATGCTCATAACTTCCCTCTAGACCTAGCTGCGGTTGAGGCTCCAGCTATAAATGGATAAAATCTTGGTCTTAATGTAT
ACGAGTTCTTGTTTTTGAACGTAAAGGAGCAATAATGAATTTCTTGTTCTATCAAGAGGGTTAATATTGCTCCTTTACTT
TTTAGTAGTTTCATACATCCATTTTTTATTTACTTCAACATTCTTTACCATTGTTTTAATGTTTTAAGCTAAGAAAAAAA
TATTGGAGTTTCATACTTTTTTTTTACTAATTTATTTTATACATTTTTCTCAGCAATCTTTCTTTATCTTTTGAAATGAA
AAAAAAAAAGAGAAATGAATGTTTTAATTCTAGTCTATTGTACCTTAGAAGACGAGTAAAAACTTCAAAATAATGAAAAA
AGAGAGAATACAAATGGAGATCTCTGTAAATTTTAGATAGTATAGGGGCGGATGTAGCCAAGTGGATCAAGGCAGTGGAT
TTGTGAA
>32365335 ; superkingdom: Eukaryota, kingdom: Viridiplantae, phylum: Streptophyta, subclass: rosids, order: Fabales, family: Fabaceae, subfamily: Mimosoideae, tribe: Acacieae, genus: Acacia, species: Acacia boliviana ; 32365335
TAATGCTCATAACTTCCCTCTAGACCTAGCTGCGGTTGAGGCTCCAGCTATAAATGGATAAAATCTTGGTCTTAATGTAT
ACGAGTTTTTGAACGTAAAGGAGCAATAATTAATTTCTTGTTCTATCAAGAGGGTTAATATTGCTCCTTTACTTTTTAGT
AGTTTCATACATCAATTTTGTATTTACTTCAACATTCTTTACCATTGTTTTAAGATAAGAAAAAAAATATTGGAGTTTCA
TACTTTTTTTTTTCTTTTTTACTAATTTTTTTTTACGTTTTTCTCAGCAATCTTTCTTTATTGAAATGCAAAATAAAAAA
ATGAGAAATAAATGTTTAAATTCTAGTCTTTAAATTTTAGTCTATTGTATCTTAGAAGACGAGTTCCAATTTCAAAATAA
TGAAAGAATACAAGAATACAAATGGAAATCTCTGTAATTTTTAGATAGTATAGGGGCGGATGTAGCCAAGTGGATCAAGG
CAGTGGA
>32365337 ; superkingdom: Eukaryota, kingdom: Viridiplantae, phylum: Streptophyta, subclass: rosids, order: Fabales, family: Fabaceae, subfamily: Mimosoideae, tribe: Acacieae, genus: Senegalia, species: Senegalia visco ; 32365337
CTAGACCTAGCTGCGGTTGAGGCTCTAGCTATAAATGGATAAAATCTTGGTCTTAATGTAAATGTATACGAGTTTTTGAA
CGTAAAGGAGCAATAATTAATTTCTTGTTCTATCAAGAGGGTTAATATTGCTCCTTTACTTTTTAGTAGTTTCATACATC
AATTTTGTATTTACTTCAACATTCTTTACCATTGTTTTAAGATAAGAAAAAAATATGGGAGTTTCATACTTTTTGTTTCT
TTTTTACTAATTTATTTTATACGTTTTTCTCAGCAATCTTTCTTTATCTTTTGAAATGAAAAAAAAAAAGAGAAATGAAN
GNTTAAATTCTAGTCTATTGTATCTTAAAAAACGAGTAAAAACTTCNAAATAATGAAAAAAAAAAAGAAAGAATACAAAT
GGAAATCTCTGTAATTTTTAGATAGTATAGGGGCGGATGTAGCCAAGGGATCAAGGCGGG
>32365339 ; superkingdom: Eukaryota, kingdom: Viridiplantae, phylum: Streptophyta, subclass: rosids, order: Fabales, family: Fabaceae, subfamily: Mimosoideae, tribe: Acacieae, genus: Acacia, species: Acacia ampliceps ; 32365339
TAATGCTCATAACTTCCCTCTAGATCTAGCTGCGGTTGAGGCTCCAGCTATAAATGGATAAAATCTTGGTCTTAATGTAT
ACGAGTTTTTGAACGTAAAGGAGCAATAATTAATTTATTGTTCTATCAAGAGGGTTAATATTGCTCCTTTACTTTTTAGT
AGTTTCATAGATCCATTTTTGTATTTATTTCAACATTCTTTACCTTTGTTTTAAGATAAGAAAAAAATATTGGAGTTTCA
TACTTTTTGTTTCGTTTTTACTAATTTATTTTATACGTTTTTCTCAGCAATCTTTCTTTATCTTTTTGAAATGAAAAATA
AAAAAATGAGAAATGAATGTTTTAATTCAAGTCTATTGTATCTTAGAAAACGAGTAAAAACTTCCAAATAATGAAAAAAA
AAAAAAGAAAGAATACAAATGGAAATCTCTGTAATTTTTAGATAGTATAGGGGCGGATGTAGCCAAGTGGATCAAGGC
>32365341 ; superkingdom: Eukaryota, kingdom: Viridiplantae, phylum: Streptophyta, subclass: rosids, order: Fabales, family: Fabaceae, subfamily: Mimosoideae, tribe: Acacieae, genus: Acacia, species: Acacia translucens ; 32365341
AACTTCCCTCTAGTTCTAGCTGCGGTTGAGGCTCCAGCTATAAATGGATAAAATCTTGGTCTTAATGTATACGAGTTTTT
GAACGTAAAGGAGCAATAATTAATTTATTGTTCTATCAAGAGGGTTAATATTGCTCCTTTACTTTTTAGTAGTTTCATAC
ATCAATTTTGTATTTACTTCAACATTCTTTAGCGTTGTTTTAAGATAAGAAAAAAATATTGGAGTTTCATACTTTTTGTT
TCTTTTTTACTAATTTATTTTATACGTTTTTCTCAGCAATCTTTCTTTATCTTTTGAAATGAAAAAAAAAAGAGAAGTGA
ATGTTTTAATTCTAGTCTATTGTATCTTAGAAGACGAGTAAAAACTTCCAAATAATGAAAAAAAATAAAGAAAGAATACA
ATTGGAAATCTCTGTAATTTTTAGATGGTATAGGGGCGGATGTAGCCAAGTGGATCAAGGC
>32365343 ; superkingdom: Eukaryota, kingdom: Viridiplantae, phylum: Streptophyta, subclass: rosids, order: Fabales, family: Fabaceae, subfamily: Mimosoideae, tribe: Acacieae, genus: Acacia, species: Acacia platycarpa ; 32365343
TAATGCTCATAACTTCCCTCTAGATTTAGCTGCGGTTGAGGCTCCTGCTATAAATGGATAAAATCTTGGTCTTAATGTAT
ACGAGTTTTTGAACGTAAAGGAGCAATAATTAATTTATTGTTCTATCAAGAGGGTTAATATTGCTCCTTTACTTTTTAGT
AGTTTCATACATCAATTTTGTATTTACTTCAACATTCTTTACCATTGTTTTAAGATAAGAAAAAAATATTGGAGTTTCAT
ACTTTTTGTTTCTTTTTTTACTAATTTATTTTATACGTTTTTTTTCAGCAATCTTTCTTTATCTTTTGAAATGAAAAAAA
AAAAGAAAGAATACAAATGGAAATCTCTGTAATTTTTAGATGGTATAGGGGCGGATGTAGCCAAGTGGATCAAGGCAGTG
GATTTGT
>32365345 ; superkingdom: Eukaryota, kingdom: Viridiplantae, phylum: Streptophyta, subclass: rosids, order: Fabales, family: Fabaceae, subfamily: Mimosoideae, tribe: Acacieae, genus: Acacia, species: Acacia tumida ; 32365345
TAATGCTCATAACTTCCCTCTAGATCTAGCTGCGGTTGAGGCTCCAGCTATAAATGGATAAAATCTTGGTCTTAATGTAT
ACGAGTTTTTGAACGTAAAGGAGCAATAATTAATTTATTATTCTATCAAGAGGGTTAATATTGCTCCTTTACTTTTTACC
TTTACTTTTTAGTAGTTTCATACATCAATTTTGTATTTACTTCGACATTCTTTACCGTTGTTTTAAGATAAGAAAAAGAT
ATTGGAGTTTCATACTTTTGGAAATCTCTGTAATTTTTAGATAGTATAGGGGCGGATGTAGCCAAGTGGATCAAGGCAGT
GGATTTGT
>32365347 ; superkingdom: Eukaryota, kingdom: Viridiplantae, phylum: Streptophyta, subclass: rosids, order: Fabales, family: Fabaceae, subfamily: Mimosoideae, tribe: Acacieae, genus: Acacia, species: Acacia colei ; 32365347
TAATGCTCATAACTTCCCTCTAGATCTAGCTGCGGTTGAGGCTCCAGCTATAAATGGATAAAATCTTGGTCTTAATGTAT
ACGAGTTTTTGAACGTAAAGGAGCAATAATTAATTTATTGTTCTATCAAGAAGATTAATATTGCTCCTTTACTTTTTAGT
AGTTTCATACATCAATTTTGTATTTACTTCAACATTCTTTACCGTTGTTTTAAGATAAGAAAAAAATATTGGAGTTTCAT
ACTTTTTGTTTCTTTTTTACTAATTTATTTTATACGTTTTTTTCAGCAATCTTTCTTTATCTTTTGAAATGAAAAAAAAA
AACAAAAGAAAGAATACAAATATCTCTGTAATTTTTAGATGGTTTTTAGATAGTATAGGGGCGGATGTAGCCAAGTGGAT
CAAGGC
>32365349 ; superkingdom: Eukaryota, kingdom: Viridiplantae, phylum: Streptophyta, subclass: rosids, order: Fabales, family: Fabaceae, subfamily: Mimosoideae, tribe: Acacieae, genus: Mariosousa, species: Mariosousa coulteri ; 32365349
TAATGCTCATAACTTCCCTCTAGACCTAGCTGCGGTTGAGGCTCCAGCTATAAATGGATAAAATCTTGGTCTTAATGTAT
ACGAGTTTTTGAACGTAAAGGAGCAATAATGAATTTCTTGTTCTATCAAGAGGGTTAATATTGCTCCTTTACTTTTTAGT
AGTTTCATACATCAATTTTGTATTTACTTCAACATTCTTTACCATTGTTTTAAGATAAGAAAAAAATATTGGAGTTTCAT
ACTTTTTGTTTATTTTTTACTAATTTATTTTATACGTTTTTCTCAGCAATCTTTCTTTATCTTTTGAAATGAAAAATAAA
AAAATGAGAAATGAATGTTTAAATTCTAGTCTATTGTATCTTAGAAGACGAGTAAAAACTTCAAAATAATGAAAAAAAGA
ATACAAATGGAAATCTCTTTAATTTTTAGATAGTATAGGGGCGGATGTAGCCAAGTGGATCAAGGCAGTGGATTTGTGAA
TCCACCATGCC
>32365351 ; superkingdom: Eukaryota, kingdom: Viridiplantae, phylum: Streptophyta, subclass: rosids, order: Fabales, family: Fabaceae, subfamily: Mimosoideae, tribe: Acacieae, genus: Mariosousa, species: Mariosousa dolichostachya ; 32365351
TAATGCTCATAACTTCCCTCTAGACCTAGCTGCGGTTGAGGCTCCAGCTATAAATGGATAAAATCTTGGTCTTAATGTAT
ACGAGTTTTTGAACGTAAAGGAGCAATAATGAATTTCTTGTTCTATCAAGAGGGTTAATATTGCTCCTTTACTTTTTAGT
AGTTTCATACATCAATTTTGTATTTACTTCAACATTCTTTACCATTGTTTTAAGATAAGAAAAAAATATTGGAGTTTCAT
ACTTTTTGTTTATTTTTTACTAATTTATTTTATACGTTTTTCTCAGCAATCTTTCTTTATCTTTTGAAATAAAAAATAAA
AAAATGAGAAATGAATGTTTAAATTCTAGTCTATTGTATCTTAGGAGACGAGTAAAAACTTCAAAATAATGAAAAAAGAA
TACAAATGGAAATCTCTGTAATTTTTAGATAGTATAGGGGCGGATGTAGCCAAGTGGATCAAGGCAGTGGATTTGTGAAT
CCACCAT
>32365353 ; superkingdom: Eukaryota, kingdom: Viridiplantae, phylum: Streptophyta, subclass: rosids, order: Fabales, family: Fabaceae, subfamily: Mimosoideae, tribe: Acacieae, genus: Acacia, species: Acacia galpinii ; 32365353
TAATGCTCATAACTTCCCTCTAGACCTAGCTGCGGTTGAGGCTCCAGCTATAAATGGATAAAATCTTGGTCTTAATGTAT
ACGAGTTTTTGAACGTAAAGGAGCAATAATTAATTTCTTGTTCTATCAAGAGGGTTAATATTGCTCCTTTACTTTTTAGT
AGTTTCATACATCAATTTTGTATTTATTTCAACATTCTTTACCATTGTTTTAAGATAAGAAAAAATCTTGGAGTTTCATA
CTTTTTGTTTCTTTTTTACTAATTTATTTTATACGTTTTTCTCAGCAATCTTTCTTTATCTTTTGAAATGAAAAATAAAA
AAAATGAGAAATGAATGTTTTAATTCTAGTCTATTGTATCTTCGAAGACGAGTAAAAACTTCAAAATAATGAAAAAAAAA
GAAAGAATACAAATGGAAATCTCTGTAATTTTTAGATAGTATAGGGGCGGATGTAGCCAAGTGGATCAAGGCAGTGGATT
TGTGAAT
>32966703 ; superkingdom: Eukaryota, kingdom: Viridiplantae, phylum: Streptophyta, order: Saxifragales, family: Grossulariaceae, genus: Ribes, species: Ribes alpestre ; 32966703
AGACCTAGCTGCTGTCGAAGCTCCATCTACAAATGGATAAGACTTCGGTCTTAGTGTATACGAGTTCTTGAAAATAAAGG
AGCAATAACCAATTCAATTTCTTGTTCTATCAAGAGGTTTGGTATTGCTCCTTTATTTTGTTTACATAAGTTTTAAATTT
CTTTGTTTCCACTTAGGAAAACGATTCTTATGAGTTGGTTTATTATTAAGTATCCCAATTGAGTTATGTACTAATATATT
CGCTAATTTATATAATTTATATATATATTATGTTATGTTCTTTAACCATAAAAAAAGAAATATGGGATTGGAAATTTCTG
CCTAATATTTGTATCTCAGAACTAAGAATGAATGGTATAACACTCGTTTTTTAAGAATTTATAATACTCTAATAAATAAT
AGAATAGTATAGGGGCGGATGTAGCCAAGTGG
>32966705 ; superkingdom: Eukaryota, kingdom: Viridiplantae, phylum: Streptophyta, order: Saxifragales, family: Grossulariaceae, genus: Ribes, species: Ribes aciculare ; 32966705
AGACCTAGCTGCTGTCGAAGCTCCATCTACAAATGGATAAGACTTCGGTCTTAGTGTATACGAGTTCTTGAAAATAAAGG
AGCAATAACCAATTCAATTTCTTGTTCTATCAAGAGGTTTGGTATTGCTCCTTTATTTTGTTTACATAAGTTTTAAATTT
CTTTGTTTCCACTTAGGAAAATGATTCTTATGAGTTGGTTTATTATTAAGTATCCCAATTGAGTTATGTACTAATATATT
CGCTAATTTATATAATTTATATATATATATTATGTTATGTTCTTTACCATAAAAAAAGAAATATGGGATTGGAAATTTCT
GCCTAATATTTGTATCTCAGAACTAAGAATGAATGGTATAACACTCGTTTTTTAAGANTTTATAAATACTCTAATAAATA
ATAGAATAGTATANGGGCGGATGTA
>32966707 ; superkingdom: Eukaryota, kingdom: Viridiplantae, phylum: Streptophyta, order: Saxifragales, family: Grossulariaceae, genus: Ribes, species: Ribes burejense ; 32966707
AGACCTAGCTGCTGTCGAAGCTCCATCTACAAATGGATAAGACTTCGGTCTTAGTGTATACGAGTTCTTGAAAATAAAGG
AGCAATAACCAATTCAATTTCTTGTTCTATCAAGAGGTTTGGTATTGCTCCTTTATTTTGTTTACATAAGTTTTAAATTT
CTTTGTTTCCACTTAGGAAAACGATTCTTATGAGTTGGTTTATTATTAAGTATCCCAATTGAGTTATGTACTAATATATT
CGCTAATTTATATAATTTATATATATATTATGTTATGTTCTTTACCATAAAAAAAGAAATATGGGATTGGAAATTTCTGC
CTAATATTTGTATCTCAGAACTAAGAATGAATGGTATAACACTCGTTTTTTAAGAATTTATAAATACTCTAATAAATAAT
AGAATAGTATAGGGGCGGATGTAGCCAAGTG
>32966709 ; superkingdom: Eukaryota, kingdom: Viridiplantae, phylum: Streptophyta, order: Saxifragales, family: Grossulariaceae, genus: Ribes, species: Ribes oxyacanthoides, subspecies: Ribes oxyacanthoides subsp. cognatum ; 32966709
AGACCTAGCTGCTGTCGAAGCTCCATCTACAAATGGATAAGACTTCGGTCTTAGTGTATACGAGTTCTTGAAAATAAAGG
AGCAATAACCAATTCAATTTCTTGTTCTATCAAGAGGTTTGGTATTGCTCCTTTATTTTGTTTACATAAGTTTTCAATTT
CTTTGTTTCCACTTAGGAAAATGATTCTTATGAGTTGGTTTATTATTAAGTATCCCAATTGAGTTATGTACTAATATATT
CGCTAATTTATATAATTTATATATATATTATGTTATGTTCTTTACCATAAAAAAAGAAATATGGGATTGGAAATTTCTGC
CTAATATTTGTATCTCAGAACTAAGAATGAATGGTATAACACTCGTTTTTTAAGAATTTATAAATACTCTAATAAATAAT
AGAATAGTATAGGGGCGGATGTAGCCAAGTGG
>32966711 ; superkingdom: Eukaryota, kingdom: Viridiplantae, phylum: Streptophyta, order: Saxifragales, family: Grossulariaceae, genus: Ribes, species: Ribes cynosbati ; 32966711
AGACCTAGCTGCTGTCGAAGCTCCATCTACAAATGGATAAGACTTCGGTCTTAGTGTATACGAGTTCTTGAAAATAAAGG
AGCAATAACCAATTCAATTTCTTGTTCTATCAAGAGGTTTGGTATTGCTCCTTTATTTTGTTTACATAAGTTTTCAATTT
CTTTGTTTCCACTTAGGAAAATGATTCTTATGAGTTGGTTTATTATTAAGTATCCCAATTGAGTTATGTACTAATATATT
CGCTAATTTATATAATTTATATATATATTATGTTATGTTCTTTACCATAAAAAAAGAAATATGGGATTGGAAATTTCTGC
CTAATATTTGTATCTCAGAACTAAGAATGAATGGTATAACACTCGTTTTTTAAGAATTTATAAATACTCTAATAAATAAT
AGAATAGTATAGGGGCGGATGTAGCCAAG
>32966713 ; superkingdom: Eukaryota, kingdom: Viridiplantae, phylum: Streptophyta, order: Saxifragales, family: Grossulariaceae, genus: Ribes, species: Ribes divaricatum ; 32966713
AGACCTAGCTGCTGACGAAGCTCCATCTACAAATGGATAAGACTTTCGGTCTTAGTGTATACGAGTTCTTGAAAATAAAG
GAGCAATAACCAATTCAATTTCTTGTTCTATCAAGAGGTTTGGTATTGCTCCTTTATTTTGTTTACATAAGTTTTCAATT
TCTTTGTTTCCACTTAGGAAAATGATTCTTATGAGTTGGTTTATTATTAAGTATCCCAATTGAGTTATGTACTAATATAT
TCGCTAATTTATATAATTTATATATATATTATGTTATGTTCTTTACCATAAAAAAAGAAATATGGGATTGGAAATTTCTG
CCTAATATTTGTATCTCAGAACTAAGAATGAATGGTATAACACTCGTTTTTTAAGAATTTATAAATACTCTAATAAATAA
TAGAATAGTATAGGGGCGNATGTAGCCAAGTGG
>32966715 ; superkingdom: Eukaryota, kingdom: Viridiplantae, phylum: Streptophyta, order: Saxifragales, family: Grossulariaceae, genus: Ribes, species: Ribes echinellum ; 32966715
AGACCTAGCTGCTGTCGAAGCTCCATCTACAAATGGATAAGACTTCGGTCTTAGTGTATACGAGTTCTTGAAAATAAAGG
AGCAATAACCAATTCAATTTCTTGTTCTATCAAGAGGTTTGGTATTGCTCCTTTATTTTGTTTACATAAGTTTTAAATTT
CTTTGTTTCCACTTAGGAAAATGATTCTTATGAGTTGGTTTATTATTAAGTATCCCAATTGAGTTATGTACTAATATATT
CGCTAATTTATATAATTTATATATATATTATGTTATGTTCTTTACCATAAAAAAAGAAATATGGGATTGGAAATTTCTGC
CTAATATTTGTATCTCAGAACTAAGAATGAATGGTATAACACTCGTTTTTTAAGAATTTATAAATACTCTAATAAATAAT
AGAATAGTATAGGGGCGGATGTAGCCAAGTGG
>32966717 ; superkingdom: Eukaryota, kingdom: Viridiplantae, phylum: Streptophyta, order: Saxifragales, family: Grossulariaceae, genus: Ribes, species: Ribes formosanum ; 32966717
AGACCTAGCTGCTGTCGAAGCTCCATCTACAAATGGATAAGACTTCGGTCTTAGTGTATACGAGTTCTTGAAAATAAAGG
AGCAATAACCAATTCAATTTCTTGTTCTATCAAGAGGTTTGGTATTGCTCCTTTATTTTGTTTACATAAGTTTTAAATTT
CTTTGTTTCCACTTAGGAAAACGATTCTTATGAGTTGGTTTATTATTAAGTATCCCAATTGAGTTATGTACTAATATATT
CGCTAATTTTTATAATTTATATATATATTATGTTATGTTCTTTACCATAAAAAAAGAAATATGGGATTGCAAATTTCTGC
CTAATATTTGTATCTCAGAACTAAGAATGAATGGTATAACACTCGTTTTTTAAGAATTTATAATACTCTAATAAATAATA
GAATAGTATAGGGGCGGATGTAGCCAAGTGG
>32966719 ; superkingdom: Eukaryota, kingdom: Viridiplantae, phylum: Streptophyta, order: Saxifragales, family: Grossulariaceae, genus: Ribes, species: Ribes sinanense ; 32966719
AGACCTAGCTGCTGTCGAAGCTCCATCTACAAATGGATAAGACTTCGGTCTTAGTGTATACGAGTTCTTGAAAATAAAGG
AGCAATAACCAATTCAATTTCTTGTTCTATCAAGAGGTTTGGTATTGCTCCTTTATTTTGTTTACATAAGTTTTAAATTT
CTTTGTTTCCACTTAGGAAAACGATTCTTATGAGTTGGTTTATTATTAAGTATCCCAATTGAGTTATGTACTAATATATT
CGCTAATTTATATAATTTATATATATATTATGTTATGTTCTTTACCATAAAAAAAGAAATATGGGATTGGAAATTTCTGC
CTAATATTTGTATCTCAGAACTAAGAATGAATGGTATAACACTCGTTTTTTAAGAATTTATATACTCTAATAAATAATAG
AATAGTATAGGGGCGGATGTAGCCAAGTGG
>32966721 ; superkingdom: Eukaryota, kingdom: Viridiplantae, phylum: Streptophyta, order: Saxifragales, family: Grossulariaceae, genus: Ribes, species: Ribes hirtellum ; 32966721
AGACCTAGCTGCTGTCGAAGCTCCATCTACAAATGGATAAGACTTCGGTCTTAGTGTATACGAGTTCTTGAAAATAAAGG
AGCAATAACCAATTCAATTTCTTGTTCTATCAAGAGGTTTGGTATTGCTCCTTTATTTTGTTTACATAAGTTTTAAATTT
CTTTGTTTCCACTTAGGAAAATGATTCTTATGAGTTGGTTTATTATTAAGTATCCCAATTGAGTTATGTACTAATATATT
CGCTAATTTATATAATTTATATATATATTATGTTCTTTACCATAAAAAAAGAAATATGGGATTGGAAATTTCTGCCTAAT
ATTTGTATCTCAGAACTAAGAATGAATGGTATAACACTCGTTTTTTAAGAATTTATAAATACTCTAATAAATAATAGAAT
AGTATAGGGGCGGATGTAGCCAAGTGG
>32966723 ; superkingdom: Eukaryota, kingdom: Viridiplantae, phylum: Streptophyta, order: Saxifragales, family: Grossulariaceae, genus: Ribes, species: Ribes inerme ; 32966723
AGACCTAGCTGCTGTCGAAGCTCCATCTACAAATGGATAAGACTTCGGTCNAGTGTATACGAGTTCTTGAAAATAAAGGA
GCAATAACCAATTCAATTTCTTGTTCTATCAAGAGGTTTGGTATTGCTCCTTTATTTTGTTTACATAAGTTTTCAATTTC
TTTGTTTCCACTTAGGAAAATGATTCTTATGAGTTGGTTTATTATTAAGTATCCCAATTGAGTTATGTACTAATATATTC
GCTAATTTATATAATTTATATATATATTATGTTATGTTCTTTACCATAAAAAAAGAAATATGGGATTGGAAATTTCTGCC
TAATATTTGTATCTCAGAACTAAGAATGAATGGTATAACACTCGTTTTTTAAGAATTATAATACTCTAATAAATAATAGA
ATAGTATAG
>32966725 ; superkingdom: Eukaryota, kingdom: Viridiplantae, phylum: Streptophyta, order: Saxifragales, family: Grossulariaceae, genus: Ribes, species: Ribes oxyacanthoides, subspecies: Ribes oxyacanthoides subsp. irriguum ; 32966725
AGACCTAGCTGCTGTCGAAGCTCCATCTACAAATGGATAAGACTTCGGTCTTAGTGTATACGAGTTCTTGAAAATAAAGG
AGCAATAACCAATTCAATTTCTTGTTCTATCAAGAGGTTTGGTATTGCTCCTTTATTTTGTTTACATAAGTTTTAAATTT
CTTTGTTTCCACTTAGGAAAACGATTCTTATGAGTTGGTTTATTATTAAGTATCCCAATTGAGTTATGTACTAATATATT
CGCCAATTTATATAATTTATATATATATTATGTTATGTTCTTTACCATAAAAAAAGAAATATGGGATTGGAAATTTCTGC
CTAATATTTGTATCTCAGAACTAAGAATGAATGGTATAACACTCGTTTTTTAAGAATTTATAAATACTCTAATAAATAAT
AGAATAGTATAGGGGCGGATGTAGCCAAGTGG
>32966727 ; superkingdom: Eukaryota, kingdom: Viridiplantae, phylum: Streptophyta, order: Saxifragales, family: Grossulariaceae, genus: Ribes, species: Ribes missouriense ; 32966727
AGACCTAGCTGCTGTCGAAGCTCCATCTACAAATGGATAAGACTTCGGTCTTAGTGTATACGAGTTCTTGAAAATAAAGG
AGCAATAACCAATTCAATTTCTTGTTCTATCAAGAGGTTTGGTATTGCTCCTTTATTTTGTTTACATAAGTTTTAAATTT
CTTTGTTTCCACTTAGGAAAATGATTCTTATGAGTTGGTTTATTATTAAGTATCCCAATTGAGTTATGTACTAATATATT
CGCTAATTTATATAATTTATATATATATTATGTTATGTTCTTTACCATAAAAAAAGAAATATGGGATTGGAAATTTCTGC
CTACTATTTGTATCTCAGAACTAAGAATGAATGGTATAACACTCGTTTTTTAAGAATTTNNNATACTCTATAAATAATAG
AATAGTATAGGGGCGGATGTAGCCAA
>32966729 ; superkingdom: Eukaryota, kingdom: Viridiplantae, phylum: Streptophyta, order: Saxifragales, family: Grossulariaceae, genus: Ribes, species: Ribes niveum ; 32966729
AGACCTAGCTGCTGTCGAAGCTCCATCTACAAATGGATAAGACTTCGGTCTTAGTGTATACGAGTTCTTGAAAATAAAGG
AGCAATAACCAATTCAATTTCTTGTTCTATCAAGAGGTTTGGTATTGCTCCTTTATTTTGTTTACATAAGTTTTAAATTT
CTTTGTTTCCACTTAGGAAAATGATTCTTATGAGTTGGTTTATTATTAAGTATCCCAATTGAGTTATGTACTAATATATT
CGCTAATTTATATAATTTATATATATATTATGTTATGTTCTTTACCATAAAAAAAGAAATATGGGATTGGAAATTTCTGC
CTAATATTTGTATCTCAGAACTAAGAATGAATGGTATAACACTCGTTTTTTAAGAATTTATTAATACTCTAATAAATAAT
AGAATAGTATAGGGGCGGATGTAGCCAAGTGG
>32966731 ; superkingdom: Eukaryota, kingdom: Viridiplantae, phylum: Streptophyta, order: Saxifragales, family: Grossulariaceae, genus: Ribes, species: Ribes oxyacanthoides, subspecies: Ribes oxyacanthoides subsp. oxycanthoides ; 32966731
AGACCTAGCTGCTGTCGAAGCTCCATCTACAAATGGATAAGACTTCGGTCTTAGTGTATACGAGTTCTTGAAAATAAAGG
AGCAATAACCAATTCAATTTCTTGTTCTATCAAGAGGTTTGGTATTGCTCCTTTATTTTGTTTACATAAGTTTTCAATTT
CTTGGTTTCCACTTAGGAAAATGATTCTTATGAGTTGGTTTATTATTAAGTATCCCAATTGAGTTATGTACTAATATATT
CGCTAATTTATATAATTTATATATATATTATGTTATGTTCTTTACCATAAAAAAAGAAATATGGGATTGGAAATTTCTGC
CTAATATTTGTATCTCAGAACTAAGAATGAATGGTATAACACTCGTTTTTTAAGAATTTATAATACTCTAATAAATAATA
GAATAGTATAGGGGCGGATGTAGCCA
>32966733 ; superkingdom: Eukaryota, kingdom: Viridiplantae, phylum: Streptophyta, order: Saxifragales, family: Grossulariaceae, genus: Ribes, species: Ribes rotundifolium ; 32966733
AGACCTAGCTGCTGTCGAAGCTCCATCTACAAATGGATAAGACTTCGGTCTTAGTGTATACGAGTTCTTGAAAATAAAGG
AGCAATAACCAATTCAATTTCTTGTTCTATCAAGAGGTTTGGTATTGCTCCTTTATTTTGTTTACATAAGTTTTAAATTT
CTTTGTTTCCACTTAGGAAAATGATTCTTATGAGTTGGTTTATTATTAAGTATCCCAATTGAGTTATGTACTAATATATT
CGCTAATTTATATAATTTATATATATATTATGTTCTTTACCATAAAAAAAGAAATATGGGATTGGAAATTTCTGCCTAAT
ATTTGTATCTCAGAACTAAGAATGAATGGTATAACACTCGTTTTTTAAGAATTTATAATCTCTAATAAATAATAGAATAG
TATAGGGGCGGATGTAGCCAAGTGG
>32966735 ; superkingdom: Eukaryota, kingdom: Viridiplantae, phylum: Streptophyta, order: Saxifragales, family: Grossulariaceae, genus: Ribes, species: Ribes oxyacanthoides, subspecies: Ribes oxyacanthoides subsp. setosum ; 32966735
ACCTAGCTGCTGNCGAAGCTCCATCTACAAATGGATAAGAACTTCGGTCTTAGTGNNTACGAGTTCTTGAAAATAAAGGA
GCAATAACCAATTCAATTTCTTGTTCTATCAAGAGGTTTGGTATTGCTCCTTTATTTTGTTTACATAAGTTTTCAATTTC
TTTGTTTCCACTTAGGAAAATGATTCTTATGAGTTGGTTTATTATTAAGTATCCCAATTGAGTTATGTACTAATATATTC
GCTAATTTATATAATTTATATATATATTATGTTATGTTCTTTACCATAAAAAAAGAAATATGGGATTGGAAATTTCTGCC
TAATATTTGTATCTCAGAACTAAGAATGAATGGTATAACACTCGTTTTTTAAGAATTTATAAATACTCTAATAAATAATA
GAATAGTATAGGGGCGGATGTAGCCAAGTGG
>32966737 ; superkingdom: Eukaryota, kingdom: Viridiplantae, phylum: Streptophyta, order: Saxifragales, family: Grossulariaceae, genus: Ribes, species: Ribes stenocarpum ; 32966737
AGACCTAGCTGCTGTCGAAGCTCCATCTACAAATGGATAAGACTTCGGTCTTAGTGTATACGAGTTCTTGAAAATAAAGG
AGCAATAACCAATTCAATTTCTTGTTCTATCAAGAGGTTTGGTATTGCTCCTTTATTTTGTTTACATAAGTTTTAAATTT
CTTTGTTTCCACTTAGGAAAACGATTCTTATGAGTTGGTTTATTATTAAGTATCCCAATTGAGTTATGTACTAATATATT
CGCCAATTTATATAATTTATATATATATTATGTTATGTTCTTTACCATAAAAAAAGAAATATGGGATTGGAAATTTCTGC
CTAATATTTGTATCTCAGAACTAAGAATGAATGGTATAACACTCGTTTTTTAAGAATTTATAATACTCTAATAAATAATA
GAATAGTATAGGGGCGGATGTAGCCAA
>32966739 ; superkingdom: Eukaryota, kingdom: Viridiplantae, phylum: Streptophyta, order: Saxifragales, family: Grossulariaceae, genus: Ribes, species: Ribes uva-crispa ; 32966739
AGACCTAGCTGCTGTCGAAGCTCCATCTACAAATGGATAAGACTCGGTCTTAGTGTATACGAGTTCTTGAAAATAAAGGA
GCAATAACCAATTCAATTTCTTGTTCTATCAAGAGGTTTGGTATTGCTCCTTTATTTTGTTTACATAAGTTTTAAATTTC
TTTGTTTCCACTTAGGAAAATGATTCTTATGAGTTGGTTTATTATTAAGTATCCCAATTGAGTTATGTACTAATATATTC
GCTAATTTATATATATATTATGTTATGTTCTTTACCATAAAAAAAGAAATATGGGATTGGAAATTTCTGCCTAATATTTG
TATCTCAGAACTAAGAATGAATGGTATAACACTCGTTTTTTAAGAATTTATAATCTCTAATAAATAATAGAATAGTATAG
GGGCGGATGTAGCCAAGTGG
>32966741 ; superkingdom: Eukaryota, kingdom: Viridiplantae, phylum: Streptophyta, order: Saxifragales, family: Grossulariaceae, genus: Ribes, species: Ribes amarum ; 32966741
AGACCTAGCTGCTGTCGAAGCTCCATCTACAAATGGATAAGACTTCGGTCTTAGTGTATACGAGTTCTTGAAAATAAAGG
AGCAATAACCAATTCAATTTCTTGTTCTATCAAGAGGTTTGGTATTGCTCCTTTATTTTGTTTACATAAGTTTTAAATTT
CGTTGTTTCCACTTAGGAAAATTATTCTTATGAGTTGGTTTATTATTAAGTATCCCAATTGAGTTATGTACTAATATATT
CGCTAATTTATATATATATTATGTTCTTTACCATAAAAAAAGAAATATGGGATTGGAAATTTCTGCCTAATATTTGTATC
TCAGAACTAAGAATGAATGGTATAACACTCGTTTTTTAAGNNNNNNNNATACTCTAATAAATAATAGAATAGTATAGGGG
CGGATGTAGCCAA
>32966743 ; superkingdom: Eukaryota, kingdom: Viridiplantae, phylum: Streptophyta, order: Saxifragales, family: Grossulariaceae, genus: Ribes, species: Ribes binominatum ; 32966743
AGACCTAGCTGCTGTCGAAGCTCCATCTACAAATGGATAAGACTTCGGTCTTAGTGTATACGAGTTCTTGAAAATAAAGG
AGCAATAACCAATTCAATTTCTTGTTCTATCAAGAGGTTTGGTATTGCTCCTTTATTTTGTTTACATAAGTTTTAAATTT
CGTTGTTTCCACTTAGGAAAATTATTCTTATGAGTTGGTTTATTATTAAGTATCCCAATTGAGTTATGTACTAATATATT
CGCTAATTTATATATATATTATGTTCTTTACCATAAAAAAAGAAATATGGGATTGGAAATTTCTGCCTAATATTTGTATC
TCAGAACTAAGAATGAATGGTATAACACTCGTTTTTTAAGAATTTATAAATACTCTAATAAATAATAGAATAGTATAGGG
GCGGATGTAGCCAAGTGG
>32966745 ; superkingdom: Eukaryota, kingdom: Viridiplantae, phylum: Streptophyta, order: Saxifragales, family: Grossulariaceae, genus: Ribes, species: Ribes californicum ; 32966745
AGACCTAGCTGCTGTCGAAGCTCCATCTACAAATGGATAAGACTTCGGTCTTAGTGTATACGAGTTCTTGAAAATAAAGG
AGCAATAACCAATTCAATTTCTTGTTCTATCAAGAGGTTTGGTATTGCTCCTTTATTTTGTTTACATAAGTTTTAAATTT
CTTTGTTTCCACTTAGGAAAATTATTCTTATGAGTTGGTTTATTATTAAGTATCCCAATTGAGTTATGTACTAATATATT
CGCTAATTTATATATATATTATGTTCTTTACCATAAAAAAAGAAATATGGGATTGGAAATTTCTGCCTAATATTTGTATC
TCAGAACTAAGAATGAATGGTATAACACTCGTTTTTTAAGAATTTATAAATACTCTAATAAATAATAGAATAGTATAGGG
GCGGATGTAGCCAAGTGG
>32966747 ; superkingdom: Eukaryota, kingdom: Viridiplantae, phylum: Streptophyta, order: Saxifragales, family: Grossulariaceae, genus: Ribes, species: Ribes lobbii ; 32966747
AGACCTAGCTGCTGTCGAAGCTCCATCTACAAATGGATAAGACTTCGGTCTTAGTGTATACGAGTTCTTGAAAATAAAGG
AGCAATAACCAATTCAATTTCTTGTTCTATCAAGAGGTTTGGTATTGCTCCTTTATTTTGTTTACATAAGTTTTAAATTT
CGTTGTTTCCACTTAGGAAAATTATTCTTATGAGTTGGTTTATTATTAAGTATCCCAATTGAGTTATGTACTAATATATT
CGCTAATTTATATATATATTATGTTCTTTACCATAAAAAAAGAAATATGGGATTGGAAATTTCTGCCTAATATTTGTATC
TCAGAACTAAGAATGAATGGTATAACACTCGTTTTTTAAGAATTTATAAATACTCTAATAAATAATAGAATAGTATAGGG
GCGGATGTAGCCAAGTGG
>32966749 ; superkingdom: Eukaryota, kingdom: Viridiplantae, phylum: Streptophyta, order: Saxifragales, family: Grossulariaceae, genus: Ribes, species: Ribes menziesii ; 32966749
AGACCTAGCTGCTGTCGAAGCTCCATCTACAAATGGATAAGACTTCGGTCTTAGTGTATACGAGTTCTTGAAAATAAAGG
AGCAATAACCAATTCAATTTCTTGTTCTATCAAGAGGTTTGGTATTGCTCCTTTATTTTGTTTACATAAGTTTTAAATTT
CGTTGTTTCCACTTAGGAAAATTATTCTTATGAGTTGGTTTATTATTAAGTATCCCAATTGAGTTATGTACTAATATATT
CGCTAATTTATATATATATTATGTTCTTTACCATAAAAAAAGAAATATGGGATTGGAAATTTCTGCCTAATATTTGTATC
TCAGAACTAAGAATGAATGGTATAACACTCGTTTTTTAAGAATTTATAAATACTCTAATAAATAATAGAATAGTATAGGG
GCGGATGTAGCCAAGTGG
>32966751 ; superkingdom: Eukaryota, kingdom: Viridiplantae, phylum: Streptophyta, order: Saxifragales, family: Grossulariaceae, genus: Ribes, species: Ribes roezlii ; 32966751
AGACCTAGCTGCTGTCGAAGCTCCATCTACAAATGGATAAGACTTCGGTCTTAGTGTATACGAGTTCTTGAAAATAAAGG
AGCAATAACCAATTCAATTTCTTGTTCTATCAAGAGGTTTGGTATTGCTCCTTTATTTTGTTTACATAAGTTTTAAATTT
CGTTGTTTCCACTTAGGAAAATTATTCTTATGAGTTGGTTTATTATTAAGTATCCCAATTGAGTTATGTACTAATATATT
CGCTAATTTATATATATATTATGTTCTTTACCATAAAAAAAGAAATATGGGATTGGAAATTTCTGCCTAATATTTGTATC
TCAGAACTAAGAATGAATGGTATAACACTCGTTTTTTAAGAATTTATAAATACTCTAATAATAATAGAATAGTATAGGGG
CGGATGTAGCCAAGTGG
>32966753 ; superkingdom: Eukaryota, kingdom: Viridiplantae, phylum: Streptophyta, order: Saxifragales, family: Grossulariaceae, genus: Ribes, species: Ribes speciosum ; 32966753
AGACCTAGCTTCTGTCGAAGCTCCATCTACAAATGGATAAGACTTCGGTCTTAGTGTATACGAGTTCTTGAAAATAAAGG
AGCAATAACCAATTCAATTTCTTGTTCTATCAAGAGGTTTGGTATTGCTCCTTTATTTTGTTTACATAAGTTTTAAATTT
CTTTGTTTCCACTTAGGAAAATTATTCTTATGAGTTGGTTTATTATTAAGTATCCCAATTGAGTTATGTACTAATATATT
CGCTAATTTATATATATATTATGTTCTTTACCATAAAAAAAGAAATATGGGATTGGAAATTTCTGCCTAATATTTGTATC
TCAGAACTAAGAATGAATGGTATAACACTCGTTTTTTAAGAATTTATAAATACTCTAATAATAATAGAATAGTATAGGGG
CGGATGTAGCCAAGTGG
>32966755 ; superkingdom: Eukaryota, kingdom: Viridiplantae, phylum: Streptophyta, order: Saxifragales, family: Grossulariaceae, genus: Ribes, species: Ribes velutinum ; 32966755
AGACCTAGCTGCTGTCGAAGCTCCATCTACAAATGGATAAGACTTCGGTCTTAGTGTATACGAGTTCTTGAAAATAAAGG
AGCAATAACCAATTCAATTTCTTGTTCTATCAAGAGGTTTGGTATTGCTCCTTTATTTTGTTTACATAAGTTTTAAATTT
CTTTGTTTCCACTTAAGAAAATTATTCTTATGAGTTGGTTTATTATTAAGTATCCCAATTGAGTTATGTACTAATATATT
CGCTAATTTATATATATATTATGTTCTTTACCATAAAAAAAGAAATATGGGATTGGAAATTTCTGCCTAATATTTGTATC
TCAGAACTAAGAATGAATGGTATAACACTCGTTTTTTAAGAATTTATAAATACTCTAATAAATAATAGAATAGTATAGGG
GCGGATGTAGCCAAGTGG
>32966757 ; superkingdom: Eukaryota, kingdom: Viridiplantae, phylum: Streptophyta, order: Saxifragales, family: Grossulariaceae, genus: Ribes, species: Ribes watsonianum ; 32966757
AGACCTAGCTGCTGTCGAAGCTCCATCTACAAATGGATAAGACTTCGGTCTTAGTGTATACGAGTTCTTGAAAATAAAGG
AGCAATAACCAATTCAATTTCTTGTTCTATCAAGAGGTTTGGTATTGCTCCTTTATTTTGTTTACATAAGTTTTAAATTT
CGTTGTTTCCACTTAGGAAAATTATTCTTATGAGTTGGTTTATTATTAAGTATCCCAATTGAGTTATGTACTAATATATT
CGCTAATTTATATATATATTATGTTCTTTACCATAAAAAAAGAAATATGGGATTGGAAATTTCTGCCTAATATTTGTATC
TCAGAACTAAGAATGAATGGTATAACACTCGTTTTTTAAGAATTTATAAATACTCTAATAAATAATAGAATAGTATAGGG
GCGGATGTAGCCAAGTGG
>32966759 ; superkingdom: Eukaryota, kingdom: Viridiplantae, phylum: Streptophyta, order: Saxifragales, family: Grossulariaceae, genus: Ribes, species: Ribes cereum ; 32966759
CTAGCTGCTGTNGAAGCTCCATCTACAAATGGATAAGACTTCGGTCTTAGTGTATACGAGTTCTTGAAAATAAAGGAGCA
ATAACCAATTCAATTTCTTGTTCTATCAAGAGGTTTGGTATTGCTCCTTTATTTTGTTTACATAAGTTTTAAATTTCTTT
GTTTCCACTTAGGAAAATGATTCTTATGAGTTGGTTTATTATTTAGTATCCCAGTTGAGTTATGTACTAATATATTCGCT
AATTTATATATATATTATGCTCTTTACCATAAAAAAAAGAAATATGGGATTGGAAATTTCTGCCTAATATTTGTATCTCA
GAACTAAGAATGAATGTTATAACACTCGTTTTTTAAGAATTTATAAATACTCTAATAAATAATAGAATAGTATAGGGGCG
GATGTANCCAAGTGG
>32966761 ; superkingdom: Eukaryota, kingdom: Viridiplantae, phylum: Streptophyta, order: Saxifragales, family: Grossulariaceae, genus: Ribes, species: Ribes indecorum ; 32966761
AGACCTAGCTGCTGTTGAAGCTCCATCTACAAATGGATAAGACTTCGGTCTTAGTGTATACGAGTTCTTGAAAATAAAGG
AGCAATAACCAATTCAATTTCTTGTTCTATCAAGAGGTTTGGTATTGCTCCTTTATTTTGTTTACATAAGTTTTAAATTT
CTTTGTTTCCACTTAGGAAAATGGTTCTTATGAGTTGGTTTATTATTTAGTATCCCAGTTGAGTTATGTACTAATATATT
CGCTAATTTATATATTATGTTCTTTACCATAAAAAAAAGAAATATGGGATTGGAAATTTCTGCCTAATAGTTGTATCTCA
GAACTAAGAATGAATGTTATAACACTCGTTTTTTAAGAATTTATAAATACTCGAATAAATAATAGAATAGTATAGGGGCG
GATGTAGCCAAGTGG
>32966763 ; superkingdom: Eukaryota, kingdom: Viridiplantae, phylum: Streptophyta, order: Saxifragales, family: Grossulariaceae, genus: Ribes, species: Ribes malvaceum ; 32966763
AGACCTAGCTGCTGTTGAAGCTCCATCTACAAATGGATAAGACTTCGGTCTTAGTGTATACGAGTTCTTGAAAATAAAGG
AGCAATAACCAATTCAATTTCTTGTTCTATCAAGAGGTTTGGTATTGCTCCTTTATTTTGTTTACATAAGTTTTAAATTT
CTTTGTTTCCACTTAGGAAAATGGTTCTTATGAGTTGGTTTATTATTTAGTATCCCAGTTGAGTTATGTACTAATATATT
CGCTAATTTATATATATATTATGTTCTTTACCATAAAAAAAAGAAATATGGGATTGGAAATTTCTGCCTAATAGTTGTAT
CTCAGAACTAAGAATGAATGTTATAACACTCGTTTTTTAAGAATTTATAAATACTCGAATAAATAATAGAATAGAATAGT
ATAGGGGCGGATGTAGCCAAGTGG
>32966765 ; superkingdom: Eukaryota, kingdom: Viridiplantae, phylum: Streptophyta, order: Saxifragales, family: Grossulariaceae, genus: Ribes, species: Ribes nevadense ; 32966765
AGCCCTAGCTGCTGTTGAAGCTCCATCTACAAATGGATAAGACTTCGGTCTTAGTGTATACGAGTTCTTGAAAATAAAGG
AGCAATAACCAATTCAATTTCTTGTTCTATCAAGAGGTTTGGTATTGCTCCTTTATTTTGTTTACATAAGTTTTAAATTT
CTTTGTTTCCACTTAGGAAAATGATTCTTATGAGTTGGTTTATTATTTAGTATCCCAGTTGAGTTATGTACTAATATATT
CGCTAATTTATATATATATTATGCTCTTTACCATAAAAAAAAGAAATATGGGATTGGAAATTTCTGCCTAATATTTGTAT
CTCAGAACTAAGAATGAATGTTATAACACTCGTTTTTTAAGAATTTATAAATACTCTAATAAATAATAGAATAGTATAGG
GGCGGATGTAGCCAAGTGG
>32966767 ; superkingdom: Eukaryota, kingdom: Viridiplantae, phylum: Streptophyta, order: Saxifragales, family: Grossulariaceae, genus: Ribes, species: Ribes sanguineum ; 32966767
AGACCTAGCTGCTGTTGAAGCTCCATCTACAAATGGATAAGACTTCGGTCTTAGTGTATACGAGTTCTTGAAAATAAAGG
AGCAATAACCAATTCAATTTCTTGTTCTATCAAGAGGTTTGGTATTGCTCCTTTATTTTGTTTACATAAGTTTTAAATTT
CTTTGTTTCCACTTAGGAAAATGATTCTTATGAGTTGGTTTATTATTTAGTATCCCAGTTGAGTTATGTACTAATATATT
CGCTAATTTATATATATATTATGCTCTTTACCATAAAAAAAAGAAATATGGGATTGGAAATTTCTGCCTAATATTTGTAT
CTCAGAACTAAGAATGAATGTTATAACACTCGTTTTTTAAGAATTTATAAATACTCTAATAAATAATAGAATAGTATAGG
GGCGGATGTAGCCAAGTGG
>32966769 ; superkingdom: Eukaryota, kingdom: Viridiplantae, phylum: Streptophyta, order: Saxifragales, family: Grossulariaceae, genus: Ribes, species: Ribes lacustre ; 32966769
AGACCTAGCTGCTGTCGAAGCTCCATCTACAAATGGATAAGACTTCGGTCTTAGTGTATACGAGTTCTTGAAAATAAAGG
AGCAATAACCAATTCAATTTCTTGTTCTATCAAGAGGTTTGGTATTGCTCCTTTATTTTGTTTACATAAGTTTTAAATTG
ATTTGTTTCCACTTAGGAAAATGATTCTTATGAGTTGGTTTATTATTAAGTATCCCAATTGAGTTATGTACTAATATATT
CGCTAATTTATATATATATTATGTTTTTTACCATAAAAAAAAGAAATATGGGATTGGAAATTTCTGCCTAATATTTGTAT
CTCAGAACTAAGAATGAATGGTATAACACTCGTTTTTTAAGAATTTATAAATACTCTAATAAATAATAGAATAGTATAGG
GGCGGATGTAGCCAAGTGG
>32966771 ; superkingdom: Eukaryota, kingdom: Viridiplantae, phylum: Streptophyta, order: Saxifragales, family: Grossulariaceae, genus: Ribes, species: Ribes montigenum ; 32966771
AGACCTAGCTGCTGTCGAAGCTCCATCTACAAATGGATAAGACTTCGGTCTTAGTGTATACGAGTTCTTGAAAATAAAGG
AGCAATAACCAATTCAATTTCTTGTTCTATCAAGAGGTTTGGTATTGCTCCTTTATTTTGTTTACATAAGTTTTAAATTT
CTTTGTTTCCACTTAAGAAAATGATTCTTATGAGTTGGTTTATTATTAAGTATCCCAATTGAGTTATGTACTAATATATT
CGCTAATTTATATATATATTATATTCTTTACCATAAAAAAAAGAAATATGGGATTGGAAATTTCTGCCTAATATTTGTAT
CTCAGAACTAAGAATGAATGCTATAACACTCGTTTTTTAAGAATTTATAAATACTCTAATAAATAATAGAATAGTATAGG
GGCGGATGTAGCCAAGTGG
>32966773 ; superkingdom: Eukaryota, kingdom: Viridiplantae, phylum: Streptophyta, order: Saxifragales, family: Grossulariaceae, genus: Ribes, species: Ribes alpinum ; 32966773
AGACCTAGCTGCTGTCGAAGCTCCATCTACAAATGGATAAGACTTCGGTCTTAGTGTATACGAGTTCTTGAAAATAAAGG
AGCAATAACCAATTCAATTTCTTGTTCTATCAAGAGGTTTGGTATTGCTCCTTTATTTTGTTTACATAAGTTTTTAATTT
CTTTGTTTCCACTTAAGAAAATGAGTCTTATGAGTTGGTTTATTATTAAGTATCCCAATTGAGTTATGTACTAATATATT
CGCTAATTTATATATATATTATGTTCTTTACCAAATATGGGATTGGAAATTTCTGCCTAATAGTTGTATCTCAGAACTAC
GAATGAATGGTATAACACTCGTTTTTTAAGAATTTATAAATACTATAATAAATAATAGAATAGTATAGGGGCGGATGTAG
CCAAGTGG
>32966775 ; superkingdom: Eukaryota, kingdom: Viridiplantae, phylum: Streptophyta, order: Saxifragales, family: Grossulariaceae, genus: Ribes, species: Ribes diacanthum ; 32966775
CTACAAATGGATAAGAACTTCGGTCCTTAGTGTATACGAGTTCTTGAAAATAAAGGAGCAATAACCAATTCAATTTCTTG
TTCTATCAAGAGGTTTGGTATTGCTCCTTTATTTTGTTTACATAAGTTTTTAATTTCTTTGTTTCCACTTAAGAAAATGA
GTCTTATGAGTTGGTTTATTATTAAGTATCCCAATTGAGTTATGTACTAATATATTCGCTAATTTATATATATATTATGT
TCTTTACCAAATATGGGATTGGAAATTTCTGCCTAATAGTTGTATCTCAGAACTACGAATGAATGGTATAACACTCGTTT
TTTAAGAATTTATAAATACTATAATAAATAATAGAATAGTATAGGGGCGGATGTAGCCAAGTGG
>32966777 ; superkingdom: Eukaryota, kingdom: Viridiplantae, phylum: Streptophyta, order: Saxifragales, family: Grossulariaceae, genus: Ribes, species: Ribes giraldii ; 32966777
AGTGTATACGAGTTCTTGAAAATAAAGGAGCAATAACCAATTCAATTTCTTGTTCTATCAAGAGGTTTGGTATTGCTCCT
TTATTTTGTTTACATAAGTTTTTAATTTCTTTGTTTCCACTTAAGAAAATGAGCTTATGAGTTGGTCTATTATTAAGTAT
CCCAATTGAGTTATGTACTAATATATTCGCTAATTTATATATATATTATGTTCTTTACCAAATATGGGATTGGAAATTTC
TGCCTAATATTTGTATCTCAGAACTACGAATGAATGGTATAACACTCGTTTTTTAAGAATTTATAAATACTATAATAAAT
AATAGAATAGTATAGGGGCGGATGTAGCCAAGTGG
>32966778 ; superkingdom: Eukaryota, kingdom: Viridiplantae, phylum: Streptophyta, order: Saxifragales, family: Grossulariaceae, genus: Ribes, species: Ribes glaciale ; 32966778
AGACCTAGCTGCTGTCGAAGCTCCATCTACAAATGGATAAGACTTCGGTCTTAGTGTATACGAGTTCTTGAAAATAAAGG
AGCAATAACCAATTCAATTTCTTGTTCTATCAAGAGGTTTGGTATTGCTCCTTTATTTTGTTTACATAAGTTTTGAATTT
CTTTGTTTCCACTTAAGAAAATGATTCTTATGAGTTGGTTTATTATTAAGTATCCCAATTGAGTTATGTACTAATATATT
CGCTAATTTATATATATATTATGTTCTTTACCATAAAAAAAATATGGGATTGGCAATTTCTGCCTAATATTTGTATCTCA
GAACTACGAATGAATGGTATAACACCCATTTTTTAAGAATTTATAAATACTATAATAAATAATAGAATAGTATAGGGGCG
GATGTAGCCAAGTGG
>32966780 ; superkingdom: Eukaryota, kingdom: Viridiplantae, phylum: Streptophyta, order: Saxifragales, family: Grossulariaceae, genus: Ribes, species: Ribes komarovii ; 32966780
AGACCTAGCTGCTGTCGAAGCTCCATCTACAAATGGATAAGACTTCGGTCTTAGTGTATACGAGTTCTTGAAAATAAAGG
AGCAATAACCAATTCAATTTCTTGTTCTATCAAGAGGTTTGGTATTGCTCCTTTATTTTGTTTACATAAGTTTTTAATTT
CTTTGTTTCCACTTAATAAAATGAGTCTTATGAGTTGGTTTATTATTAAGTATCCCAATTGAGTTATGTACTAATATATT
CGCTAATTTATATATATATTATGTTCTTTACCAAATATGGGATTGGAAATTTCTGCCTAATATTTGTATCTCAGAACTAC
GAATGAATGGTATAACACTCGTTTTTTAAGAATTTATAAATACTATAATAAATAATAGAATAGTATAGGGGCGGATGTAG
CCAAGTGG
>32966782 ; superkingdom: Eukaryota, kingdom: Viridiplantae, phylum: Streptophyta, order: Saxifragales, family: Grossulariaceae, genus: Ribes, species: Ribes orientale ; 32966782
AGACTTAGCTGCTGTCGAAGCTCCATCTACAAATGGATAAGACTTCGGTCTTAGTGTATACGAGTTCTTGAAAATAAAGG
AGCAATAACCAATTCAATTTCTTGTTCTATCAAGAGGTTTGGTATTGCTCCTTTATTTTGTTTACATAAGTTTTGAATTT
CTTTGTTTCCACTTAAGAAAATGATTCTTATGAGTTGGTTTATTATTAAGTATCCCAATTGAGTTATGTACTAATATATT
CGCTAATTTATATATATATTATGTTCTTTACCATAAAAAAAATATGGGATTGGCAATTTCTGACTAATATTTGTATCTCA
GAACTACGAATGAATGGTATAACACCCATTTTTTAAGAATTTATAAATACTATAATAAATAATAGAATAGTATAGGGGCG
GATGTAGCCAAGTGG
>32966784 ; superkingdom: Eukaryota, kingdom: Viridiplantae, phylum: Streptophyta, order: Saxifragales, family: Grossulariaceae, genus: Ribes, species: Ribes tenue ; 32966784
AGACCTAGCTGCTGTCGAAGCTCCATCTACAAATGGATAAGACTTCGGTCTTAGTGTATACGAGTTCTTGAAAATAAAGG
AGCAATAACCAATTCAATTTCTTGTTCTATCAAGAGGTTTGGTATTGCTCCTTTATTTTGTTTACATAAGTTTTGAATTT
CTTTGTTTCCACTTAAGAAAATGATTCTTATGAGTTGGTTTATTATTAAGTATCCCAATTGAGTTATGTACTAATATATT
CGCTAATTTATATATATATTATGTTCTTTACCATAAAAAAAATATGGGATTGGCAATTTCTGCCTAATATTTGTATCTCA
GAACTACGAATGAATGGTATAACACCCATTTTTTAAGAATTTATAACATACTATAATAATATAGAATAGAATAGTATAGG
GGCGGATGTAGCCAAGTGG
>32966786 ; superkingdom: Eukaryota, kingdom: Viridiplantae, phylum: Streptophyta, order: Saxifragales, family: Grossulariaceae, genus: Ribes, species: Ribes aureum ; 32966786
AGACCTAGCTGCTGTCGAAGCTCCATCTACAAATGGATAAGACTTCGGTCTTAGTGTATACGAGTTCTTGAAAATAAAGG
AGCAATAACCAATTCAATTTCTTGTTCTATCAAGAGGTTTGGTATTGCTCCTTTATTTTGTTTACATAAGTTTTAAATTT
CTTTGTTTCCATTTAAGAAAATGATTCTTATGGGTTGGTTTATTATTAAGTATCCCAATTTAGTTATGTACTAATATATT
TGCTAATTTATATCTATATTATGTTCTTTACCATAAAAAAAAAAAAGAAATATGGGATTGGAAATTTCTACCTAATAGTT
GTATCTCAGAACTAAGAATGAATGGTATAACACTCGTTTTTTAAGAATTTATAAATACTATAATAAATAATAGAATAGTA
TAGGGGCGGATGTAGCCAAGTGG
>32966788 ; superkingdom: Eukaryota, kingdom: Viridiplantae, phylum: Streptophyta, order: Saxifragales, family: Grossulariaceae, genus: Ribes, species: Ribes odoratum ; 32966788
AGACCTAGCTGCTGTCGAAGCTCCATCTACAAATGGATAAGACTTCGGTCTTAGTGTATACGAGTTCTTGAAAATAAAGG
AGCAATAACCAATTCAATTTCTTGTTCTATCAAGAGGTTTGGTATTGCTCCTTTATTTTGTTTACATAAGTTTTAAATTT
CTTTGTTTCCATTTAAGAAAATGATTCTTATGGGTTGGTTTATTATTAAGTATCCCAATTTAGTTATGTACTAATATATT
TGCTAATTTATATCTATATTATGTTCTTTACCATAAAAAAAAGAAATATGGGATTGGAAATTTCTGCCTAATAGTTGTAT
CTCAGAACTAAGAATGAATGGTATAACACTCGTTTTTTAAGAATTTATAAATACTATAATAATATAGAATAGTATAGGGG
CGGATGTAGCCAAGTGG
>32966790 ; superkingdom: Eukaryota, kingdom: Viridiplantae, phylum: Streptophyta, order: Saxifragales, family: Grossulariaceae, genus: Ribes, species: Ribes bracteosum ; 32966790
AGTGTATACGAGTTCTTGAAAATAAAGGAGCAATAACCAATTCAATTTCTTGTTCTATCAAGAGGTTTGGTATTGCTCCT
TTATTTTGTTTACATAAGTTTTAAATTTCTTTGTTTCCATTTAAGAAAATATCTTATGAGTTGGTTTATTATTAAGTATC
CCAATTGAGTTATGTACTAATATATTCGCTAATTTATATCTATATTATGTTCTTTACCATAAAAAAAAAAAGAAATATGG
GATTGGAAATTTCTGCCTAATATTTGTATCTCAGAACTAAGAATGAATGGTATAACACTCGTTTTTTAAGAATTTATAAA
TACGATAACTATAATAATAATAGAATAGTATAGGGGCGGATGTAGCCAAGTGG
>32966791 ; superkingdom: Eukaryota, kingdom: Viridiplantae, phylum: Streptophyta, order: Saxifragales, family: Grossulariaceae, genus: Ribes, species: Ribes fasciculatum ; 32966791
AGACCTAGCTGCTGTCGAAGCTCCATCTACAAATGGATAAGAACTTCGGNCTAAGTGGNNTACGAGTTCTTGAAAATAAA
GGAGCAATACCCAATTCAATTTCTTGTTCTATCAAGAGGTTTGGTATTGCTCCTTTATTTTGTTTACATAAGTTTTAAAT
TTCTTTGTTTCCACTTAGGAAAATGATTCTTATGAGTTGGTTTATTATTAAGTATCCCAATTGAGTTATGTACTAATATA
TTCGCCAATTTATATATATATTATGTTCTTTACCATAAAAAAAAATATGGGATTGAAATTTCTGCCTAATATTTGTATCT
CAGAACTAAAAATGAATGGTATAACACTCGTTTTTTAGGAATTTATAAATACTATAATAAATACTAGAATAGTATAGGGG
CGGATGTAGCCAAGTGG
>32966793 ; superkingdom: Eukaryota, kingdom: Viridiplantae, phylum: Streptophyta, order: Saxifragales, family: Grossulariaceae, genus: Ribes, species: Ribes glandulosum ; 32966793
AGACCTAGCTGCTGTCGAAGCTCCATCTACAAATGGATAAGACTTCGGTCTTAGTGGTATACGAGTTCTTGAAAATAAAG
GAGCAATAACCAATTCAATTTCTTGTTCTATCAAGAGGTTTGGTATTGCTCCTTTATTTTGTTTACATAAGTTTTAAATT
TCTTTGTTTCCATTTAAGAAAATGATTCTTATGAGTTGGTTTATTATTAAGTATCCCAATTGAGTTATGTACTAATATAT
TCGCTAATTTATATCTATATTATGTTCTTTACCATAAAAAAAAAAAAAGAAATACGGGATTGGAAGTTTCTGCCTAATAT
TTGTATCTCAGAACTAAGAATGAATGGTATAACACTCGTTTTTTAAGAATTTATAAATACTATAATAAATAATAGAATAG
TATAGGGGCGGATGTAGCCAAGTGG
>32966795 ; superkingdom: Eukaryota, kingdom: Viridiplantae, phylum: Streptophyta, order: Saxifragales, family: Grossulariaceae, genus: Ribes, species: Ribes himalense ; 32966795
AGACCTAGCTGCTGTCGAAGCTCCATCTACAAATGGATAAGACTTCGGTCTTAGTGTATACGAGTTCTTGAAAATAAAGG
AGCAATAACCAATTCTTGTTCTATCAAGAGGTTTGGTATTGCTCCTTTATTTTGTTTACATAAGTTTTAAATTTCTTTGT
TTCCACTTAGGAAAATGATTCTTATGAGTTGGTTTAGTATTAAGTATCCCAATTAAGTTATGTACTAATATATTCGCTAA
TTTTTATATATATTATGTTCTTTACCATAAAAAAAAAGAAATATGGGATTGGAAATTTCTGACTAATATTTGTATCTCAG
AACTAAGAATGAATGGTATAACACTCGTTTTTTAAGAATTTAGAAATACTATAATAAAAAATAGAATAGTATAGGGGCGG
ATGTAGCCAAGTGG
>32966797 ; superkingdom: Eukaryota, kingdom: Viridiplantae, phylum: Streptophyta, order: Saxifragales, family: Grossulariaceae, genus: Ribes, species: Ribes mandshuricum ; 32966797
AAGCTCCATCTACAAATGGATAAGACTTCGGNCTTAGTGTATACGAGTTCTTGAAAATAAAGGAGCAATAACCAATTCTT
GTTCTATCAAGAGGTTTGGTATTGCTCCTTTATTTTGTTTACATAAGTTTTAAATTTCTTTGTTTCCACTTAGGAAAATG
ATTCTTATGAGTTGGTTTAGTATTAAGTATCCCAATTAAGTTATGTACTAATATATTCGCTAATTTATATATATATTATG
TTCTTTACCATAAAAAAAAGAAATATGGGATTGGAAATTTCTGACTAATATTTGTATCTCAGAACTAAGAATGAATGGTA
TAACACTCGTTTTTTAAGAATTTAGAAATACTATAATAAAAAATAGAATAGTATAGGGGCGGATGTAGCCAAGTGG
>32966799 ; superkingdom: Eukaryota, kingdom: Viridiplantae, phylum: Streptophyta, order: Saxifragales, family: Grossulariaceae, genus: Ribes, species: Ribes rubrum ; 32966799
AGACCTAGCTGCTGTCGAAGCTCCATCTACAAATGGATAAGACTTCGGTCTTAGTGTATACGAGTTCTTGAAAATAAAGG
AGCAATAACCAATTCTTGTTCTATCAAGAGGTTTGGTATTGCTCCTTTATTTTGTTTACATAAGTTTTAAATTTCTTTGT
TTCCACTTAGGAAAATGATTCTTATGAGTTGGTTTAGTATTAAGTATCCAATTAAGTTATGTACTAATATATTCGCTAAT
TTATATATATATTATGTTCTTTACCATAAAAAAAAAGAAATTATGGGATTGGAAATTTCTGACTAATATTTGTATCTCAG
AACTAAGAATGAATGGTATAACACTCGTTTTTTAAGAATTTAGAAATACTATAATAAAAAATAGAATAGTATAGGGGCGG
ATGTAGCCAAGTGG
>32966801 ; superkingdom: Eukaryota, kingdom: Viridiplantae, phylum: Streptophyta, order: Saxifragales, family: Grossulariaceae, genus: Ribes, species: Ribes triste ; 32966801
AGACCTAGCTGCTGTCGAAGCTCCATCTACAAATGGATAAGACTTCGGGCTTAGTGTATACGAGTTCTTGAAAATAAAGG
AGCAATACCATTCAATTTCTTGTTCTATCAAGAGGTTTGGTATTGCTCCTTTATTTTGTTTACATAAGTTTTAAATTTCT
TTGTTTCCACTTAGGAAAATGATTCTTATGAGTTGGTTTATTATTAAGTATCCCAATTGAGTTATGTACTAATATATTCG
CCAATTTATATATATATTATGTTCTTTACCATAAAAAAAAATATGGGATTGAAATTTCTGCCTAATATTTGTATCTCAGA
ACTAAAAATGAATGGTATAACACTCGTTTTTTAGGAATTTATAAATACTATAATAAATACTAGAATAGTATAGGGGCGGA
TGTAGCCAAGTGG
>32966803 ; superkingdom: Eukaryota, kingdom: Viridiplantae, phylum: Streptophyta, order: Saxifragales, family: Iteaceae, genus: Itea, species: Itea virginica ; 32966803
AGATCTAGCTGCTGNTGAAGCTCCATCTACAAATGGATAAGACTTAGGTCTTAGTCTATACGAGTTCTTGAAAGTAAAAT
AAAGGAGCAATAACCAATTTCTTGTTCTCTCAAGAAACTTGGTATTGCTCCTTTATTTGGTTTATATAAGTTTTTTTTTT
CAATTTAATTTAAGAAAAAGNATTCTTGTATTCTTATGCGTGGCTTTATTATNNATCACAATTTANTTCTTTAATAATTN
NNNNNNNNNNNNNNNNNNNNNNNNNNNNNNNNNNCGAAAAAAAAAAAAAAAGATCNCAATTTACAATTGCTGTCTAAAGT
AATAATCAATGATAGAAAGCTAATTTTTTGGACTTTCTAATTACAAAAAATGACTAAATACTATAGTAATAACTAATAGT
ATAGGAGTAATAACTAATAGTATAGGGGCGGATGTAGCCAAGTGG
>32966805 ; superkingdom: Eukaryota, kingdom: Viridiplantae, phylum: Streptophyta, order: Saxifragales, family: Iteaceae, genus: Itea, species: Itea ilicifolia ; 32966805
ATCTAGCTGCTGTTGAAGCTCCATCTACAAATGGATAAGACTTCGGTCTTAGTCTATATGAGTTCTTGAAAGTAAAGTAA
AATAAAGGAGCAATAACCAATTTCTTGTTCTCTCAAGAAACTTGGTATTGCTCCTTTATTTGGTTTACATAAGTTTTTTT
TATTTTCAATTTAATTTAAGAAAAAGTATTCTTGTATTCTTATGCGTTGCTTTATTATTGAGTATCACAATTTAGTTCTT
TAATAATTAATAATTTGTAAGTTGAAAATAAAAAAAAAAAGATCACAATTTACAATTGCTGTCTAAAGTAATAGATAGAA
AGCTAATTTTTTGTAATTATAAATTACAAAAAATTAAATTACTATAAAATTACTAAATACTATACTAATAACTAATAGTA
TAGGGGCGG
>33329352 ; superkingdom: Eukaryota, kingdom: Viridiplantae, phylum: Streptophyta, subclass: rosids, order: Fabales, family: Fabaceae, subfamily: Mimosoideae, tribe: Ingeae, genus: Calliandra, species: Calliandra longipedicellata ; 33329352
GCTTGAACGTAATGCTCATAACTTCCCTTTAGACCTAGCTGCGGTTGAGGCTCCAGCTATAAATGGATAAAATCTTGGTC
TTAATGTATACGAGTTTTTGAACGTAAGGGAGCAATAATTCAATTCTTGTTCGATCAAGAGGATTAATATTGCTCCTTTA
CTTTTTAGTAGTTTCATACATCAATTTTGTATTTACTTCAACATTGTTTACCATTGTTTTAAGATAAGAAAACAAAAAAA
ATATTAGAGTTTCATATTTTTTTTGTTTCTTTTTTACTAATTTCTTTTATACGTTTTTCTCAGCAATCTTTCTTTATCTT
TTGAAATGAAAAAAAGAATAGAAATGGAAATCTCTGTAATTTTTAGATAGTATAGGGGCGGATGTAGCCAAGTGGATCAA
GGCAGTGGATTTGTGAATCCAC
>33329354 ; superkingdom: Eukaryota, kingdom: Viridiplantae, phylum: Streptophyta, subclass: rosids, order: Fabales, family: Fabaceae, subfamily: Mimosoideae, tribe: Ingeae, genus: Calliandra, species: Calliandra surinamensis ; 33329354
TTAATGCATGAACGTAATGCTCATAACTTCCCTCTAGACCTAGCTGCGGTTGAGGCTCCAGCTATAAATGGATAAAATCT
TGGTCTTAATGTATACGAGTTTTTGAACGTAAGGGAGCAATAATTCAATTCTTGTTCGATCAAGAGGGTTAATATTGCTC
CTTTACTTTTTTTTTAGTAGTTTCATACATCAATTTTGTATTTACTTCAACATTGTTTACCATTGTTTTAAGATAAGAAA
AGAAAAATATTAGAGTTTCATACTTTTTTTGTTTCTTTTTTACTAATTTCTTTTATACGTTTTTCTCAGCAATCTTTTTT
TATCTTTTGAAATGAAAAAAAAGAATAGAAATGGAAATCTCTGTAATTTTTAGATAGTATAGGGGCGGATGTAGCCAAGT
GGATCAAGGCAGTGGATTTGTGAATCCCCATGCCCCG
>33342138 ; superkingdom: Eukaryota, kingdom: Viridiplantae, phylum: Streptophyta, subclass: asterids, order: Ericales, family: Symplocaceae, genus: Symplocos, species: Symplocos sonoharae ; 33342138
ACATTATAAAGGATTCAATTTCAAGCATTCATCATTATTTCGTTCTTATTTCAGAAATCAAAATATTAAGTAAAAATAAA
AAATTTCCCCTTTAAAGGGAAAAACAGAATTTCACAAAAGTAGATAAATTCGAAATTAATATAGAACGAAAAGACGATAC
TTAATCATGAATCAACCCATACAAAAAACCTATTCGTTTTACCCATAATAATTTTTTTCTTGTAACGAAAAAAGTATATG
TAAATACTACTAATAAATAAGAGAAAGTTAATAAATAAGAGAAAGTAAAGGAGCAATAACGCCCTCTTGATAGAACAAGA
AATTTTTTATTGCTCCCTTACTTTCAAAAACTCGTATA
>33342139 ; superkingdom: Eukaryota, kingdom: Viridiplantae, phylum: Streptophyta, subclass: asterids, order: Ericales, family: Symplocaceae, genus: Symplocos, species: Symplocos austromexicana ; 33342139
ACATTATAAAGGATTCAATTTCAAGCATTCATCATTATTTCGTTCTTATTTAGGAAATCAAAATATTAAGTAAAAATTAA
AAAATTTCCCTTTTAAAGGGAAAAAAAGAATTTCACAAAAATATATAAATTCTAAATTAATATAGAACGAAAAGACGATA
CTTAATCATGAACCAACCCATACAAAAAAACCTATTCGTTTTACCCATAATAATTTTTTTTTGTAACGAAAAAAATATAT
GTAAATACTACTAATAAATAAGAGAAAGTAAAGGAGCAATAACGCCCTCTTGATAGAACAAGAAATTGTTTATTGCTCCC
TTACTTTCAAAAACTCGTATA
>33342140 ; superkingdom: Eukaryota, kingdom: Viridiplantae, phylum: Streptophyta, subclass: asterids, order: Ericales, family: Symplocaceae, genus: Symplocos, species: Symplocos coreana ; 33342140
ACATTATAAAGGATTCAATTTCAAACATTCATCATTATTTCGTTCTTATTTCGGAAATAAAAATATTAAGTAAAAATGAA
AAAACTTTTAAAGGTAAAAAAAGAATTTCACAAAAGTATATAAATTTTAAATTAATATAGAACGAAAAGAGGATACTTAA
TCATGAACCAACCCATACAAAAAAACCTATTCGTTTTACCCATAATAATTTTTTTTGTAACGAAAAAAATATATGTAAAT
ACTACTAATAAATAAGAGAAAGTAAAGGAGCAATAACGCCCTCTTGATAGAACAAGAAATTGTTTATTGCTCCCTTACTT
TCAAAAACTCGTATA
>33342141 ; superkingdom: Eukaryota, kingdom: Viridiplantae, phylum: Streptophyta, subclass: asterids, order: Ericales, family: Symplocaceae, genus: Symplocos, species: Symplocos paniculata ; 33342141
ACATTATAAAGGATTCAATTTCAAACATTCATCATTATTTCGTTCTTATTTCGGAAATAAAAATATTAAGTAAAAATGAA
AAAACTTTTAAAGGTAAAAAAAGAATTTCACAAAAGTATATAAATTTTAAATTAATATAGAACGAAAAGAGGATACTTAA
TCATGAACCAACCCATACAAAAAAACCTATTCGTTTTACCCATAATAATTTTTTTTGTAACGAAAAAAATATATGTAAAT
ACTACTAATAAATAAGAGAAAGTAAAGGAGCAATAACGCCCTCTTGATAGAACAAGAAATTGTTTATTGCTCCCTTACTT
TCAAAAACT
>33342142 ; superkingdom: Eukaryota, kingdom: Viridiplantae, phylum: Streptophyta, subclass: asterids, order: Ericales, family: Symplocaceae, genus: Symplocos, species: Symplocos sawafutagi ; 33342142
ACATTATAAAGGATTCAATTTCAAACATTCATCATTATTTCGTTCTTATTTCGGAAATAAAAATATTAAGTAAAAATGAA
AAAACTTTTAAAGGTAAAAAAAGAATTTCACAAAAGTATATAAATTTTAAATTAATATAGAACGAAAAGAGGATACTTAA
TCATGAACCAACCCATACAAAAAAACCTATTCGTTTTACCCATAATAATTTTTTTTGTAACGAAAAAAATATATGTAAAT
ACTACTAATAAATAAGAGAAAGTAAAGGAGCAATAACGCCCTCTTGATAGAACAAGAAATTGTTTATTGCTCCCTTACTT
TCAAAAACTCGTATA
>33342143 ; superkingdom: Eukaryota, kingdom: Viridiplantae, phylum: Streptophyta, subclass: asterids, order: Ericales, family: Symplocaceae, genus: Symplocos, species: Symplocos tanakana ; 33342143
ACATTATAAAGGATTCAATTTCAAACATTCATCATTATTTCGTTCTTATTTCGGAAATAAAAATATTAAGTAAAAATGAA
AAAACTTTTAAAGGTAAAAAAAGAATTTCACAAAAGTATATAAATTCTAAATTAATATAGAACGAAAAGAGGATACTTAA
TCATGAACCAACCCATACAAAAAAACCTATTCGTTTTACCCATAATAATTTTTTTTGTAACGAAAAAAATATATGTAAAT
ACTACTAATAAATAAGAGAAAGTAAAGGAGCAATAACGCCCTCTTGATAGAACAAGAAATTGTTTATTGCTCCCTTACTT
TCAAAAACTCGTATA
>33342144 ; superkingdom: Eukaryota, kingdom: Viridiplantae, phylum: Streptophyta, subclass: asterids, order: Ericales, family: Symplocaceae, genus: Symplocos, species: Symplocos sp. Wu et al. 912 ; 33342144
ACATTATAAAGGATTCAATTTCAAACATTCATCATTATTTCGTTCTTATTTCGGAAATAAAAATATTAAGTAAAAATGAA
AAAACTTTTAAAGGTAAAAAAAGAATTTCACAAAAGTATATAAATTCTAAATTAATATAGAACGAAAAGAGGATACTTAA
TCATGAACCAACCCATACAAAAAAACCTATTCGTTTTACCCATAATAATTTTTTTTGTAACGAAAAAAATATATGTAAAT
ACTACTAATAAATAAGAGAAAGTAAAGGAGCAAYAACGCCCTCTTGATAGAACAAGAAATTGTTTATTGCTCCCTTACTT
TCAAAAACTCGTATA
>33342145 ; superkingdom: Eukaryota, kingdom: Viridiplantae, phylum: Streptophyta, subclass: asterids, order: Ericales, family: Symplocaceae, genus: Symplocos, species: Symplocos botryantha ; 33342145
ACATTATAAAGGATTAAATTTCAAACATTTATCATTATTTCGTTCTTATTTCGGAAATACAAATATTAAGTAAAATTAAG
TAAAAATGAAAAAATTTCCCTTTTAAAGGGAAAAAAATAATTTCACAAAAGTATCTAAATTCTAAATTAATATAGAATAA
AAAGACGATACTTAATCATGAACCAACCCATACAAAAAAACCTATTCGTTTTACCCATAATAATTTTTTTTTGTAACGAA
AAAAATATATGTAAATACTACTAATAAATAAGAGAAAGTAAAGGAGCAATAACGCCCTCTTGATAGAACAAGAAATTGTT
TATTGCTCCCTTACTTTCAAAAACTCGTATA
>33342146 ; superkingdom: Eukaryota, kingdom: Viridiplantae, phylum: Streptophyta, subclass: asterids, order: Ericales, family: Symplocaceae, genus: Symplocos, species: Symplocos caudata ; 33342146
ACATTATAAAGGATTAAATTTCAAACATTTATCATTATTTCGTTCTTATTTCGGAAATACAAATATTAAGTAAAATTAAG
TAAAAATTAAAAAATTTCCCTTTTAAAGGGAAAAAAAATTTCACAAAAGTATCTAAATTCTAAATTAATATAGAACAAAA
AGACGATACTTAATCATGAACCAACCCATACAAAAAAACCTATTCGTTTTACCCATAATAATTTTTTTTTGTAACGAAAA
AAATATATGTAAATACTACTAATAAATAAGAGAAAGTAAAGGAGCAATAACGCCCTCTTGATAGAACAAGAAATTGTTTA
TTGCTCCCTTACTTTCAAAAACTCGTATA
>33342147 ; superkingdom: Eukaryota, kingdom: Viridiplantae, phylum: Streptophyta, subclass: asterids, order: Ericales, family: Symplocaceae, genus: Symplocos, species: Symplocos heishanensis ; 33342147
ACATTATAAAGGATTCAATTTCAAGCATTCATCATTATTTCGTTCTTATTTCGGAAATAAAAATATTAAGTAAAATTAAG
TAAAAATGAAAAAATTTCCCTTTTAAAGGGAAAAAAATAATTTCACAAAAGTATCTAAATTCAAAATTAATCTAGAACGA
AAAGACGATACTTAATCATGAACCAACCCATACAAAAAAACCTATTCGTTTTACCCATAATAATTTTTTTTTGTAACGAA
AAAAATATATGTAAATACTACTAATAAATAAGAGAAAGTAAAGGAGCAATAACGCCCTCTTGATAGAACAAGAAATTGTT
TATTGCTCCCTTACTTTCAAAAACTCGTATA
>33342148 ; superkingdom: Eukaryota, kingdom: Viridiplantae, phylum: Streptophyta, subclass: asterids, order: Ericales, family: Symplocaceae, genus: Symplocos, species: Symplocos liukiuensis ; 33342148
ACATTATAAAGGATTAAATTTCAAACATTTATCATTATTTCGTTCTTATTTCGGAAATACAAATATTAAGTAAATTTAAG
TAAAAATGAAAAAATTTCCCTTTTAAAGGGAAAAAAATAATTTCACAAAAGTATCTAAATTCTAAATTAATATAGAACAA
AAAGACGATACTTAATCATGAACCAACCCATACAAAAAAACCTATTCGTTTTACCCATAATAATTTTTTTTTGTAACGAA
AAAAATATATGTAAATACTACTAATAAATAAGAGAAAGTAAAGGAGCAATAACGCCCTCTTGATAGAACAAGAAATTGTT
TATTGCTCCCTTACTTTCAAAAACTCGTATA
>33342149 ; superkingdom: Eukaryota, kingdom: Viridiplantae, phylum: Streptophyta, subclass: asterids, order: Ericales, family: Symplocaceae, genus: Symplocos, species: Symplocos modesta ; 33342149
ACATTATAAAGGATTAAATTTCAAACATTTATCATTATTTCGTTCTTATTTCGGAAATACAAATATTAAGTAAAATTAAG
TAAAAATGAAAAAATTTCCCTTTTAAAGGGAAAAAAATAATTTCACAAAAGTATCTAAATTCTAAATTAATATAGAACAA
AAAGACGATACTTAATCATGAACCAACCCATACAAAAAAACCTATTCGTTTTACCCATAATAATTTTTTTTTGTAACGAA
AAAAATATATGTAAATACTACTAATAAATAAGAGAAAGTAAAGGAGCAATAACGCCCTCTTGATAGAACAAGAAATTGTT
TATTGCTCCCTTACTTTCAAAAACTCGTATA
>33342150 ; superkingdom: Eukaryota, kingdom: Viridiplantae, phylum: Streptophyta, subclass: asterids, order: Ericales, family: Symplocaceae, genus: Symplocos, species: Symplocos myrtacea ; 33342150
ACATTATAAAGGATTAAATTTCAAACATTTATCATTATTTCGTTCTTATTTCGGAAATACAAATATTAAGTAAATTTAAG
TAAAAATGAAAAAATTTCCCTTTTAAAGGGAAAAAAATAATTTCACAAAAGTATCTAAATTCTAAATTAATATAGAACAA
AAAGACGATACTTAATCATGAACCAACCCATACAAAAAAACCTATTCGTTTTACCCATAATAATTTTTTTTTGTAACGAA
AAAAATATATGTAAATACTACTAATAAATAAGAGAAAGTAAAGGAGCAATAACGCCCTCTTGATAGAACAAGAAATTGTT
TATTGCTCCCTTACTTTCAAAAACTCGTATA
>33342151 ; superkingdom: Eukaryota, kingdom: Viridiplantae, phylum: Streptophyta, subclass: asterids, order: Ericales, family: Symplocaceae, genus: Symplocos, species: Symplocos prunifolia ; 33342151
ACATTATAAAGGATTAAATTTCAAGCATTTATCATTATTTCGTTCTTATTTCGGAAATCAAAATATTAAGTAAAATTAAG
TAAAAATGAAAAAATTTCCCTTTTAAAGGGAAAAAAATAATTTCACAAAAGTATCTAAATACTAAATTAATATAGAACAA
AAAGACGATACTTAATCATGAACCAACCCATACAAAAAAACCTATTCGTTTTACCCATAATAATTTTTTTTTGTAACGAA
AAAAATATATGTAAATACTACTAATAAATAAGAGAAAGTAAAGGAGCAATAACGCCCTCTTGATAGAACAAGAAATTGTT
TATTGCTCCCTTACTTTCAAAAACTCGTATA
>33342152 ; superkingdom: Eukaryota, kingdom: Viridiplantae, phylum: Streptophyta, subclass: asterids, order: Ericales, family: Symplocaceae, genus: Symplocos, species: Symplocos prunifolia ; 33342152
ACATTATAAAGGATTAAATTTCAAGCATTTATCATTATTTCGTTCTTATTTCGGAAATCAAAATATTAAGTAAAATTAAG
TAAAAATGAAAAAATTTCCCTTTTAAAGGGAAAAAAATAATTTCACAAAAGTATCTAAATACTAAATTAATATAGAACAA
AAAGACGATACTTAATCATGAACCAACCCATACAAAAAAACCTATTCGTTTTACCCATAATAATTTTTTTTTGTAACGAA
AAAAATATATGTAAATACTACTAATAAATAAGAGAAAGTAAAGGAGCAATAACGCCCTCTTGATAGAACAAGAAATTGTT
TATTGCTCCCTTACTTTCAAAAACTCGTATA
>33342153 ; superkingdom: Eukaryota, kingdom: Viridiplantae, phylum: Streptophyta, subclass: asterids, order: Ericales, family: Symplocaceae, genus: Symplocos, species: Symplocos cochinchinensis ; 33342153
ACATTATAAAGGATTCAATTTCAAGCATTCATCATTATTTCGTTCTTATTTCGGAAATAAAAATATTAAGTAAAATTAAA
TAAAAATGAAAAAATTTACCTTTTAAAGGGAAAAAAATAATTTCACAAAAGTATTTAAATTCTAAATTAATATAGAACGA
AAAGACGATACTTAATCATGAAACAACCCATACAAAAAAACCTATTCGTTTTACCCATAATAATTTTTTTTTGTAACGAA
AAAAATATATGTAAATACTACTAATAAATAAGAGAAAGTAAAGGAGCAATAACGCCCTCTTGATAGAACAAGAAATTGTT
TATTGCTCCCTTACTTTCAAAAACTCGTATA
>33342154 ; superkingdom: Eukaryota, kingdom: Viridiplantae, phylum: Streptophyta, subclass: asterids, order: Ericales, family: Symplocaceae, genus: Symplocos, species: Symplocos konishii ; 33342154
ACATTATAAAGGATTCAATTTCAAGCATTCATCATTATTTCGTTCTTATTTCGGAAATAAAAATATTAAGTAAAATTAAA
TAAAAATGAAAAAATTTCCCTTTTAAAGGGAAAAAAATAATTTCACAAAAGTATTTAAATTCTAAATTAATATAGAACGA
AAAGACGATACTTAATCATGAAACAACCCATACAAAAAAACCTATTCGTTTTACCCATAATAATTTTTTTTTGTAACGAA
AAAAATATATGTAAATACTACTAATAAATAAGAGAAAGTAAAGGAGCAATAACGCCCTCTTGATAGAACAAGAAATTGTT
TATTGCTCCCTTACTTTCAAAAACTCGTATA
>33342155 ; superkingdom: Eukaryota, kingdom: Viridiplantae, phylum: Streptophyta, subclass: asterids, order: Ericales, family: Symplocaceae, genus: Symplocos, species: Symplocos theophrastifolia ; 33342155
ACATTATAAAGGATTCAATTTCAAGCATTCATCATTATTTCGTTCTTATTTCGGAAATAAAAATATTAAGTAAAATTAAA
TAAAAATGAAAAAATTTACCTTTTAAAGGGAAAAAAATAATTTCACAAAAGTATTTAAATTCTAAATTAATATAGAACGA
AAAGACGATACTTAATCATGAAACAACCCATACAAAAAAACCTATTCGTTTTACCCATAATAATTTTTTTTTGTAACGAA
AAAAATATATGTAAATACTACTAATAAATAAGAGAAAGTAAAGGAGCAATAACGCCCTCTTGATAGAACAAGAAATTGTT
TATTGCTCCCTTACTTTCAAAAACTCGTATA
>33342156 ; superkingdom: Eukaryota, kingdom: Viridiplantae, phylum: Streptophyta, subclass: asterids, order: Ericales, family: Symplocaceae, genus: Symplocos, species: Symplocos formosana ; 33342156
ACATTAGAAAGGATTCAATTTCAAGCATTCATCATTATTTCGTTCTTATTTCGGAAATAAAAATATTAAGTAAAATTAAG
TAAAAATGAAAAAATTTCCCTTTAAAAGGGAAAAAAATAATTTCACAAAAGTATCTAAATTCTAAATTAATATAGAACGA
AAAGGCGATACTTAATCATGAACCAATCCATACAAAAAAACCTATTCGTTTTACCCATAATAATTTTTTTTTGTAACGAA
AAAAATATATGTAAATACTACTAATAAATAAGAGAAAGTAAAGGAGCAATAACGCCCTCTTGATAGAACAAGAAATTGTT
TATTGCTCCCTTACTTTCAAAAACTCGTATA
>33342157 ; superkingdom: Eukaryota, kingdom: Viridiplantae, phylum: Streptophyta, subclass: asterids, order: Ericales, family: Symplocaceae, genus: Symplocos, species: Symplocos lancifolia ; 33342157
ATTATAAAGGATTCAATTTCAAGCATTCATCATTATTTCGTTCTTATTTCGGAAATAAAAATATTAAGTAAAATTAAGTA
AAAATGAAAAAATTTCCCTTTAAAAGGGAAAAAAATAATTTCACAAAAGTATCTAAATTAATATAGAACGAAAAGACGAT
ACTTAATCATGAACCAACCCATACAAAAAAACCTATTCGTTTTACCCATAATAATTTTTTTTTGTAACGAAAAAAATATA
TGTAAATACTACTAATAAATAAGAGAAAGTAAAGGAGCAATAACGCCCTCTTGATAGAACAAGAAATTGTTTATTGCTCC
CTTACTTTCAAAAACTCGTATA
>33342158 ; superkingdom: Eukaryota, kingdom: Viridiplantae, phylum: Streptophyta, subclass: asterids, order: Ericales, family: Symplocaceae, genus: Symplocos, species: Symplocos glauca ; 33342158
ACATTATAAAGGATTCAATTTCAAGCATTCATCATTATTTCGTTCTTATTTCGGAAATAAAAATATTAAGTAAAATTAAG
TAAAAATGAAAAAATTTCCCTTTTAAAGGGAAAAAAATAATTTCACAAAAGTATCTAAATTCTAAATTAATATAGAACGA
AAAGACGATACTTAATCATGAACCAACCCATACAAAAAAACCTATTCGTTTTACCCATAATAATTTTTTTTGTAACGAAA
AAAATATAAAATATATGTAAATACTACTAATAAATAAGAGAAAGTAAAGGAGCAATAACGCCCTCTTGATAGAACAAGAA
ATTGTTTATTGCTCCCTTACTTTCAAAAACTCGTATA
>33342159 ; superkingdom: Eukaryota, kingdom: Viridiplantae, phylum: Streptophyta, subclass: asterids, order: Ericales, family: Symplocaceae, genus: Symplocos, species: Symplocos grandis ; 33342159
ACATTATAAAGGATTCAATTTCAAGCATTCATCATTATTTCGTTCTTATTTCGGAAATAAAAATATTAAGTAAAATTAAG
TAAAAATGAAAAAATTTCCCTTTTAAAGGGAAAAAAATAATTTCACAAAAGTATCTAAATTCTAAATTAATATAGAACGA
AAAGACGATACTTAATCATGAACCAACCCATACAAAAAAACCTATTCGTTTTACCCATAATAATTTTTTTTGTAACGAAA
AAAATATAAAATATATGTAAATACTACTAATAAATAAGAGAAAGTAAAGGAGCAATAACGCCCTCTTGATAGAACAAGAA
ATTGTTTATTGCTCCCTTACTTTCAAAAACTCGTATA
>33342160 ; superkingdom: Eukaryota, kingdom: Viridiplantae, phylum: Streptophyta, subclass: asterids, order: Ericales, family: Symplocaceae, genus: Symplocos, species: Symplocos stellaris ; 33342160
ACATTATAAAGGATTCAATTTCAAGCATTCATCATTATTTCGTTCTTATTTCGGAAATAAAAATATTAAGTAAAATTAAG
TAAAAATGAAAAAATTTCCCTTTTAAAGGGAAAAAAATAATTTCACAAAAGTATCTAAATTCTAAATTAATATAGAACGA
AAAGACGATACTTAATCATGAACCAACCCATACAAAAAAACCTATTCGTTTTACCCATAATAATTTTTTTTGTAACGAAA
AAAATATAAAATATATGTAAATACTACTAATAAATAAGAGAAAGTAAAGGAGCAATAACGCCCTCTTGATAGAACAAGAA
ATTGTTTATTGCTCCCTTACTTTCAAAAACTCGTATA
>33342161 ; superkingdom: Eukaryota, kingdom: Viridiplantae, phylum: Streptophyta, subclass: asterids, order: Ericales, family: Symplocaceae, genus: Symplocos, species: Symplocos boninensis ; 33342161
ACATTATAAAGGATTCAATTTCAAGCATTCATCATTATTTCATTCTTATTTCGGAAATACAAATATTAAGTAAAATTAAG
TAAAAATGAAAAAATTTCCCTTTTAAAGGGAAAAAAAGAATTTCACAAAAGTATCTAAATTCTAAATTAATATAGAACGA
AAAGACGATACTTAATCATGAACCAACCCATACAAAAAAACCTATTCGTTTTACCCATAATAATTTTTTTTTGTAACGAA
AAAAATATATGTAAATACTACTAATAAATACGAGAAAGTAAAGGAGCAATAACGCCCTCTTGATAGAACAAGAAATTGTT
TATTGCTCCCTTACTTTCAAAAACTCGTATA
>33342162 ; superkingdom: Eukaryota, kingdom: Viridiplantae, phylum: Streptophyta, subclass: asterids, order: Ericales, family: Symplocaceae, genus: Symplocos, species: Symplocos ernestii ; 33342162
ACATTATAAAGGATTCAATTTCAAGCATTCATCATTATTTCGTTCTTATTTCGGAAATAAAAATATTAAGTAAAATTAAG
TAAAAATGAAAAAATTTCCCTTTTAAAGGGAAAAAAATAATTTCACAAAAGTATCTAAATTCTAAATTAATATAGAACGA
AAAGACGATACTTAATCATGAACCAACCCATACAAAAAAACCTATTCGTTTTACCCATAATAATTTTTTTTTGTAACGAA
AAAAATATATGTAAATACTACTAATAAATACGAGAAAGTAAAGGAGCAATAACGCCCTCTTGATAGAACAAGAAATTGTT
TATTGCTCCCTTACTTTCAAAAACTCGTATA
>33342163 ; superkingdom: Eukaryota, kingdom: Viridiplantae, phylum: Streptophyta, subclass: asterids, order: Ericales, family: Symplocaceae, genus: Symplocos, species: Symplocos kawakamii ; 33342163
ACATTATAAAGGATTCAATTTCAAGCATTCATCATTATTTCATTCTTATTTCGGAAATACAAATATTAAGTAAAATTAAG
TAAAAATGAAAAAATTTCCCTTTTTTTTAAAGGGAAAAAAAGAATTTCACAAAAGTATCTAAATTCTAAATTAATATAGA
ACGAAAAGACGATACTTAATCATGAACCAACCCATACAAAAAAACCTATTCGTTTTACCCATAATAATTTTTTTTTGTAA
CGAAAAAAATATATGTAAATACTACTAATAAATACGAGAAAGTAAAGGAGCAATAACGCCCTCTTGATAGAACAAGAAAT
TGTTTATTGCTCCCTTACTTTCAAAAACTCGTATA
>33342164 ; superkingdom: Eukaryota, kingdom: Viridiplantae, phylum: Streptophyta, subclass: asterids, order: Ericales, family: Symplocaceae, genus: Symplocos, species: Symplocos kuroki ; 33342164
ACATTATAAAGGATTCAATTTCAAGCATTCATCATTATTTCATTCTTATTTCGGAAATAAAAATATTAAGTAAAATTAAG
TAAAAATGAAAAAATTTCCCTTTTAAAGGGAAAAAAATAATTTCACAAAAGTATCTAAATTCTAAATTAATATAGAACGA
AAAGACGATACTTAATCATGAACCAACCCATACAAAAAAACCTATTCGTTTTACCCATAATAATTTTTTTTTGTAACGAA
AAAAATATATGTAAATACTACTAATAAATACGAGAAAGTAAAGGAGCAATAACGCCCTCTTGATAGAACAAGAAATTGTT
TATTGCTCCCTTACTTTCAAAAACTCGTATA
>33342165 ; superkingdom: Eukaryota, kingdom: Viridiplantae, phylum: Streptophyta, subclass: asterids, order: Ericales, family: Symplocaceae, genus: Symplocos, species: Symplocos nakaharae ; 33342165
ACATTATAAAGGATTCAATTTCAAGCATTCATCATTATTTCATTCTTATTTCGGAAATAAAAATATTAAGTAAAATTAAG
TAAAAATGAAAAAATTTCCCTTTTAAAGGGAAAAAAATAATTTCACAAAAGTATCTAAATTCTAAATTAATATAGAACGA
AAAGACGATACTTAATCATGAACCAACCCATACAAAAAAACCTATTCGTTTTACCCATAATAATTTTTTTTTGTAACGAA
AAAAATATATGTAAATACTACTAATAAATACGAGAAAGTAAAGGAGCAATAACGCCCTCTTGATAGAACAAGAAATTGTT
TATTGCTCCCTTACTTTCAAAAACTCGTATA
>33342166 ; superkingdom: Eukaryota, kingdom: Viridiplantae, phylum: Streptophyta, subclass: asterids, order: Ericales, family: Symplocaceae, genus: Symplocos, species: Symplocos pergracilis ; 33342166
ACATTATAAAGGATTCAATTTCAAGCATTCATCATTATTTCATTCTTATTTCGGAAATACAAATATTAAGTAAAATTAAG
TAAAAATGAAAAAATTTCCCTTTTAAAGGGAAAAAAAGAATTTCACAAAAGTATCTAAATTCTAAATTAATATAGAACGA
AAAGACGATACTTAATCATGAACCAACCCATACAAAAAAACCTATTCGTTTTACCCATAATAATTTTTTTTTGTAACGAA
AAAAATATATGTAAATACTACTAATAAATACGAGAAAGTAAAGGAGCAATAACGCCCTCTTGATAGAACAAGAAATTGTT
TATTGCTCCCTTACTTTCAAAAACTCGTATA
>33342167 ; superkingdom: Eukaryota, kingdom: Viridiplantae, phylum: Streptophyta, subclass: asterids, order: Ericales, family: Symplocaceae, genus: Symplocos, species: Symplocos tanakae ; 33342167
ACATTATAAAGGATTCAATTTCAAGCATTCATCATTATTTCATTCTTATTTCGGAAATAAAAATATTAAGTAAAATTAAG
TAAAAATGAAAAAATTTCCCTTTTAAAGGGAAAAAAATAATTTCACAAAAGTATCTAAATTCTAAATTAATATAGAACGA
AAAGACGATACTTAATCATGAACCAACCCATACAAAAAAACCTATTCGTTTTACCCATAATAATTTTTTTTTGTAACGAA
AAAAATATATGTAAATACTACTAATAAATACGAGAAAGTAAAGGAGCAATAACGCCCTCTTGATAGAACAAGAAATTGTT
TATTGCTCCCTTACTTTCAAAAACTCGTATA
>33342168 ; superkingdom: Eukaryota, kingdom: Viridiplantae, phylum: Streptophyta, subclass: asterids, order: Ericales, family: Symplocaceae, genus: Symplocos, species: Symplocos okinawensis ; 33342168
ACATTATAAAGGATTCAATTTCAAGCATTCATCATTATTTCGTTCTTATTTCGGAAATAAAAATATTAAGTAAAATTAAG
TAAAAATGAAAAAATTTCCCTTTTAAAGGGAAAAAAATAATTTCACAAAAGTATCTAAATTCTAAATTAATATAGAACAA
AAAGACGATACTTAATCATGAACCAACCCATACAAAAAAACCTATTCGTTTTACCCATAATAATTTTTTTTTGTAACGAA
AAAAATATATGTAAATACTACTAATAAATAAGAGAAAGTAAAGGAGCAATAACGCCCTCTTGATAGAACAAGAAATTGTT
TATTGCTCCCTTACTTTCAAAAACTCGTATA
>33342169 ; superkingdom: Eukaryota, kingdom: Viridiplantae, phylum: Streptophyta, subclass: asterids, order: Ericales, family: Ebenaceae, genus: Diospyros, species: Diospyros kaki ; 33342169
ACATTAGAAAATATTCAATTTCAAACATTAGTGATCATTTCTTTCTTATTTTTGAGATAATAAGAGTAAAAATTTTCAGA
TTTTACCTTTTAAATAGAAAAAAACAATACAATTTCACAAAGGCATAACAACTCAAAATTGATAGGGAACGGAAAGACAA
TACTCAATCATGAACCAACCTATAAAAATACTCTTCTTTTTACCCATAAGGATCTTTTTCTTTTTGTTGTAATGAAAAAA
AGGATATGTAAATAAAATACTACTAAATTAGTAAATAAAAAAAAAAAAAAAATTGAAAGTAAAGGAACAATAATGCCCTC
TTGATAGAACAAGAGGTTGGTTATTGCTCCCTTACTTTCAATTTTTAAAACTCGTCTA
>33342170 ; superkingdom: Eukaryota, kingdom: Viridiplantae, phylum: Streptophyta, subclass: asterids, order: Ericales, family: Styracaceae, genus: Styrax, species: Styrax japonicus ; 33342170
ACATTATATATTTAATAATATATTAGAAATATTCGAATTTATGAGATACAATTCGAATTTATGAGATACAAATAGGGAGC
AAAAATTCCAAATTTTATCTTTTATTTAAAATGAAAAATAATAATTTCATAAAGTTATATAAATTGGAAAAGATATAAAA
AATCTAAATTAATACAGAACGAAAAGACAATACTCAATCATGAACCAACCCATAATCCACAAAAATTCTTTTCTTTTTAG
TGTAACGAAAAAAGTAAAATACTACTAAATAAATAAAAGAAAAAAAAAAGTAAAGGAGCAATAACGCCCTCTTCTCTTGA
TAGAACAAGAAATTGGTTATTGCTCCCTTACTTTCAAAAACTCATATA
>33411142 ; superkingdom: Eukaryota, kingdom: Viridiplantae, phylum: Streptophyta, subclass: asterids, order: Ericales, family: Ebenaceae, genus: Diospyros, species: Diospyros ferrea ; 33411142
ACATTAGAAAGTATTCAATTTCGTGATTATTTCTTTCTTATTTCTGAGAGTAAAAATTTGAAAATTTTACCTTTTAATTT
TAAATAGAAAAAAACAATACAATTTCACAAAGGCATAACAATTCAAAATTTATAGGAAACGGAAAGACAATACTCAATCA
TGAACCAACCTATAAAAATACTCTTCTTTTTACCCCTAAGACCCTTTGTCTTTTTGTTGTAATGAAAAGTGGATATGTGA
ATAAAATACTACTATATTAATAAATATAAATTAAATTAATAAATTTAAATTTAAAAAAAAAAAGTAAAGGAGCAATAATG
CTCTCTTGATAGAACAAGAAATTGGTTATTGCTCCCTTACTTTCAATTTTTAAAACTCGTATA
>34098263 ; superkingdom: Eukaryota, kingdom: Viridiplantae, phylum: Streptophyta, order: Ranunculales, family: Ranunculaceae, genus: Clematis, species: Clematis fusca ; 34098263
CGAATCCTTCCGTCCCAGAGTCCCCTAATTCTATCAGAATTAGATAAAAACCATAATTGTAATATACACAACGGGAGGTT
TATTAAAAAAAACCTTTTCTTTTTTTTTTATAGCTATATTATCTAGTAGCTAAAATATAGTGGGCGAACGACGGGAATTG
AACCCGCGCATGGTGGATTCACAATCCACTGCCTTGATCCACTTGGCTACATCCGCCCCTCCGCTTTCTCAAATAAATTG
TTTCCAAATTTTTAGGAACATATTATATTGGATTGGTTTATATATGTACAGAACGAGAGTATGATAATCAAGAATTCACC
AACCAATCCTCCATTCGAGTCATTTTTTTTTTTTTTACTTCAAATTAAAAATTAAATTACTTCAAAAAAAGAAAAAATCA
TTATGCAAAATGCAAATAAAACACTATTAAAACAAAACGCAGGAGCAATGCCCGGCCTCTTGACAGAACAAGAATTGGGG
TATTACTCCTGCAACTTCAACGACTCATATACACTAAGACTAGCATACACTAAGACCTAAGTCTTAGCCATTTGTAGAT
>34098265 ; superkingdom: Eukaryota, kingdom: Viridiplantae, phylum: Streptophyta, order: Ranunculales, family: Ranunculaceae, genus: Clematis, species: Clematis apiifolia ; 34098265
CGAATCCTTCCGTCCCAGAGTCCCCTAATTCTATCAGAATTAGATAAAAACCATAATTGTAATATACACAACGGGAGGTT
TATTAAAAAAAAACCTTTTCTTTTTTTTTATAGCTATATTATCTAGTAGCTAAAATATAGTGGGCGAACGACGGGAATTG
AACCCGCGCATGGTGGATTCACAATCCACTGCCTTGATCCACTTGGCTACATCCGCCCCTCCGCTTTCTCAAATAAATTG
TTTCACAATTTTTAGGAACATATTATATTGGATTGGTTTATATATGTACAGAACGAGAGGATGATAATCAAGAATTCACC
AACCAATCCTCCATTCGAGTCATTTTTTATTTTTTTTGACTTCAAAAAAAATAAAAAATCATTATGCAAAATGCAAATAA
AACACTATTAAAACAAAACGCAGGAGCAATGCCCGGCCTCTTGACAGAACAAGAATTGGGGTATTACTCCTGCAACTTCA
ACGACTCATATACACTAAGACTAGCATACACTAAGACCTAAGTCTTAGCCATTTGTAGAT
>34098267 ; superkingdom: Eukaryota, kingdom: Viridiplantae, phylum: Streptophyta, order: Ranunculales, family: Ranunculaceae, genus: Clematis, species: Clematis williamsii ; 34098267
CGAATCCTTCCGTCCCAGAGTCCCCTAATTCTATCAGAATTAGATAAAAACCATAATTGTAATATACACAACGGGAGGTT
TATTAAAAAAAACCTTTTCTTTTTTTTTTATAGCTATATTATCTAGTAGCTAAAATATAGTGGGCGAACGACGGGAATTG
AACCCGCGCATGGTGGATTCACAATCCACTGCCTTGATCCACTTGGCTACATCCGCCCCTCCGCTTTCTCAAATAAATTG
TTTAAAAATTTTTAGGAACATATTATATTGGATTGGTTTATATATGTACAGAACGAGAGGATGATAATCAAGAATTCACC
AACCAATCCTCCATTCGAGTCATTTTTTTTTTTTTTTTACTTCAAAAAAAAGAAAAAATCATTATGAAAAATGCAAATAA
AACACTATTAAAACAAAACGCAGGAGCAATGCCCGGCCTCTTGACAGAACAAGAATTGGGGTATTACTCCTGCAACTTCA
ACGACTCATATACACTAAGACTAGCATACACTAAGACCTAAGTCTTAGCCATTTGTAGAT
>34098269 ; superkingdom: Eukaryota, kingdom: Viridiplantae, phylum: Streptophyta, order: Ranunculales, family: Ranunculaceae, genus: Clematis, species: Clematis ochotensis ; 34098269
CGAATCCTTCCGTCCCAGAGTCCCCTAATTCTTTCAGAATTAGATAAAAACCATAATTGTAATATACACAACGGGAGGTT
TATTAAAAAAAACCTTTTCTTTTTTTTTTATAGCTATATTATCTAGTAGCTAAAATATAGTGGGCGAACGACGGGAATTG
AACCCGCGCATGGTGGATTCACAATCCACTGCCTTGATCCACTTGGCTACATCCGCCCCTCCGCTTTCTCAAATAAATTG
TTTCCAAATTTTTGGGAACATATTATATTGGATTGGTTTATATATGTACAGAACGAGAGTATGATAATCAAGAATTCACC
AACCAATCCTCCATTCGAGTCATTTTTTTTTTTTTACTTCAAATTTAAAAATTTAATTACTTCAAAAAAAAAAAAGAAAA
AATCATTATGCAAAATGCAAATAAAACACTATTAAAACAAAACGCAGGAGCAATGCCCGGCCTCTTGACAGAACAAGAAT
TGGGGTATTACTCCTGCAACTTCAACGACTCATATACACTAAGACTAGCATACACTAAGACCTAAGTCTTAGCCATTTGT
AGAT
>34098271 ; superkingdom: Eukaryota, kingdom: Viridiplantae, phylum: Streptophyta, order: Ranunculales, family: Ranunculaceae, genus: Clematis, species: Clematis terniflora ; 34098271
CGAATCCTTCCGTCCCAGAGTCCCCTAATTCTATCAGAATTAGATAAAAACCATAATTGTAATATACACAACGGGAGGTT
TATTAAAAAAAACCTTTTCTTTTTTTTTTTATAGCTATATTATCTAGTAGCTAAAATATAGTGGGCGAACGACGGGAATT
GAACCCGCGCATGGTGGATTCACAATCCACTGCCTTGATCCACTTGGCTACATCCGCCCCTCCGCTTTCTCAAATAAATT
GTTTCAAAATTTTTAGGAACATATTATATTGGATTGGTTTATATATGTACAGAACGAGAGTATGATAATCAAGAATTCAA
CAACCAATCCCCCATTCGAGTCATTTTTTTTTTTTTTACTTCAAATTAAAAAATTACTTCAAAAAAAAAAAGAAAAAATC
ATTATGAAAAATGCAAATAAAACACTATTAAAACAAAACGCAGGAGCAATGCCCGGCCTCTTGACAGAACAAGAATTGGG
GTATTACTCCTGCAACTTCAACGACTCATATACACTAAGACTAGCATACACTAAGACCTAAGTCTTAGCCATTTGTAGAT
>34098273 ; superkingdom: Eukaryota, kingdom: Viridiplantae, phylum: Streptophyta, order: Ranunculales, family: Ranunculaceae, genus: Clematis, species: Clematis patens ; 34098273
CGAATCCTTCCGTCCCAGAGTCCCCTAATTCTGATAGAATTAGATAAAAACCATAATTGTAATATACACAACGGGAGGTT
TATTAAAAAAAACCTTTTCTTTTTTTTTTGTATAGCTATATTATCTAGTAGCTAAAATATAGTGGGCGAACGACGGGAAT
TGAACCCGCGCATGGTGGATTCACAATCCACTGCCTTGATCCACTTGGCTACATCCGCCCCTCCGCTTTCTCAAATAAAT
TGTTTCAAAATTTTTAGGAACATATTATATTGGATTGGTTTATATATGTACAGAACGAGAGTATGATAATCAAGAATTCA
CCAACCAATCCTCCATTCGAGTCATTTTTTTTTTTTACTTCAAATTTAATTACTTCAAAAAAAGAAAAAATCATTATGCA
AAATGCAAATAAAACACTATTAAAACAAAACGCAGGAGCAATGCCCGGCCTCTTGACAGAACAAGAATTGGGGTATTACT
CCTGCAACTTCAACGACTCATATACACTAAGACTAGCATACACTAAGACCTAAGTCTTAGCCATTTGTAGAT
>34098275 ; superkingdom: Eukaryota, kingdom: Viridiplantae, phylum: Streptophyta, order: Ranunculales, family: Ranunculaceae, genus: Clematis, species: Clematis lasiandra ; 34098275
CGAATCCTTCCGTCCCAGAGTCCCCTAATTCTATCAGAATTAGATAAAAACCATAACATAATTGTAATATACACAACGGG
AGGTTTATTAAAAAAAACCTTGTCTTTTTTTTTTATAGCTATATTATCTAGTAGCTAAAATATAGTGGGCGAACGACGGG
AATTGAACCCGCGCATGGTGGATTCACAATCCACTGCCTTGATCCACTTGGCTACATCCGCCCCTCCGCTTTCTCAAATA
AATTGTTTAAAAATTTTTAGGAACATATTATATTGGATTGGTTTATATATGTACAGAACGAGAGTATGATAATCAAGAAT
TCACCAACCAATCCTCCATTCGAGTCATTTTTTTTTTTTTTTTACTTCAAATTAAATTACTTCAAAAAAAAAAGAAAAAA
TCATTATGCAAAATGCAAATAAAACACTATTAAAATAAAACAAAACGCAGGAGCAATGCCCGGCCTCTTGACAGAACAAG
AATTGGGGTATTACTCCTGCAACTTCAACGACTCATATACACTAAGACTAGCATACACTAAGACCTAAGTCTTAGCCATT
TGTAGAT
>34098277 ; superkingdom: Eukaryota, kingdom: Viridiplantae, phylum: Streptophyta, order: Ranunculales, family: Ranunculaceae, genus: Clematis, species: Clematis florida ; 34098277
CGAATCCTTCCGTCCCAGAGTCCCCTAATTCTATTAGAATTAGATAAAAACCATAATTGTAATATACACAACGGGAGGTT
TATTAAAAAAAACCTTTTCTTTTTTTTTTTTTTATAGCTATATTATCTAGTAGCTAAAATATAGTGGGCGAACGACGGGA
ATTGAACCCGCGCATGGTGGATTCACAATCCACTGCCTTGATCCACTTGGCTACATCCGCCCCTCCGCTTTCTCAAATAA
ATTGTTTCCCAATTTTTAGGAACATATTATATTGGATTGGTTTATATATGTACAGAACGAGGGTATGATAATCAAGAATT
CACCAACCAATCCTCCATTCGAGTCATTTTTTTTTTTTTTTACTTCAAATTGAATTACTTCAAAAAAAAAAAAAATCATT
ATGAAAAATGCAAATAAAACACTATTAAAACAAAACGCAGGAGCAATGCCCGGCCTCTTGACAGAACAAGAATTGGGGTA
TTACTCCTGCAACTTCAACGACTCATATACACTAAGACTAGCATACACTAAGACCTAAGTCTTAGCCATTTGTAGAT
>34098279 ; superkingdom: Eukaryota, kingdom: Viridiplantae, phylum: Streptophyta, order: Ranunculales, family: Ranunculaceae, genus: Clematis, species: Clematis japonica ; 34098279
CGAATCCTTCCGTCCCAGAGTCCCCTAATTCTATCAGAATTAGATAAAAACCATAAGTGTAATATACACAACGGGAGGTT
TATTAAAAAAAACCTTTTCTTTTTTTTTTATAGCTATATTATCTAGTAGCTAAAATATAGTGGGCGAACGACGGGAATTG
AACCCGCGCATGGTGGATTCACAATCCACTGCCTTGATCCACTTGGCTACATCCGCCCCTCCGCTTTCTCAAATAAATTG
TTTCACAATTTTTAGGAACATATTATATTGGATTGGTTTATATATGTACAGAACGAGAGGATGATAATCAAGAATTCACC
AACCAATCCTCCATTCGAGTCATTTTTTATTTTATTTTTTACTTCACAAAAAATAAAAAATCATTATGCAAAATGCAAAT
AAAACACTATTAAAACAAAACGCAGGAGCAATGCCCGGCCTCTTGACAGAACAAGAATTGGGGTATTACTCCTGCAACTT
CAACGACTCATATACACTAAGACTAGCATACACTAAGACCTAAGTCTTAGCCATTTGTAGAT
>34098281 ; superkingdom: Eukaryota, kingdom: Viridiplantae, phylum: Streptophyta, order: Ranunculales, family: Ranunculaceae, genus: Clematis, species: Clematis stans ; 34098281
CGAATCCTTCCGTCCCAGAGTCCCCTAATTCTATCAGAATTAGATAAAAACCATAATTGTAATATACACAACGGGAGGTT
TATTAAAAAAAAACCTTTTCTTTTTTTTTTATAGCTATATTATCTAGTAGCTAAAATATAGTGGGCGAACGACGGGAATT
GAACCCGCGCATGGTGGATTCACAATCCACTGCCTTGATCCACTTGGCTACATCCGCCCCTCCGCTTTCTCAAATAAATT
GTTTCACAATTTTTAGGAACATATTATATTGGATTGGTTTATATATGTACAGAACGAGAGGATGATAATCAAGAATTCAC
CAACCAATCCTCCATTCGAGTCATTTTTTATTTTTTTTACTTCACAAAAAATAAAAAATCATTATGCAAAATGCAAATAA
AACACTATTAAAACAAAACGCAGGAGCAATGCCCGGCCTCTTGACAGAACAAGAATTGGGGTATTACTCCTGCAACTTCA
ACGACTCATATACACTAAGACTAGCATACACTAAGACCTAAGTCTTAGCCATTTGTAGAT
>34098283 ; superkingdom: Eukaryota, kingdom: Viridiplantae, phylum: Streptophyta, order: Ranunculales, family: Ranunculaceae, genus: Clematis, species: Clematis uncinata ; 34098283
CGAATCCTTCCGTCCCAGAGTCCCCTAATTCTATCAGAATTAGATAAAAACCATAATTGTAATATACACAACGGGAGGTT
TATTAAAAAAAACCTTTTCTTTTTTTTTTTTTATAGCTATATTATCTAGTAGCTAAAATATAGTGGGCGAACGACGGGAA
TTGAACCCGCGCATGGTGGATTCACAATCCACTGCCTTGATCCACTTGGCTACATCCGCCCCTCCGCTTTCTCAAATAAA
TTGTTTCCAAATTTTTAGGAACATATTATATTGGATTGGTTTATATATGTACAGAACGAGAGTTTGATAATCAAGAATTC
ACCAACCAATCCCCCATTCGAGTCATTTTTTTTTTTTTTTTACTTCAAATTACAAAATTAAATTACTTCAAAAAAAAAAA
AAAGAAAAAATCATTATGAAAAATGCAAATAAAACACTATTAAAACAAAACGCAGGAGCAATGCCCGGCCTCTTGACAGA
ACAAGAATTGGGGTATTACTCCTGCAACTTCAACGACTCATATACACTAAGACTAGCATACACTAAGACCTAAGTCTTAG
CCATTTGTAGAT
>34098285 ; superkingdom: Eukaryota, kingdom: Viridiplantae, phylum: Streptophyta, order: Ranunculales, family: Ranunculaceae, genus: Clematis, species: Clematis alternata ; 34098285
CGAATCCTTCCGTCCCAGAGTCCCCTAATTCTATCAGAATTAGATAAAAACCAGAACATATCTTTTTTTTTTTATAGCTA
TATTATCTAGTAGCTAAAATATAGTGGGCGAACGACGGGAATTGAACCCGCGCATGGTGGATTCACAATCCACTGCCTTG
ATCCACTTGGCTACATCCGCCCCTCCGCTTTCTCAAATAAATTGTTTCAAAATTTTTAGGAACATATTATATTGGATTGG
TTTATATATGTACAGAACGAGAGTATGATAATCAAGAATTCACCAACCAATCCTCCATTCGAGTCATTTTTTTTTTTTTT
TTTACTTCAAATTAAATTACTTCAAAAAAAAGAAAAAATCATTATGCAAAATGCAAATAAAACACTATTAAAACAAAACG
CAGGAGCAATGCCCGGCCTCTTGACAGAACAAGAATTGGGGTATTACTCCTGCAACTTCAACGACTCATATACACTAAGA
CTAGCATACACTAAGACCTAAGTCTTAGCCATTTGTAGAT
>34098287 ; superkingdom: Eukaryota, kingdom: Viridiplantae, phylum: Streptophyta, order: Ranunculales, family: Ranunculaceae, genus: Clematis, species: Clematis pierotii ; 34098287
CGAATCCTTCCGTCCCAGAGTCCCCTAATTCTATCAGAATTAGATAAAAACCATAATTGTAATATACACAACGGGAGGTT
TATTAAAAAAAACCTTTTATTTTTTTTTTATAGCTATATTATCTAGTAGCTAAAATATAGTGGGCGAACGACGGGAATTG
AACCCGCGCATGGTGGATTCACAATCCACTGCCTTGATCCACTTGGCTACATCCGCCCCTCCGCTTTCTCAAATAAATTG
TTTCAAAATTTTTAGGAACATATTATATTGGATTGGTTTATATATGTACAGAACGAGAGGATGATAATCAAGAATTCACC
AACCAATCCTCCATTCGAGTCATTTTTTTTTTTTTTACTTAAAAAAAAAGAAAAAATCATTATGAAAAATGCAAATAAAA
CACTATTAAAACAAAACGCAGGAGCAATGCCCGGCCTCTTGACAGAACAAGAATTGGGGTATTACTCCTGCAACTTCAAC
GACTCATATACACTAAGACTAGCATACACTAAGACCTAAGTCTTAGCCATTTGTAGAT
>34098289 ; superkingdom: Eukaryota, kingdom: Viridiplantae, phylum: Streptophyta, order: Ranunculales, family: Ranunculaceae, genus: Clematis, species: Clematis tashiroi ; 34098289
CGAATCCTTCCGTCCCAGAGTCCCCTAATTCTATCAGAATTAGATAAAAACCATAATTGTAATATAGGGAGGTTTATTAA
AAAAAACCTTTTTTTTTTTTTTATAGCTATATTATCTAGTAGATAAAATATAGTGGGCGAACGACGGGAATTGAACCCGC
GCATGGTGGATTCACAATCCACTGCCTTGATCCACTTGGGTACATCCGCCCCTCCGCTTTCTCAAATAAATTGTTTCACA
ATTTTTAGGAACATATTATATTGGATTGGTTTATATATGTACAGAACGAGAGTATGATNATCAAGAATTCACCAACCAAT
CCTCCATTCGATTCATTTTTTTTTTTTTTTTTTTACTTCAAAAAAAAAATCATTATGCAAAATGCAAATAAAACACTATT
AAAACAAAACGCAGGAGCAATGCCCGGCCTCTTGACAGAACAAGAATTGGGGTATTACTCCTGCAACTTCAACGACTCAT
ATACACTAAGACTAGCATACACTAAGACCTAAGTCTTAGCCATTTGTAGAT
>34098291 ; superkingdom: Eukaryota, kingdom: Viridiplantae, phylum: Streptophyta, order: Ranunculales, family: Ranunculaceae, genus: Clematis, species: Clematis crassifolia ; 34098291
CGAATCCTTCCGTCCCAGAGTCCCCTAATTCTATCAGAATTAGATAAAAACCAAAATTGTAATATAAACAACGGGAGGTT
TATTAAAAAAAACCTTTTCTTTTTTTTTTATAGCTATATTATCTAGTAGCTAAAATATAGTGGGCGAACGACGGGAATTG
AACCCGCGCATGGTGGATTCACAATCCACTGCCTTGATCCACTTGGCTACATCCGCCCCTCCGCTTTCTCAAATAAATTG
TTTCACAATTTTTAGGAACATATTATATTTGATTGGTTTATATATGTACAGAACGAGAGTATGATAATCAAGAATTCACC
AACCAATCCCCCATTCGAGTCATTTTTTTTTTTTTTTTTTTTACTTCAAATTAAAAAATGAAATGACTTCAAAAAAAAAA
GAAAAAATCATTATGAAAAATGCAAATAAAACACTATTAAAACAAAACGCAGGAGCAATGCCCGGCCTCTTGACAGAACA
AGAATTGGGGTATTACTCCTGCAACTTCAACGACTCATATACACTAAGACTAGCATACACTAAGACCTAAGTCTTAGCCA
TTTGTAGAT
>34098293 ; superkingdom: Eukaryota, kingdom: Viridiplantae, phylum: Streptophyta, order: Ranunculales, family: Ranunculaceae, genus: Clematis, species: Clematis afoliata ; 34098293
CGAATCCTTCCGTCCCAGAGTCCCCTAATTCTATCAGAATTAGATAAAAACCAGAATTGTAATATACACAACGGGAGGTT
TATTAAAAAAAAACTTTTCTTTTTTTATAGCTATATTATCTAGTAGCTAAAATATAGTGGGCGAACGACGGGAATTGAAC
CCGCGCATGGTGGATTCACAATCCACTGCCTTGATCCACTTGGCTACATCCGCCCCTCCGCTTTCTCAAATAAATTGTTT
AAAAATTTTTAGGAACATATTATATTGGATTGGTTTATATATGTACAGAACGAGAGTATGATAATCAAGAATTCACCAAC
CAATCCTCCATTCGAGTCATTTTTTTCTTTTTTTTGACTTCCAATTTGAAAATTGAATTACTTCAAAAAAAAGAAAAAAT
CATTATGCAAAATGCAAATAAAACACTATTAAAACAAAACGCAGGAGCAATGCCCGGCCTCTTGACAGAACAAGAATTGG
GGTATTACTCCTGCAACTTCAACGACTCATATACACTAAGACTAGCATACACTAAGACCTAAGTCTTAGCCATTTGTAGA
T
>34098295 ; superkingdom: Eukaryota, kingdom: Viridiplantae, phylum: Streptophyta, order: Ranunculales, family: Ranunculaceae, genus: Clematis, species: Clematis tangutica ; 34098295
CGAATCCTTCCGTCCCAGAGTCCCCTAATTCTATCAGAATTAGATAAAAACCATAATTGTAATATACACAACGGGAGGTT
TATTAAAAAAAACCTTTTCTTTTTTTTTATAGCTATATTATCTAGTAGCTAAAATATAGTGGGCGAACGACGGGAATTGA
ACCCGCGCATGGTGGATTCACAATCCACTGCCTTGATCCACTTGGCTACATCCGCCCCTCCGCTTTCTCAAATAAATTGT
TTCAAAATTTTGAGGAACATATTATATTGGATTGGTTTATATATGTACAGAACGAGAGTATGATAATCAAGAATTCACCA
ACCAATCCTCCATTCGAGTCATTTTTTGTTTTTTTTTTTACTTCAAATTTTATTACTTCAAAAAAAAATAAAAAATCATT
ATGCAAAATGCAAATAAAACACTATTAAAACAAAACGCAGGAGCAATGCCCGGCCTCTTGACAGAACAAGAATTGGGGTA
TTACTCCTGCAACTTCAACGACTCATATACACTAAGACTAGCATACACTAAGACCTAAGTCTTAGCCATTTGTAGAT
>34098297 ; superkingdom: Eukaryota, kingdom: Viridiplantae, phylum: Streptophyta, order: Ranunculales, family: Ranunculaceae, genus: Clematis, species: Clematis orientalis ; 34098297
CGAATCCTTCCGTCCCAGAGTCCCCTAATTCTATCAGAATTAGATAAAAACCATAATTGTAATATACACAACGGGAGGTT
TATTAAAAAAAACCTTTTCTTTTTTTTTATAGCTATATTATCTAGTAGCTAAAATCTAGTGGGCGAACGACGGGAATTGA
ACCCGCGCATGGTGGATTCACAATCCACTGCCTTGATCCACTTGGCTACATCCGCCCCTCCGCTTTCTCAAATAAATTGT
TTCAAAATTTTGAGGAACATATTATATTGGATTGGTTTATTGGTTTATATATGTACAGAACGAGAGTATGATAATCAAGA
ATTCACCAACCAATCTTCCATTCGAGTCATTTTTTTTTTTTTTTTTACTTCAAATTTTATTACTTCAAAAAAAATAAAAA
ATCATTATGCAAAATGCAAATAAAACACTATTAAAACAAAACGCAGGAGCAATGCCCGGCCTCTTGACAGAACAAGAATT
GGGGTATTACTCCTGCAACTTCAACGACTCATATACACTAAGACTAGCATACACTAAGACCTAAGTCTTAGCCATTTGTA
GAT
>34098299 ; superkingdom: Eukaryota, kingdom: Viridiplantae, phylum: Streptophyta, order: Ranunculales, family: Ranunculaceae, genus: Clematis, species: Clematis texensis ; 34098299
CGAATCCTTCCGTCCCAGAGTCCCCTAATTCTATCAGAATTAGATAAAAACCATAATTGTAATATACACAACGGGAGGTT
TATTAAAAAAAACCTTTTCTTTTTTTTTTTATAGCTATATTATCTAGTAGCTAAAATATAGTGGGCGAACGACGGGAATT
GAACCCGCGCATGGTGGATTCACAATCCACTGCCTTGATCCACTTGGCTACATCCGCCCCTCCGCTTTCTCAAATAAATT
GTTTCAAAATTTTTAGGAACATATTATATTGGATTGGTTTATATATGTACAGAACGAGAGTATGATAATCAAGAATTCAC
CAACCAATCCTCCATTCGAGTCATTTTTTTTTTTTTTTACTTCAAATTAAATTACTTCAAAAAAAGAAAAAATCATTATG
CAAAATGCAAATAAAACACTATTAAAACAAAACGCAGGAGCAATGCCCGGCCTCTTGACAGAACAAGAATTGGGGTATTA
CTCCTGCAACTTCAACGACTCATATACACTAAGACTAGCATACACTAAGACCTAAGTCTTAGCCATTTGTAGAT
>34098301 ; superkingdom: Eukaryota, kingdom: Viridiplantae, phylum: Streptophyta, order: Ranunculales, family: Ranunculaceae, genus: Clematis, species: Clematis potaninii ; 34098301
CGAATCCTTCCGTCCCAGAGTCCCCTAATTCTATCAGAATTAGATAAAAACCATAACATAATTGTAATATACACAACGGG
AGGTTTATTAAAAAAACCTTTTCTTTTTTTTTTATAGCTATATTATCTAGTAGCTAAAATATAGTGGGCGAACGACGGGA
ATTGAACCCGCGCATGGTGGATTCACAATCCACTGCCTTGATCCACTTGGCTACATCCGCCCCTCCGCTTTCTCAAATAA
ATTGTTTCAAAATTTTTAGGAACATATTATATTGGATTGGTTTATATATGTACAGAACGAGAGTATGATAATCAAGAATT
CACCAACCAATCCTCCATTCGAGTCATTTTTTTTTTTTTTTTTACTTCAAATTAAAAATTAAATTACTTCAAAAAAAAAA
GAAAAAATCATTATGCAAAATGCAAATAAAACACTATTAAAACAAAACGCAGGAGCAATGCCCGGCCTCTTGACAGAACA
AGAATTGGGGTATTACTCCTGCAACTTCAACGACTCATATACACTAAGACTAGCATACACTAAGACCTAAGTCTTAGCCA
TTTGTAGAT
>34098303 ; superkingdom: Eukaryota, kingdom: Viridiplantae, phylum: Streptophyta, order: Ranunculales, family: Ranunculaceae, genus: Clematis, species: Clematis angustifolia ; 34098303
CGAATCCTTCCGTCCCAGAGTCCCCTAATTCTATAAGAATTAGATAAAAACCATAATTGTAATATACACAACGGGAGGTT
TATTAAAAAAAACCTTTTCTTTTTTTTTTTTTATAGCTATATTATCTAGTAGCTAAAATATAGTGGGCGAACGACGGGAA
TTGAACCCGCGCATGGTGGATTCACAATCCACTGCCTTGATCCACTTGGCTACATCCGCCCCTCCGCTTTCTCAAATAAA
TTGTTTCAAAATTTTTAGGAACATATTATATTGGATTGGTTTATATATGTACAGAACGAGAGTATGATAATCAAGAATTC
AACAACCAATCCCCCATTCGAGTCATTTTTTTTTTTTTTTTACTTCAAATTAAAAAATTAAATTACTTCAAAAAAAGAAA
AAATCATTATGAAAAATGCAAATAAAACACTATTAAAACAAAACGCAGGAGCAATGCCCGGCCTCTTGACAGAACAAGAA
TTGGGGTATTACTCCTGCAACTTCAACGACTCATATACACTAAGACTAGCATACACTAAGACCTAAGTCTTAGCCATTTG
TAGAT
>34098305 ; superkingdom: Eukaryota, kingdom: Viridiplantae, phylum: Streptophyta, order: Ranunculales, family: Ranunculaceae, genus: Clematis, species: Clematis lasiantha ; 34098305
CGAATCCTTCCGTCCCAGAGTCCCCTAATTCTATCAGAATTAGATAAAAACCATAATTGTAATATACACAACGGGAGGTT
TATTAAAAAAAACCTTTTCTTTTTTTTTTATAGCTATATTATCTAGTAGCTAAAATATAGTGGGCGAACGACGGGAATTG
AACCCGCGCATGGTGGATTCACAATCCACTGCCTTGATCCACTTGGCTACATCCGCCCCTCCGCTTTCTCAAATAAATTG
TTTCACAATTTTTAGGAACATATTATATTGGATTGGTTTATATATGTACAGAACGAGAGGATGATAATCAAGAATTCACC
AACCAATCCTCCATTCGAGTCATTTTTTTTTTTTTTACTTAAAAAAAAAAAATCATTATGCAAAATGCAAATAAAACACT
ATTAAAACAAAACGCAGGAGCAATGCCCGGCCTCTTGACAGAACAAGAATTGGGGTATTACTCCTGCAACTTCAACGACT
CATATACACTAAGACTAGCATACACTAAGACCTAAGTCTTAGCCATTTGTAGAT
>34098307 ; superkingdom: Eukaryota, kingdom: Viridiplantae, phylum: Streptophyta, order: Ranunculales, family: Ranunculaceae, genus: Clematis, species: Clematis ligusticifolia ; 34098307
CGAATCCTTCCGTCCCAGAGTCCCCTAATTCTATCAGAATTAGATAAAAACCATAATTGTAATATACACAACGGGAGGTT
TATTAAAAAAAACCTTTTCTTTTTTTTTTATAGCTATATTATCTAGTAGCTAAAATATAGTGGGCGAACGACGGGAATTG
AACCCGCGCATGGTGGATTCACAATCCACTGCCTTGATCCACTTGGCTACATCCGCCCCTCCGCTTTCTCAAATAAATTG
TTTCACAATTTTTAGGAACATATTATATTGGATTGGTTTATATATGTACAGAACGAGAGGATGATAATCAAGAATTCACC
AACCAATCCTCCATTCGAGTCATTTTTTTTTTTTTTACTTAAAAAAAAAAAATCATTATGCAAAATGCAAATAAAACACT
ATTAAAACAAAACGCAGGAGCAATGCCCGGCCTCTTGACAGAACAAGAATTGGGGTATTACTCCTGCAACTTCAACGACT
CATATACACTAAGACTAGCATACACTAAGACCTAAGTCTTAGCCATTTGTAGAT
>34098309 ; superkingdom: Eukaryota, kingdom: Viridiplantae, phylum: Streptophyta, order: Ranunculales, family: Ranunculaceae, genus: Clematis, species: Clematis delavayi ; 34098309
CGAATCCTTCCGTCCCAGAGTCCCCTAATTCTATCAGAATTAGATAAAAACCATAACATAATTGTAATATACACAACGGG
AGGTTTATTAAAAAAAACCTTTTCTTTTTTTTTTATAGCTATATTATCTAGTAGCTAAAATATAGTGGGCGAACGACGGG
AATTGAACCCGCGCATGGTGGATTCACAATCCACTGCCTTGATCCACTTGGCTACATCCGCCCCTCCGCTTTCTCAAATA
AATTGTTTCCAAATTTTTAGGAACATATTATATTGGATTGGTTTATATATGTACAGAACGAGAGTATGATAATCAAGAAT
TCACCAACCAATCCTCCATTCGAGTCATTTTTTTTTTTACTTCAAATTAAATTACTTCAAAAAAAAAAAAGAAAAAATCA
TTATGCAAAATGCAAATAAAACACTATTAAAACAAAACGCAGGAGCAATGCCCGGCCTCTTGACAGAACAAGAATTGGGG
TATTACTCCTGCAACTTCAACGACTCATATACACTAAGACTAGCATACACTAAGACCTAAGTCTTAGCCATTTGTAGAT
>34098311 ; superkingdom: Eukaryota, kingdom: Viridiplantae, phylum: Streptophyta, order: Ranunculales, family: Ranunculaceae, genus: Clematis, species: Clematis fasciculiflora ; 34098311
CGAATCCTTCCGTCCCAGAGTCCCCTAATTCTATCAGAATTAGATAAAAACCATAACATAATTGTAATATACACAACGGG
AGGTTTATTAAAAAAAACCTTTTCTTTTTTTTTTATAGCTATATTATCTAGTAGCTAAAATATAGTGGGCGAACGACGGG
AATTGAACCCGCGCATGGTGGATTCACAATCCACTGCCTTGATCCACTTGGCTACATCCGCCCCTCCGCTTTCTCAAATA
AATTGTTTCAAAATTTTTAGGAACATATTATATTGGATTGGTTTATATATGTACAGAACGAGAGTNTGATAATCAAGAAT
TCACCAACCAATCCTCCATTCGAGTCATTTTTTTTTTTTTTTACTTCAAATTAAATTACTTCAAAAAAAAAAATCATTAT
GCAAAATGCAAATAAAACACTATTAAAACAAAACGCAGGAGCAATGCCCGGCCTCTTGACAGAACAAGAATTGGGGTATT
ACTCCTGCAACTTCAACGACTCATATACACTAAGACTAGCATACACTAAGACCTAAGTCTTAGCCATTTGTAGAT
>34098313 ; superkingdom: Eukaryota, kingdom: Viridiplantae, phylum: Streptophyta, order: Ranunculales, family: Ranunculaceae, genus: Clematis, species: Clematis brachyura ; 34098313
CGAATCCTTCCGTCCCAGAGTCCCCTAATTCTATAAGAATTAGATAAAAACCATAATTGTAATATACACAACGGGAGGTT
TATTAAAAAAAACCTTTTCTTTTTTTTTTTTATAGCTATATTATCTAGTAGCTAAAATATAGTGGGCGAACGACGGGAAT
TGAACCCGCGCATGGTGGATTCACAATCCACTGCCTTGATCCACTTGGCTACATCCGCCCCTCCGCTTTCTCAAATAAAT
TGTTTCAAAATTTTTAGGAACATATTATATTGGATTGGTTTATATATGTACAGAACGAGAGTTTGATAATCAAGAATTCA
ACAACCAATCCCCCATTCGAGTCATTTTTTTTTTTTTTACTTCAAATTAAAAAATGAAATTACTTCAAAAAAAAAAAAGA
AAAAATCATTATGAAAAATGCAAATAAAACACTATTAAAACAAAACGCAGGAGCAATGCCCGGCCTCTTGACAGAACAAG
AATTGGGGTATTACTCCTGCAACTTCAACGACTCATATACACTAAGACTAGCATACACTAAGACCTAAGTCTTAGCCATT
TGTAGAT
>34098315 ; superkingdom: Eukaryota, kingdom: Viridiplantae, phylum: Streptophyta, order: Ranunculales, family: Ranunculaceae, genus: Clematis, species: Clematis serratifolia ; 34098315
CGAATCCTTCCGTCCCAGAGTCCCCTAATTCTATCAGAATTAGATAAAAACCATAATTGTAATATACACAACGGGAGGTT
TATTAAAAAAAACCTTTTTTTTTTATAGCTATATTATCTAGTAGCTAAAATATAGTGGGCGAACGACGGGAATTGAACCC
GCGCATGGTGGATTCACAATCCACTGCCTTGATCCACTTGGCTACATCCGCCCCTCCGCTTTCTCAAATAAATTGTTTCA
AAATTTTGAGGAACATATTATATTGGATTGGTTTATTGGTTTATATATGTACAGAACGAGAGTATGATAATCAAGAATTC
ACCAACCAATCTTCCATTCGAGTCATTTTTTTTTTTTACTTCAAATTTTATTACTTCAAAAAAAAAGAAAAAATCATTAT
GCAAAATGCAAATAAAACACTATTAAAACAAAACGCAGGAGCAATGCCCGGCCTCTTGACAGAACAAGAATTGGGGTATT
ACTCCTGCAACTTCAACGACTCATATACACTAAGACTAGCATACACTAAGACCTAAGTCTTAGCCATTTGTAGAT
>34098317 ; superkingdom: Eukaryota, kingdom: Viridiplantae, phylum: Streptophyta, order: Ranunculales, family: Ranunculaceae, genus: Clematis, species: Clematis nobilis ; 34098317
CGAATCCTTCCGTCCCAGAGTCCCCTAATTCTTTCAGAATTAGATAAAAACCATAATTGTAATATACACAACGGGAGGTT
TATTAAAAAAAACCTTTTCTTTTTTTTTTATAGCTATATTATCTAGTAGCTAAAATATAGTGGGCGAACGACGGGAATTG
AACCCGCGCATGGTGGATTCACAATCCACTGCCTTGATCCACTTGGCTACATCCGCCCCTCCGCTTTCTCAAATAAATTG
TTTCAAAATTTTTGGGAACATATTATATTGGATTGGTTTATATATGTACAGAACGAGAGTATGATAATCAAGAATTCACC
AACCAATCCTCCATTCGAGTCATTTTTTTTTTTTTTACTTCAAATTTAAAAATTTAATTACTTCAAAAAAAAAAAAAGAA
AAAATCATTATGCAAAATGCAAATAAAACACTATTAAAACAAAACGCAGGAGCAATGCCCGGCCTCTTGACAGAACAAGA
ATTGGGGTATTACTCCTGCAACTTCAACGACTCATATACACTAAGACTAGCATACACTAAGACCTAAGTCTTAGCCATTT
GTAGAT
>34098319 ; superkingdom: Eukaryota, kingdom: Viridiplantae, phylum: Streptophyta, order: Ranunculales, family: Ranunculaceae, genus: Clematis, species: Clematis vitalba ; 34098319
CGAATCCTTCCGTCCCAGAGTCCCCTAATTCTATCAGAATTAGATAAAAACCATAATTGTAATATACACAACGGGAGGTT
TATTAAAAAAAACCTTTTCTTTTTTTTTATAGCTATATTATCTAGTAGCTAAAATATAGTGGGCGAACGACGGGAATTGA
ACCCGCGCATGGTGGATTCACAATCCACTGCCTTGATCCACTTGGCTACATCCGCCCCTCCGCTTTCTCAAATAAATTGT
TTCAAAATTTTTAGGAACATATTATATTGTATTGGTTTATATATGTACAGAACGAGAGGATGATAATCAAGAATTCACCA
ACCAATCCTCCATTCGAGTCATTTTTTTTTTTTTTTTTTACTTCACAAAAAAGAAAAAATAATTATGCAAAATGCAAATA
AAACACTATTAAAACAAAACGCAGGAGCAATGCCCGGCCTCTTGACAGAACAAGAATTGGGGTATTACTCCTGCAACTTC
AACGACTCATATACACTAAGACTAGCATACACTAAGACCTAAGTCTTAGCCATTTGTAGAT
>34098322 ; superkingdom: Eukaryota, kingdom: Viridiplantae, phylum: Streptophyta, order: Ranunculales, family: Ranunculaceae, genus: Clematis, species: Clematis eichleri ; 34098322
CGAATCCTTCCGTCCCAGAGTCCCCTAATTCTATCAGAATTAGATAAAAACCATAACATAATTGTAATATACACAACGGG
AGGTTTATTAAAAAAAACCTTTTCTTTTTTTTTTATAGCTATATTATCTAGTAGCTAATATATAGTGGGCGAACGACGGG
AATTGAACCCGCGCATGGTGGATTCACAATCCACTGCCTTGATCCACTTGGCTACATCCGCCCCTCCGCTTTCTCCAATA
AATTGTTTCAAAATTGTTAGGAACATATTATATTGGATTGGTTTATATATGTACAGAACGAGAGTATGATAATCAAGAAT
TCACCAACCAATCCTCCATTCGAGTCATTTTTTTTTTTCTTTTTTTTTACTTCAAATTAAAAATTAAATTACTTAAAAAA
AAAAGAAAAAATCATTATGCAAAATGCAAATAAAACACTATTAAAACAAAACGCAGGAGCAATGCCCGGCCTCTTGACAG
AACAAGAATTGGGGTATTACTCCTGCAACTTCAACGACTCATATACACTAAGACTAGCATACACTAAGACCTAAGTCTTA
GCCATTTGTAGAT
>34098324 ; superkingdom: Eukaryota, kingdom: Viridiplantae, phylum: Streptophyta, order: Ranunculales, family: Ranunculaceae, genus: Clematis, species: Clematis gentianoides ; 34098324
CGAATCCTTCCGTCCCAGAGTCCCCTAATTCTATCAGAATTAGATAAAAACCATAATTGTAATATACACAACGGGAGGTT
TATTAAAAAAAACCTTTTATTTTTTTTTATAGCTAGATTATCTAGTAGCTAAAATATAGTGGGCGAACGACGGGAATTGA
ACCCGCGCATGGTGGATTCACAATCCACTGCCTTGATCCACTTGGCTACATCCGCCCCTCCGCTTTCTCAAATAAATTGT
TTCAAAATTTTTAGAAACATATTATATTGGATTGGTTTATATATGTACAGAACGAGAGTATGATAATCAAGAATTCGCCA
ACCAATCCTCCATTCGAGTCATTTTTTTTTTTTTTTTTTACTTCAAATTGAATTGAATTACTTCAAAAAAAAAAGAAAAA
ATCATTATGCAAAATGAAAATAAAACACTATTAAAATAAAACAAAACGCAGGAGCAATGCCCGGCCTCTTGACAGAACAA
GAATTGGGGTATTACTCCTGCAACTTCAACGACTCATATACACTAAGACTAGCATACACTAAGACCTAAGTTTTAGCCAT
TTGT
>34098326 ; superkingdom: Eukaryota, kingdom: Viridiplantae, phylum: Streptophyta, order: Ranunculales, family: Ranunculaceae, genus: Clematis, species: Clematis villosa ; 34098326
CGAATCCTTCCGTCCCAGAGTCCCCTAATTCTATCAGAATTAGATAAAAACCATAACATAATTGTAATATACACAACGGG
AGGTTTATTAAAAAAAACCTTTTCTTTTTTTTTATAGCTATATTATCTAGTAGCTAAAATATAGTGGGCGAACGACGGGA
ATTGAACCCGCGCATGGTGGATTCACAATCCACTGCCTTGATCCACTTGGCTACATCCGCCCCTCCGCTTTCTCAAATAA
ATTGTTTCAAAATTTTTAGGAACATATTATATTGGATTGGTTTATATATGTACAGAACGAGAGTATGATAATCAAGAATT
CACCAACCAATCCTCCATTCGAGTCATTTTTTTTTTTTTTTTACTTCAAATTCAAAAATTGAATTACTTCAAAAAAAAAG
AAAAAATCATTATGAAAAATGCAAATAAAACACTATTAAAACAAAACGCAGGAGCAATGCCCGGCCTCTTGACAGAACAA
GAATTGGGGTATTACTCCTGCAACTTCAACGACTCATATACACTAAGACTAGCATACACTAAGACCTAAGTCTTAGCCAT
TT
>34098328 ; superkingdom: Eukaryota, kingdom: Viridiplantae, phylum: Streptophyta, order: Ranunculales, family: Ranunculaceae, genus: Anemone, species: Anemone flaccida ; 34098328
CGAATCCTTCCGTCCCAGAGCCCCTAATTCTATTAGAATTAGATAAAAAACCATAATTTTATATACACAATGGGAATTTA
GTCAAAAAACCTTTACTAGCTATATTATCTAGTCTAGTAGCTAAAACGAGATATAGTGGGCGAACGACGGGAATTGAACC
CGCGCATGGTGGATTCACAATCCACTGCCTTGATCCACTTGGCTACATCCGCCCCTCTGCTTTATCAAAGATTTTTTTAT
TTTAGGAACATATTATATTGGATTAGTTTATATATGTATATGTACAGAACGAGAGTATGATAATTAAGAATTCACCAATA
AAAAACTTATTAAATAAATGAATTCAATTAAAACAAAACGCAGGAGCAATGCCCGGCCTCTTGACAGAACAAGAATTGGG
GTATTACTCCTGCAACTTCAACAACTCATATACACTAAGACTAGCATACACTAAGACCTAAGTATTAGCCATTTGTGGAT
>34098330 ; superkingdom: Eukaryota, kingdom: Viridiplantae, phylum: Streptophyta, order: Ranunculales, family: Ranunculaceae, genus: Pulsatilla, species: Pulsatilla cernua ; 34098330
CGAATCCTTCCGTCCCAGAGCCCCTAATTTTTTTTTATCAGAATTAGATAAAAACAATAATTGTAATATACACACACAAC
GGGGAAGTTTCTTAAAAAAAACCTTTTATAGCTATATTATCTAGTAACTAATAACGCGATATAGTGGGCGAACGACGGGA
ATTGAACCCGCGCATGGTGGATTCACAATCCACTGCCTTGATCCACTTGGCTACATCCGCCCCTCCGCTTTATCAAAGAA
GCTGTTTCAAAATTTTTAGGAACATATTATCATATTATATTGGATTGGTTTATATATGTACAGAATGAATATGTACAGAA
TGAGAGTATAATAATCAGGAATTCACCAATAAATCCATTCGAGTTATTTTTTTTTTTACTTCAAAAAAAAAATAGTTATA
ATATAAATAGTTATGCAAAATGCAAATAAAACACTATTAAAACAAAACGCAGGAGCAATGCCCGGCCTCTTGAGAGAACA
AGAATTGGGGTATTACTCCTGCAACTTCAACGACTCATATACACTAAGACTAGCATACACTAAGACCTAAGTCTTAGCCA
TTTGTGGAT
>34098332 ; superkingdom: Eukaryota, kingdom: Viridiplantae, phylum: Streptophyta, order: Ranunculales, family: Ranunculaceae, genus: Knowltonia, species: Anemone sp. OM073 ; 34098332
CGAATCCTTCCGTCCCAGAGCCCCCTAATTTTTTTATCAGAATTAGATAAAAACAATAATTGTAATAGACACAACGGGAA
GTTTCTTAAAAAAAACCTTTTATATCTATATTATCTAGTAACTAAAACGCGATATAGTGGGCGAACGACGGGAATTGAAC
CCGCGCATGGTGGATTCACAATCCACTGCCTTGATCCACTTGGCTACATCCGCCCCTCTGCTTTATCAAAGAAACTGTTT
CCAAATTTTTAGGAACATATTATATTGGATTGGTTTATATATGTACAGAACGAGAGTATAATAATAAAGAATTCACCAAT
AAATCCATTCGAGTTATTTTTTTTTTTACTTCAAAAAAAAAATAGTTATGCAAAATGCAAATAAAACACTATTAAAACAA
AACGCAGGAGCAATGCCCGGCCTCTTGAGAGAACAAGAATTGGGGTATTACTCCTGCAACTTCAACGACTCATATACACT
AAGACTAGCATACACTAAGACCTAAGTCTTAGCCATTTGTGGAT
>34148270 ; superkingdom: Eukaryota, kingdom: Viridiplantae, phylum: Streptophyta, subclass: rosids, order: Fagales, family: Juglandaceae, genus: Juglans, species: Juglans hindsii ; 34148270
TTGTTATGCATGAACGTAATGCTCATAATTTCCCTCTAGACTTAGCTGCTGTCGAAGCTCCATCTACAAATGGATAAGAC
TTCAGTCTTAGTATATACGAGTTATTGAAAATAAAGGAGCAATAATCAACTTCTTGTTCTATCAAGAGGATTGGTATTGC
TCCTTTATTTTGTGTATCTTATCTTAGAGAAGAAAGGTAAATCTGATGAATAGAATAGTAGAAATTTGAATCTCCATGTA
ATTTGTACTACATGGAGTATAGGGGCGGATGTAGCCAAGTGGATCAAGGCAG
>34148271 ; superkingdom: Eukaryota, kingdom: Viridiplantae, phylum: Streptophyta, subclass: rosids, order: Fagales, family: Juglandaceae, genus: Juglans, species: Juglans californica ; 34148271
TGTTATGCATGAACGTAATGCTCATAATTTCCCTCTAGACTTAGCTGCTGTCGAAGCTCCATCTACAAATGGATAAGACT
TCAGTCTTAGTATATACGAGTTATTGAAAATAAAGGAGCAATAATCAACTTCTTGTTCTATCAAGAGGATTGGTATTGCT
CCTTTATTTTGTGTATCTTATCTTAGAGAAGAAAGGTAAATCTGATGAATAGAATAGTAGAAATTTGAATCTCCATGTAA
TTTGTACTACATGGAGTATAGGGGCGGATGTAGCCAAGTGGATCAAGGCAG
>34148272 ; superkingdom: Eukaryota, kingdom: Viridiplantae, phylum: Streptophyta, subclass: rosids, order: Fagales, family: Juglandaceae, genus: Juglans, species: Juglans microcarpa ; 34148272
TGTTATGCATGAACGTAATGCTCATAATTTCCCTCTAGACTTAGCTGCTGTCGAAGCTCCATCTACAAATGGATAAGACT
TCAGTCTTAGTATATACGAGTTATTGAAAATAAAGGAGCAATAATCAACTTCTTGTTCTATCAAGAGGATTGGTATTGCT
CCTTTATTTTGTGTATCTTATCTTAGAGAAGAAAGGTAAATCTGATGAATAGAATAGTAGAAATTTTAATCTCCATGTAA
TTTGTACTACATGGAGTATAGGGGCGGATGTAGCCAAGTGGATCAAGGCAG
>34148273 ; superkingdom: Eukaryota, kingdom: Viridiplantae, phylum: Streptophyta, subclass: rosids, order: Fagales, family: Juglandaceae, genus: Juglans, species: Juglans olanchana ; 34148273
TGTTATGCATGAACGTAATGCTCATAATTTCCCTCTAGACTTAGCTGCTGTCGAAGCTCCATCTACAAATGGATAAGACT
TCAGTCTTAGTATATACGAGTTATTGAAAATAAAGGAGCAATAATCAACTTCTTGTTCTATCAAGAGGATTGGTATTGCT
CCTTTATTTTGNGTATCTTATCTTAGAGAAGAAAGGTAAATCTGATGAATAGAATAGTAGAAATTTGAATCTCCATGTAA
TTTGTACTACAGGAGTATAGGGGCGGATGTAGCCAAGTGGATCAAGGCAGG
>34148274 ; superkingdom: Eukaryota, kingdom: Viridiplantae, phylum: Streptophyta, subclass: rosids, order: Fagales, family: Juglandaceae, genus: Juglans, species: Juglans cathayensis ; 34148274
TGTTATGCATGAACGTAATGCTCATAATTTCCCTCTAGACTTAGCTGCTGTCGAAGCTCCATCTACAAATGGATAAGACT
TCAGTCTTAGTATATACGAGTTATTGAAAATAAAGGAGCAATAATCAACTTCTTGTTCTATCAAGAGGATTGGTATTGCT
CCTTTATTTTGNGTATCTTATCTTAGAGAAGAAAGGTAAATCTGATGAATAGAATAGTAGAAATTTAAATCTCCATGTAA
TTTGTACTACAGGAGTATAGGGGCGGATGAGCCAAGGGATCAAGGCAGG
>34148275 ; superkingdom: Eukaryota, kingdom: Viridiplantae, phylum: Streptophyta, subclass: rosids, order: Fagales, family: Juglandaceae, genus: Juglans, species: Juglans ailanthifolia ; 34148275
TGTTATGCATGAACGTAATGCTCATAATTTCCCTCTAGACTTAGCTGCTGTCGAAGCTCCATCTACAAATGGATAAGACT
TCAGTCTTAGTATATACGAGTTATTGAAAATAAAGGAGCAATAATCAACTTCTTGTTCTATCAAGAGGATTGGTATTGCT
CCTTTATTTTGNGTATCTTATCTTAGAGAAGAAAGGTAAATCTGATGAATAGAATAGTAGAAATTTAAATCTCCATGTAA
TTTGTACTACATGGAGTATAGGGGCGGATGTAGCCAAGTGGATCAAGGCAGG
>34148276 ; superkingdom: Eukaryota, kingdom: Viridiplantae, phylum: Streptophyta, subclass: rosids, order: Fagales, family: Juglandaceae, genus: Pterocarya, species: Pterocarya stenoptera ; 34148276
TGTTATGCATGAACGTAATGCTCATAATTTCCCTCTAGACTTAGCTGCTGTCGAAGCTCCATCTACAAATGGATAAGACT
TCAGTCTTAGTATATACGAGTTATTGAAAATAAAGGAGCAATAATCAACTTCTTGTTCTATCAAGAGGATTGGTATTGCT
CCTTTATTTTGTGTATCTTATCTTAGAGAAGAAAGGTAAATCTGATGAATAGAATAGTAGAAATTTAAATCTCCATGTAA
TTTGTACTACATGGGGTATAGGGGCGGATGTAGCCAAGTGGATCAAGGCAGG
>34148277 ; superkingdom: Eukaryota, kingdom: Viridiplantae, phylum: Streptophyta, subclass: rosids, order: Fagales, family: Juglandaceae, genus: Juglans, species: Juglans mandshurica ; 34148277
TGTTATGCATGAACGTAATGCTCATAATTTCCCTCTAGACTTAGCTGCTGTCGAAGCTCCATCTACAAATGGATAAGACT
TCAGTCTTAGTATATACGAGTTATTGAAAATAAAGGAGCAATAATCAACTTCTTGTTCTATCAAGAGGATTGGTATTGCT
CCTTTATTTTGTGTATCTTATCTTAGAGAAGAAAGGTAAATCTGATGAATAGAATAGTAGAAATTTAAATCTCCATGTAA
TTTGTACTACATGGAGTATAGGGGCGGATGTAGCCAAGTGGATCAAGGCAGG
>34148278 ; superkingdom: Eukaryota, kingdom: Viridiplantae, phylum: Streptophyta, subclass: rosids, order: Fagales, family: Juglandaceae, genus: Juglans, species: Juglans major ; 34148278
TGTTATGCATGAACGTAATGCTCATAATTTCCCTCTAGACTTAGCTGCTGTCGAAGCTCCATCTACAAATGGATAAGACT
TCAGTCTTAGTATATACGAGTTATTGAAAATAAAGGAGCAATAATCAACTTCTTGTTCTATCAAGAGGATTGGTATTGCT
CCTTTATTTTGNGTATCTTATCTTAGAGAAGAAAGGTAAATCTGATGAATAGAATAGTAGAAATTTGAATCTCCATGTAA
TTTGTACTACATGGAGTATAGGGGCGGATGTAGCCAAGTGGTCAAGGCAGG
>34148279 ; superkingdom: Eukaryota, kingdom: Viridiplantae, phylum: Streptophyta, subclass: rosids, order: Fagales, family: Juglandaceae, genus: Juglans, species: Juglans nigra ; 34148279
TGTTATGCATGAACGTAATGCTCATAATTTCCCTCTAGACTTAGCTGCTGTCGAAGCTCCATCTACAAATGGATAAGACT
TCAGTCTTAGTATATACGAGTTATTGAAAATAAAGGAGCAATAATCAACTTCTTGTTCTATCAAGAGGATTGGTATTGCT
CCTTTATTTTGNGTATCTTATCTTAGAGAAGAAAGGTAAATCTGATGAATAGAATAGTAGAAATTTGAATCTCCATGTAA
TTTGTACTACATGGAGTATAGGGGCGGATGTAGCCAAGTGGATCAAGGCAGG
>34148280 ; superkingdom: Eukaryota, kingdom: Viridiplantae, phylum: Streptophyta, subclass: rosids, order: Fagales, family: Juglandaceae, genus: Juglans, species: Juglans mollis ; 34148280
TGTTATGCATGAACGTAATGCTCATAATTTCCCTCTAGACTTAGCTGCTGTCGAAGCTCCATCTACAAATGGATAAGACT
TCAGTCTTAGTATATACGAGTTATTGAAAATAAAGGAGCAATAATCAACTTCTTGTTCTATCAAGAGGATTGGTATTGCT
CCTTTATTTTGNGTATCTTATCTTAGAGAAGAAAGGTAAATCTGATGAATAGAATAGTAGAAATTTTAATCTCCATGTAA
TTTGTACTACAGGAGTATAGGGGCGGATGTAGCCAAGTGGATCAAGGCAGG
>34148281 ; superkingdom: Eukaryota, kingdom: Viridiplantae, phylum: Streptophyta, subclass: rosids, order: Fagales, family: Juglandaceae, genus: Juglans, species: Juglans neotropica ; 34148281
TGTTATGCATGAACGTAATGCTCATAATTTCCCTCTAGACTTAGCTGCTGTCGAAGCTCCATCTACAAATGGATAAGACT
TCAGTCTTAGTATATACGAGTTATTGAAAATAAAGGAGCAATAATCAACTTCTTGTTCTATCAAGAGGATTGGTATTGCT
CCTTTATTTTGTGTATCTTATCTTAGAGAAGAAAGGTAAATCTGATGAATAGAATAGTAGAAATTTTAATCTCTATGTAA
TTTGTACTACATGGAGTATAGGGGCGGATGTAGCCAAGTGGATCAAGGCAGG
>34148282 ; superkingdom: Eukaryota, kingdom: Viridiplantae, phylum: Streptophyta, subclass: rosids, order: Fagales, family: Juglandaceae, genus: Juglans, species: Juglans hopeiensis ; 34148282
TGTTATGCATGAACGTAATGCTCATAATTTCCCTCTAGACTTAGCTGCTGTCGAAGCTCCATCTACAAATGGATAAGACT
TCAGTCTTAGTATATACGAGTTATTGAAAATAAAGGAGCAATAATCAACTTCTTGTTCTATCAAGAGGATTGGTATTGCT
CCTTTATTTTGNGTATCTTATCTTAGAGAAGAAAGGTAAATNTGATGAATAGAATAGTAGAAATTTGAATCTCCATGTAA
TTTGTACTACAGGAGTATAGGGGCGGATGTAGCCAAGTGGATCAAGGCAGG
>34148283 ; superkingdom: Eukaryota, kingdom: Viridiplantae, phylum: Streptophyta, subclass: rosids, order: Fagales, family: Juglandaceae, genus: Juglans, species: Juglans australis ; 34148283
TGTTATGCATGAACGTAATGCTCATAATTTCCCTCTAGACTTAGCTGCTGTCGAAGCTCCATCTACAAATGGATAAGACT
TCAGTCTTAGTATATACGAGTTATTGAAAATAAAGGAGCAATAATCAACTTCTTGTTCTATCAAGAGGATTGGTATTGCT
CCTTTATTTTGTGTATCTTATCTTAGAGAAGAAAGGTAAATCTGATGAATAGAATAGTAGAAATTTGAATCTCTATGTAA
TTTGTACTACAGGAGTATAGGGGCGGATGTAGCCAAGTGGATCAAGGCAGG
>34148284 ; superkingdom: Eukaryota, kingdom: Viridiplantae, phylum: Streptophyta, subclass: rosids, order: Fagales, family: Juglandaceae, genus: Juglans, species: Juglans regia ; 34148284
TGTTATGCATGAACGTAATGCTCATAATTTCCCTCTAGACTTAGCTGCTGTCGAAGCTCCATCTACAAATGGATAAGACT
TCAGTCTTAGTATATACGAGTTATTGAAAATAAAGGAGCAATAATCAACTTCTTGTTCTATCAAGAGGATTGGTATTGCT
CCTTTATTTTGTGTATCTTATCTTAGAGAAGAAAGGTAAATCTGATGAATAGAATAGTAGAAATTTAAATCTCCATGTAA
TTTGTACTACAGGAGTATAGGGGCGGATGTAGCCAAGTGGATCAAGGCAGG
>34148285 ; superkingdom: Eukaryota, kingdom: Viridiplantae, phylum: Streptophyta, subclass: rosids, order: Fagales, family: Juglandaceae, genus: Juglans, species: Juglans olanchana ; 34148285
TGTTATGCATGAACGTAATGCTCATAATTTCCCTCTAGACTTAGCTGCTGTCGAAGCTCCATCTACAAATGGATAAGACT
TCAGTCTTAGTATATACGAGTTATTGAAAATAAAGGAGCAATAATCAACTTCTTGTTCTATCAAGAGGATTGGTATTGCT
CCTTTATTTTGTGTATCTTATCTTAGAGAAGAAAGGTAAATCTGATGAATAGAATAGTAGAAATTTTAATCTCCATGTAA
TTTGTACTACAGGAGTATAGGGGCGGATGTAGCCAAGTGGATCAAGGCAGG
>34148286 ; superkingdom: Eukaryota, kingdom: Viridiplantae, phylum: Streptophyta, subclass: rosids, order: Fagales, family: Juglandaceae, genus: Juglans, species: Juglans sigillata ; 34148286
TGTTATGCATGAACGTAATGCTCATAATTTCCCTCTAGACTTAGCTGCTGTCGAAGCTCCATCTACAAATGGATAAGACT
TCAGTCTTAGTATATACGAGTTATTGAAAATAAAGGAGCAATAATCAACTTCTTGTTCTATCAAGAGGATTGGTATTGCT
CCTTTATTTTGTGTATCTTATCTTAGAGAAGAAAGGTAAATCTGATGAATAGAATAGTAGAAATTTAAATCTCCATGTAA
TTTGTACTACAGGAGTATAGGGGCGGATGTAGCCAAGTGGATCAAGGCAGG
>34148287 ; superkingdom: Eukaryota, kingdom: Viridiplantae, phylum: Streptophyta, subclass: rosids, order: Fagales, family: Juglandaceae, genus: Juglans, species: Juglans cinerea ; 34148287
TGTTATGCATGAACGTAATGCTCATAATTTCCCTCTAGACTTAGCTGCTGTCGAAGCTCCATCTACAAATGGATAAGACT
TCAGTCTTAGTATATACGAGTTATTGAAAATAAAGGAGCAATAATCAACTTCTTGTTCTATCAAGAGGATTGGTATTGCT
CCTTTATTTTGNGTATCTTATCTTAGAGAAGAAAGGTAAATCTGATGAATAGAATAGTAGAAATTTGAATCTCCATGTAA
TTTGTACTACAGGAGTATAGGGGCGGATGTAGCCAAGTGGATCAAGGCAGG
>37594498 ; superkingdom: Eukaryota, kingdom: Viridiplantae, phylum: Streptophyta, subclass: asterids, order: Asterales, family: Asteraceae, subfamily: Asteroideae, tribe: Senecioneae, subtribe: Senecioninae, genus: Jacobaea, species: Jacobaea gallerandiana ; 37594498
TGTTATGCATGAACGTAATGCTCATAATTTCCCTCTAGACTTAGCTGCTATTGAAGCTCCATCTACAAATGGATAAGACT
TTGGTCTGATTGTGATTGTATAGGAGTTTTTGAACTAAAAAAAGGAGCAATAACGGCCTCTTGATAAAACAAGAGGGAAG
CTATTGCTCCTTTTTTTATTTAGTACTATTTGTTTACAATGAAAATTTTGTTTATTTATTACTTTGCTTTCATAAAATAA
AAAAGAAAGAAATTTTATGCTTTTTTTATGTTAATGGTTAATAGAAAAATATAGTAATTATACTAGATAACTATACTAGA
TAAATAATAGTAGAGGGGCGGATGTAGCCAAGTGGATCAAGGCAGTGGATTTGTGAATCCACCATGCGCG
>37594506 ; superkingdom: Eukaryota, kingdom: Viridiplantae, phylum: Streptophyta, subclass: asterids, order: Asterales, family: Asteraceae, subfamily: Asteroideae, tribe: Senecioneae, subtribe: Senecioninae, genus: Jacobaea, species: Jacobaea maroccana ; 37594506
TGTTATGCATGAACGTAATGCTCATAATTTCCCTCTAGACTTAGCTGCTATTGAAGCTCCATCTACAAATGGATAAGACT
TTGGTCTGATTGTGATTGTATAGGAGTTTTTGAACTAAAAAAAGGAGCAATAACGGCCTCTTGATAAAACAAGAGGGAAG
CTATTGCTCCTTTTTTTTATTTAGTACTTTTTGTTTACAATGAAAATTTTGTTTATTTATTACTTTGCTTTCATAAAATA
AAAAAGAATGAAATTTTATGCTTTTTTTATGTTAATGGTTAATAGAAAAATATAGTAATTATACTAGATAAATAATAGTA
GAGGGGCGGATGTAGCCAAGTGGATCAAGGCAG
>37620074 ; superkingdom: Eukaryota, kingdom: Viridiplantae, phylum: Streptophyta, class: Liliopsida, order: Liliales, family: Liliaceae, genus: Tulipa, species: Tulipa sylvestris ; 37620074
CGTAATGCTCACAATTTCCCTCTAGACCTAGCTGCTGTTGAAGTTCCATCTATAAATGGATAAGACTTCGGTCTTAGTGT
ATACGAATCGTTGACAGAGCAATACCCAATATCTTGCTAGAACAAGATATTGGGTATTGTCCCTTTTTTGTTTGATTCAC
TAGTTTTGTAACATAACACATTAACATTAAGTAGACCAAGTTACTATTATTTCTTTCTCCTCCCTTATATTTAGTTTTTC
AATTTTTTCCGATAAATCATTAGCTACAAAAGGATTTTTTTTTATTGAACGTGTCACAGCGGATTACTCCTTATATTACT
ATTACATTTTAAAAATTGGCATTCTATGCCCAATATATTGATCTAAGTATGAAGGTAAGAATAAATACAATATGGGAAAA
AGAAAATCCTTTAGCTAGATAAGGGGCGGATGTAGCCAAGTGGATCAAGGCAGTGGATTTGTGAATCC
>37620076 ; superkingdom: Eukaryota, kingdom: Viridiplantae, phylum: Streptophyta, class: Liliopsida, order: Liliales, family: Liliaceae, genus: Lloydia, species: Lloydia serotina ; 37620076
CGTAATGCTCATAATTTCCCTCTAGACCTAGCTGCTGTTGAAGTTCCATCTACAAACGGATAAGACTTCTATTCTGTCTT
AGTGTATAGGAATCGTTGATGGAGCAATACCTAATATCTTGTTCTAGATATTGGGTATTGCTCCTTTTTTTGTTAGTTTT
GCAATTTTTTCCGATAAATGATTAGCTACAAAAGGATTTTTTTTTATTGAACGTGTCACAGTGGATTACTCCTTTATTAC
TATTACATTTTAAAAATTGGCATTCTATGCCCAATATAATATATCGATCTAAGTATGAAGGTAAGAATAAATACAATAAT
GATGAATGGAAAAAAAAATCCTTTAGCTAGATAAAGGGCGGATGTAGCCAAGTGGATCAAGGCAGTGGATTTGTGAATCC
>37723387 ; superkingdom: Eukaryota, kingdom: Viridiplantae, phylum: Streptophyta, subclass: asterids, order: Asterales, family: Asteraceae, subfamily: Asteroideae, tribe: Senecioneae, subtribe: Senecioninae, genus: Crassocephalum, species: Crassocephalum crepidioides ; 37723387
TGTTATGCATGAACGTAATGCTCATAATTTCCCTCTAGACTTAGCTGCTATTGAAGCTCCATCTACAAATGGATAAGACT
TTGGTCTGATTGTGATTGTATAGGAGTTTTTGAACTAAAAAAAGGAGCAATAACGGCCTCTTGATAAAACAAGAGGGAAG
CTATTGCTCCTTTTTTTATTTAGTACTATTTATTTACAATGAAAATTTATTTATTTATTACTTTTTTTCATTTCATAATT
TCATAAAAAAAATTTTTTTAGGCTTTTTTATGGTAATGGTTAATAGAAAAATCTAGTAATTATACTAGATAACTATACTA
GATAAATAATAGTAGAGGGGCGGATGTAGCCAAGTGGATCAAGGCAGTGGATTTGTGAATCCACCATGCGCG
>37723389 ; superkingdom: Eukaryota, kingdom: Viridiplantae, phylum: Streptophyta, subclass: asterids, order: Asterales, family: Asteraceae, subfamily: Asteroideae, tribe: Senecioneae, subtribe: Senecioninae, genus: Packera, species: Packera aurea ; 37723389
TGTTATGCATGAACGTAATGCTCATAATTTCCCTCTAGACTTAGCTGCTATTGAAGCTCCATCTACAAATGGATAAGACT
TTGGTCTGATTGTTATTGTATAGGAGTTTTTGAACTAAAAAAAGGAGCAATAACGGCCTCTTGATAAAACAAGAAGGAAG
CTATTGCTCCTTTTTTTTATTTTAGTACTATTTCTTTACAATTTACAATGAAAAATTTTTTTTACTTTGCTTTCATAAAA
TAAAAAAGAAAATTTATGCTTTTTTTATGTTAATGGTTAATAGAAAAATATAGTAATTATATTATACTAGATAACTATAC
TAGATAAATAATAGTAGAGGGGCGGATGTAGCCAAGTGGATCAAGGCAGTGGATTTGTGAATCCACCATGCGCG
>37723391 ; superkingdom: Eukaryota, kingdom: Viridiplantae, phylum: Streptophyta, subclass: asterids, order: Asterales, family: Asteraceae, subfamily: Asteroideae, tribe: Senecioneae, subtribe: Senecioninae, genus: Kleinia, species: Kleinia neriifolia ; 37723391
TGTTATGCATGAACGTAATGCTCATAATTTCCCTCTAGACTTAGCTGCTATTGAAGCTCCATCTACAAATGGATAAGACT
TTGGTCTGATTGTGATTGTATAGGAGTTTTTGAACTAAAAAAAGGAGCAATAGCTTCCCTCTTGTTTTATCAAGAGGCCG
TTATTGCTCCTTTTTTTTATTTATTACTATTTGTTTACTTTTTTATTTATTACTATTTGTTTACAATGAAAATTTTATTT
TATTTATTATTTGCTTTCATAATTCATAAAATAAAAAAGAAAGAAATTTTATGCTTTTTTTATGTTAATGGTTAAAAGAA
AAATCTAGTAATTATACTAGATAACTAGAACTAGACTAGATAAATAATAGTAGAGGGGCGGATGTAGCCAAGTGGATCAA
GGCAGTGGATTTGTGAATCCACCATGCGCG
>37723393 ; superkingdom: Eukaryota, kingdom: Viridiplantae, phylum: Streptophyta, subclass: asterids, order: Asterales, family: Asteraceae, subfamily: Asteroideae, tribe: Senecioneae, subtribe: Senecioninae, genus: Jacobaea, species: Jacobaea abrotanifolia ; 37723393
TGTTATGCATGAACGTAATGCTCATAATTTCCCTCTAGACTTAGCTGCTATTGAAGCTCCATCTACAAATGGATAAGACT
TTGGTCTGATTGTGATTGTATAGGAGTTTTTGAACTAAAAAAAGGAGCAATAACGGCCTCTTGATAAAACAAGAGGGAAG
CTATTGCTCCTTTTTTTTATTTAGTACTATTTGTTTACAATGAAAATTTTGTTTATTTATTACTTTGCTTTCATAAAATA
AAAAAGAAAGAAATTTTATGCTTTTTTTATGTTAATGGTTAATAGAAAAATATAGTAATTATACTAGATAACTATACTAG
ATAAATAATAGTAGAGGGGCGGATGTAGCCAAGTGGATCAAGGCAGTGGATTTGTGAATCCACCATGC
>37723395 ; superkingdom: Eukaryota, kingdom: Viridiplantae, phylum: Streptophyta, subclass: asterids, order: Asterales, family: Asteraceae, subfamily: Asteroideae, tribe: Senecioneae, subtribe: Senecioninae, genus: Jacobaea, species: Jacobaea adonidifolia ; 37723395
TGTTATGCATGAACGTAATGCTCATAATTTCCCTCTAGACTTAGCTGCTATTGAAGCTCCATCTACAAATGGATAAGACT
TTGGTCTGATTGTGATTGTATAGGAGTTTTTGAACTAAAAAAAGGAGCAATAACGGCCTCTTGATAAAACAAGAGGGAAG
CTATTGCTCCTTTTTTTATTTAGTACTATTTGTTTACAATGAAAATTTTGTTTATTTATTACTTTGCTTTCATAAAATAA
AAAAGAAAGAAATTTTATGCTTTTTTTATGTTAATGGTTAATAGAAAAATATAGTAATTATACTAGATAACTATACTAGA
TAAATAATAGTAGAGGGGCGGATGTAGCCAAGTGGATCAAGGCAGTGGATTTGTGAATCCACCATGCGCG
>37723397 ; superkingdom: Eukaryota, kingdom: Viridiplantae, phylum: Streptophyta, subclass: asterids, order: Asterales, family: Asteraceae, subfamily: Asteroideae, tribe: Senecioneae, subtribe: Senecioninae, genus: Jacobaea, species: Jacobaea alpina ; 37723397
TGTTATGCATGAACGTAATGCTCATAATTTCCCTCTAGACTTAGCTGCTATTGAAGCTCCATCTACAAATGGATAAGACT
TTGGTCTGATTGTGATTGTATAGGAGTTTTTGAACTAAAAAAAGGAGCAATAACGGCCTCTTGATAAAACAAGAGGGAAG
CTATTGCTCCTTTTTTTTATTTAGTACTTTTTGTTTACAATGAAAATTTTGTTTATTTATTACTTTGCTTTCATAAAATA
AAAAAGAATGAAATTTTATGCTTTTTTTTATGTTAATGGTTAATAGAAAAATATAGTAATTATACTAGATAAATAATAGT
AGAGGGGCGGATGTAGCCAAGTGGATCAAGGCAGTGGATTTGTGAATCCACCATGC
>37723399 ; superkingdom: Eukaryota, kingdom: Viridiplantae, phylum: Streptophyta, subclass: asterids, order: Asterales, family: Asteraceae, subfamily: Asteroideae, tribe: Senecioneae, subtribe: Senecioninae, genus: Jacobaea, species: Jacobaea aquatica ; 37723399
TGTTATGCATGAACGTAATGCTCATAATTTCCCTCTAGACTTAGCTGCTATTGAAGCTCCATCTACAAATGGATAAGACT
TTGGTCTGATTGTGATTGTATAGGAGTTTTTGAACTAAAAAAAGGAGCAATAACGGCCTCTTGATAAAACAAGAGGGAAG
CTATTGCTCCTTTTTTTTTATTTAGTACTTTTTGTTTACAATGAAAATTTTGTTTATTTATTACTTTGCTTTCATTTCAT
AAAATAAAAAAGAATGAAATTTTATGCTTTTTTTATGTTAATGGTTAATAGAAAAATATAGTAATTATACTAGATAAATA
ATAGTAGAGGGGCGGATGTAGCCAAGTGGATCAAGGCAGTGGATTTGTGAATCCACCATGCGCG
>37723401 ; superkingdom: Eukaryota, kingdom: Viridiplantae, phylum: Streptophyta, subclass: asterids, order: Asterales, family: Asteraceae, subfamily: Asteroideae, tribe: Senecioneae, subtribe: Senecioninae, genus: Jacobaea, species: Jacobaea maritima ; 37723401
TGTTATGCATGAACGTAATGCTCATAATTTCCCTCTAGACTTAGCTGCTATTGAAGCTCCATCTACAAATGGATAAGACT
TTGGTCTGATTGTGATTGTATAGGAGTTTTTGAACTAAAAAAAGGAGCAATAACGGCCTCTTGATAAAACAAGAGGGAAG
CTATTGCTCCTTTTTTTTATTTAGTACTTTTTGTTTACAATGAAAATTTTGTTTATTTATTACTTTGCTTTCATAAAATA
AAAAAGAATGAAATTTTATGCTTTTTTTATGTTAATGGTTAATAGAAAAATATAGTAATTATACTAGATAAATAATAGTA
GAGGGGCGGATGTAGCCAAGTGGATCAAGGCAGTGGATTTGTGAATCCACCATGC
>37723403 ; superkingdom: Eukaryota, kingdom: Viridiplantae, phylum: Streptophyta, subclass: asterids, order: Asterales, family: Asteraceae, subfamily: Asteroideae, tribe: Senecioneae, subtribe: Senecioninae, genus: Jacobaea, species: Jacobaea boissieri ; 37723403
TGTTATGCATGAACGTAATGCTCATAATTTCCCTCTAGACTTAGCTGCTATTGAAGCTCCATCTACAAATGGATAAGACT
TTGGTCTGATTGTGATTGTATAGGAGTTTTTGAACTAAAAAAAGGAGCAATAACGGCCTCTTGATAAAACAAGAGGGAAG
CTATTGCTCCTTTTTTTTATTTAGTACTATTTGTTTACAATGAAAATTTTGTTTATTTATTACTTTGCTTTCATAAAATA
AAAAAGAAAGAAATTTTATGCTTTTTTTATGTTATAATGTTAATGGTTAATAGAAAAATATAGTAATTATACTAGATAAC
TATACTAGATAAATAATAGTAGAGGGGCGGATGTAGCCAAGTGGATCAA
>37723405 ; superkingdom: Eukaryota, kingdom: Viridiplantae, phylum: Streptophyta, subclass: asterids, order: Asterales, family: Asteraceae, subfamily: Asteroideae, tribe: Senecioneae, subtribe: Senecioninae, genus: Jacobaea, species: Jacobaea cannabifolia ; 37723405
TGTTATGCATGAACGTAATGCTCATAATTTCCCTCTAGACTTAGCTGCTATTGAAGCTCCATCTACAAATGGATAAGACT
TTGGTCTGATTGTGATTGTATAGGAGTTTTTGAATTAAAAAAAGGAGCAATAACGGCCTCTTGATAAAACAAGAGGGAAG
CTATTGCTCCTTTTTTTTTATTTAGTACTATTTGTTTACAATGAAAATTTTGTTTATTTATTACTTTGCTTTCATTTCAT
AAAATTTCATAAAATAAAAAAGAAAGAAATTTTATGCTTTTTTTATGTTAATGGTTAATAGAAATAGTAATTATATATAC
TAGATAACTATACTAGATAAATAATAGTAGAGGGGCGGATGTAGCCAAGTGGATCAAGGCAGTGGATTTGTGAATCCACC
ATGCGCG
>37723407 ; superkingdom: Eukaryota, kingdom: Viridiplantae, phylum: Streptophyta, subclass: asterids, order: Asterales, family: Asteraceae, subfamily: Asteroideae, tribe: Senecioneae, subtribe: Senecioninae, genus: Jacobaea, species: Jacobaea carniolica, subspecies: Jacobaea carniolica subsp. carniolica ; 37723407
TGTTATGCATGAACGTAATGCTCATAATTTCCCTCTAGACTTAGCTGCTATTGAAGCTCCATCTACAAATGGATAAGACT
TTGGTCTGATTGTGATTGTATAGGAGTTTTTGAACTAAAAAAAGGAGCAATAACGGCCTCTTGATAAAACAAGAGGGAAG
CTATTGCTCCTTTTTTTTATTTAGTACTATTTGTTTACAATGAAAATTTTGTTTATTTATTACTTTGCTTTCATAAAATA
AAAAAGAAAGAAATTTTATGCTTTTTTTATGTTAATGGTTAATAGAAAAATATAGTAATTATACTAGATAACTATACTAG
ATAAATAATAGTAGAGGGGCGGATGTAGCCAAGTGGATCAAGGCAGTGGATTTGTGAATCCACCATGCGCG
>37723409 ; superkingdom: Eukaryota, kingdom: Viridiplantae, phylum: Streptophyta, subclass: asterids, order: Asterales, family: Asteraceae, subfamily: Asteroideae, tribe: Senecioneae, subtribe: Senecioninae, genus: Jacobaea, species: Jacobaea analoga ; 37723409
TGTTATGCATGAACGTAATGCTCATAATTTCCCTCTAGACTTAGCTGCTATTGAAGCTCCATCTACAAATGGATAAGACT
TTGGTCTGATTGTGATTGTATAGGAGTTTTTGAACTAAAAAAAGGAGCAATAACGGCCTCTTGATAAAACAAGAGGGAAG
CTATTGCTCCTTTTTTTTATTTAGTACTTTTTGTTTACAATGAAAATTTTGTTTATTTATTACTTTGCTTTCATAAAATT
TCATAAAATAAAAAAGAATGAAATTTTATGCTTTTTTATTTTATGTTAATGGTTAATAGAAAAATATAGTAATTATACTA
GATAAATAATAGTAGAGGGGCGGATGTAGCCAAGTGGATCAAGGCAGTGGATTTGTGAATCCACCATGC
>37723411 ; superkingdom: Eukaryota, kingdom: Viridiplantae, phylum: Streptophyta, subclass: asterids, order: Asterales, family: Asteraceae, subfamily: Asteroideae, tribe: Senecioneae, subtribe: Senecioninae, genus: Jacobaea, species: Jacobaea erucifolia ; 37723411
TGTTATGCATGAACGTAATGCTCATAATTTCCCTCTAGACTTAGCTGCTATTGAAGCTCCATCTACAAATGGATAAGACT
TTGGTCTGATTGTGATTGTATAGGAGTTTTTGAACTAAAAAAAAGGAGCAATAACGGCCTCTTGATAAAACAAGAGGGAA
GCTATTGCTCCTTTTTTTTATTTAGTACTATTTGTTTACAATGAAAATTTTGTTTATTTATTACTTTGCTTTCATAAAAT
TTCATAAAATAAAAAAGAAAGAAATTTTATGCTTTTTTTATGTTAATGGTTAATAGAAAAATATAGTAATTCTACTAGAT
AACTATACTAGATAAATAATAGTAGAGGGGCGGATGTAGCCAAGTGG
>37723413 ; superkingdom: Eukaryota, kingdom: Viridiplantae, phylum: Streptophyta, subclass: asterids, order: Asterales, family: Asteraceae, subfamily: Asteroideae, tribe: Senecioneae, subtribe: Senecioninae, genus: Jacobaea, species: Jacobaea gigantea ; 37723413
TGTTATGCATGAACGTAATGCTCATAATTTCCCTCTAGACTTAGCTGCTATTGAAGCTCCATCTACAAATGGATAAGACT
TTGGTCTGATTGTGATTGTATAGGAGTTTTTGAACTAAAAAAAGGAGCAATAACGGCCTCTTGATAAAACAAGAGGGAAG
CTATTGCTCCTTTTTTTTATTTAGTACTTTTTGTTTACAATGAAAATTTTGTTTATTTATTACTTTGCTTTCATAAAATA
AAAAAGAATGAAATTTTATGCTTTTTTTATGTTAATGGTTAATAGAAAAATATAGTAATTATACTAGATAAATAATAGTA
GAGGGGCGGATGTAGCCAAGTGGATCAAGGCAGTGGATTTGTGAATCCACCATGCGCG
>37723415 ; superkingdom: Eukaryota, kingdom: Viridiplantae, phylum: Streptophyta, subclass: asterids, order: Asterales, family: Asteraceae, subfamily: Asteroideae, tribe: Senecioneae, subtribe: Senecioninae, genus: Jacobaea, species: Jacobaea gnaphalioides ; 37723415
TGTTATGCATGAACGTAATGCTCATAATTTCCCTCTAGACTTAGCTGCTATTGAAGCTCCATCTACAAATGGATAAGACT
TTGGTCTGATATTGTATAGGAGTTTTTGAACTAAAAAAAGGAGCAATAACGGCCTCTTGATAAAACAAGAGGGAAGCTAT
TGCTCCTTTTTTTTATTTAGTACTTTTTGTTTACAATGAAAATTTTGTTTATTTATTACTTTGCTTTCATAAAATAAAAA
AGAATGAAATTTTATGCTTTTTTTATGTTAATGGTTAATAGAAAAATATAGTAATTATACTAGATAAATAATAGTAGAGG
GGCGGATGTAGCCAAGTGGATCAAGGCAGTGGATTTGTGAATCCACCATGC
>37723417 ; superkingdom: Eukaryota, kingdom: Viridiplantae, phylum: Streptophyta, subclass: asterids, order: Asterales, family: Asteraceae, subfamily: Asteroideae, tribe: Senecioneae, subtribe: Senecioninae, genus: Jacobaea, species: Jacobaea incana ; 37723417
TGTTATGCATGAACGTAATGCTCATAATTTCCCTCTAGACTTAGCTGCTATTGAAGCTCCATCTACAAATGGATAAGACT
TTGGTCTGATTGTGATTGTATAGGAGTTTTTGAACTAAAAAAAGGAGCAATAACGGCCTCTTGATAAAACAAGAGGGAAG
CTATTGCTCCTTTTTTTTATTTAGTACTATTTGTTTACAATGAAAATTTTGTTTATTTATTACTTTGCTTTCATAAAATA
AAAAAGAAAGAAATTTTATGCTTTTTTTATGTTAATGGTTAATAGAAAAATATAGTAATTATACTAGATAACTATACTAG
ATAAATAATAGTAGAGGGGCGGATGTAGCCAAGTGGATCAAGGCAGTGGATTTGTGAATCCACCATGCGCG
>37723419 ; superkingdom: Eukaryota, kingdom: Viridiplantae, phylum: Streptophyta, subclass: asterids, order: Asterales, family: Asteraceae, subfamily: Asteroideae, tribe: Senecioneae, subtribe: Senecioninae, genus: Jacobaea, species: Jacobaea carniolica, subspecies: Jacobaea carniolica subsp. insubrica ; 37723419
TGTTATGCATGAACGTAATGCTCATAATTTCCCTCTAGACTTAGCTGCTATTGAAGCTCCATCTACAAATGGATAAGACT
TTGGTCTGATTGTGATTGTATAGGAGTTTTTGAACTAAAAAAAGGAGCAATAACGGCCTCTTGATAAAACAAGAGGGAAG
CTATTGCTCCTTTTTTTTATTTAGTACTATTTGTTTACAATGAAAATTTTGTTTATTTATTACTTTGCTTTCATAAAATA
AAAAAGAAAGAAATTTTATGCTTTTTTTATGTTAATGGTTAATAGAAAAATATAGTAATTATACTAGATAACTATACTAG
ATAAATAATAGTAGAGGGGCGGATGTAGCCAAGTGGATCAAGGCAGTGGATTTGTGAATCCACCATGC
>37723421 ; superkingdom: Eukaryota, kingdom: Viridiplantae, phylum: Streptophyta, subclass: asterids, order: Asterales, family: Asteraceae, subfamily: Asteroideae, tribe: Senecioneae, subtribe: Senecioninae, genus: Jacobaea, species: Jacobaea vulgaris ; 37723421
TGTTATGCATGAACGTAATGCTCATAATTTCCCTCTAGACTTAGCTGCTATTGAAGCTCCATCTACAAATGGATAAGACT
TTGGTCTGATTGTGATTGTATAGGAGTTTTTGAACTAAAAAAAGGAGCAATAACGGCCTCTTGATAAAACAAGAGGGAAG
CTATTGCTCCTTTTTTTTATTTAGTACTTTTTGTTTACAATGAAAATTTTGTTTATTTATTACTTTGCTTTCATAAAATA
AAAAAGAATGAAATTTTATGCTTTTTTTTATGTTAATGGTTAATAGAAAAATATAGTAATTATACTAGATAAATAATAGT
AGAGGGGCGGATGTAGCCAAGTGGATCAAGGCAGTGGATTTGTGAATCCACCATGCGCG
>37723423 ; superkingdom: Eukaryota, kingdom: Viridiplantae, phylum: Streptophyta, subclass: asterids, order: Asterales, family: Asteraceae, subfamily: Asteroideae, tribe: Senecioneae, subtribe: Senecioninae, genus: Jacobaea, species: Jacobaea leucophylla ; 37723423
TGTTATGCATGAACGTAATGCTCATAATTTCCCTCTAGACTTAGCTGCTATTGAAGCTCCATCTACAAATGGATAAGACT
TTGGTCTGATTGTGATTGTATAGGAGTTTTTGAACTAAAAAAAGGAGCAATAACGGCCTCTTGATAAAACAAGAGGGAAG
CTATTGCTCCTTTTTTTTTATTTAGTACTATTTGTTTACAATGAAAATTTTGTTTATTTATTACTTTGCTTTCATAAAAT
AAAAAAGAAAGAAATTTTATGCTTTTTTTATGTTAATGGTTAATAGAAAAATATAGTAATTATACTAGATAACTATACTA
GATAAATAATAGTAGAGGGGCGGATGTAGCCAAGTGGATCAAGGCAGTGGATTTGTGAATCCACCATGCGCG
>37723425 ; superkingdom: Eukaryota, kingdom: Viridiplantae, phylum: Streptophyta, subclass: asterids, order: Asterales, family: Asteraceae, subfamily: Asteroideae, tribe: Senecioneae, subtribe: Senecioninae, genus: Jacobaea, species: Jacobaea minuta ; 37723425
TCCCTCTACACTTAACTNCTATTGAAGCTCCATCTACAAATGGATAAGACTTTNGTCTGATGTGGGAGTTTTTGAACTAA
AAAAGGAGCAATANCGGCCTCTTNATAAAACAANAGGGCAGCTATTGCTCCTTTTTTTTATTTAGTACTTTTTGTTTACA
ATGAAAATTTTGTTTATTTATTACTTTGCTTTCATAAAATTGCAAAAAAAAAAAAAAAGAAATWAATTTTATGCTTTTTT
TTGTTAATGGTTAATAGAAAAATATAGTAATTTTACTAGATAACTATACTAGATAAATAATAGTAGAGGGGCGGATGTAG
CCAAGT
>37723427 ; superkingdom: Eukaryota, kingdom: Viridiplantae, phylum: Streptophyta, subclass: asterids, order: Asterales, family: Asteraceae, subfamily: Asteroideae, tribe: Senecioneae, subtribe: Senecioninae, genus: Jacobaea, species: Jacobaea othonnae ; 37723427
TGTTATGCATGAACGTAATGCTCATAATTTCCCTCTAGACTTAGCTGCTATTGAAGCTCCATCTACAAATGGATAAGACT
TTGGTCTGATTGTGATTGTATAGGAGTTTTTGAATTAAAAAAAGGAGCAATAACGGCCTCTTGATAAAACAAGAGGGAAG
CTATTGCTCCTTTTTTTTTATTTAGTACTATTTGTTTACAATGAAAATTTTGTTTATTTATTACTTTGCTTTCATTTCAT
AAAATTTCATAAAATAAAAAAGAAAGAAATTTTATGCTTTTTTTATGTTAATGGTTAATAGAAAAATATAGTAATTATAC
TAGATAACTATACTAGATAAATAATAGTAGAGGGGCGGATGTAGCCAAGTGGATCAAGGCAGTGGATTTGTGAATCCACC
ATGCGCGA
>37723429 ; superkingdom: Eukaryota, kingdom: Viridiplantae, phylum: Streptophyta, subclass: asterids, order: Asterales, family: Asteraceae, subfamily: Asteroideae, tribe: Senecioneae, subtribe: Senecioninae, genus: Jacobaea, species: Jacobaea paludosa ; 37723429
TGTTATGCATGAACGTAATGCTCATAATTTCCCTCTAGACTTAGCTGCTATTGAAGCTCCATCTACAAATGGATAAGACT
TTGGTCTGATTGTGATTGTATAGGAGTTTTTGAATTAAAAAAAGGAGCAATAACGGCCTCTTGATAAAACAAGAGGGAAG
CTATTGCTCCTTTTTTTTTATTTAGTACTATTTGTTTACAATGAAAATTTTGTTTATTTATTACTTTGCTTTCATTTCAT
AAAATTTCATAAAATAAAAAAGAAAGAAATTTTATGCTTTTTTTATGTTAATGGTTAATAGAAAAATATAGTAATTATAC
TAGATAACTATACTAGATAAATAATAGTAGAGGGGCGGATGTAGCCAAGTGGATCAAGGCAGTGGATTTGTGAATCCACC
ATGCGCG
>37723433 ; superkingdom: Eukaryota, kingdom: Viridiplantae, phylum: Streptophyta, subclass: asterids, order: Asterales, family: Asteraceae, subfamily: Asteroideae, tribe: Senecioneae, subtribe: Senecioninae, genus: Jacobaea, species: Jacobaea persoonii ; 37723433
TGTTATGCATGAACGTAATGCTCATAATTTCCCTCTAGACTTAGCTGCTATTGAAGCTCCATCTACAAATGGATAAGACT
TTGGTCTGATTGTGATTGTATAGGAGTTTTTGAACTAAAAAAAGGAGCAATAACGGCCTCTTGATAAAACAAGAGGGAAG
CTATTGCTCCTTTTTTTTTATTTAGTACTATTTGTTTACAATGAAAATTTTGTTTATTTATTACTTTGCTTTCATAAAAT
AAAAAAGAAAGAAATTTTATGCTTTTTTTATGTTAATGGTTAATAGAAAAATATAGTAATTATACTAGATAACTATACTA
GATAAATAATAGTAGAGGGGCGGATGTAGCCAAGTGGATCAAGGCAGTGGATTTGTGAATCCACCATGCGCG
>37723435 ; superkingdom: Eukaryota, kingdom: Viridiplantae, phylum: Streptophyta, subclass: asterids, order: Asterales, family: Asteraceae, subfamily: Asteroideae, tribe: Senecioneae, subtribe: Senecioninae, genus: Jacobaea, species: Jacobaea subalpina ; 37723435
TGTTATGCATGAACGTAATGCTCATAATTTCCCTCTAGACTTAGCTGCTATTGAAGCTCCATCTACAAATGGATAAGACT
TTGGTCTGATTGTGATTGTATAGGAGTTTTTGAACTAAAAAAAGGAGCAATAACGGCCTCTTGATAAAACAAGAGGGAAG
CTATTGCTCCTTTTTTTTATTTAGTACTTTTTGTTTACAATGAAAATTTTGTTTATTTATTACTTTGCTTTCATAAAATA
AAAAAGAATGAAATTTTATGCTTTTTTTTATGTTAATGGTTAATAGAAAAATATAGTAATTATACTAGATAAATAATAGT
AGAGGGGCGGATGTAGCCAAGTGGATCAAGGCAGTGGATTTGTGAATCCACCATGC
>37723437 ; superkingdom: Eukaryota, kingdom: Viridiplantae, phylum: Streptophyta, subclass: asterids, order: Asterales, family: Asteraceae, subfamily: Asteroideae, tribe: Senecioneae, subtribe: Senecioninae, genus: Jacobaea, species: Jacobaea uniflora ; 37723437
TGTTATGCATGAACGTAATGCTCATAATTTCCCTCTAGACTTAGCTGCTATTGAAGCTCCATCTACAAATGGATAAGACT
TTGGTCTGATTGTGATTGTATAGGAGTTTTTGAACTAAAAAAAGGAGCAATAACGGCCTCTTGATAAAACAAGAGGGAAG
CTATTGCTCCTTTTTTTTTATTTAGTACTATTTGTTTACAATGAAAATTTTGTTTATTTATTACTTTGCTTTCATAAAAT
AAAAAAGAAAGAAATTTTATGCTTTTTTTATGTTATAATGTTAATGGTTAATAGAAAAATATAGTAATTATACTAGATAA
CTATACTAGATAAATAATAGTAGAGGGGCGGATGTAGCCAAGTGGATCAAGGCAGTGGATTTGTGAATCCACCATGCGCG
>37723439 ; superkingdom: Eukaryota, kingdom: Viridiplantae, phylum: Streptophyta, subclass: asterids, order: Asterales, family: Asteraceae, subfamily: Asteroideae, tribe: Senecioneae, subtribe: Senecioninae, genus: Senecio, species: Senecio viscosus ; 37723439
TGTTATGCATGAACGTAATGCTCATAATTTCCCTCTAGACTTAGCTGCTATTGAAGCTCCATCTACAAATGGATAAGACT
TTGGTCTGATTGTGATTGTATAGGAGTTTTTGAACTAAAAAAAGGAGCAATAACGGCCTCTTGATAAAACAAGAGGGAAG
CTATTGCTCCTTTTTTTTTATTTAGTACTTTTTGTTTACAACGAAAATTTTGTTTATTTATTACTTTGCTTTTCTAAAAA
ATAAAGAAATTTTATGCTTTTTTATGTTATATGTTAATGGAAAAATCTAGTAATTATACTAGATAACTATACTAGTAGAG
GGGCGGATGTAGCCAAGTGGATCAAGGCAGTGGATTTGTGAATCCACCATGCGCG
>46947438 ; superkingdom: Eukaryota, kingdom: Viridiplantae, phylum: Streptophyta, subclass: asterids, order: Apiales, suborder: Apiineae, family: Apiaceae, subfamily: Apioideae, genus: Pimpinella, species: Pimpinella affinis ; 46947438
AGGGACTAGTCCTGCAGGTTTAAACGAATTCGCCCTTGTTATGCATGAACGTAATGCTCATAACTTCCCTCTAGACCTAG
CTGCTGTTGAAGCTCCATCTACAAATGGGTAAGACCGGGTTTTAGTATATACAAGATTTTAAAATATAAAAAAAGGAGCA
ATACATCTTTATTTGTTCTATCAAGAAAGCGATATTGCTCCTTTTTTTATTTATTTTTTATTTAAGACTTTTTTAGATAA
ATTTTTGAATGATAAAAAATGAATCCTTTGAAATGCAAATAAATAAAGAAATTGGTGGGGCGGATGTGGCCAAGTGGATC
AAGGCAGTGGATTGTGAATCCACCATGCGCGAAGGGCGAATTCGCGGCCGCTAAATT
>46947440 ; superkingdom: Eukaryota, kingdom: Viridiplantae, phylum: Streptophyta, subclass: asterids, order: Apiales, suborder: Apiineae, family: Apiaceae, subfamily: Apioideae, genus: Pimpinella, species: Pimpinella anisetum ; 46947440
AGGGACTAGTCCTGCAGGTTTAAACGAATTCGCCCTTGTTATGCATGAACGTAATGCTCATAACTTCCCTCTAGACCTAG
CTGCTGTTGAAGCTCCATCTACAAATGGGTAAGACCGGGTTTTAGTATATACAAGATTTTTAAAATATAAAAAAAGGAGC
AATACATCTTTCTTGTTCTATCAAGAAAGCGATATTGCTCCTTTTTTTGTTTATTTTTTATTTAAGACTTTTTTAGATAA
ATTTTTGAATGATAAAAAATGAATCCTTTGAAATGCAAATAAATAAAGAAATTGGTGGGGCGGATGTGGCCAAGTGGATC
AAGGCAGTGGATTGTGAATCCACCATGCGCGAAGGGCGAATTCGCGGCCGCTAAATT
>46947442 ; superkingdom: Eukaryota, kingdom: Viridiplantae, phylum: Streptophyta, subclass: asterids, order: Apiales, suborder: Apiineae, family: Apiaceae, subfamily: Apioideae, genus: Pimpinella, species: Pimpinella anisum ; 46947442
AGGGACTAGTCCTGCAGGTTTAAACGAATTCGCCCTTTATGCATGAACGTAATGCTCATAACTTCCCTCTAGACCTAGCT
GCTGTTGAAGCTCCATCTACAAATGGGTAAGACCGGGTTTTAGTATATACAAGATTTTTAAAATATAAAAAAAGGAGCAA
TACATCTTTTTTGTTCTATCAAGAAAGCGATATTGCTCCTTTTTTTATTTATTTTTTATTTAAGACTTTTTTAGATAAAT
TTTTGAATGATAAAAAATGAATCCTTTGAAATGCAAATAAATAAAGAAATTGGTGGGGCGGATGTGGCCAAGTGGATCAA
GGCAGTGGATTGTGAATCCACCATGCGCGAAGGGCGAATTCGTTTAAACCTGCAGGACTAG
>46947444 ; superkingdom: Eukaryota, kingdom: Viridiplantae, phylum: Streptophyta, subclass: asterids, order: Apiales, suborder: Apiineae, family: Apiaceae, subfamily: Apioideae, genus: Pimpinella, species: Pimpinella anthriscoides ; 46947444
AGGGACTAGTCCTGCAGGTTTAAACGAATTCGCCCTTGTTATGCATGAACGTAATGCTCATAACTTCCCTCTAGACCTAG
CTGCTGTCGAAGCTCCATCTACAAATGGGTAAGGCCGGGTTTTAGTATATACGAGTTTTTTTTTGAAAAAAAAAAAGGAG
CAATAACCTCTTTCTTGTTCTGTCAAGAGGGTGGTCTTGCTCCTTTTTTTTTTACTTTTTTTTAGATAAAAAAATATTTT
TTAATTTGGCGGGGCGGATGTAGCCAAGTGGATCAAGGCAGTGGATTGTGAATCCACCATGCGCGAAGGGCGAATTCGCG
GCCGCTAAATT
>46947446 ; superkingdom: Eukaryota, kingdom: Viridiplantae, phylum: Streptophyta, subclass: asterids, order: Apiales, suborder: Apiineae, family: Apiaceae, subfamily: Apioideae, genus: Pimpinella, species: Pimpinella aromatica ; 46947446
AGGGACTAGTCCTGCAGGTTTAAACGAATTCGCCCTTGTTATGCATGAACGTAATGCTCATAACTTCCCTCTAGACCTAG
CTGCTGTTGAAGCTCCATCTACAAATGGGTAAGACCGGGTTTTAGTATATACAAGATTTTTAAAATATAAAAAAAGGAGC
AATACATCTTTTTTGTTCTATCAAGAAAGCGATATTGCTCCTTTTTTTATTTATTTTTTATTTAAGACTTTTTTAGATAA
ATTTTTGAATGATAAAAAATGAATCCTTTGAAATGCAAATAAATAAAGAAATTGGTGGGGCGGATGTGGCCAAGTGGATC
AAGGCAGTGGATTGTGAATCCACCATGCGCGAAGGGCGAATTCGCGGCCGCTAAATT
>46947448 ; superkingdom: Eukaryota, kingdom: Viridiplantae, phylum: Streptophyta, subclass: asterids, order: Apiales, suborder: Apiineae, family: Apiaceae, subfamily: Apioideae, genus: Pimpinella, species: Pimpinella aurea ; 46947448
AGGGACTAGTCCTGCAGGTTTAAACGAATTCGCCCTTGTTATGCATGAACGTAATGCTCATAACTTCCCTCTAGACCTAG
CTGCTGTTGAAGCTCCATCTACAAATGGGTAAGACCGGGTTTTAGTATATACAAGATTTTTAAAATATAAAAAAAGGAGC
AATACATCTTTCTTGTTCTATCAAGAGAGCGATATTGCTCCTTTTTTTATTTATTTTTTATTTAAGACTTTTTTAGATAA
ATTTTTGAATGATAAAAAATGAATCCTTTGAAATGCAAATAAATAAAGAAATTGGTGGGGCGGATGTGGCCAAGTGGATC
AAGGCAGTGGATTGTGAATCCACCATGCGCGAAGGGCGAATTCGCGGCCGCTAAATT
>46947450 ; superkingdom: Eukaryota, kingdom: Viridiplantae, phylum: Streptophyta, subclass: asterids, order: Apiales, suborder: Apiineae, family: Apiaceae, subfamily: Apioideae, genus: Pimpinella, species: Pimpinella cappadocica ; 46947450
AGGGACTAGTCCTGCAGGTTTAAACGAATTCGCCCTTGTTATGCATGAACGTAATGCTCATAACTTCCCTCTAGACCTAG
CTGCTGTTGAAGCTCCATCTACAAATGGGTAAGACCGGGTTTTAGTATATACAAGATTTTTAAAATATAAAAAAAGGAGC
AATACATCTTTCTTGTTCTATCAAGAAAGCGATATTGCTCCTTTTTTTGTTTATTTTTTATTTAAGACTTTTTTAGATAA
ATTTTTGAATGATAAAAAATGAATCCTTTGAAATGCAAATAAATAAAGAAATTGGTGGGGCGGATGTGGCCAAGTGGATC
AAGGCAGTGGATTGTGAATCCACCATGCGCGAAGGGCGAATTCGCGGCCGCTAAATT
>46947452 ; superkingdom: Eukaryota, kingdom: Viridiplantae, phylum: Streptophyta, subclass: asterids, order: Apiales, suborder: Apiineae, family: Apiaceae, subfamily: Apioideae, genus: Pimpinella, species: Pimpinella corymbosa ; 46947452
AGGGACTAGTCCTGCAGGTTTAAACGAATTCGCCCTTGTTATGCATGAACGTAATGCTCATAACTTCCCTCTAGACCTAG
CTGCTGTTGAAGCTCCATCTACAAATGGGTAAGACCGGGTTTTAGTATATACAAGATTTTTAAAATATAAAAAAAGGAGC
AATACATCTTTTTTGTTCTATCAAGAAAGCGATATTGCTCCTTTTTTTATTTATTTTTTATTTAAGACTTTTTTAGATAA
ATTTTTGAATGATAAAAAATGAATCCTTTGAAATGCAAATAAATAAAGAAATTGGTGGGGCGGATGTGGCCAAGTGGATC
AAGGCAGTGGATTGTGAATCCACCATGCGCGAAGGGCGAATTCGCGGCCGCTAAATT
>46947454 ; superkingdom: Eukaryota, kingdom: Viridiplantae, phylum: Streptophyta, subclass: asterids, order: Apiales, suborder: Apiineae, family: Apiaceae, subfamily: Apioideae, genus: Pimpinella, species: Pimpinella cretica ; 46947454
AGGGACTAGTCCTGCAGGTTTAAACGAATTCGCCCTTGTTATGCATGAACGTAATGCTCATAACTTCCCTCTAGACCTAG
CTGCTGTTGAAGCTCCATCTACAAATGGGTAAGACCGGGTTTTAGTATATACAAGATTTTTAAAATATAAAAAAAGGAGC
AATACATCTTTCTTGTTCTATCAAGAGAGCGATATTGCTCCTTTTTTTATTTATTTATTATTTAAGACTTTTTTAGATAA
ATTTTTGAATGATAAAAAATGAATCCTTTGAAATGCAAATAAATTTTGAAATTGGTGGGGCGGATGTAGCCAAGTGGATC
AAGGCAGTGGATTGTGAATCCACCATGCGCGAAGGGCGAATTCGCGGCCGCTAAATT
>46947456 ; superkingdom: Eukaryota, kingdom: Viridiplantae, phylum: Streptophyta, subclass: asterids, order: Apiales, suborder: Apiineae, family: Apiaceae, subfamily: Apioideae, genus: Pimpinella, species: Pimpinella cretica ; 46947456
AGGGACTAGTCCTGCAGGTTTAAACGAATTCGCCCTTGTTATGCATGAACGTAATGCTCATAACTTCCCTCTAGACCTAG
CTGCTGTTGAAGCTCCATCTACAAATGGGTAAGACCGGGTTTTAGTATATACAAGATTTTTAAAATATAAAAAAAGGAGC
AATACATCTTTCTTGTTCTATCAAGAGAGCGATATTGCTCCTTTTTTTATTTATTTATTATTTAAGACTTTTTTATATAA
ATTTTTGAATGATAAAAAATGAATCCTTTGAAATGCAAATAAATTTTGAAATTGGTGGGGCGGATGTAGCCAAGTGGATC
AAGGCAGTGGATTGTGAATCCACCATGCGCGAAGGGCGAATTCGCGGCCGCTAAATT
>46947458 ; superkingdom: Eukaryota, kingdom: Viridiplantae, phylum: Streptophyta, subclass: asterids, order: Apiales, suborder: Apiineae, family: Apiaceae, subfamily: Apioideae, genus: Pimpinella, species: Pimpinella eriocarpa ; 46947458
AGGGACTAGTCCTGCAGGTTTAAACGAATTCGCCCTTGTTATGCATGAACGTAATGCTCATAACTTTCCTCTAGACCTAG
CTGCTGTTGAAGCTCCATCTACAAATGGGTAAGACCGGGTTTTTGTATATACAAGATTTTTAAAATCTAAAAAAAGGAGC
AAAACATCTTTCTTGTTTTATCAAGAGAGCGATATTGCTCCTTTTTTATTTATTTTTAATTTAAGACTTTTTTAGATAAA
AATCTTTTTGAATAATAAAAAATGAATCCTTTGAAATCCAAATAAATAAATAAATTGGTGGGGCGGATGTAGCCAAGTGG
ATCAAGGCAGTGGATTGTGAATCCACCATGCGCGAAGGGCGAATTCGCGGCCGCTAAATT
>46947460 ; superkingdom: Eukaryota, kingdom: Viridiplantae, phylum: Streptophyta, subclass: asterids, order: Apiales, suborder: Apiineae, family: Apiaceae, subfamily: Apioideae, genus: Pimpinella, species: Pimpinella flabellifolia ; 46947460
AGGGACTAGTCCTGCAGGTTTAAACGAATTCGCCCTTATGCATGAACGTAATGCTCATAACTTCCCTCTAGACCTAGCTG
CTGTTGAAGCTCCATCTACAAATGGGTAAGACCGGGTTTTAGTATATACAAGATTTTTAAAATATAAAAAAAGGAGCAAT
ACATCTTTTTTGTTCTATCAAGAAAGCGATATTGCTCCTTTTTTTATTTATTTTTTATTTAAGACTTTTTTAGATAAATT
TTTGAATGATAAAAAATGAATCCTTTGAAATGCAAATAAATAAAGAAATTGGTGGGGCGGATGTGGCCAAGTGATCAAGG
CAGTGGATTGTGAATCCACCATGCGCGAAGGGCGAATTCGCGCCGCTAAATTCAA
>46947462 ; superkingdom: Eukaryota, kingdom: Viridiplantae, phylum: Streptophyta, subclass: asterids, order: Apiales, suborder: Apiineae, family: Apiaceae, subfamily: Apioideae, genus: Pimpinella, species: Pimpinella isaurica ; 46947462
AGGGACTAGTCCTGCAGGTTTAAACGAATTCGCCCTTGTTATGCATGAACGTAATGCTCATAACTTCCCCCTAGACCTAG
CTGCTGTTGAAGCTCCATCTACAAATGGGTAAGACCGGGTTTTAGTATATACAAGATTTTTAAAATATAAAAAAAGGAGC
AATATCGCTCTCTTGATAGAACAAGAAAGATGTATTGCTCCTTTTTTTATTTTTTTTTATTTAAGACTTTTTTCGATAAA
TTTTTGAATGATAAAAAAAAGAATCCTTTGAAATGCAAATAAATAAAGAAATTGTTGGGGCGGATGTGGCCAAGTGGATC
AAGGCAGTGGATTGTGAATCCACCATGCGCGAAGGGCGAATTCGCGGCCGCTAAATT
>46947464 ; superkingdom: Eukaryota, kingdom: Viridiplantae, phylum: Streptophyta, subclass: asterids, order: Apiales, suborder: Apiineae, family: Apiaceae, subfamily: Apioideae, genus: Pimpinella, species: Pimpinella kotschyana ; 46947464
AGGGACTAGTCCTGCAGGTTTAAACGAATTCGCCCTTGTTATCATGAACGTAATGCTCATAACTTCCCTCTAGACCTAGC
TGCTGTTGAAGCTCCATCTACAAATGGGTAAGACCGGGTTTTAGTATATACAAGATTTTTAAAATATAAAAAAAGGAGCA
ATACATCTTTTTTGTTCTATCAAGAAAGCGATATTGCTCCTTTTTTTATTTATTTTTTATTTAAGACTTTTTTAGATAAA
TTTTTGAATGATAAAAAATGAATCCTTTGAAATGCAAATAAATAAAGAAATTGGTGGGGCGGATGTGGCCAAGTGGATCA
AGGCAGTGGATTGTGAATCCACCATGCGCGAAGGGCGAATTCGCGGCCGCTAAATT
>46947466 ; superkingdom: Eukaryota, kingdom: Viridiplantae, phylum: Streptophyta, subclass: asterids, order: Apiales, suborder: Apiineae, family: Apiaceae, subfamily: Apioideae, genus: Pimpinella, species: Pimpinella nudicaulis ; 46947466
AGGGACTAGTCCTGCAGGTTTAAACGAATTCGCCCTTGTTATGCATGAACGTAATGCTCATAACTTCCCTCTAGACCTAG
CTGCTGTTGAAGCTCCATCTACAAATGGGTAAGACCGGGTTTTAGTATATACAAGATTTTTTAAAATATAAAAAAAGGAG
CAATACATCTTTTTTGTTCTATCAAGAAAGCGATATTGCTCCTTTTTTTATTTATTTTTTATTTAAGACTTTTTTAGATA
AATTTTTGAATGATAAAAAATGAATCCTTTGAAATGCAAATAAATAAAGAAATTGGTGGGGCGGATGTGGCCAAGTGGAT
CAAGGCAGTGGATTGTGAATCCACCATGCGCGAAGGGCGAATTCGCGGCCCGCTAAATT
>46947468 ; superkingdom: Eukaryota, kingdom: Viridiplantae, phylum: Streptophyta, subclass: asterids, order: Apiales, suborder: Apiineae, family: Apiaceae, subfamily: Apioideae, genus: Pimpinella, species: Pimpinella oliverioides ; 46947468
AGGGACTAGTCCTGCAGGTTTAAACGAATTCGCCCTTGTTATGCATGAACGTAATGCTCATAACTTCCCTCTAGACCTAG
CTGCTGTTGAAGCTCCATCTACAAATGGGTAAGACCGGGTTTTAGTATATACAAGATTTTTAAAATATAAAAAAAGGAGC
AATACATCTTTTTTGTTCTATCAAGAAAGCGATATTGCTCCTTTTTTTATTTATTTTTTATTTAAGACTTTTTTAGATAA
ATTTTTGAATGATAAAAAATGAATCCTTTGAAATGCAAATAAATAAAGAAATTGGTGGGGCGGATGTGGCCAAGTGGATC
AAGGCAGTGGATTGTGAATCCACCATGCGCGAAGGGCGAATTCGCGGCCGCTAAATT
>46947470 ; superkingdom: Eukaryota, kingdom: Viridiplantae, phylum: Streptophyta, subclass: asterids, order: Apiales, suborder: Apiineae, family: Apiaceae, subfamily: Apioideae, genus: Pimpinella, species: Pimpinella paucidentata ; 46947470
AGGGACTAGTCCTGCAGGTTTAAACGAATTCGCCCTTGTTATGCATGAACGTAATGCTCATAACTTCCCTCTAGACCTAG
CTGCTGTTGAAGCTCCATCTACAAATGGGTAAGACCGGGTTTTAGTATATACAAGATTTTAAAAATCTAAAAAAAAGAGC
AATACATCTTTCTTGTTCTATCAAGAGAGCGATATTGCTCCTTTTTTTAGATTTTTTTTATTTAAGACTTTTTTAGATAA
AAAAAATATTTTTGAATGATAAAAAATGAATCCTTTGAAATGCAAATAAATAAAGAAATTGGTGGGGCGGATGTAGCCAA
GTGGATCAAGGCAGTGGATTGTGAATCCACCATGCGCGAAGGGCGAATTCGCGGCCGCTAAATT
>46947472 ; superkingdom: Eukaryota, kingdom: Viridiplantae, phylum: Streptophyta, subclass: asterids, order: Apiales, suborder: Apiineae, family: Apiaceae, subfamily: Apioideae, genus: Pimpinella, species: Pimpinella peregrina ; 46947472
AGGGACTAGTCCTGCAGGTTTAAACGAATTCGCCCTTGTTATGCATGAACGTAATGCTCATAACTTCCCGCTAGACCTAG
CTGCTGTTGAAGCTCCATCTACAAATGGGTAAGACCGGGTTTTAGTATATACAAGATTTTTAAAATCTAAAAAAAGGAGC
AATACATCTTTCTTGTTCTATCAAGAGAGCGATATTGCTCCTTTTTTATTTATTTTTTATTTAAGACTTTTTTAGATAAA
AATTTTTTTGAATAAAAAAAAATAAATCCTTTGAAATCCAAATAAATAAATAAATTGGTGGGGCGGATGTAGCCAAGTGG
ATCAAGGCAGTGGTTTGTGAATCCACCATGCGCGAAGGGCGAATTGCGGCCGCTAAATT
>46947474 ; superkingdom: Eukaryota, kingdom: Viridiplantae, phylum: Streptophyta, subclass: asterids, order: Apiales, suborder: Apiineae, family: Apiaceae, subfamily: Apioideae, genus: Pimpinella, species: Pimpinella peucedanifolia ; 46947474
AGGGACTAGTCCTGCAGGTTTAAACGAATTCGCCCTTGTTATGCATGAACGTAATGCTCATAACTTCCCTCTAGACCTAG
CTGCTGTTGAAGCTCCATCTACAAATGGGTAAGACCGGGTTTTAGTATATACAAGATTTTTAAAATATAAAAAAAGGAGC
AATACATCTTTCTTGTTCTATCAAGAAAGCGATATTGCTCCTTTTTTTGTTTATTTTTTATTTAAGACTTTTTTAGATAA
ATTTTTGAATGATAAAAAATGAATCCTTTGAAATGCAAATAAATAAAGAAATTGGTGGGGCGGATGTGGCCAAGTGGATC
AAGGCAGTGGATTGTGAATCCACCATGCGCGAAGGGCGAATTCGCGGCCGCTAAATT
>46947476 ; superkingdom: Eukaryota, kingdom: Viridiplantae, phylum: Streptophyta, subclass: asterids, order: Apiales, suborder: Apiineae, family: Apiaceae, subfamily: Apioideae, genus: Pimpinella, species: Pimpinella puberula ; 46947476
AGGGACTAGTCCTGCAGGTTTAAACGAATTCGCCCTTGTTATGCATGAACGTAATGCTCATAACTTCCCTCTAGACCTAG
CTGCTGTTGAAGCTCCATCTACAAATGGGTAAGACCGGGTTTTAGTATATACAAGATTTTTAAAATATAAAAAAAGGAGC
AATACATCTTTCTTGTTCTATCAAGAGAGCGATATTGCTCCTTTTTTTATTTATTTAAGACTTTTTTAGATAAAAAAATA
TTTTTGAATGATAAAAAATGAATCCTTTGAAATGCAAATAAATAAATAAATTGGTGGGGCGGATGTAGCCAAGTGGATCA
AGGCAGTGGATTGTGAATCCACCATGCGCGAAGGGCGAATTCGCGGCCGCTAAATT
>46947478 ; superkingdom: Eukaryota, kingdom: Viridiplantae, phylum: Streptophyta, subclass: asterids, order: Apiales, suborder: Apiineae, family: Apiaceae, subfamily: Apioideae, genus: Pimpinella, species: Pimpinella rhodantha ; 46947478
AGGGACTAGTCCTGCAGGTTTAAACGAATTCGCCCTTGTTATGCATGAACATAATGCTCATAACTTCCCTCTAGACCTAG
CTGCTGTTGAAGCTCCATCTACAAATGGGTAAGACCGGGTTTTAGTATATACAAGATTTTTAAAATATAAAAAAAGGAGC
AATACATCTTTTTTGTTCTATCAAGAAAGCGATATTGCTCCTTTTTTTATTTATTTTTTATTTAAGACTTTTTTAGATAA
ATTTTTGAATGATAAAAAATGAATCCTTTGAAATGCAAATAAATAAAGAAATTGGTGGGGCGGATGTGGCCAAGTGGATC
AAGGCAGTGGATTGTGAATCCACCATGCGCGAAGGGCGAATTCGCGGCCGCTAAATT
>46947480 ; superkingdom: Eukaryota, kingdom: Viridiplantae, phylum: Streptophyta, subclass: asterids, order: Apiales, suborder: Apiineae, family: Apiaceae, subfamily: Apioideae, genus: Pimpinella, species: Pimpinella saxifraga ; 46947480
AGGGACTAGTCCTGCAGGTTTAAACGAATTCGCCCTTGTTATGCATGAACGTAATGCTCATAACTTCCCTCTAGACCTAG
CTGCTGTTGAAGCTCCATCTACAAATGGGTAAGACCGGGTTTTAGTATATACAAGATTTTTAAAATATAAAAAAAGGAGC
AATACATCTTTTTTGTTCTATCAATAAAGCGATATTGCTCCTTTTTTTATTTATTTTTTATTTAAGACCTTTTTAGATAA
ATTTTTGAATGATAAAAAATGAATCCTTTGAAATGCAAATAAATAAAGAAATTGGTGGGGCGGATGTGGCCAAGTGGATC
AAGGCAGTGGATTGTGAATCCACCATGCGCGAAGGGCGAATTCGCGGCCGCTAAATT
>46947482 ; superkingdom: Eukaryota, kingdom: Viridiplantae, phylum: Streptophyta, subclass: asterids, order: Apiales, suborder: Apiineae, family: Apiaceae, subfamily: Apioideae, genus: Pimpinella, species: Pimpinella sintenisii ; 46947482
AGGGACTAGTCCTGCAGGTTTAAACGAATTCGCCCTTGTTATGCATGAACGTAATGCTCATAACTTCCCTCTAGACCTAG
CTGCTGTTGAAGCTCCATCTACAAATGGGTAAGACCGGGTTTTAGTATATACAAGATTTTAAAATATAAAAAAAGGAGCA
ATACATCTTTCTTGTTCTATCAAGAGAGCGATATTGCTCCTTTTTTTATTTATTTAAGATTATTTAAGACTTTTTTAGAT
AAAAAAATATTTTTGAATGATAAAAAATGAATCCTTTGAAATGCAAATAAATTTTGAAATTGGTGGGGCGGATGTAGCCA
AGTGGATCAAGGCAGTGGATTGTGAATCCACCATGCGCGAAGGGCGAATTCGCGGCCGCTAAATT
>46947484 ; superkingdom: Eukaryota, kingdom: Viridiplantae, phylum: Streptophyta, subclass: asterids, order: Apiales, suborder: Apiineae, family: Apiaceae, subfamily: Apioideae, genus: Pimpinella, species: Pimpinella tragium, subspecies: Pimpinella tragium subsp. lithophila ; 46947484
AGGGACTAGTCCTGCAGGTTTAAACGAATTCGCCCTTGTTATGCATGAACGTAATGCTCATAACTTCCCTCTAGACCTAG
CTGCTGTTGAAGCTCCATCTACAAATGGGTAAGACCGGGTTTTAGTATATACAAGATTTTTAAAATATAAAAAAAGGAGC
AATACATCTTTTTTGTTCTATCAAGAAAGCGATATTGCTCCTTTTTTTATTTATTTTTTATTTAAGACTTTTTTAGATAA
ATTTTTGAATGATAAAAAATGAATCCTTTGAAATGCAAATAAATAAAGAAATTGGTGGGGCGGATGTGGCCAAGTGGATC
AAGGCAGTGGATTGTGAATCCACCATGCGCGAAGGGCGAATTCGCGGCCGCTAAATT
>46947486 ; superkingdom: Eukaryota, kingdom: Viridiplantae, phylum: Streptophyta, subclass: asterids, order: Apiales, suborder: Apiineae, family: Apiaceae, subfamily: Apioideae, genus: Pimpinella, species: Pimpinella tragium, subspecies: Pimpinella tragium subsp. polyclada ; 46947486
AGGGACTAGTCCTGCAGGTTTAAACGAATTCGCCCTTGTTATGCATGAACGTAATGCTCATAACTTCCCTCTAGACCTAG
CTGCTGTTGAAGCTCCATCTACAAATGGGTAAGACCGGGTTTTAGTATATACAAGATTTTTAAAATATAAAAAAAGGAGC
AATACATCTTTTTTGTTCTATCAAGAAAGCGATATTGCTCCTTTTTTTATTTATTTTTTATTTAAGACTTTTTTAGATAA
ATTTTTGAATGATAAAAAATGAATCCTTTGAAATGCAAATAAATAAAGAAATTGGTGGGGCGGATGTGGCCAAGTGGATC
AAGGCAGTGGATTGTGAATCCACCATGCGCGAAGGGCGAATTCGCGGCCGCTAAATT
>46947488 ; superkingdom: Eukaryota, kingdom: Viridiplantae, phylum: Streptophyta, subclass: asterids, order: Apiales, suborder: Apiineae, family: Apiaceae, subfamily: Apioideae, genus: Pimpinella, species: Pimpinella tragium, subspecies: Pimpinella tragium subsp. pseudotragium ; 46947488
AGGGACTAGTCCTGCAGGTTTAAACGAATTCGCCCTTGTTATGCATGAACGTAATGCTCATAACTTCCCTCTAGACCTAG
CTGCTGTTGAAGCTCCATCTACAAATGGGTAAGACCGGGTTTTAGTATATACAAGATTTTTAAAATATAAAAAAAGGAGC
AATACATCTTTTTTGTTCTATCAAGAAAGCGATATTGCTCCTTTTTTTATTTATTTTTTATTTAAGACTTTTTTAGATAA
ATTTTTGAATGATAAAAAATGAATCCTTTGAAATGCAAATAAATAAAGAAATTGGTGGGGCGGATGTGGCCAAGTGGATC
AAGGCAGTGGATTGTGAATCCACCATGCGCGAAGGGCGAATTCGCGGCCGCTAAATT
>46947490 ; superkingdom: Eukaryota, kingdom: Viridiplantae, phylum: Streptophyta, subclass: asterids, order: Apiales, suborder: Apiineae, family: Apiaceae, subfamily: Apioideae, tribe: Apieae, genus: Foeniculum, species: Foeniculum vulgare ; 46947490
AGGGACTAGTCCTGCAGGTTTAAACGAATTCGCCCTTGTTATGCATGAACGTAATGCTCATAACTTCCCTCTAGACCTAG
CTGCTGTTGAAGCTCCATCTACAAATGGGTAAGACCGGGTTTTAGTATATACGAGTTTTTTGAAATCTTAAAAAAGGAGC
AATACATCTTTCTTGTTCTATCAAGAGGGCGGTATTGCTCCTTTTTTTTTTTATTTATTTTTTATTTAAGACTTTTTTAG
ATAAACAAATATTTTTGAATGATCAAAAAAGAATCCTTTGAAATGCAAATAAAAAAAATTGGTGGGGCGGATGTAGCCAA
GTGGATCAAGGCAGTGGATTTGTGAATCCACCATGCGCGAAGGGCGAATTCGCGGCCGCTAAATT
>54634960 ; superkingdom: Eukaryota, kingdom: Viridiplantae, phylum: Streptophyta, subclass: asterids, order: Dipsacales, family: Adoxaceae, genus: Viburnum, species: Viburnum acerifolium ; 54634960
TGCTCTTGAAGCTCCATCTACAAATGGATAAGACCTGGTCTTAGTGTATACGAGTTTTTGAAATAAAAAAAGGAGCAATA
ACCTCTTTCTTGTTCTATCAAGAGGGCGGTATTGCTCCTTTTTTTATTTAGTAGTATTTTACTTACATATTTTATTTAAA
GAAAAATAAAAAGGATTTTTGTGGATTGGGTCATGATTAAGTATCGTGCTTTCGTTCTGTATTAATAGAGCATTTTGCTA
CCCTCTTCCCAATCTTTTCTGAAGTTTTTATTTTACATTTTAAATAAAAAAAATGTTTAAAAAATGTTAGAATTTTTTGT
TTATTTAATATTTGTATCTTTATTTAATATTTGTATCTCAGAAATAAGAAAAAAAAAAGAATGATGAATATTTTTAATAT
AAATACTAGTTATAATGTACCTACTCGTAGAGGGCGGATGTAG
>54634962 ; superkingdom: Eukaryota, kingdom: Viridiplantae, phylum: Streptophyta, subclass: asterids, order: Dipsacales, family: Adoxaceae, genus: Viburnum, species: Viburnum carlesii ; 54634962
TGCTCTTGAAGCTCCATCTACAAATGGATAAGACCTGGTCTTAGTGTATACGAGTTTTTGAAATAAAAAAAGGAGCAATA
ACCTCTTTCTTGTTCTATCAAGAGGGCGGTATTGCTCCTTTTTTTATTTAGTAGTATTTTACTTACATATTTTATTTAAA
GAAAAAGAAAAAGGATTTTTATGGATTGGGTCATGATTAAGTATCGTGCTTTCGTTCTGTATTAATATAGCATTTCGCTA
CCCTCTTCCCAATCTTTTCTGAAGTTGTTATTTTACATTTTAAATAACAGATAAAAAATGTTTAAAAAATGTTAGAATTT
TTTGTTTATTTAATATTTGTATCTCAGAAATAAGAAAAAAAAAAAGAATGATGAATATTTGTAATATAAATACTAGTTAT
AATGTACCTACTCGTAGAGGGCGGATGTAG
>54634964 ; superkingdom: Eukaryota, kingdom: Viridiplantae, phylum: Streptophyta, subclass: asterids, order: Dipsacales, family: Adoxaceae, genus: Viburnum, species: Viburnum cinnamomifolium ; 54634964
TGCTCTTGAAGCTCCATCTACAAATGGATAAGACCTGGTCTTAGTGTATACGAGTTTTTGAAATAAAAAAGGAGCAATAA
CCTCTTTCTTGTTCTATCAAGAGGGCGGTATTGCTCCTTTTTTTATTTAGTAGTATTTTACTTACATATTTTAGTTAAAG
AAAAATAAAAAGGATTTTTATGGATTGGATCATGATTAAGTATCGTGCTTTCGTTCTGTATTAATAGAGCATTTTGCTAC
CCTCTTCCCAATCTTTTCTGAAGTTTTTATTTTACATTTTTAATAAAAAAAATGTTTTAAAATGTTAGAATTTTTTGTTT
ATTTAATATTTGTATCTCAGAAATAAGAAAAAAAAAGAATGATGAATATTTGTAATATAAATACTAGTTATAATGTACCT
ACTCGTAGAGGGCGGATGTAG
>54634966 ; superkingdom: Eukaryota, kingdom: Viridiplantae, phylum: Streptophyta, subclass: asterids, order: Dipsacales, family: Adoxaceae, genus: Viburnum, species: Viburnum clemensae ; 54634966
TGCTCTTGAAGCTCCATCTACAAATGGATAAGACCTGGTTTTAGTGTATACGGGTTTTTGAAATAAAAAAAGGAGCAATA
ACCTCTTTCTTGTTCTATCAAGAGGGCGGTATTGCTCCTTTTTTTATTTAGTAGTATTTGAGTTACATATTAAAAAAAAA
ACACACAAAAAGGATTTTTATGGATTGGGTCATGATTAAGTATCGTGCTTTCGTTCTGTATTAATATAGCATTTTGCTAT
CCTCTTCCCAATCTTTTCTGAAGTTGTTATTTTACATTTTTAATAACAGATAAAAAATGTTAGAATTTTTTGTTTATTTA
ATTTATTTAATATTTGTATCTCATAAATAAGAAAAAAAAAAAAAGAATGATGAATATTTGTAATGTAAATACTAGTTATA
ATGTACCTATTCGTAGAGGGCGGATGTAG
>54634968 ; superkingdom: Eukaryota, kingdom: Viridiplantae, phylum: Streptophyta, subclass: asterids, order: Dipsacales, family: Adoxaceae, genus: Viburnum, species: Viburnum nervosum ; 54634968
TGCTCTTGAAGCTCCATCTACAAATGGATAAGACCTGGTCTTAGTGTATACGAGTTTTTGAAATAAAAAAAGGAGCAATA
ACCTATTTCTTGTTTTATCAAGAGGGCGGTATTGCTCCTTTTTTTATTTAGTAGTATTTTACTTACATATTTTATTTAAA
GAAAAATAAAAAGGATTTTTATGGATTGGGTTATGATTAAGTATCGTGCTTTCGTTCTGTATTAATATAGCATTTTGTTA
CCCTCTTCCCAATCTTTTCTGAAGTTGTTATTTTACATTTTAAATAACAGATAAAAAATGTTTAAAAAATGTTAGAATTT
TTTGTTTATTTAATATTTGTATCTCAGAAATAAGAAAAAAAAAAAGAATGATAAATATTTGTAATATAAATACTAGTTAT
AATGTACCTACTTGTAGAGGGCGGATGTAG
>54634970 ; superkingdom: Eukaryota, kingdom: Viridiplantae, phylum: Streptophyta, subclass: asterids, order: Dipsacales, family: Adoxaceae, genus: Viburnum, species: Viburnum cylindricum ; 54634970
TGCTCTTGAAGCTCCATCTACAAATGGATAAGACCTGGTATTAGTGTATACGAGTTTTTGAAATAAAAAAAGGAGCAATA
ACCTCTTTCTTGTTCTATCAAGAGGGCGGTATTGCTCCTTTTTTTATTGATTTATTTAGTAGTATTTTACTTACATATTT
TATTTTATTTTTAGAAAAAGGATTTTTATGGATTGGGTCATGATTAAGTATCGTGCTTTCGTTCTGTATTAATAGAGCAT
TTTGCTACCCTCTTCCCAATCTTTTCTGAAGTTTTTATTTTACATTTTTAATAAAAAAAATGTTTAAAAAATGTTAGAAT
TTTTTGTTTATTTAATATTTGTATCTCAGAAATAAGAAAAAAAAAGAATGATGAATATTTTTAATATAAATACTAGTTAT
AATGTACCTACTCGTCGAGGGCGGATGTAG
>54634972 ; superkingdom: Eukaryota, kingdom: Viridiplantae, phylum: Streptophyta, subclass: asterids, order: Dipsacales, family: Adoxaceae, genus: Viburnum, species: Viburnum davidii ; 54634972
TGCTCTTGAAGCTCCATCCACAAATGGATAATACCTGGTCTTAGTGTATACGAGTTTTTGAAATAAAAAAGGAGCAATAA
CCTCTTTCTTGTTCTATCAAGAGGGCGGTATTGCTCCTTTTTTTATTTAGTAGTATTTTACTTACATATTTTAGTTAAAG
AAAAATAAAAAGGATTTTTATGGATTGGATCATGATTAAGTATCGTGCTTTCGTTCTGTATTAATAGAGCATTTTGCTAC
CCTCTTCCCAATCTTTTCTGAAGTTTTGATTTTACATTTTAAATGAAAAAAATGTTTAAAAATGTTAGAATTTTTTGTTT
ATTTAATATTTGTATCTCAGAAATAAGAAAAAAAAGAATGATGAATATTTGTAATATAAATACTAGTTATAATGTACCTA
CTCGTAGAGGGCGGATGTAG
>54634974 ; superkingdom: Eukaryota, kingdom: Viridiplantae, phylum: Streptophyta, subclass: asterids, order: Dipsacales, family: Adoxaceae, genus: Viburnum, species: Viburnum dentatum ; 54634974
TGCTCTTGAAGCTCCATCTACAAATGGATAAGACCTGGTCTTAGTGTATACGAGTTTTTGAAATAAAAAAAGGAGCAATA
ACCTCTTTCTTGTTCTATCAAGAGGGCGGTATTGCTCCTTTTTTTATTTAGTAGTATTTTTACTTACATATTTTATTTAA
AGAAAAAGAAAAAGGATTTTGATGGATTGGGTCATGATTAAGTATCGTGCTTTCGTTCTGTATTAATAGAGCATTTTGCT
ACCTTCTTCCCAATCTTTTCTGAAGTTTTTATTTTACATTTAAAAAAAAATGTTTAAAAAATGTTCGAATTTTTTGTTTA
TTTAATATTTGTATCTCAGAAATAAGAAAAAAAAGAATGATGAATATTTGTAATATAAATACTAGTTATAATGTACCTAC
TCGTAGAGGGCGGATGTAG
>54634976 ; superkingdom: Eukaryota, kingdom: Viridiplantae, phylum: Streptophyta, subclass: asterids, order: Dipsacales, family: Adoxaceae, genus: Viburnum, species: Viburnum dilatatum ; 54634976
TGCTCTTGAAGCTCCATCTACAAATGGATAAGACCTGGTCTTAGTGTATACGAGTTTTTGAAATAAAAAAAGGAGCAATA
ACCTCTTTCTTGTTCTATCAAGAGGGCGGTATTGCTCCTTTTTTTATTTAGTAGTATTTTACTTACATATTTTATTTAAA
GAAAAAGAAAAAGGATTTTTATGGATTGGGTCATGATTAAGTATCGTGCTTTCGTTCTGTATTAATAGAGCATTTTGCTA
CCCTCTTCCCAATCTTTTCTGAAGTTTTTATTTTACATTTTAAATAAAAAAATGTTTAAAAAATGTTAGAATTTTTTGTT
TATTTAATATTTGTATCTCAGAAATAAGAAAAAAAAGAATGATGAATATTTTTAATATAAATACTAGTTATAATGTACCT
ACTCGTAGAGGGCGGATGTAG
>54634978 ; superkingdom: Eukaryota, kingdom: Viridiplantae, phylum: Streptophyta, subclass: asterids, order: Dipsacales, family: Adoxaceae, genus: Viburnum, species: Viburnum edule ; 54634978
TGCTCTTGAAGCTCCATCTACAAATGGATAAGACCTGGTCTTAGTGTATACGAGTTTTTGAAATAAAAAAAGGAGCAATA
ACCTCTTTCTTGTTCTATCAAGAGGGCGGTATTGCTCCTTTTTTTATTTAGTAGTATTTTACTTACATATTTTATTTAAA
GAAAAATCAAAAGGATTTTTATGGATTGGGTCATGATTAAGTATCGTGCTTTTGTTCTGCATTAATAGAGCATTTTGCTA
CTCTCTTCCCAATCTTTTCTGAAGTTTTTATTTTACATTTTTAATAATCAAAAATGTTTCAAAAATGTTAGAATTTTTTG
TTTATTTAATATTTGTATCTCAGAAATAAGAAAAAAAAAAAGAATGATGAATATTTGTAATATAAATACTAGTTATAATG
TACCTACTCGTAGAGGGCGGATGTAG
>54634980 ; superkingdom: Eukaryota, kingdom: Viridiplantae, phylum: Streptophyta, subclass: asterids, order: Dipsacales, family: Adoxaceae, genus: Viburnum, species: Viburnum elatum ; 54634980
TGCTCTTGAAGCTCCATCTACAAATGGATAAGACCTGGTCTTAGTGTATACGAGTTTTTGAAATAAAAAAAGGAGCAATA
ACCTCTTTCTTGTTCTATCAAGAGGGCGGTATTGCTCCTTTTTTTATTTAGTAGTATTTTATTTACATATTTTATTTAAA
GAAAAAGAAAAAGGATTTTTATGGATTGGGTCATGATTAAGTATCGTGCTTTCGTTCTGTATTAATATAGCATTTTGCTA
CCTTCTTCCCAATCTTTTCTGAAGTTGTTATTTTACATTTTAAATAACAGATAAAAATGTTTAAAAAATGTTCGAATTTT
TTTTTATTTAATATTTGTATCTCAGAAATAAGAAAAAAAAAAAGAATGATGAATATTTGTAATAGAAATACTAGTTATAA
TGTACCTACTCGTAGAGGGCGGATGTAG
>54634982 ; superkingdom: Eukaryota, kingdom: Viridiplantae, phylum: Streptophyta, subclass: asterids, order: Dipsacales, family: Adoxaceae, genus: Viburnum, species: Viburnum ellipticum ; 54634982
TGCTCTTGAAGCTCCATCTACAAATGGATAAGACCTGGTCTTAGTGTATACGAGTTTTTGAAATAAAAAAAGGAGCAATA
ACCTCTTTCTTGTTCTATCAAGAGGGCGGTATTGCTCCTTTTTTTATTTAGTAGTATTTTACTTACATATTTTATTTAAA
GAAAAAGAAAAAGGATTTTGATGGATTGGGTCATGATTAAGTATCGTGCTTTCGTTCTGTATTAATAGAGCATTTTGCTA
CCTTCTTCCCAATCTTTTCTGAAGTTTTTATTTTACATTAAAAAAAATGTTTAAAAAATGTTCGAATTTTTTGTTTATTT
AATATTTGTATCTCTTTGTATCTCAGAAATAAGAAAAAAAAAAGAATGATGAATATTTGTAATATAAATACTAGTTATAA
TGTACCTACTCGTAGAGGGCGGATGTAG
>54634984 ; superkingdom: Eukaryota, kingdom: Viridiplantae, phylum: Streptophyta, subclass: asterids, order: Dipsacales, family: Adoxaceae, genus: Viburnum, species: Viburnum erosum ; 54634984
TGCTCTTGAAGCTCCATCTACAAATGGATAAGACCTGGTCTTAGTGTATACGAGTTTTTGAAATAAAAAAAGGAGCAATA
ACCTCTTTCTTGTTCTATCAAGAGGGCGGTATTGCTCCTTTTTTTATTTAGTAGTATTTTACTTACATATTTTATTTAAA
GAAAAAGAAAAAGGATTTTTATGGATTGGGTCATGATTAAGTATCGTGCTTTCGTTCTGTATTAATAGAGCATTTTGCTA
CCCTCTTCCCAATCTTTTCTGAAGTTTTTATTTTACATTTTAAATAAAAAAATGTTTAAAAAATGTTAGAATTTTTTGTT
TATTTAATATTTGTATCTCAGAAATAAGAAAAAAAAGAATGATGAATATTTTTAATATAAATACTAGTTATAATGTACCT
ACTCGTAGAGGGCGGATGTAG
>54634986 ; superkingdom: Eukaryota, kingdom: Viridiplantae, phylum: Streptophyta, subclass: asterids, order: Dipsacales, family: Adoxaceae, genus: Viburnum, species: Viburnum erubescens ; 54634986
TGCTCTTGAAGCTCCATCTACAAATGGATAAGACCTGGTCTTAGTGTATACGAGTTTTTGAAATAAAAAAAGGAGCAATA
ACCTCTTTCTTGTTCTATCAAGAGGGCGGTATTGCTCCTTTTTTTATTTAGTAGTATTTTACTTACATATTTTCTTTTTT
TATTTAAAGAAAAAGAAAATTAAAGAAAAAGGATTTTTATGGACATGATTAAGTATCGTGCTTTCGTTCTGTATTAATAG
AGCATTTTGCTACCCTCTTCCCAATCTTTTCTGAAGTTGTTATTTTACATTTTAAATAACAGATAAAAAATGTTCGAATT
TTTTGTTTATTTAATATTTGTATCTCAGAAATAAGAAAAAAAGAATGATGAATATTTGTAATATAAATACGAGTTATAAT
GTACCTACTCGTAGAGGGCGGATGTAG
>54634988 ; superkingdom: Eukaryota, kingdom: Viridiplantae, phylum: Streptophyta, subclass: asterids, order: Dipsacales, family: Adoxaceae, genus: Viburnum, species: Viburnum farreri ; 54634988
TGCTCTTGAAGCTCCATCTACAAATGGATAAGACCTGGTCTTAGTGTATACGAGTTTTTGAAATAAAAAAAGGAGCAATA
ACCTCTTTCTTGTTCTATCAAGAGGGCGGTATTGCTCCTTTTTTTATTTAGTAGTATTTTACTTACATATTTTCTTTTTT
TATTTAAAGAAAAAGAAAATTAAAGAAAAAGGATTTTTATGGACATGATTAAGTATCGTGCTTTCGTTCTGTATTAATAG
AGCATTTTGCTACCCTCTTCCCAATCTTTTCTGAAGTTGTTATTTTACATTTTAAATAACAGATAAAAAATGTTCGAATT
TTTTGTTTATTTAATATTTGTATCTCAGAAATAAGAAAAAAAGAATGATGAATATTTGTAATATAAATACGAGTTATAAT
GTACCTACTCGTAGAGGGCGGATGTAG
>54634990 ; superkingdom: Eukaryota, kingdom: Viridiplantae, phylum: Streptophyta, subclass: asterids, order: Dipsacales, family: Adoxaceae, genus: Viburnum, species: Viburnum furcatum ; 54634990
TGCTCTTGAAGCTCCATCTACAAATGGATAAGACCTGGTCTTAGTGTATACGAGTTTTTGAAATAAAAAAAGGAGCAATA
ACCTATTTCTTGTTCTATCAAGAGGGCGGTATTGCTCCTTTTTTTATTTAGTAGTATTTTACTTACATATTTTATTTAAA
GAAAAATAAAAAGGATTTTTATGGATTGGGTTATGATTAAGTATCGTGCTTTCGTTCTGTATTAATATAGCATTTTGTTA
CCCTCTTCCCAATCTTTTCTGAAGTTGTTATTTTACATTTTAAATAACAGATAAAAAATGTTTAAAAAATGTTAGAATTT
TTTGTTTATTTAATATTTGTATCTCAGAAATAAGAAAAAAAAAAAAGAATGATAAATATTTGTAATATAAATACTAGTTA
TAATGTACCTACTTGTAGAGGGCGGATGTAG
>54634992 ; superkingdom: Eukaryota, kingdom: Viridiplantae, phylum: Streptophyta, subclass: asterids, order: Dipsacales, family: Adoxaceae, genus: Viburnum, species: Viburnum hartwegii ; 54634992
TGCTCTTGAAGCTCCATCTACAAATGGATAAGACCTGGTCTTAGTGTATACGAGTTTTTGAAATAAAAAAAGGAGCAATA
ACCTCTTTCTTGTTCTATCAAGAGGGCGGTATTGCTCCTTTTTTTATTTAGTAGTATTTTTACTTACATATTTTATTTAA
AGAAAAAGAAAAAGGATTTTGATGGATTGGGTCATGATTAAGTATCGTGCTTTCGTTCTGTATTAATAGAGCATTTTGCT
ACCTTCTTCCCAATCTTTTCTGAAGTTTTTATTTTACATTAAAAAAAAAATGTTTAAAAAATGTTCGAATTTTTTGTTTA
TTTAATATTTGTATCTCTTTGTATCTTAGAAATAAGAAAAAAAAGAATGATGAATATTTGTAATATAAATATTAGTTATA
ATGTACCTACTCGTAGAGGGCGGATGTAG
>54634994 ; superkingdom: Eukaryota, kingdom: Viridiplantae, phylum: Streptophyta, subclass: asterids, order: Dipsacales, family: Adoxaceae, genus: Viburnum, species: Viburnum japonicum ; 54634994
TGCTCTTGAAGCTCCATCTACAAATGGATAAGACCTGGTCTTAGTGTATACGAGTTTTTGAAATAAAAAAAGGAGCAATA
ACCTCTTTCTTGTTCTATCAAGAGGGCGGTATTGCTCCTTTTTTTATTTAGTAGTATTTTACTTACATATTTTATTTAAA
GAAAAAGAAAAAGGATTTTTATGGATTGGGTCATGATTAAGTATCGTGCTTTCGTTCTGTATTAATAGAGCATTTTGCTA
CCCTCTTCCCAATCTTTTCTGAAGTTTTTATTTTACATTTTAAATAAAAAAATGTTTAAAAAATGTTAGAATTTTTTGTT
TATTTAATATTTGTATCTCAGAAATAAGAAAAAAAAGAATGATGAATATTTTTAATATAAATACTAGTTATAATGTACCT
ACTCGTAGAGGGCGGATGTAG
>54634996 ; superkingdom: Eukaryota, kingdom: Viridiplantae, phylum: Streptophyta, subclass: asterids, order: Dipsacales, family: Adoxaceae, genus: Viburnum, species: Viburnum jucundum ; 54634996
TGCTCTTGAAGCTCCATCTACAAATGGATAAGACCTGGTCTTAGTGTATACGAGTTTTTGAAATAAAAAAAGGAGCAATA
ACCTCTTTCTTGTTCTATCAAGAGGGCGGTATTGCTCCTTTTTTTATTTAGTAGTATTTTTACTTACATATTTTATTTAA
AGAAAAAGAAAAAGGATTTTGATGGATTGGGTCATGATTAAGTATCGTGCTTTCGTTCTGTATTAATAGAGCATTTTGCT
ACCTTCTTCCCAATCTTTTCTGAAGTTTTTATTTTACATTAAAAAAAAAAATGTTTAAAAAATGTTCGAATTTTTTATTT
ATTTAATATTTGTATCTTAGAAATAAGAAAAAAAAGAATGATGAATATTTGTAATATAAATACTAGTTATAATGTACCTA
CTCGTAGAGGGCGGATGTAG
>54634998 ; superkingdom: Eukaryota, kingdom: Viridiplantae, phylum: Streptophyta, subclass: asterids, order: Dipsacales, family: Adoxaceae, genus: Viburnum, species: Viburnum kansuense ; 54634998
TGCTCTTGAAGCTCCATCTACAAATGGATAAGACCTGGTCTTAGTGTATACGAGTTTTTGAAATAAAAAAAGGAGCAATA
ACCTCTTTCTTGTTCTATCAAGAGGGCGGTATTGCTCCTTTTTTTATTTAGTAGTATTTTACTTACATATTTTATTTAAA
GAAAAATAAAAAGGATTTTTATGGATTGGGTCATGATTAAGTATCGTGCTTTCGTTCTGTATTAATAAAGCATTTTGCTA
CCCTCTTCCCAATCTTTTCTGAAGTTTTTATTTTACATTTTAAATAAAAAAATGTTTAAAAAATGTTAGAATTTTTTGTT
TATTTAATATTTGTATCTCAGAAATAAGAAAAAAAAAGAATGATGAATATTTTTAATATAAATACTAGTTATAATGTACC
TACTCGTAGAGGGCGGATGTAG
>54635000 ; superkingdom: Eukaryota, kingdom: Viridiplantae, phylum: Streptophyta, subclass: asterids, order: Dipsacales, family: Adoxaceae, genus: Viburnum, species: Viburnum lantana ; 54635000
TGCTCTTGAAGCTCCATCTACAAATGGATAAGACCTGGTCTTAGTGTATACGAGTTTTTGAAATAAAAAAAGGAGCAATA
GCCTCTTTCTTGTTCTATCAAGAGGGCGGTATTGCTCCTTTTTTTATTTAGTAGTATTTTACTTACATATTTTATTTAAA
GAAAAAGAAAAAGGATTTTTATGGATTGGGTCATGATTAAGTATCGTGCTTTCGTTCTGTATTAATATAGCATTTCGCTA
CCCTCTTCCCAATCTTTTCTGAAGTTGTTATTTTACATTTTAAATAACAGATAAAAAATGTTTAAAAAATGTTAGAATTT
TTTGTTTATTTAATATTTGTATCTCAGAAATAAGAAAAAAAAAAGAATGATGAATATTTGTAATATAAATACTAGTTATA
ATGTACTTACTCGTAGAGGGCGGATGTAG
>54635002 ; superkingdom: Eukaryota, kingdom: Viridiplantae, phylum: Streptophyta, subclass: asterids, order: Dipsacales, family: Adoxaceae, genus: Viburnum, species: Viburnum lantanoides ; 54635002
TGCTCTTGAAGCTCCATCTACAAATGGATAAGACCTGGTCTTAGTGTATACGAGTTTTTGAAATAAAAAAAGGAGCAATA
ACCTCTTTCTTGTTCTATCAAGAGGGCGGTATTGCTCCTTTTTTTATTTAGTAGTATTTTATTTACATATTTTATTTAAA
GAAAAATAAAAAGGATTTTTATGGATTGGGTTATGATTAAGTATCGTGCTTTCGTTCTGTATTAATATAGCATTTTGCTA
CCCTCTTCCCAATCTTTTCTGAAGTTGTTATTTTACATTTTAAATAACAGATAAAAAATGTTTAAAAAATGTTAGAATTT
TTTGTTTATTTAATATTTGTATCTCAGAAATAAGAAAAAAAAAAAGAATGATGAATATTTGTAATATAAATACTAGTTAT
AATGTACCTACTTGTAGAGGGCGGATGTAG
>54635004 ; superkingdom: Eukaryota, kingdom: Viridiplantae, phylum: Streptophyta, subclass: asterids, order: Dipsacales, family: Adoxaceae, genus: Viburnum, species: Viburnum lentago ; 54635004
TGCTCTTGAAGCTCCATCTACAAATGGATAAGACCTGGTCTTAGTGTATACGAGTTTTTGAAATAAAAAAAGGAGCAATA
ACCTCTTTCTTGTTCTATCAAGAGGGCGGTATTGCTCCTTTTTTTATTTAGTAGTATTTTATTTACATATTTTATTTAAA
GAAAAAGAAAAAGGATTTTTATGGATTGGGTCATGATTAAGTATCGTGCTTTCGTTCTGTATTAATATAGCATTTTGCTA
CCTTCTTCCCAATCTTTTCTGAAGTTGTTATTTTACATTTTAAATAACAGATAAAAATGTTTAAAAAATGTTCGAATTTT
TTGTTTATTTAATATTTGTATCTCAGAAAGATGAATATTTGTAATAGAAATACTAGTTATAATGTACCTACTCGTAGAGG
GCGGATGTAG
>54635006 ; superkingdom: Eukaryota, kingdom: Viridiplantae, phylum: Streptophyta, subclass: asterids, order: Dipsacales, family: Adoxaceae, genus: Viburnum, species: Viburnum lobophyllum ; 54635006
TGCTCTTGAAGCTCCATCTACAAATGGATAAGACCTGGTCTTAGTGTATACGAGTTTTTGAAATAAAAAAAGGAGCAATA
ACCTCTTTCTTGTTCTATCAAGAGGGCGGTATTGCTCCTTTTTTTATTTAGTAGTATTTTACTTACATATTTTATTTAAA
GAAAAATAAAAAGGATTTTTATGGATTGGGTCATGATTAAGTATCGTGCTTTCGTTCTGTATTAATAGAGCATTTTGCTA
CCCTCTTCCCAATCTTTTCTGAAGTTTTTATTTTACATTTTAAATAAAAAAATGTTTAAAAAATGTTAGAATTTTTTGTT
TATTTAATATTTGTATCTCAGAAATAAGAAAAAAAAAAGAATGATGAATATTTTGAATATAAATACTAGTTATAATGTAC
CTACTCGTAGAGGGCGGATGTAG
>54635008 ; superkingdom: Eukaryota, kingdom: Viridiplantae, phylum: Streptophyta, subclass: asterids, order: Dipsacales, family: Adoxaceae, genus: Viburnum, species: Viburnum melanocarpum ; 54635008
TGCTCTTGAAGCTCCATCTACAAATGGATAAGACCTGGTCTTAGTGTATACGAGTTTTTGAAATAAAAAAAGGAGCAATA
ACCTCTTTCTTGTTCTATCAAGAGGGCGGTATTGCTCCTTTTTTTATTTAGTAGTATTTTACTTACATATTTTATTTAAA
GAAAAAGAAAAAGGATTTTTATGGATTGGGTCATGATTAAGTATCGTGCTTTCGTTCTGTATTAATAGAGCATTTTGCTA
CCCTCTTCCCAATCTTTTCTGAAGTTTTTATTTTACATTTTAAATAAAAAAATGTTTAAAAAATGTTAGAATTTTTTGTT
TATTTAATATTTGTATCTCAGAAATAAGAAAAAAAAGAATGATGAATATTTTTAATATAAATACTAGTTATAATGTACCT
ACTCGTAGAGGGCGGATGTAG
>54635010 ; superkingdom: Eukaryota, kingdom: Viridiplantae, phylum: Streptophyta, subclass: asterids, order: Dipsacales, family: Adoxaceae, genus: Viburnum, species: Viburnum molle ; 54635010
TGCTCTTGAAGCTCCATCTACAAATGGATAAGACCTGGTCTTAGTGTATACGAGTTTTTGAAATAAAAAAAGGAGCAATA
ACCTCTTTCTTGTTCTATCAAGAGGGCGGTATTGCTCCTTTTTTTATTTAGTAGTATTTTACTTACATATTTTATTTAAA
GAAAAAGAAAAAGGATTTTGATGGATTGGGTCATGATTAAGTATCGTGCTTTCGTTCTGTATTAATAGAGCATTTTGCTA
CCTTCTTCCCAATCTTTTCTGAAGTTTTTATTTTACATTAAAAAAAAATGTTTAAAAAATGTTAGAATTTTTTGTTTATT
TAATATTTGTATCTCTTTGTATCTCAGAAATAAGAAAAAAAAAGAATGATGAATATTTGTAATATAAATACTAGTTATAA
TGTACCTACTCGTAGAGGGCGGATGTAG
>54635012 ; superkingdom: Eukaryota, kingdom: Viridiplantae, phylum: Streptophyta, subclass: asterids, order: Dipsacales, family: Adoxaceae, genus: Viburnum, species: Viburnum nudum ; 54635012
TGCTCTTGAAGCTCCATCTACAAATGGATAAGACCTGGTCTTAGTGTATACGAGTTTTTGAAATAAAAAAAGGAGCAATA
ACCTCTTTCTTGTTCTATCAAGAGGGCGGTATTGCTCCTTTTTTTATTTAGTAGTATTTTACTTACATATTTTATTTAAA
GAAAAAGAAAAAGGATTTTTATGGATTGGGTCATGATTAAGTATCGTGCTTTCGTTCTGTATTAATATAGCATTTTGCTA
CCCTCTTCCCAATCTTTTCTGAAGTTGTTATTTTACATTTTAAATAACAGATAAAAAAAAATGTTTAAAAAATGTTAGAA
TTTTGTGTTTATTTAATATTTGTATCTCAGAAATAAGAAAAAAAAAAAGAATGATGAATATTTGTAATATAAATACTAGT
TATAATGTACCTACTCGTAGAGGGCGGATGTAG
>54635014 ; superkingdom: Eukaryota, kingdom: Viridiplantae, phylum: Streptophyta, subclass: asterids, order: Dipsacales, family: Adoxaceae, genus: Viburnum, species: Viburnum odoratissimum ; 54635014
TGCTCTTGAAGCTCCATCTACAAATGGGTAAGACCTGGTCTTAGTGTATACGAGTTTTTGAAATAAAAAAAGGAGCAATA
ACCTCTTTCTTGTTCTATCAAGAGGGCGGTATTGCTCCTTTTTTTATTTAGTAGTATTTTACTTACATATTTTCTTTTTT
TATTTAAAGAAAAAGAAAATTAAAGAAAAAGGATTTTTATGGACATGATTAAGTATCGTGCTTTCGTTCTGTATTAATAG
AGCATTTTGCTACCCTCTTCCCAATCTTTTCTGAAGTTGTTATTTTACATTTTAAATAACAGATAAAAAATGTTTAAAAA
ATGTTCGAATTTTTTGTTTATTTAATATTTGTATCTCAGAAATAAGAAAAAAAGAATGATGAATATTTGTAATATAAATA
CGAGTTATAATGTACCTACTCGTAGAGGGCGGATGTAG
>54635016 ; superkingdom: Eukaryota, kingdom: Viridiplantae, phylum: Streptophyta, subclass: asterids, order: Dipsacales, family: Adoxaceae, genus: Viburnum, species: Viburnum plicatum ; 54635016
TGCTCTTGAAGCTCCATCTACAAATGGATAAGACCTGGTCTTAGTGTATACGAGTTTTTGAAATAAAAAAAGGAGCAATA
ACCTCTTTCTTGTTCTATCAAGAGGGCGGTATTGCTCCTTTTTTTATTTAGTAGTATTTTATTTACATATTTTATTTAAA
GAAAAATAAAAAGGATTTTTATGGATTGGGTCATGATTAAGTATCGTGCTTTCGTTCTGTATTAATAGAGCATTTTGCTA
CCCTCTTCCCAATCTTTTCTGAAGTTGTTATTTTACATTTTAAATAACAGATAAAAAATGTTTAAAAAATGTTAGAATTT
TTTGTTTATTTAATATTTGTATCTCAGAAATAAGAAAAAAAAAAAGAATGATGAATATTTGTAATATAAATAGGAGTTAT
AATGTACTTACTCGTAGAGGGCGGATGTAG
>54635018 ; superkingdom: Eukaryota, kingdom: Viridiplantae, phylum: Streptophyta, subclass: asterids, order: Dipsacales, family: Adoxaceae, genus: Viburnum, species: Viburnum prunifolium ; 54635018
TGCTCTTGAAGCTCCATCTACAAATGGATAAGACCTGGTCTTAGTGTATACGAGTTTTTGAAATAAAAAAAGGAGCAATA
ACCTCTTTCTTGTTCTATCAAGAGGGCGGTATTGCTCCTTTTTTTATTTAGTAGTATTTTATTTACATATTTTATTTAAA
GAAAAAGAAAAAGGATTTTTATGGATTGGGTCATGATTAAGTATCGTGCTTTCGTTCTGTATTAATATAGCATTTTGCTA
CCTTCTTCCCAATCTTTTCTGAAGTTGTTATTTTACATTTTAAATAACAGATAAAAATGTTTAAAAAATGTTCGAATTTT
TTGTTTATTTAATATTTGTATCTCAGAAATAAGAAAAAAAAAAGAATGATGAATATTTGTAATAGAAATACTAGTTATAA
TGTACCTACTCGTAGAGGGCGGATGTAG
>54635020 ; superkingdom: Eukaryota, kingdom: Viridiplantae, phylum: Streptophyta, subclass: asterids, order: Dipsacales, family: Adoxaceae, genus: Viburnum, species: Viburnum rafinesquianum ; 54635020
TGCTCTTGAAGCTCCATCTACAAATGGATAAGACCTGGTCTTAGTGTATACGAGTTTTTGAAATAAAAAAAGGAGCAATA
ACCTCTTTCTTGTTCTATCAAGAGGGCGGTATTGCTCCTTTTTTTATTTAGTAGTATTTTACTTACATATTTTATTTAAA
GAAAAAGAAAAAGGATTTTGATGGATTGGGTCATGATTAAGTATCGTGCTTTCGTTCTGTATTAATAGAGCATTTTGCTA
CCTTCTTCCCAATCTTTTCTGAAGTTTTTATTTTACATTAAAAAAAAATGTTTAAAAAATGTTAGAATTTTTTGTTTTTT
TAATATTTGTATCTCTTTGTATCTCAGAAATAAGAAAAAAAAAGAATGATGAATATTTGTAATATAAATACTAGTTATAA
TGTACCTACTCGTAGAGGGCGGATGTAG
>54635022 ; superkingdom: Eukaryota, kingdom: Viridiplantae, phylum: Streptophyta, subclass: asterids, order: Dipsacales, family: Adoxaceae, genus: Viburnum, species: Viburnum rufidulum ; 54635022
TGCTCTTGAAGCTCCATCTACAAATGGATAAGACCTGGTCTTAGTGTATACGAGTTTTTGAAATAAAAAAAGGAGCAATA
ACCTCTTTCTTGTTCTATCAAGAGGGCGGTATTGCTCCTTTTTTTATTTAGTAGTATTTTATTTACATATTTTATTTAAA
GAAAAAGAAAAAGGATTTTTATGGATTGGGTCATGATTAAGTATCGTGCTTTCGTTCTGTATTAATATAGCATTTTGCTA
CCTTCTTCCCAATCTTTTCTGAAGTTGTTATTTTACATTTTAAATAACAGATAAAAATGTTTAAAAAATGTTCGAATTTT
TTGTTTATTTAATATTTGTATCTCAGAAATAAGAAAAAAAAAAAGAATGATGAATATTTGTAATAGAAATACTAGTTATA
ATGTACCTACTCGTAGAGGGCGGATGTAG
>54635024 ; superkingdom: Eukaryota, kingdom: Viridiplantae, phylum: Streptophyta, subclass: asterids, order: Dipsacales, family: Adoxaceae, genus: Viburnum, species: Viburnum opulus ; 54635024
TGCTCTTGAAGCTCCATCTACAAATGGATAAGACCTGGTCTTAGTGTATACGAGTTTTTGAAATAAAAAAGGAGCAATAA
CCTCTTTCTTGTTCTATCAAGAGGGCGGTATTGCTCCTTTTTTTATTTAGTAGTATTTTACTTACATATTTTATTAAAAA
AAAAAATAAAAAGGATTTTTATGGATTGGGTCATGATTAAGTATCGTGCTTTTGTTCTGCATTAATAGAGCATTTTGCTA
CTCTCTTCCCAATCTTTTCTGAAGTTTTTATTTTACATTTTTAATAATCAAAAATGTTTCAAAAATGTTAGAATTTTTTG
TTTATTTAATATTTGTATCTCAGAAATAAGAAAAAAAAAAAAAGAATGATGAATATTTGTAATATAAATACTAGTTATAA
TGTACCTACTCGTAGAGGGCGGATGTAG
>54635026 ; superkingdom: Eukaryota, kingdom: Viridiplantae, phylum: Streptophyta, subclass: asterids, order: Dipsacales, family: Adoxaceae, genus: Viburnum, species: Viburnum sieboldii ; 54635026
TGCTCTTGAAGCTCCATCTACAAATGGATAAGACCTGGTCTTAGTGTATACGAGTTTTTGAAATAAAAAAAGGAGCAATA
ACCTCTTTCTTGTTCTATCAAGAGGGCGGTATTGCTCCTTTTTTTATTTAGTAGTATTTTACTTACATATTTTCTTTTTT
TATTTAAAGAAAAAGAAAATTAAAGAAAAAGGATTTTTATGAACATGATTAAGTATGGTGCTTTCGTTCTGTATTAATAG
AGCATTTTGCTACCCTCTTCCCAATCTTTTCTGAAGTTGTTATTTTACATTTTAAATAACAGATAAAAAATGTTTAAAAA
ATGTTCGAATTTTTTGTTTATTTAATATTTGTATCTCAGAAATAAGAAAAAAAGAATGATGAATATTTGTAATATAAATA
CGAGTTATAATGTACCTACTCGTAGAGGGCGGATGTAG
>54635028 ; superkingdom: Eukaryota, kingdom: Viridiplantae, phylum: Streptophyta, subclass: asterids, order: Dipsacales, family: Adoxaceae, genus: Viburnum, species: Viburnum stenocalyx ; 54635028
TGCTCTTGAAGCTCCATCTACAAATGGATAAGACCTGGTCTTAGTGTATACGAGTTTTTGAAATAAAAAAAGGAGCAATA
ACCTCTTTCTTGTTCTATCAAGAGGGCGGTATTGCTCCTTTTTTTATTTAGTAGTATTTTTACTTACATATTTTATTTAA
AGAAAAAGAAAAAGGATTTTGATGGATTGGGTCATGATTAAGTATCGTGCTTTCGTTCTGTATTAATAGAGCATTTTGCT
ACCTTCTTCCCAATCTTTTCTGAAGTTTTTATTTTACATTTAAAAAAAAATGTTTAAAAAATGTTCGAATTTTTTGTTTA
TTTAATATTTGTATCTCTTTGTATCTCAGAAATAAGAAAAAAAAGAATGATGAATATTTGTAATATAAATACTAGTTATA
ATGTACCTACTCGTAGAGGGCGGATGTAG
>54635030 ; superkingdom: Eukaryota, kingdom: Viridiplantae, phylum: Streptophyta, subclass: asterids, order: Dipsacales, family: Adoxaceae, genus: Viburnum, species: Viburnum suspensum ; 54635030
TGCTCTTGAAGCTCCATCTACAAATGGATAAGACCTGGTCTTAGTGTATACGAGTTTTTGAAATAAAAAAAGGAGCAATA
ACCTCTTTCTTGTTCTATCAAGAGGGCGGTATTGCTCCTTTTTTTATTTAGTAGTATTTTACTTACATATTTTCTTTTTT
TATTTAAAGAAAAAGAAAATTAAAGAAAAAGGATTTTTATGGACATGATTAAGTATCGTGCTTTCGTTCTGTATTAATAG
AGCATTTTGCTACCCTCTTCCCAATCTTTTCTGAAGTTGTTATTTTACATTTTAAATAACTACATTTTAAATAACAGATA
AAAAATGTTCGAATTTTTTGTTTATTTAATATTTGTATCTCAGAAATAAGAAAAAAAGAATGATGAATATTTGTAATATA
AATACGAGTTATAATGTACCTACTCGTAGAGGGCGGATGTAG
>54635032 ; superkingdom: Eukaryota, kingdom: Viridiplantae, phylum: Streptophyta, subclass: asterids, order: Dipsacales, family: Adoxaceae, genus: Viburnum, species: Viburnum tinus ; 54635032
TGCTCTTGAAGCTCCATCTACAAATGGATAAGACCTGGTCTTAGTGTATACGAGTTTTTGAAATAAAAAAAGGAGCAATA
ACCTCTTTCTTGTTCTATCAAGAGGGCGGTATTGCTCCTTTTTTTATTTAGTAGTATTTTACTTACATATTTTATTTAAA
GAAAAATAAAAAGGATTTTTATGGATTGGATCATGATTAAGTATCGTGTTTTCGTTCTGTATTAATAGAGCATTTTGCTA
CCCTCTTCCCAATCTTTTCTGAAGTTTTTATTTTAATTTTTATTTAAAATTTTAAATAAAAAAAATGTTTAAAAATATTA
GAATTTTTTTTTATTTAAAATTTTTATCTCAGAAATAAGAAAAAAAAAGAATGATGAATATTTTTAATATAAATACTAGT
TATAATGTACCTACTCATAGAGGGCGGATGTAG
>54635034 ; superkingdom: Eukaryota, kingdom: Viridiplantae, phylum: Streptophyta, subclass: asterids, order: Dipsacales, family: Adoxaceae, genus: Viburnum, species: Viburnum opulus ; 54635034
TGCTCTTGAAGCTCCATCTACAAATGGATAAGACCTGGTCTTAGTGTATACGAGTTTTTGAAATAAAAAAAGGAGCAATA
ACCTCTTTCTTGTTCTATCAAGAGGGCGGTATTGCTCCTTTTTTTATTTAGTAGTATTTTACTTACATATTTTATTTAAA
GAAAAATAAAAAGGATTTTTATGGATTGGGTCATGATTAAGTATCGTGCTTTTGTTCTGCATTAATAGAGCATTTTGCTA
CTCTCTTCCCAATCTTTTCTGAAGTTTTTATTTTACATTTTAAATAATCAAAAATGTTTAAAAAATGTTCGAATTTTTTG
TTTATTTAATATTTGTATCTCAGAAATAAGAAAAAAAAAAAGAATGATGAATATTTGTAATATAAATACTAGTTATAATG
TACCTACTCGTAGAGGGCGGATGTAG
>54635036 ; superkingdom: Eukaryota, kingdom: Viridiplantae, phylum: Streptophyta, subclass: asterids, order: Dipsacales, family: Adoxaceae, genus: Viburnum, species: Viburnum triphyllum ; 54635036
TGCTCTTGAAGCTCCATCTACAAATGGATAAGACCTGGTCTTAGTGTATACGAGTTTTTGAAATAAAAAAAGGAGCAATA
ACCTCTTTCTTGTTCTATCAAGAGGGCGGTATTGCTCCTTTTTTTATTTAGTAGTATTTTTACTTACATATTTTATTTAA
AGAAAAAGAAAAAGTATTTTGATGGATTGGGTCATGATTAAGTATCGTGCTTTCGTTCTGTATTAATAGAGCATTTTGCT
ACCTTCTTCCCAATCTTTTCTGAAGTTTTTATTTTACATTTTAAAAAAAATGTTTAAAAAATGTTCGAATTTTTTGTTTA
TTTAATATTTGTATCTCTTTGTATCTCAGAAATAAGAAAAAAAAGAATGATGAATATTTGTAATATAAATACTAGTTATA
ATGTACCTACTCGTAGAGGGCGGATGTAG
>54635038 ; superkingdom: Eukaryota, kingdom: Viridiplantae, phylum: Streptophyta, subclass: asterids, order: Dipsacales, family: Adoxaceae, genus: Viburnum, species: Viburnum urceolatum ; 54635038
TGCTCTTGAAGCTCCATCTACAAATGGATAAGACCTGGTCTTAGTGTATACGAGTTTTTGAAATAAAAAAAGGAGCAATA
ACCTCTTTCTTGTTCTATCAAGAGGGCGGTATTGCTCCTTTTTTTATTTAGTAGTATTTTACTTACATATTTTATTTAAA
GAAAAAAAAGGATTTAAAGAAAAAAAAAGGATTTTTATGGATTGGGTCATGATTAAGTATCGTGCTTTCGTTCTGTATTA
ATAGAGCATTTTGCTACCCTCTTCCCAATCTTTTCTGAATTTTTTATTTAAAATTTTTAATAACAGATAAAAAATGTTTA
AAAATGTTAGAATTTTTTGTTTATTTAATATTTGTATCTCAGAAATAAGAAAAAAAAAAGAATGATGAATATTTGTAATA
TAAATACGAGTTATAATGTACCTACTCGTAGAGGGCGGATGTAG
>54635040 ; superkingdom: Eukaryota, kingdom: Viridiplantae, phylum: Streptophyta, subclass: asterids, order: Dipsacales, family: Adoxaceae, genus: Viburnum, species: Viburnum utile ; 54635040
TGCTCTTGAAGCTCCATCTACAAATGGATAAGACCTGGTCTTAGTGTATACGAGTTTTTGAAATAAAAAAAGGAGCAATA
ACCTCTTTCTTGTTCTATCAAGAGGGCGGTATTGCTCCTTTTTTTATTTAGTAGTATTTTACTTACATATTTTATTTAAA
GAAAAAGAAAAAGGATTTTTATGGATTGGGTCATGATTAAGTATCGTGCTTTCGTTCTGTATTAATATAGCATTTCGCTA
CCCTCTTCCCAATCTTTTCTGAAGTTGTTATTTTACATTTTAAATAACAGATAAAAAATGTTTAAAAAATGTTAGAATTT
TTTGTTTATTTAATATTTGTATCTCAGAAATAAGAAAAAAAAAGAATGATGAATATTTGTAATATAAATACTAGTTATAA
TGTACCTACTCGTAGAGGGCGGATGTAG
>54635042 ; superkingdom: Eukaryota, kingdom: Viridiplantae, phylum: Streptophyta, subclass: asterids, order: Dipsacales, family: Adoxaceae, genus: Sambucus, species: Sambucus canadensis ; 54635042
TGCTCTTGAAGCTCCATCCACAAATGGATAAGACCTGGTCTTAGTGTATACGAGTATTTGAAATAAAAAAAAGGAGCAAT
AACCTCTTTCTTGTTCTATCAAGAGGGCGGTATTGCTCCTTTTTTATTTTATTTAGTAGTATTTGACTTACATATTTTCG
TTAAATGAAAAAAACATGGGTTGGGTCATACTTAAGTTCATACTTTAGTATTGTGCTGTTGTTCTGTATTAATATAGCAT
TTTGATAACCTCTTCCCAATCTTTTCTGAAATTGTGTGTTTTTTATTTTTATATTAAATAATAAAAAATAGAGAAAATTT
TGAAATATTTTCTTTACTTAAGATTTGTATCTCAGAAATCATAAAAAAATGATGAATGTTTGTAATGTAAATACTAGTTG
TAATCTAAATACTAGTAGGGGGCGGATGTAG
>55163184 ; superkingdom: Eukaryota, kingdom: Viridiplantae, phylum: Streptophyta, subclass: rosids, order: Rosales, family: Rosaceae, subfamily: Amygdaloideae, tribe: Maleae, genus: Crataegus, species: Crataegus monogyna ; 55163184
TTCCCTCTAGACCTAGCTGCTGTTGAAGTTCCATCTATAAATGGATAAGACTTTGGTCTTAATATATATGAGTTCTTGAA
AGTAAAGGAGTAATAAAAAATTTCTTGTTATATCAAGAGGTTTTTTATTGCTCCTTTACTATTTAGTTTTAGTATTTTTT
TAGTTATTACTTAACTATTTGTTTTTGTTTTATTTGTTTTATTCTTTTTTTTTAGTAAAAAAAAAAAAAGAATAAAGTTT
TCAATTTAGGTTGTATTTTATCTTACAAGTAATGCTAAATGGCGGAAAAATTATTAATTTGTAATACTACAGGGGGCGGA
TGTAGCCAAGTGGATCAAGGCA
>55163186 ; superkingdom: Eukaryota, kingdom: Viridiplantae, phylum: Streptophyta, subclass: rosids, order: Rosales, family: Rosaceae, subfamily: Amygdaloideae, tribe: Maleae, genus: Crataegus, species: Crataegus azarolus ; 55163186
TTCCCTCTAGACCTAGCTGCTGTTGAAGTTCCATCTATAAATGGATAAGACTTTGGTCTTAATATATATGAGTTCTTGAA
AGTAAAGGAGTAATAAAAAATTTCTTGTTATATCAAGAGGTTTGTTATTGCTCCTTTACTATTTAGTTTTAGTATTTTTT
TAGTTATTACTTAACTATTTGTTTTTGTTTTATTTGTTTTATTCTTTTTTTTTTAGTAAAAAAAAAAAAAAGAATAAAGT
TTTCAATTTAGGTTGTATTTTATCTTACAAGTAATGCTAAATGGCGGAAAAATTATTAATTTGTAATACTACCAGGGGGC
GGATGTAGCCAAGTGGATCAAGGCA
>55163188 ; superkingdom: Eukaryota, kingdom: Viridiplantae, phylum: Streptophyta, subclass: rosids, order: Rosales, family: Rosaceae, subfamily: Amygdaloideae, tribe: Maleae, genus: Crataegus, species: Crataegus sinaica, subspecies: Crataegus sinaica subsp. sinaica ; 55163188
TTCCCTCTAGACCTAGCTGCTGTTGAAGTTCCATCTATAAATGGATAAGACTTTGGTCTTAATATATATGAGTTCTTGAA
AGTAAAGGAGTAATAAAAAATTTCTTGTTATATCAAGAGGTTTTTTATTGCTCCTTTACTATTTAGTTTTAGTATTTTTT
TAGTTATTACTTAACTATTTGTTTTTGTTTTATTTGTTTTATTCTTTTTTTTTAGTAAAAAAAAAAAAAGAATAAAGTTT
TCAATTTAGGTTGTATTTTATCTTACAAGTAATGCTAAATGGCGGAAAAATTATTAATTTGTAATACTACCAGGGGGCGG
ATGTAGCCAAGTGGATCAAGGCA
>55163190 ; superkingdom: Eukaryota, kingdom: Viridiplantae, phylum: Streptophyta, subclass: rosids, order: Rosales, family: Rosaceae, subfamily: Amygdaloideae, tribe: Maleae, genus: Crataegus, species: Crataegus laevigata ; 55163190
TGCTGTTGAAGTTCCATCTATAAATGGATAAGACTTTGGTCTTAATATATATGAGTTCTTGAAAGTAAAGGAGTAATAAA
AAATTTCTTGTTATATCAAGAGGTTTTTTATTGCTCCTTTACTATTTAGTTTTAGTATTTTTTTAGTTATTACTTAACTA
TTTGTTTTTGTTTTATTTGTTTTATTCTTTTTTTTTAGTAAAAAAAAAAAAAGAATAAAGTTTTCAATTTAGGTTGTATT
TTATCTTACAAGTAATGCTAAATGGCGGAAAAATTATTAATTTGTAATACTACAGGGGGCGGATGTAGCCAAGTGGATCA
AGGCA
>55163192 ; superkingdom: Eukaryota, kingdom: Viridiplantae, phylum: Streptophyta, subclass: rosids, order: Rosales, family: Rosaceae, subfamily: Amygdaloideae, tribe: Maleae, genus: Crataegus, species: Crataegus curvisepala ; 55163192
TTCCCTCTAGACCTAGCTGCTGTTGAAGTTCCATCTATAAATGGATAAGACTTTGGTCTTAATATATATGAGTTCTTGAA
AGTAAAGGAGTAATAAAAAATTTCTTGTTATATCAAGAGGTTTTTTATTGCTCCTTTACTATTTAGTTTTAGTATTTTTT
TAGTTATTACTTAACTATTTGTTTTTGTTTTATTTGTTTTATTCTTTTTTTTTAGTAAAAAAAAAAAAAGAATAAAGTTT
TCAATTTAGGTTGTATTTTATCTTACAAGTAATGCTAAATGGCGGAAAAATTATTAATTTGTAATACTACAGGGGGCGGA
TGTAGCCAAGTGGATCAAGGCA
>55163194 ; superkingdom: Eukaryota, kingdom: Viridiplantae, phylum: Streptophyta, subclass: rosids, order: Rosales, family: Rosaceae, subfamily: Amygdaloideae, tribe: Maleae, genus: Crataegus, species: Crataegus nigra ; 55163194
TTCCCTCTAGACCTAGCTGCTGTTGAAGTTCCATCTATAAATGGATAAGACTTTGGTCTTAATATATATGAGTTCTTGAA
AGTAAAGGAGTAATAAAAAATTTCTTGTTATATCAAGAGGTTTGTTATTGCTCCTTTACTATTTAGTTTTAGTATTTTTT
TAGTTATTACTTAACTATTTGTTTTATTCTTTTTTTTTTTTTTTAGTAAAAAAAAAAAAAAGAATAAAGTTTTCAATTTA
GGTTGTATTTTATTTTACAAGTAATGCTAAATGGCGGAAAAATTATTAATTTGTAATACTACAGGGGGCGGATGTAGCCA
AGTGGATCAAGCA
>57014222 ; superkingdom: Eukaryota, kingdom: Viridiplantae, phylum: Streptophyta, order: Saxifragales, family: Crassulaceae, genus: Tylecodon, species: Tylecodon buchholzianus ; 57014222
GGTATTAGTATATACGAGTTTTTGAAAAATAAAGGAGCAATAACCAATTCATTTCTGGCATATCAAATGATATACCAAGT
GGTTATTGCTCCTTTATTGTGTAATCCTTTACTTAATATTTTTTCAAACTTATAGAGTTTACAAATTTTTCATTCCAATT
TTCTGAAACGTCATTTTTTGTATTTCCTTCATTTTTAGCATAAGAAAAAAGGTCAAACTTTAAACTTATGAATTTATTTA
TGAATTTCGTTATAGAATAGTTATATATATTAATAGAATAGGGGCGGATGTAGCCAAGTGGATCAAGGCAGTG
>57014223 ; superkingdom: Eukaryota, kingdom: Viridiplantae, phylum: Streptophyta, order: Saxifragales, family: Crassulaceae, genus: Tylecodon, species: Tylecodon wallichii ; 57014223
CTAAATGGATAAAACTTCGGTATTAGTATATACGAGTTTTTGAAAAATAAAGGAGCAATAACCAATTCATTTCTTGGCAT
ATCAAATGATATACCAAGTGGTTATTGCTCCTTTATTGTGTAATCCTTTACTTAATCTTTTTTCAAACTTATAGAGTTTA
CAAATTTTTCATTCCAATTTTCTGAAACGTCATTTTTTGTATTTCCTTCATTTTTAGCATAAGAAAAAAGGTCAAACTTT
AAACTTATGAATTTCTTTATGAATTTCTTTATAGAATAGTTATCTATATTAATAGAATAGGGGCGGATGTAGCCAAGTGG
ATCAAGGCAGTG
>57014224 ; superkingdom: Eukaryota, kingdom: Viridiplantae, phylum: Streptophyta, order: Saxifragales, family: Crassulaceae, genus: Tylecodon, species: Tylecodon hallii ; 57014224
TATTAGTATATACGAGTTTTTGAAAAATAAAGGAGCAATAACCACTTGGTATATCATTTGATATGCCAAGAAATGAATTG
GTTATTGCTCCTTTATTGTGTAATCCTTTACTTAATATTTTTTCAAACTTATAGAGTTTACAAATTTTTCATTCAAATTT
TCTGAAACGTCATTTTTTGTATTTCCTTCATTTTTAGCATAAGAAAAAAGGTCAAACTTTAAACTTCTGAATTTCTTTAT
AGAATAGTTATATATATTAATAGAATAGGGGCGGATGTAGCCAAGTGGATCAAGGC
>59796934 ; superkingdom: Eukaryota, kingdom: Viridiplantae, phylum: Streptophyta, subclass: rosids, order: Malvales, family: Malvaceae, subfamily: Malvoideae, genus: Talipariti, species: Talipariti glabrum ; 59796934
CCATCTACAAATGGATAAGACTTTGGTTTTAGTGTATACGAGTTTTTGAAAATAAAGGAGCAATAACCAATTTCTTGTTC
TATCAAGAGTGTTGGTATTGCTCCTTTATTTAGATTTAGTAGTCTTTCTTTTCTTTACATTTCTTTACATAAGTTTGTTT
TTTCTTTACTTTCACGTTAAGTTTACCTTTTTTATTTTACCCTATTTATTTCTTATTACCATAAGAAATAAAAAACACCA
TAAGAAATAAAAAAGGATTTTTAATGAGTTTGATTTCGTTTTATTGGATTTGACTTAGTATTATACGTTCGTTATGTACT
AATATAGTAACGAATTTCTATAAATATAGAAAAAAACTAAAAAATACCAATCTTTTGTAAAGTTTTTATTTTAGAGTAAA
AATAAAAGATAGAGATTGGAATTATATATTGTATCTCACAAATAAGATAAAAAAAGAATGATGAATGATAGAAATGTAAA
TCTTTGAAATACAAATTTCAAAGATTTAAACAAATAAAAATAAAATAGTAGAGGGGCGGATGTAGCCAAGTGGATCAAGG
>59796936 ; superkingdom: Eukaryota, kingdom: Viridiplantae, phylum: Streptophyta, subclass: rosids, order: Malvales, family: Malvaceae, subfamily: Malvoideae, genus: Talipariti, species: Talipariti glabrum ; 59796936
CCATCTACAAATGGATAAGACTTTGGTTTTAGTGTATACGAGTTTTTGAAAATAAAGGAGCAATAACCAATTTCTTGTTC
TATCAAGAGTGTTGGTATTGCTCCTTTATTTAGATTTAGTAGTCTTTCTTTTCTTTACATTTCTTTACATAAGTTTGTTT
TTTCTTTACTTTCACGTTAAGTTTACCTTTTTTATTTTACCCTATTTATTTCTTATTACCATAAGAAATAAAAAACACCA
TAAGAAATAAAAAAGGATTTTTAATGAGTTTGATTTCGTTTTATTGGATTTGACTTAGTATTATACGTTCGTTATGTACT
AATATAGTAACGAATTTCTATAAATATAGAAAAAAACTAAAAAATACCAATCTTTTGTAAAGTTTTTATTTTAGAGTAAA
AATAAAAGATAGAGATTGGAATTATATATTGTATCTCACAAATAAGATAAAAAAAGAATGATGAATGATAGAAATGTAAA
TCTTTGAAATACAAATTTCAAAGATTTAAACAAATAAAAATAAAATAGTAGAGGGGCGGATGTAGCCAAGTGGATCAAGG
>59796938 ; superkingdom: Eukaryota, kingdom: Viridiplantae, phylum: Streptophyta, subclass: rosids, order: Malvales, family: Malvaceae, subfamily: Malvoideae, genus: Talipariti, species: Talipariti glabrum ; 59796938
CCATCTACAAATGGATAAGACTTTGGTTTTAGTGTATACGAGTTTTTGAAAATAAAGGAGCAATAACCAATTTCTTGTTC
TATCAAGAGTGTTGGTATTGCTCCTTTATTTAGATTTAGTAGTCTTTCTTTTCTTTACATTTCTTTACATAAGTTTGTTT
TTTCTTTACTTTCACGTTAAGTTTACCTTTTTTATTTTACCCTATTTATTTCTTATTACCATAAGAAATAAAAAACACCA
TAAGAAATAAAAAAGGATTTTTAATGAGTTTGATTTCGTTTTATTGGATTTGACTTAGTATTATACGTTCGTTATGTACT
AATATAGTAACGAATTTCTATAAATATAGAAAAAAACTAAAAAATACCAATCTTTTGTAAAGTTTTTATTTTAGAGTAAA
AATAAAAGATAGAGATTGGAATTATATATTGTATCTCACAAATAAGATAAAAAAAGAATGATGAATGATAGAAATGTAAA
TCTTTGAAATACAAATTTCAAAGATTTAAACAAATAAAAATAAAATAGTAGAGGGGCGGATGTAGCCAAGTGGATCAAGG
>59796940 ; superkingdom: Eukaryota, kingdom: Viridiplantae, phylum: Streptophyta, subclass: rosids, order: Malvales, family: Malvaceae, subfamily: Malvoideae, genus: Talipariti, species: Talipariti glabrum ; 59796940
CCATCTACAAATGGATAAGACTTTGGTTTTAGTGTATACGAGTTTTTGAAAATAAAGGAGCAATAACCAATTTCTTGTTC
TATCAAGAGTGTTGGTATTGCTCCTTTATTTAGATTTAGTAGTCTTTCTTTTCTTTACATTTCTTTACATAAGTTTGTTT
TTTCTTTACTTTCACGTTAAGTTTACCTTTTTTATTTTACCCTATTTATTTCTTATTACCATAAGAAATAAAAAACACCA
TAAGAAATAAAAAAGGATTTTTAATGAGTTTGATTTCGTTTTATTGGATTTGACTTAGTATTATACGTTCGTTATGTACT
AATATAGTAACGAATTTCTATAAATATAGAAAAAAACTAAAAAATACCAATCTTTTGTAAAGTTTTTATTTTAGAGTAAA
AATAAAAGATAGAGATTGGAATTATATATTGTATCTCACAAATAAGATAAAAAAAGAATGATGAATGATAGAAATGTAAA
TCTTTGAAATACAAATTTCAAAGATTTAAACAAATAAAAATAAAATAGTAGAGGGGCGGATGTAGCCAAGTGGATCAAGG
>59796942 ; superkingdom: Eukaryota, kingdom: Viridiplantae, phylum: Streptophyta, subclass: rosids, order: Malvales, family: Malvaceae, subfamily: Malvoideae, genus: Talipariti, species: Talipariti glabrum ; 59796942
CCATCTACAAATGGATAAGACTTTGGTTTTAGTGTATACGAGTTTTTGAAAATAAAGGAGCAATAACCAATTTCTTGTTC
TATCAAGAGTGTTGGTATTGCTCCTTTATTTAGATTTAGTAGTCTTTCTTTTCTTTACATTTCTTTACATAAGTTTGTTT
TTTCTTTACTTTCACGTTAAGTTTACCTTTTTTATTTTACCCTATTTATTTCTTATTACCATAAGAAATAAAAAACACCA
TAAGAAATAAAAAAGGATTTTTAATGAGTTTGATTTCGTTTTATTGGATTTGACTTAGTATTATACGTTCGTTATGTACT
AATATAGTAACGAATTTCTATAAATATAGAAAAAAACTAAAAAATACCAATCTTTTGTAAAGTTTTTATTTTAGAGTAAA
AATAAAAGATAGAGATTGGAATTATATATTGTATCTCACAAATAAGATAAAAAAAGAATGATGAATGATAGAAATGTAAA
TCTTTGAAATACAAATTTCAAAGATTTAAACAAATAAAAATAAAATAGTAGAGGGGCGGATGTAGCCAAGTGGATCAAGG
>59796944 ; superkingdom: Eukaryota, kingdom: Viridiplantae, phylum: Streptophyta, subclass: rosids, order: Malvales, family: Malvaceae, subfamily: Malvoideae, genus: Talipariti, species: Talipariti glabrum ; 59796944
CCATCTACAAATGGATAAGACTTTGGTTTTAGTGTATACGAGTTTTTGAAAATAAAGGAGCAATAACCAATTTCTTGTTC
TATCAAGAGTGTTGGTATTGCTCCTTTATTTAGATTTAGTAGTCTTTCTTTTCTTTACATTTCTTTACATAAGTTTGTTT
TTTCTTTACTTTCACGTTAAGTTTACCTTTTTTATTTTACCCTATTTATTTCTTATTACCATAAGAAATAAAAAACACCA
TAAGAAATAAAAAAGGATTTTTAATGAGTTTGATTTCGTTTTATTGGATTTGACTTAGTATTATACGTTCGTTATGTACT
AATATAGTAACGAATTTCTATAAATATAGAAAAAAACTAAAAAATACCAATCTTTTGTAAAGTTTTTATTTTAGAGTAAA
AATAAAAGATAGAGATTGGAATTATATATTGTATCTCACAAATAAGATAAAAAAAGAATGATGAATGATAGAAATGTAAA
TCTTTGAAATACAAATTTCAAAGATTTAAACAAATAAAAATAAAATAGTAGAGGGGCGGATGTAGCCAAGTGGATCAAGG
>59796946 ; superkingdom: Eukaryota, kingdom: Viridiplantae, phylum: Streptophyta, subclass: rosids, order: Malvales, family: Malvaceae, subfamily: Malvoideae, genus: Talipariti, species: Talipariti glabrum ; 59796946
CCATCTACAAATGGATAAGACTTTGGTTTTAGTGTATACGAGTTTTTGAAAATAAAGGAGCAATAACCAATTTCTTGTTC
TATCAAGAGTGTTGGTATTGCTCCTTTATTTAGATTTAGTAGTCTTTCTTTTCTTTACATTTCTTTACATAAGTTTGTTT
TTTCTTTACTTTCACGTTAAGTTTACCTTTTTTATTTTACCCTATTTATTTCTTATTACCATAAGAAATAAAAAACACCA
TAAGAAATAAAAAAGGATTTTTAATGAGTTTGATTTCGTTTTATTGGATTTGACTTAGTATTATACGTTCGTTATGTACT
AATATAGTAACGAATTTCTATAAATATAGAAAAAAACTAAAAAATACCAATCTTTTGTAAAGTTTTTATTTTAGAGTAAA
AATAAAAGATAGAGATTGGAATTATATATTGTATCTCACAAATAAGATAAAAAAAGAATGATGAATGATAGAAATGTAAA
TCTTTGAAATACAAATTTCAAAGATTTAAACAAATAAAAATAAAATAGTAGAGGGGCGGATGTAGCCAAGTGGATCAAGG
>59796948 ; superkingdom: Eukaryota, kingdom: Viridiplantae, phylum: Streptophyta, subclass: rosids, order: Malvales, family: Malvaceae, subfamily: Malvoideae, genus: Talipariti, species: Talipariti glabrum ; 59796948
CCATCTACAAATGGATAAGACTTTGGTTTTAGTGTATACGAGTTTTTGAAAATAAAGGAGCAATAACCAATTTCTTGTTC
TATCAAGAGTGTTGGTATTGCTCCTTTATTTAGATTTAGTAGTCTTTCTTTTCTTTACATTTCTTTACATAAGTTTGTTT
TTTCTTTACTTTCACGTTAAGTTTACCTTTTTTATTTTACCCTATTTATTTCTTATTACCATAAGAAATAAAAAACACCA
TAAGAAATAAAAAAGGATTTTTAATGAGTTTGATTTCGTTTTATTGGATTTGACTTAGTATTATACGTTCGTTATGTACT
AATATAGTAACGAATTTCTATAAATATAGAAAAAAACTAAAAAATACCAATCTTTTGTAAAGTTTTTATTTTAGAGTAAA
AATAAAAGATAGAGATTGGAATTATATATTGTATCTCACAAATAAGATAAAAAAAGAATGATGAATGATAGAAATGTAAA
TCTTTGAAATACAAATTTCAAAGATTTAAACAAATAAAAATAAAATAGTAGAGGGGCGGATGTAGCCAAGTGGATCAAGG
>59796950 ; superkingdom: Eukaryota, kingdom: Viridiplantae, phylum: Streptophyta, subclass: rosids, order: Malvales, family: Malvaceae, subfamily: Malvoideae, genus: Talipariti, species: Talipariti glabrum ; 59796950
CCATCTACAAATGGATAAGACTTTGGTTTTAGTGTATACGAGTTTTTGAAAATAAAGGAGCAATAACCAATTTCTTGTTC
TATCAAGAGTGTTGGTATTGCTCCTTTATTTAGATTTAGTAGTCTTTCTTTTCTTTACATTTCTTTACATAAGTTTGTTT
TTTCTTTACTTTCACGTTAAGTTTACCTTTTTTATTTTACCCTATTTATTTCTTATTACCATAAGAAATAAAAAACACCA
TAAGAAATAAAAAAGGATTTTTAATGAGTTTGATTTCGTTTTATTGGATTTGACTTAGTATTATACGTTCGTTATGTACT
AATATAGTAACGAATTTCTATAAATATAGAAAAAAACTAAAAAATACCAATCTTTTGTAAAGTTTTTATTTTAGAGTAAA
AATAAAAGATAGAGATTGGAATTATATATTGTATCTCACAAATAAGATAAAAAAAGAATGATGAATGATAGAAATGTAAA
TCTTTGAAATACAAATTTCAAAGATTTAAACAAATAAAAATAAAATAGTAGAGGGGCGGATGTAGCCAAGTGGATCAAGG
>59796952 ; superkingdom: Eukaryota, kingdom: Viridiplantae, phylum: Streptophyta, subclass: rosids, order: Malvales, family: Malvaceae, subfamily: Malvoideae, genus: Talipariti, species: Talipariti tiliaceum ; 59796952
CCATCTACAAATGGATAAGACTTTGGTTTTAGTGTATACGAGTTTTTGAAAATAAAGGAGCAATAACCAATTTCTTGTTC
TATCAAGAGTGTTGGTATTGCTCCTTTATTTAGATTTAGTAGTCTTTCTTTTCTTTACATTTCTTTACATAAGTTTGTTT
TTTCTTTACTTTCACGTTAAGTTTACCTTTTTTATTTTACCCTATTTATTTCTTATTACCATAAGAAATAAAAAACACCA
TAAGAAATAAAAAAGGATTTTTAATGAGTTTGATTTCGTTTTATTGGATTTGACTTAGTATTATACGTTCGTTATGTACT
AATATAGTAACGAATTTCTATAAATATAGAAAAAAACTAAAAAATACCAATCTTTTGTAAAGTTTTTATTTTAGAGTAAA
AATAAAAGATAGAGATTGGAATTATATATTGTATCTCACAAATAAGATAAAAAAAGAATGATGAATGATAGAAATGTAAA
TCTTTGAAATACAAATTTCAAAGATTTAAACAAATAAAAATAAAATAGTAGAGGGGCGGATGTAGCCAAGTGGATCAAGG
>59796954 ; superkingdom: Eukaryota, kingdom: Viridiplantae, phylum: Streptophyta, subclass: rosids, order: Malvales, family: Malvaceae, subfamily: Malvoideae, genus: Talipariti, species: Talipariti tiliaceum ; 59796954
CCATCTACAAATGGATAAGACTTTGGTTTTAGTGTATACGAGTTTTTGAAAATAAAGGAGCAATAACCAATTTCTTGTTC
TATCAAGAGTGTTGGTATTGCTCCTTTATTTAGATTTAGTAGTCTTTCTTTTCTTTACATTTCTTTACATAAGTTTGTTT
TTTCTTTACTTTCACGTTAAGTTTACCTTTTTTATTTTACCCTATTTATTTCTTATTACCATAAGAAATAAAAAACACCA
TAAGAAATAAAAAAGGATTTTTAATGAGTTTGATTTCGTTTTATTGGATTTGACTTAGTATTATACGTTCGTTATGTACT
AATATAGTAACGAATTTCTATAAATATAGAAAAAAACTAAAAAATACCAATCTTTTGTAAAGTTTTTATTTTAGAGTAAA
AATAAAAGATAGAGATTGGAATTATATATTGTATCTCACAAATAAGATAAAAAAAGAATGATGAATGATAGAAATGTAAA
TCTTTGAAATACAAATTTCAAAGATTTAAACAAATAAAAATAAAATAGTAGAGGGGCGGATGTAGCCAAGTGGATCAAGG
>59796956 ; superkingdom: Eukaryota, kingdom: Viridiplantae, phylum: Streptophyta, subclass: rosids, order: Malvales, family: Malvaceae, subfamily: Malvoideae, genus: Talipariti, species: Talipariti tiliaceum ; 59796956
CCATCTACAAATGGATAAGACTTTGGTTTTAGTGTATACGAGTTTTTGAAAATAAAGGAGCAATAACCAATTTCTTGTTC
TATCAAGAGTGTTGGTATTGCTCCTTTATTTAGATTTAGTAGTCTTTCTTTTCTTTACATTTCTTTACATAAGTTTGTTT
TTTCTTTACTTTCACGTTAAGTTTACCTTTTTTATTTTACCCTATTTATTTCTTATTACCATAAGAAATAAAAAACACCA
TAAGAAATAAAAAAGGATTTTTAATGAGTTTGATTTCGTTTTATTGGATTTGACTTAGTATTATACGTTCGTTATGTACT
AATATAGTAACGAATTTCTATAAATATAGAAAAAAACTAAAAAATACCAATCTTTTGTAAAGTTTTTATTTTAGAGTAAA
AATAAAAGATAGAGATTGGAATTATATATTGTATCTCACAAATAAGATAAAAAAAGAATGATGAATGATAGAAATGTAAA
TCTTTGAAATACAAATTTCAAAGATTTAAACAAATAAAAATAAAATAGTAGAGGGGCGGATGTAGCCAAGTGGATCAAGG
>59796958 ; superkingdom: Eukaryota, kingdom: Viridiplantae, phylum: Streptophyta, subclass: rosids, order: Malvales, family: Malvaceae, subfamily: Malvoideae, genus: Talipariti, species: Talipariti tiliaceum ; 59796958
CCATCTACAAATGGATAAGACTTTGGTTTTAGTGTATACGAGTTTTTGAAAATAAAGGAGCAATAACCAATTTCTTGTTC
TATCAAGAGTGTTGGTATTGCTCCTTTATTTAGATTTAGTAGTCTTTCTTTTCTTTACATTTCTTTACATAAGTTTGTTT
TTTCTTTACTTTCACGTTAAGTTTACCTTTTTTATTTTACCCTATTTATTTCTTATTACCATAAGAAATAAAAAACACCA
TAAGAAATAAAAAAGGATTTTTAATGAGTTTGATTTCGTTTTATTGGATTTGACTTAGTATTATACGTTCGTTATGTACT
AATATAGTAACGAATTTCTATAAATATAGAAAAAAACTAAAAAATACCAATCTTTTGTAAAGTTTTTATTTTAGAGTAAA
AATAAAAGATAGAGATTGGAATTATATATTGTATCTCACAAATAAGATAAAAAAAGAATGATGAATGATAGAAATGTAAA
TCTTTGAAATACAAATTTCAAAGATTTAAACAAATAAAAATAAAATAGTAGAGGGGCGGATGTAGCCAAGTGGATCAAGG
>59796960 ; superkingdom: Eukaryota, kingdom: Viridiplantae, phylum: Streptophyta, subclass: rosids, order: Malvales, family: Malvaceae, subfamily: Malvoideae, genus: Talipariti, species: Talipariti tiliaceum ; 59796960
CCATCTACAAATGGATAAGACTTTGGTTTTAGTGTATACGAGTTTTTGAAAATAAAGGAGCAATAACCAATTTCTTGTTC
TATCAAGAGTGTTGGTATTGCTCCTTTATTTAGATTTAGTAGTCTTTCTTTTCTTTACATTTCTTTACATAAGTTTGTTT
TTTCTTTACTTTCACGTTAAGTTTACCTTTTTTATTTTACCCTATTTATTTCTTATTACCATAAGAAATAAAAAACACCA
TAAGAAATAAAAAAGGATTTTTAATGAGTTTGATTTCGTTTTATTGGATTTGACTTAGTATTATACGTTCGTTATGTACT
AATATAGTAACGAATTTCTATAAATATAGAAAAAAACTAAAAAATACCAATCTTTTGTAAAGTTTTTATTTTAGAGTAAA
AATAAAAGATAGAGATTGGAATTATATATTGTATCTCACAAATAAGATAAAAAAAGAATGATGAATGATAGAAATGTAAA
TCTTTGAAATACAAATTTCAAAGATTTAAACAAATAAAAATAAAATAGTAGAGGGGCGGATGTAGCCAAGTGGATCAAGG
>59796962 ; superkingdom: Eukaryota, kingdom: Viridiplantae, phylum: Streptophyta, subclass: rosids, order: Malvales, family: Malvaceae, subfamily: Malvoideae, genus: Talipariti, species: Talipariti tiliaceum ; 59796962
CCATCTACAAATGGATAAGACTTTGGTTTTAGTGTATACGAGTTTTTGAAAATAAAGGAGCAATAACCAATTTCTTGTTC
TATCAAGAGTGTTGGTATTGCTCCTTTATTTAGATTTAGTAGTCTTTCTTTTCTTTACATTTCTTTACATAAGTTTGTTT
TTTCTTTACTTTCACGTTAAGTTTACCTTTTTTATTTTACCCTATTTATTTCTTATTACCATAAGAAATAAAAAACACCA
TAAGAAATAAAAAAGGATTTTTAATGAGTTTGATTTCGTTTTATTGGATTTGACTTAGTATTATACGTTCGTTATGTACT
AATATAGTAACGAATTTCTATAAATATAGAAAAAAACTAAAAAATACCAATCTTTTGTAAAGTTTTTATTTTAGAGTAAA
AATAAAAGATAGAGATTGGAATTATATATTGTATCTCACAAATAAGATAAAAAAAGAATGATGAATGATAGAAATGTAAA
TCTTTGAAATACAAATTTCAAAGATTTAAACAAATAAAAATAAAATAGTAGAGGGGCGGATGTAGCCAAGTGGATCAAGG
>59796964 ; superkingdom: Eukaryota, kingdom: Viridiplantae, phylum: Streptophyta, subclass: rosids, order: Malvales, family: Malvaceae, subfamily: Malvoideae, genus: Talipariti, species: Talipariti tiliaceum ; 59796964
CCATCTACAAATGGATAAGACTTTGGTTTTAGTGTATACGAGTTTTTGAAAATAAAGGAGCAATAACCAATTTCTTGTTC
TATCAAGAGTGTTGGTATTGCTCCTTTATTTAGATTTAGTAGTCTTTCTTTTCTTTACATTTCTTTACATAAGTTTGTTT
TTTCTTTACTTTCACGTTAAGTTTACCTTTTTTATTTTACCCTATTTATTTCTTATTACCATAAGAAATAAAAAACACCA
TAAGAAATAAAAAAGGATTTTTAATGAGTTTGATTTCGTTTTATTGGATTTGACTTAGTATTATACGTTCGTTATGTACT
AATATAGTAACGAATTTCTATAAATATAGAAAAAAACTAAAAAATACCAATCTTTTGTAAAGTTTTTATTTTAGAGTAAA
AATAAAAGATAGAGATTGGAATTATATATTGTATCTCACAAATAAGATAAAAAAAGAATGATGAATGATAGAAATGTAAA
TCTTTGAAATACAAATTTCAAAGATTTAAACAAATAAAAATAAAATAGTAGAGGGGCGGATGTAGCCAAGTGGATCAAGG
>59796966 ; superkingdom: Eukaryota, kingdom: Viridiplantae, phylum: Streptophyta, subclass: rosids, order: Malvales, family: Malvaceae, subfamily: Malvoideae, genus: Talipariti, species: Talipariti tiliaceum ; 59796966
CCATCTACAAATGGATAAGACTTTGGTTTTAGTGTATACGAGTTTTTGAAAATAAAGGAGCAATAACCAATTTCTTGTTC
TATCAAGAGTGTTGGTATTGCTCCTTTATTTAGATTTAGTAGTCTTTCTTTTCTTTACATTTCTTTACATAAGTTTGTTT
TTTCTTTACTTTCACGTTAAGTTTACCTTTTTTATTTTACCCTATTTATTTCTTATTACCATAAGAAATAAAAAACACCA
TAAGAAATAAAAAAGGATTTTTAATGAGTTTGATTTCGTTTTATTGGATTTGACTTAGTATTATACGTTCGTTATGTACT
AATATAGTAACGAATTTCTATAAATATAGAAAAAAACTAAAAAATACCAATCTTTTGTAAAGTTTTTATTTTAGAGTAAA
AATAAAAGATAGAGATTGGAATTATATATTGTATCTCACAAATAAGATAAAAAAAGAATGATGAATGATAGAAATGTAAA
TCTTTGAAATACAAATTTCAAAGATTTAAACAAATAAAAATAAAATAGTAGAGGGGCGGATGTAGCCAAGTGGATCAAGG
>59796968 ; superkingdom: Eukaryota, kingdom: Viridiplantae, phylum: Streptophyta, subclass: rosids, order: Malvales, family: Malvaceae, subfamily: Malvoideae, genus: Talipariti, species: Talipariti tiliaceum ; 59796968
CCATCTACAAATGGATAAGACTTTGGTTTTAGTGTATACGAGTTTTTGAAAATAAAGGAGCAATAACCAATTTCTTGTTC
TATCAAGAGTGTTGGTATTGCTCCTTTATTTAGATTTAGTAGTCTTTCTTTTCTTTACATTTCTTTACATAAGTTTGTTT
TTTCTTTACTTTCACGTTAAGTTTACCTTTTTTATTTTACCCTATTTATTTCTTATTACCATAAGAAATAAAAAACACCA
TAAGAAATAAAAAAGGATTTTTAATGAGTTTGATTTCGTTTTATTGGATTTGACTTAGTATTATACGTTCGTTATGTACT
AATATAGTAACGAATTTCTATAAATATAGAAAAAAACTAAAAAATACCAATCTTTTGTAAAGTTTTTATTTTAGAGTAAA
AATAAAAGATAGAGATTGGAATTATATATTGTATCTCACAAATAAGATAAAAAAAGAATGATGAATGATAGAAATGTAAA
TCTTTGAAATACAAATTTCAAAGATTTAAACAAATAAAAATAAAATAGTAGAGGGGCGGATGTAGCCAAGTGGATCAAGG
>59796970 ; superkingdom: Eukaryota, kingdom: Viridiplantae, phylum: Streptophyta, subclass: rosids, order: Malvales, family: Malvaceae, subfamily: Malvoideae, genus: Talipariti, species: Talipariti tiliaceum ; 59796970
CCATCTACAAATGGATAAGACTTTGGTTTTAGTGTATACGAGTTTTTGAAAATAAAGGAGCAATAACCAATTTCTTGTTC
TATCAAGAGTGTTGGTATTGCTCCTTTATTTAGATTTAGTAGTCTTTCTTTTCTTTACATTTCTTTACATAAGTTTGTTT
TTTCTTTACTTTCACGTTAAGTTTACCTTTTTTATTTTACCCTATTTATTTCTTATTACCATAAGAAATAAAAAACACCA
TAAGAAATAAAAAAGGATTTTTAATGAGTTTGATTTCGTTTTATTGGATTTGACTTAGTATTATACGTTCGTTATGTACT
AATATAGTAACGAATTTCTATAAATATAGAAAAAAACTAAAAAATACCAATCTTTTGTAAAGTTTTTATTTTAGAGTAAA
AATAAAAGATAGAGATTGGAATTATATATTGTATCTCACAAATAAGATAAAAAAAGAATGATGAATGATAGAAATGTAAA
TCTTTGAAATACAAATTTCAAAGATTTAAACAAATAAAAATAAAATAGTAGAGGGGCGGATGTAGCCAAGTGGATCAAGG
>59796972 ; superkingdom: Eukaryota, kingdom: Viridiplantae, phylum: Streptophyta, subclass: rosids, order: Malvales, family: Malvaceae, subfamily: Malvoideae, genus: Talipariti, species: Talipariti tiliaceum ; 59796972
CCATCTACAAATGGATAAGACTTTGGTTTTAGTGTATACGAGTTTTTGAAAATAAAGGAGCAATAACCAATTTCTTGTTC
TATCAAGAGTGTTGGTATTGCTCCTTTATTTAGATTTAGTAGTCTTTCTTTTCTTTACATTTCTTTACATAAGTTTGTTT
TTTCTTTACTTTCACGTTAAGTTTACCTTTTTTATTTTACCCTATTTATTTCTTATTACCATAAGAAATAAAAAACACCA
TAAGAAATAAAAAAGGATTTTTAATGAGTTTGATTTCGTTTTATTGGATTTGACTTAGTATTATACGTTCGTTATGTACT
AATATAGTAACGAATTTCTATAAATATAGAAAAAAACTAAAAAATACCAATCTTTTGTAAAGTTTTTATTTTAGAGTAAA
AATAAAAGATAGAGATTGGAATTATATATTGTATCTCACAAATAAGATAAAAAAAGAATGATGAATGATAGAAATGTAAA
TCTTTGAAATACAAATTTCAAAGATTTAAACAAATAAAAATAAAATAGTAGAGGGGCGGATGTAGCCAAGTGGATCAAGG
>59796974 ; superkingdom: Eukaryota, kingdom: Viridiplantae, phylum: Streptophyta, subclass: rosids, order: Malvales, family: Malvaceae, subfamily: Malvoideae, genus: Talipariti, species: Talipariti tiliaceum ; 59796974
CCATCTACAAATGGATAAGACTTTGGTTTTAGTGTATACGAGTTTTTGAAAATAAAGGAGCAATAACCAATTTCTTGTTC
TATCAAGAGTGTTGGTATTGCTCCTTTATTTAGATTTAGTAGTCTTTCTTTTCTTTACATTTCTTTACATAAGTTTGTTT
TTTCTTTACTTTCACGTTAAGTTTACCTTTTTTATTTTACCCTATTTATTTCTTATTACCATAAGAAATAAAAAACACCA
TAAGAAATAAAAAAGGATTTTTAATGAGTTTGATTTCGTTTTATTGGATTTGACTTAGTATTATACGTTCGTTATGTACT
AATATAGTAACGAATTTCTATAAATATAGAAAAAAACTAAAAAATACCAATCTTTTGTAAAGTTTTTATTTTAGAGTAAA
AATAAAAGATAGAGATTGGAATTATATATTGTATCTCACAAATAAGATAAAAAAAGAATGATGAATGATAGAAATGTAAA
TCTTTGAAATACAAATTTCAAAGATTTAAACAAATAAAAATAAAATAGTAGAGGGGCGGATGTAGCCAAGTGGATCAAGG
>59796976 ; superkingdom: Eukaryota, kingdom: Viridiplantae, phylum: Streptophyta, subclass: rosids, order: Malvales, family: Malvaceae, subfamily: Malvoideae, genus: Talipariti, species: Talipariti tiliaceum ; 59796976
CCATCTACAAATGGATAAGACTTTGGTTTTAGTGTATACGAGTTTTTGAAAATAAAGGAGCAATAACCAATTTCTTGTTC
TATCAAGAGTGTTGGTATTGCTCCTTTATTTAGATTTAGTAGTCTTTCTTTTCTTTACATTTCTTTACATAAGTTTGTTT
TTTCTTTACTTTCACGTTAAGTTTACCTTTTTTATTTTACCCTATTTATTTCTTATTACCATAAGAAATAAAAAACACCA
TAAGAAATAAAAAAGGATTTTTAATGAGTTTGATTTCGTTTTATTGGATTTGACTTAGTATTATACGTTCGTTATGTACT
AATATAGTAACGAATTTCTATAAATATAGAAAAAAACTAAAAAATACCAATCTTTTGTAAAGTTTTTATTTTAGAGTAAA
AATAAAAGATAGAGATTGGAATTATATATTGTATCTCACAAATAAGATAAAAAAAGAATGATGAATGATAGAAATGTAAA
TCTTTGAAATACAAATTTCAAAGATTTAAACAAATAAAAATAAAATAGTAGAGGGGCGGATGTAGCCAAGTGGATCAAGG
>59796978 ; superkingdom: Eukaryota, kingdom: Viridiplantae, phylum: Streptophyta, subclass: rosids, order: Malvales, family: Malvaceae, subfamily: Malvoideae, genus: Talipariti, species: Talipariti hamabo ; 59796978
CCATCTACAAATGGATAAGACTTTGGTTTTAGTGTATACGAGTTTTTGAAAATAAAGGAGCAATAACCAATTTCTTGTTC
TATCAAGAGTGTTGGTATTGCTCCTTTATTTAGATTTAGTAGTCTTTCTTTTCTTTACATTTCTTTACATAAGTTTGTTT
TTTCTTTACTTTCACGTTAAGTTTACCTTTTTTATTTTACCCTATTTATTTCTTATTACCATAAGAAATAAAAAACACCA
TAAGAAATAAAAAAGGATTTTTAATGAGTTTGATTTCGTTTTATTGGATTTGACTTAGTATTATACGTTCGTTATGTACT
AATATAGTAACGAATTTCTATAAATATAGAAAAAAACTAAAAAATACCAATCTTTTGTAAAGTTTTTATTTTAGAGTAAA
AATAAAAGATAGAGATTGGAATTATATATTGTATCTCACAAATAAGATAAAAAAAGAATGATGAATGATAGAAATGTAAA
TCTTTGAAATACAAATTTCAAAGATTTAAACAAATAAAAATAAAATAGTAGAGGGGCGGATGTAGCCAAGTGGATCAAGG
>59796980 ; superkingdom: Eukaryota, kingdom: Viridiplantae, phylum: Streptophyta, subclass: rosids, order: Malvales, family: Malvaceae, subfamily: Malvoideae, genus: Talipariti, species: Talipariti macrophyllum ; 59796980
CCATCTACAAATGGATAAGACTTTGGTTTTAGTGTATACGAGTTTTTGAAAATAAAGGAGCAATAACCAATTTCTTGTTC
TATCAAGAGTGTTGGTATTGCTCCTTTATTTAGATTTAGTAGTCTTTCTTTTCTTTACATTTCTTTACATAAGTTTGTTT
TTTCTTTACTTTCACGTTAAGTTTACCTTTTTTATTTTACCCTATTTATTTCTTATTACCATAAGAAATAAAAAACACCA
TAAGAAATAAAAAAAGGATTTTTAATGAGTTTGATTTCGTTTTATTGGATTTGACTTAGTATTATACGTTCGTTATGTAC
TAATATAGTAACGAATTTCTATAAATATAGAAAAAAACTAAAAAATACCAATCTTTTGTAAAGTTTTTATTTTAGAGTAA
AAATAAAAGATAGAGATTGGAATTATATATTGTATCTCACAAATAAGATAAAAAAAGAATGATGAATGATAGAAATGTAA
ATCTTTGAAATACAAATTTCAAAGATTTAAACAAATAAAAATAAAATAGTAGAGGGGCGGATGTAGCCAAGTGGATCAAG
G
>60678637 ; superkingdom: Eukaryota, kingdom: Viridiplantae, phylum: Streptophyta, subclass: asterids, order: Lamiales, family: Lamiaceae, subfamily: Lamioideae, tribe: Phlomideae, genus: Phlomis, species: Phlomis lychnitis ; 60678637
TCGAAGCTCCATCTACAAATGGATAAGACTTGGTCTTAGTGTATAGGAGTTTTTGAAAATAGAATAGATAAATATAAGGA
GCAATAACCCCTCTTGATAAAACAAGAAAGAGTTTATTGCTCCTTAATTTTCTTTTGAATTACTTTTTTTCTTTCCATTA
CAGGATTCAGAAAAAGAAAGAAGAAAAAAATGATTTTAATTCAATTGATTTTGCATTTTAAAGTAAATTCATTTTCATTA
TAGTATATAGTAGAGGGGCGGATGTAGCCAAGTGGATCAAGGCAGTAA
>60678639 ; superkingdom: Eukaryota, kingdom: Viridiplantae, phylum: Streptophyta, subclass: asterids, order: Lamiales, family: Lamiaceae, subfamily: Lamioideae, tribe: Phlomideae, genus: Phlomis, species: Phlomis lychnitis ; 60678639
TCGAAGCTCCATCTACAAATGGATAAGACTTGGTCTTAGTGTATAGGAGTTTTTGAAAATAGAATAGATAAATATAAGGA
GCAATAACCCCTCTTGATAAAACAAGAAAGAGTTTATTGCTCCTTAATTTTCTTTTGAATTACTTTTTTTCTTTCCATTA
CAGGATTCAGAAAAAGAAAGAAGAAAAAAATGATTTTAATTCAATTGATTTTGCATTTTAAAGTAAATTCATTTTCATTA
TAGTATATAGTAGAGGGGCGGATGTAGCCAAGTGGATCAAGGCAGTAA
>60678641 ; superkingdom: Eukaryota, kingdom: Viridiplantae, phylum: Streptophyta, subclass: asterids, order: Lamiales, family: Lamiaceae, subfamily: Lamioideae, tribe: Phlomideae, genus: Phlomis, species: Phlomis lychnitis ; 60678641
TCGAAGCTCCATCTACAAATGGATAAGACTTGGTCTTAGTGTATAGGAGTTTTTGAAAATAGAATAGATAAATATAAGGA
GCAATAACCCCTCTTGATAAAACAAGAAAGAGTTTATTGCTCCTTAATTTTCTTTTGAATTACTTTTTTTCTTTCCATTA
CAGGATTCAGAAAAAGAAAGAAGAAAAAAATGATTTTAATTCAATTGATTTTGCATTTTAAAGTAAATTCATTTTCATTA
TAGTATATAGTAGAGGGGCGGATGTAGCCAAGTGGATCAAGGCAGTAA
>60678643 ; superkingdom: Eukaryota, kingdom: Viridiplantae, phylum: Streptophyta, subclass: asterids, order: Lamiales, family: Lamiaceae, subfamily: Lamioideae, tribe: Phlomideae, genus: Phlomis, species: Phlomis lychnitis ; 60678643
TCGAAGCTCCATCTACAAATGGATAAGACTTGGTCTTAGTGTATAGGAGTTTTTGAAAATAGAATAGATAAATATAAGGA
GCAATAACCCCTCTTGATAAAACAAGAAAGAGTTTATTGCTCCTTAATTTTCTTTTGAATTACTTTTTTTCTTTCCATTA
CAGGATTCAGAAAAAGAAAGAAGAAAAAAATTATTTTAATTCAATTGATTTTGCATTTTAAAGTAAATTCATTTTCATTA
TAGTATATAGTAGAGGGGCGGATGTAGCCAAGTGGATCAAGGCAGTAA
>60678645 ; superkingdom: Eukaryota, kingdom: Viridiplantae, phylum: Streptophyta, subclass: asterids, order: Lamiales, family: Lamiaceae, subfamily: Lamioideae, tribe: Phlomideae, genus: Phlomis, species: Phlomis lychnitis ; 60678645
TCGAAGCTCCATCTACAAATGGATAAGACTTGGTCTTAGTGTATAGGAGTTTTTGAAAATAGAATAGATAAATATAAGGA
GCAATAACCCCTCTTGATAAAACAAGAAAGAGTTTATTGCTCCTTAATTTTCTTTTGAATTACTTTTTTTCTTTCCATTA
CAGGATTCAGAAAAAGAAAGAAGAAAAAAATGATTTTAATTCAATTGATTTTGCATTTTAAAGTAAATTCATTTTCATTA
TAGTATATAGTAGAGGGGCGGATGTAGCCAAGTGGATCAAGGCAGTAA
>60678647 ; superkingdom: Eukaryota, kingdom: Viridiplantae, phylum: Streptophyta, subclass: asterids, order: Lamiales, family: Lamiaceae, subfamily: Lamioideae, tribe: Phlomideae, genus: Phlomis, species: Phlomis lychnitis ; 60678647
TCGAAGCTCCATCTACAAATGGATAAGACTTGGTCTTAGTGTATAGGAGTTTTTGAAAATAGAATAGATAAATATAAGGA
GCAATAACCCCTCTTGATAAAACAAGAAAGAGTTTATTGCTCCTTAATTTTCTTTTGAATTACTTTTTTTCTTTCCATTA
CAGGATTCAGAAAAAGAAAGAAGAAAAAAATGATTTTAATTCAATTGATTTTGCATTTTAAAGTAAATTCATTTTCATTA
TAGTATATAGTAGAGGGGCGGATGTAGCCAAGTGGATCAAGGCAGTAA
>60678649 ; superkingdom: Eukaryota, kingdom: Viridiplantae, phylum: Streptophyta, subclass: asterids, order: Lamiales, family: Lamiaceae, subfamily: Lamioideae, tribe: Phlomideae, genus: Phlomis, species: Phlomis lychnitis ; 60678649
TCGAAGCTCCATCTACAAATGGATAAGACTTGGTCTTAGTGTATAGGAGTTTTTGAAAATAGAATATATAAATATAAGGA
GCAATAAACTCTTTCTTGTTTTATCAAGAGGGGTTATTGCTCCTTAATTTTCTTTTGAATTACTTTTTTTCTTTCCATTA
CAGGATTCAGAAAAAGAAAGAAGAAAAAAATGATTTTAATTCAATTGATTTTGCATTTTAAAGTAAATTCATTTTCATTA
TAGTAATAGTAGAGGGGCGGATGTAGCCAAGTGGATCAAGGCAGTAA
>60678651 ; superkingdom: Eukaryota, kingdom: Viridiplantae, phylum: Streptophyta, subclass: asterids, order: Lamiales, family: Lamiaceae, subfamily: Lamioideae, tribe: Phlomideae, genus: Phlomis, species: Phlomis lychnitis ; 60678651
TCGAAGCTCCATCTACAAATGGATAAGACTTGGTCTTAGTGTATAGGAGTTTTTGAAAATAGAATATATAAATATAAGGA
GCAATAAACTCTTTCTTGTTTTATCAAGAGGGGTTATTGCTCCTTAATTTTCTTTTGAATTACTTTTTTTCTTTCCATTA
CAGGATTCAGAAAAAGAAAGAAGAAAAAAATGATTTTAATTCAATTGATTTTGCATTTTAAAGTAAATTCATTTTCATTA
TAGTAATAGTAGAGGGGCGGATGTAGCCAAGTGGATCAAGGCAGTAA
>60678653 ; superkingdom: Eukaryota, kingdom: Viridiplantae, phylum: Streptophyta, subclass: asterids, order: Lamiales, family: Lamiaceae, subfamily: Lamioideae, tribe: Phlomideae, genus: Phlomis, species: Phlomis lychnitis ; 60678653
TCGAAGCTCCATCTACAAATGGATAAGACTTGGTCTTAGTGTATAGGAGTTTTTGAAAATAGAATAGATAAATATAAGGA
GCAATAACCCCTCTTGATAAAACAAGAAAGAGTTTATTGCTCCTTAATTTTCTTTTGAATTACTTTTTTTCTTTCCATTA
CAGGATTCAGAAAAAGAAAGAAGAAAAAAATGATTTTAATTCAATTGATTTTGCATTTTAAAGTAAATTCATTTTCATTA
TAGTAATAGTAGAGGGGCGGATGTAGCCAAGTGGATCAAGGCAGTAA
>60678655 ; superkingdom: Eukaryota, kingdom: Viridiplantae, phylum: Streptophyta, subclass: asterids, order: Lamiales, family: Lamiaceae, subfamily: Lamioideae, tribe: Phlomideae, genus: Phlomis, species: Phlomis lychnitis ; 60678655
TCGAAGCTCCATCTACAAATGGATAAGACTTGGTCTTAGTGTATAGGAGTTTTTGAAAATAGAATAGATAAATATAAGGA
GCAATAACCCCTCTTGATAAAACAAGAAAGAGTTTATTGCTCCTTAATTTTCTTTTGAATTACTTTTTTTCTTTCCATTA
CAGGATTCAGAAAAAGAAAGAAGAAAAAAATGATTTTAATTCAATTGATTTTGCATTTTAAAGTAAATTCATTTTCATTA
TAGTAATAGTAGAGGGGCGGATGTAGCCAAGTGGATCAAGGCAGTAA
>60678657 ; superkingdom: Eukaryota, kingdom: Viridiplantae, phylum: Streptophyta, subclass: asterids, order: Lamiales, family: Lamiaceae, subfamily: Lamioideae, tribe: Phlomideae, genus: Phlomis, species: Phlomis lychnitis ; 60678657
TCGAAGCTCCATCTACAAATGGATAAGACTTGGTCTTAGTGTATAGGAGTTTTTGAAAATAGAATAGATAAATATAAGGA
GCAATAAACTCTTTCTTGTTTTATCAAGAGGGGTTATTGCTCCTTAATTTTCTTTTGAATTACTTTTTTTCTTTCCATTA
CAGGATTCAGAAAAAGAAAGAAGAAAAAAATGATTTTAATTCAATTGATTTTGCATTTTAAAGTAAATTCATTTTCATTA
TAGTAATAGTAGAGGGGCGGATGTAGCCAAGTGGATCAAGGCAGTAA
>60678659 ; superkingdom: Eukaryota, kingdom: Viridiplantae, phylum: Streptophyta, subclass: asterids, order: Lamiales, family: Lamiaceae, subfamily: Lamioideae, tribe: Phlomideae, genus: Phlomis, species: Phlomis lychnitis ; 60678659
TCGAAGCTCCATCTACAAATGGATAAGACTTGGTCTTAGTGTATAGGAGTTTTTGAAAATAGAATATATAAATATAAGGA
GCAATAAACTCTTTCTTGTTTTATCAAGAGGGGTTATTGCTCCTTAATTTTCTTTTGAATTACTTTTTTTCTTTCCATTA
CAGGATTCAGAAAAAGAAAGAAGAAAAAAATGATTTTAATTCAATTGATTTTGCATTTTAAAGTAAATTCATTTTCATTA
TAGTAATAGTAGAGGGGCGGATGTAGCCAAGTGGATCAAGGCAGTAA
>60678661 ; superkingdom: Eukaryota, kingdom: Viridiplantae, phylum: Streptophyta, subclass: asterids, order: Lamiales, family: Lamiaceae, subfamily: Lamioideae, tribe: Phlomideae, genus: Phlomis, species: Phlomis lychnitis ; 60678661
TCGAAGCTCCATCTACAAATGGATAAGACTTGGTCTTAGTGTATAGGAGTTTTTGAAAATAGAATATATAAATATAAGGA
GCAATAAACTCTTTCTTGTTTTATCAAGAGGGGTTATTGCTCCTTAATTTTCTTTTGAATTACTTTTTTTCTTTCCATTA
CAGGATTCAGAAAAAGAAAGAAGAAAAAAATGATTTTAATTCAATTGATTTTGCATTTTAAAGTAAATTCATTTTCATTA
TAGTAATAGTAGAGGGGCGGATGTAGCCAAGTGGATCAAGGCAGTAA
>60678663 ; superkingdom: Eukaryota, kingdom: Viridiplantae, phylum: Streptophyta, subclass: asterids, order: Lamiales, family: Lamiaceae, subfamily: Lamioideae, tribe: Phlomideae, genus: Phlomis, species: Phlomis lychnitis ; 60678663
TCGAAGCTCCATCTACAAATGGATAAGACTTGGTCTTAGTGTATAGGAGTTTTTGAAAATAGAATAGATAAATATAAGGA
GCAATAAACTCTTTCTTGTTTTATCAAGAGGGGTTATTGCTCCTTAATTTTCTTTTGAATTACTTTTTTTCTTTCCATTA
CAGGATTCAGAAAAAGAAAGAAGAAAAAAATGATTTTAATTCAATTGATTTTGCATTTTAAAGTAAATTCATTTTCATTA
TAGTAATAGTAGAGGGGCGGATGTAGCCAAGTGGATCAAGGCAGTAA
>60678665 ; superkingdom: Eukaryota, kingdom: Viridiplantae, phylum: Streptophyta, subclass: asterids, order: Lamiales, family: Lamiaceae, subfamily: Lamioideae, tribe: Phlomideae, genus: Phlomis, species: Phlomis lychnitis ; 60678665
TCGAAGCTCCATCTACAAATGGATAAGACTTGGTCTTAGTGTATAGGAGTTTTTGAAAATAGAATAGATAAATATAAGGA
GCAATAAACTCTTTCTTGTTTTATCAAGAGGGGTTATTGCTCCTTAATTTTCTTTTGAATTACTTTTTTTCTTTCCATTA
CAGGATTCAGAAAAAGAAAGAAGAAAAAAATGATTTTAATTCAATTGATTTTGCATTTTAAAGTAAATTCATTTTCATTA
TAGTAATAGTAGAGGGGCGGATGTAGCCAAGTGGATCAAGGCAGTAA
>60678667 ; superkingdom: Eukaryota, kingdom: Viridiplantae, phylum: Streptophyta, subclass: asterids, order: Lamiales, family: Lamiaceae, subfamily: Lamioideae, tribe: Phlomideae, genus: Phlomis, species: Phlomis lychnitis ; 60678667
TCGAAGCTCCATCTACAAATGGATAAGACTTGGTCTTAGTGTATAGGAGTTTTTGAAAATAGAATAGATAAATATAAGGA
GCAATAAACTCTTTCTTGTTTTATCAAGAGGGGTTATTGCTCCTTAATTTTCTTTTGAATTACTTTTTTTCTTTCCATTA
CAGGATTCAGAAAAAGAAAGAAGAAAAAAATGATTTTAATTCAATTGATTTTGCATTTTAAAGTAAATTCATTTTCATTA
TAGTAATAGTAGAGGGGCGGATGTAGCCAAGTGGATCAAGGCAGTAA
>60678669 ; superkingdom: Eukaryota, kingdom: Viridiplantae, phylum: Streptophyta, subclass: asterids, order: Lamiales, family: Lamiaceae, subfamily: Lamioideae, tribe: Phlomideae, genus: Phlomis, species: Phlomis lychnitis ; 60678669
TCGAAGCTCCATCTACAAATGGATAAGACTTGGTCTTAGTGTATAGGAGTTTTTGAAAATAGAATAGATAAATATAAGGA
GCAATAAACTCTTTCTTGTTTTATCAAGAGGGGTTATTGCTCCTTAATTTTCTTTTGAATTACTTTTTTTCTTTCCATTA
CAGGATTCAGAAAAAGAAAGAAGAAAAAAATGATTTTAATTCAATTGATTTTGCATTTTAAAGTAAATTCATTTTCATTA
TAGTAATAGTAGAGGGGCGGATGTAGCCAAGTGGATCAAGGCAGTAA
>60678671 ; superkingdom: Eukaryota, kingdom: Viridiplantae, phylum: Streptophyta, subclass: asterids, order: Lamiales, family: Lamiaceae, subfamily: Lamioideae, tribe: Phlomideae, genus: Phlomis, species: Phlomis lychnitis ; 60678671
TCGAAGCTCCATCTACAAATGGATAAGACTTGGTCTTAGTGTATAGGAGTTTTTGAAAATAGAATAGATAAATATAAGGA
GCAATAAACTCTTTCTTGTTTTATCAAGAGGGGTTATTGCTCCTTAATTTTCTTTTGAATTACTTTTTTTCTTTCCATTA
CAGGATTCAGAAAAAGAAAGAAGAAAAAAATGATTTTAATTCAATTGATTTTGCATTTTAAAGTAAATTCATTTTCATTA
TAGTAATAGTAGAGGGGCGGATGTAGCCAAGTGGATCAAGGCAGTAA
>60678673 ; superkingdom: Eukaryota, kingdom: Viridiplantae, phylum: Streptophyta, subclass: asterids, order: Lamiales, family: Lamiaceae, subfamily: Lamioideae, tribe: Phlomideae, genus: Phlomis, species: Phlomis lychnitis ; 60678673
TCGAAGCTCCATCTACAAATGGATAAGACTTGGTCTTAGTGTATAGGAGTTTTTGAAAATAGAATAGATAAATATAAGGA
GCAATAAACTCTTTCTTGTTTTATCAAGAGGGGTTATTGCTCCTTAATTTTCTTTTGAATTACTTTTTTTCTTTCCATTA
CAGGATTCAGAAAAAGAAAGAAGAAAAAAATGATTTTAATTCAATTGATTTTGCATTTTAAAGTAAATTCATTTTCATTA
TAGTAATAGTAGAGGGGCGGATGTAGCCAAGTGGATCAAGGCAGTAA
>60678675 ; superkingdom: Eukaryota, kingdom: Viridiplantae, phylum: Streptophyta, subclass: asterids, order: Lamiales, family: Lamiaceae, subfamily: Lamioideae, tribe: Phlomideae, genus: Phlomis, species: Phlomis lychnitis ; 60678675
TCGAAGCTCCATCTACAAATGGATAAGACTTGGTCTTAGTGTATAGGAGTTTTTGAAAATAGAATAGATAAATATAAGGA
GCAATAACCCCTCTTGATAAAACAAGAAAGAGTTTATTGCTCCTTAATTTTCTTTTGAATTACTTTTTTTCTTTCCATTA
CAGGATTCAGAAAAAGAAAGAAGAAAAAAATGATTTTAATTCAATTGATTTTGCATTTTAAAGTAAATTCATTTTCATTA
TAGTATATAGTAGAGGGGCGGATGTAGCCAAGTGGATCAAGGCAGTAA
>60678677 ; superkingdom: Eukaryota, kingdom: Viridiplantae, phylum: Streptophyta, subclass: asterids, order: Lamiales, family: Lamiaceae, subfamily: Lamioideae, tribe: Phlomideae, genus: Phlomis, species: Phlomis lychnitis ; 60678677
TCGAAGCTCCATCTACAAATGGATAAGACTTGGTCTTAGTGTATAGGAGTTTTTGAAAATAGAATAGATAAATATAAGGA
GCAATAACCCCTCTTGATAAAACAAGAAAGAGTTTATTGCTCCTTAATTTTCTTTTGAATTACTTTTTTTCTTTCCATTA
CAGGATTCAGAAAAAGAAAGAAGAAAAAAATGATTTTAATTCAATTGATTTTGCATTTTAAAGTAAATTCATTTTCATTA
TAGTATATAGTAGAGGGGCGGATGTAGCCAAGTGGATCAAGGCAGTAA
>60678679 ; superkingdom: Eukaryota, kingdom: Viridiplantae, phylum: Streptophyta, subclass: asterids, order: Lamiales, family: Lamiaceae, subfamily: Lamioideae, tribe: Phlomideae, genus: Phlomis, species: Phlomis lychnitis ; 60678679
TCGAAGCTCCATCTACAAATGGATAAGACTTGGTCTTAGTGTATAGGAGTTTTTGAAAATAGAATAGATAAATATAAGGA
GCAATAAACTCTTTCTTGTTTTATCAAGAGGGGTTATTGCTCCTTAATTTTCTTTTGAATTACTTTTTTTCTTTCCATTA
CAGGATTCAGAAAAAGAAAGAAGAAAAAAATGATTTTAATTCAATTGATTTTGCATTTTAAAGTAAATTCATTTTCATTA
TAGTAATAGTAGAGGGGCGGATGTAGCCAAGTGGATCAAGGCAGTAA
>60678681 ; superkingdom: Eukaryota, kingdom: Viridiplantae, phylum: Streptophyta, subclass: asterids, order: Lamiales, family: Lamiaceae, subfamily: Lamioideae, tribe: Phlomideae, genus: Phlomis, species: Phlomis lychnitis ; 60678681
TCGAAGCTCCATCTACAAATGGATAAGACTTGGTCTTAGTGTATAGGAGTTTTTGAAAATAGAATAGATAAATATAAGGA
GCAATAAACTCTTTCTTGTTTTATCAAGAGGGGTTATTGCTCCTTAATTTTCTTTTGAATTACTTTTTTTCTTTCCATTA
CAGGATTCAGAAAAAGAAAGAAGAAAAAAATGATTTTAATTCAATTGATTTTGCATTTTAAAGTAAATTCATTTTCATTA
TAGTAATAGTAGAGGGGCGGATGTAGCCAAGTGGATCAAGGCAGTAA
>60678683 ; superkingdom: Eukaryota, kingdom: Viridiplantae, phylum: Streptophyta, subclass: asterids, order: Lamiales, family: Lamiaceae, subfamily: Lamioideae, tribe: Phlomideae, genus: Phlomis, species: Phlomis crinita, subspecies: Phlomis crinita subsp. malacitana ; 60678683
TCGAAGCTCCATCTACAAATGGATAAGACTTGGTCTTAGTGTATAGGAGTTTTTGAAAATAGAATAGATAAATATAAGGA
GCAATAACCCCTCTTGATAAAACAAGAAAGAGTTTATTGCTCCTTAATTTTCTTTTGAATTACTTTTTTTCTTTCCATTA
CAGGATTCAGAAAAAGAAAGAAGAAAAAAATGATTTTAATTCAATTGATTTTGCATTTTAAAGTAAATTCATTTTCATTA
TAGTATATAGTAGAGGGGCGGATGTAGCCAAGTGGATCAAGGCAGTAA
>60678685 ; superkingdom: Eukaryota, kingdom: Viridiplantae, phylum: Streptophyta, subclass: asterids, order: Lamiales, family: Lamiaceae, subfamily: Lamioideae, tribe: Phlomideae, genus: Phlomis, species: Phlomis crinita, subspecies: Phlomis crinita subsp. malacitana ; 60678685
TCGAAGCTCCATCTACAAATGGATAAGACTTGGTCTTAGTGTATAGGAGTTTTTGAAAATAGAATAGATAAATATAAGGA
GCAATAACCCCTCTTGATAAAACAAGAAAGAGTTTATTGCTCCTTAATTTTCTTTTGAATTACTTTTTTTCTTTCCATTA
CAGGATTCAGAAAAAGAAAGAAGAAAAAAATGATTTTAATTCAATTGATTTTGCATTTTAAAGTAAATTCATTTTCATTA
TAGTATATAGTAGAGGGGCGGATGTAGCCAAGTGGATCAAGGCAGTAA
>60678687 ; superkingdom: Eukaryota, kingdom: Viridiplantae, phylum: Streptophyta, subclass: asterids, order: Lamiales, family: Lamiaceae, subfamily: Lamioideae, tribe: Phlomideae, genus: Phlomis, species: Phlomis crinita, subspecies: Phlomis crinita subsp. malacitana ; 60678687
TCGAAGCTCCATCTACAAATGGATAAGACTTGGTCTTAGTGTATAGGAGTTTTTGAAAATAGAATAGATAAATATAAGGA
GCAATAACCCCTCTTGATAAAACAAGAAAGAGTTTATTGCTCCTTAATTTTCTTTTGAATTACTTTTTTTCTTTCCATTA
CAGGATTCAGAAAAAGAAAGAAGAAAAAAATGATTTTAATTCAATTGATTTTGCATTTTAAAGTAAATTCATTTTCATTA
TAGTATATAGTAGAGGGGCGGATGTAGCCAAGTGGATCAAGGCAGTAA
>60678689 ; superkingdom: Eukaryota, kingdom: Viridiplantae, phylum: Streptophyta, subclass: asterids, order: Lamiales, family: Lamiaceae, subfamily: Lamioideae, tribe: Phlomideae, genus: Phlomis, species: Phlomis crinita, subspecies: Phlomis crinita subsp. malacitana ; 60678689
TCGAAGCTCCATCTACAAATGGATAAGACTTGGTCTTAGTGTATAGGAGTTTTTGAAAATAGAATAGATAAATATAAGGA
GCAATAACCCCTCTTGATAAAACAAGAAAGAGTTTATTGCTCCTTAATTTTCTTTTGAATTACTTTTTTTCTTTCCATTA
CAGGATTCAGAAAAAGAAAGAAGAAAAAAATGATTTTAATTCAATTGATTTTGCATTTTAAAGTAAATTCATTTTCATTA
TAGTATATAGTAGAGGGGCGGATGTAGCCAAGTGGATCAAGGCAGTAA
>60678691 ; superkingdom: Eukaryota, kingdom: Viridiplantae, phylum: Streptophyta, subclass: asterids, order: Lamiales, family: Lamiaceae, subfamily: Lamioideae, tribe: Phlomideae, genus: Phlomis, species: Phlomis crinita, subspecies: Phlomis crinita subsp. malacitana ; 60678691
TCGAAGCTCCATCTACAAATGGATAAGACTTGGTCTTAGTGTATAGGAGTTTTTGAAAATAGAATAGATAAATATAAGGA
GCAATAACCCCTCTTGATAAAACAAGAAAGAGTTTATTGCTCCTTAATTTTCTTTTGAATTGCTTTTTTTCTTTCCATTA
CAGGATTCAGAAAAAGAAAGAAGAAAAAAATGATTTTAATTCAATTGATTTTGCATTTTAAAGTAAATTCATTTTCATTA
TAGTATATAGTAGAGGGGCGGATGTAGCCAAGTGGATCAAGGCAGTAA
>60678693 ; superkingdom: Eukaryota, kingdom: Viridiplantae, phylum: Streptophyta, subclass: asterids, order: Lamiales, family: Lamiaceae, subfamily: Lamioideae, tribe: Phlomideae, genus: Phlomis, species: Phlomis crinita, subspecies: Phlomis crinita subsp. malacitana ; 60678693
TCGAAGCTCCATCTACAAATGGATAAGACTTGGTCTTAGTGTATAGGAGTTTTTGAAAATAGAATAGATAAATATAAGGA
GCAATAACCCCTCTTGATAAAACAAGAAAGAGTTTATTGCTCCTTAATTTTCTTTTGAATTGCTTTTTTTCTTTCCATTA
CAGGATTCAGAAAAAGAAAGAAGAAAAAAATGATTTTAATTCAATTGATTTTGCATTTTAAAGTAAATTCATTTTCATTA
TAGTATATAGTAGAGGGGCGGATGTAGCCAAGTGGATCAAGGCAGTAA
>60678695 ; superkingdom: Eukaryota, kingdom: Viridiplantae, phylum: Streptophyta, subclass: asterids, order: Lamiales, family: Lamiaceae, subfamily: Lamioideae, tribe: Phlomideae, genus: Phlomis, species: Phlomis crinita, subspecies: Phlomis crinita subsp. malacitana ; 60678695
TCGAAGCTCCATCTACAAATGGATAAGACTTGGTCTTAGTGTATAGGAGTTTTTGAAAATAGAATATATAAATATAAGGA
GCAATAAACTCTTTCTTGTTTTATCAAGAGGGGTTATTGCTCCTTAATTTTCTTTTGAATTACTTTTTTTCTTTCCATTA
CAGGATTCAGAAAAAGAAAGAAGAAAAAAATGATTTTAATTCAATTGATTTTGCATTTTAAAGTAAATTCATTTTCATTA
TAGTAATAGTAGAGGGGCGGATGTAGCCAAGTGGATCAAGGCAGTAA
>60678697 ; superkingdom: Eukaryota, kingdom: Viridiplantae, phylum: Streptophyta, subclass: asterids, order: Lamiales, family: Lamiaceae, subfamily: Lamioideae, tribe: Phlomideae, genus: Phlomis, species: Phlomis crinita, subspecies: Phlomis crinita subsp. malacitana ; 60678697
TCGAAGCTCCATCTACAAATGGATAAGACTTGGTCTTAGTGTATAGGAGTTTTTGAAAATAGAATATATAAATATAAGGA
GCAATAAACTCTTTCTTGTTTTATCAAGAGGGGTTATTGCTCCTTAATTTTCTTTTGAATTACTTTTTTTCTTTCCATTA
CAGGATTCAGAAAAAGAAAGAAGAAAAAAATGATTTTAATTCAATTGATTTTGCATTTTAAAGTAAATTCATTTTCATTA
TAGTAATAGTAGAGGGGCGGATGTAGCCAAGTGGATCAAGGCAGTAA
>60678699 ; superkingdom: Eukaryota, kingdom: Viridiplantae, phylum: Streptophyta, subclass: asterids, order: Lamiales, family: Lamiaceae, subfamily: Lamioideae, tribe: Phlomideae, genus: Phlomis, species: Phlomis crinita, subspecies: Phlomis crinita subsp. malacitana ; 60678699
TCGAAGCTCCATCTACAAATGGATAAGACTTGGTCTTAGTGTATAGGAGTTTTTGAAAATAGAATAGATAAATATAAGGA
GCAATAACCCCTCTTGATAAAACAAGAAAGAGTTTATTGCTCCTTAATTTTCTTTTGAATTACTTTTTTTCTTTCCATTA
CAGGATTCAGAAAAAGAAAGAAGAAAAAAATGATTTTAATTCAATTGATTTTGCATTTTAAAGTAAATTCATTTTCATTA
TAGTATATAGTAGAGGGGCGGATGTAGCCAAGTGGATCAAGGCAGTAA
>60678701 ; superkingdom: Eukaryota, kingdom: Viridiplantae, phylum: Streptophyta, subclass: asterids, order: Lamiales, family: Lamiaceae, subfamily: Lamioideae, tribe: Phlomideae, genus: Phlomis, species: Phlomis crinita, subspecies: Phlomis crinita subsp. malacitana ; 60678701
TCGAAGCTCCATCTACAAATGGATAAGACTTGGTCTTAGTGTATAGGAGTTTTTGAAAATAGAATAGATAAATATAAGGA
GCAATAACCCCTCTTGATAAAACAAGAAAGAGTTTATTGCTCCTTAATTTTCTTTTGAATTACTTTTTTTCTTTCCATTA
CAGGATTCAGAAAAAGAAAGAAGAAAAAAATGATTTTAATTCAATTGATTTTGCATTTTAAAGTAAATTCATTTTCATTA
TAGTATATAGTAGAGGGGCGGATGTAGCCAAGTGGATCAAGGCAGTAA
>60678703 ; superkingdom: Eukaryota, kingdom: Viridiplantae, phylum: Streptophyta, subclass: asterids, order: Lamiales, family: Lamiaceae, subfamily: Lamioideae, tribe: Phlomideae, genus: Phlomis, species: Phlomis crinita, subspecies: Phlomis crinita subsp. malacitana ; 60678703
TCGAAGCTCCATCTACAAATGGATAAGACTTGGTCTTAGTGTATAGGAGTTTTTGAAAATAGAATAGATAAATATAAGGA
GCAATAACCCCTCTTGATAAAACAAGAAAGAGTTTATTGCTCCTTAATTTTCTTTTGAATTACTTTTTTTCTTTCCATTA
CAGGATTCAGAAAAAGAAAGAAGAAAAAAATGATTTTAATTCAATTGATTTTGCATTTTAAAGTAAATTCATTTTCATTA
TAGTAATAGTAGAGGGGCGGATGTAGCCAAGTGGATCAAGGCAGTAA
>60678705 ; superkingdom: Eukaryota, kingdom: Viridiplantae, phylum: Streptophyta, subclass: asterids, order: Lamiales, family: Lamiaceae, subfamily: Lamioideae, tribe: Phlomideae, genus: Phlomis, species: Phlomis crinita, subspecies: Phlomis crinita subsp. malacitana ; 60678705
TCGAAGCTCCATCTACAAATGGATAAGACTTGGTCTTAGTGTATAGGAGTTTTTGAAAATAGAATAGATAAATATAAGGA
GCAATAACCCCTCTTGATAAAACAAGAAAGAGTTTATTGCTCCTTAATTTTCTTTTGAATTACTTTTTTTCTTTCCATTA
CAGGATTCAGAAAAAGAAAGAAGAAAAAAATGATTTTAATTCAATTGATTTTGCATTTTAAAGTAAATTCATTTTCATTA
TAGTAATAGTAGAGGGGCGGATGTAGCCAAGTGGATCAAGGCAGTAA
>60678707 ; superkingdom: Eukaryota, kingdom: Viridiplantae, phylum: Streptophyta, subclass: asterids, order: Lamiales, family: Lamiaceae, subfamily: Lamioideae, tribe: Phlomideae, genus: Phlomis, species: Phlomis crinita, subspecies: Phlomis crinita subsp. malacitana ; 60678707
TCGAAGCTCCATCTACAAATGGATAAGACTTGGTCTTAGTGTATAGGAGTTTTTGAAAATAGAATAGATAAATATAAGGA
GCAATAACCCCTCTTGATAAAACAAGAAAGAGTTTATTGCTCCTTAATTTTCTTTTGAATTACTTTTTTTCTTTCCATTA
CAGGATTCAGAAAAAGAAAGAAGAAAAAAATGATTTTAATTCAATTGATTTTGCATTTTAAAGTAAATTCATTTTCATTA
TAGTAATAGTAGAGGGGCGGATGTAGCCAAGTGGATCAAGGCAGTAA
>60678709 ; superkingdom: Eukaryota, kingdom: Viridiplantae, phylum: Streptophyta, subclass: asterids, order: Lamiales, family: Lamiaceae, subfamily: Lamioideae, tribe: Phlomideae, genus: Phlomis, species: Phlomis crinita, subspecies: Phlomis crinita subsp. malacitana ; 60678709
TCGAAGCTCCATCTACAAATGGATAAGACTTGGTCTTAGTGTATAGGAGTTTTTGAAAATAGAATAGATAAATATAAGGA
GCAATAACCCCTCTTGATAAAACAAGAAAGAGTTTATTGCTCCTTAATTTTCTTTTGAATTACTTTTTTTCTTTCCATTA
CAGGATTCAGAAAAAGAAAGAAGAAAAAAATGATTTTAATTCAATTGATTTTGCATTTTAAAGTAAATTCATTTTCATTA
TAGTAATAGTAGAGGGGCGGATGTAGCCAAGTGGATCAAGGCAGTAA
>60678711 ; superkingdom: Eukaryota, kingdom: Viridiplantae, phylum: Streptophyta, subclass: asterids, order: Lamiales, family: Lamiaceae, subfamily: Lamioideae, tribe: Phlomideae, genus: Phlomis, species: Phlomis crinita, subspecies: Phlomis crinita subsp. crinita ; 60678711
TCGAAGCTCCATCTACAAATGGATAAGACTTGGTCTTAGTGTATAGGAGTTTTTGAAAATAGAATAGATAAATATAAGGA
GCAATAAACTCTTTCTTGTTTTATCAAGAGGGGTTATTGCTCCTTAATTTTCTTTTGAATTACTTTTTTTCTTTCCATTA
CAGGATTCAGAAAAAGAAAGAAGAAAAAAATGATTTTAATTCAATTGATTTTGCATTTTAAAGTAAATTCATTTTCATTA
TAGTAATAGTAGAGGGGCGGATGTAGCCAAGTGGATCAAGGCAGTAA
>60678713 ; superkingdom: Eukaryota, kingdom: Viridiplantae, phylum: Streptophyta, subclass: asterids, order: Lamiales, family: Lamiaceae, subfamily: Lamioideae, tribe: Phlomideae, genus: Phlomis, species: Phlomis crinita, subspecies: Phlomis crinita subsp. crinita ; 60678713
TCGAAGCTCCATCTACAAATGGATAAGACTTGGTCTTAGTGTATAGGAGTTTTTGAAAATAGAATAGATAAATATAAGGA
GCAATAAACTCTTTCTTGTTTTATCAAGAGGGGTTATTGCTCCTTAATTTTCTTTTGAATTACTTTTTTTCTTTCCATTA
CAGGATTCAGAAAAAGAAAGAAGAAAAAAATGATTTTAATTCAATTGATTTTGCATTTTAAAGTAAATTCATTTTCATTA
TAGTAATAGTAGAGGGGCGGATGTAGCCAAGTGGATCAAGGCAGTAA
>60678715 ; superkingdom: Eukaryota, kingdom: Viridiplantae, phylum: Streptophyta, subclass: asterids, order: Lamiales, family: Lamiaceae, subfamily: Lamioideae, tribe: Phlomideae, genus: Phlomis, species: Phlomis crinita, subspecies: Phlomis crinita subsp. crinita ; 60678715
TCGAAGCTCCATCTACAAATGGATAAGACTTGGTCTTAGTGTATAGGAGTTTTTGAAAATAGAATAGATAAATATAAGGA
GCAATAAACTCTTTCTTGTTTTATCAAGAGGGGTTATTGCTCCTTAATTTTCTTTTGAATTACTTTTTTTCTTTCCATTA
CAGGATTCAGAAAAAGAAAGAAGAAAAAAATGATTTTAATTCAATTGATTTTGCATTTTAAAGTAAATTCATTTTCATTA
TAGTAATAGTAGAGGGGCGGATGTAGCCAAGTGGATCAAGGCAGTAA
>60678717 ; superkingdom: Eukaryota, kingdom: Viridiplantae, phylum: Streptophyta, subclass: asterids, order: Lamiales, family: Lamiaceae, subfamily: Lamioideae, tribe: Phlomideae, genus: Phlomis, species: Phlomis crinita, subspecies: Phlomis crinita subsp. crinita ; 60678717
TCGAAGCTCCATCTACAAATGGATAAGACTTGGTCTTAGTGTATAGGAGTTTTTGAAAATAGAATAGATAAATATAAGGA
GCAATAAACTCTTTCTTGTTTTATCAAGAGGGGTTATTGCTCCTTAATTTTCTTTTGAATTACTTTTTTTCTTTCCATTA
CAGGATTCAGAAAAAGAAAGAAGAAAAAAATGATTTTAATTCAATTGATTTTGCATTTTAAAGTAAATTCATTTTCATTA
TAGTAATAGTAGAGGGGCGGATGTAGCCAAGTGGATCAAGGCAGTAA
>60678719 ; superkingdom: Eukaryota, kingdom: Viridiplantae, phylum: Streptophyta, subclass: asterids, order: Lamiales, family: Lamiaceae, subfamily: Lamioideae, tribe: Phlomideae, genus: Phlomis, species: Phlomis crinita, subspecies: Phlomis crinita subsp. crinita ; 60678719
TCGAAGCTCCATCTACAAATGGATAAGACTTGGTCTTAGTGTATAGGAGTTTTTGAAAATAGAATAGATAAATATAAGGA
GCAATAAACTCTTTCTTGTTTTATCAAGAGGGGTTATTGCTCCTTAATTTTCTTTTGAATTACTTTTTTTCTTTCCATTA
CAGGATTCAGAAAAAGAAAGAAGAAAAAAATGATTTTAATTCAATTGATTTTGCATTTTAAAGTAAATTCATTTTCATTA
TAGTAATAGTAGAGGGGCGGATGTAGCCAAGTGGATCAAGGCAGTAA
>60678721 ; superkingdom: Eukaryota, kingdom: Viridiplantae, phylum: Streptophyta, subclass: asterids, order: Lamiales, family: Lamiaceae, subfamily: Lamioideae, tribe: Phlomideae, genus: Phlomis, species: Phlomis crinita, subspecies: Phlomis crinita subsp. crinita ; 60678721
TCGAAGCTCCATCTACAAATGGATAAGACTTGGTCTTAGTGTATAGGAGTTTTTGAAAATAGAATAGATAAATATAAGGA
GCAATAAACTCTTTCTTGTTTTATCAAGAGGGGTTATTGCTCCTTAATTTTCTTTTGAATTACTTTTTTTCTTTCCATTA
CAGGATTCAGAAAAAGAAAGAAGAAAAAAATGATTTTAATTCAATTGATTTTGCATTTTAAAGTAAATTCATTTTCATTA
TAGTAATAGTAGAGGGGCGGATGTAGCCAAGTGGATCAAGGCAGTAA
>60678723 ; superkingdom: Eukaryota, kingdom: Viridiplantae, phylum: Streptophyta, subclass: asterids, order: Lamiales, family: Lamiaceae, subfamily: Lamioideae, tribe: Phlomideae, genus: Phlomis, species: Phlomis crinita, subspecies: Phlomis crinita subsp. crinita ; 60678723
TCGAAGCTCCATCTACAAATGGATAAGACTTGGTCTTAGTGTATAGGAGTTTTTGAAAATAGAATAGATAAATATAAGGA
GCAATAAACTCTTTCTTGTTTTATCAAGAGGGGTTATTGCTCCTTAATTTTCTTTTGAATTACTTTTTTTCTTTCCATTA
[truncated: 7,439,417 more chars]
