# Supplementary material for: Two New Computational Methods for Universal DNA Barcoding: A Benchmark Using Barcode Sequences of Bacteria, Archaea, Animals, Fungi, and Land Plants
Source: PLoS One. 2013 Oct 18;8(10):e76910. doi: 10.1371/journal.pone.0076910 (PMC3799923; doi:10.1371/journal.pone.0076910)
Supplement: Dataset S7 — Full-length query sequence sets of animal COX1 . Nucleotide sequences used as full-length query sets of animal COX1. (ZIP) [file pone.0076910.s007.zip]

Archive with 1 entries (1 files):
- animals_COX1_species_query_full.fasta
