# Supplementary material for: Two New Computational Methods for Universal DNA Barcoding: A Benchmark Using Barcode Sequences of Bacteria, Archaea, Animals, Fungi, and Land Plants
Source: PLoS One. 2013 Oct 18;8(10):e76910. doi: 10.1371/journal.pone.0076910 (PMC3799923; doi:10.1371/journal.pone.0076910)
Supplement: Dataset S7 — Full-length query sequence sets of animal COX1 . Nucleotide sequences used as full-length query sets of animal COX1. (ZIP) [file pone.0076910.s007.zip › animals_COX1_species_query_full.fasta]

>72153526; Corynosoma enhydri cytochrome oxidase subunit I gene, partial cds; mitochondrial
TTTTATGTATGTCCTGGTTAGGTTGTGAAGGGGGATTATAGGGTTTGGGTTGAGCAGGATTATTCGTTTGGAATTAGGTTCTGGGGGTCAGTGGTTGGGAGATGAGTACTTGTACAATTTAGTTGTAACAAGTCATGGTGTTGTTATACTGTTTTTCTTGGTAATACCTATATTTATGGGCGGATTTGGAAACTGGTTGATGCCAGTTATAATGGGTTTGGAGGATATGGCATTACCCCGGTTAAATAATTTAAGGTTTTTAATGGTACCTAGTGCGTTATTGCTTTTTATATCTTCTATGTTGATTAAGGGTGGTAGGGCAGGATGGACCATGTATCCACCTTTAATGTTATCTGATTACAGGTCAAGTGTTTCCGTGGACTTAATGATTTTGAGTCTCCATGTAGCAGGTGTATCTTCTTTACTGGGTTCTATTAATATTGTAGTTACAGGGATAGTTGGGAGGAAGAGTTCAGGTAGAGTTGAACAAACACCGTTATTAGTGTGGGCTCTTATAATTACGGCTGTGCTGGTGTTACTAACTATTCCTGTTTTGGCTGCTGCTCTAACAATATTATTATTGGATCGTAATTTTAGAACTAGATTTTTTGACCCTTCTGGTGGGGGGAGACCTTTGTTATATCAGCATTTATTT
>72153548; Filisoma bucerium cytochrome oxidase subunit I gene, partial cds; mitochondrial
TTTATTGTATTTTTTGGTTGGGTTTTGAAGCGGTTTGGTGGGTTTCAGCTTGAGGTTGTTGATTCGGTGTGAGTTAGGTTTTTCAGGGTTGTGGATGGGGGATGAGCATCTTTACAACATGTTAGTAACTATGCATGGTGTTATGATGGTGTTCTTTCTTGTGATACCTTTTATGATGGGAGGGTTTGGGAATTGGTTATTGCCAGTAATACTGGGGCTGGGGGATATGGGTTTGCCACGTTTAAATAACTTGAGTTTTATCTTGTTGTTGTTGTCTATTTCGACTAGTTGTTTTTCAATGTTCTTATTGGGGGGATCAGCAGGTTGGACGATATATCCGCCTCTGATGTTAAGGGATTTTAGGCCAAGGGTGTCGGTTGACATGTTGGTTCTGAGGTTGCACTTGGCGGGTTTATCTTCAATTTTGGGGTCTATTAACATTTTTATAACTTTGTTAATGGGTTTGAGCGTTGGGTGCGATACTTTGCGAGTACCCTTATTTGTTTGATCCGAGGTTGTTGCAGCAGTTTTGGTGATTTTGACCGTGCCTGTATTAGCAGCTGCGTTAACAATGTTGTTGTTTGATCGAAATTTCGGTACGAGTTACTTTGACCCTTGTGGGGGCGGTACTCCTTTGTTATATCAACACATGTTC
>159032848; Pseudoleptorhynchoides lamothei cytochrome oxidase subunit I gene, partial cds; mitochondrial
TTTATACTATTTTATCATTAGGTTGTGGGGAGGCTTAATAGGATTCAGGTTAAGTATTTTAATTCGGTTGGAGCTAGGTACAGGAGGCTTGGTGATTGGAGATGAGCATCTTTATAATGTTTTAGTGACAAGTCATGCTGTTATAATAGTTTTTTTCTTGGTTATACCCTTATTTATAGGTGGTTTTGGTAATTGGATAATACCTGTAATGCTAGGGTGTAGGGATATACTTCTTCCCCGTTTAAATAATTTGAGGTTTATATTGGTGCCTGCAAGGTTAATATTATTTTTGAGTTCTTTGGTTCTAGAAGGAGGTGGAAGGGGTTGAACTTTGTACCCTCCTTTAGTTTTAAGGGATTATAGAGGTGGGTTTTCAATGGATATAATAATCTTAAGTTTACACATTATTGGACTATCTTCTTTATTAGGATCAATTAATATTGTACTAACTGGTTTAATGGTTAGAGATTTTAGGGGAAGGAGAGGTGCAACACCTCTCTTAGTGTGGTCTTTACTAGTAACGGCTGGTTTAGTTATTTTGACAGTGCCTGTTTTAGCAGCAGCTTTAACTATATTACTTTTAGATCGAAATTTTTTAACTAGATTTTTTGATCCGGTGGGAGGTGGGAGTCCTATTTTATATCAACATTTGTTT
>72153462; Acanthocephaloides propinquus cytochrome oxidase subunit I gene, partial cds; mitochondrial
ATAATTTTTTTTATAGTTATGCCTGTGCTAATAGGTGGTTTTGGTAATTGGTTAATACCTGTAATATTGGGTTTGGGGGATATAAGTTTACCTCGTCTAAATAACTTGAGGTTTTTATTATTGTTAGTTAGATTAGGTTTAGTAGGATTTTCTTTGGTTATTTTAGGAGGAGGAGCTGGATGAACTATGTACCCACCTTTAATATTAAAAGGTTATAGATCTAGGGTTTCTGTGGATGTAATAATTTTAGGTTTGCATATAGCTGGTTTATCTTCTATTTTAGCTTCAATCAATATTTTAGTAAGGTGGGTATTGGGGTATAAAGGTGGATTTAGAGTGCAAAATACATCCTTATTTGTATGAGCTCTTGTTGTAGCTGCAGGTTTAGTCGTACTAACAGTTCCTGTTTTAGCAGCAGCTTTAACTATAATATTGTTAGACCGTAATCTAGGTACTAGCTATTTTGACCCTTGTGGTGGTGGCTCACCTTTATTGTATCAGCATCTATTT
>68138290; Oligacanthorhynchus tortuosa cytochrome oxidase subunit I (COI) gene, partial cds; mitochondrial
TATTATATATTTTATTTTTAGTATTTGAAGAGGGGTTGTTGGAGTTGTACTTAGGATGGTAATTCGTCTGGAGTTAGGTAGTATTGGATCCTTTTTAATGGATGATCATTTGTATAATGTGTTGATTAGTTCTCATGCTATTTTAATAATCTTCTATATGGTTATGCCTATTAGAATGGGTGGTTTTGGAAACTGATTAGTGCCTGTTATAATAGGAGTTGGGGATATGGCTTTTCCTCGTATAAATAGATTTAGATTCTGACTACTTCCCGTATCATTGGTGATGTTCACTCTGTCTGTACTTGTAGATGGGGCAGGTGCAGGGTGAACTTTTTATCCTCCCTTGAGGGGGGCATCTTTTAGAAGGGGGATTTCAATAGATTTAGCTATTTTATCCCTTCATCTTGCAGGTATTTCTTCTATTTTGGCATCTGTAAACATAATTACCACTGTATGGGGGAGGACAGCTGGAATGGGGGTGAGATTAGAGAAAATTCCTTTGTTTGTTTGGTCTATAATTGTAACTTCAGGACTTATTATCTTGACTGTGCCCATTCTAGCCGCTGCCCTCACTATATTGTTACTTGATCGTAACTTATTAACTACTTTCTTCGATCCTTCAGGGGGTGGCAGGGTTGTTATATATCAGCATATATTT
>68138286; Macracanthorhynchus ingens cytochrome oxidase subunit I (COI) gene, partial cds; mitochondrial
TATCATATATTTTATTTTGGCATTTTGAAGGGGTTTAATGGGGACAATGGTGTCTGTGGTGGTGCGATTAGAGCTAGGGAGTGTTGGGGCATTTTTAATGGATGACCATCTGTATAACATATTGGTAAGTTCTCATGCTATCCTGATGATCTTCTTTCTAGTCATGCCTATCAGAATAGGGGGATTTGGAAATTGGATAATTCCAGCAATACTAGGTATCAGGGATATGGCATTTCCTCGTCTTAATAACTTTAGGTTTTGATTACTTCCTATCTCATTGGTCTTTTTGATGCTATCTATGCTTACAGGGGGTGCAGGAACAGGGTGAACTATTTACCCTCCTTTGAGCACTAGGATTTACAGGAGAGGGGTGTCTGTAGACTTAATAGTGCTGTCATTACATGTGGCGGGTTTATCTTCTATTCTTGCCTCTGTTAACATAATTTCTACAGTTTGGGGAACATATAAAGTTAGAGGTGTGAGTTTTGAAAAATTAACGTTGTTTACATGGTCTATTATGGTGACTTCAGGGTTGATTATTTTGACGGTTCCAGTTTTGGCAGCCGCTTTAACTATATTGCTTTTGGATCGTAATATAGTTACTACGTTTTTTGATCCAGCTGGGGGCGGAAGGGCCGTGATATATCAGCACTTGTTT
>37725282; Pomphorhynchus laevis haplotype SIsST1 cytochrome c oxidase subunit I (COI) gene, partial cds; mitochondrial
TATCNNANGNTGNNAGGTGTTTGGGAGGTAAATTTGAGGTATTTGGCTACTTGGGGATAGTGTATGCCCTGTTAAGAATTGGGGCCTTAGGGTGTTTGGTTTGGGCTCACCACATATTTACTGTAGGCTTGGATATCGATACACGTGCTTACTTCTCTGCGGCTTCTATGACTATTGCGGTACCCACTGGGATTAAGGTGTTTAGGTGGTTGGCTTCTATGTATGGCTTAAATACACCCCTAAATTCAACAGGTATGTGGGTTTTGGGGTTTATTTTGATGTTTGTTATTGGGGG
>72153577; Polyacanthorhynchus caballeroi cytochrome oxidase subunit I gene, partial cds; mitochondrial
TGTTATGTATTTTATTGTAAGGTTTTGGGGGGGTTTATTAGGGTTTAGTTTAAGGGGGGTGATTCGGTTAGAGTTGGGGTGTCCTGGGAGATGGATGGGGGCTGAGGGGGTTTATAATATGATAGTTACTTCTCATGCAGTGTTGATAGTGTTTTTTTTGGTTATGCCTGTGTTTATGGGTGGGTTTGGTAATTGATTAACCCCTATTTTGTTGGGGGTGAGAGATATGATTTATCCTCGTTTGAATAATTTTAGGTTTTTGTTAGTGCCTGTGGCTTTAAGGTTATTTTTAGGCTCTATGTTTATTGAGGGCCCACAAGCAGGGTGGACATATTACCCGCCCCTTTCTTTAGGTGAGTTTAGGGGATCAGTGAGTGTGGATGCTTCTATTTTAAGTTTACATTTTGTGGGTTTATCTTCTATTTTAGGTTCTATTAATATTATTTCTACTTTTTTGGGGGCAGTATTTAGCTCTTCGATTAAAATAGAACAGGTGGCTTTATTGGTGTGGGCTTTAGTGGTAGCAGCTGGTATGATTTTACTTACGGTGCCGGTGTTGGCGGGGGCGTTAGTTATGTTATTGTTGGATCGTAATTTTAATTCTAGGTTTTTTGATCCGTCAGGTGGGGGGAGGTTGGTGTTGTATCAACCCTGTTTT
>166836315; Pseudocorynosoma anatarium clone p2210 cytochrome oxidase subunit I gene, partial cds; mitochondrial
TTTTATATATGTTTTGGTTAGGGTATGGAGGGGTATAATGGGTTTCGGTTTAAGGATAATTATTCGGTTGGAGTTGGGTGGAGGAGGGCAATGGTTAGGGGATGAGTATTTGTATAATTTGATTGTTACTAGCCATGGGGTAATAATGTTATTCTTTTTGGTGATACCTATGTTTATAGGGGGTTTTGGGAATTGGCTAATTCCTGTGATATTAGGGCTGGAGGATATGTTATTGCCCCGGTTAAATAATTTAAGGTTTTTAATAGTACCTATGGCATTGTTTATGTTTTGTATGTCTATAGTGGTGAAAGGTAGAGCTGGGGGTTGGACAATATATCCACCATTAATTTTGGGGGATTATAGATCCAGGTTTTCTGTGGATTTGATAATTTTAAGACTCCATGTGGCAGGGTTGTCTTCTTTGTTGGGTTCTATTAATATTGTAGTTACTAGGGTGGTAGCCACTAAGGCTATAGGAAGGGTGGAGCGAGTACCTTTGTTAGTGTGGTCTTTAATGATTACTGCTGTTTTAGTTTTGTTAACTATTCCTGTATTGGCGGCAGCTTTAACTATGTTGTTGCTGGATCGTAATTTTAGGACAAGTTTCTTTGATCCTGTGGGGGGAGGGAGTCCTTTGTTATATCAGCATTTATTT
>89147309; Dollfusentis chandleri haplotype 3 cytochrome oxidase subunit I (COI) gene, partial cds; mitochondrial
GATTAGAACTAGGTAGTGGTGGGTTGTTAATTGGTGATGAGCATTTATATAATGTGTTAGTTACGAGTCATGCCATTATGATGGTCTTTTTCTTAGTAATACCTCTGTTTATAGGGGGTTTTGGTAATTGGATAATCCCTGTGATAGTGGGGTGTAGGGATATGTTATTCCCTCGTTTAAATAATTTAAGGTTTTTACTAGTTCCTATAAGGTTGGTATTATTTTTAGTGTCTATATATTTAGAGGGGGGTGGTGGAGGATGGACTATGTACCCACCCTTAATTTTAAGAAGGTACAGTCCTAGGATGTCTGTAGATATAATGGTGTTAAGTCTTCATATAGCAGGCCTATCTTCATTGTTAGGGTCAATTAATATTATTTTGACAAGAGTTATAGTTAGAGTTCTTCATGGGTTGGGGGAGGCTATCCCATTGTTGGTGTGGTCTTTACTAGTTACTGCTGGATTGGTTGTTTTAACTGTACCTGTCCTAGCTGCAGCTTTTACTATAATTTTA
>72153409; Koronacantha pectinaria cytochrome oxidase subunit I gene, partial cds; mitochondrial
GGTTTTATATTTTTTAGTTAGATTGTGAGGAGGATTAGTGGGTTTTAGGTTAAGATTACTTATCCGATTCGAGTTAGGATCCGGGGGTGTGGTTATTGGTGATGAACACTTGTATAATGTTTTAGTCACTAGGCATGCAATTATAATAGTTTTCTTTTTGGTAATACCTTTATTTATAGGAGGGTTTGGAAATTGAATAATGCCAATAATACTCGGGTGTAGGGACATACTTTTACCACGTTTAAATAATTTGAGGTTTTTGTTAGTGCCTGTAAGATTGATTTTGTTTTTAAGTTCATTACTAGTGGAAGGGGGAGGGGTGGGGTGAACAATGTACCCCCCTCTCACTTTGAGAGATTTTAGAAGAAGGGTATCAATAGATATGATGATTTTAAGTTTACATATTGCAGGTTTATCTTCATTATTAGGTTCTATTAACATCGTGTTAACCGGTGTGTTAGTGAGGGTTTATAGAGGAAGTGGTGATATAACACCTCTTTTAGTTTGGGCTCTATTAATTACAGCTGGTTTAGTACTTTTAACGGTTCCTGTTTTAGCTGCTGCTTTAACTATATTGTTGATAGATCGAAATTTTATAACTAGATTTTTTGATCCAGTTGGAGGGGGGAGTCCTCTATTATATCAACATTTATTT
>151564057; Polymorphus minutus cytochrome oxidase subunit I gene, partial cds; mitochondrial
GTTTATATATGTATTGGTTAGATTATGAAGAGGAGTGGTGGGATTTGGGTTTAGGTTGGTAATTCGTACAGAATTGGGAAGAGGGGGCCAGTGATTAGGGGATGAACAATTATATAATTTAATAGTGACTAGGCATGGGATTATAATACTATTCTTTTTGGTTATACCTATGTTTATAGGGGGATTTGGGAATTGACTCATCCCAGTGGTATTGGGTTTAAATGATATGTTATTACCACGTTTGAATAATTTAAGTTTTCTTATAGTCCCTTTGGCCTTATCTATGTTTTGTCTGGCTTTAATTATTAAGGGAGGAGGGGTAGGGTGGACTATGTATCCTCCTCTGGTATTAGGGGTGTATTCTCCCACTTTTTCTATAGATTTAATAATTTTGAGTCTCCATGTGGCGGGGATTTCTTCTTTGTTTGGCTCTATTAATATTATTGTTACGAGGATAGTAGGAGGAAAGGTATCAGGGAGTGTTGAACAAACTCCTTTAATTGTATGATCCTTATTGATTACTGCGTGGTTAGTGTTGTTAACTATTCCTGTTTTGGCTGCTGCTTTAACCATGCTATTATTAGATCGAAATTTTAGGACTAGATTTTTTGACCCTACTGGAGGTGGGAGGCCTCTATTATATCAGCATTTATTC
>71534708; Acanthocephalus lucii mitochondrial partial COI pseudogene, isolate GER
TTAATGTATATAGTGTTTGGTTTGTGGGGAGGGTTAGTGGGCGTATCATTGAGTTTAATTATTCGGTTGGAGTTAGGTGCTAGGGGGGTTTGGCTTGGGGATGAATATCTGTATAACATGGTTGTAACAACCCATGGGGTGATAATAGTATTCTTTTTGGTGATGCCCTTTATGATGGGTGGTTTTGGCAATTGGATATTACCTGTGATACTAGGACTAAGGGATATAGCACTTCCACGGTTAAATAACCTCAGATTCTTGATATTAGTTTTAGCTTTGGGGTTAAGTGGTCTGTCTATAGTTGTAGTAGGTGGTGCATCCGGGTGAACAATATACCCACCACTAATGTTAGGTGGTTACAGACCAAGGGCAGCAGTTGATTTAATAGTTTTAAGTTTGCATATTGTAGGGTAGTCCTCTATTTTTGGGGCTATCAATTTTATTGTGACATTATATGGGTATGCATTACAGGGTGGGGGTATGCATTACAAACCCCTCTTTTAGTCTGAGCAGAGATTGTGGCTGCTGGGTTGGTGCTTTTAACAGTTCCAGTCCTAGCAGCAGCTTTAACAATGGTTTTGATAGATCGTAATTTAGGGACAAGGTATTTTGACCCATGTGGG
>68138288; Moniliformis moniliformis cytochrome oxidase subunit I (COI) gene, partial cds; mitochondrial
GATCCTGTATATATTATCTGCTGTATGAGGGGGTATGATAGGGTTAATAATGAGTGTAATCATTCGTTTGGAGCTAGGGAGTGTGGGTAGACTTTTGGTGGATAATCATCTTTACAATGTAGTAGTAAGATCTCATGCTATTTTGATGATTTTCTTTTTAGTCATGCCTATTACTATAGGGGGGTTTGGAAACTGAATAGTTCCCATCATGTTAGGAGTGGGTGATATAGCTTTTCCACGTATAAATAATTTTAGGTTTTGGCTCCTTCCAGCATCATTGGCGGTTTTTTTAGCATCTTTGCTTATTGACGGGGCTGCTACAGGATGGACTTTGTATCCTCCCCTAAGGTCCTATGGGTTTAGCAGGGGGATTTCTGTTGATCTAATGATCTTGTCCCTCCATGTAGCCGGATTGTCATCTATTTTAGCTTCTATTAATATAATATCTACAGTATGGGGGGTATATAAAGAGATGGGGGTGAGTGTTGAGAAGTTAACTTTATTTGTATGATCATTGCTTGTTACCTCAGGTTTAGTCCTTGTGACAATACCTGTGCTAGCAGCTGCTCTGACGATGCTTTTATTGGATCGTAACTTAATAACAACTTTTTTTGATCCAGCTGGTGGGGGGAGGGCGATTATATTTCAGCATCTGTTT
>37788260; Echinorhynchus gadi cytochrome c oxidase subunit I gene, partial cds; mitochondrial
GTTAATGTATTTTTTGGTGAGGATTTGGGGTGGTTTGGTAGGTTTTAGTTTAAGCTTGTTGATTCGGTTAGAGTTGGGTTCTGGAGGGCAGTGAATGGGGGATGAGCATTTATATAATGTAGTTGTTACTGCACATGCTATTATAATGGTGTTCTTTTTAGTTATACCTATGTTTATAGGGGGTTTTGGTAATTGGTTAATGCCTGTTATATTAGGGTTGAGGGATATGGTGTTACCACGTTTAAATAATTTGAGGTTTTTAATTTTACCTTTTAGTCTTTTGCTTATGGCTTCGTCTTTGATGTTGAAAGGCGGTGGGGCCGGTTGGACAATGTACCCGCCATTGATATTAAGAGATTATAGTTCCGGTGTCTCAGTTGATATAATAATTTTGAGCTTACATTTAGCTGGTTTATCTTCTATTTTAGGGTCTATTAATGTGATGGTAACCGGGGTCGTAGGGTCTAAAATTGCTGGTAGTGTTGAGCAGTTACCATTGCTTATTTGAGCCTTGCTAGTGACAGCTGGGCTTGTGCTTTTGACTGTTCCTGTTTTAGCTGCGGCTTTAACAATGCTTTTGTTAGATCGTAATTTTAGGTCTAGTTTCTTTGATCCGACAGGAGGTGGGTCACCTTTACTATATCAACATTTATTT
>378813027; Rhadinorhynchus pristis isolate 6 cytochrome oxidase subunit I (COI) gene, partial cds; mitochondrial
TTATGAAGGGGTGTGATAGGGTTTAGTTTGAGGTTGGTGATTCGTTTAGAATTGGGTTCTGGCGGTCAGTGAATAGGGGATGAGTATTTATATAATTTAGTTGTTACCAGACATGGGGTTATGATGTTGTTTTTTCTTGTAATGCCTATGTTTATAGGCGGATTTGGGAATTGGTTGATGCCTGTTATAATGGGTTTGGAGGATATGGCTTTACCTCGTTTAAATAATTTGAGTTTTTTGATGGTACCTAGTGCTTTATTGCTGTTTATGTGTTCTATGGTTATTAAAGGTGGTACGGCAGGGTGGACTATATATCCSCCTTTAATGTTAGGGGATTATAGGTCTAGTGTTTCTGTGGATTTGATGATTTTAAGGTTACATATTGCAGGGTTATCTTCTATTTTAGGTTCTATTAATATTGTTGTAACAGGGGTTATCGGTAGGAAATCTTCTGGTAGAGTTGAACAGTTACCTTTATTGGTATGAGCTTTATTAGTAACG
>280983643; Southwellina hispida isolate 7 cytochrome oxidase subunit I gene, partial cds; mitochondrial
ATTTATGTATATTCTGGTAAGGGTTTGGAGGGGTGTAATAGGGTTTAGGTTGAGTATAGTAATTCGTTTAGAGTTGGGATCGGGAGGACAGTGATTAGGGGATGAGTATTTGTATAATTTGGTTGTAACTAGGCATGGGGTGATAATGTTGTTCTTTTTGGTAATACCTATGTTTATGGGAGGATTTGGAAATTGAATGATACCTATAATGTTAGGATTAGATGATATAGCTTTACCTCGGTTAAATAACTTGAGGTTTTTAATAGTACCTGTAGCTTTAGTGTTATTTAGGGTATCTATGGTGATTAAGGGAGGTAGGGCTGGATGGACTATGTATCCTCCTTTGATATTAAGTGAATACAGATCTTCTGTTTCGGTTGATATGATGATTTTGAGTTTACATGTGGCAGGTTTGTCGTCATTGTTAGGGTCAATTAATATTGTAGTTACTGGGGTGATTGGAAGGAAGATGGGTGGAAGAGTGGATCAAATTCCTTTGTTAGTTTGAGCACTTATAATTACAGCAGTTTTAGTGTTGTTAACTATTCCTGTATTAGCTGCTGCTTTGACAATAATGTTGTTGGATCGTAATTTTAGTACGAGTTATTTTGATCCTGCAGGAGGAGGAAGCCCGCTATTATATCAACATTTATTT
>72153379; Neoechinorhynchus saginata cytochrome oxidase subunit I gene, partial cds; mitochondrial
GATAATGTATTTTTTAATTAGAGTGTGAGGCGGTTTAGTAGGGTTCAGATTAAGAGGGTTAATTCGGTTGGAGCTCAGGGTTAGTGGCAGGTGGTTGGGAGGGGAGTCTTTATATAATATAGTCGTTACTAGGCATGCTATTATAATGGTATTTTTTCTTGTAATACCCTTGTTTATAGGGGGTTTGGGTAATCTTCTAACTCCGTTGATAGTCGGTTTAGAGGATATAGTATTTCCGCGACTTAATAATTTAAGGGTGTTGATGGTGTATGTCTCTTTGGGTTTATTTTGTTATTCTATGACACAAAGAGGCCCTCAAACAGGGTGAACGTTTTATCCTCCTTTATCCTCTTCTGATTTTAGAGGGGATCTAAGGGTGGATTTAAGAATCTTGAGTTTACATCTTTTAGGAGTCTCCTCTATTTTTAATTCATTAAATATCTTAAGTACGGTCAGTAGTGCTGTAGTTGGCGGGGTTGTTTGGTTTGAGCATATTTCTTTGTTTATTTGATCTTTATGCGTAACAAGGGTTTTAGTGGTTGTGAGGATCCCTGTATTAGCTGCAGCTTTGGCTATATTGTTGTTGGATCGTAATGTAAATTCGTCATTCTTTGACCCCAGGGGGTCCGGGGCGTTAGTACTGTATCAGCATTTATTT
>72153445; Transvena annulospinosa cytochrome oxidase subunit I gene, partial cds; mitochondrial
GGTGGTTTATTTTGTTTTGAGTGTGTGGAGGGGGTTTGTAGGGTACAGGTTGAGGGTGGTGGTTCGGCTGGAGTTGGGGAGTGGCGGGGTTTGGATGGGTGATGAAGAGCTTTATAATGTTTTGGTGACGAGCCACGCTGTGTTTATGGTGTTCTTTCTTGTGATGCCTGTCTTTATGGGGGCGTTTGGGAATTGGCTTTTACCTATGATGTTGGGTGTCGACGATATAGCCCTCCCCCGGCTGAACAACCTGAGTATGTTGTTGCTGATTTTGTCCATGGGGTTGGCGGCGGCGTCGTTGTGGTTGGGGAGGGGGAGGGCTGGGTGGACCATATATCCACCCCTGATGCTGCGGGATTACAGCCCTAGTGTGGGTGTGGATTTTTTGATTTTGAGTTTACATGTGTCTGGTTTATCTTCCATCTTGGGTGTGGTTAATATTTTGGTGACGTGTGGGTTAGCTGGGGGAGGGGTGGGGGGTGTGGACCGAGTGTGTATGTTTGTGTGAGCTATGGTGGTTACAGGTGCTTTGGTTGTGGTGTCTGTGCCGGTGTTGGCTGCGGCTTTATCTATGTTGGTCATAGATCGGTTTGTAGGGACAATGTTTTTCAACCCCTGTGGGGGAGGTTCACCGGTGCTCTATCAACACTTGTTT
>166836317; Andracantha gravida clone p1881 cytochrome oxidase subunit I gene, partial cds; mitochondrial
GTTGATATATGTGTTAGTAAGAGTTTGGAGGGGTGTGTTGGGTTTCGGTCTTAGACTAATTATTCGTTTGGAGTTGGGGTCTGGAGGACAGTGGATGGGGGATGAATATCTTTTTATAATGGTTGTAACTAGTCACGGTGTAATTATGCTTTTCTTTTTAGTTATGCCTATGTTTATAGGTGGGTTTGGGAACTGATTGATGCCTGTTATACTAGGGTTGGAGGATATGGCTCTTCCTCGTCTTAATAATTTAAGATTCTTGATAGTTCCTAGGGCAATGTTGTTATTTATGGCTTCTATGTTAGTAAAAGGTGGAAGGGCTGGGTGGACAATGTATCCGCCATTAATGTTGGCAGACTACAGTTCAAGGGTATCTGTTGATATAATAATTTTGAGACTACATATTGCAGGTTTATCTTCTCTTTTGGGTTCTATTAATATTGTAGTCACGGGGGTGGTGGGTAGTAAGATTTCAGGTGGAGTTGAGCAAACCCCTTTACTGGTTTGGGCTCTAATGATTACAGCAGTTCTGGTCTTGTTAACTATTCCTGTTTTAGCTGCTGCTCTGACAATGCTGTTGCTAGATCGAAATTTCAGAACTAGGTTTTTTGATCCTTCTGGGGGAGGCAGTCCTCTGTTATATCAACATTTATTC
>72153390; Illiosentis sp. MGV-2005 cytochrome oxidase subunit I gene, partial cds; mitochondrial
GTTGTATTATTTTGTTGTCAGATTATGGGGTGGATTGGTAGGGTTTAGGTTGAGTTTATTAATCCGACTAGAGTTGGGTTCAGGCGGGCTTCTTATTGGTGATGAGCATTTGTATAATGTTTTAGTTACAAGACATGCTATTATAATAGTGTTTTTTCTAGTTATACCTTTGTTTATAGGGGGTTTTGGGAATTGAATAATTCCTGTGATAGTTGGCTGTAGAGATATACTGTTTCCACGTCTTAATAATTTTAGTTTTCTTTTAGTTCCAATAAGTTTAGTGTTATTTTTAGCATCTATATATTTAGAAGGAGGCGGAAGGGGTTGGACAATGTACCCTCCGTTAATTTTAAGTAATTTTAGACCAAGTGTATCTATTGATATAATAGTTTTAAGATTACATATAGCAGGGTTGTCATCTTTATTGGGGTCTATTAATATTATTTTAACAAGGGTTATAGTTAGGGTATTACATGATTCTAGGGAGATAGTTCCATTATTGGTCTGATCATTAATGATTACAGCTGGGTTGGTTATTTTGACTGTTCCAGTTTTGGCAGCAGCTTTAACTATAATTTTAATAGATCGTAATTTTATAACAAGATTTTTCGACCCAGTAGGTGGGGGAAGGCCTTTATTATATCAGCATTTATTT
>72153535; Profilicollis altmani cytochrome oxidase subunit I gene, partial cds; mitochondrial
GTTGATATATGTGTTGGTAAGGTTATGGAGGGGGTTTATAGGATTTGGGTTGAGAATGGTGGTTCGTACTGAGTTAGGTAGAGGGGGCCAATGATTAGGTGATGAGCAATTGTACAATCTTATGGTAACTAGACATGGAGTAATGATATTATTCTTCTTGGTAATACCTATGTTTATAGGGGGATTTGGGAATTGACTTATTCCTGTTGTGTTAGGTTTAAATGATATGTTGTTGCCTCGCTTGAACAATTTAAGGTTCTTAATGTTGCCTTTGGCGTTAGTTATATTTTGTCTTTCGATGGTAATTAGGGGCGGTACAGCTGGTTGAACAATGTACCCTCCTTTAACTTTAGGGAGTTTTTCACCCTCATATTCAATGGACTTAATAATTTTGAGCCTTCATGTTGTAGGGGTGTCTTCTTTACTGGGGTCTGTAAACATCATTGTTACTAGGGTAGTTGGGGGAAAGGTTGGAGGGAGTGTAGAGCAAACTCCACTTATTGTTTGGTCATTAATTGTAACTGCGGTTTTGGTGGTTTTAACTATTCCTGTTTTAGCTGCTGCTTTAACAATACTTCTTTTAGATCGAAATTTTAGGACAAGGTTTTTTGACCCTACTGGGGGAGGTAGTCCTTTGTTATATCAGCACTTGTTT
>56699087; Leptorhynchoides thecatus isolate Oconto4 cytochrome oxidase subunit I (cox1) gene, partial cds; mitochondrial
TTTTAGTTTAAGTGTGATTATTCGATTAGAGTTAGGTGGTGGAGGTGTCATTTTAGGAGATGAGCACCTATATAATGTTTTAGTGACAAGACATGCTGTAATAATGGTTTTCTTTTTGGTTATGCCTCTTTTTATAGGTGGTTTTGGTAATTGGTTAATACCCGTAATATTAGGTTGTAGTGATATATTATTGCCACGATTAAATAATTTGAGTTTTTTAATAATTCCAATTAGTATTTTAGTTTTTTTATGTTCTTTAGTATTAGAGGGGGGTGGTGCAGGTTGAACTATATACCCCCCACTTGTTTTATTGGATTTTAGTAGTGGTGTCTCTATAGATATAATAATTTTGAGTTTACATATTGCAGGTTTATCTTCTATTTTGGGCTCTATTAATATTATATTGACAGGGGTTTTAGTTAGAGTTTTTAGGGGTAGTGATAGAATTCCCCTATTAGTGTGATCTTTGATGGTTACTGCTGGTCTAGTTATTTTGACAGTACCTGTACTTGCTGCAGCTTTGACAATACTGCTATTAGATCGGAACTTTATAACTAGTTTTTTTGATCCTGTAGGAGGGGGTAGCCCTTTATTGTATCAACATCTATTTTGGTTTTTTGGACATCCGGAGGTATATATTTTAATTTTACCGGGTTTTGGTATTATTTCTCATGTTATTATTGAAATAGGTGGTAAATTTGAAGTTTTTGGTTATTTAGGTATAGTGTATGCTATACTAAGTATTGGGATTTTAGGTAGTTTAGTGTGAGCTCATCATATATTTACAGTTGGTCTAGATATTGATACACGTGCTTATTTTAGAGCAGCTTCTATAACAATTGCAGTTCCTACAGGAATTAAGGTTTTTAGTTGATTAGCATCTATATACGGTGGTGTTGATTATAAAAGTAGCTTTTTAATATGAGTTTTGGGTTTCATTGTAATGTTTTTAATTGGTGGGTTGACTGGTGT
>161367284; Arhythmorhynchus frassoni cytochrome oxidase subunit I gene, partial cds; mitochondrial
GTTGATGTATGTGCTAGTCAGTTTGTGGAGAGGGGTAATGGGGCTGGGGCTAAGTATTCTTATTCGATTGGAGTTGGGTAGAGGGGGCGAATGGTTGGGGGATGAGCATTTGTATACATTGGTTGTAACAAGTCATGGTGTAATGATGTTATTTTTCTTGGTTATGCCACTTTTTATAGGGGGGTTTGGGAATTGATTAATGCCAGTTGTTTTGGGGCTAGGCGATATAATATTACCTCGGTTAAACAATTTAAGATTCTTGTTAGTACCCGTTGCTCTATTTCTGTTTTGTTTGTCAATATTAATTATGGGAGGGGGAGCAGGGTGGACTATATACCCACCCCTTATATTGAGGGGCTTTAGTCCAAGGTTTTCGGTAGACTTAATAATTTTGAGGTTGCATGTGGCGGGTTTATCTTCATTGTTGGGATCTGTTAATATTGTTGTCACTGGGGTAGTGGGGAGGTGGATGAGAGGAAGAGTTGAGCAGACTCCTTTGATCGTATGGGCTTTAATTGTTACGGCTGTATTAGTGTTGTTAACCATTCCTGTTTTGGCTGCTGCTTTAACCATGCTATTGTTGGACCGGAATTTTTCCACTAGGTTTTTTGACCCGTCAGGAGGGGGGAGACCACTGCTTTATCAACATCTTTTT
>68138284; Mediorhynchus sp. GCL-2002 cytochrome oxidase subunit I (COI) gene, partial cds; mitochondrial
TGTGATATATATAATGTCATCGGTATGAAGTGGTATTATAGGGGTGATAGTAAGAGTAGTTGTGCGTTTGGAATTAGGCTCAGTAGGGTCTTATTTATGTGATGATCATTTGTATAATATGATAGTAAGGGTTCATGCTATTTTGATGATTTTCTTTATAGCTATACCTGTTATGATGGGAGGGTTTGGTAATTGAATAGTTCCTGTTATGTTGGGAATTAGAGATATAGCTTTTCCTCGTTTGAATAATTTTAGATTTTGATTGTTACCTGTGGCTTTAGGGTTATTATTAATATCAATAGTATCAGGTGGAGCTGGTGCTGGATGAACTATGTATCCTCCGTTAAGGTCTTATGGGTTTAGATCTGGGGTTAGTATAGATTTATTGGTCTTATCTTTGCATGTGGCAGGTATTTCTTCTGTTCTTGCTTCGGTAAATATAGTATCAACTATTTGTGGGTCTTATAGTGAGTTCGGTTTACGCTTTGAAAAGCTTACGTTATTTATGTGATCGTTGTTAGTAACATCAGTGTTGATTATTATCACTGTTCCTGTGTTGGCTGCTGCATTAGTAATATTGTTATTAGATCGTAATATGGGGACATCTTATTTTGATCCAGTGGGTGGCGGAAGAGTGGTAATGTATCAGCATTTATTT
>307159117; Ibirhynchus dimorpha isolate DNA320 cytochrome oxidase subunit I (COI) gene, partial cds; mitochondrial
GTTTATATATATACTAGTGGGTTTATGAAGGGGTCTGGTTGGCTTTGGTTTAAGTTTAATTATTCGGGTAGAGTTGGGGTTTAGCGGTGAGTGGTTAGGGGATGAGTTTTTGTACAATTTGATTGTGACAAGCCATGGAGTAGTAATGTTATTTTTTCTAGTTATACCATTGTTTATAGGTGGTTTTGGTAATTGGTTTATTCCTGTGATGATGGGTTTAGGTGATATGGCTTTACCACGTCTTAATAATTTAAGGTTTTTGATGGTTCCAGTGGCTTTAATGTTTTTTTGCTCTTCAATATTAATTAAGGGTGGGGCTGCTGGTTGGACGATGTATCCTCCTTTAATATTAAAGGATTTTAGTGATAGAGTTTCTGTAGATTTAATGATTTTAAGATTACATATTGCTGGGCTTTCTTCAATCTTGGGGTCGGTAAATATTGTGGTTACAGGGGTAATGGGAAGAAAGGTTAGTGGTAGGGTAGATCAGCTTCCTTTATTGGTAACGTCTCTTATGATTACAGCTGTTTTAGTTTTGTTAACAGTTCCTGTCTTGGCTGCAGCTTTAACGATGTTGTTGTTAGATCGTAATTTTAGGACTTCTTATTTTGATCCGTCGGGTGGGGGTTCTCCTTTATTGTATCAGCATTTATTT
>72153483; Plagiorhynchus cylindraceus cytochrome oxidase subunit I gene, partial cds; mitochondrial
TTTGTTGTATATTTTAGTGGGGGTGTGGAGGGGTGTGATAGGATTTAGGTTGAGATTGATCATTCGTTTGGAGTTGGGGTTGGGGGGAGAATGGTTGGGGGATGAGCATTTGTATAATGTAGTCGTAACAGCTCATGCTGTAATGATGATTTTCTTTTTGGTAATGCCTGTTTTTATAGGGGGATTTGGGAATTGGCTGATGCCTAGAATATTGGGGCTAGGTGATATGGCTCTGCCTCGTCTTAATAATTTGAGATTTTTGCTTTTGCCTTGTAGGCTGATATTTTTTATAATTTCAATAATGGTTAGCGGTGGTGCTGGGGGTTGGACGATATATCCTCCTTTGGTATTAGGAGAGTTTATGTCTGGGAAGTCCATGGATTTAATAATTTTAAGGCTTCATGTTGCGGGGTTGTCTTCTTTGTTGGGTTCTATTAATTTATTAGTTACGGGAGTATTGGGGGGTCAGATAGGAGGAAGCGTAGAACAGTTACCTTTGATAGTATGATCTTTAATGATTACTGCTTTTTTGGTTCTTTTAACAATTCCGGTTCTTGCTGCTGCTTTAACCATGTTATTGTTAGATCGAAATTTGGGCACAAGATTCTTTAATCCTGTTGGTGGTGGTAGTCCTTTATTGTATCAACATATGTTT
>72153565; Floridosentis mugilis cytochrome oxidase subunit I gene, partial cds; mitochondrial
AATAATATATTTTTTAGTTAGAATTTGAGGAGGGTTATGCGGATTTGGGTTAAGAGGATTAATTCGACTTGAATTAAGAGCTTCGGGAAGATGGCTGGGTAGAGAGTCCCTCTACAATATAATTGTTACTAGCCATGCTATTATAATGGTGTTTTTTCTAGTGATGCCTTTATTTATAGGAGGCCTGGGGAATCTATTACTGCCAATAATATTGGGGCTTGAAGATATGGTATTTCCCCGTTTAAATAATTTAAGTGTCCTAATGGTATACTTATCTTTAGGTATATTCAGTTATTCTATGACCCAAATAGGGCCCCAAGCGGGTTGAACCTATTACMCTCCCTTGTCATTAACTGGATTTAGTAGGGATATTAGGGTAGATATCAGAATTTTGAGATTACATGTTCTAGGAGTGTCGTCAATTTTGAATTCTATCAATATTATTAGGAGATTTTTTATGGGGGTTGGAAGAATAGGGATAAAATTAGAACATGTTTCTCTATTTGTTTGGTCTTTAGGGGTAACTAGCATGTTAGTCATTTTATCTGTCCCAGTTTTAGCGGCAGCTCTTGCTATATTATTATTAGATCGAAATTTAAATTCTTCATTTTTTGACCCTAGAGGATCAGGGGCCATGGTCCTTTATCAACATTTGTTT
>72153502; Centrorhynchus sp. MGV-2005 cytochrome oxidase subunit I gene, partial cds; mitochondrial
GCTAATGTATATCGTGGTTAGGGTGTGGAGGGGCCTGGTAGGTCTGGGGTTGAGGCTGATTGTGCGGTTGGAGTTGGGAAGAGGAGGGCAGTGGATGGGGGACGAGCATTTGTATAATATGGTGGTTACAGGCCATGCTGTGATAATAGTATTCTTTTTGGTCATACCAATATTTATGGGAGGGTTTGGAAATTGGCTAATACCTGTAATATTAGGATTGGAAGATATGGCATTGCCGCGATTGAACAATTTAAGATTTTTGTTAATCCCGGTAGCTTTAATTATGTTTAGAGTATCGATAATAATTAAAGGAGGAGGAGCAGGGTGGACGATATACCCGCCACTCATGTTAAGGGATTATAGGTCTAGGGTATCTGCAGATTTGATGGTTTTGAGACTGCATGTTGCAGGTTTATCTTCTTTGTTGGGGTCTCTTAATATTATTGTGACTGGAGTAATGGGCGCTAAAGTTTCAGGGAGGGTGGAGCAGACGCCATTGCTAGTGTGGGCGCTCATGATTACAGGCGGGATAATTTTACTAACAGTACCTGTGTTGGCAGCGGCATTGACCATGTTATTGCTAGACCGGAATTTTAGGACAAGATTTTTTGATCCGACTGGGGGAGGAAGGCCAATTTTATATCAACACCTATGT
>72153490; Gorgorhynchoides bullocki cytochrome oxidase subunit I gene, partial cds; mitochondrial
TCTAAGGTATGTTTTGGTGAGGTTGTGAGGGGGAGGTGTGGGGTTTGGTTTAAGGTTGTTGATTCGTTTAGAGTTAGGGTGTGGAGGTCAGTGGCTGGGGGATGAATACTTATATAATATAGTTGTTACAAGGCATGCCGTTATGATGGTGTTTTTTTTAGTTATGCCGTTATTTATAGGGGGGTTTGGGAATTGGCTGATGCCTGTAATAATGGGTTTAGAAGATATGGCTTTACCTCGTTTAAATAATTTAAGATTCTTATTGGTACCTGTAGCTATACTGTTGTTTGTAAGGTCTATGCTGATTAAGGGGGGTGCTGCGGGGTGGACTATGTACCCACCATTAATATTATATGAGTACAGGTCGAGGGTTTCAACGGACATAATGATTCTTAGTCTACATTTGGCAGGAGTTTCATCATTGTTGGGTTCAATCAATATTGTGGTAACGGGGGTTGTTGGGGGCATGATTTCAGGTAGTGTAGAGCAAACACCATTATTGGTGTGGTCTTTGATAATTACTGCTGTTTTAGTATTATTAACTGTACCAGTGTTAGCTGCTGCTTTAACAATGCTGTTGTTAGATCGTAATTTTAGTACAAGATTCTTTGACCCTTCTGGTGGTGGCAGTCCTTTGTTGTATCAACACCTTTTT
>161367292; Hexaglandula corynosoma cytochrome oxidase subunit I gene, partial cds; mitochondrial
TTTCATGTATATATTAGTGGGCTTATGGAGTGGGTTAGTTGGTTTTGGCTTAAGAATAATTATTCGCACTGAGTTGGGGTTAGGTGGTCAATGGTTGGGTGATGAATACCTTTATAATTTAGTTGTAACTGGACATGGTGTTGTAATGTTATTCTTTTTAGTAATACCTTTGTTTATAGGTGGTTTTGGTAACTGGTTCATCCCTGTTATGATGGGGTTAAGAGATATAGCTTTACCTCGTTTAAATAATTTGAGATTTTTATTAGTGCCTGTAGCTTTATTATTATTTTGTTCATCAATGTTAATTAAAGGTGGCGCAGCTGGGTGAACTATATACCCGCCTCTTATATTAAAGGATTATAGGGACAGTGTTTCTGTTGATCTTATAATTTTTAGTTTACATATTGCAGGTATTTCTTCAATTTTGGGGTCTGTAAATATTGTTGTTACAGGGGTAATGGGTAGTAAATCAAGGGGGAGAGTTGACCAAATCCCTCTATTAGTAACTTCTTTAATGGTAACAGCTATTTTAGTCTTATTAACTGTACCTGTTTTAGCAGCTGCCTTGACCATACTATTGTTGGACCGAAATTTTAGAACTAGATATTTTGACCCCTCAGGAGGGGGTTCTCCTTTATTATATCAGCACTTATTT
>350627357; Tenuiproboscis sp. NKS-2011 isolate TpLa01 cytochrome oxidase subunit I (COI) gene, partial cds; mitochondrial
CATAAAGATATTGGGTTAATGTATGTTTTGGTCGGAGTCTGAGGGGGTTTGATGGGATTTTCTATGAGGTTGTTAATTCGGTTGGAGTTAGGTAGGGGAGGTGTTTGAATGGGTAGGGAGGCTATTTATAATGTTATGGTGACTAGCCATGCTGTTATGATAGTATTTTTTCTGGTTATACCAGTATTTATGGGTGGCTTTGGTAATTGATTAATACCTGTTATGTTGGGTCTAGGGGATATAGCCCTCCCCCGTTTGAACAATTTAAGTCTGATTCTTCTGCTCTCTAGGATGGGGATTATAGGTGTATCTCTTCTTCTTGGTGGAGGTGGAGCAGGTTGAACAATGTATCCCCCACTCATGTTGAGGGAGTACAGGTCTGGCGTGGCTGTTGATTTAATAGTTTTAAGGCTTCATGTGGTTGGTTTGTCATCTATTTTAGGGTCTATTAATATTTTGGTTACCTGAGTGGCGGGTAGGAGCGTTGTTTATAGGGTGGAGCAAGTTCCTTTGTTTGTATGGGCTTTAGTTACTACAGCAGCTTTGGTCATTTTAACAGTGCCAGTGTTAGCTGCAGCTTTGACTATACTGTTGATGGATCGTAACTTAAATGCTAGGTTTTTTGACCCATGTGGTGGGGGTTCTCCTATTTTGTATCAGCATTTATTTTGATTTTTTG
>68138292; Oncicola sp. GCL-2002 cytochrome oxidase subunit I (COI) gene, partial cds; mitochondrial
GATGATATATTTTATTTCTTCATTATGGAGAGGTTTGATAGGGGTTGTAATAAGGTTAATTATTCGTTTAGAGCTGGGAAGGGTTGGGTCGTTACTAATGGACGACCACTTGTATAATGTGCTAGTTGGATCACATGCTGTTATAATGATTTTCTTTTTAGCAATACCGGTGATAATAGGAGGGTTTGGTAATTGGCTAATTCCTATTATGTTGGGAGTAGGGGATATAGCTTTTCCACGGTTAAATAATTTTAGGTTTTGACTACTTCCAGTTTCTATGACGTTTATAATAATGTCCCTGATGATAGGGGGTTCTGGTTCAGGGTGGACTATTTACCCTCCTTTAAGTAGGTGGGTTTATAGAAGTGGAGCATCTGTGGATTTGATGGTTTTAGCCTTACATGTGGCGGGTATTTCATCTGTATTAGCTTCTGTGAATCTGATGGCCACTGTATGGGGTGCATGTAGTGATAGTGGGGTAAGTTTTGAGAAGTTGACTTTATTTACATGGTCTTTGATGGTCACTGCAGGGCTGATTATTTTAACTGTTCCTGTTTTAGCAGCAGCTTTAACCATATTGTTGTTGGACCGAAATTTAATGACTACTTTCTTTGACCCTTCTGGAGGGGGTAGGGTGATTATGTATCAGCATTTGTTT
>285029346; Paranais litoralis cytochrome oxidase subunit I (COI) gene, partial cds; mitochondrial
GGTACAAGAATGCTAATTCGAATTGAATTAGCACAACCCGGATCATTCCTAGGCTCAGATCAATTATATAACACTTTAGTGACGGCACATGCATTCTTAATAATTTTCTTCTTAGTAATGCCAGTATTTATTGGTGGATTTGGAAATTGACTTCTACCCTTAATACTAGGTGCTCCTGACATAGCCTTCCCACGAATAAATAATCTTAGATTTTGACTACTTCCACCTTCATTAATTCTATTAGTAGCATCTGCTGCAGTGGAAAAAGGTGCAGGAACAGGATGAACAGTATATCCACCTTTATCTAGAAATCTAGCTCATGCTGGACCTTCAGTAGATATGGCTATTTTCTCTCTACATCTAGCTGGTGCTTCATCTATTTTAGGGGCAGTAAACTTCATTACTACAGTAATGAATATACGATGAAATGGAATACGACTTGAACGTCTACCATTATTCGTATGAGCCGTTCTACTAACAGTTATTCTATTACTTCTCTCACTACCGGTTCTCGCTGGGGCCATTACCATGCTTTTAACAGATCGAAACCTTAATACATCATTCTTCGACCCTGCAGGAGGAGGAGATCCAATTTTATATCAACATTTATTCTGATTCTTCGGACACCCAGAAGTATATATTTTAATTTTACCAGCATTTGGGGCAATTTCTCATATCGTAGCCCATAATACTGCTAAACTAGAACCATTTGGAACACTTGGAATAATTTACGCAATAATTGGAATTTCAATTGTAGGATTTATTGTGTGAGCTCATCACATATTCACAGTAGGACTAGACGTAGATACGCGAGCATATTTTACTGCAGCAACTATAATTATTGCTGTTCCTACTGGAATTAAAGTATTTAGTTGACTAGCAACAATTTATGGTGCTAAAATTAAATACACCGTAACAATATTATGATCCCTTGGATTTATTTTCCTATTTACCGTAGGTGGATTAACTGGAATTATGCTATCTAATTCATCATTAGACATTATACTTCATGACACTTATTACGTAGTAGCACACTTCCACTACGTACTAAGAATGGGTGCAGTATTTGCAATTTTTGCAGCAATATGCCACTGATTCCCATTAATGTTCGGGGTTACACTTCATCAACGATGAGCTAAAACACAATTCTTTATGATGTTCATTGGTGTAAATGTAACATTTTTCCCTCAACATTT
>348609302; Cistenides ehlersi voucher Cehl23 cytochrome oxidase subunit I (COI) gene, partial cds; mitochondrial
TCGAATTAGGGCAACCAGGCTCATTCTTAGGAAGAGACCAGCTATATAACACCATTGTTACCGCACATGCTTTTCTTATAATTTTCTTTCTTGTTATACCTGTATTTATTGGTGGCTTCGGTAACTGATTAGTACCTCTGATATTAGCTGCCCCAGATATAGCATTCCCACGCATAAATAATATAAGGTTCTGGCTACTTCCCCCTGCCCTTATTCTTCTCCTCAGCTCTGCTGCAGTAGAGAAAGGGGTTGGAACTGGTTGAACTGTCTATCCTCCACTATCAAGAAACCTGGCTCATGCTGGACCCTCCGTAGACCTAGCTATTTTTTCACTACACTTAGCAGGTATTTCTTCTATTTTAGGTGCAATCAACTTTATTACAACAGTAATTAATATACGGTCTAAAGGACTCCGATTAGAGCGTGTTCCACTATTCGTATGAGCCGTCAAAATCACTGCTATTTTACTGTTGTTATCCCTTCCTGTCCTTGCAGGTGCAATCACTATACTCTTAACAGACCGAAACCTAAACACCTCTTTCTT
>300875976; Allolobophora chlorotica voucher Acy42 cytochrome oxidase subunit 1 (COI) gene, partial cds; mitochondrial
AACTCTATACTTTATTTTAGGCGTCTGAGCAGGAATAGTGGGGGCTGGTATAAGACTCCTAATTCGAATTGAGCTAAGACAGCCGGGAGCATTTCTAGGAAGGGATCAACTCTATAACACTATTGTAACTGCTCACGCATTTGTAATAATTTTCTTTCTAGTAATACCTGTATTTATTGGGGGGTTCGGTAATTGACTTCTGCCTTTAATACTTGGAGCCCCTGACATGGCATTCCCACGTCTTAACAACATAAGATTTTGACTCCTTCCCCCATCACTAATCCTTCTAGTATCCTCTGCTGCAGTAGAAAAGGGTGCGGGAACTGGATGAACTGTTTATCCACCCCTAGCAAGAAACATTGCTCATGCCGGCCCATCTGTAGACTTAGCTATTTTTTCTCTTCATTTAGCAGGTGCTTCATCAATCTTGGGTGCCATTAATTTTATTACTACTGTTATTAATATACGATGAAGAGGCTTACGACTTGAACGAATCCCATTATTCGTTTGAGCCGTACTAATTACAGTGGTCCTTCTACTCTTATCCTTACCAGTATTAGCCGGTGCAATTACTATACTACTTACCGATCGAAATCTAAATACCTCCTTCTTTGACCCTGCTGGAGGTGGGGATCCAATCCTATATCAACACTTATTC
>316990409; Lumbricillus lineatus isolate CE983 cytochrome oxidase subunit I (COI) gene, partial cds; mitochondrial
ACATTATATTTTATTCTAGGAGTATGAGCTGGCATACTAGGGGCAGCCATAAGACTTTTAATTCGAATTGAATTAAGACAACCTGGCGCTTTCCTAGGAAGGGACCAATTATACAATACAATTGTAACCGCTCATGCATTTTTGATAATTTTTTTCTTAGTTATACCAGTATTTATTGGTGGATTTGGTAACTGATTAATTCCTCTAATATTAGGAGCTCCTGATATAGCATTTCCTCGTCTTAATAATATAAGATTTTGACTTTTACCCCCAGCTCTATTACTCTTAGTTTCTTCTGCTGCAGTTGAAAAAGGTGCTGGGACTGGTTGAACAGTGTACCCTCCCTTGGCAAGAAATTTAGCTCATGCCGGCCCATCCGTAGATTTAGCAATTTTTTCTCTACATCTAGCTGGTGCTTCATCTATTCTAGGTGCAGTAAACTTTATCACTACTGTGGTCAATATGCGTTGACAAGGTCTTCGTCTAGAACGAATTCCACTTTTTGTATGAGCTGTAGTAATCACCACTGTTCTTCTACTTTTATCTCTTCCAGTTCTAGCAGGAGCAATTACTATACTTCTTACTGATCGTAATTTAAATACTTCATTTTTTGACCCAGCTGGTGGTGGAGATCCTGTTCTTTATCAACACTTATTT
>374082077; Namalycastis elobeyensis isolate AQPE10 cytochrome c oxidase subunit I (COI) gene, partial cds; mitochondrial
GGGTGTCCAAAAAATCAAAATAGGCGTTGATATAGGACTGGATCGCCTCCACCGGCTGGGTCGAAGAAGGCCGTATTGAGATTACGGTCGGTTAGGAGCATGGTAATTGCTCCTGCTACCACTGGGAGGGATAGGAGGAGTAGGATACCGGTAATTATTACTGACCATACAAATTTGGGGACTCGTTCTAGGCGGAGTCCTTTTGTGCGTATTTTTATTACTGTGGTAATGAAGTTTAATGCTCCTAAAATGGAAAAGACTCCGGCTAAGTGGAAAGAGAAAATTGCTAAGTCAACTGAGGGACCTGCATGGGCGATATTACCTGCTAAAGGGGGGTACACTGTTCACCCTGTTCCAACACCTTTTTCTACTGCTGCGGATGCAATAAGTAGGGTGAGTGAGGGAGGAAAAATTCAAAATCTTATATTGTTTAATCGGGGGAATGCTATGTCGGGTGCCCCTAGTATTAATGGTACTAATCAATTGCCAAAGCCACCGATTATTACTGGTATAACGAGAAAGAAAATTATTAGGAAGGCGTGGGCAGTTACAATGGTATTATATAGTTGATCTCTACCAAGAAATGCGCCTGGTTGACCTAATTCGATTCGGATTAAAAGTCTTATATATGTACCTAAAAGTCCAGCTCATGCACCGAAAATTAAATATATATTGCCGATGTCTTTGTGATGGGGGGAGAAA
>19850193; Amphicteis dalmatica cytochrome oxidase subunit 1 gene, partial cds; mitochondrial gene for mitochondrial product
GGACAACCAGGCTCATTTTTAGGAAGAGACCAATTATATAACACAATTGTTACTGCCCACGCATTCTTAATAATTTTCTTTCTTGTTATACCCGTTTTTATCGGAGGATTCGGAAACTGACTGCTACCTCTTATACTAGGGTCTCCAGATATAGCATTCCCACGTCTAAACAATCTAAGATTTTGGTTACTCCCTCCAGCTCTTACCCTGCTTTTAGAATCAGCAGCAGTAGAAAAAGGAGCCGGAACAGGATGGACAGTATACCCCCCTTTAGCCAGGAACATTGCTCATAGAGGACCATCAGTAGATTTTGCTATTTTTTCTCTTCACCTAGCCGGAATTTCATCAATTCTAGGAGCATTAAATTTTATTACTACTATCATAAACATACGTCTAAAGAAATACGAACTAGAAAATATTCCCTTATTTGTATGAGCTGTTTTTGTAACAGTAATTCTTCTTCTACTCTCTCTCCCAGTGTTAGCAGGAGCAATCACCATGCTTCTTACAGACCGAAACATTAATACATCTTTTTTTGACCCTTCTGGAGGAGGAGATCCTATTCTATATCAACATCTATTTTGATTTTTTGGTCACCCAGAGGTATATATTTTAATTCTTCCTGGATTCGGAGCTATTTCACACATTGTAACAGACGGATCAGGTAAACTTCAACCATTTGGAAGATTAGGAATAATCTATGCCATGATTGGCATTGGAATCCTAGGTTTTATTGTATGAGCCCATCATATATATACAGTAGGAATAGATGTAGATACTCGGGCATACTTTACAGCAGCAACTATAATTATTGCTGTTCCAACAGGAATCAAAGTGTTCAGATGACTAGCAACCCTGTTTGGGTCAAAAAAAGAATTTGATGTCCCAGTTGTATGAGCACTAGGATTTATTTTTCTTTTCACTGTAGGAGGACTTACAGGAATTGTTCTATCAAACGCCTCTTTAGACGCATCATTACACGATACCTATTATGTAACAGCCCATTTTCATTATGTATTAAGAATAGGAGCC
>37789360; Notostomum cyclostomum isolate Ncyc_Pi1 cytochrome c oxidase subunit I gene, partial cds; mitochondrial
ACTTTATATTTTATTTTTGGAGCTTGATCAGCTATATTAGGAACATCTATAAGATTAATTATCCGATCTGAATTAGCTCAGCCAGGAAAACTCCTTGAAAATGATCAAATTTATAATACTATAATTACCGCTCATGGTCTTATTATAATTTTTTTTATAGTAATACCTATTTTAATTGGGGGTTTTGGAAATTGGTTGATCCCCTTAATAATTGGGGCTCCAGACATGGCTTTTCCACGTTTAAATAATTTAAGATTTTGACTTCTACCTCCGTCTTTAATTATACTATTAGGTTCTTCTTTAGTAGAAAACGGTGCTGGCACAGGATGAACTGTATATCCTCCATTAGCTTCTAATATATCTCATTCAGGTCCTTCAGTAGATATAGCTATTTTTTCATTGCATTTAGCAGGTGTGTCATCAATTTTAGGAGCTTTAAATTTTATTACTACTGTAATTAACATGCGCTGAGAAGGTTTAAAATTAGAACGACTGCCGTTATTTGTATGAGCCGTATTTATCACAGTAATTTTATTACTCCTATCACTACCAGTGTTAGCTGCAGCTATTACTATATTATTAACAGACCGTAATTTAAATACCACCTTTTTTGACCCTGTTGGAGGGGGAGATCCAATCTTATATCAACATTTATTTTG
>304416390; Neoamphitrite robusta CMC02 voucher BIOUG<CAN>:BC031 cytochrome oxidase subunit 1 (COI) gene, partial cds; mitochondrial
TATTTTATTTTTGGAATTTGGGGGGGGTTACTGGGGACCTCTATAAGGCTACTAATCCGAATCGAATTAGGGCAACCCGGAGCCTTCCTCGGAAGAGACCAATTATACAACACAGTAGTCACAGCCCATGGTCTACTAATAATTTTCTTTTTAGTTATACCAATCCTTATTGGGGGGTTTGGAAACTGATTACTCCCACTTATACTAGGTGCCCCAGATATAGCATTCCCACGAATAAACAATATAAGATTCTGGCTGCTGCCCCCTGCCTTACTCCTCTTACTTAGCTCTGCCGCAGTCGAAAAAGGTGCAGGGACAGGATGAACTGTATACCCGCCACTATCAAGAAATCTAGCACATGCTGGGCCATCTGTGGACCTAGCTATCTTCTCTCTTCATTTGGCTGGAATCTCCTCTATTCTAGGAGCAATCAACTTTATTACTACTGTAGCTAATATACGGTGAAAAGGGCTACGCCTAGAACGAATCCCATTATTCGTTTGAGCTGTTAACATCACCGTGATTCTGCTTCTATTATCCTTACCAGTTCTAGCAGGTGCAATCACTATACTACTAACAGACCGAAATGTCAACACATCTTTTTTTGACCCGTCCGGAGGAGGGGACCCAATCTTATACCAACATTTATTT
>307695968; Ilyodrilus templetoni isolate CE282 cytochrome oxidase subunit I (COI) gene, partial cds; mitochondrial
AATTTTATATTTAATTTTTGGGACATGAGCCGGAATAGTAGGTACTGGAACTAGATTACTAATTCGATTTGAATTAGCTCAACCAGGATCTTTTCTAGGAAGAGATCAACTTTATAATACCCTGGTTACGGCGCATGCCTTCCTTATAATTTTCTTCCTGGTAATACCAGTATTCGTCGGTGGATTTGGAAACTACCTGGTTCCCTTAATACTTGGGGCACCTGACATGGCATTTCCACGACTAAATAATCTTAGATTTTGACTCCTACCCCCATCTCTAATTCTACTTGTTGCATCTGCTGCTGTTGAAAAAGGAGCAGGCACAGGATGAACTGTTTACCCCCCACTAGCTGGGAATCTAGCTCACTCAGGACCCTCTGTAGATCTGGCCATCTTCTCCCTTCACTTAGCGGGAATTTCATCCATTTTAGGGGCTATTAATTTTATTACCACAATAATTAATATACGATGAAAAGGTATACGATTAGAACGAATTCCTCTATTTGTATGAGCAATTATTATTACAGTAATTCTTCTCCTTCTAACTCTTCCAGTTCTAGCTGGCGCTATTACGATACTACTAACTGATCGAAATCTCAATACTTCGTTCTTTGATCCAGCTGGAGGTGGAGACCCTGTCCTTTATCAACACTTATTC
>5791605; Marsupiobdella africana cytochrome c oxidase subunit I gene, mitochondrial gene encoding mitochondrial protein, partial cds
ACACTATATTTTATATTTGGAGCTTGAGCTGCAATATTAGGAACAGCTATAAGAATTATTATTCGTATTGAATTAGCTCAACCTGGCTCATTTTTATGTAATGATCAATTATATAATTGTATTATTACAGCACATGGATTAATTATAATTTTTTTTATGGTAATACCAATTTTAATTGGTGGGTTTGGAAATTGATTAGTTCCTCTAATAATTGGAGCTCCAGATATAGCATTCCCTCGACTAAATAATTTAAGTTTTTGGCTTTTACCCCCTTCTTTAATTTTACTTGTAACATCTGCTTTAGTAGAAAAAGGTGTAGGGACAGGATGAACTGTATATCCTCCATTAGCAGCTAATATAGCCCATTCAGGGCCATCTGTTGATTTAGCGATTTTTTCCTTACATTTAGCAGGAGCATCATCAATTCTAGGTTCATTAAACTTTATTACAACTATTATTAATATGCGTTGAAATGGGATAACTTTAGAACGGTTACCTTTATTTGTCTGAGCGGTATTTATTACAGTCATTTTATTATTACTTTCGTTACCAGTTCTTGCAGCCGCAATTACCATATTATTAACTGACCGAAACTTAAATACATCCTTTTTTGACCCTGTTGGGGGTGGAGATCCTGTACTATATCAACAC
>57634844; Barbronia sp. EB-2004 cytochrome c oxidase subunit I (COI) gene, partial cds; mitochondrial
CTTTATAGTAATACCTATTTTAATTGGTGGGTTCGGAAACTGACTAATTCCTCTTATAATCGGGGCACCAGATATAGCCTTTCCACGATTAAATAACTTAAGGTTTTGACTCCTACCACCCTCTATAATTATATTAGTATTTTCAGCATTTGTGGAAAATGGAGTAGGAACAGGATGAACTGTATATCCACCATTAGCCCTTAATATAGCCCATTCAGGACCATCAGTAGATATAGCAATCTTCTCATTACATCTAGCAGGAGCCTCTTCTATTCTAGGTTCATTAAATTTCATTTCAACTGTAATAAATATACGATGAAAAGGGATAACACCAGAGCGAATTCCACTATTTATTTGGTC
>307695970; Psammoryctides barbatus isolate CE289 cytochrome oxidase subunit I (COI) gene, partial cds; mitochondrial
TACTTTATATTTAATTTTTGGCTTATGAGCTGGGATGGTCGGAACTGGAACTAGTTTATTAATTCGTATAGAACTCGCTCAACCAGGATCATTCCTTGGAAGAGACCAGTTATATAACACACTAGTAACAGCACATGCTTTCCTAATAATCTTCTTCCTAGTAATACCCGTATTTATTGGTGGGTTTGGTAATTGACTTCTACCTTTAATACTTGGAGCACCAGATATAGCTTTCCCACGCCTAAACAATTTAAGATTTTGATTATTACCTCCATCCCTTATTCTTCTTGTATCATCTGCTGCTGTTGAAAAAGGTGCTGGAACAGGATGAACAGTATATCCACCACTAGCTGGTAACCTGGCACACTCTGGCCCTTCTGTAGACCTGGCTATTTTCTCTCTTCATTTAGCTGGTGCCGCATCTATTTTAGGAGCCATTAATTTTATTACTACTATAATTAATATACGGTGAAAAGGAATACGATTAGAGCGAATTCCTCTATTTGTGTGAGCTGTAATCATTACAGTAATTCTTCTTTTATTAACCCTTCCAGTATTAGCCGGTGCAATTACTATACTACTAACAGATCGAAATCTAAATACATCATTCTTCGATCCTGCTGGTGGTGGGGATCCTGTTCTTTATCAACACTTATTC
>246149397; Lamellisabella denticulata isolate AT622-G4 cytochrome oxidase subunit I (COI) gene, partial cds; mitochondrial
CTTCTTCCTTTAATATTAGGAGCTCCTGATATAGCTTTTCCTCGTGTTAATAATTTAGGGTTTTGACTTCTCCCTCCTGCAGTAATCCTTCTAGTGATATCTGCTTTTATTGAAAAAGGAGCCGGAACTGGATGAACAGTTTATCCTCCTCTAGCTTCAAATCTAGCTCATGCAGGTCCTTCTATTGATCTTGCAATCTTTTCTATTCATTTATCAGGGTTATCCTCAATCCTCGGTTCAATCAATTTTATTACAACAGTGATAAACATACGTTATAAAGGACTACGTTTAGAACGAGTTCCTTTATATGTATGAAGAGTAAAACTTACTGCAATTCTTCTTCTTTTATCAGTTCCTATTTTAGCTGGGGGTCTTACTATATTATTAACAGATCGAAACTTAAATACTTCATTTTTTGATCCTAGAGGAGGAGGCGATCCTGTTTTATTTCAGCATTTATTTTGATTCTTTGGTCATCCAGAAGTTTATATCTTAATTTTACCTGGTTTTGGTTTAATTTCTCATCTTGTAACTCATTATACTTCAAAACTAGAACCATTTGGATCCTTAGGCATAATTTATGCTATAATAGGAATTGGCTTAATTGGTTTTCTAGTATGAGCTCATCATATATTTACTATTGGTATAGATGTTGATACTCGTGCATATTTTACAGCTGCAACTATAATTATTGCAGTTCCTACTGGAATTAAAATTTTCAGTTGACTAGCTACTATTCATGGATCTAAAATTAACTACTCAACACCTATAATATGAGTAATTGGTTTTATTTTTTTATTTACTGTAGGAGGTTTAACAGGATTAGTTTTAGGTAATTGCTCTTTAGATA
>304416398; Nephtys sp. CMC04 voucher BIOUG<CAN>:BAMPOL0336 cytochrome oxidase subunit 1 (COI) gene, partial cds; mitochondrial
GGTACGCTTTATTTTATTTTTGGTACCTGAGCTGGCTTACTTGGTACTTCCATAAGGCTTCTCATTCGAGCAGAACTCGGCCAACCAGGCGCTCTTCTAGGCAGAGATCAGCTTTATAACACAATTGTTACAGCTCATGCTTTTCTAATAATTTTTTTTCTCGTTATACCAGTAATAATTGGGGGATTCGGAAATTGACTTGTTCCTCTTATATTAGGGGCACCAGACATGGCTTTTCCTCGACTGAACAATATATCATTTTGACTCCTCCCCCCCTCTCTTATTCTTCTAGTTATATCCGCTGCTGTTGAAAAAGGAGTTGGAACAGGCTGAACAGTCTACCCCCCTTTATCTAGAAATATTGCTCACGCAGGCGCTAGTGTCGATTTAGCTATTTTTTCCCTTCATCTCGCAGGTGCTTCTTCAATTCTTGGAGCTGTAAATTTTATTACTACTGTAATAAATATACGCTGAAAAGGATTACGATTAGAACGTGTCCCTCTGTTTGTCTGAGCAGTGAAAATTACCGCTATCCTTCTCCTTCTTTCTCTTCCAGTTCTCGCAGGAGCAATTACTATGCTCTTAACAGACCGAAATTTAAACACCTCT
>325301027; Philaemon cf. grandis EB-2010 isolate PHGR cytochrome c oxidase subunit I (COI) gene, partial cds; mitochondrial
TGGTCAACAAATCATAAAGATATTGGAACTCTATATTTTATTTTTGGTTCATGATCTGCTATAATTGGTACATCTCTAAGAATAATTATTCGTATTGAACTATCTCAACCAGGTATATTATTAGGAGATGATCAAATTTATAATACTTTAGTTACTGCTCATGGACTTGTAATAATTTTTTTTGTAGTTATACCTATTTTAATTGGTGGGTTTGGAAACTGATTATTACCTTTAATAATTGGTGCTCCTGATATAGCATTCCCTCGTTTAAATAATTTAAGATTTTGATTATTACCACCTTCAATAATTTTATTGTTATCTTCATCTTTAATTGAAAGTGGTGTTGGAACTGGTTGAACTATTTATCCTCCTTTAGCTGATAATATAGGACATTCAGGTATATCAATAGATATAGCTATTTTTTCATTACATCTTGCTGGTGTATCATCTATTTTAGGCTCATTAAATTTTATTACAACAGTTATAAATATACGATGAGAAGGAATAAGACCTGATCGAGTTCCATTATTTATTTGATCTGTAGTAATTACTACAATTTTATTATTACTATCTTTGCCTGTATTAGCAGCAGCTATTACTATATTACTATTAGATCGAAATATTAATACTTCTTTTTTTGACCCTGTTGGTGGAGGAGATCCTATTTTATTTCAACATTTATTTTGATTTTTTGGTCACCCTGAAGGNNNNNNNNNNNNNNNNNNNNNNNNNNNNNNNNNNNNNNNNNNNNNNNNNNNNNNNNNNNNNNNNNNNNNNNNNNNNNNNNNNNNNNNNNNNNNNNNNNNNNNNNNNNNNNNNNNNNNNNNNNNNNNNNNNNNNNNNNNNNNNNNNNNNNNNNNNNNNNNNNNNNNNNNNNNNNNNNNTCCTGTTCTTGCTGGTGCTATTACAATTATTGCTGTTCCAACTGGAATTAAAGTATTTAGTTGATTAGCAACTATTTATGGTTCAAAAATTTATTTTAATCCTACTATAATATGAACATTAGGCTTTGTATTTTTATTTACTACTGGTGGTTTAACTGGAATTGTTTTATCTAATTCATCAATTGATGTAATTCTTCATGATACTTATTACGTAGTAGCACATTTTCACTATGTATTAAGAATAGGAGCTGTATTTGCTATTTTTGCTGCATTTAATCATTGATATTCTTTATTTACTGGTGTAGGTTTAAATCCTAAATTATCCTCAGCTCATTTTATTATTATATTTATTGGTGTAAATTTAACTTTTTTTCCTCAACATTATTTAGGTCTCAGTGGTATACCACGACGATAT
>304416712; Protodorvillea gracilis voucher BIOUG<CAN>:BAMPOL0148 cytochrome oxidase subunit 1 (COI) gene, partial cds; mitochondrial
CTTTGCTGCATGAGCAGGACTTCTTGGCACATCTATAAGTCTTTTAATCCGGGCAGAATTAGGCCAACCTGGAGCCCTCTTAGGAAATGACCAACTTTACAACACCATTGTTACCGCCCATGCTTTTTTAATGATCTTTTTTCTTGTTATACCTATAATAATTGGAGGGTTTGGTAACTGACTTCTACCTCTTATATTAGGAGCACCAGATATAGCATTCCCCCGACTAAATAATATAAGATTCTGGCTACTACCCCCCTCCCTAACGCTATTGGTTATATCCGCAGCCGTAGAAAAAGGAGCAGGTACAGGCTGAACAGTTTACCCCCCTCTTGCGTCCAATATCGCCCATGCGGGCCCATCTGTAGACCTGGCAATTTTTTCCCTCCACTTAGCTGGTATTAGGTCTATTTTAGGTGCGCTAAACTTTATTACCACAGTTGTTAATATACGATGAAAAGGCCTTCGTTTAGAACGAGTCCCCCTATTTGTCTGAGCAGTTAAAATTACAGCTATTCTCCTACTACTCTCCCTTCCAGTATTAGCCGGAGCTATTACTATACTACTTACAGACCGTAACCTAAACACTGCTTTCTTTGACCCCTCAGGAGG
>18182285; Xironidrilus formosus cytochrome c oxidase subunit I (COI) gene, partial cds; mitochondrial gene for mitochondrial product
CATGCATATAAGATAGTTGCGGCAACAAATCATAATAGATACGGGTGCGACTTAGCACAACCGGGGTCATTTTTAGAAAATGATCAGATATATAACTGTATAATTACAGCTCATGGATTAATTATAATTCTTTTCATAGTTATACCTATCTTAATTGGAGGATTTGGTAATTGATTAATTCCATTAATAATTGGAGCACCAGACATAGCATTTCCCCGATTAAATAATCTTAGGTTTTGATTGTTACCACCATCTATAATTGTATTAGTTACATCTGCTTTAGTAGAAAAGGGGGTAGGAACAGGATGAACAGTTTATCCACCTCTCGCTAGGAATATTGCTCACGCTGGACCATCTGTGGACCTAGCCATCTTTTACTTACATCTAGCTGGAGCTTCATCCATTTTAGGCTCTTTAAACTTTATAACTACTGTATTAAATATACGTTGACAAGGTATACAAATTGAACGTCTCCCATTATTCGTTTGAGCAGTATTTATTACAGTAATTTTACTATTACTTTCCCTCCCAGTTTTAGCTGCTGCTATTACTATACTTCTTACTGATCGTAATTTAAATACTACTTTCTTCGACCCTATGGGTGGTGGGGACCCAGTATTATATCAACA
>37789364; Trulliobdella capitis isolate Trul_L cytochrome c oxidase subunit I gene, partial cds; mitochondrial
GCATATACTTTATTTTTGGTGCTTGATCAGGTATATTAGGGACATCAATAAGGTTTATTATTCGAGCAGAATTATCTCAACCTGGTATACTATTAGAAAGAGATCAAATTTATAATTCAATAATTACTGCACACGGTTTAATTATAATTTTTTTTATGGTAATACCTATTTTAATTGGTGGTTTTGGTAATTGATTAATTCCACTAATAATTGGATCACCTGATATAGCGTTCCCACGTTTAAATAATTTGAGGTTTTGGCTACTACCCCCTTCACTTATCCTGTTACTAGGATCAGCCCTAGTAGAAAGAGGTGTAGGTACTGGTTGGACATTATACCCTCCCCTATCATCAAACATGGCACATTCTGGACCATCAGTAGACATAGCTATTTTTTCTCTACATTTAGCAGGTATTTCATCAATTCTTGGAGCATTAAATTTTATTACAACTATTTTAAATATACGATGAAATGGTTTGGAATTAGAGCGAATACCACTATTTGTGTGATCTGTATTAATTACAGTAGTATTACTTCTTTTATCACTTCCTGTGCTAGCTGCAGCTATTACTATATTATTAACAGATCGAAATTTAAACACAACATTTTTTGACCCTGTTGGGGGTGGAGATCCAATCTTATATCAACACTTATTTTG
>304416332; Megalomma splendida voucher BIOUG<CAN>:BAMPOL0350 cytochrome oxidase subunit 1 (COI) gene, partial cds; mitochondrial
TCTATTTGGTATTTGATCAGGCCTCATAGGAACTGCTATAAGAGTTATTATTCGGACAGAGCTTGGCCAACCAGGCTCTTTACTAGGTAGAGACCAATTATACAATACTATTGTCACCTCTCATGCTTTTTTAATAATTTTTTTTCTTGTTATGCCAACCCTTATTGGGGGCTTTGGAAATTGACTCCTGCCCCTGATATTAGGTAGACCGGATATAGCTTTTCCGCGGTTAAATAATATAAGATTTTGGCTTCTGCCCCCATCCTTGTTTTTACTTCTCTCATCTTCCCTAGTAGAAAAAGGGGCAGGAACAGGTTGGACTGTCTACCCCCCCCTGTCTAGTAATATTGCTCATGCAGGACCCTCAGTAGACCTGGCTATTTTCTCTTTACACCTAGCGGGTATTTCCTCTATCCTTGGAGCCCTAAACTTTATTTCCACTGTGATAAACATACGGTCCAAAGAGTATCTCCTAGAACGTGTGCCGCTATTTGTGTGGGCCGTCAAAATCACTGTGATCCTTCTTCTGGTCTCCTTACCAGTATTAGCTGGGGCTATCACAATGCTTTTAACAGACCGTAATTTTAACACCTCCTTCTTCGACCCTACAGGGGGGGGTGACCCTATTCTTTATCAGCACCTATT
>37789354; Crangonobdella sp. PT-2003 isolate Crang_D cytochrome c oxidase subunit I gene, partial cds; mitochondrial
ACCTTATATTTTATTTTTGGTGCTTGATCAGCAATGTTAGGCACTTCAATAAGATTTATTATTCGATCTGAGTTATCTCAACCAGGTAATTTATTGGAAAATGATCAAATTTATAATTCTATAATTACAGCTCATGGACTTATTATAATTTTTTTTATAGTTATACCAATTTTAATTGGGGGGTTTGGAAATTGATTAATCCCTCTAATAATTGGAGCTCCTGATATAGCTTTTCCTCGTCTTAATAATTTAAGATTTTGACTACTACCTCCTTCATTAATTATATTATTAGGATCATCTATAGTAGAAAGAGGTGCAGGTACAGGTTGAACAGTTTACCCACCTTTAGCATCTAATATAGCACATTCAGGCCCTTCAGTTGATATAGCTATTTTCTCTCTTCATTTAGCAGGAGTATCCTCTATTTTAGGAGCTTTAAATTTTATCACTACAGTTCTTAATATACGATGAGAAGGCTTAAAATTAGAACGAATACCTTTATTTGTATGATCAGTATTTATTACAGTTGTATTATTATTATTATCCCTTCCTGTATTAGCAGCAGCTATCACTATATTATTAACTGATCGTAATTTAAATACAACTTTTTTTGATCCAGTAGGAGGGGGAGNCCCAATCCTATACCAACATTTATTT
>89521132; Piscicola milneri cytochrome c oxidase subunit I gene, partial cds; mitochondrial
ACATTATATTTTATTTTTGGAGCATGAGCTGCAATATTAGGAACTTCAATAAGATTTGTTATTCGATCTGAACTATCACAACCAGGTAGATTAATTGAGAACGATCAAATTTATAATTCTATAATTACAGCTCATGGTTTAATTATAATTTTTTTTATAGTAATACCTATTTTAATTGGAGGTTTTGGAAATTGATTAATTCCATTAATAATCGGTGCTCCAGATATAGCTTTCCCACGACTAAATAATTTAAGATTTTGATTACTACCACCATCTTTAATTATACTTTTAATATCTGCTATAGTAGAAAGTGGTGTAGGTACTGGATGAACAGTATATCCACCATTATCATCAAATATAGCTCACTCAGGTCCTTCTGTAGATTTAGCTATTTTTTCGTTACATTTAGCTGGAATTTCATCTATTTTAGGAGCATTAAATTTTATTACAACAGTAATTAATATACGTTGAGAAGGTATAAAATTAGAGCGATTGCCATTATTTGTATGATCTGTTTTAATTACTGTTGTATTATTGTTATTATCACTACCTGTATTAGCAGCAGCTATTACTATATTACTTACTGATCGTAATTTAAATACAACATTTTTTGATCCAGTTGGGGGTGGAGATCCAATTTTATATCAACATTTATTTTGATTTTT
>283448538; Branchipolynoe symmytilida isolate Bsym32 cytochrome oxidase subunit I (COI) gene, partial cds; mitochondrial
GACTAATCATTCGAGCCGAACTTGGGCAACCAGGAGCCCTTCTTGGGAGAGACCAGCTTTATAACACAGTCGTCACTGCCCATGCATTTTTAATAATTTTCTTCTTAGTAATACCTGTGCTAGTTGGTGGTTTCGGAAATTGACTAGTACCATTAATATTAGGTGCCCCAGACATAGCATTCCCTCGCCTAAATAATATAAGATTTTGATTACTGCCTCCTTCCCTTATTCTCCTTCTCGCATCAGCGGCAGTAGAAAAGGGGGCAGGTACTGGTTGAACTGTTTACCCTCCTTTATCAAGAAACATTGCCCATGCAGGTCCCTCAGTAGATCTTGCTATTTTCTCCCTACATATTGCAGGAGCCTCATCCATCCTAGGAGCCCTAAATATTATTACTACTGTTATTAATATACGTTATAAAGGGTTACGTTTGGAACGTGTCCCCTTATTTGTATGATCTATACTTATTACCGTAGTCCTTCTCCTTCTTTCTCTCCCCGTACTAGCAGGTGCTATTACCATACTCCTAACAGA
>304417614; Tharyx sp. CMC01 voucher BIOUG<CAN>:08PROBE-0274 cytochrome oxidase subunit 1 (COI) gene, partial cds; mitochondrial
CTATTAATCCGTGCAGAACTAGGCCAACCAGGCCCCCTTCTCGGCAGAGACCAAATTTATAACGTTCTCGTAACCGCCCATGCATTCTTAATAATCTTCTTCCTTGTTATACCCGTGTTTATTGGCGGCTTTGGAAACTGACTAGTCCCACTTATACTTGCTGCCCCAGACATGGCATTCCCCCGACTAAATAATATAAGATTCTGACTTCTACCCCCGTCCTTAACCCTCCTTGTAATATCTGCCGTTGTGGAACAAGGGGCTGGAACAGGATGAACTGTATACCCCCCCCTGTCAAGAAACGTTTCACACAGCGGTCCTTCCGTAGACCTGGCAATCTTCTCCCTCCATCTTGCAGGTGTCTCCTCTATCCTTAGCTCTATTAATTTCATTACAACAGCAAAAAACATGCGCCCTAAAGGTCTCTCCCCAGAACGCATGCCCTTATTTGTGTGAAGGGTAGCTATTACCACCGTTCTTCTTCTTCTCTCCCTGCCAGTTCTTGCTGGGGCTATTACTATGCTTCTCACAGACCGAAACCTAAACACCTCATTCTTCA
>39547339; Macrobdella ditetra cytochrome c oxidase subunit I (COI) gene, partial cds; mitochondrial
GGCTCTGCACTAGTAGGAACCTCAATAAGACTAATTATTCGAATTGAATTAGCTCAACCTGGTTCATTTTTAGGTAATGATCAAATTTATAATACTATTGTAACTGCCCATGGGTTAATTATAATTTTTTTTATGGTTATACCTATTTTAATTGGAGGATTTGGAAATTGATTAATTCCATTAATAATTGGTTCTCCTGATATAGCTTTTCCACGTCTTAATAATTTAAGATTTTGATTACTTCCACCATCTTTAACTATACTTTTTTGTTCATCTATAGTTGAAAATGGTGTAGGAACTGGATGGACTATTTATCCTCCATTAGCAGACAATATTGCTCATTCAGGTCCATCTGTTGATATAGCAATTTTTTCACTTCATTTAGCTGGAGCTTCTTCTATTCTAGGTTCATTAAATTTTATTACTACTGTTATTAATATACGTTGAAAAGGAATAACTATAGAACGAATTCCTTTATTTATTTGATCTGTAGTTATTACTACTGCTCTCTTATTACTATCTTTACCTGTATTAGCTGCTGCAATTACAATATTACTTACAGATCGTAATTTAAATACTAGATTTTTTGATCCTATAGGTGGAGGAGATCCAATTTTATTTCAAC
>61652113; Paramphinome jeffreysii cytochrome oxidase subunit I (COI) gene, partial cds; mitochondrial
GGTCAACAAATCATAAAGATATTGGCACCATATATATAATCTTCGGAGTTTGAGCAGGACTACTCGGAACCTCAATAAGGATTTTAATTCGCACAGAGCTCGGGCAGCCCGGAGCTTTTCTAGGAAGAGACCAACTTTACAATACCATCGTTACCGCCCACGCATTTCTTATAATCTTCTTTCTAGTAATACCTATAATAATTGGCGGATTTGGCAACTGACTGGTACCACTTATATTAGCGGCACCTGATATAGCATTTCCTCGACTAAATAATATAAGATTTTGACTACTTCCCCCCTCTCTAACACTACTTGTATTTTCAGCCGCAGTAGAAAAAGGGGCCGGAACAGGCTGAACCGTATACCCTCCATTATCCAGAAATCTCGCCCATGCCGGACCCTCCGTAGACCTGGCCATTTTCTCGTTACACCTGGCGGGAGTGTCATCAATTTTGGCCTCCTTAAACTTTATCACAACAACCATTAACATGCGAGTTGAAGGAATACAAATAGAACGGGTACCACTGTTTATTTGATCTATTCTAATTACAACTATTTTACTGTTACTATCCCTCCCCGTTCTCGCCGGAGCAATTACAATACTACTTACGGACCGAAACTTAAATACCGCGTTCTTCGACCCCGCAGGAGGAGGAGACCCAGTGCTCTACCAGCACTTATTCTGGTTTTTTGGGCACCCAGAAGTATATATTCTTATTCTCCCTGGGTTTGGGATAATCTCACATGTGGTCTCTCACCACGCAGCAAAAGAAGAACCCTTCGGAACACTCGGCATAATCTACGCCATACTCGGAATTGGTATTTTAGGTTTTATTGTCTGAGCCCATCACATATTTACAGTAGGAATAGACGTAGATACCCGTGCCTATTTCACCGCAGCTACTATAATCATTGCTGTCCCCACTGGAATTAAAGTATTTAGATGGTTGGCAACAATCCACGGAGCAAAAGTAAGCTACGACACCCCGATGCTCTGAGCTTTAGGATTCATTTTCTTATTCACCCTTGGCGGACTAACCGGAATCATCCTCTCAAACTCCTCATTAGATATTATACTACACGACACCTACTATGTCACAGCCCACTTTCACTACGTTCTTAGAATGGGCGCTGTATTTGCAGTATTCGCAGGATTTAACCATTGGTACCCTTTAATAACAGGCTTAGTATTACACCCACGATGATCAGCCGCACAATTTTTCCTTATATTCATCGGAGTAAACCTTACCTTCTTCCCCCAACACTTCCTAGGACTAAGCGG
>318064079; Eumida ockelmanni voucher SMNH 110631 cytochrome oxidase subunit I (COI) gene, partial cds; mitochondrial
AACTTTATATATAATTTTTGGAATTTGGTCTGGGTTGCTAGGGACTTCTATAAGAATATTAATTCGAGCTGAATTGGGCCAGCCCGGGGCTTTATTGGGGAGTGATCAATTATATAACACAATTGTAACTGCTCATGCTTTCCTTATAATTTTCTTTTTGGTTATGCCTGTTATAATTGGAGGGTTTGGAAATTGGTTAGTTCCTTTAATATTAGGAGCCCCGGATATGGCTTTTCCTCGCTTAAATAATATAAGATTTTGATTACTACCGCCATCTTTGGTAATATTATTAGCTTCGGCTGCAGTAGAACAAGGAGCAGGGACAGGATGGACTGTGTACCCCCCTCTTTCAAGAAATATTGCTCATGCAGGGCCTTCTGTGGATTTTGCTATTTTTTCTCTTCATTTAGCTGGGATTTCTTCCATTTTGGCTTCTATTAACTTTATTACTACAGCGATAAATATGCGTTCAAGAGGTTTACGACTAGAGCGTGTTCCTTTGTTTGTGTGATCTGTAGGTATTACTGCTTTATTACTATTATTATCTTTGCCCGTTTTGGCTGGAGCTATTACAATATTATTAACTGATCGGAATTTAAATACTTCTTTTTTTGACCCGGCTGGAGGTGGTGATCCTATTTTGTACCAACATTTATTT
>95925796; Psamathe fusca voucher SMNH 83516 cytochrome oxidase subunit I (COI) gene, partial cds; mitochondrial
AACACTTTACTTCGTATTCGGGGCGTGAGCCGGACTTTTAGGAACATCTATAAGACTATTAATTCGAGCTGAATTAGGCCAACCAGGGGCTCTCTTAGGGAGAGACCAATTATACAATACAATTGTAACTGCTCACGCATTCCTTATAATTTTCTTTTTAGTTATGCCAGTTATAATTGGCGGGTTTGGAWACTGATTAGTACCACTTATATTAGGATTACCAGACATAGCATTCCCACGAATAAATAATATAAGATTTTGACTACTCCCACCATCTCTAACTCTTTTAATTGCTTCGGCTGCCGCTGAAAAAGGAGTTGGAACAGGATGAACTGTTTACCCCCCGCTTGCAGGAAACATCGCTCATGCCGGACCATCCGTAGACATAGCAATTTTTAGTTTACACCTTGCAGGGGCCTCCTCAATTCTAGGAGCAGTTAACTTTATTTCAACTGTAATAAATATACGAAGAACAGGGTACCGGTTAGAACGAGTTCCTTTATTTGTTTGAGCCGTTAAAATTACAGCCGTCCTCCTTYTTTTATCTCTACCAGTACTAGCCGGAGCCATTACAATACTATTAACAGACCGAAACCTTAATACCTCTTTTTTTGATCCAGCAGGAGGGGGAGACC
>305653187; Euclymene zonalis CMC02 voucher BIOUG<CAN>:HUNTSPOL0322 cytochrome oxidase subunit 1 (COI) gene, partial cds; mitochondrial
GGTACAATATACTTTATACTGGGCACATGAGGCGGTCTATTAGGCACATCAATAAGGCTATTAATCCGTATTGAACTAGGCCAACCGGGACCTTTCTTAGGTAGCGACCAATTGTATAACACAATTGTCACAGCCCATGCTTTTCTAATAATTTTCTTCATGGTCATGCCCATCTTTATTGGCGGGTTTGGTAACTGATTAGTCCCCCTAATATTAGGGGCCCCCGATATAGCTTTCCCACGAATAAATAATCTAAGCTTTTGACTTTTACCACCATCTCTAACCCTACTTCTTACATCATCCGCCGTAGAAAAAGGAGTTGGCACCGGATGAACTGTATACCCCCCTCTATCTAGAGGATTAGCCCATGCAGGCCCATCAGTAGACTTGGCTATTTTCTCTCTACACTTAGCGGGAGCTTCTAGAATCCTAGGAGCAATTAATTTTATTAGAACAGCTATTAACATACGCCCTAAAGCCCTTCAATTAGAAAAAATGCCATTATTCGTATGATCTGTAAAAATTACAGCCATTTTATTATTGCTATCTTTACCTGTTTTAGCAGGGGCAATTACTATACTGTTAACTGACCGTAATCTAAATACGGCTTTTTTTGACCCCGCCGGAGGGGGCGACCCTATCCTATACCAACACTTATTT
>304416838; Typosyllis sp. CMC01 voucher BIOUG<CAN>:BAMPOL0064 cytochrome oxidase subunit 1 (COI) gene, partial cds; mitochondrial
ATTTTTTATTAGGAATTTGGGCTGGCTTATCAGGATCATCTATAAGGATTTTGATTCGAGCAGAGCTAGGCCAACCAGGATCCTTATTAGGAAGGGATCAGCTATATAATACTATTGTGACAGCACATGCTTTTTTAATAATTTTCTTTTTAGTAATACCTGTTATAATTGGTGGATTTGGAAACTGATTATCTCCTTTAACCTTATCAGCACCAGATATAAGGTTCCCTCGAATAAATAATATAAGATTATGACTACTGATTCCAGCCCTAATACTCTTACTAGGAAGAACCCTTGTAGAAAAGGGTGCAGGAACTGGATGAACTGTTTATCCTCCCTTATCTGGTAGCACAGCACATAGAGGTCCACCAGTGGACATAGCAATTTTTTCTCTCCATTTAGCAGGAGCAAGGTCAATTTTAGGAGCTGCTAACTTTATTGCTACTTTAATCAACATACGCCTCAAAAAACAAAAATCTGACAAAATACCTTTATTCCCTTGATCAGTAATCCTAACAGCAATTTTACTCCTTCTCTCACTCCCTGTACTAGCTGGGGCTATTACAATACTCCTCACTGATCGAAACCTTAATACCACCTTTTTTGACTCAGGAGGGGGAGGAGATCCCATTCTATATC
>18182281; Sathodrilus attenuatus cytochrome c oxidase subunit I (COI) gene, partial cds; mitochondrial gene for mitochondrial product
GCTTGATCAGGTATAGTAGGAACTGCTATAAGAATTATCATTCGAATAGAACTAGCTCAACCTGGTTCACTTCTTCAAAACAGACAACTATATAATTCATTAATTACAGCTCACGGCTTAATTATAATTTTTTTTATAGTTATACCTATCTTAATTGGAGGATTTGGAAATTGATTGCTACCTTTAATACTAGGAACACCAGATATAGCTTTCCCTCGATTAAATAATTTAAGCTTTTGATTATTACCTTCCTCAATTATTTTACTAATCTCATCCGCATTAGTAGAATCAGGAGTAGGGAGAGGTTGAACTCTATATCCTCCATTAGCTAGACTTCCAGCTCATGAAGGGCCTTCTGTAGACCTTGCTATTTTCTCAATTCATTTAGCTGGAGCTTCTTCAATTTTAGGTGCTTTAAACTTTATAACCACAGTAATAAATATACGATGGAATGGAATAACATTAGATAAAATTCCTTTATTCGTATGAGCTACCTTTATTACAGTAATTATACTTCTTCTTTCTTTACCTGTATTAGCTGGTGCTATTACTATATTACTGACAGATCGAAATTTTAACACTTCATTTTTTGACCCTGCTGGAGGAGGAGACCCTATTCTTTTCCAAAC
>3005618; Heterochaeta costata cytochrome oxidase subunit I gene, mitochondrial gene encoding mitochondrial protein, partial cds
ACTAGTCTTTTAATCCGTCTAGAATTAGCACAACCAGGATCATTTCTTGGAAGGGATCAACTCTACAATACCCTAATTACTGCCCATGGATTCTTAATAATTTTCTTTATAGTAATACCTGTATTTATTGGCGGATTTGGGAACTGACTTTTACCTTTAATATTAGGAGCACCTGATATGGCTTTTCCTCGATTAAACAACTTAAGATTTTGATTACTCCCACCTTCTCTTATTCTACTAGTATCTTCAGCTGCTGTAGAAAAAGGCGCTGGAACAGGATGAACTGTATATCCACCTCTATCGGGAAACCTAGCCCATTCTGGTCCATCTGTAGACTTAGCAATCTTTTCCCTACACTTAGCTGGTGCCGCTTCAATTCTAGGTGCCATCAATTTTATCACTACCGTAATTAACATACGATGAAAAGGAATACGTTTAGAACGAATCCCACTATTCGTATGAGCAGTAATTATTACAGTAATTCTCCTCCTCCTAACTCTCCCTGTATTAGCTGGTGCCATTACAATACTTCTAACCGATCGAAACCTAAATACATCATTTTTCGATCTGCCG
>304416292; Lepidasthenia berkeleyae voucher BIOUG<CAN>:BAMPOL0272 cytochrome oxidase subunit 1 (COI) gene, partial cds; mitochondrial
GGTACCCTTTATTTTATTTTTGGAACTTGATCTGGTTTACTGGGCACTTCTATAAGACTTCTCATCCGCGCAGAGCTTGGTCAACCAGGCTCTTTACTAGGAAGAGACCAACTATATAACACTATTGTAACAGCTCATGCTTTCTTAATAATTTTCTTTTTAGTTATACCTGTTTTAGTAGGAGGTTTCGGAAATTGACTAATTCCTCTAATATTAGGCGCACCTGATATAGCATTTCCCCGTCTAAACAATATAAGGTTTTGATTACTACCTCCTTCTCTTATTCTTTTATTATCCTCTAGAGCTGTAGAAAAAGGTGTTGGTACAGGTTGAACCGTTTATCCTCCACTAGCCAGTAATATTGCTCATGCCGGACCATCCGTAGATCTTGCAATTTTTTCATTACATATCGCAGGAGTCTCTTCAATTCTAGGAGCCTTAAATTTTATTACAACTGTTATTAATATACGATACAAAGGCTTACGACTTGAACGAGTTCCTTTATTTGTTTGAGCCGCTAAAATTACTGCTATTCTCTTACTTCTTTCACTCCCAGTCCTAGCAGGAGCTATTACTATATTATTAACTGACCGTAATTTAAATACTGCCTTTTTTGATCCAGCTGGAGGGGGTGACCCCGTACTTTATCAACACTTATT
>304416056; Axiothella rubrocincta voucher BIOUG<CAN>:BAMPOL0144 cytochrome oxidase subunit 1 (COI) gene, partial cds; mitochondrial
ATTCGAATTGAACTAGGTCAACCAGGACCATTTTTAGGTAGAGACCAGCTCTATAATACTATTGTTACAGCTCACGCTTTTCTTATAATTTTTTTTATAGTAATACCAATCTTTATTGGAGGATTTGGCAATTGACTAGTACCACTTATATTAGGTGCACCAGATATAGCTTTTCCACGAATAAATAATATAAGGTTTTGACTTCTCCCTCCCTCACTAACTCTTTTATTAGCTAGAGCAGCTGTAGAAAAGGGGGTTGGTACCGGATGAACAGTCTACCCTCCTTTATCTAGAAATCTGGCACACGCAGGCCCATCAGTAGACCTAGCCATTTTTTCGCTACACTTAGCAGGAGCATCAAGAATTTTAGGGGCTATTAATTTTATTACAACAGCAATTAATATACGATCTGAAGGGTTACAATTAGAACGTATACCATTATTTGTCTGATCTGTAAAAATTACAGCAATTCTTTTATTACTTTCACTACCTGTACTTGCAGGAGCAATTACTATACTCTTAACGGACCGAAATTTAAACAC
>325662791; Varichaetadrilus bizkaiensis voucher Vb01 cytochrome oxidase subunit I gene, partial cds; mitochondrial
AACCTTATACATCATTTACGGCCTTTGAAGGGGGATAGTTGGAACAGGTACAAGAATTTTAATTCGCTTAGAATTAGCTCAACCTGGATCATTCCTTGGAAGAGATCAATTATTCAACACTCTAGTAACCGCCCATGCATTTTTAATAATCTTCTTTATGGTAATACCTATATATATTGGTGGATTTGGTAACTGACTTGTACCTCTTATACTAGGTGCACCAGATATGGCCTTCCCACGACTAAATAATCTTAGCTTTTGATTAATACCCCCATCTTTACTCCTATGTGTATCCTCAGCAGCAGTAGAAAAAGGGGCTGGTACAGGTTGAACTGTATACCCTCCATTAGCTAGAAACCTGGCCCATTCAGGCCCATCAGTTGATTTAGCAATTTTCTCATTACATTTAGCTGGTGCCTCTTCAATTCTCGCAGCAATTAACTTTATTACAACCATAATCAATATACGATGACTTGGAATGCGTTTAGAACGAATTCCTTTATTCGTGTGATCTGTAATTATCACTGTTCTTCTTCTACTTCTCACCTTACCAGTTCTAGCAGGAGCTATTACTATACTACTAACAGACCGAAATCTAAATACCTCATTCTTCGATCCTGCGGGAGGGGGTGATCCTGTACTATATCAACACTTATTT
>300792700; Palpiphitime lipovskyae voucher SMNH106238 cytochrome oxidase subunit I (COI) gene, partial cds; mitochondrial
CATAAAGATATTGGAACTTTATACTTTCTATTTGGAATTTGAGGGGGACTCCTAGGAACCGCTATAAGAATTCTTATTCGTGTTGAATTAGGACAACCTGGAGCTTTTCTAGGATCTGATCAATTATATAACTCTATTGTTACAGCTCATGCTTTTCTTATAATTTTCTTCATAGTAATACCTGTAATAGTGGGTGGATTTGGAAATTGAATACTTCCATTAATATTAGGAGCACCAGATATAGCTTTTCCTCGACTTAATAATATAAGATTTTGATTACTACCCCCATCTCTTATTTTATTAGTAATAAGAGCTATTGTTGAAAAAGGTGTTGGAACAGGGTGAACTATTTACCCACCTTTATCTGGAAACATTTCTCATAGTGGACCCTCTGTAGACCTAGCCATTTTCTCCCTTCATTTAGCGGGAATCAGATCAATTTTAGGGGCCTTAAATTTTATTACAACTGTAATCAATATACGCTCTCCTGTAATACATTTTGAACGTATTCCTTTATTTGTTTGATCAATTAAAATTACAGCTGTCCTACTTTTACTTTCTCTACCCGTATTAGCTGGAGCAATCACTATACTTTTAACAGATCGAAATTTAAATACAGCCTTTTTTGACCCTGCTGGAGGTGGAGACCCTGTTCTCTATCAACATTTATTTTGATTCTTCGGACACCCAGAAGTA
>46488669; Ceratonereis longiceratophora AMW24392 cytochrome oxidase subunit I (COI) gene, partial cds; mitochondrial
GGACAACCAGGCGCATTKCTAGGAAGAGATCAAATTTATAATGTTATTGTTACCGCCCATGCATTTTTGATAATCTTCTTTTTAGCAATGCCTGTATTTATTGGTKGGTTTGATAACTGACTTATATCTTTATTTTTAGGTGCTCCTGATATAGCATTCCCACGAATAAATAATATAAGATTTTGACTTTTACCGCCCTCTCTTATTCTTCTTGTATCTTCTGCAGCAGTTGAACAAGGAGCTTGGACAGGATGACCTGTATACCCCCCACCTGCAGCCAATATTTCACACAGAGGTCCCTCTGTAGACCTTGCTATTTTCTCTTTACATCTTGCTGGAGTTTCTTCTATTTTAGGATCAATTAATTTTATTACAACAGTACGAAATATACGACCTAAGG
>359719241; Pontoscolex corethrurus isolate SR-04-E5B cytochrome C oxidase subunit I (COX1) gene, partial cds; mitochondrial
TGTGAGCCGGAATGATTGGGGCCGGAATAAGTCTCCTTATTCGAATTGAACTAAGCCAACCAGGTGCATTTCTAGGCAGAGACCAGCTATACAATACAATCGTTACAGCACATGCATTTATTATAATTTTCTTCCTAGTAATACCAGTATTTATTGGGGGGTTCGGCAACTGACTTCTACCTCTAATACTCGGAGCCCCAGACATAGCCTTTCCACGACTAAATAATATAAGATTCTGACTTCTACCACCATCACTTATTCTATTAGTGAGATCAGCCGCTGTAGAAAAGGGGGCAGGAACAGGATGAACTGTTTATCCACCCCTAGCAAGAAATATTGCTCATGCAGGTCCATCAGTGGACCTAGCCATCTTCTCTCTTCACTTAGCAGGTGCATCATCCATCTTAGGAGCAATCAACTTCATTACCACAGTCATCAATATACGATGAAATGGATTACGCTTAGAGCGAATCCCACTTTTTGTATGGGCGGTAGTTATTACTGTAGTACTCCTCCTTCTGTCCCTACCCGTTCTTGCAGGAGCTATTACAATACTACTAACAGATCGAAACCTTAACACCTCCTTCTTTGATCCAGCGGGAGGGGAAGATCCAATTTTATATCAACATTTATTC
>83963542; Owenia fusiformis isolate CBn3 cytochrome c oxidase subunit I (COI) gene, partial cds; mitochondrial
GGGCTGAGTTTATTAATTCGAGCTGAATTGGGGCAACCTGGAAGATTGTTGGGTGATGACCAGCTTTATAATACTATTGTTACTGCGCATGCGTTTGTTATGATTTTTTTTTTTGTTATACCGATTATGATTGGGGGTTTTGGTAATTGGTTGTTACCCTTAATATTGGGTGCGCCGGACATGGCTTTTCCTCGGATAAACAATATAAGATTTTGATTGTTACCACCTGCTTTGTTGTTGTTGTTAGGGTCGGCTGCTGTGGAGGGGGGTGCTGGCACAGGTTGGACTGTTTACCCACCTTTAGCTTCGAATGTTGCCCACGCCGGGGGGTCAGTGGATATAACAATTTTTTCTTTACATTTGGCTGGTGCATCTTCTATTTTAGGTGCAGTTAATTTTATTACAACGGTTATTAATATACGATGATATGGTATGTTATTTGAGCGTCTTCCTCTTTTTGTTTGATCTATTTTTATTACGGTTATTTTGTTGTTGTTGTCTTTACC
>237846831; Protoaricia oerstedii voucher Poe_001 cytochrome c oxidase subunit 1 gene, partial cds; mitochondrial
GGAACCTCTATAAGAGTGCTTATCCGAGCCGAACTGGGGCAACCCGGATCACTACTAGGAAGGGACCAATTATACAACACAATCGTTACTGCCCACGCAGTATTAATAATCTTTTTTCTAGTAATGCCAGTATTAATTGGCGGATTCGGAAATTGGTTAGTTCCTCTAATATTAGGGGCCCCAGATATAGCTTTTCCCCGAATAAATAATATGAGGTTTTGACTACTGCCACCCGCCCTCATTCTACTAGTAACCTCCGCCGCTGTAGAAAAGGGAGCCGGAACCGGTTGAACCGTCTATCCTCCCTTATCAAGAAACATTGCCCATGCCGGGCCTTCAGTAGATATAGTTATTTTTTCTTTACATTTAGCAGGGGTAAGATCAATTCTTGCATCAATCAATTTTATCACCACAGCTAAAGAGCTTCGAATAGTAATAACTTTAGACCAAATGCCTTTATTTGTCTGGTCAGTAAAAATCACTACTATTCTTCTTCTCTTGTCCCTCCCTGTTCTAGCCGGGGCAATTACCATGCTTTTAACTGATCGAAACTTAAACACATCTYTCTTTGACCCC
>78057725; Glyphanostomum sp. KJO-2005 cytochrome oxidase subunit I (COI) gene, partial cds; mitochondrial
TGGTCAACAAATCATAAAGATATTGGAACTTTATATTTTATTAGGGGAGTTTGAGGTGGTTTGTTGGGTATAATGCTTAGATTAGTAATTCGGGTGGAATTAGGGCAACCTGGTGCATTTTTGGGGAGGGATCAGTTATATAATAGGGTTATTACAGCTCATGCTTTTTTGATAATTTTTTTTATAGTTATACCAATTTTTATTGGTGGTTTTGGTAATTGGTTATTGCCTTTAATGTTAGGAGCACCTGATATATCTTTTGCTCGTTTAAATAATTTAAGGTTTTGGCTAGTTCCACCTGCAATAATTTTACTTGTGTGTTCTTTTTTAGTTGAGAAAGGTGTTGGTACTGGGTGGACTGTTTATCCACCTTTAAGGTCTAATATTGCTCATTCAGGTCCATCTGTTGATTTTGCTATTTTTTCTTTACATTTAGCAGGTATTTCTTCTATTTTAGGTTCTATTAATTTTATTACTACTATTACAAATATACGAGTAGAGGGACTACGATTAGAGCGTATAAGATTGTTTGTATGGTCTATTTATGTTACAGTTTATTTACTTTTAATTTCTATACCAGTGTTAGCTGCTGCTATTACTATACTTTTAACTGATCGTAATTTTAATACTTCTTTTTTTGATCCATCTGGTGGGGGGGATCCTGTTCTTTTTATACATCTTTTTTGATTTTT
>259121777; Asiaticobdella fenestrata isolate LF003A cytochrome oxidase subunit I (COI) gene, partial cds; mitochondrial
TACCTTATATTTAATCCTAGGCGCCTGAGCAGCAATACTTGGTTCATCTATAAGATCAATCATTCGGATTGAACTATCTCAGCCTGGTGGTTTCATCTGCGATGATCAAATCTATAATTCACTAATTACGGCACATGGACTTGTAATAATCTTCTTTATGGTAATACCAATTCTAATTGGTGGCTTTGGTAATTGATTACTACCATTGATAATTGGAGCCCCTGATATAGCATTTCCTCGATTAAATAACCTTAGATTCTGATTACTTCCACCATCCATAATCATGTTATTAAGTTCATCATTGATTGAAAATGGTGTTGGAACAGGCTGAACAATCTATCCACCTCTTGCAGATAGTGTAGCCCATGCAGGCCCATCAGTAGACATAGCAATCTTCTCCCTTCATATAGCTGGAGCCTCTTCAATTCTAGGTTCATTAAATTTCATTTCAACCATTATTAATATACGAATCAATGGAATAAGAGCAGAACGTGTTCCGTTATTTGTTTGATCTGTAGTCATTACTACAATTCTATTACTGCTATCATTACCTGTATTAGCAGCAGCTATCACAATATTACTAACAGATCGTAATCTCAATACCACATTCTTCGATCCAATAGGAGGGGGAGATCCTGTATTATTTCAACATTTATTT
>51340384; Riftia pachyptila haplotype B cytochrome oxidase subunit I (COI) gene, partial cds; mitochondrial
TTGAACAGGTTTAGTAGCCACTAGAATAAGACTCTTAATTCGAGCGGAATTAGGACAACCAGGAACTCTTTTAGGAGACGACCAAATTTACAATTGCTTAATTACAGCCCACGGACTGCTTATGATGTTCTTTGTAGTTCTCCCTATTCTAATGGGAGGCTTCGGAAACTGATTAGTTCCTTTAATGCTAGGGGCACCTGATATGGCTTTCCCTCGAATTAATAACCTAGGATTCTGATTAATTCCTCCAGCAGTAATTCTTCTAGTAATATCTGCTTTTATTGAAAAAGGAGCTGGAACAGGATGAACTGTGTATCCACCTCTTGCATCTAATATTGCTCATGCCGGTCCATGTATTGATCTAGCTATTTTTGCTCTTCATCTATCAGGAATTTCATCAATTTTAGCCTCAATTAATTTTATTACAACCGTTATAAATATACGATATAAAGGTCTCCGTCTAGAACGAGTTCCTCTTTTCGTATGAAGAGTTAAATTAACTGCCGTGCTTCTCCTACTTTCAATTCCAGTCCTAGCCGGAGGATTAACAATACTATTAACTGACCGAAATCTAAACACTTCTTTCTTCGATCCTGCAGGAGGTGGAGACCCAGTCCTATATCAACACTTATTCTGATTT
>124053660; Eurysyllis tuberculata cytochrome oxidase subunit I (COI) gene, partial cds; mitochondrial
ACTAGGGATCTGATCCGGATTGTTAGGAACTAGACTAAGTATAATAATTCGCACTGAATTAGCTCAACCAGGGTCCCTTTTAGGTAGAGACCAACTTTACAATACTATTGTAACTGCTCATGCATTTATTATAATCTTTTTTTTAATTATACCAGTAATAATTGGAGGATTCGGAAACTGACTAATCCCTATAGTAACCCCATCACCAGATATAGCTTTTCCGCGTATAAACAATATAAGATTATGGGTTTTACTACCATCTTTAGCCCTTTTAGTTTCAAGGATGCCTATCGAAGGGGGAGTCGGCACAGGGTGGACCCTCTACCCCCCCCTATCTTCAAATTTAGCCCACAGCGGGCCACCAGTAGACTTGGCTATTTTCTCATTACACCTCGCAGGAATTAGGTCAATTTTAGGGGCAATCAACTTTATTACTACAACTACAAACATAAAAATGACGCCCCTGAAAATAGAGAAATCTCCCCTATTATCATGATCAATCCTTTTAACAGCAATTCTTCTTTTACTCTCTCTACCCGTACTAGCAGGAGCCATTACAATATTACTCACTGACCGAAACCTGAACACAACCTTCTTTGACCCCTCAGGAGGTGGAGACCCTATCTTATACGAACACCTATTTT
>304417022; Exogone sp. CMC01 voucher BIOUG<CAN>:08PROBE-0240 cytochrome oxidase subunit 1 (COI) gene, partial cds; mitochondrial
GGCACTATGTACATAGTAGCTGCTAGTTACTCCGGAATAATTGGCACCTCCCTTAGCCTACTTATCCGCATCGAACTTGGACAACCTGGCCCCTGACTAAACAATGATCAGCTATATAATACAATCGTAACCAGCCACGCCTTTCTTATAATCTTCTTCCTAGTTATGCCCGCAATAATCGGGGGATTTGGAAATTGACTAGGACCCATAATGATCCACTCACCAGATATAGTGTACGCCCGCCTTAACAATATAAGACTTTGACTCCTCCCCCCAAGCCTGCTCCTAATACTTTCAAGGAGTCTTGTAGAGTCTGGCAGGGGGACCGGGTGAACTATTTACCCCCCCCTATCTTCTAACATTGGGCACACAGGGGCCTCTGTAGATCTTACCATTTTCTCTCTCCATATCGCTGGAATAAGATCTATTATAGCCTCTCTCAACTTCATCAGGACCCTGAACAAAGTAAATAACCCTCAACAAACCTACCTAAAAAAACCACTATTTATTTGATCAATCGTAATCACCGCCACCCTCCTACTTCTAGCCCTGCCAGTCCTCGCGGGGGCTATCACCATACTTCTAACCGATCGCAATATAAGCACTTGCTTTTTTGACCCCAGCGGGGGCGGAGACCCCATTCTATACCAGCACCTCTTT
>148250103; Asetocalamyzas laonicola isolate 2 sex male cytochrome oxidase subunit I (COI) gene, partial cds; mitochondrial
ACAAATCATAAAGATATTGGCACCCTATATTTTATTTTTGGGGTCTGATCTGGCCTATTAGGTACCTCAATAAGCCTTTTAATTCGTGCTGAATTAGGCCAACCGGGGTCTCTTTTAGGCAGCGACCAACTTTATAATACTATTGTTACTGCGCATGCATTCCTAATAATTTTTTTTCTTGTAATGCCTACTTTTATTGGCGGCTTTGGAAACTGACTTCTACCTCTTATACTAGGAGCACCTGACATAGCCTTTCCTCGTCTTAACAACATAAGATTTTGACTACTTCCCCCTTCTCTCACACTCCTCATCTCATCGGCAGCAGTCGAAAAAGGAGTTGGAACAGGTTGAACAGTCTACCCCCCTCTTTCTGCTAACCTGGCTCACGCTGGCCCGTCCGTAGATTTAGCAATTTTCTCTCTACATCTAGCAGGAGTTTCTTCCATTTTAGGCGCTTTAAACTTTATTACGACTATCGTCAATATACGAGCTAAAGGACTTCGATTAGAACGCATTCCTTTATTTGTCTGATCTGTCCTTATTACTGCAGTCTTACTTCTTTTATCTCTTCCGGTACTGGCCGGAGCCATCACCATACTTTTAACCGATCGAAATTTAAATACATCTTTTTTTGACCCCGCGGGCG
>39547321; Cylicobdella coccinea cytochrome c oxidase subunit I (COI) gene, partial cds; mitochondrial
TTATATTTATTTTAGGAGCCTGATCAGCTATAGTYGGAACAGGAATAAGAATAATTATCCGAATAGAATTATCTCAACCTGGGACTTTTCTAGGAAGTGATCAAATTTATACTACAATTGTTACTGCTCATGGATTGGTAATAATTTTTTTCATGGTTATACCAATCTTAATTGGGGGTTTTGGGAATTGATTAATTCCATTAATAATTGGTGCTCCAGATATAGCCTTTCCTCGATTAAATAATCTAAGCTTTTGATTATTACCTCCCTCTATAGTAATATTATTATTTTCTGGATTCATTGAAAGAGGGGTAGGCACAGGATGAACAATCTATCCTCCCTTAGCAGATAGCATTGCTCATTCAGGAGCTTCTGTTGATATGGCAATTTTCTCTCTTCATTTAGCAGGAGCATCCTCTATTTTAGGGTCATTAAATTTTATTTCTACGGTCATTAACATTCGATGAATAGGAATAACCTCCGATCGAATTCCCTTATTTGTATGAGCAGCTGTTATTACTACTGNATTACTTTTATTATCTCTTCCAGTTCTAGCAGGAGCAATTACAATAYTATTAACAGATCGAAATTTAAACACATCTTTCTTTGATCCTAGAGGAGG
>295810874; Seepiophila jonesi isolate GB697_S3P_160 cytochrome oxidase subunit I (COI) gene, partial cds; mitochondrial
GAACAGGATTAGTAGCCACAAGAATAAGGCTCTTAATTCGAGCTGAACTTGGGCAACCTGGGACTCTTCTAGGAGACGACCAAATTTATAATTGCCTTATTACCGCCCATGGGCTATTAATGATATTTTTTGTAGTTCTTCCTATTTTAATAGGAGGATTTGGAAATTGGCTAGTTCCTTTAATACTGGGAGCCCCAGACATGGCTTTCCCTCGAATTAATAATCTAGGATTTTGGCTTATCCCTCCCGCAGTAATTCTTCTAGTAATATCTGCTTTTATTGAAAAAGGAGCTGGGACAGGATGAACTGTTTATCCCCCTCTAGCCTCTAATATTGCCCATGCAGGACCATGCATTGACCTAGCTATTTTTGCTCTTCATTTATCAGGGGTATCCTCAATTCTAGCCTCTATCAACTTTATTACAACCGTAATAAATATACGATATAAAGGTCTTCGATTAGAACGAGTTCCTCTATTTGTGTGAAGAGTAAAACTAACTGCGGTTCTTCTCCTTCTTTCTATTCCAGTTCTTGCCGGTGGACTCACTATACTCCTTACTGACCGAAATTTAAATACATCCTTCTTTGATCCTGCAGGA
>316926605; Branchiomma sp. 1 SMB-2010 cytochrome oxidase subunit I (COI) gene, partial cds; mitochondrial
GGGGGGTTTGGGAATTGAATGCTACCTTTAATACTGGGTGCGCCGGATATAAGGTTTCCTCGGTTGAATAATTTAAGTTTTTGGTTATTACCAACTGCCTATTACTCCTTARTAGGGTCAACTTTTATTGAGACTGKGGCAKGAACGGGTTGAACGGTGTACCCACCTTGTCTAGAGTGTGGGAAATTGGGGAGATGATGAGTAGATTTAGTTATTTTTTCTCTTCATTTGGCAGGTGCCTSTTYTATTATGGGGGCTATTAATTTTATTACTACWATTATTAATTTACGGCCCAAGATTATGAAAGCAGAGCGGAKTCCTTTATTTGTGTGAGCAGTGGCGATWMCTGTTGTACTTCTGTTGCTAMTYTCTCCGGTGTTAGCGGCCGCGATTACGATGTT
>33330143; Ripistes parasita isolate RIPpaop cytochrome oxidase subunit I (COI) gene, partial cds; mitochondrial gene for mitochondrial product
TAAGGGTNNNANCAGGAATAATCGGAACTGGTNCNAGATTACTAATTCGAATTGAACTATCTCAACCTGGAGCATTTCTTGGTAATGACCAACTATACNATACNCTAGTAACAGCACATGCATTCTTAATAATCTTCTTTTTAGTTATACCAGTATTTATTGGTGGATNCGGAAATTGACTTCTTCCACTAATATTAGGAGCACCAGACATGGCATTCCCACGACTAAATAATATAAGATTTTGACTTCTACCACCATCATTAATTCTTTTAATTTCATCTGCTGCAGTTGAAAAAGGAGCAGGAACAGGATGAACTGTATATCCTCCATTATCTAGAAATCTTGCACATGCTGGTCCATCAGTAGACATGGCTATTTTCTCANTTCANTTAGCTGGNGCCTNTTCAATTTTTGGNGCCGTAAATTTTATTACTACAGTAATAAATATACGATGAAATGGAATACGATTAGAGCGTCTACCATTATTTGTATGAGCAGTAACTCCTACAGTAATTCTTCTTCTTCTTTCACTCCCANTANTTGCTGGTGCTATTACTATACTATTAACAGATCGAAACCTAAATACATCATTCTTCGATCCTGCAGGTGGTGGTGACCCTATTTTATATCAACATTTATTTTGATTCTTTGGGCACCCTGAAGTATATATTTTAATTTTACCAGGATTTGGTGTAATTTCACATATTGTAGCACACAATACAGCTAAATTAGAACCATTTGGAACACTTGGAATAATTTATGCTATAATTGGAATTTCTGTTGTAGGATTTATTGTATGAGCACATCATATATTTACTGTAGGTATAGACGTAGACACTCGTGCATACTTCACAGCCGCAACTATGATTATTGCTGTACCAACAGGTATTAAAGTATTTAGTTGACTAGCTACAATCTATGGAGCAAAAATTAAATACAACACAACAATACTATGAGCACTTGGATTTATTTTTCTATTTACTGTTGGTGGTCTTACTGGAATTTGTCTATCAAATTCATCATTAGATATTGTTCTTCACGACACTTATTACGTAGTAGCACATTTCCATTACGTATTAAGAATAGGAGCAGTATTCGCAATATTTGCAGCAATTAATCACTGATTTCCATTAATATTTGGGGTAACATTACATCAACGATGAACTAAAGCTCAATTCTTCTTAATGTTTATTGGAGTAAATATTACATTNNNCCCACCACAT
>19850203; Amphitritides sp. AMW24400 cytochrome oxidase subunit 1 gene, partial cds; mitochondrial gene for mitochondrial product
GGGCAACCAGGAGCCTTTCTAGGAAGAGACCAATTATACAATACAATTGTAACAGCTCACGGACTACTAATAATCTTCTTTCTAGTTATACCAATCCTTATTGGGGGATTTGGAAACTGGCTTGTCCCTCTTATGCTAGGAGCTCCAGACATAGCATTCCCACGCATAAACAATATAAGATTTTGACTCCTTCCTCCAGCCCTTCTTCTACTCTTAAGAAGTGCAGCCGTAGAAAAGGGAGTCGGAACAGGATGAACAGTCTACCCTCCTTTATCAAGAAATCTCGCTCACGCTGGACCCTCCGTAGATCTAGCCATCTTTTCTCTACATTTAGCAGGAATTTCCTCTATCCTAGGGGCCGTAAACTTTATTACTACAGTAGCCAATATACGCTGAAAAGGGCTACGTCTAGAACGAATTCCTCTATTTGTCTGAGCTGTTAATATCACCGTTATTCTTCTCCTTCTGTCACTACCAGTACTAGCCGGAGCCATTACTATGCTTTTAACCGACCGAAATGTAAACACATCCTTCTTCGACCCCGCGGGCGGGGGGGACCCAATTCTTTACCAACATTTATTTTGATTCTTCGGCCATCCAGAAGTATATATTCTTATTCTTCCAGGCTTCGGAGCAATCTCCCACATTGTAGCACATTATTCAGGTAAACTTGAACCTTTTGGCACTCTAGGAATAATCTATGCTATAATCGGCATTGGAGTCTTAGGATTTATTGTATGGGCCCATCACATGTTTACCGTAGGTATAGATGTTGATACACGAGCATACTTTACAGCAGCTACTATAATTATTGCTGTTCCTACTGGTATCAAAGTTTTTAGCTGACTAGCAACTATCTTTGGATCACGAATTAAATATGAAGCCCCAATAGTTTGAGCTCTAGGATTCATTTTTTTATTCACCATAGGAGGATTAACAGGCATTGTTCTAGCCAATGCTTCCTTAGACACCGTACTTCATGACACCTACTACGTCACAGCTCACTTTCACTATGTCCTTAGAATAGGAGCA
>37789342; Caspiobdella fadejewi isolate Cfad_M cytochrome c oxidase subunit I gene, partial cds; mitochondrial
CAATGCTAGGAACTTCAATAAGATTCGTTATTCGATCAGAATTATCTCAACCAGGAAGGTTGATTGATAATGATCAAATTTATAATTCTATAATTACAGCACATGGTTTAATTATAATTTTTTTTATAGTAATACCTATTTTAATTGGTGGTTTTGGAAACTGATTAATTCCATTAATAATTGGAGCACCAGATATAGCTTTCCCACGATTAAATAATTTAAGGTTTTGACTTTTACCACCTTCTTTAATCTTATTATTGATATCTGCAATAGTAGAAAGAGGAGTTGGAACAGGATGAACTGTATATCCACCATTATCATCAAATATGGCTCACTCAGGGCCATCTGTTGATCTTGCTATTTTTTCTTTACATTTAGCCGGTATCTCTTCTATTTTAGGAGCTTTAAATTTTATTACTACTGTAATTAATATACGTTGAGAGGGTATAAAATTAGAGCGTTTACCTTTATTTGTATGATCAGTTTTAATTACTGTAGTTTTATTATTATTATCTTTACCAGTTTTAGCAGCAGCTATTACAATACTATTAACAGATCGAAATTTAAATACAACTTTTTTTGACCCAGTAGGTGGTGGGGATCCTATTTTGTATCAACACTTATTTTG
>304416060; Bergstroemia nigrimaculata voucher BIOUG<CAN>:BAMPOL0316 cytochrome oxidase subunit 1 (COI) gene, partial cds; mitochondrial
GGTACTTTATATATAATTTTTGGTATTTGGTCTGGTTTATTAGGGACTTCTATAAGAATGTTAATTCGTGCAGAGTTGGGGCAGCCGGGTGCTTTATTAGGTAGGGATCAGTTGTATAATACTATTGTTACAGCTCACGCGTTTCTAATAATTTTTTTTTTGGTTATGCCTGTTATAATTGGAGGTTTTGGTAATTGGTTAGTTCCTCTTATGCTAGGTGCTCCTGATATGGCCTTTCCTCGTTTGAATAATATAAGGTTTTGATTGCTTCCACCTTCTTTGATTATGCTGTTAGGGTCAGCTCTTGTAGAACAAGGTGCTGGTACAGGGTGAACTGTTTATCCACCCTTATCTAGTAATGTGGCGCATGCTGGGCCTTCTGTTGATTTTGCTATTTTTTCTTTGCATTTAGCAGGGGTGTCTTCTATTTTAGCTTCTATTAATTTTATTACTACTGCTATAAATATGCGTTCGTCTGGGTTACGGTTAGAGCGGGTTCCTTTATTTGTGTGGTCTGTTGGTATTACTGCATTATTGTTGTTGTTATCTTTGCCAGTTTTGGCAGGAGCGATTACTATATTATTGACTGATCGTAATTTAAATACTTCTTTTTTTGATCCTGCTGGTGGTGGGGATCCTATTTTATATCAGCAC
>305653555; Polycirrus eximius voucher BIOUG<CAN>:HUNTSPOL0111 cytochrome oxidase subunit 1 (COI) gene, partial cds; mitochondrial
CACCCTTTACTTTATTTTTGGTGTTTGAGGGGGTTTATTAGGAACCTCAATAAGCCTTCTAATCCGAATTGAACTAGGTCAACCAGGAGCTTTCCTTGGAAGAGACCAATTATACAACACCATCGTAACCGCACACGGGTTACTTATAATTTTCTTTTTAGTTATACCTATTTTAATTGGAGGCTTTGGAAACTGGCTAATCCCTCTAATATTAGGAGCCCCAGACATAGCTTTCCCACGAATAAATAACATAAGGTTTTGATTACTACCTCCTGCCCTCCTTTTACTATTAAGGTCCGCTGCAGTAGAAAAAGGGGTAGGAACAGGATGAACTTTGTACCCTCCTCTTGCAAGAAATATAGCACACGCAGGCCCATCTGTAGACCTGGCAATTTTTTCTCTCCATTTAGCTGGGATTTCCTCTATTTTAGGGGCTATTAATTTTATTACAACTGTCGCCAATATACGATGAAAAGGCCTACGCCTAGAACGCATCCCTTTATTCGTGTGATCGGTAAATATTACGGTAGTCTTACTTCTACTTTCCCTACCTGTTTTAGCAGGTGCCATTACAATACTTCTTACAGACCGAAATGTTAACACCTCCTTTTTTGACCCTTGTGGTGGAGGAGACCCAATCCTATACCAACACTTATTT
>237846817; Orbinia swani voucher Osw_001 cytochrome c oxidase subunit 1 gene, partial cds; mitochondrial
TAAGTTTCTTAGTTCGAGCTGAGCTTGGACAGCCTGGTTCCCTGTTAGGGAGAGATCAACTTTACAACACAATTGTTACGGCACACGCTGTACTAATAATTTTCTTCTTGGTAATACCAGTCCTCATTGGAGGGTTTGGAAACTGATTACTTCCTCTAATACTAGCAGCCCCTGATATAGCCTTCCCTCGTATAAATAATATAAGATTTTGATTGCTTCCGCCTTCCCTAATTCTACTTGTCATATCAGCCGCTGTAGAAAAAGGTGCCGGAACAGGCTGAACCGTGTACCCCCCTTTATCAAGAAATATTGCCCACTCAGGTCCCTCTGTAGACCTAGTAATTTTCTCTCTTCATTTAGCAGGTGCTAGCTCCATCCTAGCCTCCATCAATTTTATTTCTACAGCTAAACAACTTCGACCAAACATAACACTAGATCAAATACCTCTGTTTGTCTGATCAGTAAAAATTACAACAATCCTCCTTCTCCTTTCTCTTCCAGTTCTAGCAGGTGCAATCACAATACTTCTCACAGATCGAAATCTAAACACTACTTTTTTTG
>37789324; Nototheniobdella sawyeri isolate Nsaw_K cytochrome c oxidase subunit I gene, partial cds; mitochondrial
GAACTTTATATTTTATTTTTGGTGCTTGATCAGCAATGTTAGGCACATCAATAAGATTAATTATTCGAACAGAACTATCTCAACCAGGAAGTTTATTAGAAAATGACCAGGTTTATAACTCTATAATTACAGCTCATGGCTTAATTATAATTTTTTTTATAGTAATACCTATTTTAATTGGAGGATTTGGTAATTGATTAATCCCATTAATAATTGGTGCACCAGATATAGCTTTTCCACGTCTTAATAATTTAAGATTTTGATTATTACCACCATCTTTAATTTTACTATTAGGATCTTCTTTAGTAGAAACTGGTGTAGGTACTGGATGAACTCTTTATCCACCATTATCATCTAATATAGCACATTCAGGCCCTTCAGTTGACATAGCTATTTTTTCTTTACATTTAGCTGGTATTTCATCTGTTTTAGGTGCTTTAAATTTTATTACTACAGTAATCAATATACGATGAGAAGGAATAAAATTAGAACGTATACCATTATTTGTATGATCAGTACTTATTACTGTTGTATTATTATTATTATCTTTACCTGTTCTTGCAGCAGCTATTACTATACTATTAACTGATCGTAATCTAAATACTACCTTTTTTGACCCTGTTGGTGGTGGAGATCCAATTTTATATCAACATTTATTTTG
>384383012; Euphrosine foliosa voucher SIO:BIC A2381 cytochrome oxidase subunit I (COI) gene, partial cds; mitochondrial
CACAGAATTAGGACAACCTGGCCCATTTTTAGGTAGCGATCAACTATACAACACTATTGTTACCGCACATGCATTTTTAATAATTTTTTTTCTAGTTATACCCATAATAATTGGCGGCTTCGGCAATTGATTAGTCCCGTTAATAATTGGCGCACCAGACATAGCTTTCCCACGATTAAATAATATGAGATTCTGGTTACTTCCCCCCTCCTTAACTCTTCTTCTCTTTTCTGCCACAGTAGAAAAAGGCGCAGGCACAGGATGAACTGTATACCCCCCCCTATCAAGAAACATTACTCACGCTGGGCCTTCAGTAGACTTAGCAATTTTTTCTCTACATTTAGCCGGCGTTTCCTCTATTTTAGCTTCCATTAATTTTATCACAACCGCCTTAAACATACGACCCCAAGGTATAAAAATAGAAAATATACCCCTTTTCGTATGATCCGTACTAATTACAGCAATTCTTTTACTATTATCTCTCCCCGTATTAGCAGGCGCTATTACTATACTTTTAACAGATCGAAATTTAAATACTGCCTTCTTCGACCCCTCAGGAGGCGGAGACCCAGTACTTTATCAACATCTTTTTTGATTTTTTGG
>124053702; Syllides convolutus voucher MNCN/ADN 9600 cytochrome oxidase subunit I (COI) gene, partial cds; mitochondrial
AACATTATATTTTATTCTTGGAATATGAGCAGGATTATTAGGAACTTCTATAAGAATTTTAATTCGTTCTGAACTTGGACAACCAGGATCTCTTCTGAATAGAGACCAAATTTATAATACTATTGTAACAGCACATGCATTTTTAATAATTTTTTTTTTAGTTATACCAGTAATAATTGGTGGATTTGGAAATTGATTAGTGCCATTAATACTTGGAGCCCAAGATATGGCATTTCCACGAATAAATAATATAAGATTTTGATTACTCCCCCCTTCATTAACTTTATTAATTATAAGAGCTATTGTTGAAAAAGGAGCTGGGACAGGGTGAACTGTGTATCCACCATTAGCAAGAAATATTTCTCATAGAGGGCCTTCAGTAGATCTAGCAATTTTTTCTTTACACCTAGCAGGTATTAGAAGAATTTTAGGAGCTATTAATTTTATTACAACAGCTATTAATATACGATTAAAAGGAATACGTCTAGAACGTATACCATTATTTGTTTGATCAGTAAAAATTACAGCTATTTTATTATTATTATCATTACCAGTATTAGCTGGTGCAATTACAATATTACTTACAGATCGAAATCTAAATACATCTTTTTTTGATCCTGCAGGTGGAGGAGACCCTGTTTTATATCAACATCTTTTTT
>316990457; Thalassodrilides bruneti isolate CE79 cytochrome oxidase subunit I (COI) gene, partial cds; mitochondrial
TACTCTTTATATGCTATATGGGATATGAGCAGGAATAGTTGGACTAGGGACTAGAATACTAATTCGTCTAGAACTAGCTCAACCAGGATCATTCCTTGGTAATGACCAACTCTATAATACCCTAGTTACTGCACACGCATTCTTAATAATCTTCTTTATAGTAATGCCGGTATGAGTAGGCGGATTCGGAAACTGACTCGTCCCATTAATGCTAGGAGCTCCAGACATGGCATTCCCTCGAATAAATAACGTAAGATTCTGACTAATGCCTCCATCTCTCATTCTCTGTGTCTCATCTACTGCAATTGAAAAAGGAGCTGGTACAGGATGAACTGTCTACCCTCCTTTAGCTAGAAACCTGGCACACTCTGGACCATCTGTTGACTTAGCAATTTTCTCTCTTCACTTAGCAGGAGCATCATCTATTATTGGAGCAGTAAACTTTATTACTACTATAATCAACATACGATGAAAAGGAATGCGCCTAGAACGAATTCCTCTATTTGTATGATCAGTAATTGTAACTGTTCTACTTCTTCTTCTAACCTTACCAGTACTAGCGGGTGCTATTACTATACTTCTAACTGACCGAAACCTAAACACATCATTCTTTGATCCCTCAGGAGGCGGAGACCCAGTTCTATATCAACATCTATTC
>384383006; Amphinome rostrata voucher SIO:BIC A2385 cytochrome oxidase subunit I (COI) gene, partial cds; mitochondrial
GGAATTTGAGCCGGGCTCCTAGGAACCTCGATGAGAATCCTCATTCGAACCGAACTAGGTCAACCCGGATCTTTTCTAGGAAGGGACCAACTATATAACACAATCGTCACTGCGCACGCCTTTTTAATAATCTTTTTCTTAGTTATGCCCATAATGATTGGAGGATTTGGAAACTGACTAGTCCCCCTAATACTGGGGGCCCCAGACATGGCCTTCCCCCGACTCAACAATATAAGCTTCTGGCTCCTACCCCCCTCGCTTACTTTACTAATCTTTTCAGCAGCCGTAGAAAAAGGAGCTGGCACAGGGTGAACGGTCTACCCTCCGCTCTCCAGAAACCTAGCTCACGCCGGCCCTTCGGTAGACCTTGCCATTTTCTCCCTCCACCTGGCAGGGGTCTCTTCAATTCTGGCTTCGTTAAACTTTATTACCACAACCATTAATATGCGGTCAAAAGGTATACGGATGGAACGTGTACCTCTATTTGTTTGATCCGTACTGATCACCGCAGTACTACTTCTGCTTTCCCTTCCAGTACTAGCCGGTGCAATCACCATGCTACTAACAGACCGAAACCTAAACACCGCCTTCTTCGACCCCGCGGGCGGAGGAGACCCTGTGCTATATCAACACCTCTTTTGATTTTTTGG
>33330109; Dero vaga isolate DERvatuc cytochrome oxidase subunit I (COI) gene, partial cds; mitochondrial gene for mitochondrial product
CTTGGAGTTTGAGCAGGGATAGTAGGAACAGGAACAAGACTACTAATTCGAATAGAACTATCTCAACCAGGATCATTTTTAGGAAGAGATCAACTATATAACACATTAGTAACTGCTCATGCATTTCTAATAATTTTCTTCTTAGTAATACCTGTATTTATTGGGGGATTTGGAAACTGATTAGTCCCATTAATACTAGGGGCACCAGATATAGCATTCCCACGAATAAACAATTTAAGATTTTGATTACTACCTCCATCACTAATTCTATTAGTGGCATCTGCTGCAGTAGAAAAAGGTGCGGGTACTGGATGAACAGTTTACCCACCACTATCAGGAAACCTAGCACATGCAGGACCTTCAGTAGACATAGCAATTTTCTCTCTACATTTAGCAGGGGCATCATCTATTATGGGTGCTGTAAACTTTATTACAACAGTTCTAAATATACGATGAAATGGAATACGATTAGAACGAGTTCCATTATTTGTATGAGCAGTATTACTAACTGTAATTCTGCTACTACTATCACTACCAGTACTAGCAGGAGCTATTACAATACTACTTACAGATCGAAACCTAAATACTTCATTCTTCGACCCAGCTGGAGGTGGAGATCCTGTATTATACCAACATCTATTTTGATTCTTCGGACACCCAGAAGTATATATTTTAATTCTTCCTGGATTCGGTGCAATTTCACATATTGTATCACATAATACAGCAAAATTAGAACCATTTGGAACTCTAGGAATAATTTATGCTATAGTAGGAATTTCAATTGTAGGATTCATTGTATGAGCACATCACATATTCACAGTAGGAATGGATGTAGATACACGTGCATATTTCACGGCAGCTACTATAATTATTGCTGTACCAACAGGAATTAAAGTATTTAGATGATTAGCTACAATCCACGGAGCAAAAGTTAAATATACAGCAACTATATTATGAACATTAGGATTTATTTTCCTATTTACAGTAGGTGGATTAACTGGAATTTGTTTATCAAACTCGTCACTAGATATTGCACTACACGATACTTATTATGTAGTAGCACACTTCCACTATGTACTAAGAATAGGAGCAGTATTTGCACTATTCGCAGCAACTTGTCACTGATTCCCTCTAATATTCGGTGTAACAATAAATCCACGATGAACTAAAGCTCAATTCTACTTAATATTCATCGGTGTAAATATAACATTCTTCCCACAACAT
>145411424; Platybdella anarrhichae cytochrome c oxidase subunit I (COI) gene, partial cds; mitochondrial
ACTTTATATTTTATTTTTGGAGCTTGATCAGCAATATTAGGTACCTCTATAAGGTTTATTATTCGATCTGAATTAGCTCAACCAGGAAACTTATTAGAAAATGATCAAATTTATAACTCTATAATTACAGCTCATGGTCTTATTATAATTTTTTTTATAGTTATACCAATTTTAATTGGTGGATTTGGAAATTGATTAATTCCATTAATAATTGGAGCTCCAGATATAGCCTTTCCTCGTCTTAATAATTTAAGATTTTGACTTTTACCACCATCTTTAATTATATTATTAGGATCTTCTATAGTAGAAAGTGGTGTTGGTACAGGTTGAACTTTATACCCACCATTAGCTTCTAATATAGCTCATTCTGGACCTTCAGTTGACATAGCTATTTTTTCTCTTCATTTAGCAGGTATTTCTTCAATTTTAGGAGCTTTAAATTTTATTACTACAGTAATTAATATACGATGAGAAGGTCTAAAATTAGAACGTATATCTTTATTTGTATGATCTGTTCTTATTACAGTAGTATTATTATTATTATCATTACCAGTTTTAGCAGCAGCTATCACTATATTATTAACTGATCGTAATTTAAATACAACTTTTTTTGATCCTGTAGGGGGTGGAGACCCTATTTTATATCAACATTTATTTTGATTTTTT
>288814949; Progoniada regularis cytochrome oxidase subunit I (COI) gene, partial cds; mitochondrial
AGGAATAGATGTTGATACTCGTGCCTATTTTACAGCAGCAACTATAATTATTGCTGTTCCCACCGGAATTAAAGTATTTAGATGGTTAGCCACCATTCACGGATCCCGAATTACCTATTCAGCTTCTATATTATGAGCGCTCGGATTCATTTTCCTATTTGTTGTAGGGGGACTAACCGGAATTATTCTTGCAAACTCATCCTTAGATATTATTTTACATGATACTTACTACGTAGTAGCCCACTTTCACTACGTTCTCTCAATGGGTGCAATCTTCTCAATTTTTGCGGGCTTTAATCACTGATTCCCCCTATTTACAGGGCTAACTTTAAATAATCACTGATCTAAAATTCATTTTTTCCTAATATTCATCGGAGTAAATTTAACCTTTTTTCCCCAACACTTTTTAGGACTAGCAGGC
>307695974; Limnodriloides anxius isolate CE131 cytochrome oxidase subunit I (COI) gene, partial cds; mitochondrial
AACTATAATATTAATCCGCCTATACCTCGCGCAACCCGGATCATTCTTAGGTAATGACCAGCTCTATAACACCCTTGTTACAGCCCATGCATTCCTAATAATCTTCTTCATAGTTATGCCAATCTGAATTGGTGGGTTTGGCAACTGACTAATCCCCCTAATACTGGGTGCACCTGACATAGCTTTCCCACGAATAAATAACCTAAGATTCTGATTAATACCACCGTCACTAATCTTATGTGTCTCGTCTACTGCAATTGAAAAAGGCGCAGGGACGGGATGAACAGTATACCCTCCTTTAGCCAAAAATCTGGCTCACTCCGGTCCATCTGTGGACCTTGCCATCTTCTCAATCCACCTGGCCGGTGCATCCTCCATCATTGGGGCAATCAACTTTATCACCACCATGGTCAATATGCGATGAAAAGGAATACGACTGGAGCGGATTCCCCTATTCGTATGGTCAGTAATTTTAACAGTACTACTCCTTCTTGTAACCCTCCCTGTGGTAGCAGGAGCAATAACAATGCTCCTGACAGACCGAAACCTTAATACCTCATTTTGGTCCCCCTCATCATGAAGATAT
>5791601; Cronodrilus ogygius cytochrome c oxidase subunit I gene, mitochondrial gene encoding mitochondrial protein, partial cds
ACACTTTATTTTATATTTGGAGCCTGATCAGCTATAGTAGGAACTTCAATAAGAGTAATTATTCGTATAGAATTAGCTCAACCAGGATCTTTACTTAATGATAGTCAATTGTATAATTCATTAATTACTGCTCATGGGTTAATTATAATTTTTTTTATAGTAATACCTATTTTAATTGGGGGGTTTGGAAATTGACTTTTACCACTTATATTAGGAACCCCTGATATAGCTTTCCCTCGATTAAATAACTTAAGATTTTGACTACTTCCAGCTTCTATTACTCTTTTAGCTTCATCAGCTTTAATTGAATCTGGAGTTGGAGCAGGCTGAACTGTATACCCTCCCCTTTCTGCTCTTCCTTCTCATGAAGGGCCTTCTGTTGATTTAGCTATTTTTTCTTTACATTTAGCAGGGGCCTCCTCTATTTTAGGAGCATTAAATTTTATAACCACAATTATAAATATACGATGGTTAGGAATATCTCTTGATAAAATCCCCTTATTTGTATGAGCAACCTTTATTACAGTAATTATATTATTATTGTCCTTACCTGTTTTTGCTGGTGCTATTACAATACTATTAACTGACCGAAATTTTAATACCTCTTTTTTTGATCCTGCTGGAGGAGGAGATCCTATTCTTTTTCAACAC
>312233527; Proceraea albocephala isolate spm_2 cytochrome oxidase subunit 1 (COI) gene, partial cds; mitochondrial
AACTTTATATTTTATTTTAGGTATATGAGCAGGATTATTAGGGACATCCATAAGAGTATTGATTCGAGCCGAATTAGGACAACCCGGCTCACTTCTCGGAAGAGATCAACTATATAACACAATTGTTACTGCTCATGCTTTTCTAATAATTTTCTTCTTAGTAATACCAGTAATAATTGGAGGGTTTGGGAATTGACTTGTCCCATTAATATTAGGAGCACCCGATATAGCTTTTCCTCGACTAAATAATATAAGATTTTGGTTACTCCCTCCATCCTTAACCTTATTAATTATAAGAGCTGCTGTAGAAAAAGGAGTAGGAACGGGTTGGACTGTTTACCCCCCATTGGCTTCTAATATTGCTCATGCTGGGCCTCCAGTAGATCTAGCTATTTTCTCTCTACATTTAGCAGGGGTCTCATCAATTTTAGGGGCCGTCAATTTTATTACAACTGTCATTAATATACGCTCAAAATTAATACACTTAGAACGAGTACCTTTATTTGTGTGATCTGTAAAAATCACTGCTATCCTTCTTTTACTTTCACTCCCAGTCCTCGCAGGAGCAATTACTATACTACTAACCGATCGAAACTTAAACACAGCTTTTTTTGACCCGGCTGGGGGAGGAGACCCTATTTTATACCAACATCTCTTT
>288814887; Sigambra magnuncus cytochrome oxidase subunit I (COI) gene, partial cds; mitochondrial
CACCCTTTATTTCATCTTCGGGACTTGGGGGGGACTTCTAGGCACATCAATAAGACTTCTAATTCGAGCAGAGCTCGGACAACCCGGGTCCCTACTCGGGAGTGATCAGCTATATAATACCTTAGTAACCGCACATGCGTTCTTAATAATTTTCTTTTTAGTTATGCCCGTAATAATTGGGGGATTCGGAAATTGGCTGGTACCCTTAATACTTGGGGCCCCTGATATAGCCTTCCCGCGATTAAATAATATAAGCTTTTGGCTCTTACCGCCGTCTCTGAGCCTCCTAGTCAGTTCCGCCGCAGTGGAAAAAGGAGTTGGAACCGGCTGAACTGTATACCCGCCCCTTTCAAGAAACATCGCGCACTCGGGGCCATCCGTAGACCTCGCAATTTTCTCCCTACATTTAGCGGGAGTATCTTCGATCTTAGGCGCAGTAAATTTTATTACCACCGTAATCAACATGCGGTGAAAAGGGTTGCGTTTAGAGCGCGTACCTTTATTCGTATGGGGAGTAAAAATCACAGCTATCTTACTTCTTCTTTCCCTTCCTGTTCTTGCTGGGGCAATCACGATGCTTTTAACAGACCGGAATCTTAATACATCCTTCTTCGATCCCTCAGGTGGCGGTGACCCAGTTTTATACCAGCACCTATTT
>119331350; Diplocardia komareki isolate 12 cytochrome oxidase subunit I (COI) gene, partial cds; mitochondrial
CTTGGGTGTGTGAGCAGGTATAATTGGGGCTGGGATAAGACTTCTTATTCGAATTGAACTAAGTCAGCCGGGAGCATTCCTAGGAAGTGATCAACTATATAATACAATCGTAACAGCTCACGCTTTCCTAATAATTTTCTTTTTAGTAATACCAGTATTTATTGGTGGATTTGGAAATTGATTACTACCTTTAATACTTGGAGCACCCGATATGGCTTTCCCACGATTAAATAACTTAAGATTTTGACTGTTACCACCTTCCCTTATTCTTCTTGTATCCTCGGCTGCTGTCGAAAAGGGGGCTGGTACTGGTTGAACCGTCTACCCACCATTGGCAAGAAATCTAGCTCATGCTGGGCCATCAGTTGATTTAGCAATCTTCTCTCTTCATTTAGCTGGAGCTTCATCTATTTTAGGAGCTATCAACTTTATCACAACTGTTATTAATATACGATGATCAGGACTACGATTAGAACGAATTCCACTATTTGTATGAGCTGTAGTAATTACAGTAGTATTACTCCTATTATCACTCCCAGTTTTGGCGGGGGCCATTACTATACTATTAACAGACCGAAATCTTAATACCTCTTTTTTTGAT
>299555941; Amblyosyllis finmarchica voucher BIOUG<CAN>:WS0182 cytochrome oxidase subunit 1 (COI) gene, partial cds; mitochondrial
GGAACTTTATATTTTATTTTTGGTACCTGATCTGGCCTACTGGGGACATCTATAAGACTCCTAATTCGAGCTGAGCTGGGACAACCGGGCTCCCTTCTTGGGAATGATCAGATTTATAACACAATTGTTACTGCCCACGCCTTTCTAATAATTTTTTTCCTTGTAATACCAATATTAATTGGGGGGTTCGGAAATTGACTTATCCCCCTTATACTATCAGCCCCTGATATAGCCTTCCCGCGATTAAACAATATGAGATTTTGACTTCTCCCGCCAGCTCTCATACTTCTAGTAGGGAGAGCTACTATCGAAAAAGGTGTCGGCACTGGCTGAACAGTATACCCCCCTCTGTCAGCCAACATTGCCCACTCAGGCCCCTCCGTAGATATCGCTATTTTTTCTCTTCATTTAGCTGGTGTATCTTCCATTCTGGGGGCAGTAAATTTCATTACTACAGTTATTAATATACGAGCCGTGGGTATATCTTTCGAGCGTGTACCACTTTTCGTCTGATCTGTTAAAATTACTGCTATTCTCCTCCTCCTTTCCCTCCCCGTTCTAGCTGGGGTGATCACTATACTTCTAACAGACCGAAACTTAAACACAGCTTTCTTTGATCCAGCGGGAGGGGGAGACCCTGTCTTATTTAGGCACTTATTTTG
>309955283; Naineris laevigata voucher OUC POLYL8 0807 cytochrome oxidase subunit I (COI) gene, partial cds; mitochondrial
TCCGGCCTACTTGGAACCTCTATAAGAGTTTTAATCCGAGCAGAACTAGGACAACCAGGATCCCTCCTAGGGAGAGACCAACTATATAATACAATTGTAACTGCCCACGCAGTCTTAATAATCTTCTTCCTAGTAATACCTGTCCTAATTGGAGGATTTGGAAATTGATTAGTCCCTCTAATACTAGGGGCCCCCGATATAGCATTTCCCCGAATAAATAATATAAGATTCTGACTCCTGCCACCCGCATTAATCCTTCTAGTTACTTCTGCAGCCGTAGAAAAAGGAGCCGGCACAGGATGAACAGTATATCCACCTCTATCAAGAAACATTGCCCACGCAGGCCCTTCAGTAGATATAGTCATCTTCTCCCTTCACTTAGCAGGGGTAAGATCAATTTTAGCTTCTATTAATTTTATTACAACAGCAAAAGAACTACGAATAGTAATAACTCTAGACCAAATACCCCTATTCGTTTGATCAGTAAAAATTACAACAATTCTATTATTATTATCACTTCCCGTCCTTGCCGGAGCAATCACAATACTCCTCACCGATCGAAATCTAAACACCTCCTTCTTCGACCCATCCGGAGGAGGGGACCCTGT
>73537261; Philobdella floridana isolate PGRSC2 cytochrome c oxidase subunit 1 (COI) gene, partial cds; mitochondrial
ACTTTGTATTTTTTATTAGGAACTTGATCAGCTATAGTTGGAACTTCGATAAGGATAATTATTCGAATTGAATTAGCTCAACCAGGTTCATTTTTAGGGAATGATCAAATTTATAATACTGTTGTTACTGCTCATGGATTAATTATAATTTTTTTTATAGTTATACCTATTTTAATTGGTGGTTTTGGAAATTGATTGATTCCTTTAATGATTGGTTCTCCAGATATAGCTTTCCCTCGCCTTAATAATTTAAGATTTTGATTACTTCCACCGTCATTAACATTACTTTTTTGTTCATCTATAATTGAAAATGGTGTTGGGACTGGTTGAACTATTTACCCTCCTTTAGCAGATAATATTGCCCATTCAGGACCATCTGTTGATATAGCTATTTTTTCACTTCATCTAGCCGGAGCTTCTTCTATTTTAGGTTCATTAAATTTCATTACTACTGTAATTAATATACGATGAAAAGGAATATCTATAGAACGAATTCCTTTATTTATTTGATCTGTAATTATTACTACTGTTCTATTGTTATTATCTTTACCCGTATTAGCTGCAGCTATTACAATATTATTAACTGATCGTAATTTAAACACTAGATTTTTTGACCCAATAGGTGGTGGAGATCCAATTCTATTTCAAC
>316990401; Henlea ventriculosa isolate CE1021 cytochrome oxidase subunit I (COI) gene, partial cds; mitochondrial
AGGAGTATGAGACGGAATAATAGGAGCAGCTATAAGTTTATTAATTCGAATTGAACTAAGACAACCAGGTTCATTTCTAGGAAGAGATCAACTATATAACACCATTGTAACTGCCCATGCATTTTTAATAATTTTTTTCTTAGTAATACCAGTATTTATTGGCGGATTTGGGAATTGACTTCTACCACTAATATTAGGTGCTCCTGATATAGCTTTCCCACGACTAAATAATATAAGATTTTGATTACTACCACCATCTTTAATCTTACTTCTATCATCAGCAGCAGTAGAAAAAGGTGCAGGCACAGGATGAACTGTTTACCCACCCCTATCATCTAACATTGCTCATGCCGGACCATCAGTAGACTTAGCAATTTTTTCTCTTCACTTAGCTGGTGCATCATCTATTTTAGGCGCAGTAAATTTCATTACTACAGTTATCAATATACGATGACAAGGTTTAACATTAGAACGAATTCCTTTATTTGTGTGAGCAGTTACAATCACTGTAGTACTACTTCTCCTATCACTACCTGTTCTTGCAGGAGCTATTACCATACTTCTAACAGATCGTAATCTAAATACATCATTCTTCGATCCAGCGGGTGGAGGAGATCCAATTCAC
>347979029; Bryodrilus ehlersi voucher bryehl-bank cytochrome oxidase subunit 1 (COI) gene, partial cds; mitochondrial
AACACTATACTTTATTTTAGGAGTTTGAGCCGGAATAATAGGAGCAGCCATAAGCCTCCTAATCCGAATCGAACTTAGTCAACCAGGTTCCTTCCTAGGAAGAGACCAACTATACAACACAATTGTAACAGCGCACGCATTTTTAATAATTTTCTTTTTAGTAATACCAGTATTTATTGGTGGGTTTGGTAATTGACTACTACCTTTAATGTTAGGGGCGCCTGATATAGCATTTCCTCGACTTAATAATATAAGATTCTGATTATTACCCCCCTCTATCATACTCCTTCTCTCATCTGCCGCAGTAGAAAAAGGTGCAGGCACAGGATGGACTGTATACCCACCCCTATCCAGAAACTTAGCACATGCAGGCCCATCAGTAGATCTAGCCATCTTTTCCCTACACTTGGCCGGCGCTTCATCTATCTTAGGGGCAGTAAATTTTATTACTACAGTTATTAACATACGTTGGCAAGGTTTACATCTTGAACGAATCCCTCTATTCGTCTGAGCCGTAACAATTACAGTTGTGTTACTCCTCCTCTCCCTACCTGTACTAGCCGGTGCAATCACCATACTACTAACAGATCGAAATCTTAATACATCCTTTTTTGACCCTGCTGGAGGAGGAGATCCAATTTTATACCAACACCTGTTC
>39547347; Semiscolex similis cytochrome c oxidase subunit I (COI) gene, partial cds; mitochondrial
ACTTTATATTTTTTATTAGGGACTTGATCTGCTATGGTAGGCACTTCAATAAGAATGGTTATTCGTATTGAACTAGCCCAACCTGGGTCGTTTTTAGGAAGTGATCAAATTTATAATACTATTGTCACAGCCCATGGGCTGGTTATAATTTTTTTTATAGTAATGCCTATTCTAATTGGAGGATTTGGGAATTGGCTAATTCCACTAATATTAGGGTGCCCTGATATAGCTTTTCCACGATTAAATAACCTGAGGTTTTGGTTGCTCCCTCCTTCTGTTATTATATTATTAGGGTCGTCTATAGTAGAAAATGGTGTAGGTACTGGGTGGACCATCTATCCACCACTGGCTGATAATGTAGCACACTCAGGACCCTCTGTAGATATAGCTATTTTTTCTTTGCATTTGGCTGGCGCCTCCTCTATTATAGGGTCTTTAAACTTTATTACAACTGTAATTAATATACGATGGTCTGGTATGTCATCTGAGCGTGTTCCGTTATTTATCTGATCTGTTGTAATTACAACAATTTTACTGCTCCTCTCCCTACCAGTACTAGCAGCAGCAATTACCATACTGCTAACAGACCGTAATATTAACACTACGTTTTTTGACCCTATCGGTGGTGGTGACCCTATTCTATTTCAAC
>285029340; Nais elinguis cytochrome oxidase subunit I (COI) gene, partial cds; mitochondrial
AGGAGTATGAGCAGGAATAGTAGGAACTGGAACAAGATTACTAATTCGAATTGAATTATCTCAACCCGGATCATTTCTTGGAAGAGATCAATTATATAATACTCTTGTAACAGCACATGCTTTCTTAATAATTTTCTTCTTAGTAATACCAGTATTTATTGGAGGATTCGGAAATTGACTTCTTCCATTAATACTAGGTGCTGCTGATATGGCATTCCCACGACTAAATAACCTTAGATTTTGACTACTACCACCATCATTAATTCTACTAATTTCTTCTGCAGCAGTAGAAAAAGGAGCTGGAACAGGATGAACAGTATATCCACCATTATCAAGAAATCTAGCACATGCTGGACCTTCTGTAGATATGGCTATTTTTTCACTTCATCTAGCAGGTGCTTCTTCTATTTTAGGGGCAGTAAACTTTATTACTACAGTAATAAACATACGTTGAAATGGAATACGATTAGAACGACTACCACTATTTGTATGAGCTGTATTCCTTACAGTAATTCTTCTATTACTATCTCTTCCAGTTCTAGCCGGAGCTATTACTATACTACTAACAGATCGAAACCTTAATACCTCATTCTTCGATCCTGCCGGTGGTGGAGACCCAATTCTATACCAACATTTATTCTGATTTTTCGGACACCCAGAAGTATATATTTTAATTCTTCCTGGATTCGGTGCAATTTCTCATATTGTAGCACATAACACTGCTAAATTAGAACCATTTGGAACATTAGGTATAATTTATGCTATAGTAGGAATTTCTATTGTAGGATTTATTGTATGAGCTCACCACATATTCACAGTAGGAATAGACGTAGATACACGAGCATATTTCACTGCAGCTACTATAATTATTGCCGTCCCAACCGGAATTAAAGTATTTAGATGACTAGCTACTATCTATGGAGCCAAAATTAAATACAATACATCTATGCTTTGAACCTTAGGATTTATCTTCCTATTTACCCTAGGAGGGCTGACAGGAATTGTCTTATCAAACTCATCACTAGACATTGTTCTACATGACACATATTATGTGGTTGCACACTTCCATTATGTATTAAGAATGGGGGCAGTATTTGCAATTTTTGCAGCTATCAATCACTGATTCCCTCTTATATTCGGGGTAACATTACACCAACGATGAACTAAAGCTCAATTCTACTTAATATTTTTAGGTGTAAATATTACATTCTTCCCACAACATTT
>305653495; Ophioglycera gigantea voucher BIOUG<CAN>:HUNTSPOL0065 cytochrome oxidase subunit 1 (COI) gene, partial cds; mitochondrial
TATATTTTCTTTTAGGAATCTGGTCGGGTCTTCTTGGAACCTCGATAAGTCTTCTTATTCGAGCTGAATTAGGACAGCCAGGCGCTCTTTTAGGAAGAGACCAATTATATAACACTATCGTTACAGCTCACGCCTTTCTGATAATTTTTTTTCTAGTAATACCCGTAATAATTGGAGGATTTGGTAATTGATTAATTCCTCTTATATTAGGCGCACCTGATATAGCTTTTCCCCGTCTTAATAATATAAGATTCTGATTATTACCCCCATCTCTCACTCTATTACTTGCTTCAGCCGCAGTAGAAAAAGGAGCAGGTACAGGATGAACTGTTTATCCTCCTTTATCAAGAAATATCGCTCATGCTGGGCCTTCTGTAGATTTAGCCATCTTCTCCCTTCATTTAGCTGGAGTCTCTTCTATTTTAGGAGCCCTAAATTTTATCACTACATGCATAAATATACGATCTAAAGGCCTCCGTCTTGAACGCGTACCTTTATTTGTATGATCTGTAGGAATCACTGCCCTTCTCTTATTACTATCTTTACCAGTGCTCGCTGGAGCTATCACTATACTATTAACAGACCGAAATTTAAATACAGCATTTTTCGATCCCGCAGGAGGAGGAGACCCTATCTTATACCAACATCTCTTC
>209395002; Aporrectodea rosea strain Ar5 cytochrome c oxidase subunit I (COI) gene, partial cds; mitochondrial
AACTTTATATTTTATCCTCGGCATTTGAGCCGGTATAATTGGTGCTGGAATAAGCCTTCTCATCCGAATTGAACTAAGACAACCGGGAGCATTTCTCGGTAGGGACCAATTATATAACACAATTGTTACCGCCCATGCATTTGTAATAATCTTTTTCCTAGTTATACCAGTATTTATTGGAGGTTTCGGAAATTGACTCCTACCTCTGATATTAGGCGCCCCAGATATAGCATTTCCACGTCTAAATAATATAAGATTTTGACTACTTCCCCCCTCCTTAATTCTTCTGGTCTCATCAGCAGCGGTTGAAAAAGGAGCTGGCACAGGATGAACTGTATACCCCCCTCTATCAAGAAACCTGGCCCATGCTGGACCCTCTGTTGACCTAGCCATTTTCTCACTTCACCTAGCAGGGGCATCCTCGATTCTAGGAGCCCTTAACTTTATTACAACCGTTATCAATATACGATGAAGGGGCTTACGACTCGAACGAATTCCTTTATTTGTATGAGCTGTAATTATTACAGTAGTTTTACTTCTCCTTTCCCTTCCAGTCCTAGCCGGAGCTATCACTATACTCTTAACAGACCGAAATCTCAATACATCATTCTTCGACCCAGCCGGCGGTGGAGACCCAATTTTATACCAACATCTATTT
>33330157; Vejdovskyella comata isolate VEJcoswe cytochrome oxidase subunit I (COI) gene, partial cds; mitochondrial gene for mitochondrial product
TTAGGAGTATGAGCAGGAATAGTTGGAACTGGAACAAGAATATTAATTCGAATTGAACTATCACAACCAGGAGCTTTTCTAGGCAGAGATCAACTATACAATACATTAGTAACTGCGCACGCATTTTTAATAATTTTCTTCCTAGTCATACCTGTATTCATTGGCGGATTTGGGAACTGACTATTACCATTAATACTAGGTGCACCAGACATAGCATTTCCCCGACTAAATAATCTAAGATTCTGATTATTACCACCATCATTAATTCTATTAATCTCTTCAGCTGCAGTAGAAAAAGGAGCGGGAACAGGTTGAACTGTATACCCACCTCTTTCAAGAAATCTAGCACACGCAGGCCCATCAGTAGATATAGCAATTTTTTCACTACATTTAGCTGGTGCCTCATCTATTTTAGGAGCAGTAAATTTCATTACGACAGTAATAAATATACGATGAAATGGAATACGACTAGAACGAGTTCCATTATTCGTATGAGCAGTAATACTAACAGTCATTCTTCTACTTCTATCACTACCTGTACTTGCAGGAGCAATTACAATACTATTAACAGATCGAAATCTAAATACCTCATTCTTCGACCCGGCAGGAGGGGGAGATCCAATTCTATATCAACACTTATTTTGATTCTTCGGACACCCAGAAGTATATATTTTAATTTTACCCGGATTCGGTGCTATCTCACACATTGTAGCACACAACACAGCTAAACTAGAGCCATTTGGAACACTTGGTATAATTTATGCTATAATTGGTATTTCTATTGTAGGATTTATTGTATGAGCACACCACATATTTACTGTTGGAATAGACGTAGATACACGAGCATACTTCACTGCTGCTACAATAATTATTGCAGTTCCCACAGGAATTAAAGTATTTAGATGATTAGCCACTATTTATGGAGCAAAAATCAAATATACAACAACTATATTATGAACACTAGGATTTATCTTTTTATTCACCGTAGGGGGATTAACTGGAATTTGTCTATCTAACTCATCACTAGATATTGTCCTTCACGACACTTACTATGTTGTAGCACACTTCCACTATGTATTAAGAATAGGAGCCGTATTCGCTATTTTCGCAGCAATTAATCACTGATTCCCACTAATATTTGGGGTAACATTACATCAACGATGAGCCAAAGCTCAAG
>301298539; Barantolla americana CMC02 voucher BEST-87 cytochrome oxidase subunit 1 (COI) gene, partial cds; mitochondrial
CTATACTTTATTATAGCCATCTGAGCCGGAATAGCTGGCACATCTATAAGACTCTTAATTCGAACAGAACTTGGAACACCTGGATCTCTCTTAGGAAACNNNCAAGCGTTCAACACAATTATTACCGCACACGCATTTCTTATAATTTTCTTTCTTGTCATGCCTGCCTTCATAGGCGGGTTTGGAAACTGATTAATCCCCATAATACTTAATATCCCTGATCTCGCTTTCCCACGGCTTAATAACCTAAGATTCTGATTACTGCCCCCTTCCCTATTCTTACTCGTTTGCTCCGCAGCAGTAGAAGGAGGGGCTGCAACAGGCTGAACTGTTTACCCCCCCCTTTCAAGGAACATCGCTCACGCGAGTCCTGCTGTTGATATGGCAATCTTCTCTCTCCACCTCGCTGGCGCATCCTCAATTATTGCGTCTATTAACTTCATAACCACAATTTATAACATGCGAAACGAAGGATACACTATAGAACGCGTACCCCTTTTCGTATGGTCAATTATAATTACTTCTGGACTCCTAGTATTAGCAGTCCCCGTCCTCGCTGCTGGAATTACAATACTTCTAACTGATCGAAATCTTAACACCACTTTCTTCGACCCAGTAGGAGGGGGAGACCCAGTACTTTATCAACACCTCTTC
>328683369; Rhyacodriloides sp. 1 PM-2010 mitochondrial partial coi gene for cytochrome oxidase subunit I
AACTCTCTACTTAATTTTTGGTGTATGAGCTGGAATAATCGGCACAGGTACAAGTTTATTAATTCGAATAGAACTTGCTCAACCTGGTGCATTACTAGGTAGTGACCAATTATACAATACTCTAGTTACAGCCCATGCATTTCTTATAATTTTCTTTCTTGTAATACCAGTATTTATTGGTGGTTTTGGTAATTGATTACTTCCACTTATACTTGGTGCACCAGATATAGCATTCCCACGTTTAAATAATTTAAGATTTTGGCTTCTACCTCCATCTCTAGTTCTTCTTGTATGTTCTGCAGCAGTAGAAAAAGGAGCTGGAACAGGGTGAACAGTATATCCACCACTATCTAGTAACTTAGCTCATTCTGGGCCCTCTGTAGATCTAGCAATCTTTTCACTCCATTTAGCAGGTGCGTCATCTATTCTAGGTGCTATTAATTTTATTACTACTGTTATTAATATACGATGAAGTGGTATGCGACTAGAACGAATTCCTTTATTTGTGTGGGCAGTAACTCTAACTGTAATTCTTCTATTATTATCTTTACCAGTTTTAGCAGGAGCTATTACTATATTATTAACAGATCGAAATCTAAATACTTCATTCTTTGATCCTGCTGGTGGTGGAGATCCTATTCTATATCAACATTTATTT
>304416336; Micronereis nanaimoensis voucher BAMPOL0423 cytochrome oxidase subunit 1 (COI) gene, partial cds; mitochondrial
TTTTTGGTATTTGATCAGGACTACTAGGTACAGCTATAAGTATTATTATCCGTGCTGAACTAGGACAGCCTGGATCTCTTATTGGCAGGGACCAATTATATAATACAATTGTAACAGCCCACGCGTTTTTAATAATTTTTTTCTTGGTAATACCCGTAATAATTGGAGGGTTTGGTAACTGGCTGGTACCACTCATATTAGGAGCTCCAGACATAGCTTTCCCTCGTCTAAATAACATGAGATTTTGGTTATTACCACCCTCATTATCCCTTCTATTATCCTCGTCTCTAGTAGAAAAAGGTGCAGGAACAGGATGAACAGTATATCCCCCCTTATCAAGTAACATCGCACATGCTGGGCCTTCAGTAGACTTAGCTATCTTTTCCCTACATTTAGCAGGAGTATCCTCAATCTTAGGGGCCCTAAACTTTATTACAACCATTATAAACATACGGCCCTCTGGGCTACGAATAGAACGAGTCTCGTTATTTGTATGATCCGTACTAATTACAGCAATCTTACTGTTATTATCTCTACCAGTATTAGCTGGAGCCATTACCATACTGCTCACAGACCGAAACCTTAACACAGCGTTCTTTGACCCGGCTGGGGGGGGAGACCCAATCCTGTACCAGCATCTATTT
>256594464; Hirudinaria sp. 1 AO-2009 voucher UTAR_AF002 (MP) cytochrome oxidase subunit I (COI) gene, partial cds; mitochondrial
ATTCGAATTGAGTTATCTCAACCAGGTAGATTTCTTGGTGATGATCAACTCTATAATTCTTTAATTACTGCTCATGGACTTATTATAATTTTTTTTATGGTGATACCTATTTTAATTGGTGGTTTTGGTAACTGACTTTTACCATTAATAATTGGTGCACCAGACATAGCATTTCCCCGATTAAATAATTTTAGATTTTGATTATTACCACCTTCATTAACTATATTAGTAAGATCTTCAATAATTGAAACAGGTGTTGGAACAGGTTGAACCATTTATCCTCCGTTAGCAGATAGAGTCTCTCATTCTGGACCTTGTGTAGATATGGCTATTTTTTCACTTCATATGGCCGGGGCATCTTCTATTCTAGGTTCTTTAAATTTTATTTCCACTATTATTAATATACGAACCAAGGGTATGGGAAATGAGCGAGTACCTTTATTTGTTTGATCTGTTGTGATCACTACTATTTTATTATTACTCTCACTACCGGTTCTAGCTGCTGCTATTACAATGTTATTAACTGATCGTAATTTAAATACTGCATTTTTTGATC
>384383004; Archinome storchi voucher SIO:BIC A2389 cytochrome oxidase subunit I (COI) gene, partial cds; mitochondrial
CTATACCTCATTTTTGGAATTTGAGCCGGAATACTAGGAACCTCAATAAGGTTACTAATTCGAACAGAATTAGGACAACCRGGAAGCTTTCTAGGCAGAGACCAGCTCTACAATACCATTGTAACTGCCCATGCTTTCTTAATAATCTTCTTCCTTGTAATACCAGTAATAATTGGCGGCTTCGGAAACTGACTCGTCCCACTKATATTAGCTGCGCCAGACATAGCATTTCCACGCCTAAATAACATAAGCTTCTGACTATTGCCTCCCTCCCTCATTCTACTCATTTTTTCTGCCACCGTAGAAAAAGGAGCRGGAACAGGTTGAACCGTTTACCCCCCCTTATCAAGAAATATAACTCATGCTGGCCCTTCTGTAGACCTRGCAATCTTCTCTCTTCACCTTGCTGGTGCCTCCTCAATTCTAGCCTCACTAAACTTCATTACCACCGCACTAAACATACGTACAGAAGGCATAGTAATAGAACGTGTCCCCCTGTTTGTTTGATCTGTTCTTATTACAGCCGTCCTCCTATTACTTTCCTTACCTGTTCTCGCTGGGGCAATTACCATGCTCTTAACAGACCGAAACCTAAACACCTCTTTCTTCGACCCCGCCGGAGGAGGGGACCCCGTTCTTTTCCAACACATTTTCTGATTCTTCGG
>145290235; Mesochaetopterus xerecus mitochondrial partial mRNA for Cytochrome Oxidase I (COI gene), clone MxMe-Br
AGGATCCTTACTAGGTTCAGACCAGCTTTATAACGTTATTGTTACTGCACATGCCTTTGTAATAATTTTCTTCTTCGTAATACCTATAGCAATTGGAGGCTTCGGAAACTGACTTCTTCCCCTAATACTAGCAGCTCCCGATATAGCATTCCCCCGATTAAATAACATAAGATTCTGATTACTACCCCCATCTCTAACTCTTCTCCTTGCCTCTTCTCTAGTAGAGTCCGGAGCCGGAACAGGTTGAACAGTATACCCCCCACTAGCTGGAAATCTAGCGCACGCGGGCCCTTCTGTTGATCTCGCAATTTTCTCTTTACACCTAGCGGGAATCTCTTCTATCTTAGGTGCCATCAACTTCATGTCAACTGTATTTAATATACGACACCAAGGAATATTAATAGAACGTGTCCCACTATTTGTTTGAGCAATTCTAGTTACAGTTGTTCTCCTTTTACTATCTCTTCCTGTCCTTGCCGCCGCCATCACAATACTCCTCACTGACCGAAATTTTAACACTACCTTCTTCGATCCTTCTGGGGGAGGAGACCCGATTCTATATCAACACCTATTCTGATTTTTGGTCACC
>322688184; Helobdella californica cytochrome c oxidase subunit I (COI) gene, partial cds; mitochondrial
TTTTATATTCGGAGCGTGAGCAGCTATAGTAGGAACAGCTATAAGCATAATTATCCGAATTGAATTAGCACAACCTGGATCATTCTTATGTAATGATCAACTCTATAACTGCATAATTACTGCACATGGACTGATTATAATCTTCTTTATAGTAATACCAATTTTAATTGGAGGGTTCGGAAACTGACTTATTCCTCTTATAATTGGAGCACCTGATATAGCATTTCCACGACTCAATAACCTGAGATTTTGATTACTCCCTCCATCTTTAATTCTATTGGTAACATCAGCCCTAGTAGAAAAAGGAGCGGGAACTGGATGAACAGTATATCCTCCACTAGCCGCAAATTTAGCACATTCAGGCCCATCAGTAGACTTAGCTATCTTTTCTCTACATCTTGCTGGAGCATCCTCAATCCTAGGATCATTAAACTTTATAACTACTGTTATCAATATACGATGACAAGGAATACAAATTGAGCGTATGCCACTATTTGTTTGAGCAGTATTTATTACCGTCGTGCTTCTTTTACTCTCCCTACCAGTATTAGCTGCAGGGATTACTATACTACTAACAGACCGCAATTTAAATACATCCTTCTTTGACCCGATAGGAGGAGGAGATCCTGTCCTAATCAACACTTATTTTGATTTTTTGGTCACC
>61651953; Aphrodita aculeata cytochrome c oxidase subunit I gene, partial cds; mitochondrial
ACTTGATCAGGACTCCTTGGTACATCAATAAGGCTACTGATTCGCGCCGAATTAGGTCAACCCGGAGCTTTACTAGGTAGTGATCAATTATACAACACAATCGTAACCGCTCATGCTTTTCTTATAATTTTCTTTCTTGTGATACCAGTCCTAATTGGGGGATTTGGCAATTGATTAATCCCACTTATATTAGGAGCCCCAGATATAGCTTTCCCTCGTCTAAATAACATAAGATTCTGACTTTTACCCCCATCCCTAACTCTTCTACTTGCCTCAGCTGCAGTAGAAAAAGGGGTTGGTACTGGATGGACAGTATACCCCCCTCTATCGTCTAATATTGCACATGCAGGGCCATCTGTAGATTTAGCTATTTTCTCCCTGCATATTGCAGGGGCCTCTTCCATCCTTGGAGCCCTAAATTTTATTACCACCGTGATCAATATACGATGAAAAGGGTTACGTCTAGAACGTGTCCCCCTTTTTGTATGATCTGCAAAAATTACAGCCATTCTGCTGCTTCTTTCCTTACCAGTCCTTGCTGGAGCAATCACTATATTATTAACTGACCGAAATCTAAATACTGCTTTTCTTGACCCTTCAG
>188097704; Flabelliderma ockeri cytochrome oxidase subunit I (COI) gene, partial cds; mitochondrial
GATATTGGAACACTATATTTTATTTTTGGAATTTGATCTGGCCTATTAGGAACATCAATAAGGGTTTTAATTCGAACTGAATTAGGACAACCTGGCGCTTTTCTTGGAAGAGATCAAATTTATAATGTTATTGTAACAGCACATGCATTTCTCATAATTTTTTTTCTAGTTATACCTGTATTCATTGGAGGCTTTGGAAATTGACTTCTTCCTCTAATATTAGGAGCCCCAGATATAGCTTTTCCACGAATAAATAACATAAGATTCTGATTACTTCCAGCATCATTAATTTTATTAATTTCTTCAGCTGCAGTTGAACAAGGAGCTGGTACTGGTTGAACAGTATATCCACCTTTAGCAGCCAACATTTCTCACAGAGGACCATCTGTAGATTTAGCTATTTTTTCTCTTCATTTAGCAGGGATTTCTTCAATTCTTGGATCAATTAATTTTATTACAACAGTTCGTAATATACGACCAAAAGGAATAAACCCAGAACGCATTCCTTTATTTGTCTGAGCCGTAGTAATTACAACAGTTCTTCTATTATTATCGTTACCTGTTTTAGCAGGAGGAATTACAATATTATTAACAGATCGAAATCTAAATACCACATTTTTTGATCCTGCTGGAGGAGGAGATCCAATTCTATATCAACACTTATTTTGATTT
>299832812; Guestphalinus sp. PDW-2010 isolate CE865 cytochrome oxidase subunit I (COI) gene, partial cds; mitochondrial
GGAATAAGCCTACTAATTCGAATTGAACTTACACAACCAGGATCATTTCTTGGAAGAGACCAACTTTATAATACAGTAGTAACCGCACATGCATTTATTATAATCTTTTTTATAGTAATACCTATATTTATTGGTGGATTTGGAAACTGAATATTACCTTTAATATTAGGTGCTCCAGATATAGCATTCCCACGACTAAACAACTTAAGATTCTGACTTCTACCACCATCATTAATCCTTCTAGTATCCTCCGCTGCAGTAGAAAAAGGTGCTGGTACTGGATGAACAGTATACCCACCACTATCAAGTAATCTAGCACATGCAGGACCATCTGTAGACTTAGCTATTTTTTCACTACACTTAGCAGGAGCCTCATCAATTCTAGGAGCATTAAACTTCATTACAACAGTAATCAACATACGATGAAAAGGTTTACGACTTGAACGAATCCCTCTATTTGTATGAGCAGTAACTATTACAGTAGTACTACTTCTTCTATCATTACCAGTCCTAGCTGGAGCCATTACAATATTACTAACAGATCGAAATCTAAACACATCATTTTTTGA
>145616997; Polydora cornuta isolate NewZealand2 cytochrome oxidase subunit I (COI) gene, partial cds; mitochondrial
TTGGCTATACTTTTAAGGGGTATGTGAGTAGAAGATGGGGCAGGAACAGGATGGACAATTTATCCTCCTTTATCCAATAATGTAGCCCATGCAGGACCTGCAGTCGATTTGACTATCCTGTCTCTTCATTTAGCTGGTGTATCTTCATTAATAGGAGCTATTAACTTTACAACTACGATTGCTAATGCTCGATTAGGGGGCATGCCAACAGAAAAAATGCCTTTATTTATTTGATCTGTTCTTATTACAGTTATTCTATTAATTCTTGCTCTACCTGTTCTGGCGGGGGCCTTAACAATGCTAATTATAGACCGAAATTGTAATACTTCCTTCTTCGAACCGACTGGAGGGGGAGACCCAATTTTATTTCAACATTTATTCTGATTCTTTGGCCACCCCGAAGTTTATATTTTAATTCTCCCTGGTTTTGGGGCTATTTCCCATATTATTACACATCATAGAAAAAAGAAGAAAACATTTGGCACTCTAGGTATACAATATGCTATATGTGCAATTGGACTTTTAGGTCTAATTGTTTGAGGACATCATATATACACAGTTGGATTAGATGTAGATTCACGAGCCTATTTTACAGGAGCTACTATAGTAATTGCTGTACCCACAGGAATTAAAGTATTTAGATGAATGGCTACTGCTAGTGGTACCCGATTAAACTTAACTGTTCCAATAATGTGAGCTTTAGGTTTTGTATTTCTCTTTACTATAGGAG
>305653361; Bipalponephtys neotena voucher HUNTSPOL0274 cytochrome oxidase subunit 1 (COI) gene, partial cds; mitochondrial
CTCTATTTTATTTTTGGCACCTGAGCCGGGCTTTTAGGAACATCTATAAGTCTTCTTATCCGGGCAGAGCTAGGGCAACCTGGCTCTTTACTAGGGAGAGATCAACTATATAATACTATCGTAACAGCTCATGCCTTTTTAATAATTTTCTTCTTAGTGATACCAGTAATAATTGGAGGATTTGGTAACTGATTAGTCCCACTGATACTAGGCGCCCCAGATATAGCATTCCCCCGACTTAATAATATATCATTTTGACTTTTACCTCCGTCCCTTACACTCCTTGTAATATCAGCCGCAGTAGAAAAAGGAGTTGGCACTGGGTGAACTGTATACCCACCTCTTTCTAGAAATATCGCCCATGCAGGAGCATCAGTAGACTTAGCCATTTTTTCCCTACACTTAGCCGGAGCTTCATCAATTCTAGGGGCACTAAATTTTATTACTACTGTAATAAATATACGATGAAAAGGACTCCGTCTTGAACGAGTTCCTTTATTTGTTTGGTCAGTGAAAATTACTGCCATCTTATTACTTTTATCCCTACCAGTTTTAGCTGGGGCTATTACTATACTACTTACAGACCGTAATTTAAATACATCATTTTTTGATCCCGCGGGGGGCGGAGACCCTATTTTATATCAACATTTATTT
>326885881; Hemigastrodrilus monicae isolate MND1 cytochrome oxidase subunit I (COI) gene, partial cds; mitochondrial
GAGCTGGAATAATCGGGGCGGGCATAAGACTCCTAATCCGCATTGAACTAAGACAGCCGGGAGCTTTTCTAGGCAGAGATCAACTATATAATACAATTGTAACAGCCCATGCATTCGTAATAATCTTTTTCCTTGTAATACCCGTATTCATTGGGGGATTTGGGAACTGACTACTCCCACTCATACTGGGAGCACCAGATATAGCATTTCCACGTTTAAATAATATAAGATTCTGACTATTACCCCCATCCCTTATTCTATTAGTATCCTCGGCTGCCGTAGAAAAGGGGGCAGGTACAGGATGAACTGTTTACCCCCCTCTGGCTAGAAATTTAGCCCATGCCGGCCCCTCAGTAGATCTGGCAATTTTCTCCCTACACCTAGCTGGTGCCTCATCCATTTTAGGAGCTATTAATTTTATTACCACAGTGATTAATATACGATGAAGGGGTCTACGATTAGAACGAATTCCATTATTTGTGTGAGCCGTAGTAATTACCGTAGTTCTACTACTTTTATCACTACCAGTACTTGCCGGAGCAATTACAATACTCCTAACAGATCGAAACCTAAACACTTCATTCTTTGATCCTGCTGGAGGGGGGGACCCTATTCTATACCAACACCTTTTTTGATTTTTTGGTCACC
>339515264; Nicomache sp. JK-2011 mitochondrial partial COI gene for cytochrome oxidase subunit 1, specimen voucher ZMBN:86269
AAAGATATTGGAACTATATATATTATCTTAGGTACCTGAGGAGGCCTACTAGGGACCTCTATAAGGCTTCTCATTCGTACAGAACTTGGTCAACCTGGTCCCTTCCTAGGAAGGGACCAATTATATAATACAATCGTCACAGCTCATGCATTTTTAATAATCTTTTTTATAGTAATACCAATTATAATTGGTGGGTTTGGAAATTGATTAGTCCCTTTAATACTAGGAAGACCAGATATAGCATTTCCACGAATAAACAATATAAGATTTTGACTTCTTCCTCCATCCCTAACTCTTCTTTTAAGCTCAGCTGCAGTTGAAAAAGGAGTAGGAACAGGTTGAACTGTCTACCCCCCTTTATCTAGAAGTCTAGCCCATGCAGGCCCTTCAGTCGACTTAGCAATTTTTTCGCTTCATATCGCCGGAGCAGCCTCAATCCTAGGAGCAGTAAACTTTATTACAACAGCAATAAATATACGATCACAAGGACTTCAATTAGAACGAATACCTTTATTTGTCTGATCCGTAAAAATTACAGCTATCCTCCTTCTACTTTCCCTCCCAGTTTTAGCAGGAGCTATCACTATACTTTTAACAGATCGAAATCTTAATACTGCTTTCTTTGACCCTGCAGGTGGAGGAGATCCAATCTTATACCAACATCTATTTTGATTTT
>299832834; Rhynchelmis rostrata isolate CE555 cytochrome oxidase subunit I (COI) gene, partial cds; mitochondrial
GGAATAAGGCTTCTTATTCGAATTGAATTAACTCAACCAGGTGCATTCTTAGGTAGCGATCAACTTTATAATACTATAGTTACCGCCCATGCATTTATTATAATTTTTTTTATAGTAATACCTATATTTATTGGTGGATTTGGTAACTGAATACTACCTCTTATACTAGGAGCTCCAGATATAGCATTTCCACGATTAAATAATTTAAGATTCTGATTATTACCCCCTTCTCTTATTCTATTAGTTTCTTCTGCAGCTGTAGAAAAAGGAGCTGGTACAGGATGAACTGTTTACCCGCCACTAGCTAGAAATCTGGCTCATGCAGGCCCTTCTGTTGACTTAGCAATTTTCTCACTTCATTTAGCAGGTGCGTCCTCTATTTTAGGTGCTTTAAATTTTATTACTACTGTAATTAACATACGATGAAATGGTTTACGTTTAGAGCGAATTCCATTATTTGTATGAGCTGTTACAATTACAGTAGTACTTCTTCTTCTTTCATTACCTGTATTAGCAGGAGCTATTACTATATTATTAACAGATCGAAATCTTAATACTTCCTTCTTTGA
>3243199; Aktedrilus arcticus cytochrome c oxidase subunit I (COI) gene, mitochondrial gene encoding mitochondrial protein, partial cds
ACAAGACTTCTTATTCGAATTGAACTTGCTCAACCAGGATCATTTCTAGGAAGAGATCAATTATATAATACATTAGTAACAGCTCATGCATTCTTAATAATCTTCTTTCTAGTAATACCAGTATTTATTGGAGGATTCGGAAACTGACTTCTACCACTAATATTAGGAGCACCAGACATAGCATTTCCTCGACTAAATAACTTAAGATTTTGACTTCTACCCCCATCACTAATTCTATTAGTATCATCTGCTGCAGTAGAAAAAGGAGCTGGAACCGGATGAACCGTATACCCTCCACTAGCAAGAAATCTAGCACACTCTGGCCCATCAGTAGACCTAGCTATTTTTTCTCTTCATCTAGCAGGAGTTTCATCAATCCTTGGAGCTATTAACTTCATTACAACAGTAGTAAACATACGATGAAAAGGGATACGTCTAGAACGAATTCCTCTATTTGTATGAGCCGTTACACTAACTGTAATTCTTCTCCTTCTATCTCTTCCAGTACTAGCAGGAGCTATTACTATACTATTAACAGACCGAAATCTAAATACATCATTCTTCGACCCTGCT
>316926601; Bispira porifera cytochrome oxidase subunit I (COI) gene, partial cds; mitochondrial
GGTGGGTTTGGTAATTGGTTGCTTCCGTTGATAATTGGGGCGCCGGATATAAGGTTTGCCCGATTAAATAATTTGAGGTTTTGGTTGTTACCTCCTGCATTGGTATTGTTGTTGGGTTCAATTACCATTGAGACTGGGGCTGGAACTGGTTGGACTGTTTATCCTCCTCTTTCTAGTGGTCTTGGGCAWTCAGGGTCATCTGTGGATATGGTCATTTTTTCGTTGCATATTGCTGGTGCATCTTCCATTATGGGGGCTATTAATTTTATTACTACAGTAAGAAACTTAGGCCCTAGTCAGGTAAAGGGTGAGCGGATGCCGTTGTTTGTGTGGGCTGTGATTATTACGGTTGTCTTGCTTTTGCTTTCTTTACCAGT
>160425578; Mesobdella gemmata cytochrome oxidase subunit I (COI) gene, partial cds; mitochondrial
ATTGGAATATTATATTTCATCTTAGGTGGGTGGGCATCTATAATTGGTACTGCTATAAGAATAATAATTCGAATTGAATTGTCTCAGCCAGGTCAGTTCTTTGGTGATGATCAATTATATAACACTATTGTTACAGCTCATGGCTTAATTATAATCTTTTTTATAGTAATACCAATCTTTATTGGTGGGTTTGGTAATTGATTAATCCCATTAATAATTGGTGCACCAGATATGGCATTTCCACGATTAAATAATATAAGATTTTGACTTTTACCACCATCTCTAACTTTATTAGTTTGCTCATCTATATTAGAAGAAGGTGTTGGAACAGGTTGAACATTATATCCACCACTAGCAGATAATATATCTCATTCTGGACCATCTGTAGATATAGCAATTTTTTCACTACATTTAGCTGGTGCATCATCTATTTTAGGGTCCTTAAATTTTATTACAACGATTATTAATATACGTTGAGAAGGTTTATCATTTGTTCGATTACCACTATTTATTTGATCTGTTTTTATTACTACTATCCTTTTATTATTATCTTTACCTGTATTAGCAGCAGCTATTACAATATTACTTACAGACCGTAATTTAAGAACATCATTTTTTGATCCAACTGGTGGTGGTGATCCAATTTTATTTCAACATTTATTTTGATTCTTTGGTCATCCTGAAGTATATATTTTAATTATCCCAGGCTTTGGAGTTGTATCTCATATTATTTCTGCTAGTTCAAAGAAATCTGAAACTTTTGGAACATTAGGAATAATTTATGCTATAGTTGGTATTGCTATTTTAGGGTTTGTTGTTTGGGCACATCATATATTTACAGTTGGATTAGATGTTGATACACGAGCATACTTTACAGCAGCTACAATAATTATTGCTGTACCTACAGGTATTAAAGTATTTAGTTGACTTGCTACAATATATGGAGCTAAGTTATCTATTAGGCCTGCTATATTATGAGTGTTGGGATTTATTTTTTTATTTACTACTGGTGGTTTAACTGGGATTGTTCTTTCAAACTCATCAATTGATATTATTTTACATGATACATACTATGTTGTAGCACATTTTCATTATGTTTTAAGAATAGGTGCAGTTTTTGCTATTTTTGCAGCATTAAATTACTGATTTCCTTTATTTGTTGGCTTTTCTATTAATCAACGTATTGCTTATACTCATTTTTTAGTTATATTTATTGGTGTAAATATAACATTTTTTCCTCAGCACTTTTTAGGTTTAAGTGGTATACCACGACGATATTCTG
>51317449; Trilobodrilus heideri cytochrome c oxidase subunit I gene, partial cds; mitochondrial
GTGTGGGCGCANCANATGTTCACGGTGGGAATAGATGTTGATACACGAGCATATTTCACAGCAGCAACTATAATTATCGCCGTACCAACAGGTATCAAAGTATTTAGTTGACTCGCTACTATCCACGGCTCACCCATAAAATACGAAGCTCCCATACTTTGAGCTATTGGCTTTATCTTCTTATTCACAATAGGAGGACTTACAGGGGTTATTTTAGCCAATTCTTCTATTGATATTATTCTTCATGATACTTATTATGTAGTAGCCCATTTTCATTATGTGCTAAGAATAGGAGCAGTATTTGCCATATTTGCTGGATTTTCTCATTGATTTTCTCTTTTTACTGGGGTAATTCTTCATCCTCGATGAACTAAAGCACACTTTTTAATTATATTCGTAGGAGTAAACATAACTTTCTTTCCCCAACACTTTTTAGGTTTAAATGGAATRCCCCGACGATACTCCGACTACCCCGACGC
>299555677; Prionospio steenstrupi voucher BIOUG<CAN>:09PROBE-01161 cytochrome oxidase subunit 1 (COI) gene, partial cds; mitochondrial
GGCACTCTTTATTTCATTTTGGGTGTATGAGCTGGACTTTTAGGGACCTCTATAAGGCTTCTTATCCGAGCTGAGCTAGGCCAACCTGGCTCTCTCCTTGGAAATGATCAACTCTATAACACCATCGTTACTGCCCACGCATTTCTTATAATCTTTTTTCTGGTAATGCCAGTCTTCATTGGAGGGTTTGGAAACTGACTTCTTCCCCTGATACTAGCTGCCCCTGATATAGCCTTTCCCCGACTTAATAATATAAGCTTCTGGCTGCTCCCCCCCTCCTTAACCTTACTCGTGTTTTCCGCGGCAGTAGAAAAAGGGGTGGGAACCGGATGAACTGTATACCCCCCATTATCAGCTAACTTAGCCCACGCTGGCCCTTCTGTTGATCTTGCTATTTTTTCTCTACATCTTGCAGGCATATCTTCTATTTTAGGAGCGCTAAACTTTATTACAACAATCCTAAACATACGTGTTCAAGGCCTTCGTATAGAGCGAATGCCACTATTTGTCTGAGCTGTTTTTATTACAGCGATTCTACTTCTCCTTTCGCTCCCTGTTTTAGCAGGAGCCATCACAATGCTTCTAACAGATCGAAATGTAAACACTACCTTTTTTGACCCTGCTGGGGGGGGAGACCCCATTCTTTTTCAGCA
>194579842; Simplisetia cf. erythraensis DH1 cytochrome oxidase subunit I (COI) gene, partial cds; mitochondrial
ATAAGCCTTCTCATCCGTGCTGAACTAGGCCAACCAGGGTCTCTTTTAGGCAGCGATCAATTATACAACACTATTGTTACCGCCCATGCATTCTTAATAATCTTCTTTCTAGTAATACCAGTAATAATTGGAGGATTTGGTAATTGATTAGTACCGTTAATACTAGGAGCCCCAGACATGGCCTTCCCACGACTAAACAACATAAGATTCTGATTGTTACCCCCTTCTCTAACCCTTCTCTTATCTAGAGCCGCAGTAGAAAAAGGTGTTGGGACAGGATGAACAGTATACCCCCCCTTAGCAAGAAACATCGCCCATGCAGGCCCCTCAGTTGACCTGGCAATTTTTTCCCTTCATTTAGCAGGAGTTTCGTCCATTATAGGGGCGCTTAATTTCATTACTACTGTAATTAATATACGATCTAAAGGACTACGATTAGAACGAGTCCCTTTATTTGTATGATCAGTTGTAATTACTGCGATCCTATTATTACTAAGCCTTCCCGTATTAGCCGGCGCAATCACTATGCTACTGACAGACCGAAACCTGAACACCGCATTTTTCGACCCAGCAGGAGGAGGGGACCCAATTCTATACCAACATTTATTTTGATTTTTTGG
>305652993; Notophyllum crypticum voucher SMNH T-7814 cytochrome oxidase subunit I (COI) gene, partial cds; mitochondrial
TACTTTATATATAATTTTTGGGATTTGGTCTGGATTATTAGGGACTTCTATAAGAATATTAATTCGAGCTGAGTTGGGTCAGCCAGGGGCATTATTAGGTAGAGATCAATTATATAACACTATTGTAACAGCTCATGCTTTTCTTATAATTTTTTTTTTGGTTATGCCTGTTATAATTGGGGGATTTGGTAATTGATTAGTTCCTTTAATATTAGGAGCTCCCGATATAGCATTTCCTCGATTAAATAATATAAGGTTTTGATTATTACCTCCTTCTTTAATTATATTGTTGGGATCTGCAGCAGTGGAGCAAGGTGCGGGTACAGGATGAACAGTTTATCCTCCCCTATCTAGAAATATTGCTCATGCAGGACCTTCTGTAGATTTGGCTATTTTTTCTTTACATTTAGCTGGAGTATCTTCTATTTTGGCTTCTATTAATTTTATTACTACTGCTGTGAATATACGATCTCAAGGTTTACGACTAGAGCGTGTTCCTTTATTTGTTTGATCTGTGGGAATTACTGCGTTATTATTATTATTATCTTTACCTGTGTTGGCAGGGGCTATTACTATATTATTAACTGATCGTAATTTAAATACATCTTTTTTTGATCCGGCGGGTGGTGGGGATCCTATTTTATATCAACATTTATTT
>18182279; Pterodrilus annulatus cytochrome c oxidase subunit I (COI) gene, partial cds; mitochondrial gene for mitochondrial product
GCCTGATCAGCAATAGTAGGAACCTCTATAAGAGTAATTATTCGAATAGAGTTAGCTCAACCTGGATCCTTATTAGCAGATAGACAAGTATATAACTCATTAATTACTGCCCATGGGTTAATTATAATTTTCTTCATAGTAATACCAATTTTAATTGGGGGTTTTGGTAATTGATTGTTACCTTTAATATTAGGGACACCTGACATGGCTTTCCCTCGATTAAATAACTTAAGGTTTTGACTCCTCCCTGCGTCAATTACTTTACTAATTTCATCTGCATTAATTGAAACCGGGGTTGGTGCAGGGTGGACAATTTACCCACCATTATCTGCGCTACCTGCTCACGAAGGACCATCTGTTGATTTAGCTATTTTTTCTCTCCATTTAGCAGGGGCTAGATCAATTCTAGGTGCATTAAACTTTATAACCACAGTTATAAATATACGATGAATTGGCATATCATTAGATAAAATCCCTTTATTTGTATGGGCCACATTTATTACTGTAATTATACTACTTTTATCGCTGCCAGTGCTAGCTGGAGCTATTACTATACTTTTAACAGATCGCAATTTTAACACATCTTTTTTTGACCCTGCTGGGGGTGGAGACCCTATCTTATTCCAAAC
>323134810; Alitta succinea cytochrome oxidase subunit I (COI) gene, partial cds; mitochondrial
GTATATGATCAGGTCTTCTAGGAACCTCTATAAGACTCCTGATTCGAGCAGAACTTGGTCAACCTGGCGCCCTACTTGGAAGAGACCAGTTATATAATACAATCGTCACTGCTCACGCCTTCTTAATGATTTTCTTCCTCGTTATACCAGTTATAATCGGGGGATTTGGTAACTGATTGGTACCTTTAATATTAGGAGCCCCAGATATAGCTTTTCCTCGACTTAACAACATGAGTTTCTGATTATTACCTCCATCTCTAATTCTTTTACTATCCAGGGCTGCAGTAGAAAAAGGAGTTGGTACAGGATGAACTGTGTACCCTCCCCTTTCTAGTAATATTGCCCACGCCGGCCCATCAGTAGATTTAGCAATTTTCTCTCTCCACCTTGCAGGAGTTTCATCCATCATAGGAGCTCTTAACTTCATTACAACAGTTATTAATATACGATCTAAGGGATTACGCTTAGAACGAGTACCCCTATTCGTCTGATCTGTAGTGATTACCGCGG
>342906705; Axiokebuita millsi voucher MNCN 16.01/13602 (Madrid) cytochrome oxidase subunit I (COI) gene, partial cds; mitochondrial
GAACCATATACCTCATTTCGGTGCATGAGGTGGTCTTCTAGGCACTTCAATAAGAATAGTAATTCGAGTTGAATTAGGACAACCAGGAGCATTTCTTGGTAGTGACCAACTATATAATGTAGTGGTCACCGCCCATGCATTTTTAATAATTTTCTTTTTAGTAATACCTGTCTTTATTGGGGGATTCGGGAATTGGCTACTTCCTCTAATATTAGGCGCCCCTGATATAGCATTCCCCCGAATAAATAATATAAGATTTTGATTACTCCCTCCTTCGCTTACTCTTCTTGTTATATCAGCCGCGGTAGAAAGAGGGGTTGGGACGGGGTGAACTGTTTACCCTCCTCTTTCAGATAATATAGCCCATGCGGGCCCATCAGTTGATCTAGCTATTTTCTCACTACATTTAGCGGGAGTCTCTTCAATTCTTGGGGCTATCAACTTTATCTCTACAATTATAAATATACGAGTAAAAGGCCTCCGCCTTGAGCGTGTACCTTTATTCGTTTGAGCTGTAAAAATTACAGTTATTCTCTTATTATTATCACTTCCAGTTTTAGCAGGTGCTATTACTATATTATTAACAGATCGAAATCTAAATACTTCTTTCTTCGACCCTGCCGGGGGAGGGGACCCAATTCTCTTTCAACTCCTATTTTGATTTTTTGGTCACC
>246149357; Bobmarleya gadensis isolate 1 cytochrome oxidase subunit I (COI) gene, partial cds; mitochondrial
AGCTCATGCTGGCCCTTCTATTGACTTAGCTATTTTTTCTCTTCATATATCAGGAATTTCTTCTATCTTAGGCTCTATTAATTTTATTACAACAGTAATAAATATACGTTATAAAGGGCTTCGATTAGAACGGGTACCTTTATATGTATGAAGAGTAAAACTTACTGCAATTCTTCTTCTTTTATCTGTGCCTATCCTTGCAGGAGGTCTGACTATGCTACTTACAGATCGAAATTTAAATACTTCATTTTTTGACCCAAGAGGAGGAGGAGACCCAATTCTTTTTCAACATTTATTTTGATTTTTTGGTC
>124053682; Pionosyllis lamelligera voucher MNCN/ADN 9587 cytochrome oxidase subunit I (COI) gene, partial cds; mitochondrial
GCAGGTCATCTAGGATCTTCTATAAGAATTCTTATTCGTGCAGAACTAGGACATCCTGGGGCATTCCTCGGAAGAGATCAAATTTACAACACTATAGTTACAGCNCATGCTTTAGTAATAATTTTCTTTCTTGTTATACCAGTAATAATTGGGGGGTTTGGGAACTGATTAGTTCCTTTAATATTAGGTGCTCCTGATATAKCTTTCCCTCGAATAAATAATATAAGATTTTGACTTCTCCCTCCCTCCCTAACTCTCCTTGTTATAATAGCAAATGTAGAAAAAGGAGCAGAACCAGGCTGGACACTTTWCCCTCCTCTCGCTAGAAATAGTTCTCATAGGGGGCCCTCAGGTGAANTAACAMTTTTCTCCCTCCCCCTTGCTGGTGGTAGATCAATTTTAGGGGCAATTAATCTCATTACTATTCTTATTAACAAACCSTGAAAAGGAATACGTATCTACCGCAGACCCCTATTTGTTTGATCTGTAAAAA
>188097706; Flota sp. KJO-2008 cytochrome oxidase subunit I (COI) gene, partial cds; mitochondrial
AAGATATTGGTACTTTATATTTCATTTTAGGAATTTGAGGTGGCCTTTTAGGTACATCTATAAGTGTCCTTATTCGCACTGAATTAGGACAACCTGGGGCTTTTCTTGGAAGTGACCAAATCTATAACGTTGTTGTAACAGCACATGCCTTTTTAATAATTTTCTTTCTTGTTATACCTGTGTTTATTGGAGGTTTTGGAAATTGATTACTTCCCTTAATAATAGGCGCTCCTGATATAGCATTCCCTCGTATAAATAATATAAGATTCTGATTACTACCTGCAGCACTAACTCTATTAATTTCATCTGCTACAGTAGGACAGGGAGCAGGAACCGGCTGAACAGTGTATCCACCACTTGCAACCCACATTTCTCACAGAGGGCCATCTGTTGACCTTGCCATTTTTTCACTTCATTTGGCAGGAATTTCTTCAATTTTAGGCTCAATTAATTTCATCTCAACAGTTTATAATATACGCCAAAAAAAAACCCACTTAGAGCACATACCGCTTTTCGTCTGAGCCGTAGTTATTACCACATTTTTATTATTATTATCAATACCAGTCTTAGCAGGGGGGATTACTATACTTCTTACAGACCGTAATATTAATACAACTTTCTTTGACCCTTCAGGCGGAGGAGACCCCATTCTATTTCAACATCTATTTTGATTTTTTGGT
>89521106; Myzobdella lugubris from Virginia freshwater cytochrome c oxidase subunit I gene, partial cds; mitochondrial
ACTTTATATTTTATTTTCGGAGCTTGATCTGCTATGTTAGGTACATCAATAAGAATAATTATTCGAACTGAATTATCTCAACCAGGTAGATTGCTAGAAAATGATCAAATTTATAACTCTATAATTACAGCACATGGTTTAATTATAATTTTTTTTATAGTTATACCAATTTTAATTGGTGGGTTTGGAAATTGACTTGTACCATTAATAATTGGTGCACCTGATATAGCATTTCCACGACTTAATAATCTTAGATTTTGATTATTACCACCATCATTAATTTTATTATTAGGTTCAGCTTTAATTGAAACAGGTGTTGGAACAGGTTGAACTGTATACCCACCTTTATCATCTAATTTAGCACATTCTGGACCATCAGTAGATATAGCAATTTTTTCTCTACATTTAGCTGGTATTTCATCTATTTTAGGTGCATTAAATTTTATTACAACTGTAATTAATATACGATGAGAAGGGATAAAATTAGAACGAATACCTTTATTTGTATGAGCTGTATTTATTACAGTAATTTTATTACTTTTATCTTTACCTGTATTAGCAGCAGCAATTACAATACTATTAACAGATCGAAATTTAAATACAACATTTTTTGATCCTGTTGGTGGTGGTGACCCTATTCTTTATCAACACTTATTCTGATTTTT
>359719231; Megascolex cochinensis isolate SR-04-E3A cytochrome C oxidase subunit I (COX1) gene, partial cds; mitochondrial
AACACTATACTTCATTTTAGGAGTTTGAGCCGGAATAATCGGAGCTGGAATAAGCCTACTAATTCGAATTGAACTAAGACAACCCGGAGCATTTCTGGGAAGAGATCAACTGTATAATACAATTGTAACTGCCCATGCCTTCTTAATAATCTTCTTTCTAGTTATACCAGTATTTATTGGAGGGTTTGGAAACTGACTTCTACCACTAATACTAGGTGCACCAGATATAGCATTTCCACGACTAAATAACATAAGATTTTGACTTCTACCCCCATCACTAATTCTCTTAGTTTCATCTGCAGCAGTTGAAAAAGGGGCTGGAACAGGATGAACTGTATATCCGCCTCTGGCAAGAAATATCGCGCATGCAGGCCCATCTGTTGATCTTGCAATTTTCTCACTACATTTAGCTGGAGCTTCTTCAATTCTTGGTGCAATTAACTTTATTACAACAGTAATTAATATACGGTGATCTGGTCTACGATTAGAACGAATTCCACTATTTGTATGAGCCGTAGTAATTACAGTAGTTCTACTACTCCTATCATTACCAGTCTTAGCAGGTGCCATCACCATATTATTAACAGATCGTAACCTAAATACATCATTCTTCGACCCTGCAGGGGGTGGAGATCCTATTCTATACCAACACTTATTC
>11181597; Heteropodarke formalis cytochrome c oxidase subunit I gene, partial cds; mitochondrial gene for mitochondrial product
GGCACTATATACTTTATTTTCGGAATTTGATCTGGACTTTTAGGCACCTCTATAAGAATTCTGATCCGTGCAGAACTGGGGCAGCCAGGAGCCCTTCTAGGTAGGGACCAATTGTATAACACGATTGTTACTGCACATGCCTTCCTTATGATTTTCTTTCTAGTTATGCCTGTTATAATTGGAGGGTTCGGCAACTGATTAGTCCCCTTAATATTGGGAAGGCCAGATATACTATACCCACGTATAAATAATATAAGATTTTGATTATTACCCCCCTCATTAACATTACTTTTAGCTTCGGCTGTAGTAGAAAANGGGGTTGGGACAGGATGAACTGTATACCCACCTCTTTCTAGAAATATCGCCCACGCAGGCCCCTCAGTAGACCTCGCTATTTTCTCTTTACACCTAGCAGGTGTAAGTTCCATTTTAGCCTCTGTTAATTTCATTTCCACAGTTATAAACATACGATCTAAGGGCTACCGATTGGAAATGGTACCCCTTTTCGTATGGTCAGTGAAAATTACCGCTATTCTTCTCCTCCTCTCACTACCTGTATTAGCCGGTGCTATCACCATGCTTTTGACTGACCGGAACTTAAATACTGCCTTTTTCGACCCAGCTGGGGGGGGTGACCCAGTTTTATACCAGCACCTCTTC
>316990309; Buchholzia fallax isolate CE719 cytochrome oxidase subunit I (COI) gene, partial cds; mitochondrial
CACACTCTACTTCATCTTAGGCGTATGAGCTGGAATAATAGGAGCAGCTATAAGACTACTAATCCGAATCGAATTAAGACAACCTGGGTCATTTCTAGGTAGAGACCAACTCTATAACACAATCGTTACAGCCCACGCATTTTTAATAATTTTTTTTCTAGTAATACCAGTTTTTATTGGAGGGTTTGGAAACTGACTCCTACCCCTGATATTAGGGGCCCCAGACATAGCTTTCCCACGTCTTAATAATATAAGATTTTGATTACTTCCTCCATCACTTCTTCTCCTTTTATCATCCGCCGCGGTAGAAAAAGGAGCGGGCACAGGATGAACAGTTTACCCACCATTAGCCAGAAATATAGCTCACGCCGGACCTTCTGTAGACATGGCAATCTTCTCTCTTCATCTTGCGGGTGCATCCTCTATTTTAGGGGCTGTAAACTTTATCTCAACTGTAATTAATATACGGTGACAAGGAATTCAATTAGAACGAATTCCATTATTCGTGTGGGCCGTTTCTATTACTGTAGTTTTACTTCTCTTATCTCTACCAGTTCTAGCAGGAGCTATTACCATACTTCTAACAGACCGAAACCTTAATACATCATTCTTCGACCCAGCTGGAGGAGGAGACCCTATTCTATATCAACACTTATTT
>19850187; Trichobranchus sp. AMW24401 cytochrome oxidase subunit 1 gene, partial cds; mitochondrial gene for mitochondrial product
GGACAACCAGGAGCATTTCTAGGTAGTGACCAGCTATACAACACCCTCGTCACTGCCCACGCATTCCTTATAATTTTCTTTTTAGTAATACCAGTATTTATTGGAGGATTTGGTAACTGACTCCTCCCACTTATACTAGGTGCACCCGACATGGCCTTTCCCCGAATAAATAATATAAGATTCTGGCTTCTACCCCCAGCTCTACTCCTTCTAGTCAGATCAGCGGCGGTCGAAAAAGGAGTTGGAACAGGCTGAACAGTATACCCCCCCCTCTCAAGAAACATCGCCCATGCAGGCCCCTCTGTAGACCTCGCCATTTTCTCCCTACACTTAGCAGGAATCTCCTCCATTCTAGGATCAATTAACTTCATTACAACAGTAATCAACATACGATGAAAAGGGCTACGCCTAGAACGAGTACCTTTATTCGTCTGAGCTGTAAAAATCACTACAATCCTTCTACTTCTTAGACTTCCAGTTCTAGCTGGTGCAATTACTATACTTCTCACCGATCGAAATATTAATACCTCCTTTTTCGACCCTTCGGGAGGCGGCGACCCCATTCTCTATCAACACCTATTTTGATTCTTTGGACATCCCGAAGTATACATCCTCATTCTTCCAGGATTTGGGGCTATTTCTCACATTGTAGCACACTACACCGGAAAATTAGAACCATTTGGCACATTAGGAATAATTTATGCAATACTAGGAATCGGTATTCTTGGATTTATTGTTTGAGCACATCACATATACACAGTAGGTATAGACGTAGACACCCGTGCCTACTTTACTGCAGCAACAATAATTATTGCAGTTCCAACCGGCATTAAAGTCTTTAGGTGACTTGCCACTATCTTTGGCTCACGCATTAAATACGAAGCACCTATAATATGAACTCTTGGATTTATCTTCCTTTTTACTGTAGGAGGCCTCACAGGAATCGCCCTTTCCAACGCCTCTCTAGACACAATACTACACGACACCTACTACGTTACAGCTCACTTCCACTACGTTCTAAGAATAGGGGCC
>304416304; Loimia arborea voucher BIOUG<CAN>:BC016 cytochrome oxidase subunit 1 (COI) gene, partial cds; mitochondrial
TTCAATAAGCCTTCTAATTCGAATCGAATTGGGCCAACCAGGTAGTTTCCTGGGAAGAGACCAATTATACAACACAATTGTTACCGCTCATGCTTTACTAATAATCTTCTTTTTAGTTATGCCCGTTCTAATTGGGGGGTTTGGAAACTGATTAATCCCCTTAATACTCGGAGCGCCCGATATGGCGTTTCCTCGAATAAACAATATAAGATTTTGATTACTGCCCCCTGCCTTAATCCTCCTAGTTAGGTCTGCAGCTGTGGAAAAAGGTGTCGGAACAGGTTGAACCTTATACCCCCCGCTGGCCAGCAATATTGCTCACGCAGGAGCTTCGGTTGATCTCGCAATCTTTTCCCTCCATTTAGCAGGAGTTTCATCAATCCTAGGCGCCATTAATTTTATCACAACTGTAGCAAACATACGATGAAAAGGTCTTCAATTAGAACGAATTCCTTTATTTGTATGAGCTGTAAACATCACGGTCATTCTCTTATTATTATCCCTCCCCGTGTTAGCAGGAGCTATTACTATACTATTGACTGACCGAAACATTAACACATCCTTTTTCGACCCTAGAGGAGGAGGAGACCCNATCCTCTA
>302632002; Embolocephalus yamaguchii mitochondrial partial mRNA for cytochrome oxidase subunit I (COI gene), isolated from papillate juvenile
TTTTCGGGGTATGGGCAGGAATAGTCGGAACCGGCACCAGACTTCTAATCCGGTTCGAGCTAGCGCAACCTGGCTCATTTCTTGGAAGGGATCAACTATATAATACCCTAGTAACCGCGCACGCCTTCTTAATAATTTTTTTCCTGGTAATACCAGTATTCATCGGAGGCTTCGGAAATTGACTTCTTCCGCTAATATTAGGTGCACCAGATATAGCCTTCCCACGATTAAATAACTTAAGATTTTGATTGCTCCCGCCATCCCTAATCCTCCTAGTTTCCTCCGCCGCAGTAGAGAAGGGCGCTGGCACAGGTTGAACTGTATACCCACCACTTGCAGGAAATTTAGCCCACTCTGGCCCATCAGTAGATTTAGCAATTTTTTCCCTCCATTTAGCCGGTGCCTCATCAATCCTTGGAGCAATCAACTTCATTACAACAGTAATCAACATACGAAGAAAGGGGATACGCCTAGAACGAATTCCGTTATTCGTTTGAGCTGTAATCCTCACCGTCATTCTTCTCTTGCTAACCCTTCCAGTACTAGCCGGAGCAATTACTATGCTTCTAACCGACCGAAATCTAAATACCTCATTCTTTGATCCTGCGGGAGGGGGCGATCCAGTACTATACCAACACTTATTC
>66351972; Leanira sp. THS-2005 cytochrome c oxidase subunit I gene, partial cds; mitochondrial
TTTCGGAACTGATCCGGCCTTCTAGGTACCTCAATAAGACTCCTTATTCGAGCAGAACTAGGACAGCCCGGAGCCCTCCTCGGCAGAGACCAACTTTACAACACTATCGTAACCGCCCACGCTTTTCTTATAATTTTCTTCCTTGTCATGCCCATCCTAATTGGCGGATTCGGCAACTGACTAATCCCACTAATATTAGGAGCCCCCGACATAGCATTCCCACGCCTAAACAACATAAGATTCTGACTCCTACCGCCATCCCTAATCCTCCTTCTCTCCTCTAGGGCGGTAGAAAAAGGAGTTGGTACGGGCTGAACTGTTTACCCTCCCCTCGCTTCTAACATCGCCCACGCGGGCCCAAGTGTAGACCTAGCAATTTTCTCCCTCCATATCGCCGGAGTATCCTCCATTCTAGGATCCCTTAACTTCATCACAACAGTCATTAATATGCGCTACAAAGGACTTCGTCTGGAACGAGTCCCCCTATTTGTATGATCGGCAAAAATTACTACCATTCTTCTTCTTCTCAGTCTTCCTGTACTTGCCGGAGCCATTACAATACTCCTAACAGACCGGAATTTAAATACGGCCTTCTTTGACCCAGCGGGGGGAGGAGACCC
>304416136; Eudistylia vancouveri voucher BIOUG<CAN>:BAMPOL0514 cytochrome oxidase subunit 1 (COI) gene, partial cds; mitochondrial
GGAACTTTATATTTTCTATTTGGTGTTTGATCGGGTCTTATAGGAACTGCTATAAGAGTTATCATTCGAACAGAACTTGGTCAACCTGGCTCTCTACTGGGCAGAGACCAGCTTTACAATACTATTGTTACTGCTCACGCTTTTTTAATAATTTTTTTTCTTGTTATACCAACATTTATTGGCGGGTTTGGAAATTGACTTCTTCCCCTAATACTAGCCACCCCAGACATAGCATTTCCTCGACTAAATAATATAAGATTTTGGTTTCTCCCCCCATCTCTATTTCTTCTTCTTTCATCTGCCTTAGTAGAAAAAGGCGCAGGGACAGGTTGAACTGTTTATCCTCCTTTAGCAAGTAATCTTGCTCATGCAGGACCCTCAGTAGATCTTGCTATTTTTTCCTTACATTTAGCAGGAATCTCGTCTATTCTTGGAGCCCTTAACTTCATCACCACTGTTATAAACATACGAGCTAAAGGTCTGATTTTAGAGCGTGTCCCATTATTTGTTTGAGCAGTTAAAATCACTGTTATCCTTCTTCTCCTATCTCTGCCAGTGTTGGCTGGAGCCATTACAATACTTTTAACAGACCGTAATTTTAATACCTCTTTCTTTGATCCCACGGGAGGAGGAGACCCTATTCTCTACCAACATTTATTC
>304416982; Eteone longa CMC03 voucher BIOUG<CAN>:08PROBE-0075 cytochrome oxidase subunit 1 (COI) gene, partial cds; mitochondrial
AACTTTATATATAATTTTTGGAATTTGGTCTGGTTTATTAGGGACTTCTATAAGAATGCTAATTCGGGCTGAGCTTGGTCAGCCGGGTGCTTTATTAGGTAGAGATCAGCTTTATAATACAATTGTAACTGCTCATGCTTTTCTTATAATTTTTTTTTTGGTTATGCCTGTTATGATCGGGGGATTTGGTAATTGGCTGGTTCCTTTAATGTTGGGGGCTCCTGATATGGCTTTTCCTCGTTTAAATAATATAAGGTTTTGATTATTACCACCTTCTTTGATTATGTTGCTTAGTTCGGCAGCCGTTGAGCAAGGTGCTGGTACTGGGTGGACAGTGTACCCTCCCCTATCTAGAAATGTTTCTCATGCAGGTCCTTCAGTGGATTTGGCTATTTTTTCTTTACATTTGGCGGGGGTATCTTCTATTTTGGCTTCAATTAATTTTATTACAACTGCCATAAATATGCGCTCTGCAGGGTTGCGTCTTGAGCGGGTTCCTTTATTTGTCTGGTCTGTGGGTATTACTGCTTTGTTACTTCTTCTATCTCTTCCTGTTCTTGCAGGTGCTATTACTATATTACTTACAGATCGTAATTTAAATACTTCTTTTTTTGATCCTGCTGGAGGGGGGGATCCTATTTTATATCAGCATCTATTT
>307695960; Clitellio arenarius isolate CE112 cytochrome oxidase subunit I (COI) gene, partial cds; mitochondrial
TACACTCTATATAATCTTCGGCATTTGAGCTGGCATAGTTGGAACAGGCACAAGCTTATTAATCCGATTTGAACTAGCACAACCAGGATCTTTCCTTGGAAGAGATCAATTATATAATACTCTGGTAACAGCTCATGCATTTCTTATAATCTTCTTTCTAGTAATACCTGTATTTATTGGGGGATTTGGTAACTGACTTCTACCATTAATACTGGGGGCCCCTGATATAGCATTTCCTCGGCTAAATAATCTAAGATTTTGACTCCTCCCTCCCTCCCTTATTCTACTAGTATCCTCCGCTGCTGTAGAAAAAGGAGCTGGTACTGGGTGAACTGTATATCCGCCACTGTCAAGAAATCTGGCCCATTCAGGGCCCTCTGTTGACTTAGCTATCTTCTCCTTACATCTAGCTGGTGCCTCTTCTATTTTAGGCGCCATCAACTTTATTACTACCGTTATTAATATACGTATAAAAGGGATACGTCTCGATCGTGTCCCGTTATTCGTGTGAGCTGTTTTACTAACCGTAATCCTACTCCTATTAACCTTACCGGTATTAGCTGGTGCTATCACTATATTACTAACAGACCGAAATCTAAATACCTCTTTCTTTGACCCTGCCGGGGGCGGAGACCCTGTTTTATATCAACATTTATTC
>305653471; Ninoe nigripes voucher BIOUG<CAN>:HUNTSPOL0335 cytochrome oxidase subunit 1 (COI) gene, partial cds; mitochondrial
TACTTCATCTTTGGAATCTGATCCGGATTACTAGGCACCTCAATAAGTATACTTATCCGAGCAGAATTAGGACAACCAGGAGCACTGCTAGGCAGAGACCAGTTATATAATACAATTGTTACAGCCCATGCATTCCTTATAATCTTTTTCTTAGTAATACCCGTACTAATTGGAGGATTCGGAAACTGACTTCTACCTCTTATACTTGGCGCACCTGATATGGCATTCCCCCGACTAAACAACTTAAGATTCTGACTACTTCCACCCTCCTTAATTCTTCTAGTTATATCAGCTGCAGTAGAGAGAGGAGTTGGTACAGGATGAACAGTTTACCCCCCATTAGCCAGAAACATAGCCCATGCAGGACCATCAGTAGACCTCGCTATTTTTTCACTTCACTTAGCTGGGACTTCTTCAATCCTGGGATCTATCAACTTTATTACTACTATTATTAATATACGATCTACCGGCCTACGACTAGAACGAGTACCATTATTTGTTTGATCAATTAAAGTAACTACCATCCTTCTTCTTCTATCCCTTCCAGTCCTAGCTGGGGCAATCACAATATTATTAACAGACCGAAACCTAAACACCTCATTCTTTGACCCAGCTGGGGGAGGAGACCCAGTATTATTCCA
>237846829; Proscoloplos cygnochaetus voucher Pcy_001 cytochrome c oxidase subunit 1 gene, partial cds; mitochondrial
TACCTCATTCTCGGCGTCTGATCAGGATTAATGGGCACCTCAATAAGGGTCCTCATCCGTGCAGAGCTCGGMCAACCCGGATCCCTATTAGGCAGGGACCAATTATACAACACCATCGTAACTGCCCATGCAGTCCTAATAATTTTCTTCCTTGTTATACCTGTTCTAATTGGTGGCTTCGGCAACTGGCTCGTCCCCCTCATACTGGGCGCGCCAGACATAATATTCCCCCGTCTAAACAATATAAGGTTCTGACTCCTACCCCCAGCACTTGTCCTCCTTGTAATATCTGCCCTCGTTGAAAAGGGTGCCGGTACAGGATGAACAGTTTATCCTCCGCTTTCCGCAAATATCTCCCACTCAGGCCCCTCCGTTGACATAGTAATTTTCTCCCTCCACCTCGCAGGTGTCAGATCCATCTTAGCCTCAATTAACTTTATCTCCACAGCAAAAAAAGGCCGCGGAAAAGTTCTACTGGAACAAGTCCCTCTATTTGTATGGTCCGTAAAAATTACTACTATTCTTCTCCTCCTATCTCTCCCCGTCCTTGCTGGTGCTATTACGATACTACTTACTGACCGGAACATTAATACTTCCTTCTTTGACCCC
>188036374; Gyptis sp. 2 AN-2008 voucher SIO-BIC A1046 cytochrome oxidase subunit I (COI) gene, partial cds; mitochondrial
AACTTTATATTTTATCCTAGGTATTTGATCCGGCTTATTAGGAACCTCTATAAGATTTTTAATTCGTGCCGAACTAGGCCAACCCGGATCTCTGTTAGGTAGAGACCAATTATATAATACTATTGTCACTGCGCACGCCTTCTTAATAATTTTCTTCCTTGTTATGCCAGTAATAATTGGAGGATTTGGAAATTGATTAGTTCCTCTTATACTAGGAACTGCTGATATAATTTTTCCTCGTATAAATAACATAAGATTTTGATTATTACCCCCTTCTTTAATTATACTCTTAGCCTCAGCCATAGTAGAAAAAGGTGCTGGTACCGGGTGAACGGTTTACCCTCCCCTATCTAGAAATATTGCACATGCTGGCCCTTCCGTGGATTTCGCAATTTTTTCTCTTCATCTAGCAGGAGTTTCTTCTATCTTAGCCTCAATCAACTTTATCACTACTATCCTATTTATACGAAGAAAAGCAATACCCTTAGAAAGCGTTCCTTTATTTGTCTGATCTGTGAAAGTTACAGCTATTCTTCTTCTACTTTCACTTCCAGTCTTAGCAGGGGCAATTACTATACTTTTAACAGACCGTAATTTAAATACAACTTTCTTCGACCCTGCCGGAGGAGGAGATCCCGTTCTTTTCCAACATCTATTT
>95925808; Vrijenhoekia balaenophila voucher Spm 338 cytochrome oxidase subunit I (COI) gene, partial cds; mitochondrial
GGAGCATGAGGAGGCCTCCTAGGAACCTCTATAAGAATTTTAATCCGTGCTGAACTAGGCCAACCAGGAGCCCTATTAGGTAGAGACCAGCTATATAATACAATCGTTACAGCTCACGCATTCCTAATAATTTTCTTTTTAGTTATACCAGTAATAGTGGGAGGATTCGGAAACTGACTAGTCCCACTAATATTGGGACTACCAGATATAGCATTCCCCCGAATAAATAATATAAGATTTTGACTACTACCCCCTGCCCTTACTTTACTAGTTATATCTGCAGCCGCAGAAAAAGGAGTAGGCACAGGATGAACAGTATACCCCCCATTAGCAGGAAACATCGCTCACGCCGGCCCATCAGTAGACATAGCAATTTTTTCTCTGCACTTAGCCGGGATTTCCTCAATTTTAGGGGCAGTAAACTTTATTGCAACGGTAATAAATATACGAAGAAAGGGACTACAAATAGAACGAGTCCCTTTATTTGTTTGAGCAATTCTAATTACAGCTATTTTATTACTACTTTCACTACCAGTGTTAGCTGGGGCCATCACTATACTTTTAACAGACCGAAACCTTAACACTTCCTTCTTCGACCCAGCAGGAGGAGGGGACCCGGTCCTATACCAACAC
>304416544; Phyllochaetopterus prolifica voucher BIOUG<CAN>:BAMPOL0328 cytochrome oxidase subunit 1 (COI) gene, partial cds; mitochondrial
CTATACTTTATTTTTGCAACATGGTCCGCAATAGTTGGCCTTGCCTTAAGCTTACTAATCCGAGTAGAGCTCGCTCAGCCCGGCCCTTTCCTTGGGTCAGACCAGCTTTACAATGTAATTGTTACGGCCCACGCATTCGTAATGATTTTCTTTTTTGTTATGCCAATAGCAATTGGTGGGTTTGGGAATTGACTCCTCCCCTTAATGCTTGGCGCACCTGATATATCTTTTCCACGCCTAAACAACATAAGATTTTGACTTCTCCCCCCCGCACTATCACTACTTCTTGCTTCTGCCCTAGTAGAAAGGGGAGTGGGAACAGGATGGACTGTCTACCCGCCTCTTGCTGCAAATCTTGCCCATGCAGGACCCTCTGTAGACTTAGGAATTTTCTCCCTCCATTTAGCAGGAATCTCCTCTATCCTTGGTGCTATCAACTTTATTTCAACAGTGCGAAACATGCGAGTAGAAGGAATCCAAAGGGGACGAATGCCACTATTTGTCTGGGCCACCCTAATTACAGTAATTCTTTTACTTCTTTCCCTCCCCGTTCTGGCCGCAGCAATCACCATGTTACTAACAGATCGAAATTTTAACACCTCCTTTTTTGACCCTTCAGGGGGAGGAGACCCTATTTTATACCAACACCTATTC
>300792684; Iphitime hartmanae voucher SMNH106072 cytochrome oxidase subunit I (COI) gene, partial cds; mitochondrial
CATAAAGATATTGGGACATTGTACTTTTTATTAGGGATCTGAGGAGGTCTCCTAGGCACAGCTATAAGAATCCTAATCCGAGTTGAGCTTGGACAACCCGGAGCTTTCTTAGGTTCTGACCAATTGTATAATTCAATTGTAACCGCGCATGCTTTCTTAATAATTTTTTTCATAGTAATACCAATTATAGTAGGAGGGTTTGGAAACTGAATACTACCTATAATACTAGGAGCCCCCGATATAATTTTCCCACGATTAAATAACATAAGATTTTGATTTTTACCTCCCTCTTTAACATTAATAGTAATATCCACTATCGTCGAAAGAGGGCCGGGGACAGGATGGACGGTGTACCCACCATTATCTGGTAATATCTCCCATAGAGGGTCTTCAGTTGATCTCGCGATTTTTTCTCTTCACTTAGCAGGAGTTAGAAGAATTTTAGGAGCACTAAATTTTATTTCTACAATCATTAATTTACGCCCGTCTCAAATAAAATTAGAACAAATACCCCTATTTGTATGAGCTACTAAAATCACTGCTATCTTATTATTACTATCATTACCAGTCCTAGCTGGGGCTATCACAATACTGCTTACTGACCGTAATCTAAACACATCATTTTTTGATCCTAGGGGAGGGGGAGACCCAATTTTGTACCAGCATCTATTTTGATTCTTCGGACC
>89521124; Oxytonostoma typica cytochrome c oxidase subunit I gene, partial cds; mitochondrial
ATTTTATATTTTATTTTCGGAGCTTGATCAGCAATATTAGGTACATCAATAAGATTTATTATTCGAACAGAATTATCTCAACCAGGAAGATTAATTGATAATGATCAAATTTATAATTGTATTATTACAGCTCATGGATTAATTATAATTTTCTTTATAGTAATACCAATTTTAATTGGTGGTTTTGGAAACTGGTTAATTCCTCTTATAATTGGAGCACCAGATATAGCATTTCCACGATTAAATAATTTTAGATTCTGACTATTACCACCTTCTCTAATTATACTATTAGGTTCTTCTATAGTAGAAAGAGGAGCTGGTACAGGATGAACTGTATATCCACCATTATCTTCTAATATAGCCCATTCTGGGCCTTCAGTAGATATAGCAATTTTCTCTTTACATTTAGCAGGAATTTCTTCTATTTTAGGAGCATTAAATTTTATTACAACCGTATTAAATATACGATGAGCAGGTATAAAATTAGAACGTGTACCATTATTTGTATGATCTGTATTTATTACAGTAGTACTATTACTTTTATCATTACCAGTTCTTGCAGCTGCAATTACCATATTATTAACTGATCGTAATTTAAATACTACATTTTTTGATCCTGTAGGTGGTGGAG
>237846815; Orbiniella plumisetosa voucher Opl_001 cytochrome c oxidase subunit 1 gene, partial cds; mitochondrial
AGCCTTCTAGTTCGTGCTGAACTGGGGCAACCAGGATCTCTCCTAGGAAGAGATCAGCTATACAACACAATTGTAACTGCCCATGCCATTTTAATAATTTTTTTTTTAGTGATACCTGTTCTAATTGGAGGATTCGGAAATTGATTAGTTCCTCTAATACTTGCGGCACCTGATATAGCATTTCCTCGAATAAATAATATGAGATTCTGACTTCTGCCCCCCTCTTTGATTCTTCTAATTATATCTGCTGCAGTAGAAAAAGGGGCCGGAACAGGATGAACTGTGTATCCTCCCCTCTCTAGAAACATTGCTCATTCTGGGCCTTCAGTAGATATAGTAATCTTCTCCCTACACCTTGCAGGGGCAAGATCAATTCTTGCATCAATTAACTTTATTACTACAGCAAAAAATCTTCGTTGCGGAATATCTCTTGATCAAATGCCTCTATTCGTTTGATCTGTAAAAATCACTACCATTCTACTCCTTCTCTCCCTTCCAGTTTTAGCTGGAGCTATTACTATACTTCTTACAGATCGAAACCTAAACACCTC
>348609314; Sternaspis scutata voucher Sscu19 cytochrome oxidase subunit I (COI) gene, partial cds; mitochondrial
GATATTGGCATCAATAAGCCTCCTTGTTCGAATTGAATTAAGACAGCCCGGAGCTTTGATAGGAAACGATCAAATCTATAATGTTCTAATCACCGCCCACGCATTTCTTATAATTTTCTTCCTGGTAATACCAGTCCTAATAAGAGGATTTGGTAATTGACTAATCCCAACCCTTTTAAGAGCCCCAGACATAGCTTTCCCCCGCCTAAATAACATAAGATTCTGACTACTCCCCCCCTCTCTTATCCTTCTCACTATATCTGCTGTAGTAGAAGGGGGGGTAGGAACAGGATGAACAGTTTATCCCCCCCTTTCAAATAATATCTTCCACTCGGGCCCATCTGTGGACCTGGCAATTTTTTCTCTCCATTTAGCAGGAGTCTCTTCAATTCTCGGCTCTCTTAACTTTATCACAACCGCGTTAAACATGCGCCCAGCAGGGATAACCCCAGAACGAACTCCCCTCTTCGTTTGATCAGTAGCAATCACAGGCCTACTCCTAGTCTTATCAATCCCTGTTCTCGCAGCGGGAATTACTATACTCCTTACAGATCGAAATTTAAACACCTCATTCTTCGACCCT
>154424503; Stylodrilus asiaticus mitochondrial partial COI gene for cytochrome oxidase subunit I
CTTTATTTTATTCTTGGAATTTGAGCTGGGATAGTTGGTGCCGGAATAAGCCTATTAATTCGTATTGAATTAACTCAACCAGGTGCTTTCCTTGGAAGAGACCAGCTTTATAACACCATTGTTACAGCCCATGCCTTCATTATAATTTTCTTCATAGTAATACCTATATTTATTGGGGGTTTCGGAAATTGATTAATTCCCTTAATGCTAGGGGCCCCCGATATGGCCTTTCCCCGTCTTAATAACTTAAGATTCTGATTATTGCCCCCCTCCCTTCTTCTTCTTGTCCTGTCAGCTGCTGTTGAAAAGGGTGCAGGAACAGGATGAACTGTTTATCCCCCCCTTGCTTCTAACTTTGCTCACTCTGGGCCTTCTGTAGACCTAGCTATTTTCTCCCTCCATCTTGCTGGAGCTTCCTCAATCTTAGGAGCCATTAAATTTATTACAACCGTAGTAAACATACGATGAAGGGGGGTGCGNCTAGAACGAATTCCCTTATTTATTTGAGCCGTAACAATTACGGTAGTTCTTCTATTACTATCCCTCCCAGTATTAGCCGGAGCTATTACTATACTCCTAACAGACCGAAAATTAAATACTTCTCTCTTGGACCCAGCAGGAGGAGGCGACCCAGTCTTA
>316990317; Cernosvitoviella minor isolate CE838 cytochrome oxidase subunit I (COI) gene, partial cds; mitochondrial
ACTTCATTTTAGGTGTATGAGCAGGAATATTAGGAGCCGCCATAAGACTACTAATTCGGGTAGAACTAAGACAACCAGGGTCATTCCTAGGTAGAGATCAATTATATAATACTATCGTAACAGCTCACGCTTTTTTAATAATTTTCTTTTTAGTGATACCAGTCTTTATTGGTGGATTTGGTAATTGACTGCTACCTCTTATACTAGGGGCACCAGACATAGCCTTTCCACGTCTAAATAATATAAGATTTTGACTTCTTCCCCCATCTCTAATATTACTAGTATCTTCCGCAGCCGTAGAAAAAGGAGCTGGTACAGGATGAACAGTATACCCCCCATTATCCAGAAACTTAGCTCATGCTGGCCCATCTGTTGATCTTGCCATCTTTTCTTTACATCTTGCTGGAGCTTCCTCAATTTTAGGAGCAGTAAACTTCATTACAACTGTAATCAATATGCGATGACAAGGCCTACGTCTTGAACGAATCCCCCTATTTGTGTGAGCTGTAGTAATTACAGTAGTTTTACTCCTTCTATCTTTACCAGTATTAGCCGGAGCAATTACTATACTATTAACAGACCGAAACTTAAATACATCATTTTTCGACCCAGCTGGAGGGGGAGACCCAATTNTATACCCACACCTATTC
>33330089; Amphichaeta raptisae isolate AMPrawcc cytochrome oxidase subunit I (COI) gene, partial cds; mitochondrial gene for mitochondrial product
TTAGGAGTATGAGCAGGAATAGTTGGTACAGGAACAAGATTATTAATTCGTATTGAATTATCTCACCCTGGAGCCTTTTTAGGCAGAGACCAACTATATAATACCTTAGTTACTGCACATGCATTTTTAATAATTTTCTTCTTAGTAATACCAGTTTTTATTGGAGGATTCGGAAACTGAATTTTACCATTAATACTTGGAGCACCTGATATGGCATTCCCACGTTTAAACAATATAAGATTTTGACTATTACCACCATCACTAATTCTATTAATTGCATCAGCTGCAGTAGAAAAAGGTGCTGGAACAGGATGAACTGTATACCCTCCCCTTTCTAGAAATATTGCCCATGCTGGACCATCAGTAGACATGGCTATTTTCTCATTACATTTAGCTGGAGCATCATCAATTCTTGGAGCAGTTAATTTTATTACTACAGTAATTAACATACGATGAAATGGAATACGACTAGAACGAATCCCATTATTTGTATGAGCAGTATTTTTAACAGTTATTTTACTTTTATTATCCCTACCTGTACTAGCAGGAGCAATTACAATACTTTTAACAGACCGTAATTTAAATACTTCATTTTTTGACCCTGCGGGAGGGGGAGACCCAATTTTATACCAACATTTATTTTGATTCTTTGGTCATCCTGAGGTATATATTCTTATTTTACCTGGATTCGGTGCAATTTCTCATATTGTAGCACATAACACAGCAAAATTAGAACCATTTGGAACACTTGGTATAATCTATGCAATAATTGGAATTTCTGTAGTTGGATTTATTGTATGAGCCCATCACATGTTTACAGTAGGAATAGACGTAGATACTCGTGCATACTTTACAGCAGCTACTATAATTATTGCAGTTCCTACAGGAATTAAAGTATTTAGATGATTAGCTACTATTTACGGATCTAAAATTAACTATAACACTACAATACTTTGAGCACTAGGATTTATTTTTCTATTTACTGTTGGTGGAATAACAGGAATTGTATTATCAAATTCATCACTTGATATTGTACTTCATGACACCTATTATGTAGTAGCTCACTTCCATTATGTCTTAAGAATAGGAGCAGTATTTGCTATATTTGCATCAATTAATCATTGATTCCCATTAATATTTGGTGTTACACTACATTCACGATGAACAAAAGCACAATTTTATATAATATTTATTGGGGTAAATATCACATTCTTCCCACAACAC
>308743513; Eudrilus eugeniae clone AF14-2 cytochrome oxidase subunit 1 (COI) gene, partial cds; mitochondrial
ACACTGTACTTTATTCTAGGTGTGTGAGCTGGTATAATCGGTGCTGGTATAAGACTTCTTATTCGAATTGAACTAAGACAGCCGGGTGCTTTTCTAGGAAGAGACCAACCCTATAACACTATCGTTACAGCTCATGCTTTTCTAATAATCTTTTTCCTTGTAATACCAGTTTTTATTGGCGGATTTGGAAATTGATTACTTCCATTAATACTGGGAGCGCCCGATATGGCATTCCCCCGACTAAATAACTTAAGATTTTGATTATTACCTCCTTCACTAATTCTCTTAGTTTCGTCAGCTGCAGTTGAAAAGGGTGCAGGTACAGGATGAACTGTTTACCCGCCACTTGCAAGAAATCTTGCCCATGCCGGGCCCTCAGTAGACCTAGCCACTTTCTCTCTTCATCTTGCAGGGGCATCATCTATTTTGGGGGCAATTAACTTTATTACAACAGTGATTAATATACGATGATCCGGTCTTCGATTAGAGCGAATTCCACTATTTGTATGGGCAGTAGTAATCACTGTAGTATTACTTCTACTATCACTACCAGTCTTAGCGGGGGCAATCACAATACTTCTCACAGATCGTAATCTCAATACTTCATTCTTCGACCCAGCTGGGGGTGGAGACCCAATTCTTTATCAACATTTATTC
>158516300; Ridgeia piscesae isolate T449A1-15 cytochrome oxidase c subunit I (COI) gene, partial cds; mitochondrial
CCTGGGACTCTTTTAGGTGATGACCAAATCTATAATTGCTTAATTACAGCCCACGGTCTTCTAATAATATTCTTCGTAGTCCTTCCTATCTTGATAGGAGGATTCGGAAATTGACTAGTCCCATTAATGTTAGGGGCGCCAGATATGGCTTTCCCTCGTATTAATAATCTAGGATTTTGACTAATTCCTCCCGCAGTTATTCTTCTTGTAATATCAGCCTTTATTGAAAAAGGTGCCGGGACAGGATGAACAGTATACCCTCCCCTCGCATCTAACATTGCTCACGCAGGCCCATGCATCGATCTAGCTATTTTCGCTCTCCACCTCTCAGGTGTCTCTTCAATTCTAGCATCTATTAATTTTATTACTACTGTAATAAATATGCGATATAAAGGCCTACGGCTTGAACGAGTTCCTTTATTCGTATGAAGAGTAAAATTAACAGCAGTTCTTCTCCTTCTTTCAATTCCAGTTCTTGCTGGGGGATTAACTAT
>95925798; Sirsoe methanicola cytochrome oxidase subunit I (COI) gene, partial cds; mitochondrial
CATGAGGAGGACTCTTAGGAACATCTATAAGAATCCTTATTCGAGCAGAACTGGGACAACCAGGAGCTCTATTAGGCAGAGACCAATTATATAATACAATTGTTACTGCTCACGCTTTCCTTATAATCTTTTTCTTAGTTATACCTGTTATAATAGGAGGATTCGGCAACTGACTTGTCCCCCTTATACTAGGTCTCCCTGATATGGCCTTCCCCCGTATAAATAATATAAGATTCTGACTACTTCCCCCCGCATTAACTCTCCTTATTATATCAGCTGCGGCAGAAAAAGGAACCGGGACAGGATGAACTATCTATCCCCCCCTAGCCGGTAACATCGCTCACGCAGGCCCTTCCGTCGATATAGCAATTTTCTCGTTACATCTAGCAGGAGTTTCCTCTATTCTAGGTTCAGTAAACTTCATTGCTACTGTAATAAATATACGAAGAAGAGGATTCCGAATAGAACGAGTCCCCCTGTTCGTATGATCAGTAATAATGACTTCAATCTTACTCCTTCTCTCTCTTCCTGTCTTTGCAGGAGCAATCACTATACTACTAACAGATCGTAATCTTAATACTTCCTTCTACGACCCAGCAGGAGGTGGAGATCCCGTTCTATACCAACAT
>309252820; Dina ohridana voucher UGSB4173 cytochrome c oxidase subunit I (COI) gene, partial cds; mitochondrial
GAGTATTAATTCGAATTGAGTTAGCTCAACCTGGAATATTTTTAGGGAATGATCAAATTTATAATACTATCGTTACTGCTCATGGGTTAGTTATAATTTTCTTTATAGTAATACCTATTTTAATTGGTGGATTTGGTAATTGACTTATTCCATTAATAATTGGTTCTCCAGATATAGCTTTTCCACGACTTAATAATTTAAGATTTTGATTACTTCCACCTTCTATAATTATATTAGTTTTTTCTGCCTTCGTAGAAAATGGAGTAGGTACTGGATGAACTGTATATCCACCTTTAGCATACAATATTGCACATTCTGGACCATCCGTAGATATAGCAATTTTTTCATTACATCTAGCTGGTGCTTCATCTATTTTAGGTTCTCTAAATTTTATTTCCACTGTAGCAAATATACGATGAAATGGTATAACTTTAGAACGTATTCCACTATTTATTTGATCTGTAGTAATTACTACAGTATTATTATTATTATCTTTACCAGTATTAGCAGCAGCTATTACAATATTATTAACAGATCGTAATTTAAATACCTCTTTTTTTGATCCTGCTGGAGGAGGGGACCCTATTTTATT
>186967854; Bhawania heteroseta cytochrome oxidase subunit I (COI) gene, partial cds; mitochondrial
TCTATAAGAGTTTTAATTCGAGCTGAATTAGGTCAACCTGGAGCTTTATTAGGCAGAGACCAACTATATAATACAATTGTAACTGCACATGCTTTTTTAATAATTTTCTTTTTAGTTATGCCTGTAATAATTGGAGGATTTGGCAATTGACTTTTACCCCTAATACTAGGAGCCCCAGATATAGCATTTCCCCGATTAAATAATATAAGATTTTGACTCCTTCCTCCCTCTTTAATTTTACTTCTAGCATCTGCAGCTGTTGAAAAAGGAGTTGGAACAGGATGAACTGTCTACCCACCACTAGCCAGGAACATTGCTCACGCCGGACCATCCGTTGACTTTGCAATCTTTTCACTTCACTTAGCAGGGGCAAGGTCAATTTTAGCATCCCTCAACTTCATTACAACTGTCATAAATATACGATCAAAAGGCTTACGACTGGAGCGTGTTCCTTTATTTGTTTGATCAATTAAAATTACAGTAGTTCTTCTACTATTAGCACTGCCAGTTTTAGCAGGGGCAATTACAATACTTTTAACTGATCGTAATTTAAATACATCATTTTTCGATC
>326485649; Iheyomytilidicola sp. MTA-2011 voucher SIO-BIC A2267 cytochrome oxidase subunit I (COI) gene, partial cds; mitochondrial
AAGATATTGGAACTCTTTACCTCTTTTTAGGAACTTGAGCAGGAATGCTAGGTGCCTCCTTTAGAATAATAATTCGAACTCAATTATCACAACCAGGCAATTGAATAGTTAACGAACAAGTTTATAACACCATCATTACCGCTCATGGATTAATTATGCTATTTTTTATAGTAATACCTATTCTTATTGGCGGGTTTGGCAACTGAATACTTCCTCTAATGTTAAGATCTCCCGATATAGCATTTCCACGACTAAACAATTTAAGATTTTGATTATTACCTCCAGCGCTTACATGCCTAGTTGCCAGAACAATCCTAGAAGGTGGAGCAGGAACTGGATGAACACTATACCCTCCTTTAGCTTCAAATACTGCACATTTTGGACCAGCAGTAGACTTTGCTATTTTTTCACTTCATTTAGCAGGAATTAGCTCAATTCTAGGAAGAATTAATTTTATAGTAACTGCATATAATATACGACATAAAGCTTTTAAAGCTCACCACATACCTTTATTTGTTTGATCCTTATTAGTAACTATATTTCTACTTCTAGCATCATTACCTGTCTTTGCAGCTGCCATTACTATACTTTTAACTGATCGAAACTTAAACACCTCATTCTTTGACCCTATAGGAGGAGGAGACCCTGTTTTATTTCAACATTTATTCTGA
>119434363; Malagabdella fallax cytochrome oxidase subunit I gene, partial cds; mitochondrial
TTCGAATTGAATTATCTCAACCAGGAATATTATTAGGTGATGATCAAATTTATAATACATTGGTTACTGCACATGGACTAGTAATAATTTTCTTTATAGTAATACCTATTTTAATTGGCGGTTTTGGTAATTGATTACTACCTTTAATAATTGGTGCTCCTGATATAGCATTTCCACGATTAAATAATTTAAGTTTTTGATTATTACCACCATCAATAATTTTATTATTATCATCATCTTTAATTGAAAGTGGTGTTGGAACTGGTTGAACAATTTATCCTCCCCTTTCTGATAATATAGGTCATTCAGGAATATCCGTAGATATAGCTATTTTTTCTCTTCATTTAGCTGGTGTATCATCTATTTTAGGTTCATTAAATTTTATTACTACTGTACTAAATATACGATGAAAAGGAATAAGTTCAGATCGAATTCCATTATTTGTTTGATCTGTAGTAATTACTACTATTTTATTATTATTATCTCTACCTGTATTAGCTGCTGCTATTACTATATTATTATTAGATCGTAATTTAAACACATCATTCTTTGACCCAATTGGAGGTGGAGACCCCATTTTATTTC
>89521058; Aestabdella abditovesiculata cytochrome c oxidase subunit I gene, partial cds; mitochondrial
ACATTATATTTTATATTTGGTGCTTGATCTGCAATAATTGGTACTAGAATAAGATTTGTTATTCGAGCAGAACTGTCACAACCAGGAAGATTTGTAGAAAATGATCAAATTTATAATTCAATAATTACAGCACATGGCTTAATTATAATTTTCTTTATAGTAATACCAATTTTAATTGGTGGATTTGGTAATTGATTAGTTCCACTAATAATTGGTGCACCAGACATAGCATTCCCACGACTTAATAATCTTAGATTTTGATTACTACCACCATCACTTATTCTTCTTTTATCATCAGCATTAGTTGAAAGGGGGGTAGGTACAGGTTGAACAGTATACCCACCATTATCAGCTAATATAGCCCATTCTGGTCCATCAGTTGACCTAGCAATTTTTTCTTTACATTTAGCAGGAATTTCATCTATTTTAGGAGCTTTAAATTTTATTACAACAATTTTAAACATACGATGAAAAGGCTTAAAATTAGAGCGTATATCATTATTTGTTTGAGCAGTATTAATTACCGTAGTTTTATTACTTTTATCATTACCTGTATTAGCTGCTGCTATTACTATACTTCTTACAGATCGTAATTTAAACACTTCATTTTTCGACCCAGTAGGTGGTGGAGATCCAATTCTTTACCAACATTTATTTTGATTTTT
>304416754; Schizobranchia insignis voucher BIOUG<CAN>:BAMPOL0509 cytochrome oxidase subunit 1 (COI) gene, partial cds; mitochondrial
GGAACCTTATACTTTCTATTTGGGGTTTGATCAGGCTTTATAGGAACTGCCATAAGAGTTATTATTCGGACAGAACTTGGCCAACCTGGCTCTCTACTGGGTAGAGACCAGCTATACAATACTATTGTTACCGCCCATGCTTTTTTAATAATCTTTTTTCTGGTTATACCAACATTTATTGGAGGATTTGGAAATTGACTCCTCCCTCTAATACTAGGTAGACCGGATATAGCCTTTCCACGACTAAATAACATAAGTTTTTGGCTTCTACCCCCTTCCTTATTCTTACTTCTGTCATCTGCCTTAGTCGAAAAAGGGGCAGGAACAGGTTGAACTGTCTACCCCCCACTAGCTAGTAATATTGCCCATGCAGGCCCCTCAGTAGACCTAGCTATTTTCTCTTTACATCTAGCAGGGATTTCTTCTATTCTAGGAGCCCTTAACTTTATCTCCACTGTAATAAATATACGAAATAAAGAGTATCTTCTAGAACGTGTACCCTTATTTGTGTGAGCCGTAAAAATCACTGTAATTCTTCTTCTGGTGTCTTTACCGGTTTTAGCTGGGGCTATCACAATGCTTCTAACAGACCGTAATTTTAACACCTCTTTCTTCGACCCAACAGGAGGTGGAGACCCTATTCTTTACCAACACTTGTTT
>246149341; Siboglinum sp. 1 SBJ-2009 isolate AT605-G4 cytochrome oxidase subunit I (COI) gene, partial cds; mitochondrial
CTTCTTCCACTTATATTAGGAGCACCAGATATAGCATTTCCCCGAGTAAACAATCTAGGATTCTGACTTCTCCCTCCAGCAGTAATCCTTTTAGTAATATCTGCTTTTATTGAAAAAGGGGCAGGCACAGGATGAACAGTATATCCTCCACTAGCTTCTAACATTGCTCATGCAGGTCCCTCTATTGATCTAGCTATCTTTTCTCTTCATATATCAGGACTCTCCTCAATTCTAGGCTCAATTAACTTCATTACAACAGTAATAAATATACGTTACAAAGGACTTCGATTAGAACGTGTTCCCTTATATGTCTGAAGAGTTAAATTAACAGCTATCCTTCTCCTACTTTCAGTTCCAATTCTTGCTGGAGGTCTTACTATACTTTTAACTGATCGGAATCTTAATACTTCCTTTTTTGATCCGAGGGGCGGAGGAGATCCTGTATTATTTCAACATCTTTTTTGATTTTTTGGGCACCCAGAAGTCTACATTCTAATTCTTCCAGGATTTGGTTTAATTTCACACTTAGGAACTCATTATACTGCCAAACTAGAACCTTTTGGTCCTTTAGGGATAATCT
>19850199; Lysilla pacifica cytochrome oxidase subunit 1 gene, partial cds; mitochondrial gene for mitochondrial product
GGACAACCAGGAGCATTTCTAGGAAGAGACCAACTCTATAACACTATCGTTACCGCCCATGGCTTACTAATAATCTTTTTTTTAGTTATACCAATTCTTATTGGAGGATTTGGTAACTGACTAATCCCATTAATACTCGGAGCCCCCGATATAGCATTTCCACGAATAAATAATATAAGATTCTGACTTTTACCCCCAGCTCTCCTTCTTCTCTTAAGCTCAGCAGCTGTAGAAAAAGGAGTGGGCACCGGATGAACAGTATACCCTCCTCTAGCAAGAAATATTGCCCATTCAGGCCCATCTGTAGACCTCGCCATTTTTTCATTACATTTAGCGGGTATTTCTTCTATTCTAGGAGCAATCAATTTCATTACAACAGTAGCTAATATACGATGAAAAGGACTACGACTTGAACGAATTCCTCTCTTCGTTTGAGCTGTTAATATTACCGTCGTTCTACTTCTATTATCCCTTCCAGTTTTAGCAGGTGCAATCACAATACTACTTACTGATCGAAATGTCAATACATCCTTCTTTGACCCAAGAGGAGGAGGAGACCCAATCCTTTACCAACATCTATTCTGATTCTTTGGTCACCCAGAAGTATATATCCTAATTCTCCCTGGATTTGGTGCCATCTCCCACATTGTAGCCCACTACTCAGGAAAACTAGAACCATTTGGAACACTTGGAATAATCTATGCTATACTAGGCATTGGAATCCTTGGATTTATTGTATGGGCCCACCATATATTTACAGTAGGAATAGATGTAGACACACGAGCCTACTTTACAGCAGCAACTATAATTATCGCTGTTCCCACAGGTATTAAAGTATTTAGGTGACTAGCCACAATCTTTGGCTCCCGAATTAAATACGAAACCCCTATAGTCTGAGCTCTAGGTTTTATTTTCTTATTTACAATAGGAGGACTAACCGGAATTGTTCTAGCTAATGCTTCACTAGATGCTATAATACATGATACTTACTATGTAACTGCACACTTCCATTACGTTTTAAGAATAGGGGCA
>318054340; Rhinodrilus alatus haplotype Hap11 cytochrome oxidase subunit I (COI) gene, partial cds; mitochondrial
GAGCTGGTATAATTGGAGCCGGCATAAGTCTATTAATTCGAATTGAACTGAGACAACCGGGGGCTTTCTTAGGTAGTGATCAATTATATAATACTATCGTAACAGCACACGCTTTTATTATAATCTTTTTCCTTGTAATACCAGTATTTATTGGGGGATTTGGAAACTGACTTCTTCCATTAATATTAGGCGCCCCCGACATAGCTTTTCCACGACTAAATAATTTAAGATTTTGATTATTACCACCCTCACTAATTCTACTAGTTTCCTCAGCACTTGTAGAAAAAGGCGCAGGAACAGGATGAACAGTCTATCCACCTCTCGCAAGAAATCTTGCCCATGCTGGACCGTCTGTAGACTTGGCAATTTTTTCTCTACACCTAGCAGGGGCATCATCTATTTTAGGATCAATTAATTTTATTACCACTGTAATTAATATACGATGAAATGGTCTACGACTAGAGCGAGTTCCTTTATTTGTATGAGCCGTAGCCATTACAGTAGTTCTACTTCTTTTATCCCTACCAGTACTAGCTGGAGCCATCACTATGCTTCTTACAGATCGAAATCTTAATACATCTTTTTTTGACCCA
>66731606; Nereiphylla lutea cytochrome oxidase subunit I gene, partial cds; mitochondrial
TTTGGAATTTGGTCAGGKTTATTGGGTACTTCTATGAGAATGTTAATTCGTGCTGAGTTAGGTCAGCCAGGTTCTTTATTAGGAAGGGATCAACTATATAACACTATTGTTACTGCCCATGCGTTTTTAATAATTTTTTTTTTGGTTATACCAGTTATAATTGGTGGGTTTGGTAACTGATTGGTTCCTCTTATATTAGGAGCTCCTGATATGGCCTTTCCTCGTTTAAATAATATAAGTTTTTGGTTATTACCCCCTTCTTTAATTATATTACTGTCTTCATCTTTAGTGGAGCAGGGGGCAGGAACGGGGTGAACTGTATATCCTCCTCTGTCTGGTAATATAACACATGCAGGTCCTTCTGTAGATTTAGCTATTTTTTCTTTACATTTGGCTGGTATTTCTTCTATTTTAGCTTCAATTAATTTTATTACTACTTCAATTAATATGCGGTCTAGGGGTATACGTTTAGAGCGGGTTCCTTTATTTGTGTGGTCAGTTGCTATTACTGCTCTGCTTTTATTGCTTTCGTTACCAGTGTTGGCTGGGGCGATTACTATATTACTTACTGATCGTAATCTAAATACTTCTTTTTTTGATCCC
>11181591; Chrysopetalum debile cytochrome c oxidase subunit I gene, partial cds; mitochondrial gene for mitochondrial product
GGACCCTTATACTTTATTTTTGGGGTTTGATCAGGCCTTCTGGGGACCTCAATAAGTGTTCTTATTCGAACAGAATTAGGCCAACCTGGGTCTCTACTTGGGAGGGATCAACTCTATAATACTATCGTTACTGCTCATGCTTTCTTAATAATTTTTTTCTTAGTCATGCCCGTTATAATTGGAGGGTTTGGTAACTGACTTGTCCCTCTGATACTAGGGGCTCCTGATATAGCATTCCCCCGACTTAATAATATAAGATTTTGGCTTCTACCACCTTCTTTAACTATACTTCTTGCCTCCTCTGCTGTAGAAAAAGGGGCCGGTACAGGATGAACTGTCTACCCCCCACTAGCTGGAAATATTGCCCATGCTGGACCCTCAGTTGATTTTGCTATTTTCTCCCTCCATCTTGCAGGTGCTAGGTCCATTCTCGGTGCCCTTAATTTTATTACTACTATTATGAATATACGGTCTGTGGGTCTACGTCTAGAGCGAGTACCCTTATTCGTTTGGTCGGTTAAAATTACCGCTATTCTTCTTCTTCTTTCTTTACCTGTACTCGCAGGGGCTATTACCATACTCCTAACTGACCGGAATTTAAATACATCATTCTTTGACCCCGCTGGAGGAGGGGATCCTGTATTATACCAACATCTATTC
>310693885; Glycera sp. clade I voucher ZMH P 25872 cytochrome c oxidase subunit I (COI) gene, partial cds; mitochondrial
TTCGTTCAGAACTTGGACAACCTGGCTCCTTATTAGGAAGAGATCAACTTTACAACACAATTGTTACTGCTCATGCATTCTTAATAATTTTCTTTCTCGTTATACCTGTGATAATTGGTGGCTTTGGCAACTGACTAATTCCCTTAATGCTAGGAGCTCCTGATATAGCCTTCCCACGTTTAAATAACATAAGATTTTGACTACTCCCTCCTTCTCTTACTATACTACTTGCCTCCGCTACAGTAGAAAAAGGGGCTGGAACAGGATGAACTGTATACCCCCCTCTAGCAAGAAATATTGCTCACGCTGGTCCATCTGTTGACCTCGCAATTTTTTCTCTGCATTTAGCTGGTGTTTCATCAATTCTGGGAGCTTTAAATTTTATTACTACTATCATAAACATACGATCTGCTGGAATACAACTAGAACGTGTTCCTCTATTCATTTGATCCGTTGGTATTACCGTTCTTCTTCTTCTTCTTGCTCTCCCTGTACTAGCAGGAGCTATTACTATACTATTAACAGATCGAAATTTAAATACCGCATTTTTTGATCCAACTGGCGGGGGAGACCCTATTCTTTATCAACACCT
>3243189; Olavius albidus cytochrome c oxidase subunit I (COI) gene, mitochondrial gene encoding mitochondrial protein, partial cds
ATAAGAATAATCATCCGAATAGAACTAGCACAACCAGGACTGCTTATAAATAACAACCAGCTATACAACACAATTGTAACAGCTCACGCATTCCTCATAATCTTTTTCTTTGTGATACCAGTATTTATTGGTGGATTCGGAAACTGATTACTACCCCTAATACTAGGTACACCAGACATGGCATTTCCACGACTAAATAACCTTAGACTATGACTACTATTCCCGTCTCTATTAATATTAATCCTATCTATATTAGTAGAAAGTGGAGCAGGCACAGGATGAACTGTATACCCCCCACTAGCTAGAAATATTGCTCACAGGGGCCCATCAGTAGATATAGCCATCTTCTCACTCCACTTAGCTGGGGCCTCATCAATTCTAGGGGCAATTAACTTCATTACAACAATTACTAATATACGCTCAAAGGGAATACAACTTGAACAGGTTCCTCTATTTATTTGAGCTATCCTACTAACAGTAATCCTGCTACTTCTATCTCTGCCGGTACTAGCAGGAGCAATCACCATACTACTAACCGATCGAAACATTAACACATCTTTCTTTGACCCTGCT
>296885170; Mooreonuphis pallidula cytochrome c oxidase subunit I (COI) gene, partial cds; mitochondrial
ATAATTATTTTTTATTCTACCAACTTCTCATCTTTAATCAGAAAAAATAGCATGATATATTAAACCCCTTATAAGGTTAAACATAAAAATCACAAACTTACTCAATTTAGCTAATCAACTGCTTAATTAAATCCCCCTATAACCTAATAACTGCCCCACACAGATAAAAAAATATAAGTTTTTTCCTTTCTCCTAAAAACCTGGATTATTTTTCCTAAAATTAATTCTATTCCATTTAATTATTTATTTGTCCTTAACTTCCTTAATAGAAAAAGCCCTATGATATAAAATATCCTGTAGGGTTTACGAAGAGTTTTTATAATTTTAATACCTCTAACAAAACTACTTCACTCTTTGGTCATCCAGAGGTCTATATCCTTATCCTCCCTGGATTCGGCGCTATTTCTCACATCGTAACTCATTATTCAGCTAAATCTGAGTCCTTCGGAACTTTAGGAATAATTTATGCTATGCTAGGAATTGGTGTATTAGGTTTTATCGTTTGAGCCCACCACATATTTACAGTCGGCATAGATGTAGACACCCGAGCCTATTTTACTGCCGCAACTATAATTATTGCTGTTCCCACAGGAATTAAAGTATTCAGTTGACTAGCAACTATCCACGGATCACAAATAAAATATGAAACCCCTATGCTATGAGCTCTTGGATTTATCTTCTTATTCACTACTGGCGGCCTTACCGGCATTGTTCTTGCTAATTCTTCTTTAGATATTATACTTCACGACACATACTATGTTGTCGCCCATTTCCATTATGTTCTATCTATAGGGGCTGTATTTGCTTTATTTGCAGCTTTTTCACATTGATACCCCCTTATATCCGGAGTATCTCTTCATACACGATGATCCAAAGTACACTTTGGCCTAATATTCGTTGGAGTTAA
>320516257; Pista maculata voucher BIOUG<CAN>:06PROBE-1193 cytochrome oxidase subunit 1 (COI) gene, partial cds; mitochondrial
TACACTCTATTTTTTATTTGGAATTTGAGGTGGCCTTCTAGGCACATCAATAAGACTTTTAATCCGTGTTGAATTAGGCCAACCAGGATCATTTTTAGGAAGCGACCAATTATACAATACTATTGTTACTGCTCACGCCTTTTTAATAATTTTTTTCTTAGTTATACCCATTTTAATTGGTGGATTTGGAAATTGACTCCTTCCACTTATATTAGGAGCCCCAGATATAGCGTTTCCACGAATAAATAATATAAGTTTTTGGCTACTCCCCCCTGCGCTAATTCTTCTTCTTAGATCTAGTGCCGTTGAAAAAGGTGTAGGAACAGGATGAACAGTATACCCTCCATTAGCAAGTAATATAGCTCATGCTGGCCCATCAGTTGATCTTGCCATTTTTTCCTTACATCTTGCTGGTATTTCCTCTATTTTAGGAGCTATCAATTTTATTACTACTGTAGCTAATATACGATGAAAAGGACTTAAATTAGAACGAATCCCACTATTCGTCTGAGCTGTTGCTATTACAGTTGTTCTTCTTCTTTTATCCCTTCCTGTTTTAGCTGGCGCAATTACAATACTCCTAACTGACCGAAATGTAAATACTTCATTTTTTGACCCAGCTGGAGGAGGTGACCCAATTTTATATCAACATTTATTT
>18182277; Oedipodrilus macbaini cytochrome c oxidase subunit I (COI) gene, partial cds; mitochondrial gene for mitochondrial product
GCGTGATCAGCAATAGTTGGAACTTCTATAAGAGTTATCATTCGAATAGAGCTTGCTCAACCAGGATCACTACTTCAAGATAGGCAATTATATAATTCATTAATCACGGCTCATGGATTAATCATAATTTTCTTCATAGTAATACCTATTTTAATTGGAGGTTTTGGAAACTGACTTCTCCCATTAATACTAGGAACTCCAGATATAGCTTTTCCTCGATTAAATAACTTGAGATTTTGACTTTTACCAGCATCTATTACACTACTAGCATCTTCAGCTTTAATTGAATCCGGTGTAGGAGCAGGGTGAACAGTATACCCCCCATTATCAGCCCTACCGGCTCACGAAGGACCTTCAGTTGATTTAGCAATTTTTTCTCTTCATTTAGCAGGTGCTAGATCTATTTTAGGGGCTTTAAATTTTATGACTACAGTAATGAATATACGATGAATTGGAATATCTTTAGATAAAATTCCTTTATTTGTATGAGCTACATTTATTACAGTAATTATACTATTACTATCTCTTCCAGTATTAGCAGGAGCTATTACTATACTTTTAACAGACCGAAACTTCAATACCTCATTTTTTGATCCAGCCGGGGGAGGTGATCCAATCTTATTCCAAAC
>304416080; Chone magna CMC02 voucher BIOUG<CAN>:BAMPOL0007 cytochrome oxidase subunit 1 (COI) gene, partial cds; mitochondrial
ATTTTATTTTAGGAGTCTGATCCGGAATATTAGGAACATCTATAAGAGTCCTTATCCGTATAGAACTAGGTCAACCAGGGTCTCTTTTAGGCTCCGACCAACTTTACAACACTATTGTTACTGCACATGCATTCCTTATAATTTTCTTCTTAGTAATACCCGTCTTCATTGGAGGATTTGGTAATTGACTTCTACCTCTCATATTAGGCTCACCTGATATAGCTTTTCCACGATTAAATAATATAAGATTCTGATTCTTACCCCCATCCCTTTTCCTCTTAGTTTCATCGACCTTAATTGAAAGAGGCGTCGGGACAGGATGAACTGTATACCCCCCACTTTCCTCTAATATAGGACATGCTGGACCCCCCGTAGATTTAGCAATCTTCTCCCTACACCTGGCCGGGGCTAGATCAATTCTAGGGTCTCTCAACTTCTTCACAACTATTATGAATGCCCGTGCTAAAGGCCTAACCCTTGAACGAATGCAATTATTCGTTTGAGCAGTAAAAATTACAGTTGTGTTACTTTTATTATCTCTACCCGTGTTAGCAGCGGCTATTACAATACTATTAACAGACCGAAATGTAAACACATCCTTCTTTGACCCAAAAGGTGGTGGGGACCCTATTCTATTTCAACACTTATTC
>269996439; Spiophanes norrisi haplotype HH98 cytochrome oxidase subunit I (COI) gene, partial cds; mitochondrial
TAAGATTATTAATTCGAGCAGAGTTAGGTCAACCTGGGTCATTACTTGGAAGAGATCAATTATATAATACTATTGTTACTGCTCATGCTTTTTTAATAATTTTTTTTTTAGTTATGCCTGTATTTATTGGAGGATTTGGAAATTGGTTATTGCCATTAATATTAGGTGCTCCTGATATAGCGTTTCCTCGTATAAATAATATGAGATTTTGACTTTTACCCCCCTCACTAACATTGTTAGTTTCCTCTGCTGCTGTGGAGAAGGGGGTAGGGACTGGATGAACTGTGTAC
>308743517; Perionyx sp. 2 WL-2010 cytochrome oxidase subunit 1 (COI) gene, partial cds; mitochondrial
ACACTATACTTTAATTTAGGAGTTTGAGCTGGTATGATTGGAGCCGGCATAAGATTACTAATTCGAATTGAACTAAGACAGCCGGGGGCATTCCTTGGCAGCGATCAACTATATAATACAATTGTAACCGCACACGCATTCTTAATAATTTTCTTCCTAGTAATACCAGTATTCATTGGTGGGTTCGGAAACTGACTGCTCCCACTAATACTAGGTGCTCCCGACATAGCATTCCCACGATTAAATAACATAAGATTCTGATTATTACCGCCATCTCTAATTTTACTTGTTTCCTCAGCAGCCGTAGAAAAGGGAGCTGGAACCGGATGAACAGTTTATCCACCACTAGCAAGAAATATTGCACATGCCGGGCCATCAGTAGATCTGGCAATTTTTTCTTTACACTTAGCTGGTGTATCATCTATCTTAGGCGCCATCAACTTTATTACAACAGTAATTAATATGCGATGATCAGGACTTCGTTTAGAACGAATTCCACTATTTGTCTGAGCAGTTGTAATTACTGTAGTATTACTACTATTATCACTCCCAGTTCTAGCAGGTGCAATCACTATACTTCTAACAGACCGAAACTTAAATACTTCATTCTTTGATCCTGCTGGTGGTGGCGACCCTATTTTATACCAACACCTATTC
>304416928; Capitella capitata CMC02 voucher 08PROBE-0086 cytochrome oxidase subunit 1 (COI) gene, partial cds; mitochondrial
TATATTTTATTATAGGAATTTGAGGTGGTCTTGTAGGGACTACTATAAGAGTGTTAATTCGAACTGAGCTTGCAGTTCCCGGGTCTTTTTTGGGTGAGNNNCAGGTTTATAACACTATTGTTACTGCTCATGCTTTTTTAATAATTTTTTTTTTAGTGATGCCTGTGTTTATAGGAGGTTTTGGTAATTGGCTTATTCCCCTGATATTGTCTGCCCCTGATATAGCTTTTCCACGAATGAATAACCTTAGTTTTTGGCTTCTCCCACCTTCTCTAATTTTATTGTTGGCTTCTTCTGCTGTTGAGGGGGGGGTTGCTACAGGTTGAACTGTTTACCCTCCCCTATCAAGAAATATTGCCCATGGGGGGCCTGCTGTTGATATAGCTATTTTTTCTCTTCATTTAGCTGGTATTTCCTCAATTATGGCGTCTATAAACTTTTTAGTGACTGTTTATAACATACGAACTTCTTCTATGATTATGGAGCGAGTTACTTTATTGGTGTGGTCTCTCTCTATTACGGCTATGCTTTTAATTGGGTCTTTGCCTGTTTTAGCTGCTGGAATTACTATATTGCTTACTGATCGTAATTTAAACACTTCCTTTTTTGATCCAACTGGGGGAGGTGATCCTGTTTTGTATCAG
>125380521; Limnodrilus hoffmeisteri cytochrome oxidase subunit 1-like (CO1) gene, partial sequence; mitochondrial
TCATAAAGATATTGGCACCCTTTACATAGTTTTTGGCTTATGAGCCGGAATAGTAGGAACTGGAACAAGGTTACTAATTCGATTTGAATTAGCACAACCAGGGTCATTCTTAGGCAGAGACCAATTATATAACACACTAGTAACTGCCCACGGTTTCTTAATAATTTTCTTCATGGTAATACCAATCTTTATTGGTGGATTTGGAAATTGACTAGTTCCTTTAATACTTGGAGCCCCAGATATAGCATTTCCTCGTCTTAATAATCTTAGATTTTGATTAATACCTCCCTCATTAATCTTACTTGTATCATCAGCAGCTGTAGAAAAAGGGGCAGGCACTGGGTGAACTGTATACCCGCCATTAGCTAGAAATCTAGCACATTCAGGTCCATCCGTAGATCTGGCAATTTTTTCGCTACATTTAGCAGGGGTAGCTTCAATTCTTGGGGCAATCAACTTCATTACCACAATAATTAATATGCGATGAAAAGGAATACGGTTAGAACGAATTCCACTATTCGTATGATCTGTAATTATTACTGTAGTTCTCCTTCTACTTACTTTACCTGTACTAGCAGGAGCCATTACAATACTATTAACAGACCGAAACCTAAATACATCGTTCTTCGATCCTGCGGGAGGGGGAGATCCTGTACTTTACCAA
>304416166; Eupolymnia heterobranchia voucher BIOUG<CAN>:BAMPOL0208 cytochrome oxidase subunit 1 (COI) gene, partial cds; mitochondrial
AATTGAGGGGGTCTTTTAGGCACCTCAATAAGACTTCTTATCCGAATCGAGCTTGGGCAACCTGGTTCTTTTTTAGGAAGTGACCAACTTTACAACACTATTGTAACCGCCCATGCGTTATTAATAATTTTCTTTTTAGTAATACCAATCCTTATTGGAGGATTTGGTAACTGACTTATCCCTCTCATGTTAGGCGCCCCAGATATAGCCTTCCCACGAATAAATAATATAAGATTTTGACTTCTACCCCCCGCCCTTATTCTTCTCATTAGCTCAGCTGCAGTCGAAAAAGGAGTAGGGACAGGTTGAACTCTATACCCCCCTCTATCAAGTAACATTGCTCATGCTGGAGCTTCGGTAGATTTAGCAATTTTTTCTTTACATTTAGCTGGGGTCTCCTCAATTTTAGGGGCAATCAATTTTATCACTACTGTAGCAAATATACGATGAAAAGGACTTCAATTAGAACGAGTTCCTTTATTCGTATGAGCAGTAAATATCACAGTTATTCTTCTTCTTTTATCTCTCCCTGTTTTAGCTGGGGCTATCACTATATTACTGACTGACCGTAATGTTAATACTTCATTCTTTGACCCTAGAGGAGGTGGGGATCCCATTCTCTATCAACACTTATTT
>261497922; Dendrodrilus rubidus voucher EW-ECO-0028 cytochrome oxidase subunit 1 (COI) gene, partial cds; mitochondrial
AACACTATACTTCATTTTAGGCGTCTGAGCTGGCATAGTCGGCGCTGGAATAAGACTTCTAATTCGAATTGAACTAAGACAGCCGGGAGCCTTTCTAGGAAGAGACCAACTGTATAACACAATTGTAACAGCCCATGCATTTGTAATAATCTTCTTTCTAGTAATGCCCGTATTTATTGGAGGGTTTGGAAATTGACTTCTCCCTTTAATACTAGGTGCTCCTGATATAGCATTCCCCCGTCTAAATAACATAAGATTTTGGCTACTACCCCCTGCACTTATTCTCTTAGTATCTTCTGCTGCAGTAGAAAAGGGGGCTGGGACCGGGTGAACTGTTTACCCCCCTTTATCCAGAAACATTGCGCATGCTGGACCCTCTGTAGATCTAGCAATTTTCTCTCTTCATTTAGCTGGAGCATCATCAATTCTTGGTGCCATTAACTTTATTACAACAGTTATTAATATACGATGAAGGGGCCTACGTCTAGAACGTATTCCCTTATTTGTATGAGCAGTATTAATTACTGTAGTGTTACTTCTTCTCTCTTTACCAGTTCTTGCTGGTGCAATTACTATACTTCTTACAGACCGAAACCTAAACACCTCATTCTTTGATCCTGCAGGGGGCGGAGACCCAATTCTATATCAGCATTTATTC
>62084499; Eisenia andrei voucher MPLe0023 cytochrome oxidase subunit I (COI) gene, partial cds; mitochondrial
ACTCTCTATTTCATTCTCGGGGTCTGAGCAGGTATGGTTGGTGCTGGTATAAGCCTTCTCATTCGAATCGAGCTAAGGCAACCAGGTGCCTTCCTAGGAAGGGACCAACTATACAATACAATTGTTACAGCCCATGCATTTGTAATAATTTTCTTTCTGGTTATGCCTGTATTTATTGGTGGATTTGGAAACTGACTTCTACCTCTTATACTGGGAGCTCCAGACATAGCCTTTCCACGTCTCAACAACATAAGATTTTGACTTCTGCCCCCTTCCCTAATTCTCCTAGTATCCTCTGCTGCAGTGGAGAAGGGTGCTGGAACAGGGTGGACAGTTTACCCACCCCTATCCAGTAACTTAGCGCACGCGGGGCCCTCAGTGGACCTGGCTATTTTTTCCCTCCATTTAGCAGGTGCCTCCTCAATTTTAGGGGCAATTAACTTCATTACTACAGTTATTAACATACGGTGAAGTGGGCTTCGACTAGAACGAATCCCCCTATTTGTATGAGCTGTAGTTATTACCGTGGTGTTACTACTTTTATCTCTTCCAGTACTTGCGGGAGCTATCACTATACTATTGACAGATCGAAACCTGAATACCTCATTCTTTGACCCTGCTGGAGGTGGCGATCCTATTCTCTACCAACATTTATTC
>283445652; Alvinella pompejana isolate Ap553 cytochrome oxidase subunit I (COI) gene, partial cds; mitochondrial
GAGATGATCAACTATACAACACAATCATTACAGCCCACGGTCTTCTAATGCTATTCTTCTTCGTAACACCTATCTTCATAGGAGGTTTCGCCAACTGATTACTTCCTCTAATGATCGGCGCCCCAGATATGGCATTCCCTCGAGTAAATAATCTAGGATTCTGACTTCTTCCTCCTGCACTAACACTTCTTATTGCCTCTGCGGCAGTTGAAAAAGGTGTAGGTACCGGTTGAACAATTTATCCCCCTCTAGCTGGAAACATGGCCCATGCTGGCCCCTCTGTTGATCTAGCAATTTTCTCACTCCATCTAGCCGGTGTATCATCAATTCTAGGCTCAATTAACTATATTACAACTGTAATGAACATACGACCTAAAGGAATGAACTTCGAATCAGTTCCTCTATTCGTATGAGCCGTTAAAATTACTGCTATTCTACTGCTACTATCTCTTCCTGTATTCGCCGGTGCTATTACTATGCTACTAACAGATCGAAACATGAACACAT
>18182273; Cirrodrilus sapporensis cytochrome c oxidase subunit I (COI) gene, partial cds; mitochondrial gene for mitochondrial product
ATGGTAGGAACAGCTATAAGGGTAATTATTCGAATAGAACTAGCNCAACCAGGATCTATGCTAAATAATNNACAACTATATAACTGTATAATTACNGCTCATGGATTANTCATAATTTTTTTTATAGTAATACCTATTCTAATTGGAGGATTTGGAAATTGACTGCTACCATTAATATTAGGAGCACCCGACATAGCATTTCCTCGATTAAATAATTTAAGATTCTGATTATTACCATCATCTATAATAGTATTAATATGCTCAGCTTTAGTAGAATCAGGAGTCGGAGCTGGTTGGACAGNNNNNNNNNNNNNNNNNNNNNNNNNNNNNNNNNNNNNNNNNNNNNNNNNNNNNNNNNNNNNNNNNNNNNNNNNNNNNNNNNNNNNNNNNNNNNNNNNNNNNNNNAATTTTANTANTGCTNTTATTAATATACGATGACTAGGTATAACATTAGACGAAATNCCTTTATTTGTATGGGCTGCATTTAGTACAGTTATTCTACTACTATTATCATTACCTGTATTAGCAGGAGCAATTACAATACTATTAACTGACCGAAATTTTAACACTTCTTTTTTTGATCCTGCTGGAGGTGGATGATCCAGTTCTATACAAAA
>11181593; Dysponetus caecus cytochrome c oxidase subunit I gene, partial cds; mitochondrial gene for mitochondrial product
GGAACACTATACTTTCTATTAGGAACATGGGCCGGACTCATAGGCACCTCGATAAGGATACTAATTCGAGCTGAACTAGGACAGCCCGGCTCCCTTCTTGAAAGAGACCAACTATATAATACAATTGTAACTGCCCATGCTTTTGTAATAATTTTCTTCTTAGTAATGCCTGTTATAATTGGGGGATTTGCTAACTGATTTTTACCTCTAATACTAGGAGTCCCAGATATAGCTTTCCCGCGACTAAATAATTTAAGATTTTGACTACTCCCCCCAGCACTAACTCTTCTCCTTACATCAGCAGCTGTAGAAAGAGGAGCAGGAACAGGGTGAACTGTCTACCCCCCCTTATCAGATAATATCTCCCATAGAGGGCCCTCTGTTGATTTAGCAATTTTCTCCCTACATTTAGCAGGGATTAGATCAATTTTAGGGGCACTTAATTTTATTACAACAATTATAAATATACGGCCTGCTGAACTTCGACTAGAACGACTGCCACTTTTTATCTGGTCAGTAAAAATTACTGTAATTTTACTTCTTCTTTCTCTACCCGTATTAGCTGGAGCCATTACGATATTATTAACTGACCGTAATATTAACACAGCTTTCTTTGACCCATCAGGAGGAGGAGATCCTATTTTATACCAACATCTATTT
>66351986; Sthenelanella uniformis cytochrome c oxidase subunit I gene, partial cds; mitochondrial
GAACCTCTATAAGGCTATTAATTCGAGCTGAACTTGGGCAACCAGGAGCTCTACTCGGAAGAGATCAGCTCTACAACACTATCGTGACTGCTCACGCTTTCTTGATAATTTTTTTTCTTGTTATACCCATTCTCATTGGAGGATTTGGAAATTGACTTATTCCCCTAATACTGGGGGCTCCTGACATGGCGTTTCCCCGCTTAAACAATATAAGATTTTGACTTCTCCCACCCTCCCTTATTCTTCTACTTTCATCAAGGCTTGTTGAAAAAGGGGTGGGAACGGGATGAACAGTTTATCCTCCTCTTGCCTCTAATATTGCCCATGCAGGACCATCTGTGGACCTTGCCATTTTCTCCCTCCACATCGCTGGGGTATCGTCTATTCTAGGCTCTCTAAATTTCATTACAACTGTAATCAACATACGATATAAGGGCCTTCGTCTTGAACGTGTGCCATTATTTGTGTGGGCCGCTAAAATTACAACTATCTTACTACTCCTAAGACTCCCAGTCCTAGCCGGTGCTATTACTATACTCCTAACCGACCGAAATTTAAATACAGCATTTTTTGACCCTGCGGGGGGTGGAGACCC
>336044534; Perinereis longidonta isolate 1F cytochrome c oxidase subunit I (COI) gene, partial cds; mitochondrial
TAAAGATATTGGTACTTTATTTTTTATTTTCGGCATATGATCAGGTCTTCTCGGTACCTCCATGAGTCTTCTTATTCGCGCAGAATTAGGACAACCAGGAGCATTATTAGGCAGAGATCAATTATACAATACTATTGTAACAGCACATGCATTTTTAATGATCTTTTTTCTTGTAATACCAGTAATAATCGGAGGATTCGGTAATTGACTAGTTCCTCTTATATTAGGCGCGCCAGATATAGCATTTCCACGACTTAATAATATAAGATTCTGATTGCTTCCACCATCTTTAACTCTCCTTCTATCAAGAGCCGCAGTCGAAAAAGGAGTTGGAACAGGATGAACAGTATACCCCCCATTAGCCAGAAACATTGCTCATGCAGGCCCATCAGTAGACCTCGCAATTTTTTCTCTTCATTTGGCAGGAGTATCTTCAATTATAGGAGCCCTTAATTTCATTACTACAGTTATCAACATACGTTCTAAAGGTCTTCGATTAGAACGTGTTCCTTTATTTGTTTGATCTGTTATAGTAACCGCAATTTTATTATTACTTAGTTTACCAGTATTAGCTGGTGCTATTACTATATTACTAACAGACCGAAACTTAAATACAGCATTTTTTGACCCTGCGGGAGGAGGAGACCCCATTTTATATCAACATTTATTCTGATTTTTTGG
>90901864; Syllidia armata cytochrome oxidase subunit I (COI) gene, partial cds; mitochondrial
CTCATAAGTCTTTTTATCCGAGCTGAATTAGGACAACCTGGGGCTCTCTTNGGAAGAGACCAGTTATATANCACTATCGTGACTGCCCACGCATTTCTAATAATTTTTTTCCTTGTAATACCCGTGATAATCGGCGGCTTCGGTAACTGACTAGTCCCCCTCATATTAGGACTCCCCGATATAGCATTCCCCCGAATAAATAATATAAGGTTTTGACTACTACCTCCTTCACTTACTCTACTTATTGCATCAGCAGCGGTGGAAAAGGGGGTGGGCACAGGCTGAACCGTATACCCTCCTCTTTCTAGAAATATCGCTCACGCAGGCCCCTCTGTAGATCTAGCAATTTTTTCCCTTCATCTAGCAGGGGTCTCTTCAATTTTAGGGGCCGTTAATTTTATCACTACGGTAATTAATATACGTTCATCAGGGT
>39547343; Oxyptychus braziliensis cytochrome c oxidase subunit I (COI) gene, partial cds; mitochondrial
ACATTATATTTTTTATTAGGTGCTTGATCTGCAATAGTAGGTACTTCAATAAGAATAATTATTCGTATTGAGTTAGCTCAACCTGGTTCTTTTTTAGGCAGGGATCAGATTTATAATACTATTGTTACAGCTCATGGGTTAATTATAATTTTTTTTATAGTAATACCTATCTTAATTGGGGGGTTCGGAAATTGACTAATCCCGTTAATAATTGGTTGTCCTGATATAGCATTCCCACGACTAAATAATTTAAGATTTTGATTACTTCCCCCTTCTATGATTATATTATTATGCTCATCATTAGTTGAGAGAGGAGTGGGGACAGGATGAACTATTTATCCTCCATTGGCTGATAGTATTGCACACTCTGGTGCATCTGTAGATATAGCAATCTTTTCATTACATTTAGCCGGTGCTTCATCAATTTTAAGTTCATTAAATTTTATTACAACTGTAATTAATATACGTTGAAAGGGTATGTCTATAGAGCGGATCCCATTATTTATCTGATCAGTAGTAATTACTACTATTTTATTATTACTATCGTTACCTGTATTAGCAGCAGCGGTTACTATACTATTAACTGATCGAAATCTTAATACTACTTTTTTTGATCCTATGGGCGGTGGGGACCCTATTTTATTTCAAC
>122058614; Bimastus parvus voucher 06-278 cytochrome c oxidase subunit I (COI) gene, partial cds; mitochondrial
TTTTTATCCTCGGCGTTTGAGCCGGTATAGTAGGTGCGGGAATAAGCCTTCTCATTCGAATCGAATTAAGTCAGCCTGGAGCATTCCTAGGTAGAGACCAACTATACAACACCATTGTTACCGCCCATGCATTTGTGATAATTTTCTTTTTAGTGATACCAGTATTTATTGGGGGTTTTGGAAATTGACTACTACCCCTTATATTAGGTGCCCCAGACATAGCTTTCCCACGACTTAATAACATGAGATTCTGACTACTTCCTCCATCACTAATTCTATTAGTTTCCTCTGCTGCTGTAGAGAAGGGAGCCGGAACAGGATGAACTGTATACCCCCCACTATCAAGAAATTTAGCCCATGCAGGACCATCAGTAGATTTGGCTATTTTCTCTCTCCATTTAGCAGGAGCATCCTCAATTCTAGGGGCTATCAACTTTATTACGACTGTTATCAACATACGATGAAGTGGGTTGCGACTTGAGCGAATCCCATTATTTGTATGAGCTGTAGTTATTACAGTGGTCCTACTTCTTCTATCCCTGCCAGTCCTAGCCGGAGCCATTACTATGCTACTTACAGATCGAAACCTTAACACATCCTTCTTTGATCCAGCCGGAGGGGGAGATCCTATTTTATACCAACATCTATTCTGATTCTTCGGACACCAAGAAAATTATAAA
>383082058; Drawida sp. Monobe mitochondrial COI gene for cytochrome oxidase subunit I, partial cds
TGTGTGAGCCGGAATAATTGGTGCGGGTATGAGACTATTAATTCGAATTGAGTTAAGACAACCGGGAACATTTTTAGGTAGGGATCAGCTTTATAATACTATTGTTATTGCACATGCTTTTATTATAATTTTTTTCTTGGTAATGCCTGTATTTATTGGAGGCTTTGGTAATTGATTGCTACCTTTAATACTTGGTGCCCCAGACATGGCTTTCCCTCGACTTAATAATTTAAGATTTTGACTTTTGCCGCCGGCCTTGATTCTGTTAGTATCATCAGCAGCAGTGGAAAAAGGTGCTGGTACCGGATGAACAGTTTATCCCCCACTGGCTAGTAATTTAGCACATGCAGGCCCATCTGTTGATTTGGCGATTTTTTCTTTACACTTGGCGGGTGCATCTTCTATTTTAGGAGCTATTAATTTTATTACAACTGTTATTAATATGCGTTGAGTGGGTATACACTTTGAACGAATTCCATTATTTGTGTGAGGAGTTTTAATTACTGTAGTACTATTACTTTTATCTTTACCCGTGCTAGCTGGTGCAATTACTATGCTTTTAACTGATCGAAATTTAAATACTTCATTCTTCGACCCAGCTGGTGGGGGCGACCCTATTTTATATCAGCATTTGTTTTGGTTTTTCGGTCATCCGGAAGTATATATTCTTATTTTACCAGGTTTCGGTGCCATTTCTCATATTGTGGCACACCATACATCTAAATTAGAACCTTTTGGTAGATTAGGGATGATTTATGCCATAGTTGGAATTGCAATTTTAGGTTTTATTGTATGGGCGCATCATATGTTTACTGTTGGCTTAGATGTAGA
>316990291; Achaeta aberrans isolate CE875 cytochrome oxidase subunit I (COI) gene, partial cds; mitochondrial
TACACTATACTTCATTTTAGGCGTATGGGCAGGCATAAGAGGTGCCGCCATAAGACTACTAATTCGCTTTGAGCTAAGACAACCCGGCTCATTTCTAGGTAGAGATCAACTCTACAATACAATTGTAACCGCCCACGCTTTCCTAATAATTTTCTTTCTAGTAATACCAGTATTTATTGGTGGATTTGGAAACTGACTTCTACCACTAATACTAGGTGCCCCAGATATAGCATTTCCTCGATTAAATAACATAAGATTTTGACTTCTTCCTCCATCTCTTATACTACTACTCTCATCGGCAGCAGTAGAAAAAGGAGCAGGGACGGGTTGAACAGTTTACCCACCTCTAGCAAGAAATATTGCACACGCCGGCCCCTCTGTTGATCTAGCAATTTTTTCACTACATTTAGCCGGAGCTTCATCTATTCTAGGGGCAGTAAACTTCATTACCACTGTTATTAACATACGATGACAAGGATTACGTCTAGAACGAATTCCCTTATTTGTCTGAGCTGTTACAATTACAGTAATCCTTCTTCTTCTATCCCTCCCAGTCTTAGCAGGAGCTATTACTATACTTCTTACAGACCGAAACCTAAACACATCATTCTTCGACCCTTCAGGGGGAGGAGACCCC
>237846791; Leodamas tribulosus voucher Ltr_001 cytochrome c oxidase subunit 1 gene, partial cds; mitochondrial
TATTTCATACTAGGAATTTGATCAGGCCTTCTCGGAACCTCAATAAGACTCTTAGTACGAGCCGAATTAGGCCAACCCGGATCTCTACTAGGAAGAGACCAACTATATAACACCATTGTTACTGCCCATGCAGTCTTAATAATTTTCTTTCTGGTAATACCTGTACTAATTGGAGGCTTCGGAAACTGACTTGTACCCCTTATACTAGCCGCCCCAGATATAGCATTCCCCCGAATAAACAACATAAGATTTTGACTGCTACCTCCCGCATTAATTCTTCTTGTTATATCTGCAGCAGTAGAAAAAGGAGCCGGAACAGGCTGAACTGTATATCCCCCTCTATCAAGTAATATTGCCCATTCAGGACCATCCGTAGATATAGTAATCTTCTCACTTCATTTAGCAGGTGTAAGATCAATTCTAGCGTCTATTAACTTTATTACCACTGCTAAAAGGCTTCGATGTGGGATAACCTTAGACCGTATGCCCTTATTCGTCTGATCTGTAAAAATTACTACAATTCTTCTCCTTCTCTCACTTCCAGTCTTAGCCGGTGCTATTACTATACTTTTAACAGACCGTAATTTAAACACCTCCTTTTTTGACCCA
>124053656; Branchiosyllis exilis voucher MNCN/ADN 9571 cytochrome oxidase subunit I (COI) gene, partial cds; mitochondrial
AACACTTTATTTTATATTGGGGGTTTGATCCGGCTTAGTGGGAACAGGAATAAGAATTTTAATTCGGATTGAATTAGGGCAACCTGGGTCATTCTTAGGGAGTGATCAGCTCTATAATACCCTCGTAACTGCTCATGCATTTCTTATAATTTTTTTTTTAGTTATACCTGTGATGATTGGTGGGTTTGGGAATTGATTAACTCCTTTAATAATAGGATCTCCTGATATAAGGTTTCCACGGATAAATAATTTGAGGCTTTGATTGTTAGTGCCTTCTCTGGCATTATTACTATTTAGATCTCTAGTTGAGTCTGGTTGTGGAACAGGTTGAACAGTGTACCCCCCCTTAAGATCGTTAATTGCGCATAGAGGCCCCCCCGTGGATTTAGCTATTTTTTCTTTACATTTAGCTGGGGCCTCCTCTATCTTAGGCGCGGCCAATTTTATTTCTACTATCATTAATATACGATCAAGCTCTTATACTGCAGATAAAACTCCAATATTTCCATGATCAGTAATTTTAACTGCGATCTTACTTCTTTTATCTTTGCCAGTGTTAGCGGGAGCTATTACTATACTGCTAACTGATCGTAATTTAAATACTACTTTTTTTGATGTAACAGGAGGGGGCGACCCTATCCTTTTCCAACATCTC
>39547349; Patagoniobdella variabilis cytochrome c oxidase subunit I (COI) gene, partial cds; mitochondrial
CTATGGTTGGTACGTCTATAAGAATAATTATCCGAGTTGAGCTAGCTCAGCCCGGATCGTTTTTAGGGAGGGATCAGATTTATAATACAGTTGTAACAGCTCATGGGTTAGTTATAATTTTTTCTATGGTCATGCCTATTTTAATTGGAGGATTCGGAAATTGATTAATTCCTCTTATGATCGGGTCGTCAGACATGGCATTTCCACGCCTTAATAATTTAAGTTTTTGACTTCTTCCTCCTTCTCTAGTAATACTATTAGGTTCGTCTTTAGTTGAAAGTGGTGTAGGTACAGGGTGGACAATTTATCCTCCGTTAGCAGACAATATTGCTCATTCTGGTTCTTCAGTGGACATGGCTATTTTTTCCCTACATCTAGCAGGAGCCTCATCTATTCTAGGCTCTTTAAATTTTATTACCACTGTAATTAACATACGTTGACTTGGGATGACATCTGAGCGAATTCCTTTGTTTATTTGGTCTGTAGTTATTACGACTGTACTACTACTTCTTTCGCTTCCTGTATTAGCTGCAGCAATTACTATATTATTAACAGATCGTAATA
>5006546; Scololepis squamata cytochrome oxidase I (COI) gene, partial cds; mitochondrial gene for mitochondrial product
AACCTGGATCTCTCCTTGGCAGAGACCAACTGTATAATACTATTGTTACTGCTCATGCTTTCCTTATAATTTTCTTCCTTGTTATACCTACTTTTATTGGCGGATTTGGTAACTGACTTCTTCCTTTAATACTTGGAGCGCCTGATATAGCATTCCCTCGGCTTAATAATATAAGATTCTGATTACTTCCTCCCTCCCTTACTCTCCTTGTTATGTCTGCAGCTGTAGAAAAAGGTGTAGGCACAGGGTGAACTGTTTATCCTCCGTTATCTGGTAACCTAGCCCATGCAGGTCCCTCTGTAGATCTTGCTATTTTCTCGCTTCATCTAGCAGGGGTTTCCTCAATTCTTGGAGCTCTTAATTTCATTACTACCGTAATTAATATACGCTCTAAAGGTCTCCGTCTTGAACGTATTCCTTTATTTGTTTGAGCCGTTGTTATTACAGCTGTTCTTCTTCTACTCTCTCTTCCAGTTCTAGCTGGAGGTATTACTATGCT
>82754769; Paralvinella pandorae isolate ERZ_n_2 cytochrome oxidase subunit I (COI) gene, partial cds; mitochondrial
TTGCGCCTGCAAATACAGGAAGTGATAGAAGGAGAAGAATGGCAGTAATTTTTACAGATCATACAAATAGAGGCACTGATTCGAAATTTATTCCTTTAGGGCGCATGTTCATTACAGTTGTGATGAAATTAATAGATCCTAGAATTGCAGAAGCTCCTGCTAGATGAAGGGAGAAAATAGCAAGATCAACGGAAGGTCCGGCGTGGGCCATGTTTCCAGCAAGTGGGGGGTAGATTGTTCATCCGGTTCCTATTCCTTTTTCAACTGCCGCTGATGTAATTAGTAGGGTAAGGGCAGGTGGGTTAAGTCAGAATCTTAGGTTGTTCATTCGAGGGAATGCTATATCTGGGGCTCCTAGCATTAGAGGAAGGAGTCAGTTTCCAAAGCCTCCTATAAAAATAGGGGTAATAAAGAAGAATAGCTTAAGAAGTCCGTGGGCTGTAATAATTGTATTATAAAGTTGGTCATCGCCTAGGAATGATCCG
>316990343; Enchytronia parva isolate CE806 cytochrome oxidase subunit I (COI) gene, partial cds; mitochondrial
GGTATACTTGGTGCAGCTATAAGACTATTAATTCGAATCGAACTAAGCCAACCAGGCTCATTCCTTGGAAGAGATCAATTATACAACACCATTGTTACAGCTCATGCATTTCTAATAATTTTCTTCCTAGTAATGCCTGTATTTATTGGTGGATTTGGTAATTGACTTTTACCACTAATACTTGGCGCACCAGATATAGCATTCCCACGACTTAATAATATAAGGTTTTGACTGCTTCCTCCATCATTACTACTTCTTATTTCATCAGCTGCGGTGGAAAAAGGCGCAGGAACTGGATGAACAGTTTACCCACCTCTTTCTTCAAACATTGCCCACGCTGGCCCATCTGTAGATCTAGCCATTTTCTCTCTACATTTAGCCGGTGCGTCATCTATTTTAGGTGCCATTAACTTCATTACTACTGTAATCAACATACGCTGACAAGGTATACAATTAGAACGCATTCCACTATTTGTATGAGCTGTAACAATTACAGTAATTCTTCTATTATTATCACTACCTGTATTAGCTGGTGCTATTACNATATTACTAACAGACCGAACATCTAATACATCATTCTTTGACCCAGCTGGTGGTGGAGATCCACTCTTATACCAACCCTTATTC
>37789330; Johanssonia arctica isolate Jarct_Pi4 cytochrome c oxidase subunit I gene, partial cds; mitochondrial
TGATCTGCTATATTAGGTACATCAATAAGATTTATTATTCGATCTGAATTAACCCAACCAGGTAGGTTAATTGATAATGATCAGTTTTATAATTCTATTATTACAGCACATGGATTAGTTATAATTTTTTTTATAGTTATACCAATTTTAATTGGTGGCTTTGGTAATTGATTAATCCCATTAATAATTGGTGCTCCAGATATAGCTTTTCCACGACTAAATAATTTTAGATTTTGATTACTACCTCCATCTTTAATTTTATTATTAGGATCAGACTTAGTAGAAAATGGTGTAGGAACAGGATGAACTATTTATCCACCTTTATCATCTAATATAGCTCATTCTGGCCCTTCAGTAGATATAGCAATTTTTTCTTTACATTTAGCTGGTATCTCATCTATTTTAGGAGCAATTAATTTTATTACAACAGTAATTAATATACGGTGAAACGGCATAAAATGAGAGCGATTACCTTTATTTGTATGATCTGTTTTAATTACAGTAGTACTTTTATTACTATCTTTACCTGTTTTAGCAGCAGCAATTACTATATTATTAACAGATCGTAATTTAAATACAACCTTTTTTGATCCTGTTGGTGGGGGGGGACCYATTTTATTTCAACATTTATTT
>3005616; Aeolosoma litorale cytochrome oxidase subunit I gene, mitochondrial gene encoding mitochondrial protein, partial cds
ATAAGAATTTTAATTCGATTAGAACTATCTCAACCAGGAAGATTTATAGGAAGAGATCAACTTTATAATGTATTAGTAACCGCTCATGCATTTCTAATAATTTTCTTTCTTGTAATGCCCGTATTTATTGGTGGTTTTGGTAATTGACTTTTACCATTAAYAATTGGAGCCCCAGATATAGCTTTTCCCCGTTTAAATAATCTAAGATTTTGATTTTTGCCTCCCTCCCTCATTTTATTATTATTCTCTTCTATGGTAGAAACTGGGGTAGGAACTGGATGAACTGTTTACCCTCCATTATCCAGAAACTTATCTCACAGGGGGCCAGCCGTAGATATGGCAATTTTTTCTCTTCATTTAGCAGGAGCCTCTTCAATTCTAGGCTCTATTAATTTTATGTCAACTATTAAAAATATACGGCCCAAAGAAATAAATCCAGAAAACGTTCCCTTATTTGTTTGAGCAGTACTAATTACTACACTTCTTCTTTTACTATCTCTCCCAGTTTTGGCGGGAGCTATTACTATATTACTAACAGACCAGGGTCTTAATACGTCTTTTTTTGATCCTGCA
>326485637; Natsushima sp. MTA-2011 voucher SIO-BIC A1619 cytochrome oxidase subunit I (COI) gene, partial cds; mitochondrial
AGATATTGGGACCCTTTATTTACTTTTAGGTACTTGAGCAGGTATGCTTGGTGCCTCTTTTAGAATAATAATTCGAACACAACTATCACAACCAGGTAACTGAATAGTAAACGAACAAGTATATAATACTATTATCACTGCTCATGGTTTAATTATATTATTTTTTATAGTTATACCTATCTTAATTGGAGGATTCGGAAATTGAATACTTCCACTAATATTAAGAGCTCCAGATATAGCATTTCCACGATTAAATAACTTAAGATTTTGATTAGTTCCTCCTGCACTTACCTGTTTAATTGCTAGAACAATTCTAGAAGGTGGAGCAGGAACCGGCTGAACTCTTTATCCTCCTCTAGCATCTAATACTGCACATTTTGGCCCAGCAGTAGATTTTGCTATCTTCTCACTTCACTTATCAGGAATTAGTTCGATTTTAGGAAGTATTAACTTTATAGTAACTGCATATAATATACGACATAAAGCTTATAAAGCTCAGCATATACCTTTATTTGTGTGGTCCGTGCTAGTAACTATATTCTTACTTCTTGCATCACTACCTGTATTTGCAGCCGCAATTACAATACTTTTAACTGACCGAAACTTAAATACCTCCTTTTTTGACCCCATGGGAGGAGGGGACCCAGTGTTGTTTCAACACTTATTTTGATTTTTTGGT
>188097702; Flabelligena sp. KJO-2008 cytochrome oxidase subunit I (COI) gene, partial cds; mitochondrial
AAAGATATTGGTACACTATATTTCATTCTTGGTATTTGATCTGGTCTTTTAGGTACAACTATAAGGGTACTTATTCGAACGGAACTGGCCCAACCTGGGTCATTTCTAGGTAGAGATCAAATCTACAACGTCCTCGTTACTGCTCATGCATTTTTAATAATCTTTTTCTTGGTGATACCCATTTTTATTGGGGGTTTTGGAAACTGACTCCTGCCCTTAATAATAGGATGCCCTGACATAGCTTTCCCCCGAATAAACAATATAAGTTTCTGACTATTACCAGCATCTCTTCTTCTTCTCGTCTCTTCTGCGGCAGTTGAACAAGGAGCAGGTACGGGATGAACTGTCTACCCTCCTCTCTCTGCTAATATTTCACATAGGGGGCCCTCTGTAGATCTGGCTATTTTTTCTCTCCATCTGGCTGGAGTGTCTTCAATTCTAGGTTCAATTAATTTCATTACCACTGTGCGTAATATACGACCCAAAGGTATAACCCCAGAACGTATTCCTCTATTTGTTTGAGCCACAGTTCTCACTACAATTCTCCTTCTTCTTTCTCTGCCTGTGCTTGCCGGAGGTATTACTATGCTATTAACTGACCGTAATCTTAACACCTCATTTTTCGATCCTAGAGGGGGAGGGGATCCAATTCTGTATCAACACTTATTTTGATTTT
>37789348; Limnotrachelobdella okae isolate Lokae_F cytochrome c oxidase subunit I gene, partial cds; mitochondrial
GAACTTTATACTTCATTTTTGGTGCATGATCTGCAATATTAGGAACATCAATAAGATTTATTATTCGTTCAGAATTAGCTCAGCCAGGTAGTTTAATTGAAAATGATCAAATTTATAATTCTATAATTACAGCTCATGGTTTAATTATAATTTTCTTTATAGTTATACCTATTTTAATTGGTGGGTTTGGAAATTGATTAGTACCATTAATAATTGGGGCTCCAGACATAGCTTTTCCACGATTAAATAATCTAAGATTTTGGTTATTACCACCATCTTTAATTTTATTATTAGGATCAGCCTTAGTAGAAAGTGGAGTAGGGACAGGATGAACAGTTTATCCACCTTTATCTTCTAATATAGCTCACTCAGGTCCTTCAGTTGACATAGCAATCTTTTCTTTACATTTAGCAGGTGTATCTTCAATTCTAGGAGCTTTAAATTTTATTACAACAGTTGTAAATATACGATGAGAAGGTATAAAATTAGAACGTTTACCATTATTTGTATGGGCAGTATTAATTACTGTGGTACTATTATTATTATCTTTACCAGTATTAGCTGCTGCTATTACTATATTATTAACAGATCGTAATTTAAATACAACATTTTTTGACCCTGTTGGTGGTGGAGATCCAATTTTATATCAACACTTATTTTG
>89521072; Branchellion lobata cytochrome c oxidase subunit I gene, partial cds; mitochondrial
ACTTTATATTTTATTTTTGGAGCTTGATCAGCAATATTAGGAACATCAATAAGATTTATTATTCGATCAGAGTTATCTCAACCAGGGAGGTTGCTTGAAAATGATCAAATTTATAATTCAATAATTACTGCTCATGGTTTAATTATAATTTTTTTTATAGTTATACCTATTTTAATTGGGGGTTTTGGAAATTGATTAGTACCTTTAATAATTGGAGCCCCAGATATAGCTTTTCCACGTTTAAATAACTTAAGATTTTGATTACTTCCACCATCATTAATTTTATTATTAGGTTCTGCATTAATTGAGAATGGAGTTGGTACAGGATGAACTGTATACCCACCATTATCCTCTAATATAGCACATGCTGGGCCTTCTGTTGATATAGCTATTTTTTCTTTACATTTAGCTGGAGTATCTTCAATTTTAGGTGCTTTAAATTTTATTACAACTGTAATTAATATACGTTGAGAAGGGATAAAATTAGAACGTTTACCTTTATTTGTATGAGCTGTATTAATTACAGTATTTTTATTATTATTATCATTACCAGTATTAGCTGCTGCTATTACTATGCTACTAACAGATCGTAATTTAAACACCACTTTTTTTGACCCTGTTGGTGGTGGAGATCCAGTTTTATATCAACATTTATTTTGATTTTT
>54397671; Metaphire yuhsii voucher Afo-63 cytochrome c oxidase subunit 1 (COI) gene, partial cds; mitochondrial
ATAAGACTCCTTATTCGAATTGAACTAAGACAACCTGGATCATTCTTAGGAAGAGATCAACTATATAATACAATTGTAACAGCACATGCATTCGTAATAATTTTCTTTCTGGTAATACCAGTATTTATTGGGGGGTTTGGAAATTGACTTCTTCCTCTAATACTAGGAACCCCCGATATAGCTTTTCCACGACTAAATAACATGAGATTCTGACTATTACCTCCCTCACTAATTCTACTAGTATCTTCAGCCGCAGTAGAAAAAGGTGCCGGAACCGGATGAACCGTATACCCTCCACTAGCAAGAAATATTGCACATGCAGGGCCCTCAGTAGATCTTGCAATCTTTTCACTGCATCTTGCAGGGGCATCTTCAATTTTAGGAGCCATTAATTTTATTACCACGGTAATCAATATACGATGATCGGGACTACGCCTAGAACGAATCCCCCTATTTGTATGGGCAGTAGTAATTACAGTAGTACTTCTACTACTATCACTTCCAGTGCTGGCGGGAGCTATTACAATATTATTAA
>259121775; Aliolimnatis buntonensis cytochrome oxidase subunit I (COI) gene, partial cds; mitochondrial
ACCTTATATCTAATCCTAGGCGCCTGAGCAGCAATACTAGGCTCATCTATAAGATCTATTATTCGAATTGAACTATCCCAACCAGGTGGCTTTATCTGTGATGATCAAATCTATAATTCACTAATTACGGCACATGGACTTGTAATAATCTTCTTTATAGTAATGCCAATCCTAATTGGAGGATTCGGTAATTGATTACTTCCATTAATGATTGGGGCACCCGATATAGCATTTCCACGGCTAAATAATCTCAGATTCTGATTACTTCCACCATCTATAATCATACTATTAAGATCCTCTCTAATTGAAGGCGGTGTTGGAACAGGCTGAACAATTTATCCACCACTTGCCGATAGAGTAGCACATGCCGGTCCGTCAGTAGACATAGCAATTTTCTCTCTACATATAGCTGGCGCCTCCTCAATTCTTGGTTCATTAAACTTTATTTCTACTATCATTAATATACGAATTAATGGTATAAGAGCAGAACGTGTTCCATTATTTGTTTGATCAGTAGTTATTACTACAATTCTATTATTATTATCATTGCCTGTATTAGCAGCAGCTATTACAATATTATTAACTGATCGCAATTTAAATACTACATTCTTTGATCCCATAGGAGGAGGAGATCCTGTATTATTTCAACATTTATTT
>309955279; Lumbrineris cf. japonica voucher OUC POLYL3 0805 cytochrome oxidase subunit I (COI) gene, partial cds; mitochondrial
TCAGGTCTACTAGGAACATCTATAAGAATATTAATTCGAGCAGAACTAGGACAACCTGGATCACTTCTTGGCAGAGACCAGCTATACAACACAATTGTTACAGCACATGCTTTCCTAATAATTTTTTTCTTAGTAATACCTGTAATAATTGGTGGGTTTGGAAACTGACTTTTACCTTTAATATTAGGAGCACCTGATATAGCTTTCCCCCGTTTAAATAATCTAAGATTCTGGTTATTACCACCATCTTTAACTCTTCTAGTTATATCAGCTGCCGTAGAAAGAGGTGTTGGAACAGGCTGAACAGTTTATCCTCCATTAGCAAGAAATATAGCCCATGCAGGACCATCTGTAGACCTTGCAATTTTTTCTTTACATCTAGCAGGAACCTCCTCTATTCTAGGGTCAATCAACTTTATTACAACAATAATAAACATACGAACAGAAGGTGTCCGGCTTGAACGAATACCATTATTTGTTTGATCCCTTAAAGTAACTACCATCCTACTCCTTCTCTCTCTTCCAGTATTAGCAGGAGCTATCACAATACTTCTAACAGACCGAAACCTTAATACCTCTTTCTTCGACCCTGCTGGAGGAGGTGATCCGGT
>90901858; Leocrates chinensis cytochrome oxidase subunit I (COI) gene, partial cds; mitochondrial
TTCATAAGCCTACTTATCCGGGCAGAACTAGGCCAACCCGGCTCCCTTTTAGGCAGAGNNNNNNNNNNTAACANNNNNNNNACAGACCACGCATTTTTAATAATTTTCTTCCTGGTAATACCAGTAATANNTGGAGGGTTTGGTAACTGACTAGTACCCCTTATATTAGGAGCGCCAGACATGGCTTTCCCCCGTATAAATAATATAAGATTTTGACTCCTACCACCATCACTGACCCTCCTCCTAAGCTCTGCAGCAGTAGAGAAGGGAGCAGGAACCGGATGAACTGTATACCCACCTTTAGCAAGAAATATCGCCCACGCAGGCCCTTCTGTCGACCTTGCAATTTTTTCACTACACCTGGCAGGAGTTAGGTCAATTCTTGGTGCTGTAAACTTCATTACCACAGTAATTAATATACGGTCAAAAGGGTACCGCCTAGAACGGGTGCCTCTATTCGTATGANCCGTAAAAATTACAGCAATTTTACTCCTTTTAAGGCTACCAGTCCTTGCAGGAGCAATTAC
>305653961; Nereis zonata voucher BIOUG<CAN>:NUNAV-0078 cytochrome oxidase subunit 1 (COI) gene, partial cds; mitochondrial
GGTACCCTATATTTTATTTTCGGAATGTGATCGGGCTTATTAGGCACATCAATAAGACTTCTTATTCGTGCAGAATTAGGCCAACCGGGATCGCTTCTAGGAAGAGACCAACTATATAATACAATTGTAACAGCACATGCATTTCTTATAATTTTTTTTCTAGTGATACCTGTTATAATTGGAGGATTTGGCAATTGATTAGTTCCGCTAATACTAGGAGCCCCAGACATGGCCTTCCCCCGATTAAATAATATAAGATTTTGATTATTACCCCCTTCTCTAACTCTTCTCCTATCAAGGGCAGCAGTAGAAAAGGGAGTGGGAACAGGATGAACAGTATACCCTCCTTTATCTAGGAATATCGCCCATGCGGGGGCATCAGTAGATTTAGCAATTTTCTCATTACACCTAGCGGGAGTATCCTCTATTATAGGGGCCCTTAACTTCATCACAACAGTAATTAATATACGATCAAAAGGGCTTCGCCTAGAACGGGTCCCACTATTCGTTTGATCAGTAGTAATTACTGCTGTTCTTCTTTTATTAAGCCTCCCCGTCTTAGCCGGGGCGATTACTATACTACTAACAGACCGCAACTTAAATACTGCCTTCTTTGACCCAGCAGGCGGGGGGGACCCAGTTTTATACCAACACTTATTT
>307695838; Tubificoides pseudogaster isolate CE3107 cytochrome oxidase subunit I (COI) gene, partial cds; mitochondrial
AACCTTATACCTACTCTTTAGAATTTGAGGGGGAATGGTTGGAACAGGTACAAGCCTACTGATTCGCCTTGAACTAGCCCAACCCGGCTCATTCCTAGGAAGAGATCAACTCTACAACACAATTGTAACAGCCCATGCATTCTTGATAATCTTCTACTTGGTAATACCAGCCCTTATTGGGGGATTTGGAAATTGATTAGTGCCCCTGATGCTGGGGGCCCCAGATATAGCATTCCCCCGTCTAAATAACTTTAGGTTTTGACTAATACCCCCATCTTTAATTCTCCTAGTAGCATCCGCAGCCGTGGAAAAAGGTGCTGGAACAGGATGAACCGTTTACCCGCCCCTATCAAGAAATCTTGCTCACTCAGGACCTTCAGTAGATCTAGCCATTTTTGCCCTTCATTTAGCAGGTGTAGCCTCAATTTTAGGTGCCATTAACTTTATTACTACAATAATTAATATACGCTGAAGAGGTATACGACTTGAACGAATTCCTCTGTTCGTCTGAAGAGTTATTATCACTGTTGTACTTCTTCTCCTAACCCTTCCAGTTCTAGCGGGAGCTATTACCATGCTACTGACAGATCGAAACTTAAATACCACATTCTTCGACCCAGCTGGGGGAGGTGACCCTGTCCTCTACCAACATCTTTTC
>304416194; Halosydna brevisetosa voucher BIOUG<CAN>:BAMPOL0490 cytochrome oxidase subunit 1 (COI) gene, partial cds; mitochondrial
GGTACTCTATATTTTATTTTTGGAACTTGATCAGGCTTATTAGGCACTTCTATAAGTATACTTATCCGTGCTGAACTCGGTCAACCAGGATCTCTCTTAGGGAGAGACCAACTTTATAACACTATTGTTACAGCCCACGCTTTTCTGATAATTTTCTTTCTAGTAATACCAGTATTAGTAGGAGGCTTTGGTAACTGATTAATTCCTCTTATATTAGGTGCCCCTGACATGGCTTTCCCCCGTTTAAACAATATAAGATTTTGACTTCTGCCCCCCTCGCTCATTCTTCTTCTTTCATCTAGAGCAGTTGAAAAGGGCGTAGGAACAGGATGAACTGTATACCCTCCCCTAGCTAGAAATATTGCCCATGCTGGTCCTTCAGTTGATTTAGCTATTTTCTCTCTTCATATTGCTGGGGTTTCATCTATTCTTGGTGCTCTAAATTTCATTACCACTGTTATTAACATACGCTATAAAGGTCTTCGTTTAGAACGCGTTCCTCTATTTGTATGAGCGGCTAAAATTACAGCTATTCTTCTTCTTCTCTCTTTACCTGTCCTAGCAGGAGCTATTACTATACTTCTAACAGATCGTAACCTAAATACTGCTTTTTTCGACCCAGCAGGTGGCGGTGACCCAGTTCTGTATCAACACCTATTC
>307549068; Epigamia magna voucher SMNH 45825 cytochrome oxidase subunit I (COI) gene, partial cds; mitochondrial
TACTTTATATTTTATTCTAGGTGTTTGAGCAGGATTATTAGGTACTTCTATAAGAATTCTTATCCGAGCTGAATTAGGACAACCAGGTTCATTACTAGGATCTGATCAATTATATAATACTATCGTCACTGCTCATGCATTTTTAATAATTTTCTTTTTAGTAATACCAGTAATAATCGGAGGATTTGGAAATTGATTAGTGCCATTAATATTAGGAGCCCCAGATATAGCCTTTCCTCGATTAAATAATATAAGATTTTGGTTACTACCCCCTTCCTTAACTCTTTTAATTAGAAGTGCAGCTGTTGAACATGGTGTAGGTACTGGATGAACAGTTTACCCCCCATTAGCTAGTAATATCGCCCACAGAGGACCTCCAGTAGATTTAGCTATCTTCTCCTTACATCTTGCTGGTATCTCCTCAATCCTAGGAGCCATTAATTTTATTACTACAGTTCTAAATATACGATCCACTGGTATACGATTGGAGCGAGTCCCTCTTTTTGTGTGATCAGTAAAGATCACAGCTATCCTTCTTTTATTATCCCTTCCGGTATTAGCAGGGGCTATCACTATATTATTAACAGACCGAAACTTAAACACAGCATTCTTTGACCCGGCGGGTGGAGGAGACCCTATTTTATACCAACACCTTTTC
>237846805; Methanoaricia dendrobranchiata voucher Mde_001 cytochrome c oxidase subunit 1 gene, partial cds; mitochondrial
TACTTCCTCTTTGGAATTTGAGCCGGCCTACTAGGAACTTCTATAAGACTCTTAATTCGAGCTGAACTCGGTCAACCCGGGACTATCCTCGGAAGAGATCAACTTTATAACACCATCATTACAGCCCATGGATTCCTAATGATTTTCTTCTTAGTAATGCCTACAATGATTGGTGGATTTGGGAACTGATTAGTTCCTCTTATACTAGCTGCCCCTGATATGGCATTCCCCCGACTAAATAACATAAGATTCTGACTTATGCCTCCGTCCCTATTACTTCTCG
>304416702; Praxillella affinis pacifica voucher BIOUG<CAN>:BAMPOL0243 cytochrome oxidase subunit 1 (COI) gene, partial cds; mitochondrial
ATATACTTTTTACTAGGAACGTGGGGGGGTCTATTAGGCACCTCTATAAGACTCTTAATCCGTATTGAGCTCGGACAACCGGGCCCATTCCTAGGTAGCGACCAATTATATAACACAATTGTAACAGCCCACGCATTTCTAATAATTTTCTTTATAGTTATGCCCATCTTTATTGGGGGCTTTGGTAACTGACTAGTACCCTTAATATTAGGAGCCCCAGATATAGCTTTTCCACGCATAAATAATATAAGATTTTGATTATTACCCCCTTCACTTACACTTTTACTAACATCCTCCGCAGTAGAAAAAGGAGTTGGAACTGGTTGAACTGTTTACCCCCCTCTCTCCAGAGCTTTAGCTCATGCAGGACCATCCGTAGACCTAGCTATTTTCTCATTACATTTAGCCGGAGCTTCATCAATTCTTGGAGCAATCAATTTTATTACAACAGCTATTAATATGCGAAGAAAAGGCTTACAACTAGAACGAATACCTTTATTTGTTTGATCAGTTAAAATTACCGCTATCCTACTTCTACTTTCCCTACCAGTACTAGCAGGAGCCATTACTATACTACTAACAGATCGAAATTTAAATACATCCTTTTTTGATCCAGCAGGAGGCGGGGATCCAATTTTATACCAACACTTATTC
>314947183; Maoridrilus felix cytochrome c oxidase subunit I (COI) gene, partial cds; mitochondrial
AAGATATTGGAACTCTATATTTCATTTTAGGTGTTTGGGCCGGTATAATTGGAGCTGGGATAAGATTATTAATTCGAATTGAATTAAGACAGCCTGGTGCTTTTCTAGGGAGTGATCAACTATATAATACTATTGTCACTGCCCACGCTTTTTTAATAATCTTTTTCTTAGTGATACCAGTATTTATCGGAGGATTCGGAAATTGGTTACTACCCCTAATACTTGGAGCACCTGACATGGCTTTTCCACGATTAAACAATATAAGATTTTGATTACTGCCCCCATCTCTTATTCTCCTAGTTTCTTCCGCAGCCGTAGAAAAGGGGGCTGGAACAGGGTGAACTGTATACCCCCCCTTAGCAAGCAATCTAGCTCATGCTGGACCCTCTGTAGATCTTGCAATCTTCTCCCTCCACCTAGCTGGTGCCTCATCAATTTTAGGTGCTATTAATTTTATTACAACCGTTATTAATATGCGGTCAGTTGGATTACGGTTAGAGCGAGTACCACTATTCGTTTGAGCGGTATTAATTACAGTAGTATTACTACTCTTGTCCCTACCAGTATTAGCCGGTGCTATCACCATATTACTAACAGACCGAAATTTAAATACATCATTTTTTGACCCGTCAGGAGGGGGTGACCCAATTCTATATCAACACTTATTCTGATTTTTTG
>89521136; Piscicolaria reducta cytochrome c oxidase subunit I gene, partial cds; mitochondrial
ACTTTATATTTTATTTTCGGAGCTTGATCTGCTATGTTAGGTACATCAATAAGAATAATTATTCGAACTGAATTATCTCAACCAGGTAGATTGCTAGAAAATGATCAAATTTATAACTCTATAATTACAGCTCATGGTTTAATTATAATTTTTTTCATAGTTATACCAATTTTAATTGGTGGGTTTGGAAATTGACTTGTACCATTAATAATTGGTGCACCTGATATAGCATTTCCACGACTTAATAATCTTAGATTTTGATTATTACCACCATCATTAATTTTATTACTAGGTTCATCTTTAATTGAAACAGGTGTTGGAACAGGTTGAACTGTATACCCACCTTTATCATCTAATTTAGCACATTCTGGACCATCAGTAGATATAGCAATTTTTTCTTTACATTTAGCTGGTATTTCATCTATTTTAGGTGCATTAAATTTTATTACAACTGTAATTAATATACGATGAGAAGGAATAAAATTGGAACGAATACCTTTATTTGTATGAGCTGTATTTATTACAGTAATTTTATTACTTTTATCTTTACCTGTATTAGCAGCAGCAATTACAATACTATTAACAGATCGAAATTTAAATACAACATTTTTTGATCCTGTTGGTGGTGGTGATCCTATTCTTTATCAACACTTATTCTGATTTTT
>16151116; Placobdella pediculata cytochrome c oxidase subunit I (COI) gene, partial cds; mitochondrial
ACACTTTATTTTATATTTGGAGCTTGATCAGCTATAGTAGGTACTGCTATAAGAATTATTATTCGAATTGAACTAGCTCAACCAGGATCATTTTTAGCTAATGATCAACTTTATAATTGTATTATCACAGCCCATGGATGAATTATAATTTTCTTTATAGTAATACCTATTTTAATTGGGGGTTTTGGAAACTGATTAATTCCATTAATAATCGGGGCACCTGATATAGCATTCCCACGTCTAAATAATTTAAGATTTTGATTACTTCCCCCATCAATAATTTTACTTGTAACCTCTGCCTTAGTAGAAAAAGGTGTAGGTACAGGATGAACAGTTTATCCTCCATTAGCAGCAAACTTAGCACACTCTGGCCCATCAGTAGATTTAGCCATTTTTTCTTTACACTTAGCAGGAGCATCCTCTATTTTAGGGTCCTTAAACTTCATTACAACTGTAATTAATATACGATGAGAAGGGATACGAATTGAACGGATACCTTTATTTGTGTGAGCTGTATTTATTACAGTTATTCTCCTTTTACTATCTTTACCGGTTTTTGCAGCTGCTATTACCATATTACTTACAGATCGTAACCTAAACACAGCCTTTTTTGATCCCATAGGAGGAGGAGATCCTGTATTATATCAGCACTTATTTTG
>227967754; Acrocirridae gen. 2 sp. KJO-2009 isolate P14 cytochrome oxidase subunit I (COI) gene, partial cds; mitochondrial
TTGAGCCGGGTTAATAGGCACAACTATAAGTGTCCTAATCCGAGCAGAGCTAGCTCAACCCGGATCTTTTCTGGGAAGAGATCAAATTTATAACGTTCTAGTAACTGCACACGCATTCTTAATAATTTTTTTCTTAGTTATACCTATTTTTATTGGAGGATTTGGTAACTGACTCCTGCCACTTATACTAGGTTGCCCAGATATAGCCTTCCCACGTATAAACAATATAAGCTTTTGACTACTACCCGCATCTTTACTGCTTTTGCTGTCCTCAGCTGCAGTAGAACAAGGAGCCGGGACGGGGTGAACAGTATACCCTCCCCTCGCAGCAAACATCTCACATAGAGGCCCATCAGTAGACCTGGCCATTTTTTCACTACATTTAGCCGGAGTATCTTCTATTTTAGGTTCAATTAACTTTATTACAACAGTTCGTAATATGCGCCCTAAAGGAATAACACCAGAACGAATCCCCCTATTTGTTTGAGCAGTTGTATTAACCACTGTTTTACTCCTCTTATCCTTACCCGTCCTTGCAGGAGGAATCACCATGCTACTTACTGACCGAAACCTTAACACCTCCTTCTTTGACCCAAGTGGTGGTGGGGACCCAATCTTATACCAACATCTGTTCTGATTTTTTGGT
>296885164; Hyalinoecia sp. JZ-2010 cytochrome c oxidase subunit I (COI) gene, partial cds; mitochondrial
TCTCTACTTTATTTTTGGCACTTGAGGGGGCCTTTTAGGCACATCAATAAGTCTTCTCATTCGAGTAGAATTAGGTCAGCCTGGATCCTTCCTAGGAAGAGACCAATTATATAATACAATCGTTACAGCCCATGCCTTTTTAATAATTTTTTTCCTTGTTATACCAATTATAATTGGAGGATTTGGGAATTGACTTCTCCCTCTAATACTAGGAGCTCCAGATATAGCCTTTCCTCGAATAAACAATATAAGATTTTGATTACTCCCTCCTTCTCTAACCCTCTTAGTTTCTTCAGCGGCAGTAGAAAAAGGTGTGGGAACCGGATGAACCGTTTACCCCCCGTTATCTAGAAATATTGCACATGCAGGCCCATCTGTAGATATGGCAATTTTTTCCTTACATCTAGCAGGTGTTTCCTCAATTCTAGGCTCCATCAACTTTATTACCACCGTAATTAATATACGATGAAGAGGACTTCGTCTAGAACGAATTCCCTTATTTGTCTGAGGAGTAGTCATTACAACAGTCTTACTTCTTCTTTCCCTTCCTGTTTTAGCAGGAGCTATCACAATACTCCTTACAGATCGAAACCTAAACACAGCATTCTTTGACCCCGCTGGAGGAGGAGACCCTATTCTATATCAACATCTTTTCTGATTCTTTGGTCACCCAGAAGTCTATATTCTAATTCTACCCGGCTTCGGAGCTATTTCCCACATTGTCACTCATTATTCATCTAAATTGGAACCTTTTGGAACTCTCGGCATAATCTATGCTATATTAGGCATTGGAATCCTAGGCTTTATTGTGTGAGCTCACCACATATTCACAGTTGGAATAGATGTAGATACTCGAGCATATTTTACAGCTGCTACAATAATCATTGCTGTTCCTACAGGAATCAAAGTATTCAGCTGACTCGCCACAATTCATGGATCTAAAATAAAATACGAACCCCCAATACTCTGAGCTCTGGGTTTTATTTTTTTATTTACCACCGGAGGCCTAACAGGAATTATTCTTGCCAATTCTTCATTAGACATTATTCTTCATGATACCTACTACGTAGTTGCACACTTTCACTATGTTCTATCCATAGGTGCTATTTTTGCACTATTTGCTGCCTTTACTCACTGATTTCCCCTAATATCAGGACTGACTCTTAACTCTCGATGAAGAAAAACCCATTTTAGTCTAATATTTATTGGAGTTAACATAACATTTTTCCCCCAACACTTTCTAGGTCTCAGAGGTATACCTCGACG
>296050927; Swima bombiviridis isolate P28 cytochrome oxidase subunit I (COI) gene, partial cds; mitochondrial
AGATATTGGCACTCTCTATTTTATTCTAGGAATTTGAGCAGGGCTAATAGGGACTACAATAAGAGTTTTGATTCGAGCAGAACTAGCTCAACCAGGATCTTTTCTTGGTAGGGATCAAATCTATAATGTTCTCGTAACCGCCCATGCCTTTTTAATAATTTTTTTCTTAGTTATACCTATTTTTATTGGGGGGTTTGGAAACTGACTTCTACCTCTTATACTAGGCTGCCCTGATATAGCATTCCCGCGGATAAATAATATAAGATTTTGACTTCTACCAGCATCCTTACTGCTTTTATTATCCTCTGCTGCAGTAGAACAAGGAGCCGGAACTGGATGAACAGTATATCCCCCCCTTGCAGCAAATATTTCCCACAGGGGCCCTTCAGTAGACCTCGCAATTTTCTCCTTACATTTGGCCGGGGTATCTTCAATTTTAGGCTCAATTAACTTTATTACTACAGTTCGTAATATACGACCTAAAGGTATAACCTCTGAACGTATTCCTCTATTTGTTTGAGCAGTTGTTTTAACCACCGTCCTATTATTACTTTCTCTCCCAGTATTGGCTGGCGGCATTACAATACTTCTCACAGACCGTAATTTAAATACCTCTTTCTTTGACCCAAGAGGAGGAGGGGACCCCATCCTATATCAACATCTTTTTTGATTTTTTGGT
>307549042; Procerastea nematodes cytochrome oxidase subunit I (COI) gene, partial cds; mitochondrial
AACATTATATTTTATCCTAGGAATATGAGCAGGATTATTAGGAACATCAATAAGAGTGCTAATTCGAACAGAATTAGGACAACCCGGATCTCTCCTAGGAAGAGATCAACTCTACAACACAATCGTAACTGCTCATGCTTTCTTAATAATTTTCTTTCTTGTAATACCCGTAATAATTGGGGGGTTTGGGAATTGATTAGTACCATTAATATTAGGAGCCCCTGATATAGCCTTTCCTCGATTAAACAATATAAGATTTTGATTACTTCCGCCATCCCTTCTTCTACTTATTATAAGAGCATTAACAGAAAAGGGAGTAGGAACTGGATGAACTGTCTATCCCCCTTTAGCTAGAAATATAGCTCATAGAGGCCCTCCAGTTGACCTAGCAATTTTCTCCCTTCATTTAGCGGGGGTGTCCTCAATCTTGGGAGCAGTAAATTTTATCACAACTATTATCAATATACGTTCTAACCTAATAAATTTAGAACGAGTACCATTGTTTGTTTGGTCAGTAAAAATTACTGCAATCTTATTACTATTATCATTACCTGTACTAGCTGGAGCAATCACTATATTATTAACAGATCGAAACTTAAATACATCCTTTTTTGACCCTTGTGGAGGAGGTGATCCAATCTTATACCAACACCTTTTT
>316990455; Stercutus niveus isolate CE841 cytochrome oxidase subunit I (COI) gene, partial cds; mitochondrial
TTAGGAATTTGAGCAGGAATGATAGGAGCAGCTATAAGACTGCTAATTCGAATTGAACTTAGACAACCAGGAACATTCCTAGGAAGAGATCAACTATATAATACTATCGTAACAGCTCATGCATTTTTAATAATTTTTTTCCTAGTTATACCAGTTTTCATTGGTGGATTCGGAAACTGACTTCTACCTCTAATATTAGGAGCACCAGATATAGCATTCCCTCGACTTAATAATATAAGATTCTGACTTCTCCCTCCATCACTAATACTTCTTTTATCCTCAGCTGCCGTTGAAAAAGGAGCAGGAACAGGATGAACAGTATATCCTCCCCTATCAAGAAACTTAGCTCATGCAGGTCCATCTGTAGATCTAGCAATTTTTTCACTTCATTTAGCAGGTGCATCGTCAATCTTAGGAGCTGTAAATTTTATTACAACTGTAATTAACATACGCCTTAAAGGAATACAATTAGAACGAATCCCCCTATTCGTATGAGCAGTAGTAATTACAGTAGTACTCCTTCTATTATCCCTTCCAGTTCTTGCTGGAGCTATTACCATACTATTAACAGACCGAAATCTAAATACTTCGTTCTTTGATCCAGCAGGTGGAGGAGACCCCATTC
>304416726; Saccocirrus sp. CMC01 voucher BIOUG<CAN>:BAMPOL0151 cytochrome oxidase subunit 1 (COI) gene, partial cds; mitochondrial
GCACCTTATATTTTCTATTTGGGACTTGATCTGGGCTTCTAGGCACTTCTATAAGGCTCCTTATCCGGGCAGAATTGGGCCAGCCCGGCTCTCTCTTAGGCTCTGATCAACTATATAACACTATCGTTACTGCACACGCCTTTTTAATAATTTTCTTCCTTGTTATGCCTGTGATAATCGGCGGCTTCGGCAACTGGTTAGTACCTCTTATATTGGGGGCGCCAGATATAGCATTTCCCCGGCTGAATAACATAAGATTTTGGCTCCTCCCCCCTTCTCTCACCCTTTTAGTCGCCTCCTCTGCAGTAGAGAAGGGAGCCGGCACTGGGTGGACTGTTTACCCCCCCTTATCTAGTAACATTGCCCATGCCGGCCCATCTGTAGATCTAGCTATTTTTTCACTTCATCTAGCCGGGGTAAGATCCATCCTGGGGGCTCTTAACTTCATCACAACTGTAGCAAATATACGATGAAAAGGCCTGCTTCTTGAACGAATTCCTCTGTTTGTTTGGGCCGTGAAAATCACGGCAGTACTCTTGCTCCTCTCCCTACCAGTCCTGGCTGGGGCCATCACAATACTCCTAACTGACCGTAATATTAACACCACGTTCTTTGACCCTGCAGGAGGCGGAGACCCAGTCCTCTACCAACATCTCTTT
>51317437; Potamodrilus fluviatilis cytochrome c oxidase subunit I gene, partial cds; mitochondrial
GTGTGGGCGCATCAYATGTTCACGGTAGGAATAGATACTGATACTCGAGGTTATTTTACTTCAGCTACAATAATTATTGCTGTTCCTACAGGTGTAAAAATTTTTAGTTGATTAAAGTCTTTAAGAGGTGGAAAGTGTATTACAATACGAATAAATATTAGTTTAATTTGAGTGTTAGGTTTTATTTTTTTGTTTACGATAGGGGGATTAACAGGGATTATTCTTTCTAACTCTGGTTTAGATATTTCTCTTCATGATACTTATTTTGTCACTGCTCATTTTCATTATGTACTGTCTATGGGCGCAGTATTTACTATTTTTATTTCTTTGAGGCATTATTCTGGTATTTTTTATGGGGTTACTTTTAATTCTATACTGAGAAAAGCTCAATTTTGAGTGATTTTTATTGGTGTAAATATAACTTTTTTTCCTATACATTTTTTAGGGATGATAGGAATACCCCGACGATACTCCGACTACCCCG
>89521102; Malmiana buthi cytochrome c oxidase subunit I gene, partial cds; mitochondrial
ACTTTATATTTTATTTTTGGCGCTTGATCAGCTATACTAGGAACTTCTATAAGACTAATTATTCGATCAGAATTAGCTCAGCCAGGAAGATTATTAGAAAATGATCAAATTTATAACTCTATAATTACAGCTCATGGTCTTATTATAATTTTCTTTATAGTTATACCAATCTTAATTGGAGGATTTGGGAATTGGTTAATTCCTTTAATAATTGGTGCACCAGATATAGCCTTTCCTCGTCTTAATAATTTAAGATTTTGACTTTTACCACCATCTTTAATTATATTATTAGGTTCATCTATAGTAGAAAGTGGAGCTGGCACAGGTTGAACTGTATACCCTCCACTGGCATCTAATATAGCTCATTCAGGACCATCTGTAGATATAGCAATTTTTTCTCTTCATTTAGCAGGAATTTCTTCAATTTTAGGTGCTTTAAATTTTATTACTACAATTATTAACATACGGTGGGAAGGATTAAAATTAGAACGTATACCATTATTTGTTTGATCTGTACTTATTACAGTTGTTCTATTACTATTATCATTACCAGTATTAGCTGCTGCTATTACTATATTGTTAACAGATCGTAACCTTAATACAACGTTTTTTGACCCTGTAGGGGGTGGTGACCCAATTTTATATCAACATTTATTTTGATTTTT
>371501316; Odontobdella blanchardi mitochondrial COI gene for cytochrome c oxidase subunit I, partial cds
AACACTTTACTTTATTCTCGGAGCCTGATCTGCAATAGCTGGAACAAGAATAAGAGTCATTATTCGAATAGAATTAGCTCAACCAGGCTCCCTATTAGGTAATGATCAAATTTATAATACAATTGTAACTGCCCATGGGTTAGTTATAATTTTCTTTATAGTGATGCCAATCCTAATTGGTGGTTTTGGAAATTGACTAATCCCACTAATAATTGGTGCCCCCGATATGGCCTTTCCGCGACTAAATAATCTTAGATTTTGATTACTTCCACCATCAATATTAATATTAGTTTTTTCTGCTTTTGTAGAAAATGGTGTTGGGACCGGATGGACAGTCTATCCACCACTTGCCCTTAATGTAGCACATTCAGGCCCATCAGTTGATATAGCTATTTTTTCTCTTCATTTAGCAGGTGCTTCATCAATTCTTGGCTCAGTAAATTTTATTTCTACTGTAATTAACATACGATGAAAAGGTATAACACCAGAACGAATCCCGCTATTTGTCTGATCTGTGGTTATCACCACAGTTCTATTATTACTATCCCTCCCAGTACTAGCAGCTGCTATTACAATGCTTCTTACTGATCGAAATCTAAATACTTCCTTTTTCGATCCAGCAGGAGGGGGAGATCCAATCTTATTTCAACACTTATTT
>288814959; Lacydonia laureci cytochrome oxidase subunit I (COI) gene, partial cds; mitochondrial
TGGAATAGATGTTGATACTCGAGCTTATTTTACAGCAGCTACTATAATTATTGCAGTTCCTACAGGAATTAAGGTATTTAGATGATTAGCTACTATATATGGATCTAGAATAAATTATTCTGCTCCAATATTATGAAGAATAGGGTTTATTTTTTTATTTGTTTTAGGTGGATTAACTGGAGTAATTTTAGCAAATTGTTCTTTAGATGTTATGATACATGATACTTATTATGTAGTGGCTCATTTTCATTATGTTTTAAGAATAGGAGCAATTTTTTCTATTTTTGCTGGTTTTACACATTGATTTTCATTATTTTATGGAGTAACATTACATTCTCGTGTAACTAAGATTCATTTTTTTACTATATTTA
>301298549; Eunoe depressa voucher OM134 cytochrome oxidase subunit 1 (COI) gene, partial cds; mitochondrial
CACCTTATATTTTATTTTTGGTACTTGGTCAGGTCTTTTAGGAACTTCTATAAGACTTCTTATTCGTGCTGAACTAGGACAACCTGGGTCCTTATTAGGCAGAGACCAACTTTACAATACCATTGTTACCGCTCACGCTTTTTTAATAATTTTTTTCCTTGTAATACCTGTTCTAGTAGGAGGGTTTGGTAATTGACTAATCCCTCTAATATTAGGAGCTCCTGATATAGCTTTCCCACGATTAAATAACATAAGATTTTGACTCCTTCCGCCATCCCTAATTCTTTTACTCTCTTCAAGTGCAGTAGAAAAAGGTGTAGGAACAGGATGAACTGTTTATCCTCCTCTTGCTTCAAATATTGCTCATGCTGGCCCTTCTGTAGACCTGGCTATTTTTTCTCTTCATATTGCAGGAATCTCTTCTATTTTAGGAGCCCTTAATTTTATTACTACTGTTGTTAATATACGATATAAAGGCTTACGACTTGAACGTGTTCCTCTTTTTGTTTGAGCTGCTAAAATTACAGCTATTCTCTTACTATTATCTCTACCTGTTTTAGCAGGAGCTATTACTATACTACTCACTGACCGTAACCTAAACACAGCTTTCTTTGACCCTGCTGGTGGAGGAGACCCCGTCTTATATCAACATTTATTT
>39547319; Americobdella valdiviana cytochrome c oxidase subunit I (COI) gene, partial cds; mitochondrial
TTTATTTCATTTTTGGTGCTTGATCAGCCATAGTAGGAACAGGTATAAGAACCTTAATTCGAATTGAGCTTACACAACCTGGGGCTTTTCTAGGCAATGACCAAATCTACAATACGATCGTAACAGCTCATGGTTTAATTATAATTTTCTTCATAGTTATGCCAATCCTTATTGGAGGTTTAGGTAACTGGTTAATCCCACTAATAATTGGGGCCCCAGATATAGCTTTTCCTCGACTTAACAACCTTAGCTTCTGACTACTACCCCCATCTATAATTATACTTGTTTGCTCCTCTGTAGTAGAAAGAGGAGTAGGTACAGGATGAACAGTTTATCCACCCCTCGCAAGTAATATCTCCCATTCAGGAGCCTCAGTAGATATAGCCATTTTTTCATTACACCTTGCTGGAGCTTCATCAATCTTAGCCTCCCTTAACTTTATCACTACTGTTATTAATATACGTTGAAATGGTATATCCCTAGAACGTATTCCACTATTTGTCTGGTCAGTGCTAATTACAACTGTTCTATTACTATTAGCACTACCAGTATTAGCAGCAGCAATTACTATGCTACTTACAGATCGTAATCTAAATACTTCTTTCTTTGACCCTACTGGAGGTGGAGACCCTATTCTCTTCCAAC
>305653769; Flabelligera sp. CMC01 voucher BIOUG<CAN>:NUNAV-0163 cytochrome oxidase subunit 1 (COI) gene, partial cds; mitochondrial
TTATATTTTATTTTTGGAGTTTGATCTGGTCTTTTAGGCACATCCATGAGAGTTTTAATTCGAACTGAATTAGGACAACCCGGAGCCTTTCTTGGAAGAGATCAAATTTATAATGTGATCGTAACCGCTCACGCATTTTTAATAATCTTTTTCTTAGTTATACCCGTATTCATCGGAGGATTTGGAAATTGACTTCTTCCTCTAATATTGGGCGCCCCAGATATAGCATTCCCCCGAATAAATAATATAAGATTTTGGTTGCTACCCGCATCCTTAATTTTATTAATTTCATCCGCTGCAGTTGAGCAAGGAGCAGGAACAGGATGAACAGTATACCCCCCCTTAGCTGCTAATATTTCCCATAGGGGGCCCTCGGTAGATCTAGCTATTTTTTCCCTTCATCTCGCAGGAGTATCCTCCATTTTAGGATCTATTAATTTTATTACCACAGTCCGAAATATACGACCTAAAGGAATAACTCCAGAACGAATTCCTTTATTCGTTTGAGCAGTAGTAATTACTACTGTTTTACTTTTATTATCTTTGCCCGTTCTAGCAGGAGGAATTACAATATTACTAACAGATCGAAATCTTAATACTACCTTTTTTGACCCCGCCGGAGGAGGAGATCCTATTTTATATCAACATTTATTT
>125380539; Tubifex tubifex isolate 98W1 cytochrome oxidase subunit 1-like (CO1) gene, partial sequence; mitochondrial
TCATAAAGATATTGGAACCCTTTATATCGTATTTGGAATTTGAGCTGGGATAGTAGGAACAGGTACAAGCCTCTTAATCCGCTTAGAATTAGCTCAACCTGGCTCTTTCCTGGGCAGAGACCAACTATATAACACTCTAGTTACAGCCCATGCATTCCTGATAATCTTCTTTATAGTAATACCTATCTACATTGGTGGTTTTGGCAATTGACTGGTCCCACTTATATTAGGGGCACCCGATATAGCATTTCCACGATTAAATAACTTAAGATTTTGACTACTACCCCCTTCCTTAATTCTTCTAGTATCATCTGCAGCGGTTGAAAAAGGGGCTGGAACTGGGTGAACCGTTTATCCTCCACTATCAAGAAATCTTGCACACTCGGGCCCATCCGTAGACCTTGCAATCTTCTCACTCCACTTAGCCGGAGTAGCCTCAATTTTAGGCGCTATCAATTTCATCACCACAATAATTAACATACGATGAAAAGGTATACGGTTAGAACGAATTCCATTATTCGTGTGATCAGTAATTCTGACAGTAATTCTATTACTGCTTACCTTACCTGTACTAGCAGGCGCTATTACTATACTCCTAACAGATCGAAACCTAAATACATCATTCTTTGATCCTGCGGGTGGTGGTGATCCAGTTCTTTACCAA
>186967872; Vigtorniella ardabilia haplotype E cytochrome oxidase subunit I (COI) gene, partial cds; mitochondrial
GGAATGCTTGGTGCCTCATTTAGAATAATAATTCGAACACAGTTAGCACAACCAGGTAACTGAATAGTTAATGAACAAGTTTATAATACTATTATTACTGCCCATGGTTTAATCATACTATTTTTCATAGTTATGCCTATCCTTATTGGGGGATTCGGAAACTGAATACTCCCTTTAATGTTAAGAGCCCCTGATATAGCATTTCCTCGATTAAATAATTTAAGATTTTGATTAGTTCCACCAGCACTTACATGCCTTATCGCTAGAGCAGTATTAGAAGGTGGAGCAGGGACTGGGTGAACCTTATACCCTCCGTTAGCATCTAACACTGCACACTTTGGACCAGCAGTAGACTTTGCAATTTTTGCACTACACCTTTCAGGAATTAGATCAATTTTAGGAAGAATTAATTTTATAGTAACCGCATATAATATACGGCATAAAGCTTTTAAAGCTCATCACATACCTCTATTTGTATGATCTGTCCTAGTAACTATATTCTTACTCCTTGCATCGCTTCCTGTATTTGCAGCTGCCATCACTATACTTTTAACTGACCGAAATCTTAATACCTCATTTTTTGACCCTATAGGAGGCGGAGACCCT
>299555167; Pholoe sp. CMC03 voucher BIOUG<CAN>:09PROBE-08220 cytochrome oxidase subunit 1 (COI) gene, partial cds; mitochondrial
GGCACACTATATTTTATTTTTGGGACTTGGTCAGGTTTACTTGGAACATCTATAAGGATACTAATTCGAGCTGAGCTTGGCCAACCAGGATCTCTCCTAGGCAGAGACCAACTTTATAACACTATTGTAACCGCGCATGCTTTTTTAATAATTTTTTTCTTAGTCATACCTATTTTAGTAGGGGGTTTCGGAAACTGATTAATTCCCTTAATGCTAGGGGCACCTGATATGGCTTTCCCTCGGCTTAATAATATAAGATTTTGGTTGCTGCCTCCCTCTTTAATTCTTTTGTTAGCATCTAGAGCTGTCGAAAAAGGAGTGGGGACCGGATGAACAGTGTACCCCCCTCTCTCTTCTAATATTGCACATGCGGGCCCTTCAGTAGACTTGGCGATTTTCTCCCTACATATCGCGGGGGTATCATCTATTCTAGGGGCCCTGAATTTTATTACTACTGTATTAAACATACGATACAAAGGCCTCCGTCTAGAGCGAGTGCCTTTGTTTGTTTGAGCTGCTAAAATTACTGCCATTCTACTACTTCTAAGTTTACCAGTGCTAGCAGGAGCCATTACCATGCTACTAACAGACCGAAATCTCAATACAGCTTTTTTTGATCCAGCTGGCGGAGGCGACCCCATTCTTTACCAGCATTTA
>38154504; Stygocapitella subterranea cytochrome oxidase subunit I (COI) gene, partial cds; mitochondrial
GTGTGGGCGCATCATATGTTCACGGTTGGAATAGATGTAGACACACGAGCTTACTTTACAGCAGCTACAATAATTATTGCCGTGCCTACTGGAATTAAAGTTTTCAGCTGACTCACAACATTGAGTGGAGCAAACTTAAAATTAGAAACACCATTACTCTGAGCCATAGGATTTATTTTTTTATTTACTATAGGAGGATTAACAGGAATCATTCTTGCAAATTCATCTATTGACATTTCCCTTCATGATACATACTATGTCGTAGCCCACTTTCACTATGTTCTAAGAATAGGAGCAATTTTTGCAATTTTCGCAGGATTTAATTTTTGATTCCCATTGCTATCGGGAATAACTTTAAATCCAAAATGAACTCAAGCCCATTTTGGATTGATATTTATTGGAGTAAATTTAACATTTTTCCCTCAACATTTTCTTGGATTAGCTGGAATGCCCCGACGATACTCCGACTACCCCGACGC
>348609300; Artacama valparaisiensis voucher Aval41 cytochrome oxidase subunit I (COI) gene, partial cds; mitochondrial
AGGAACATCCATAAGACTCCTAATCCGAATCGAACTCGGCCAACCAGGAGCATTTTTAGGAAGCGACCAATTATATAACACTATTGTTACTGCCCACGGCCTATTAATAATTTTCTTCTTAGTAATACCTATCCTAATTGGAGGATTCGGAAACTGACTTATCCCCCTTATATTAGGAGCCCCTGATATAGCTTTCCCACGAATAAATAATATAAGATTCTGGTTGCTCCCTCCAGCTCTACTCCTCCTATTAAGCTCAGCAGCTGTAGAAAAAGGAGTGGGAACCGGTTGAACAGTTTATCCGCCTTTATCCAGAAATATAGCACATGCAGGCCCATCCGTCGATCTAGCTATTTTCTCCCTACATTTAGCGGGTATCTCTTCTATTCTAGGAGCCATTAATTTTATCACCACTGTAGCAAATATACGGTGAAAAGGATTACGGTTAGAGCGGATCCCTCTATTTGTTTGAGCCGTAAATATCACAGTTATCCTCCTTCTTCTCTCCCTACCTGTTTTAGCCGGAGCTATTACTATACTCCTAACAGACCGAAATGTAAACACTTCTTTTTTTGACCCGAGGGGCGGAGGAGACCCAATTCTATACCAACACTTATTTTGA
>66731600; Paranaitis wahlbergi cytochrome oxidase subunit I gene, partial cds; mitochondrial
TTTGGAATTTGGTCTGGGTTATTAGGTACCTCTATAAGAATATTAATTCGAGCTGAATTAGGTCAGCCTGGAGCTTTGCTAGGTAGGGATCAACTTTATAATACTATTGTTACGGCTCATGCTTTTTTAATAATTTTTTTTTTAGTTATGCCTGTTATAATTGGAGGCTTTGGTAATTGGCTTGTGCCATTGATACTGGGTGCTCCTGATATAGCTTTTCCTCGATTAAATAATATGAGTTTTTGATTATTACCTCCTTCTCTTATTATACTTTTGAGTTCTGCAGCAGTTGAGCAAGGGGCTGGTACTGGTTGGACTGTATATCCCCCTTTATCTAGAAATGTCTCTCATGCTGGGCCTTCAGTAGATTTAGCTATTTTTTCTTTACATTTAGCAGGAGTTTCTTCTATTTTAGCATCGATTAATTTTATTACTACTGCAATAAATATACGATCTTCAGGTTTACGGTTAGAGCGGGTTCCTCTTTTTGTTTGGTCTGTGGGTATTACAGCTGTTTTATTGCTTTTATCTTTGCCTGTTCTTGCTGGGGCGATTACTATACTTTTGACTGATCGTAATTTAAATACTTCCTTTTTTGATCCTGCTGGAGGAGGCGATCCTATTTT
>63147898; Trocheta bykowskii cytochrome c oxidase subunit I (COXI) gene, partial cds; mitochondrial
TTCGAATTGAATTAGCTCAACCAGGAACTTTTCTAGGAAATGATCAAATTTATAATACTATTGTTACTGCTCATGGATTAGTAATAATTTTCTTTATAGTTATACCTATTCTTATTGGAGGCTTCGGAAATTGGCTAATTCCATTAATAATTGGAGCTCCAGATATGGCCTTTCCACGATTAAATAATCTAAGGTTTTGGTTGCTTCCACCATCAATAATTATATTAGTATTCTCTGCTTTTGTAGAAAATGGTGTAGGTACAGGATGAACAGTATACCCTCCTTTAGCATACAATATTGCACATTCAGGACCTTCAGTAGATATAGCAATTTTCTCATTACATTTAGCCGGTGCATCATCTATCTTAGGCTCACTAAATTTTATTTCTACTGTAGTTAATATACGTTGAAAAGGTATAACTTTAGATCGAATTCCATTATTTATTTGGTCGGTTGTAATTACCACAGTTTTATTACTTTTATCATTACCTGTATTAGCAGCAGCGATTACAATATTATTAACAGACCGAAATTTAAATACATCTTTCTTTGACCCTGCGGGTGGAGGAGATCCTATTCTATTT
>288814987; Sphaerodoropsis protuberanca cytochrome oxidase subunit I (COI) gene, partial cds; mitochondrial
TGGAATGGATGTAGATACTCGAGCTTATTTTACTGCAGCAACTATGATTATTGCTGTTCCAACAGGAATTAAAGTATTTAGATGATTAGCAACTATATTTGGTAGATCAATTATATTTAGGACACCAATATATTGAAGATTAGGATTTATTTTTTTATTTTTAGTAGGCGGATTAACAGGAATTGTATTATCTAATTCTTCATTTGATACTGTTCTTCATGATACTTATTATGTTGTAGCTCATTTTCATTATGTATTAAGAATAGGGGCTATTTTTGCTATTTTTGCTGGTTTTACTCATTGATTTCCTTTATTTTTTGGTGTTTCTTTACATGAAATATGAGGTAAAGTTCATTTTTATATTATATTTATTGGAGTTAATTTAACATTTTTTCCTCAACATTTTTTAGGATTGGCTGGT
>305653639; Spio setosa voucher BIOUG<CAN>:HUNTSPOL0127 cytochrome oxidase subunit 1 (COI) gene, partial cds; mitochondrial
ATGTTTGCTCTCATCATGTTTTTTGTCGGTGGCGCTTTTGCCTTGCTTATTCGTTTAGAGCTATTTTCGCCAGGCACCCAATTTATGCAGCCGGGCTTTTTTAATACCTTGGTCACGATGCACGGCCTAATTATGTTATTGGCAGTGGTGATGCCAGCAATGACCGGTNNNTTTGCCAACTGGTTGTTGCCGATGATGCTGGGGGCACCAGATATGGCGTTGCCACGCATTAATAACTGGGGTTTTTGGTTGCTGCCTTTTGCGGGCCTTTTGCTGATTATTTCGATGTTTATGCCAGGTGGTGGTCCACAGGCTGGTTGGACGATGTATCCACCACTGGTATTGCAGGCCCAAGATTCTTTTNNNNNNCCGTTTTTGATTTTCTCAGTGCATTTGCTAGGCATTTCTTCTATTTTGGGAGCCATCAATATTATTTCTACCATTTTCAACATGCGGGCTCCCGGGTTGAAGCTGATGGAGATGCCTATGTTCGCTTGGGCCTTGTTGGTGACCGCCTTCCTGTTATTGGTTGCTATTCCTGTGCTGGCTGGGGCGGTGACGATGTTGTTGACCGACAAGTACTTTGGAACTAGCTTTTTTAATGCTGCCGGTGGTGGCGATCCAGTGCTGTTCCAACATATCT
>316926649; Stylomma palmatum 2 SMB-2010 cytochrome oxidase subunit I (COI) gene, partial cds; mitochondrial
GGTATTTATTGGGGGGTTTGGAAATTGGTTGTTACCATTAATGATGGGGGCGCCTGATATGAGGTTTCCTCGGTTGAATAATTTAAGGTTTTGGCTTTTGCCACCGGCTTTATTGCTTTTATTAGCATCTACTTTTATTGAGACAGGGGCTGGGACTGGGTGGACAATTTATCCTCCTTTGTCGAGGAGGTTGGGGCATGGGGGGTCTTCGATGGATTTGGTTATTTTTTCTTTACATTTAGCTGGGGCGTCTTCAATTATGGGAGCCATTAATTTTATCACCACTGTTGGAAATTTGGGGCCAAAAGCTATTAAGGGGGAGCGGGTTACTTTATTTGTCTGGGCTGTTGTAATTACTGTGGTTTTGTTGCTGCTGTCATTGCCAGTTCTGGCGGCTGCGATTACTATGTTGTTAACTGATCGGAATGTAAATACTAGGTTTTTTGATC
>326885911; Xana omodeoi isolate XAN1 cytochrome oxidase subunit I (COI) gene, partial cds; mitochondrial
GGGCTGGAATAGTGGGAGCAGGTATAAGTCTTCTTATCCGAATTGAATTAAGACAACCTGGAGCTTTCCTTGGAAGAGACCAACTATATAATACAATTGTAACAGCTCATGCATTTGTAATAATCTTCTTCTTAGTAATACCAGTATTTATCGGCGGATTCGGAAACTGACTTCTTCCACTAATACTAGGAGCGCCTGATATAGCCTTCCCCCGACTAAACAACCTAAGATTCTGACTACTACCACCTTCCCTAATCCTACTAGTGTCTTCAGCTGCAGTGGAAAAGGGGGCGGGAACAGGATGAACAGTTTATCCACCACTAGCAAGAAATCTAGCACATGCAGGTCCATCAGTAGATCTAGCCATCTTCTCTTTACATTTAGCAGGTGCCTCATCCATCCTTGGAGCTATCAACTTTATCACCACAGTAATCAATATACGGTGAAATGGGCTACGATTAGAACGAATTCCACTGTTCGTATGAGCCGTAGTAATCACAGTTATTCTACTCCTTTTATCTCTTCCAGTACTTGCAGGAGCAATTACCATACTACTAACAGATCGAAATCTTAATACATCTTTTTTTGACCCAGCCGGAGGTGGAGATCCTATCCTTTATCAACACTTATTCTGATTTTTTGGTCACC
>371939896; Octodrilus juvyi mitochondrial partial COI gene for cytochrome oxidase subunit 1, isolate Octodrilus_juvyi_h3
AACTTTATATTTTATTCTAGGAGTTTGAGCCGGAATAGTGGGAGCTGGTATGAGCCTGCTAATCCGAATTGAGCTAAGACAACCTGGAGCATTCCTGGGAAGGGATCAACTATATAATACAATTGTTACAGCCCATGCATTTGTAATAATCTTCTTTCTTGTAATACCAGTATTTATTGGAGGTTTCGGAAACTGGTTACTACCCTTAATACTGGGGGCACCAGACATGGCTTTTCCACGACTAAATAATATAAGATTTTGGCTGCTACCTCCATCTCTTATTCTTTTAGTGTCCTCCGCTGCAGTAGAAAAAGGTGCCGGAACAGGGTGAACAGTTTACCCCCCTCTAGCAAGAAACTTAGCCCATGCTGGCCCTTCCGTAGATTTAGCAATTTTCTCCCTGCATTTAGCCGGGGCTTCCTCCATCCTAGGAGCTATCAACTTTATTACCACTATTATTAATATACGCTGAAGAGGTTTACGACTAGAACGTATTCCCTTATTTGTATGAGCTGTAGCTATTACAGTTGTGTTACTTCTACTCTCTCTCCCAGTCCTGGCGGGTGCCATCACAATACTACTTACAGACCGAAATTTAAATACTTCCTTTTTTGACCCTGCAGGAGGGGGAGACCCTATCCTATATCAACACCTATTT
>285029354; Specaria josinae cytochrome oxidase subunit I (COI) gene, partial cds; mitochondrial
GAACAAGAATTCTAATTCGAGTTGAACTATCTCAACCAGGATCATTCTTAGGAAGAGATCAACTATATAATACTCTTGTAACTGCACATGCATTTCTAATAATTTTCTTCCTAGTTATACCTGTATTCATCGGGGGATTCGGAAACTGACTCCTACCTCTAATATTAGGAGCCCCCGATATAGCATTTCCACGACTAAACAATCTAAGATTTTGACTACTCCCACCATCACTAATTCTACTAGTTTCATCAGCCGCTGTAGAAAAAGGAGCAGGAACCGGCTGAACTGTATACCCACCACTATCAAGAAATCTAGCCCATGCCGGCCCATCAGTAGATATGGCTATTTTTTCTCTCCACTTAGCAGGTGCATCTTCTATTCTAGGAGCCGTAAACTTCATTACAACAGTAATAAACATACGATGAAATGGAATACGACTAGAACGAGTACCATTATTTGTATGAGCAGTAACCCTTACTGTTATCCTTCTTTTACTATCTCTACCAGTACTTGCAGGTGCAATTACAATACTACTAACAGATCGAAACCTAAACACCTCATTCTTCGACCCTGCTGGCGGGGGTGACCCAATTCTTTACCAACACTTATTTTGATTCTTCGGCCATCCAGAAGTCTATATTTTAATTTTACCAGGATTCGGTGCAATCTCCCACATTGTTGCCCACAATACAGCTAAATTAGAACCATTCGGCACACTTGGAATAATTTATGCCATAATTGGAATTTCTATTGTAGGATTTATTGTATGAGCTCACCACATATTCACAGTAGGATTAGACGTAGATACCCGAGCATACTTTACAGCTGCTACAATAATTATTGCCGTACCTACCGGAATTAAAGTATTCAGATGACTAGCTACTATCTATGGAGCCAAAATCAAATACACAACAACAATACTATGAACACTAGGATTTATTTTCTTATTTACTATAGGAGGATTAACTGGAATTTGTCTATCAAATTCATCACTAGATATCATACTTCACGATACATACTATGTAGTAGCCCACTTCCACTATGTATTAAGAATAGGAGCAGTATTTGCAATCTTCGCAGCAATNAATCACTGATTCCCACTACTATTTGGGGTGACACTACACCAACGATGAACTAAAGCCCAATTCTACTTAATATTCTTAGGTGTTAA
>193789047; Osedax rubiplumus isolate T486_25.4 cytochrome c oxidase subunit I (COI) gene, partial cds; mitochondrial
GCTCACGGTCTATTAATAATATTCTTTGTAGTAATACCGATCCTAATAGGAGGTTTCGGTAACTGACTAGTACCGCTTATATTAGGAGCCCCTGATATAGCATTCCCACGAGTTAACAACTTTGCTTTCTGACTCCTTCCTCCTGCCGTTATCCTACTTGTTATATCAGCTTTCATTGGAAAAGGAGCTGGCCCAGGATGAACTGTTTACCCGCCCCTAGCCTCTAATCTAGCCCACGCTGGCCCATCAATTGATTTAGCTATTTTTTCACTTCATCTCTCAGGTGTGTCATCTATTCTTGGATCTATTAATTTTATTACAACTATAATAAACATACGATACGATGGACTACGTCTTGAACGTGTTCCTTTATATGTATGAAGAGTCAACTTAACAGCTGTCCTCCTTCTACTTTCAATCCCTATTTTAGCCGGTGGTATTACTATACTATTAACCGACCGTAATCTAAACACTTCATTCTTTGACCCAGCTGGAGGTGGTGACCCTGTCCTATTCCAACATCTATTCTGATTCTTCGGACACCCTGAAGTATACATTCTTATTCTTCCAGGATTCGGTATTATTTCACATATAGTAGCCCACTACTCTGCTAAACTTGAACCCTTCGGGACTCTTGGAATGATTTATGCTATAATAGGAATTGGCCTAATTGGTTTCCTAGTATGAGCTCACCATATATTCACAATTGGTATAGACGTAGACACTCGTGCCTACTTCACTGCTGCCACCATAATTATTGCTGTTCCAACAGGAATTAAAGTATTTAGGTGATTAGCTACAATTCATGGATCAAAAATCGAATTCTCTACTCCTATACTATGAGTACTAGGATTCATTTTCTTATTTACAATAGGAGGGTTAACAGGAATTATTCTTGGAAACTGCTCTCTTGATATTATAATACACGACACTTACTATGTAGTTGCTCATTTCCACTATGTACTAAGACTAGGCGCTATTTTTGCAATTTTTAGAGGA
>227967732; Acrocirrus validus isolate P18 cytochrome oxidase subunit I (COI) gene, partial cds; mitochondrial
AAAGATATTGGAACACTATATTTTATCTTGGGAATCTGAGCTGGTCTTTTAGGAACTACAATAAGAGTTCTTATTCGAGCAGAGCTTAGACAACCCGGTTCATTTCTTGGGAGAGACCAAATTTATAATGTTCTTGTTACTGCACATGCATTTTTAATAATTTTCTTCCTTGTGATACCAGTATTCATTGGTGGATTCGGAAACTGACTCTTACCTTTAATATTAGGATGTCCAGATATAGCATTCCCCCGTATAAATAACATAAGATTTTGACTTTTACCCGCATCTCTTCTCCTTCTCGTCTCCTCTGCAGCAGTAGAGCAAGGTGCAGGAACAGGATGAACTGTTTACCCTCCCCTCTCCGCCAACATTTCCCACAGAGGCCCATCTGTTGATTTAGCCATTTTTTCTCTCCATCTTGCAGGAGTATCCTCAATTTTAGGGTCTATCAACTTTATTACAACAGTTCGTAATATACGACCAAAAGGTATAACCCCAGAACGCATTCCACTCTTTGTCTGAGCAGTAGTATTAACAACAGTTCTCCTTCTACTTTCACTACCCGTTTTAGCTGGGGGGATTACGATATTATTAACAGACCGAAATTTAAACACCTCATTCTTTGATCCAGGGGGCGGTGGAGACCCCATTCTATATCAACATTTATTCTGA
>66393951; Alboglossiphonia weberi from USA cytochrome c oxidase subunit 1 (COI) gene, partial cds; mitochondrial
TTAGCACAACCAGGCTCATTTTTAAATAATGATCAACTATATAACTGCATTATTACAGCTCATGGATTAATTATAATTTTCTTTATAGTTATACCTATTTTAATTGGGGGTTTCGGAAATTGATTAATTCCTCTCATAGTAGGATCACCAGATATAGCATTTCCACGACTTAATAATCTCAGATTTTGATTACTCCCACCTTCTTTAATTCTACTTGTAACATCAGCTTTAGTAGAAAAGGGGGTAGGAACAGGATGAACAGTATATCCACCTTTATCTGCTAATCTAGCTCATTCTGGTCCATCAGTAGATTTAGCTATTTTCTCTTTACATTTAGCAGGAGCTTCATCTATTTTAGGATCTTTAAATTTTATTACTACTGTAATTAATATACGATGAGAAGGTATAACATTAGAACGACTTCCCTTATTTGTCTGAGCAGTATTTATTACAGTTATTTTATTACTATTATCTTTACCAGTATTAGCTGCAGGTATTACTATATTACTAACAGATCGAAACCTAAATACTTCCTTCTTTGACCCTATAGGAGGGGGAGACCCAGTATTA
>51340404; Tevnia jerichonana haplotype I cytochrome oxidase subunit I (COI) gene, partial cds; mitochondrial
GGCTTAGTAGCCACAAGAATAAGACTATTAATTCGAGCTGAACTTGGGCAACCAGGAACTCTTCTAGGAGATGACCAAATTTATAATTGTTTAATTACAGCCCATGGCCTACTTATAATGTTCTTCGTAGTTCTCCCTATTTTAATAGGAGGATTTGGAAACTGACTTGTTCCCCTAATACTTGGAGCACCTGACATGGCTTTCCCACGAATTAATAATCTAGGATTCTGACTAATTCCCCCTGCTGTAATCCTCCTAGTAATATCAGCCTTTATCGAAAAAGGTGCTGGAACAGGATGAACAGTTTACCCCCCTCTAGCTTCAAATATTGCTCATGCCGGCCCATGCATTGATCTAGCTATTTTTGCCCTTCATCTTTCTGGAATTTCTTCAATTTTAGCCTCTATCAACTTTATTACAACTGTAATAAATATGCGATATAAAGGACTACGCCTAGAACGAGTTCCTCTATTTGTATGAAGAGTAAAATTAACAGCAGTTCTCCTTCTTCTCTCAATTCCAGTTCTTGCTGGAGGCCTAACTATACTTTTAACTGACCGAAACCTAAATACCTCTTTCTTTGACCCTGCAGGAGGAGGAGACCCAGTACTTTACCAACACTTATTTTGA
>51317425; Arabella iricolor cytochrome c oxidase subunit I gene, partial cds; mitochondrial
GTGTGRGCGCAYCAYATGTTCACGGTAGGCATAGACGTAGACACCCGCGCTTACTTCACTGCAGCCACCATAATCATTGCCGTGCCCACCGGAATCAAAGTATTTAGATGACTTGCTACAATTCACGGATCACGAATCAAATATGAAACACCAATACTATGAGCCCTGGGATTCATTTTCCTATTCACCACAGGAGGCCTCACAGGAATTGTCCTGGCCAATTCGTCCCTAGATATTATCCTCCATGACACCTACTATGTCGTAGCCCATTTTCACTATGTCCTTAGAATAGGGGCCGTTTTTGCTCTCTTTGCCGGATTCAATCACTGATTTCCCCTAATAACAGGACTTTCCCTTCATCAACGCTGAGCAAAAATCCACTTCTTCCTAATATTTCTAGGCGTAAATTTAACCTTCTTTCCCCAACACTTTCTTGGGCTAAGCGGCATACCCCGACGATACTCCGACTACCCCGACGC
>283446940; Hesiolyra bergi isolate Hb111 cytochrome oxidase subunit I (COI) gene, partial cds; mitochondrial
AGAATTAGGACAACCTGGAGCACTTCTAGGAAACGACCAAATTTATAATTCTGTAGTAACTGCACACGGATTCCTAATGATTTTCTACTTAGTAATGCCTACTATGATAGGAGGATTTGGAAACTGATTAGTTCCTCTAATGCTAGGAAGATCTGATATGATTTTCCCACGTCTAAATAATATAAGATTCTGACTTCTTCCACCAGCACTTATTCTTCTAATTGCTTCAGCAACAGTAGAAAAAGGATCTGGAACAGGATGAACAGTATACCCTCCTCTAGCAGGAAATATTGCTCATGCAGGACCTTCAGTAGATCTATGTATTTTCTCTCTACATCTAGCAGGAATTTCATCTATTCTAGCCTC
>46488663; Paralepidonotus ampulliferus AMW196405 cytochrome oxidase subunit I (COI) gene, partial cds; mitochondrial
GGTCAACCTGGATCCTTATTAGGAAGAGACCAACTTTATAATACAATCGTGACCGCTCACGCTTTTCTTATAATCTTTTTTCTTGTAATACCAGTCCTAGTTGGTGGCTTCGGAAATTGATTAATTCCTTTAATACTAGGTGCACCGGATATAGCATTTCCTCGTTTAAATAATATAAGATTTTGACTCCTGCCCCCTTCTCTGATTCTTCTTCTTTCATCAAGAGCTGTAGAAAAAGGAGTAGGTACAGGCTGAACCGTTTACCCTCCTTTAGCTTCTAACATTGCTCATGCTGGCCCCTCCGTTGATCTAGCAATTTTTTCACTACATATTGCCGGTGTTTCTTCTATTCTTGGTGCTCTAAATTTTATCACAACTGTAATTAATATACGATACAAAGGACTTCGTCTAGAACGTGTTCCCTTATTTGTTTGAGCCGCAAAAATTACAGCTATTCTCCTTCTCC
>305653309; Lepidonotus squamatus CMC02 voucher BIOUG<CAN>:HUNTSPOL0143 cytochrome oxidase subunit 1 (COI) gene, partial cds; mitochondrial
AACCTTATATTTTATTTTTGGAACATGATCAGGTCTTTTAGGCACTTCTATAAGACTTCTTATCCGTGCAGAGTTAGGTCAACCTGGATCTCTTCTTGGTAGAGACCAGCTATATAACACTATTGTTACAGCTCATGCATTTTTGATAATTTTTTTCCTTGTTATACCAGTTCTAGTAGGTGGTTTTGGAAATTGATTAATCCCTCTAATATTAGGGGCACCAGATATAGCTTTCCCTCGTCTTAATAACATAAGATTCTGACTATTGCCTCCTTCTCTTATTCTTCTTCTTTCATCTAGAGCTGTAGAAAAAGGAGTAGGAACTGGATGAACTGTATACCCTCCTTTAGCTAGAAATATTGCTCACTCTGGTCCTTCAGTCGACCTAGCAATTTTCAGTTTGCATATTGCTGGGGTCTCCTCAATTCTAGGAGCTCTTAATTTTATCACTACTGTTATTAATATACGTTATAAAGGTCTACGACTTGAACGAGTACCATTATTTGTATGAGCTGCTAAAATTACTGCAATTTTGCTGTTGCTCTCTCTCCCAGTATTAGCAGGAGCTATTACTATGCTTCTCACAGACCGAAACCTTAATACCGCTTTTTTCGATCCCGCTGGTGGTGGTGATCCAGTTCTTTATCAACATTTATTC
>160425582; Xerobdella lecomtei cytochrome oxidase subunit I (COI) gene, partial cds; mitochondrial
ATTGGGACACTATATTTTATTTTTGGTCTTTGATCTGCAATAGTAGGTACCTCTATAAGTAACATTATTCGAATTGAGTTATCAAACCCTGGAGGGTTTATTCATAGTGATCAGATTTATAATACACTAGTAACTGCACATGGTTTAATTATAATTTTCTTTATAGTGATGCCAATTTTTATTGGTGGTTTTGGAAATTGATTAATTCCACTTATAATTGGGGCTATTGATATAGCTTTCCCACGTCTTAATAATATAAGCTTTTGATTACTTCCACCATCATTAATATTACTTACATATTCATCTCTTATTGATAGAGGTGTAGGTACAGGGTGAACATTATACCCACCATTGTCAAGTAACATTGCTCATTCAGGACCATCTGTAGATATATCAATTTTTTCATTACATTTAGCTGGGGTGTCATCTATTTTAGGATCTATTAATTTTATTGTAACTGTAATTAATATACGGTGAAAAGGCATATTTTTTAACCGTATTTCTTTATTTATTTGATCTATTTTTATTACAACTATTTTATTACTTTTATCTTTACCTGTACTAGCAGCGGCAATTACTATATTATTAACAGATCGAAATTTAAATACATCTTTCTTTGATCCTATAGGTGGAGGGGATCCAATTTTATTTCAACATTTATTTTGATTTTTTGGTCACCCTGAAGGTTTA
>38154508; Hrabeiella periglandulata cytochrome oxidase subunit I (COI) gene, partial cds; mitochondrial
GTGTGGGCGCATCACATGTTCACGGTAGGAATAGACGTAGACACTCGAGCCTATTTCACAGCAGCAACAATAATTATTGCTATCCCAACTGGAATTAAAATCTTTAGATGATTAGCAACTATATACGGTGCAAAAGTAATTTATGATACCCCTATATTATGAGCTTTTGGTTTTATTTTTCTATTTACACTAGGCGGATTAACAGGCATTATTTTATCTAATTCATCATTAGATGTAATTCTTCATGATACATATTACGTAACAGCCCACTTTCACTATGTTTTATCAATAGGAGCAATTTTTGCTATTTTTGCTGCATTTTATCACTGATTTCCCTTATTTTCAGGTTATGCTGTAAATCCCCGTCTTGCCAAAGCTCATTTTATAATTATATTTATTGGAGTAAATTTAACATTCTTCCCCCAACATTTTCTAGGATTAAGAGGCATACCCCGACGATACTCCGACTACCCCGACGC
>51317445; Schistomeringos rudolphi cytochrome c oxidase subunit I gene, partial cds; mitochondrial
GCATAYTTGACTGCAGCCACCATAATCATCGCGGCCCCAACAGGAATTAAAGTATTCAGATGACTAGCCACAATTCATGGAAGAAAAATTAAATATGAAACCCCAATACTCTGAGCCTTAGGATTTATCTTCCTATTTACCGTAGGCGGTCTCACAGGAATTATACTAGCCAATTCCTCACTTGACGTTATACTTCATGACACATACTATGTTGTAGCCCACTTTCACTATGTTCTTTCAATAGGAGCAATCTTTGCACTCTTCGCAGCATTCACCCACTGATTCCCACTTCTATCCGGACTCACACTTCATGAACGATGAGCAAAAATCCATTTCTTCCTTATATTTATCGGCGTAAATTTAACATTCTTCCCTCAGCACTTTTTAGGCCTAGCTGGAATACCCCGACGATACTCCGACTACCCCGACGC
>294862560; Myxobdella annandalei isolate Myxo1 cytochrome oxidase subunit I (COI) gene, partial cds; mitochondrial
AAAGATATTGGTACATTATATTTTTTATTAGGAACTTGATCTGCTATAGTTGGAACATCAATAAGTATATTGATTCGAATTGAATTATCTCAGCCTGGCTCATTTCTTGGGAATGATCAAATTTATAATTCTATTGTTACAGCTCATGGATTAATTATAATTTTTTTTATAGTAATACCAATTTTAATTGGTGGATTTGGTAATTGACTGATTCCTTTAATAATTGGTTCTCCAGATATAGCATTCCCTCGATTAAATAATTTAAGATTTTGATTATTACCTCCTTCTTTATTTATATTATTAATATCTTCATTAGTTGAAAATGGTGTTGGTACAGGATGAACTATTTATCCACCATTAGCAGATAATATTGCTCATTCAGGACCATCAGTTGATATAGCAATTTTTTCACTTCATTTAGCAGGTGCATCATCTATTTTAGGTTCTTTAAATTTTATTACTACAGTATTAAATATACGAACCATTGGTATAACATCTGAACGAATTCCATTATTTGTTTGAGCAGTAATTATTACTACAATTCTATTATTATTATCATTACCTGTATTAGCAGCAGCAATTACTATATTACTTACTGATCGAAATATTAATACTACGTTTTTTGATCCTATAGGAGGTGGTGATCCAGTTTTATTTCAACATTTATTTTGATTTTTTG
>90901850; Amphiduros fuscescens cytochrome oxidase subunit I (COI) gene, partial cds; mitochondrial
TCTATAAGGCTATTGATTCGGGCTGAGCTTGGGCAGCCAGGGTCTTTGTTAGGTAGGGATCAGTTGTATAATACAATTGTCACTGCCCACGCGTTTTTAATAATCTTTTTTCTTGTTATGCCTGTAATAATTGGGGGCTTCGGTAATTGGTTGGTTCCGCTTATGTTGGGGGGGCCAGATATGGTGTTCCCTCGTATGAATAATATAAGGTTCTGGTTACTCCCCCCTTCTCTAACGATATTGTTAGCTTCTGCTGCTGTAGAAAAAGGCGCTGGGACAGGGTGAACAGTTTACCCGCCCTTAGCGAGAAATATTGCCCATGCGGGGCCATCCGTAGATTTTGCTATTTTTTCTTTACATTTGGCTGGGGTTTCGTCTATTTTGGGTGCGGTTAATTTTATTACGACTGTTATTAATATGCGTCCTAAGGGCTATCAATTAGAGCGGGTGCCCCTATTTGTCTGGTCTGTAAAAATTACTGCTATTTTATTACTCCTTTCCTTACCTGTATTGGCCGGGGCTATTACTATGTTATTAACGGATCGTAATTTAAACACGGCGTTTTTTGACC
>84784180; Dorvillea similis isolate 128 cytochrome c oxidase subunit I (COI) gene, partial cds; mitochondrial
CTTTATTTTTGCCGCCTGAGCCGGCCTTCTCGGCACATCAATAAGCTTACTTATCCGAGCAGAATTAGGGCAACCAGGATCCCTCCTAGGGAATGACCAACTCTATAATACTATTGTCACTGCTCACGCATTTTTAATAATTTTCTTCCTTGTTATACCTATAATAATCGGCGGGTTCGGGAACTGACTTCTCCCTTTAATGTTAGGTGCCCCTGACATAGCCTTTCCTCGCCTAAATAATATAAGATTTTGACTTCTTCCCCCTGCTCTCACCCTACTAATCATATCCGCTGCTGTAGAAAATGGAGCAGGAACAGGTTGAACTGTTTATCCCCCTTTAGCAGCCAATATCGCCCATGCTGGCCCATCTGTTGATCTAGCAATTTTTTCTCTCCACCTAGCAGGAATTAGTTCTATCCTTGGAGCATTAAACTTTATCACTACAGTATTCAATATACGATCTAAAGGCTTACGCCTAGAACGTCTCCCTTTGTTTGTCTGAGCCGTTCTGATCACAGCTATCCTTCTTCTTCTATCTCTCCCGGTCCTAGCCGGAGTTATTACCATGCTTCTAACCGATCGAAACCTAAATACTTCCTTCTTTGACCCTGCTGGAGGAGGAGACCCAGTTCTTTATCAACATCTC
>224384193; Alaysia sp. SBJ-2009 isolate JII145 cytochrome oxidase subunit I (COI) gene, partial cds; mitochondrial
AAGACTCTTAATTCGTGCTGAACTAGGACAACCTGGAACTCTCCTGGGAGATGACCAAATCTACAATTGCCTTATTACCGCACACGGCCTACTTATAATATTTTTCGTAGTCCTTCCTATCTTAATAGGAGGATTTGGAAACTGGTTAGTTCCCTTAATATTAGGTGCTCCAGATATAGCTTTCCCACGAATTAATAATTTAGGATTCTGATTAATTCCTCCTGCAGTAATTCTCCTAGTAATGTCCGCTTTTATTGAAAAGGGAGCCGGTACAGGATGAACTGTCTACCCTCCATTAGCCTCTAACATTGCTCACGCCGGACCTTGTATTGACCTAGCTATTTTTGCTCTTCACCTGTCCGGGATCTCTTCAATCTTAGCCTCTATCAATTTTATTACTACTGTAATAAACATACGATATAAAGGACTACGACTCGAACGAGTTCCTTTATTTGTATGAAGAGTAAAACTAACCGCAGTTCTTCTCCTCCTCTCAATTCCAGTTCTAGCTGGAGGGCTCACTATACTTTTAACAGATCGAAACCTAAACACTTCTTTCTTCGATCCTGCTGGAGGAGGAGACCCAGTTTTATATCAACACTTATTTTGATTCTTCGGTCACCCCGAAGTCTACATTCTAGTATTACCAGGATTCGGTCTAATCTCCCATTTAGTAGCCCATCATTCGGCAAAACTTGAACCATTTGGATCTCTTGGGATAATCTATGCTATAATAGGAATTGGGTTAATTGGATTCTTAGTATGAGCTCATCATATATTTACTATTGGAATAGACGTTGACACTCGAGCATACTTCACAGCAGCCACAATAATTATTGCTGTACCAACAGGAATTAAAGTATTTAGATGACTAGCCACAATCCATGGGTCAAAAATTAAATATGACACACCAATACTTTGGGTCCTAGGATTTATCTTTCTATTCACAGTTGGTGGCCTTACCGGGATTGTAGTAGGGAATTGCTCTTTAGATATTATAATACATGACACTTACTAT
>61652101; Drilonereis longa cytochrome oxidase subunit I (COI) gene, partial cds; mitochondrial
CGAATAAGCACGAYATYGGSACCCTCTATTTCCTCCTTGGCACTTGAGGAGGCCTTCTAGGAACCTCAATAAGACTACTCATCCGAGCAGAACTAGGCCAACCAGGAGCATTCCTAGGAAGCGACCAACTATACAATACTATTGTAACCGCCCACGCATTCCTAATAATCTTCTTCCTAGTCATACCCATCCTAATCGGAGGGTTTGGAAACTGACTAGTTCCTCTCATACTTGGCGCACCAGACATGGCGTTCCCACGATTAAACAATATAAGATTCTGATTATTACCGCCCGCTCTGACCCTTTTAGTCAGATCCGCTGCAGTAGAAAAAGGAGCAGGAACAGGATGAACTGTATACCCCCCACTAGCCTCTAACATTGCCCATGCAGGCCCCTCAGTAGACCTTGCCATCTTTTCACTACACTTAGCCGGTGCCTCCTCTATTTTAGGCGCGCTAAACTTTATCACCACAGTAATCAATATACGCTGAAAAGGACTTCGCCTTGAACGAATCCCGTTATTTGTGTGAGCAGCCTTCATCACAGTAATCCTTTTACTACTATCCCTTCCAGTACTTGCCGGCGCCATCACAATACTCCTGACAGACCGAAACCTTAATACAGCTTTCTTTGACCCTGCCGGCGGTGGTGACCCAATTCTATATCAACACCTCTTCTGATTTTTTGGTCACCCTGAAGTATATATTCTTATTCTTCCTGGATTTGGCATCATCTCCCATGTTGTCACCCACTATGCAGCAAAGCTTGAACCCTTTGGCACCCTAGGAATGATCTATGCCATAATTGGCATTGGAATTTTAGGCTTCATTGTATGAGCCCACCACATATTTACTGTTGGAATAGACGTAGACACCCGTGCCTACTTCACAGCAGCTACAATAATCATTGCCGTACCAACCGGAATTAAGGTCTTTAGATGACTCGCCACCATCCACGGATCACGAATTAAGTACGAAACACCCATACTATGAGCACTAGGCTTTATYTTCTTATTTACGGTAGGAGGGCTAACAGGCGTAATTCTTGCCAATTCATCTCTAGATATTGTACTTCATGACACATACTACGTAGTAGCCCATTTCCACTATGTATTAAGAATAGGAGCTGTCTTCGCCCTATTCGCAGGATTCACGCATTGATTTCCTCTTCTATCAGGAATAACGCTCCATCAACGATGAGCAAAAGTACACTTCTTCCTAATATTCATTGGTGTTAACCTGACCTTCTTCCCSCAACACTTCCTAGGTCTAAGCGG
>316990393; Hemifridericia parva isolate CE794 cytochrome oxidase subunit I (COI) gene, partial cds; mitochondrial
GTGCAGCTATAAGTTTACTTATTCGAATTGAACTTAGACAACCTGGCTCATTCCTTGGAAGAGATCAACTTTATAATACAATCGTAACGGCTCACGCATTTTTAATAATTTTTTTCTTAGTAATACCTGTATTTATTGGGGGTTTCGGAAACTGATTACTTCCTCTAATATTGGGAGCTCCAGACATAGCATTTCCTCGTCTTAACAACATAAGATTTTGATTACTACCCCCATCTCTAATACTTCTTCTATCATCAGCAGCCGTAGAAAAAGGAGCAGGTACAGGGTGAACAGTATATCCACCATTAGCCAGAAACATAGCTCATGCAGGACCATCTGTTGATTTAGCAATTTTTTCTCTCCATCTAGCAGGTGCCTCATCAATTTTAGGGGCGGTAAACTTCATCTCTACAGTCATTAATATACGTTGACAAGGWATTCAACTAGAACGAATTCCTCTCTTTGTATGAGCAGTAACTATTACTGTAGTTCTACTCTTATTATCTTTACCAGTTTTAGCCGGAGCAATCACCATACTTCTTACAGACCGA
>299556059; Chaetozone setosa voucher BIOUG<CAN>:WS0109 cytochrome oxidase subunit 1 (COI) gene, partial cds; mitochondrial
GGAACTCTTTATTTTATCTTTGGAATCTGATCGGGCCTCCTGGGAACCTCTATAAGCCTCCTAATCCGCGCAGAACTCGGACAACCGGGCCCCCTCCTCGGCAGGGACCAAATCTACAACGTTCTCGTAACAGCCCACGCATTCCTAATAATTTTTTTCCTGGTTATACCTGTATTTATCGGCGGATTTGGAAATTGATTAATCCCACTTATACTCGCCGCGCCGGACATAGCATTTCCACGACTAAATAATATAAGATTCTGACTTCTGCCCCCGTCCCTCACACTTCTGGTTATATCCGCTGTTGTAGAACAAGGCGCGGGAACAGGATGAACTGTTTACCCCCCACTCTCAAGAAATATTTCCCACAGCGGGCCCTCTGTAGACCTCGCCATCTTTTCTCTACACCTCGCAGGAGTCTCCTCAATCCTTAGCTCCATCAATTTTATCACCACAGCAAAAAACATGCGCCCCAAAGGCCTTACCCCCGAACGTATGCCCCTATTTGTGTGAAGTGTTGCTATCACCACTGTTCTTCTCCTTCTCTCTCTCCCCGTTCTAGCCGGCGCCATTACTATACTACTTACTGACCGAAACCTAAACACATCATTCTTTGACCCCACCGGAGGAGGAGATCCAGTCCTGTACCAACACTTATTCTG
>311335970; Haemadipsa rjukjuana voucher L00127A cytochrome oxidase subunit I (COI) gene, partial cds; mitochondrial
GACTTTATATTTTATTTTTGGTCTTTGATCATCTATAGTAGGTACTGGAATAAGAACTATTATTCGTATTGAGTTATCTCAACCAGGTATATTACTAGGAGATGATCAAATCTATAATACTTTGGTTACTGCTCATGGACTTATTATAATTTTTTTTGTAGTAATGCCTATTTTAATTGGGGGTTTTGGAAATTGACTTATTCCATTAATAATTGGTTCCCCTGATATAGCATTTCCACGACTAAATAATCTAAGATTTTGATTACTTCCTCCATCAATAGTTATATTATTATCATCCTCTATAGTAGAGAGAGGTGTTGGAACGGGTTGAACAATCTACCCACCTCTTGCAGATAATATAGGTCACTCAGGTTTATCTGTGGATATAGCTATTTTCTCGTTACATTTAGCTGGGGCTTCATCAATTCTAGGATCTTTAAATTTTATTACTACTATTTTTAATATACGATGACCTGGTATAAGATTAGACCGCATTCCTTTATTCATTTGGTCTGTAGTTATTACTACTATTCTTTTACTATTGTCTTTACCTGTACTAGCAGCTGCCATTACTATGCTATTAACTGACCGTAATATTAATACTTCTTTCTTTGATCCAATTGGTGGTGGAGATCCTATTTTATTTCAACACTTATTT
>66393965; Oosthuizobdella garoui from South Africa cytochrome c oxidase subunit 1 (COI) gene, partial cds; mitochondrial
ACATTATATTTTATATTAGGGGCATGAGCAGCCATAGTAGGTACTGCTATAAGAATTATTATCCGTATTGAATTAGCACAACCAGGATCTTTTCTAATAAATGATCAGCTATATAACTGTATTATTACAGCTCATGGACTAATTATAATTTYTTTTATGGTTATACCAATCTTAATTGGTGGCTTCGGTAATTGATTAATTCCTTTAATAATTGGGGCCAGAGATATAGCATTTCCACGATTAAATAACTTAAGATTTTGATTACTACCTTCATCTATAATTCTATTAATTGCATCAGCAATAGTAGAAAAAGGGGTAGGCACAGGATGGACTGTATATCCTCCATTAGCTGCTAATTTAGCTCATTCAGGACCTTCTGTCGATTTAGCTATTTTTTCTTTACATTTAGCAGGTGCATCATCTATTTTAGGGGCTTTAAATTTTATTACAACTGTATTAAATATACGTTGAAAAGGTATAACCTTAGAACGCCTACCATTATTTGTATGAGCAGTATTTATTACTGTAATTTTATTATTATTATCTTTACCTGTATTAGCTGCAGCTATTACAATATTATTAACAGACCGAAATTTAAATACATCATTTTCTGATCCTTTGGGGGGAGGGGACCCAGTAT
>3005622; Paraktedrilus bakeri cytochrome oxidase subunit I gene, mitochondrial gene encoding mitochondrial protein, partial cds
ACTAGACTATTAATTCGAATAGAACTTTCTCAACCTGGATCATTCCTGGGAAGTGACCAGCTATATAATACCCTAGTAACAGCACATGCCTTTCTAATAATCTTCTTCTTAGTTATGCCTGTATTTATTGGGGGATTCGGAAATTGATTGCTCCCACTAATATTAGGAGCATCAGATATAGCATTCCCGCGTCTAAATAATATAAGATTTTGGCTACTTCCACCATCATTAATCTTATTAATTTCCTCCGCTGCAGTAGAAAAAGGCGCAGGAACAGGATGAACAGTATATCCGCCCCTTGCTAGAAATCTGGCTCACTCTGGACCATCCGTAGATTTAGCTATCTTCTCTCTACACCTGGCTGGAGCATCGTCAATCCTGGGAGCAATTAATTTTATTACTACTGTAGTAAATATGCGATGAAAGGGCATACGTCTTGAACGAATCCCACTATTCGTCTGAGCTGTATTACTCACCGTAATTCTTTTACTTTTATCACTTCCTGTACTTGCTGGAGCAATCACTATACTACTGACAGATCGTAATTTAAATACCTCATTCTTTGACCCTGCT
>304416348; Myxicola infundibulum CMC02 voucher BAMPOL0223 cytochrome oxidase subunit 1 (COI) gene, partial cds; mitochondrial
TAGTACTAGGTATGTGATCTGGCCTCCTTGGAACCTCAATAAGAATGCTTATTCGAGCAGAACTAGGTCAACCCGGAACTTTACTTGGTAGAGACCAACTTTACAACACCATTGTAACAGCACACGCATTTTTAATAATTTTCTTTTTAGTAATGCCTGTATTTATTGGAGGCTTTGGAAATTGGTTACTACCCCTCATACTCTCAGCCCCAGACATAGCTTTTCCACGACTTAATAATATAAGGTTTTGATTTTTACCCCCAGCCCTATTTCTTTTATTATCCTCTGCACTTGTTGAAAAGGGGGTCGGAACAGGATGAACTGTCTACCCCCCATTGTCTAGAAATATAGCACATGCTGGCCCATCCGTGGACCTAGCTATTTTCTCTCTTCATCTAGCCGGAGTTTCCTCAATTCTAGGTGCTTTAAACTTTATTACCACAGTAATAAACATACGTAGTAAAGGACTATTACTTGAACGAGTCGCTCTATTTGTATGGGCAGTAAAAATTACAGTTATTCTTCTTCTTCTTTCTCTACCTGTTTTAGCTGGGGCTATTACTATACTATTAACAGACCGAAATATTAATACCTCCTTTTTTGACCCCGGAGGAGGAGGAGACCCTATTTTATTCCAACATCTATTC
>325301029; Planobdella sp. EB-2010 cytochrome c oxidase subunit I (COI) gene, partial cds; mitochondrial
TATTTTATTTTTGGTTCATGATCTGCTATAGGTACATCTATAAGTTTAATTATTCGAATTGAATTATCACAACCAGGTATATTATTAGGTGATGATCAAATTTATAATACATTAGTAACTGCTCATGGATTAGTTATAATTTTTTTTATAGTAATACCAATTTTAATTGGTGGATTTGGAAATTGACTACTACCATTAATAATTGGTGCTCCTGATATAGCATTTCCGCGATTAAATAATTTAAGATTTTGGTTATTACCACCTTCAATAATTTTATTATTATCATCATCTTTAATTGAAAGTGGTGTTGGTACAGGATGAACAATTTATCCTCCTCTTGCAGATAATATAGGTCATTCAGGTATATCAGTGGATATAGCTATTTTTTCTCTTCATTTAGCAGGAGTGTCTTCAATTTTAGGATCTTTAAATTTTATTACTACAGTTCTAAATATACGATGAAAAGGCATAAGATCTGATCGAATTCCTTTATTTGTTTGGTCAGTTGTTATTACTACAATCTTATTATTATTATCTTTACCAGTATTAGCAGCGGCTATTACAATGTTATTATTAGATCGTAATTTAAATACATCATTTTTTGATCCTGTTGGTGGAGGAGATCCTATTTTATTTCAACATTTATTTTGATTTTTTGGTCACCCTGAAGTATATATTTTAATTTTACCAGGTTTTGGTGCTATTTCTCATATTGTATCTTATTATTCTAAAAAGATTGAAACTTTTGGTACTTTAGGAATAATTTATGCTATAGTTGGAATTGCTATTTTAGGATTTATTGTTTGAGCTCATCATATATTTACAGTAGGTCTTGATGTTGATACACGAGCATATTTTACTGCAGCCACTATAATTATTGCAGTCCCTACTGGAATTAAAGTATTTAGATGGTTAGCAACAGTATATGGATCAAAAGTTTCATTTAATCCAACAATAATATGAACTTTAGGATTTGTATTTTTATTTACAACTGGTGGGTTAACTGGAATTGTTTTATCAAATTCATCAATTGATGTTATTCTTCATGACACATATTATGTTGTAGCTCATTTCCATTATGTATTAAGTATGGGTGCTGTTTTTGCTATTTTTGCTGCATTTAATCATTGATATCCATTATTTTTAGGAATTGGTTTAAATCCTAAGTNANCATCAGCTCAATTTATTGTTATAGTTATTGGAGT
>124053672; Nudisyllis pulligera voucher MNCN/ADN 9581 cytochrome oxidase subunit I (COI) gene, partial cds; mitochondrial
CACTCTATATTTCATTTTTGGTACTTGATCGGGCTTATTAGGAACCTCCATAAGGATTTTAATTCGTGCAGAACTGAGACAACCTGGCTCACTATTAGGCTCCGATCAATTATACAACACCATTGTAACCGCACATGCTTTCCTTATAATTTTTTTCTTAGTTATACCCGTAATGATTGGGGGGTTTGGGAACTGACTAGTCCCTTTGATACTAGGGGCTCCTGATATAGCTTTCCCACGACTTAATAATATAAGATTCTGGCTTTTACCTCCTTCTTTAACACTGCTTCTAGCAAGAGCAACAGTAGAAAAAGGCGCAGGGACTGGATGAACCGTATATCCCCCCCTCGCTGGAAATATTGCCCATAGGGGGCCTTCCGTGGACCTGGCTATTTTCTCATTACATTTAGCTGGTGCAAGATCTATCTTAGGCGCCGTAAATTTTATTACTACAATCATTAATATGCGTTCCAAAGGCTTACGGATAGAGCGAATACCCCTATTTGTTTGATCGGTTAAAATCACAGCAATTCTTCTTCTCTTATCTCTGCCGGTGTTAGCAGGGGCTATTACCATACTACTTACAGACCGCAATCTAAATACCTCCTTTTTTGACCCGGCCGGTGGGGGAGACCCTATCTTATATGAACATTTATATT
>37789362; Pontobdella muricata isolate Pmur_N4 cytochrome c oxidase subunit I gene, partial cds; mitochondrial
GCAATGTTAGGAACATCAATAAGATTTATTATTCGTATRGAATTATCTCAACCAGGTAGTTTACTACAAAACGATCAACTATATAATTCAATAGTAACTGCTCATGGTCTTATTATAATTTTTTTTATAGTCATACCTATTTTAATTGGGGGTTTTGGAAATTGATTGATCCCATTAATAATCGGTTCACCAGATATAGCATTCCCACGATTAAATAATTTAAGTTTTTGATTATTACCACCATCATTAATTATGTTATTAAGATCAGCTTTTGTNGAAAGAGGTGTTGGTACTGGATGAACAGTATATCCGCCATTAGCATCAAATATTGCTCACTCTGGACCATCAGTTGACATAGCTATTTTTTCATTACATTTAGCTGGGATTTCTTCAATTCTAGGCTCATTAAATTTTATTACAACAGTAATTAACATACGATGAGAAGGGATAAAATTAGAACGTTTACCTTTATTTGTATGAGCAGCATTTATTACAGTAGTACTATTATTATTATCACTACCTGTTTTAGCAGCAGCAATTACTATACTATTAACAGATCGTAATCTAAATACAACATTTTTTGATCCTGTCGGAGGAGGTGATCCCATTTTATATCAACATTTATTTTG
>305653977; Nicolea zostericola voucher BIOUG<CAN>:HLC-30511 cytochrome oxidase subunit 1 (COI) gene, partial cds; mitochondrial
TTATTCGTATTGAGTTAGGCCAACCCGGCTCATTTCTTGGTAGTGACCAACTATACAACACTGTTGTCACTGCCCATGCATTTCTTATAATTTTTTTTCTTGTCATACCAATCTTAATTGGCGGATTCGGAAACTGACTCCTCCCATTAATACTAGGGGCCCCTGATATGGCATTCCCACGAATAAATAATATAAGATTTTGACTTTTACCACCTGCATTAATACTCCTTCTTAGATCGGCAGCGGTTGAAAAAGGAGCAGGGACTGGCTGAACAGTCTACCCCCCTCTATCCAGAAACCTCGCACATGCCGGCCCTTCTGTAGATCTAGCTATTTTCTCCCTTCACCTGGCAGGTATTTCATCTATCTTAGGTGCTATTAACTTTATTACAACAGTAGCTAACATACGCTGAAAAGGCCTACGACTAGAACGTCTACCCCTTTTTGTTTGAGCAGTCAATATTACTGTAGTTCTACTTCTTCTCTCACTTCCAGTTTTAGCAGGCGCCATCACAATACTACTGACAGA
>46242854; Hermodice carunculata cytochrome oxidase subunit I-like (COI) gene, partial sequence; mitochondrial
GGTCAACAAATCATAAAGATATTGGAACTTTGTATTTTATTTTGGGTTTGTGAGGTGGGCCTGTTGGAACTTCTATAAGAATTTTAATTCGTTTGGAGTTAGGTCAGCCTGGAACCTTGTTGGGAAGTGATCAGTTGTATAATTCTATTGTAACTGCCCATGCATTTTTAATAATTTTTTTTTTAGTTATGCCTGTTTTTATTGGTGGATTTGGAAATTGATTATTGCCCCTGATGATTGGGGCCCCACATATAAGATTCCCCCGGCTTAATAATCTAAGGTTTTGACTACTACCTTCTGCATTATTGCTCTTATTAGGCTCTGTGTTTGTAGAAACTGGGGCAGGGACGGGATGAACTATTTATCCTCCTTTGTCAAGAGGAGTTGGACATAGAGGGTCTTCCATGGATTTAGCTAATTTTTTCACTTCATTTGGCAGGGGCTTCTTCTATTATAGGGGCAGTAAACTTTATTACTACTATTGCTAATTTACGATCTAAGTCTATACGGGGAGGGCGCTTACCTTTATTTGTTTGAGCAGTAGTTATTACTGTTGTTTTATTATTATTGTCTTGCCAGGTGTTGGCGGCGGCTATTACTATATTATTAACAGATCGAAATATTAATACAAGGTTTTTTGACCCATCTGGTGGAGGAGATCCGGTATTATTTCAGCATTTATTTTGATTTTTTGGTCACCCTGAAGTTTA
>58372317; Mesenchytraeus solifugus isolate CO1_B2A cytochrome c oxidase subunit 1 gene, partial cds; mitochondrial
TTCGGAACACTCGGGATAATTTATGCAATACTAGGGATTGCAGTTCTAGGATTCATTGTATGAGCACACCACATATTTACTGTAGGTATAGACGTAGACACACGAGCATATTTTACAGCAGCTACAATAATCATTGCAGTCCCAACAGGTATTAAAGTATTTAGTTGATTGGCAACCTTACACGGGTCTAATATTAAATACTCCACTCCAATATTGTGAGCTATCGGCTTTATTTTTCTATTTACTACTGGGGGAGTGACAGGAATTATTTTATCAAACTCGGCCCTAGATATTATACTTCATGACACATATTATGTAGTTGCTCATTTCCATTATGTATTAAGAATGGGTGCAGTATTCGCTATTTTTGCAGCATTTACCCACTGATTCCCATTATTTACAGGATTAACTCTTCATCAGCGCTGATCAAAAGCTCAATTCTTCTTGATATTTATTGGGGTAAATTTAACCTTTTTCCCACAACATTTCCTAGGTCTGAGCGGGATGCCTCGACGATACTCTGATTATCCAGATGCATTCATGAAATGAAATGTGGTGTCATCATTTGGCTCCCTGCTGTCTTTTATTGCTCTA
>305653747; Diplocirrus longisetosus voucher BIOUG<CAN>:CCPOL327 cytochrome oxidase subunit 1 (COI) gene, partial cds; mitochondrial
ATATTTTATTTTTGGGGTTTGATCTGGGTTACTAGGTACATCAATAAGAGTATTAATTCGAACTGAATTGGGCCAACCTGGAGCTTTTTTAGGTAGAGACCAAATTTATAATGTAATCGTTACAGCACATGCATTCTTAATAATTTTCTTTTTAGTTATGCCAGTATTTATTGGGGGGTTTGGAAATTGATTATTACCATTAATGCTAGGTGCGCCAGATATGGCATTTCCACGAATAAATAATATAAGATTTTGATTATTACCAGCATCTCTAATTATATTAGTTTCTTCAGCTGCAGTAGAACAAGGGGCAGGAACAGGATGAACTGTATACCCCCCTCTTGCTGCAAATATTTCTCATAGCGGCCCATCTGTAGACCTAGCAATTTTTTCACTACATTTAGCTGGGGTATCTTCTATTTTAGCCTCAATTAATTTTATTACAACAGTACGAAATATACGCCCAAATGGAATAACACCTGAACGAATTCCCTTATTTGTTTGAGCTGTAGTTATTACAACTGTATTACTACTCTTATCTTTACCCGTTTTAGCAGGAGGAATTACCATGCTATTAACAGATCGAAATTTAAACACAACATTTTTTGACCCTGCTGGAGGAGGAGATCCAATTCTATACCAACACCTATTT
>359719227; Hoplochaetella stuarti isolate SR-04-E2A cytochrome C oxidase subunit I (COX1) gene, partial cds; mitochondrial
AACCCTGTATTTCATTTTAGGAGTTTGAGCGGGAATAATTGGAGCTGGTATAAGACTATTAATTCGAATTGAATTAAGACAACCAGGAGCTTTTCTAGGAAGTGATCAACTTTATAATACAATTGTTACAGCACATGCATTCTTAATAATTTTCTTTTTAGTAATACCCGTATTTATTGGGGGCTTCGGAAATTGACTATTACCTCTAATACTAGGGGCTCCAGACATAGCATTCCCACGATTAAATAATATAAGATTTTGACTTTTACCCCCCTCATTAATCCTTTTAGTATCCTCTGCAGCAGTAGAAAAGGGAGCAGGAACTGGATGAACAGTATATCCGCCCCTAGCAAGTAATATTGCACACGCTGGACCATCTGTAGACCTAGCAATTTTCTCCCTACATCTAGCAGGTGCATCCTCAATTCTAGGAGCTATTAATTTTATTACTACAGTAATTAACATACGATGAACAGGTCTACGACTAGAACGAATCCCACTATTTGTATGAGCTGTAGTAATCACCGTAGTACTACTACTACTGTCACTACCAGTTTTGGCGGGAGCAATTACCATACTTCTAACAGATCGAAATCTAAATACCACATTCTTCGACCCAGCAGGTGGTGGGGATCCAATTCTGTACCAACACCTATTT
>304415986; Ampharete labrops voucher BAMPOL0362 cytochrome oxidase subunit 1 (COI) gene, partial cds; mitochondrial
AACTATGTTAAGTTTAATTATTCGTGTAGAGCTTGGACAGCCTGGCTCATTTTTAGGTAGAGACCAGTTGTATAATACTATTGTTACTGCTCATGCATTTTTAATAATTTTTTTTCTTGTAATGCCTGTTTTTATTGGTGGGTTTGGAAACTGGCTTTTACCTTTAATATTAGGTGCACCGGATATGTCTTTCGCTCGTTTAAATAATTTGAGGTTTTGGTTAGTTCCGCCTGCTTTATTTATATTACTATGCTCATTTTTGGTAGAGAAAGGGGTAGGGACTGGTTGGACGGTTTATCCTCCTCTTTCAAGAAATATTGCACATTCAGGAGCTTCTGTTGATTTTGCAATTTTTTCTTTACATTTAGCTGGAATTTCTTCAATTTTAGGGTCAATTAATTTTATCACAACTATTATTAATATACGAGTTGAGGGGTTACGGTTAGAGCGAATAAGTTTATTTGTATGGGCAATTCATGTAACTGTTTACTTATTATTGGCTTCTTTGCCGGTTTTAGCTGCTGCTATTACGATATTATTAACAGATCGAAATTTTAACACTGCTTTTTTTGATCCTTCTGGTGGTGGTGACCCTATCTTATATGAGCACTTATTT
>325911202; Salifa perspicax isolate 012 cytochrome c oxidase subunit I (COI) gene, partial cds; mitochondrial
ACACTATATTTCATCTTTGGTGCATGATCAGCTATAGTTGGAACAAGGATAAGAGTTATTATTCGAATAGAATTAAATCAACCAGGGACACTATTAGGTAATGATCAAATTTATAATACAATTGTAACAGCTCATGGACTTATTATAATTTTCTTTATGGTAATACCAATTTTAATTGGTGGATTTGGTAATTGACTCCTACCACTAATAATTGGAGCTCCAGATATAGCCTTTCCCCGACTTAATAATTTAAGATTTTGGTTATTACCACCATCTCTAATTATATTAACAGCATCAGCATTTGTAGAGAATGGGGTAGGAACTGGGTGAACAGTCTATCCCCCATTAGCAACAAATATTTCACATTCAGGTGCTTCTGTAGATATAGCTATTTTCTCACTTCATTTAGCAGGAGCTTCATCAATTCTTGGTTCATTAAACTTTATTTCAACTGTTATTAATATACGATGAAAAGGAATAACAGCAGAACGTATCCCATTATTTGTATGATCTGTAGTTATTACTACAGTCCTTCTTCTACTATCCCTTCCTGTTCTTGCAGCAGCAATTACTATGTTATTGACAGACCGAAATTTAAATACCTCATTCTTTGATCCAGTTGGAGGTGGTGATCCAATCTTATTTCAAC
>288814977; Pseudomystides bathysiphonicola cytochrome oxidase subunit I (COI) gene, partial cds; mitochondrial
GGGTATGGATGTGGATACTCGAGCTTATTTTACAGCTGCTACTATAATTATTGCGGTTCCTACGGGTATTAAGGTATTTAGATGACTAGCTACTATTTATGGGTCACGGGTTAAGTATGAGGTACCAATGATATGAGCTTTTGGTTTCATTTTTTTATTTGTAGTGGGGGGGCTGACTGGGGTAGTTTTAGCTAATTCTTCTTTAGATGTTGTTATACATGATACTTATTACGTAGTAGCACATTTTCATTATGTTTTGAGTATAGGAGCTGTTTTTGCTATTTTTGCTGGGTTTATACACTGGTTTCCTCTAATAAGTGGGGTTACTATGAATAGGCGATGGTGTATAGTTCATTTTATTCTTATGTTTGTGGGAGGAAATTTAA
>33330159; Branchiura sowerbyi isolate BRAsohr cytochrome oxidase subunit I (COI) gene, partial cds; mitochondrial gene for mitochondrial product
TTCGGCCTATGAGCCGGAATAGTGGGAACAGGAACCAGAATTCTAATTCGAACTGAACTAACTCAACCAGGATCCTTTCTTGGAAGAGATCAACTATATNACACCCTAGTGACAGCTCACGGATTCTTAATAATTTTCTTTATAGTAATACCAATCTTTATTGGGGGTTTTGGGAACTGATTATTACCTTTAATACTCGGGGCACCAGATATAGCATTTCCCCGAATAAATAATCTTAGATTCTGATTAATACCACCATCGTTAATTCTTCTTGTATCATCAGCCGCAGTAGAAAAAGGTGCCGGTACAGGCTGAACAGTATATCCACCACTTTCCAGAAATCTAGCCCATTCTGGACCATCAGTAGATTTAGCCATTTTTTCACTCCACTTAGCTGGTGCCTCATCAATTTTAGGGTCAATTAATTTTATCACCACAATAATTAACATACGATCAAAAGGAATACGACTAGAACGAATCCCCTTATTTGTATGAGCTGTAATTATTACAACCATTCTTCTAGTATTAACCCTTCCAGTTCTAGCTGGTGCTATTACAATACTACTTACAGACCGAAATCTTAATACGTCATTTTTTGATCCTGCTGGAGGGGGGGATCCTGTTTTATATCAACACCTATTTTGATTTTTTGGTCACCCTGAAGTATATATTTTAATTCTTCCAGGCTTTGGAGCCATCTCTCACATTGTAGCTCACAACACCGCCAAACTAGAACCATTTGGTACTTTAGGAATAATTTATGCTATAATTGGAATTGCCGTAGTAGGCTTTATTGTATGAGCCCATCACATATTCACAGTAGGATTAGATGTAGATACACGTGCCTATTTTACGGCTGCCACAATAATTATTGCAGTTCCAACCGGAATCAAAGTATTTAGCTGATTAGCCACAATTCACGGGTCAAAAATTCAATATACCACAACTATATTATGAACACTAGGATTCATTTTTCTATTCACCATGGGAGGGTTAACAGGGGTGTGCCTTGCTAATTCATCTCTTGATATTATACTACATGATACTTATTATGTAGTAGCCCACTTCCACTATGTATTAAGAATAGGCGCAGTATTTGCAATCTTTGCTGCCTTCAACCACTGATTCCCACTATTTACAGGAATAACCCTCCATTCACGATGATCAAAAGTTCACTTCTTTCTAATATTTATTGGTGTAAACTTAACATTTTTCCCTCAACAC
>18182255; Bdellodrilus illuminatus cytochrome c oxidase subunit I (COI) gene, partial cds; mitochondrial gene for mitochondrial product
GCTTGATCATGCATAGTAGGAACTGCTATAAGAGTAATTATTCGAATAGAATTAGCACAACCAGGATCATTACTTAATGACAGTCACCTATATAATACATTAATTACTGCTCATGGATTAATTATAATTTTTTTTATGTTAATGCCTATTTTAATTGGTGGTTTTGGAAACTGATTATTACCATTAATATTAGGTTCACCTGATATAGCATTCCCACGATTAAATAATTTAAGATTTTGACTATTACCTGCATCAATCACTATACTTGTACTTTCAGCATTAACAGAATCAGGTGTAGGTGCAGGATGAACTATCTACCCTCCGTTGTCTTCTCTTCCATTTCATGAAGGCCCTTCTATTGATTTAGCAATTTTTTCTTTACACTTAGCAGGTGCTTCTTCTATTCTAGGTTCACTAAATTTTATAACTACAGTTATAAATATACGTAGATCAGGAATAACTTTAGATAAGACTCCATTATTTGTTTGAGCAACCTTTATTACTGTAATTATATTACTATTATCCTTACCAGTATTTGCTGGTGAATTTACTATATTGTTACTGATCGCAATTTTAATACTTCATTTTTTGATCCTGCAGGAGGTGGGGATCATATTCTATTCCAAAC
>5791603; Xironogiton victoriensis cytochrome c oxidase subunit I gene, mitochondrial gene encoding mitochondrial protein, partial cds
ACTTTATATTTTATATTTGGTGCTTGATCAGGCATAGTAGGAACCGCTATAAGAATTATTATTCGAATAGAGTTAGCTCAACCTGGATCACTTCTTCAAAACAGGCAACTATACAACTCCTTAATTACAGCTCATGGATTAATTATAATTTTTTTTATAGTAATACCTATCTTAATTGGAGGTTTCGGAAACTGATTATTACCTTTAATATTAGGAACACCTGATATAGCTTTTCCCCGACTTAATAATTTAAGATTTTGATTATTACCCTCCTCAATTATTTTATTAATTTCATCTGCTTTAGTGGAATCTGGGGTAGGAAGAGGTTGAACTTTATATCCACCATTAGCTAGACTTCCAGCTCATGAAGGACCCTCTGTCGACCTTGCTATTTTCTCAATTCATTTAGCCGGAGCTTCTTCAATTCTAGGGGCTTTAAATTTTATGACAACTGTAATAAATATACGATGAAGGGGAATAACATTAGACAAAATTCCTTTATTTGTATGAGCTACCTTTATTACAGTAATTATACTTCTTCTTTCTTTACCTGTATTAGCTGGTGCTATTACCATATTATTAACAGATCGAAATTTTAATACTTCATTTTTTGATCCTGCTGGAGGAGGTGACCCTATTCTTTTCCAACAC
>325662783; Isochaetides gianii voucher Ig01 cytochrome oxidase subunit I gene, partial cds; mitochondrial
GACACTTTATTTAATCTTCGGGCTATGAGGGGGAATAGTAGGTACCGGCACTAGACTTCTCATTCGATTAGAATTAGCACAACCAGGGTCCTTTCTAGGGAGGGATCAACTTTATAACACATTAGTAACAGCCCATGGATTCTTAATAATCTTCTTCATAGTAATGCCAATCTTCATTGGTGGATTTGGTAATTGACTTATTCCACTAATATTAGGGGCCCCTGACATGGCTTTTCCACGCTTAAACAACCTTAGATTTTGACTTATACCTCCGTCCTTAATCCTGTTAGTGTCATCAGCCGCGGTAGAAAAGGGGGCAGGAACAGGGTGAACTGTATATCCTCCATTAGCTGGAAATCTAGCACATTCGGGACCCTCTGTAGACCTTGCAATCTTCTCACTTCATTTAGCGGGTGCAGCCTCAATTCTAGGGGCTATCAACTTTATCACGACAATAATTAATATACGATGAAAAGGAATACGCCTAGAACGAATCCCGTTATTTGTGTGATCTGTAATCATTACTGTGGTACTACTTTTACTAACACTACCTGTATTAGCGGGAGCTATTACCATGTTACTTACAGACCGAAATTTAAATACATCGTTCTTCGACCCTGCGGGGGGTGGTGACCCAGTACTGTATCAACATCTATTT
>124053664; Geminosyllis ohma voucher MNCN/ADN 9577 cytochrome oxidase subunit I (COI) gene, partial cds; mitochondrial
GACTTTATATTTTATTATAGGGGTATGAGCCGGTCTTACAGGCACTTCAATAAGGGTGCTAATTCGAACAGAACTTGGCCAACCCGGGTTGTTAATGGGGAGAGACCAACTTTACAATACCCTAGTAACTGCCCATGCATTCCTAATAATCTTCTTTTTAGTAATACCTATTATAATCGGGGGTTTCGGAAATTGACTATCACCTTTAATGCTTGCTGCCCCAGATATAACTTTTCCCCGAATAAATAATATAAGATTCTGATTACTAATCCCCGCCCTAATCCTCCTACTTAGAAGAGCTTTGGTGGAAAGGGGCGCCGGAACAGGTTGAACCGTATATCCACCTTTATCTTCAAATATAGCCCATAGCGGACCCCCCGTAGATATAGCCATCTTTTCATTACATTTAGCCGGTGCAAGATCCATCCTCGGAGCAGCAAATTTCATTGCAACATTAATCAATATGCGCCTAAAAAGACAAAAAACAGATAAAATACCCCTCTTCCCATGATCTGTAATCCTAACAGCGATCCTACTTCTGCTTTCACTACCAGTGTTAGCAGGGGCTATCACCATACTCCTAACAGACCGAAATCTAAACACAACATTTTTTGATAGTGGAGGGGGTGGAGATCCTATCCTATATCAACACCTGTTCT
>145411430; Trachelobdellina glabra cytochrome c oxidase subunit I (COI) gene, partial cds; mitochondrial
ACATTATACTTTATTTTTGGTGCCTGATCAGCTATATTAGGTACTTCAATAAGTATAATTATTCGAACAGAACTATCTCAACCAGGAAGAGTACTTGAAAATGATCAAATTTATAACTCTATAATTACAGCTCATGGATTAATTATAATTTTTTTTATAGTAATACCAATTTTAATTGGTGGATTTGGAAACTGATTAATCCCATTAATAATTGGTGCTCCTGATATAGCATTCCCACGACTAAATAATTTAAGGTTTTGATTATTACCACCTTCATTAATTATACTATTAGGATCTGCATTAGTAGAAACAGGTGTTGGTACAGGATGAACTGTATATCCTCCTTTAGCATCAAATATAGCCCATTCAGGTCCTTCAGTTGATATAGCTATTTTTTCTTTACATTTAGCTGGAGTATCTTCTATTTTAGGAGCTTTAAACTTTATTACTACTGTAATTAACATACGATGAGAAGGTATAAAACTAGAACGGTTACCATTATTTGTATGATCAGTACTAATTACAGTTATTTTATTGTTATTATCATTACCGGTTCTTGCAGCAGCAATTACAATATTATTAACAGATCGAAACTTAAATACAACATTTTTTGATCCAGTAGGTGGTGGAGATCCCATTTTATACCAACATTTATTTTGATTTTTT
>22293650; Paraescarpia cf. echinospica COI gene for cytochrome oxidase I, partial cds, isolate:E1
CTAATTGGAATCTGAACAGGACTAGTAGCCACAAGAATGAGACTCCTAATTCGAGCCGAGCTTGGGCAGCCTGGAACTCTTCTAGGAGACGACCAAATTTATAACTGCCTTATTACCGCCCATGGGCTGTTAATGATATTTTTTGTAGTCCTCCCTATCTTAATAGGGGGATTTGGAAATTGATTAGTTCCCTTAATACTGGGGGCCCCAGACATGGCTTTCCCCCGAATTAATAATCTTGGATTCTGACTTATCCCTCCCGCAGTAATTCTCCTAGTAATATCTGCCTTTATCGAAAAGGGGGCTGGGACAGGATGAACTGTTTATCCTCCTCTAGCTTCTAATATTGCCCATGCGGGGCCATGCATTGATTTAGCTATTTTTGCTCTYCATTTATCGGGGGTATCCTCAATTCTAGCCTCTATCAACTTTATTACAACTGTAATAAATATGCGATATAAAGGTCTCCGACTAGAACGAGTTCCTTTATTTGTATGAAGAGTAAAACTAACTGCGGTTCTTCTTCTTCTCTCAATTCCAGTTCTTGCCGGCGGGCTCACTATACTTCTCACTGAYCGAAATTTAAATACATCCTTCTTTGACCCCGCAGGAGGGGGCGACCCAGTTCTATATCAACACCTATTTTGATTCTTCGGCCATCCTGAAGTATATATTTTAGTGCTGCCGGGATTTGGTTTAATTTCTCATTTAGTAGCCCATCACTCAGCTAAATTAGAACCTTTCGGATCCCTAGGGATGATTTATGCCATAATAGGAATTGGYCTAATTGGATTCCTAGTTTGGGCCCATCACATATTTACTATTGGGATAGATGTAGACACTCGAGCATATTTTACTGCCGCTACTATAATTATCGCTGTYCCAACAGGAATTAAAGTATTTAGATGACTTGCCACAATTCATGGGTCAAAAATTAAATATGACACCCCAATACTATGGGTTCTCGGATTTATTTTCCTATTCACCGTRGGGGGCCTAACCGGAATTGTAGTAGGAAATTGCTCCCTAGATATCATAATACATGACACTTATTACGTAGTAGCTCATTTCCATTATGTCTTAAGACTCGGTGCTGTTTTTGCTATTTTTGGCGGGATCACCCATTACTTCCCTTTATTTACTGGTGTAACTCTTCAC
>316927204; Phytobdella meyeri isolate PHCA cytochrome oxidase subunit I (COI) gene, partial cds; mitochondrial
TTATTTTATTTTTGGTTCATGATCTGCTATAGTAGGAACATCTATAAGTTTAATTATTCGAGTTGAATTATCTCAACCAGGAATACTTTTAGGAGATGATCAAATTTATAATACTTTAGTAACAGCTCATGGTTTAATTATAATTTTCTTTATAGTAATACCTATTTTAATTGGTGGCTTTGGTAATTGATTACTACCATTAATAATTGGTGCCCCTGATATAGCATTTCCACGTTTAAATAATTTAAGATTTTGATTACTTCCCCCTTCCTTAATTTTATTATTATCATCATCAATAGTAGAAAGCGGTGTAGGTACAGGATGAACTATTTATCCACCTCTTGCAGATAATATAGGCCACTCTGGAATATCAGTGGATATAGCTATTTTCTCTCTTCATTTAGCTGGTGTTTCTTCAATTTTAGGTTCATTAAATTTTATTACTACTGTTTTAAATATACGATGAAAAGGTATAAGATCTGATCGTATTCCATTATTTGTTTGATCTGTAGTAATTACTACTATTCTTTTATTATTATCATTACCAGTTTTAGCAGCCGCTATTACAATATTATTATTAGATCGTAATTTAAATACATCATTCTTTGATCCTGTTGGAGGAGGAGATCCTATTTTATTTCAACACTTATTTTGATTTTTTGGTCACCCTGA
>17999872; Trichodrilus sp. SAB-2001 cytochrome c oxidase subunit I (COI) gene, partial cds; mitochondrial
ACCTTATATTTCATTTTAGGGGTTTGAGCAGGAATAATTGGTGCAGGGATAAGTTTATTAATTCGAATTGAATTAACCCAACCAGGATCATTTTTAGGAAGAGACCAGCTATATAATACAATTGTAACAGCCCATGCATTTATTATAATTTTCTTTATAGTAATACCAATATTTATTGGTGGTTTTGGTAATTGATTAATTCCTSTTATATTAGGTGCACCTGATATAGCCTTTCCTCGACTTAATAATTTAAGATTCTGATTACTACCACCTTCTCTAATTCTTCTTCTATCTTCGGCTGCTGTAGAAAAGGGGGCAGGTACAGGATGAACTGTTTACCCTCCTTTAGCCAGAAACTTAGCTCATGCAGGGCCATCAGTAGACCTAGCAATCTTCTCACTACATCTTGCCGGTGCATCATCTATTCTAGGAGCACTAAATTTTATTACAACAGTAATTAATATGCGATGAGGTGGACTACGAATAGAACGAATTCCTTTATTTGTTTGAGCCGCCACAATTACTGTAGTTCTCCTTTTATTATCACTTCCAGTGCTAGCCGGAGCAATTACAATATTATTAACTGACCGAAATTTAAATACATCATTTTTTGATCCAGCGGGGGGGGGAGACCCAATTTTATATCAAC
>150248481; Hormogaster elisae haplotype SIG6 cytochrome oxidase subunit I (COI) gene, partial cds; mitochondrial
GAGCTGGGATAGTCGGTGCCGGCATAAGTCTACTAATTCGAATTGAACTGAGGCAACCAGGCACATTTCTAGGTAGTGATCAACTATATAATACAATTGTAACAGCCCATGCATTTGTAATAATCTTTTTTTTAGTGATACCAGTATTTATTGGTGGATTTGGTAATTGACTACTGCCTCTCATATTAGGTGCCCCAGATATAGCTTTCCCACGACTAAACAACATAAGTTTCTGATTACTTCCACCTTCTCTAATTTTACTTGTATCTTCGGCTGCGGTAGAAAAAGGTGCTGGAACTGGATGAACTGTATATCCGCCCCTAGCAAGAAATTTAGCACATGCTGGACCTTCCGTAGACCTGGCAATCTTTTCTCTTCATTTAGCTGGTGCCTCATCTATTCTAGGTGCTATTAACTTTATTACCACCGTAATTAATATACGATGAAGAGGACTCCGACTAGAGCGAATTCCTCTATTTGTATGAGCTGTAGTAATTACAGTAGTTCTTCTTCTTCTATCTTTACCAGTATTAGCAGGAGCCATTACTATGTTATTAACAGACCGAAACTTAAATACTTCGTTCTTTGATCCTGCTGGTGGTGGAGATCCAATTCTATATCAACATCTATTTTGATTTTTTGGTCACC
>33330095; Chaetogaster diaphanus isolate CHAdiapop cytochrome oxidase subunit I (COI) gene, partial cds; mitochondrial gene for mitochondrial product
AGAGTANGAGCAGGAATAATTGGTACNGGAACTAGAATACTAATTCGAATTGAACTATCTCAACCTGGTTCATTCTTAGGAAGAGATCAACTATATAACACTCTAGTTACCGCACATGCATTTCTAATAATTTTCTTTTTAGTAATACCTGTATTTATTGGAGGATTTGGAAATTGACTTCTTCCACTAATATTAGGAGCACCAGATATAGCTTTCCCACGTTTAAACAATTTAAGATTTTGATTATTACCTCCCTCACTAATTTTATTAATCTCATCTGCCGCTGTAGAAAAAGGTGCAGGTACAGGATGAACTGTTTACCCTCCTCTATCAAGGAATCTTGCTCATGCAGGACCTTCAGTTGACATAGCAATTTTTTCTNTACANTTAGCAGGGGCTTCATNTATTNTAGGAGCAGTTAATTTTATTACTACAACAATTAACATGCGATGAAATGGAATACGANTAGAACGTCTACCATTATTTGTATGAGCAGTANTATTAACAGTTATTCTTCTATTACTATCACTACCAGTTCTTGNTGGGGCTATTACTATATTATTAACAGATCGAAACCTAAACACCTCTTTCTTTGACCCAGCTGGTGGTGGAGACCCTATTTTATACCAACATTTATTCTGATTCTTCGGTCATCCAGAAGTATATATTTTAATTTTACCAGGATTCGGAGCAATTTCTCATATTGTAGCACATAATACAGCAAAATTAGAACCTTTCGGTACTTTAGGAATAATTTATGCTATAGTCGGAATTTCTATTGTAGGATTTATTGTATGAGCACATCACATATTTACTGTTGGTATAGACGTAGATACACGTGCATATTTTACAGCCGCAACAATAATTATTGCTGTTCCTACAGGAATTAAAGTATTTAGGTGACTAGCTACTATTCACGGATCTAAAATTGAATATACATCAACTATAATATGAGCCGTAGGATTTATTTTTCTATTTACTGTAGGGGGACTAACAGGAATTGTACTATCTAATTCTTCTTTAGATATTATTCTTCATGATACTTATTATGTAGTTGCTCATTTCCACTATGTACTAAGAATAGGAGCAGTATTTGCTATATTTGCAGCCATTAACCATTGATTTCCACTTATGTTTGGAGTAACACTTCATTCTCGATGAACTAAAGCTCAATTTATTCTAATATTCCTAGGTGTAAATATTACATTTNNCCCTCCACAC
>124053700; Streptosyllis bidentata voucher MNCN/ADN 9599 cytochrome oxidase subunit I (COI) gene, partial cds; mitochondrial
TACTTTATATTTTATTTTAGGAGTTTGATCTGGTTTACTTGGAACTTCAATAAGAATTTTAATTCGTTCTGAGTTGGGGCAGCCTGGTTCTTTTTTAGGGAGAGATCAAATTTATAATACAATTGTTACAGCTCATGCTTTTCTTATGATTTTTTTTCTTGTTATACCTGTGATAATTGGTGGTTTTGGTAATTGGTTAGTACCTTTAATACTAGGAGCCCCTGATATAGCTTTTCCTCGTATAAATAATATAAGATTTTGGTTACTCCCGCCTTCTTTAACTTTACTAGTAATGAGAGCTATTGTTGAAAAGGGAGCTGGGACCGGATGAACTGTTTACCCTCCTTTATCAAGAAATATTTCTCATAGTGGCCCTTCAGTTGATTTAGCTATTTTTTCATTACATTTAGCTGGTGCAAGATCTATTTTAGGAGCAGCTAATTTTATTACAACTGCAATTAATATACGTTGAAAGGGTATACGTTTAGAGCGATTGCCTTTATTTGTTTGAGCTGTTAAGATTACTGCAATTTTATTACTTTTATCATTGCCAGTTTTAGCAGGGGCTATTACTATACTTTTAACTGATCGTAATTTAAACACTTCTTTTTTTGATCCTGCTGGGGGTGGTGACCCAATTTTATACCAACATTTATTTT
>374429052; Mimobdella japonica mitochondrial COI gene for cytochrome c oxidase subunit I, partial cds, specimen_voucher: KUZ<JPN>:Z179
AACTTTATACTTTATTCTTGGGGCCTGGTCAGCTATAGCCGGAACAAGAATAAGAGTTATTATTCGAATAGAGCTAGCACAACCCGGCTCATTATTAGGAAATGATCAAATCTATAATACCATTGTAACCGCCCATGGATTAGTAATAATTTTTTTCATAGTTATACCTATTTTAATTGGAGGGTTTGGTAACTGATTGCTGCCATTAATAATTGGCGCCCCAGACATAGCATTCCCACGACTAAACAATCTAAGATTCTGACTACTTCCTCCCTCTATAATTATACTAGTCTTTTCTGCTTTTATCGAAAATGGTGTTGGGACAGGATGAACTGTTTACCCACCACTAGCTCTCAATATAGCTCATTCTGGCCCTTCAGTAGATATGGCCATCTTCTCCCTTCATCTAGCAGGTGCTTCCTCTATTCTAGGATCCCTAAATTTCATTTCTACAGTAGTAAACATGCGATGAAAAGGTATGACACCAGAACGAATCCCATTATTTGTATGGTCTGTAGTAATTACCACAGTCCTTCTTCTTCTCTCCTTACCAGTTCTAGCCGCAGCTATCACAATACTCCTTACAGATCGAAATTTAAATACATCCTTCTTTGACCCAGTTGGTGGAGGAGACCCAATCTTATTTCAACACTTATTCTGATTTTTTGGTCACCCAGAAGTATATATTCTAATCCTTCCTGGCTTTGGCGCAATCTCCCATATTGTAACACACAGATCAATAAAAACAGAAGCTTTCGGTACACTTGGTATAATTTATGCCATACTAGGAATTGCTATCTTAGGTTTTATTGTATGAGCTCATCATATATTTACTGTCGGGCTTGATGTGGATACACGAGCATACTTTACTGCAGCAACTATAGTAATTGCAGTTCCAACAGGAGTTAAAGTATTTAGCTGACTAGCTACAATATATGGAGCAAAAGTAATTTATACTCCAGCTATAATATGAACAATGGGATTTATTTTCCTTTTTACCATGGGTGGTCTAACAGGTATTGTTTTATCAAACGCCTCCCTAGACGTCATACTCCATGATACATATTATGTAGTTGCCCACTTTCATTATGTTCTAAGAATAGGTGCAGTATTTGCTATCTTTGCAGCATTTAACCACTGATTTCCCCTACTGACTGGTATAGGATTAAACCCCCAGTTATCAATAATTCAATTCTACTCAATGTTCTTAGGTGTTAATGTAACATTTTTTCCTCAGCATTTTTTAGGCTTAAGAGGTATGCCACGA
>89521078; Beringobdella rectangulata cytochrome c oxidase subunit I gene, partial cds; mitochondrial
ACTTTATATTTTATTTTTGGAGCTTGATCAGCAATATTAGGTACCTCAATAAGATTTATTATTCGATCTGAATTATCTCAACCAGGTAATTTATTAGAAAATGATCAAATTTATAATTCTATAATTACAGCTCATGGACTTATTATAATTTTTTTTATAGTTATACCAATCCTAATTGGAGGATTTGGAAACTGGTTAATTCCTTTAATAATTGGAGCTCCTGACATAGCTTTTCCTCGTCTTAACAATTTAAGCTTTTGACTCTTACCTCCATCATTAATTATATTATTGGGGTCCTCAATAGTAGAAAGAGGAGCTGGTACAGGTTGAACAGTTTACCCACCTTTAGCATCTAATATATCACACTCAGGCCCATCAGTTGATATAGCAATTTTTTCTCTTCATTTAGCAGGGGTATCCTCTATTTTAGGTGCTTTAAACTTTATTACTACAGTACTTAATATACGATGAGAAGGATTAAAATTAGAGCGAATGCCCTTATTTGTATGATCAGTGTTTATTACGGTTGTATTATTATTATTATCTCTTCCAGTATTAGCAGCAGCTATTACTATACTATTAACTGATCGTAATTTAAACACAACTTTTTTTGATCCTGTGGGTGGAGGAGACCCTATTTTATATCAACATTTATTCTGATTTTT
>300792718; Parougia eliasoni voucher SMNH106089 cytochrome oxidase subunit I (COI) gene, partial cds; mitochondrial
CATAAAGATATTGGAACTTTATATCTTTTATTTGGTGCTTGAGGTGGTCTCCTTGGAACAAGAATAAGACTTATAATTCGAGTAGAATTGGGGCAACCTGGGAGATTTATAAATAATGACCAATTATATAATACTATTGTTACTGCTCACGCATTCTTAATAATTTTTTTTTTAGTAATACCTGTAATAATTGGGGGATTCGGAAATTGATTAGTCCCATTAATATTAGGCGCACCTGATATAGCATTCCCTCGATTAAACAATATAAGATTTTGGCTACTTCCTCCTTCCTTATCTCTTCTTGTTATATCTGCAATTGTAGAAAAAGGAGTAGGAACTGGATGAACAGTTTACCCTCCTCTATCTAGTAATATTTCTCACGCAGGTCCTTCAGTAGATCTCGCTATTTTTTCTCTCCATTTAGCGGGAGTCAGATCTATTTTAGGTGCATTAAACTTTATCACAACTATTATTAATATACGGTTTAATGGTATACGTTTAGAACGAATTCCTCTTTTTGTTTGGTCAGTAAAAATTACTGCTGTTCTTCTCCTTCTATCACTTCCTGTTCTAGCAGGAGGAATTACTATACTTTTAACAGACCGTAATTTAAACACCACATTCTTCGACCCGGCTGGGGGAGGTGATCCTATTCTCTATCAACATTTATTTTGATTCTTCGGA
>305653951; Nereimyra aphroditoides voucher BIOUG<CAN>:NUNAV-0100 cytochrome oxidase subunit 1 (COI) gene, partial cds; mitochondrial
ACTCTCTATTTTATTTTTGGGGCTTGAGCAGGCTTACTCGGAACATCTATAAGCCTATTAATTCGTGCAGAACTAGGACAACCCGGAGCCCTTCTAGGAAGAGACCAGCTCTATAACACTATCGTTACAGCCCACGCGTTCCTAATAATCTTTTTCTTGGTTATACCTGTTATAATTGGCGGATTCGGAAACTGACTAGTCCCCTTAATACTAGGACTTCCAGATATAGCTTTTCCCCGAATAAACAACATAAGTTTCTGACTTCTTCCCCCCTCACTAACCCTACTAGTAGCATCTGCCGCAGTAGAAAAGGGAGTTGGTACGGGGTGAACCGTATACCCCCCCCTCGCTAGAAACATTGCACACGCCGGCCCATCTGTTGATTTAGCGATCTTCTCGCTGCATCTAGCAGGGATCTCGTCTATTTTGGGGGCCGTGAACTTTATTACCACTATCATTAACATGCGCTCTAAAGGATACCGCCTAGAACGAGTTCCCTTATTTGTCTGAGCCGTGAAAATCACAGCAATTCTTCTTCTTCTATCACTTCCCGTTCTAGCAGGAGCTATTACGATATTACTAACAGACCGCAACCTAAACACATCTTTCTTTGACCCAGCAGGAGGCGGAGACCCAGTTCTATACCAGCACTTATTC
>289470493; Aglaophamus pulchra voucher MB36000129 cytochrome oxidase subunit I (COI) gene, partial cds; mitochondrial
TCATAAAGATATTGGAACCCTCTATTTTATTTTTGGAATCTGGGGCGGGCTATTAGGCACCTCTATAAGCCTACTAATTCGGGCAGAATTGGGTCAACCGGGGGCCCTTTTAGGAAGAGATCAACTATATAACACCATTGTTACAGCTCATGCCTTTCTTATAATTTTCTTTCTCGTAATACCCGTAATAATTGGTGGGTTTGGCAACTGACTAGTTCCCCTAATATTAGGGGCGCCAGATATAGCTTTCCCTCGACTAAATAATATATCCTTCTGATTATTACCACCTTCTCTTACCCTTTTAGTAATATCTGCCGCCGTAGAAAAAGGAGTAGGGACCGGCTGAACCGTATACCCCCCTCTATCAAGAAATATTGCCCATGCGGGCCCCTCTGTAGATTTAGCAATTTTCTCTCTCCATCTAGCGGGGGCTTCCTCTATTCTGGGCGCAGTAAATTTCATTACCACAGTAATAAATATACGGTGAAAAGGCCTACGCTTAGAACGAGCCCCCTTATTTGTGTGGGCAGTAAAAATTACAGCAATTTTACTACTTCTATCACTCCCAGTATTAGCCGGGGCCATTACTATACTACTGACCGATCGTAACCTAAACACTTCCTTCTTCGACCCCGCGGGAGGGGGGGACCCCATTCTATATCAACACTTATTTTGATTCTTCGGACA
>304416650; Platynereis sp. CMC02 voucher BIOUG<CAN>:BAMPOL0088 cytochrome oxidase subunit 1 (COI) gene, partial cds; mitochondrial
TATTTTATTTTTGGTATATGATCAGGTCTTCTAGGCACCTCAATAAGACTTCTTATTCGGGCAGAATTAGGTCAACCGGGCTCATTACTGGGCAGAGATCAACTATATAACACAATCGTCACAGCTCATGCTTTTCTAATAATTTTCTTTTTGGTAATACCAGTAATAATTGGGGGGTTTGGTAATTGACTTGTTCCCCTCATATTAGGGGCACCCGACATAGCATTTCCTCGATTAAATAATATAAGGTTTTGACTTTTACCTCCTTCTCTAACTCTCCTTCTATCAAGAGCAGCCGTTGAGAAAGGAGTGGGAACAGGTTGAACTGTATATCCTCCCTTATCTAGAAATATTGCTCATGCAGGGCCATCAGTTGACCTAGCAATTTTTTCTCTTCACCTAGCAGGTGTTTCATCCATTATAGGGGCGGTAAACTTTATTACAACAGTTATTAATATACGCTCTAAAGGTTTACGGTTAGAACGGGTCCCTTTATTTGTATGATCCGTAGTTATTACCGCAGTTTTACTATTATTAAGACTTCCCGTATTAGCTGGAGCTATTACTATGTTATTAACAGATCGAAATCTGAATACTGCATTTTTTGATCCAGCTGGAGGAGGGGATCCCATTCTATATC
>299555649; Scoloplos sp. CMC04 voucher BIOUG<CAN>:09PROBE-01141 cytochrome oxidase subunit 1 (COI) gene, partial cds; mitochondrial
GGAACAATATACATTATCTTTGGAGTTTGATCTGGCCTTCTGGGGACATCAATAAGAGTCCTTATTCGAACAGAATTAGGTCAACCCGGGTCTCTCCTAGGGAGAGATCAACTATATAATACTATTGTCACAGCCCACGCTGTCCTTATAATTTTCTTCTTAGTAATGCCTGTCCTTATTGGAGGATTTGGCAACTGATTAGTACCCTTAATACTAGGAGCCCCTGACATGGCTTTTCCTCGAATAAATAATATAAGATTCTGACTCCTCCCCCCCTCTCTAATTCTTCTAGTAATGTCAGCAGCCGTAGAAAAAGGAGCCGGAACAGGATGAACTGTTTATCCCCCTCTTTCAAGAAACCTGGCACATTCAGGCCCATCAGTAGACATAGTAATTTTTTCTCTTCATCTTGCAGGTGCTAGATCAATTCTCGCATCAATCAACTTTATTACTACAGCAAAAAAACTTCGATCGGGAGTATCTTTATCAGCTACCCCTTTATTTGTTTGATCAGTTAAAATTACAACCATTCTACTACTCCTTTCACTCCCAGTCCTAGCAGGAGCTATTACCATACTTCTCACAGACCGAAATCTAAATACCGCATTCTTTGACCCTTCAGGGGGAGGCGACCCCGTCCTATTCCAACATCTCTTT
>16151106; Glossiphonia elegans cytochrome c oxidase subunit I (COI) gene, partial cds; mitochondrial
ACATTATATTTAATTTTAGGTGCTTGAGCTGCAATAGTAGGAACTGCAATAAGAATTATTATTCGTATCGAATTAGCNCAACCAGGATCTTTCTTAAATAATGATCAATTATATAACTGTATTATTACCGCTCATGGATTAATCATAATTTTTTTTATAGTAATACCTATTTTAATTGGAGGTTTTGGAAATTGATTAATTCCATTAATATTAGGAGCGCCAGACATAGCATTTCCACGACTAAATAATTTAAGTTTTTGATTATTACCCCCATCTATAATTTTACTCGTCACTTCTGCTCTTGTAGAAAAAGGAGTAGGTACAGGATGAACAGTTTATCCTCCATTAGCAGCAAATTTAGCTCATTCAGGACCATCAGTAGATTTAGCTATTTTTTCATTACATTTAGCAGGTGCTTCTTCTATTTTAGGTTCATTAAATTTTATTACTACTATTATTAATATACGATGACAAGGTATAACATTAGAACGTTTACCTTTATTTATTTGGGCTGTATTTATTACAGTTATTCTACTATTATTATCATTACCTGTATTAGCAGCAGCTATTACTATATTATTAACTGATCGAAACTTAAATACATCTTTTTTTGATCCTATAGGGAGTGGAGATCCAGTACTTTACCAACATTTATTTTG
>304416064; Bylgides macrolepidus voucher BIOUG<CAN>:BC015 cytochrome oxidase subunit 1 (COI) gene, partial cds; mitochondrial
ATATTTTATTTTTGGCACATGATCCGGTCTTTTAGGAACCTCAATAAGACTACTTATTCGTGCCGAACTTGGCCAACCTGGCTCTCTATTAGGGAGAGACCAACTATACAACACTATTGTTACAGCCCACGCTTTTTTAATAATTTTCTTTCTTGTTATACCTGTGTTAGTAGGGGGGTTTGGAAATTGATTAATCCCATTAATATTAGGAGCTCCTGATATAGCTTTCCCACGACTAAATAATATAAGATTTTGGTTATTACCCCCTTCTTTAATTCTTTTACTATCATCAAGAGCTGTAGAAAAAGGAGTTGGGACAGGATGGACTGTTTACCCTCCTTTATCCTCAAATATTGCCCATGCAGGCCCTTCTGTTGACCTGGCTATTTTTTCTCTTCATATTGCCGGAGTTTCTTCTATTCTAGGGGCTTTAAATTTTATTACAACTGTTATTAACATACGGTATAAAGGCCTACGTCTTGAACGTGTCCCTTTATTTGTTTGGGCAGCTAAAATTACAGCAATCCTCCTATTACTTTCACTACCAGTCTTAGCCGGTGCTATTACTATACTATTAACTGACCGTAACCTAAACACAGCATTCTTTGACCCTGCAGGAGGGGGGGACCC
>305653125; Aphroditella hastata voucher BIOUG<CAN>:HUNTSPOL0387 cytochrome oxidase subunit 1 (COI) gene, partial cds; mitochondrial
CTCTATATTTTATTTTTGGTACTTGATCAGGCCTCCTTGGTACATCAATAAGTCTACTAATTCGTGCTGAATTAGGCCAACCCGGAGCCTTACTAGGAAGAGACCAATTATACAACACAATCGTAACCGCTCATGCTTTTCTAATAATTTTCTTTCTTGTAATACCAGTTCTAATTGGCGGATTTGGCAATTGATTAATCCCACTTATATTAGGAGCGCCAGACATAGCTTTTCCTCGTCTAAATAACATAAGATTCTGACTTTTACCCCCCTCCCTAACTCTACTACTCGCCTCGGCTGCAGTAGAAAAAGGGGTTGGTACCGGATGAACAGTATATCCCCCACTATCATCTAATATTGCCCATGCAGGCCCCTCTGTAGATTTAGCTATTTTCTCCCTACATATTGCAGGGGCCTCTTCCATCCTTGGAGCCCTAAATTTTATTACTACCGTAATTAATATACGATGAAAAGGTCTACGTCTAGAACGTGTTCCTCTATTTGTATGATCTGCAAAAATTACAGCCATTCTACTACTTCTTTCCTTACCAGTACTTGCTGGAGCAATCACTATACTATTAACTGACCGAAATTTAAATACTGCTTTCTTTGACCCTTCAGGGGGTGGGGATCCAATCCTTTATCAACACCTGTTT
>314947187; Deinodrilus gorgon cytochrome c oxidase subunit I (COI) gene, partial cds; mitochondrial
AAAGATATTGGAACACTATATTTTATCTTAGGAGTTTGAGCAGGTATGATCGGAGCCGGAATAAGACTATTAATCCGAATCGAATTGAGCCAACCTGGAGCCTTCCTAGGAAGCGATCAATTATATAATACAATTGTTACAGCACACGCATTTCTAATAATCTTCTTTTTAGTAATACCAGTATTTATTGGGGGGTTTGGAAACTGACTACTTCCATTAATACTAGGAGCACCAGACATAGCATTTCCACGACTTAATAATATAAGATTCTGATTGTTGCCCCCATCTCTAATTCTTCTAGTATCCTCTGCAGCCGTCGAAAAAGGAGCTGGAACAGGATGAACAGTATATCCTCCCCTAGCTAGAAATATTGCCCATGCTGGTCCATCAGTAGATCTAGCAATTTTCTCACTCCATCTAGCAGGTGCATCATCTATTTTAGGAGCAATCAACTTTATTACAACTGTAATTAATATGCGATGAACAGGTCTACGACTAGAGCGAGTTCCTTTATTTGTATGAGCTGTATTAATTACAGTAGTACTTCTTCTTCTATCCTTACCAGTACTAGCTGGTGCCATTACCATACTCCTTACAGACCGAAATCTAAATACCTCATTCTTTGATCCCTCAGGAGGGGGAGATCCCATTCTATATCAACACTTATTTTGATTTTTTG
>307549040; Virchowia clavata cytochrome oxidase subunit I (COI) gene, partial cds; mitochondrial
TACTTTATATTTTATCTTGGGGATATGATCTGGATTATTAGGTACTTCTATAAGAATTTTAATTCGTGCAGAATTAGGCCAACCCGGATCTTTATTAGGAAGAGATCAACTTTATAACACAATTGTTACAGCCCATGCTTTCTTAATAATTTTTTTTTTAGTAATACCTGTAATAGTAGGTGGATTTGGAAATTGATTAATTCCTCTTATTTTAGGAGCACCTGATATAGCATTTCCACGTTTAAATAATATAAGATTTTGATTACTACCTCCCTCACTAATATTATTAATTATAAGAGCTACTGTAGAAAAAGGAGTAGGCACTGGGTGAACAGTTTACCCACCTTTATCTTCTAATATTGCTCATAGTGGCCCACCAGTAGATTTAGCAATTTTTTCTCTTCATTTAGCAGGAGTATCATCTATTTTAGGAGCAATAAATTTTATTACAACTATTATAAATATACGACCTAAATCAATATTATTAGAACGACTTCCTTTATTTATTTGAGCAATAAAAGTTACAGCAATTTTATTACTTTTATCTTTACCAGTATTAGCAGGAGCAATTACTATATTATTAACTGACCGTAATTTAAATACTGCTTTTTTTGATCCTGCTGGGGGTGGTGATCCTATCTTATACCAACACCTATTT
>292807273; Lumbricus sp. BOLD:AAB1518 voucher EW-ECO-0285 cytochrome oxidase subunit 1 (COI) gene, partial cds; mitochondrial
AACCCTATACTTCATTCTTGGAGTATGAGCTGGAATGGTGGGAGCCGGAATAAGACTTCTTATCCGAATCGAACTAAGCCAGCCTGGTGCATTCTTGGGCAGAGACCAACTCTATAATACAATTGTTACAGCACATGCATTTGTTATAATCTTCTTCTTAGTTATACCAGTATTCATTGGTGGATTCGGAAACTGACTTCTTCCCCTAATACTTGGAGCTCCTGACATAGCATTTCCTCGTCTAAACAATATAAGATTTTGATTACTACCCCCCTCTCTTATTCTCCTAGTCTCCTCTGCAGCCGTCGAAAAGGGGGCTGGAACTGGATGAACAGTATACCCCCCTCTCGCTAGAAATCTTGCTCATGCGGGACCATCAGTAGACCTAGCTATTTTTTCTCTACACTTAGCTGGTGCATCCTCAATTCTAGGAGCTATTAATTTTATTACCACAGTAATTAATATACGATGAAGAGGATTACGATTGGAACGAGTCCCCTTATTTGTGTGAGCTGTTCTAATTACTGTAGTTCTCCTTCTTCTATCCCTACCAGTCCTAGCTGGAGCAATTACAATACTACTAACTGACCGAAATCTAAATACGTCATTTTTTGACCCTGCGGGGGGGGGAGACCCTATCCTATATCAACATCTCTTC
>304416532; Pholoides asperus voucher BAMPOL0343 cytochrome oxidase subunit 1 (COI) gene, partial cds; mitochondrial
ACTTTATTTTTGGCACATGGTCAGGACTTCTTGGAACTTCAATAAGTCTCCTTATTCGTGCTGAACTTGGCCAACCAGGCGCGCTTTTAGGTAGTGATCAACTCTACAACACTATTGTTACCGCCCACGCTTTTTTAATAATTTTCTTTCTTGTCATGCCAATTCTAGTAGGAGGGTTTGGAAACTGACTAATTCCTTTAATACTCGGAGCACCTGATATAGCTTTCCCTCGTTTAAATAACATAAGATTTTGACTTCTTCCACCATCTCTAATCCTTCTATTATCCTCTAGAGCAGTAGAAAAAGGAGTAGGCACTGGATGAACTGTCTACCCTCCACTCTCTGCAAATATTGCTCATGCCGGTGCATCAGTAGATTTAGCAATTTTCTCACTCCATATCGCTGGTGTATCTTCTATTTTAGGCGCTTTAAATTTTATTACTACAGTTATCAACATACGACATAAAGGGCTTCGCTTAGAACGAGTGCCCCTATTCGTTTGATCCGCAAAAATCACAGCTATTCTTCTTCTTTTATCACTTCCAGTTCTAGCAGGCGCAATCACAATACTACTCACCGATCGAAATCTAAACACTGCTTTTTTTGACCCTGCTGGTGGTGGCGACCCTGTTTTATACCAACATTTATTC
>299555443; Aricidea nolani voucher 09PROBE-08403 cytochrome oxidase subunit 1 (COI) gene, partial cds; mitochondrial
GGAACCATATACTTTCTTTTTGGTGTATGGGCCGGCTTACTCGGAACAACCATAAGACTATTAATTCGAATTGAACTTGGTCAACCCGGCGTATTTATCGGTAACGACCAAATCTATAATGTCCTCGTCACCGCTCACGCATTCCTAATAATTTTCTTCCTTGTTATGCCCGTTTTTATCGGCGGGTTTGGCAATTGATTAGTCCCATTAATATTAAGGGCCCCCGACATAGCTTTCCCCCGGATAAATAATATAAGATTTTGACTTTTACCCCCTTCTTTAATCTTACTTCTCTTCTCGGCCGCAGTAGAAGGGGGCGTCGGCTCTGGATGAACGGTTTATCCCCCCTTATCCAACAATTTGTTTCACTCTGGGCCCGCAGTAGACCTAGCTATTTTCTCCCTCCACTTAGCAGGGGTCTCATCTATTTTAGCCTCCATTAATTTTATTACAACAGCAAAAAATATGCGCCCGAAAGGTATAACATCTGGCCGAATACCCTTATTTGTATGGTCTGTAGCAATTACCGCAGTTCTTCTTGTTCTCGCACTGCCCGTTCTTGCCGCAGCAATTACAATGCTCCTTACCGACCGTAACTTTAATACTACTTTCTTTGACCCAATGGGAGGAGGAGACCCCGTTCTATTCCAGCATCTT
>301298671; Potamilla cf. neglecta CMC-2010 voucher OD127 cytochrome oxidase subunit 1 (COI) gene, partial cds; mitochondrial
GGATCTGATCAGGGTTACTTGGCACTGCCATAAGGGTCCTGATCCGAACAGAACTCGGGCAACCTGGATCCCTTTTAGGAAGTGACCAACTGTATAACACTATTGTTACCGCCCACGCTTTTCTTATAATCTTTTTCTTAGTTATACCTGTATTTATCGGGGGATTTGGTAATTGGTTGCTGCCTCTTATACTCGCTACCCCCGATATAGCTTTCCCTCGCCTAAATAACATAAGATTTTGGTTTCTGCCCCCCTCTTTATTCCTTCTTCTTTCATCCTCTATTGTAGAAAAAGGGGCCGGTACTGGATGAACGGTGTACCCCCCCCTATCTAGTAATATCGCACACGCAGGACCCTCAGTAGACCTCGCTATCTTCTCATTACATTTAGCTGGGGTGTCTTCCATCCTGGGAGCTCTTAATTTTATTACAACTGTAATAAATATGCGAGCTTCTGGACTCACTCTCGAACGAGTGCCGTTATTTGTTTGAGCCGTAAAAATTACAGTTATTCTTCTTCTTTTATCTCTCCCTGTTCTTGCAGGAGCTATCACTATGCTTCTAACAGACCGAAATTTTAATACAACATTTTTTGACCCCACAGGGGGAGGAGACCCCATTCTATACCAGCATTTATTT
>384383008; Cryptonome conclava voucher SIO:BIC A2383 cytochrome oxidase subunit I (COI) gene, partial cds; mitochondrial
AAAGATATTGGCACCATATATTTAATCTTTGGCGTATGAGCAGGCCTTCTGGGAACCTCAATGAGAATTCTAATTCGAACTGAACTCGGACAGCCAGGATCCTTTCTAGGAAGTGATCAATTATATAACACTATCGTTACCGCACACGCGTTTTTAATAATCTTTTTTCTAGTTATACCAATAATAATTGGAGGATTTGGAAACTGACTCGTACCATTAATACTAGGGGCCCCGGACATAGCATTCCCTCGACTTAATAACATAAGATTCTGACTACTTCCGCCCTCATTGACCCTTCTAGTGTTCTCCGCCGCAGTAGAAAAAGGAGCAGGAACAGGATGGACAGTCTACCCTCCTCTCTCAAGAAACCTGGCCCACGCAGGACCCTCTGTAGACTTAGCGATTTTCTCACTTCACCTTGCGGGAGTTTCCTCAATTTTAGCCTCCTTAAACTTTATTACCACAACCATTAATATGCGATCAAAAGGGATACGAATGGAACGAGTTCCCTTATTCGTCTGATCTGTCCTAATTACCGCAATCCTCCTCCTACTATCACTTCCTGTGCTAGCCGGAGCGATCACCATACTACTCACAGATCGAAACCTGAACACAGCCTTCTTCGACCCAGCAGGAGGGGGCGACCCAGTACTATACCAACACCTATTCTGATTTTTTGG
>18182283; Triannulata magna cytochrome c oxidase subunit I (COI) gene, partial cds; mitochondrial gene for mitochondrial product
GCATGATCAGCTATAGTTGGAACAGCTATAAGAGTTATAATGCGGATAGAATTAGCTCAACCTGGATCATTATTAAATAACGGCCAGTTATATAACTCATTAATTACAGCACATGGATTAATTATAATTTTTTTTGTAGTAATACCTATTTTAATTGGAGGATTTGGTAATTGACTATTACCATTAATATTAGGGTCACCAGATATAGCATTCCCNCGATTAAATAATTTAAGATTTTGACTTNTACCTTCATCACTTATTATATTATCTTCATCTGCATTAGTTGAATCAGGAGTTGGAGCAGGGTGAACTGTATATCCTCCATTATCTGCCATTCCATATCATGAAGGGCCATCAGTNGATTTAGCAATTTTTTCTTTACATTTAGCAGGAGCTTCTTCAATTTTAGGAGCCTTAAANTTTATCACTACTGTTATAAATATACGATGATTAGGTATAACATTAGATCNNGTACCATTATTCGTATGAGCANCTTTTATTACAGTAATCATACTTTTACTATCTTTACCAGTATTTGCAGGAGCAATTACTATATTATTAACAGACCGAAATTTTAATACTTCATTCTTTGACCCAGCAGGAGGTGGAGACCCAGTTTTATTACAAAC
>304416792; Syllis alternata CMC05 voucher BIOUG<CAN>:BAMPOL0119 cytochrome oxidase subunit 1 (COI) gene, partial cds; mitochondrial
ATTTTATCTTTGGTACCTGATCCGGCTTATTAGGAACCTCAATAAGCATATTAATTCGAGCAGAACTAGGACAAACAGGTTCACTTTTAGGAAGAGACCAACTTTATAACACAATTGTAACTGCCCATGCATTTTTAATAATTTTCTTTTTAGTAATACCAGTAATAATTGGTGGATTCGGAAATTGATTAATCCCATTAATATTAGGAGCTCCAGATATAGCTTTTCCTCGTTTAAATAATATAAGATTTTGGTTACTCCCACCTTCTCTTATTTTATTATTAGCAAGAGCCACTGTAGAGAAAGGAGTAGGAACTGGATGAACCGTTTATCCGCCCTTGGCGAGGAATATTGCCCATGCTGGTCCCTCTGTAGACCTAGCAATTTTTTCCCTTCATCTAGCAGGTATCAGCTCAATCCTAGGGGCATTAAATTTTATTACCACTATAATTAATATACGATCAAAAGGCTTACGTTTAGAACGAATGCCTTTATTTATCTGATCAGTTAAAATTACAGCCGTCTTACTTTTATTATCCTTACCAGTTTTAGCCGGGGCTATTACTATACTTTTAACAGATCGTAACCTAAATACTGCATTTTTTGACCCTGCAGGTGGAGGTGACCCCATTTTATACCAA
>227967736; Acrocirridae gen. 1 sp. 1 KJO-2009 isolate PB51 cytochrome oxidase subunit I (COI) gene, partial cds; mitochondrial
TCTATTTTATTCTAGGAATTTGAGCAGGGCTAATAGGGACTACAATAAGAGTTTTGATTCGAGCAGAACTAGCTCAACCAGGATCTTTTCTTGGTAGGGATCAAATCTATAATGTTCTCGTAACCGCCCATGCCTTTTTAATAATTTTTTTCTTAGTTATACCTATTTTTATTGGGGGGTTTGGAAACTGACTTCTACCTCTTATACTAGGCTGCCCTGATATAGCATTCCCGCGGATAAATAATATAAGATTTTGACTTCTACCAGCATCCTTACTGCTTTTATTATCCTCTGCTGCAGTAGAACAAGGAGCCGGAACTGGATGAACAGTATATCCCCCCCTTGCAGCAAATATTTCCCACAGGGGCCCTTCAGTAGACCTCGCAATTTTCTCCTTACATTTGGCCGGGGTATCTTCAATTTTAGGCTCAATTAACTTTATTACTACAGTTCGTAATATACGACCTAAAGGTATAACCTCTGAACGTATTCCTCTATTTGTTTGAGCAGTTGTTTTAACCACCGTCCTATTATTACTTTCTCTCCCAGTATTGGCTGGCGGCATTACAATACTTCTCACAGACCGTAATTTAAATACCTCTTTCTTTGACCCAAGAGGAGGAGGGGACCC
>304416330; Malmgreniella nigralba voucher BIOUG<CAN>:BAMPOL0034 cytochrome oxidase subunit 1 (COI) gene, partial cds; mitochondrial
CTTTATACTTCATTTTTGGTACATGGTCAGGCCTTTTAGGTACTTCAATAAGTCTATTGATTCGTGCTGAATTAGGACAACCTGGATCACTTTTAGGTAGAGATCAGCTTTACAATACAATTGTTACTGCTCATGCTTTCTTAATAATTTTCTTTTTAGTTATGCCAGTTCTGGTAGGAGGTTTTGGAAACTGATTAATTCCTTTAATATTAGGAGCTCCTGATATAGCTTTCCCACGTCTTAATAATATAAGGTTTTGGCTTTTACCTCCTTCTTTAATTTTACTTTTATCATCTAGTGCAGTAGAAAAAGGAGTTGGGACTGGTTGAACGGTCTATCCTCCTCTTGCATCTAATATTGCTCATGCTGGGCCCTCAGTAGACTTAGCTATTTTTTCTCTACATATTGCAGGAGTTTCTTCAATTTTAGGAGCTTTAAATTTTATCACAACTGTTGTTAATATACGATATAAAGGACTTCGACTAGAACGTGTCCCTTTATTTGTATGAGCTGCTAAAATTACTGCCATTCTTTTACTTCTTTCTCTACCTGTTTTAGCAGGAGCAATTACTATATTACTTACTGATCGTAACTTGAACACAGCTTTCTTTGATCCTGCGGGAGGAGGAGATCCGGTTTTATACC
>18182263; Cambarincola mesochoreus cytochrome c oxidase subunit I (COI) gene, partial cds; mitochondrial gene for mitochondrial product
GCTTGATCAGCTATAGTNGGCACATCTATAAGGGTTATTATCCGAATAGAACTGGCACAACCAGGGTCATTACTTCAAGACAGGCAACTATATAACTCTTTAATTACCGCACATGGGTTAATTATAATTTTTTTTATAGTAATACCTATTCTAATTGGTGGTTTTGGTAATTGATTACTTCCATTAATACTAGGTACCCCCGATATAGCCTTCCCCCGATTAAATAATTTAAGCTTCTGACTATTGCCAGCTTCAATTACTTTATTAGCCTCTTCTGCATTAATTGAATCCGGTGTTGGAGCAGGCTGAACCGTATACCCTCCATTATCCGCACTTCCTGCTCATGAAGGCCCCTCAGTAGATTTAGCAATTTTCTCGCTACACTTGGCAGGAGCCTCTTCCATTCTAGGAGCTTTAAACTTTATAACAACTGTAATAAATATACGATGAATTGGGATATCTTTAGATAAAATTCCTTTATTTGTATGAGCTACATTNATTACAGTAATTATACTTCTTCTTTCATTACCTGTATTAGCAGGAGCTATTACAATACTGTTAACCGATCGAAACTTTAATACGTCCTTTTTTGACCCAGCAGGAGGTGGAGACCCAATTCTATTACAAAC
>3243201; Pirodrilus minutus cytochrome c oxidase subunit I (COI) gene, mitochondrial gene encoding mitochondrial protein, partial cds
ACAAGACTATTAATCCGTATTGAACTATCTCAACCAGGATCCTTTCTAGGCAGAGATCAATTATATAATACCCTAGTAACTGCACATGCTTTCTTAATAATTTTCTTTCTCGTAATACCTGTATTTATTGGAGGATTTGGCAACTGACTTCTACCCTTAATACTCGGTTCCCCTGATATAGCATTTCCCCGACTTAACAACATAAGATTTTGACTCTTGCCACCATCTCTCATTCTATTAATCTCATCCGCAGCTGTAGAAAAAGGCGCAGGAACAGGATGAACTGTATATCCACCCCTAGCCAGAAATCTGGCTCACTCTGGCCCATCAGTAGATCTAGCCATTTTCTCTCTTCACCTCGCAGGAGCCTCCTCAATCCTAGGAGCAATCAACTTTATTACTACTGTAATCAACATACGCTGAAAAGGCATAAAATTAGAACGAATTCCCTTATTCGTGTGAGCAGTTACCTTAACAGTAATTCTTCTATTACTATCTCTACCCGTTCTAGCTGGAGCCATTACCATACTTCTCACAGATCGAAATTTAAATACCTCATTTTTCGATCCTGCT
>194579840; Scoletoma sp. 2 DH1 cytochrome oxidase subunit I (COI) gene, partial cds; mitochondrial
AAAGATATTGGAACCCTTTACTTTATTTTTGGGATCTGAGCAGGACTCCTCGGAACCTCAATAAGAATGCTTATTCGAGCTGAACTTGGACAACCAGGATCCCTTCTAGGAAGAGACCAATTATATAATACAATTGTAACAGCCCATGCATTTCTAATAATCTTCTTCCTAGTAATACCAGTTCTCATTGGGGGATTCGGAAACTGACTACTCCCACTCATACTAGGTGCCCCAGATATGGCATTCCCACGCCTAAACAACCTAAGATTCTGACTCCTACCTCCATCACTAGCCCTCCTAGTGATATCAGCAGCAGTCGAAAGGGGAGCAGGAACAGGATGAACAGTATACCCACCACTAGCAAGAAATATTGCTCACGCAGGCCCATCAGTAGACCTAGCAATCTTCTCTCTACATCTTGCCGGAACATCATCTATTCTTGGGTCAATCAACTTTATTACAACAATCATCAATATACGAGTATCAGGGCTCCGCCTAGAACGAGTCCCATTATTTGTATGGTCTCTAAAAGTCACAACTATTCTCCTTCTTCTCTCACTTCCAGTTTTAGCAGGAGCTATTACTATACTTCTCACAGACCGCAATATTAACACATCATTTTTTGACCCAGCAGGAGGAGGAGACCCTGTACTATACCAACACTTATTCTGATTTTTTGG
>89521096; Heptacyclus virgatus cytochrome c oxidase subunit I gene, partial cds; mitochondrial
ACATTATATTTTATTTTTGGAGCTTGATCAGCTATATTAGGTACCTCAATAAGATTAATTATTCGATCAGAATTAGCACAACCAGGTAGTATGTTAGAAAATGATCAAATTTATAATTCTATAATTACAGCCCATGGKCTTATTATAATTTTTTTTATAGTTATACCAATTTTAATTGGTGGGTTTGGAAACTGATTAGTACCATTAATAATTGGTGCCCCAGATATAGCCTTTCCTCGTCTTAATAATTTAAGCTTTTGGTTATTGCCACCATCATTAATTATATTATTAGGCTCATCTATAGTAGAAAGAGGTGCTGGAACAGGGTGAACTGTCTACCCACCATTAGCTTCAAACATAGCACATTCAGGACCATCTGTTGACATAGCCATTTTTTCTCTTCATTTAGCAGGTGTGTCTTCAATTTTAGGTGCTTTAAATTTTATTACAACTGTAATTAATATACGATGAGAAGGTTTAAAACTTGAACGAATACCATTATTTGTATGATCAGTTCTTATTACAGTAGTATTACTTTTACTATCCCTACCAGTATTAGCTGCTGCTATTACAATATTATTAACAGATCGTAACCTTAATACAACATTCTTTGACCCTGTAGGGGGTGGTGATCCAATTTTATACCAACATTTGTTTTGATTTTT
>316990321; Cognettia sphagnetorum isolate CE832 cytochrome oxidase subunit I (COI) gene, partial cds; mitochondrial
TTAGGCGTATGAGCTGGAATAATAGGCGCAGCAATAAGACTTGTAATTCGAGTAGAATTAAGTCAACCTGGCTCATTTCTAGGTAGCGATCAACTATATAATACAATTGTAACAGCACATGCACTCCTAATAATTTTCTTCCTGGTTATACCTGTATTTATTGGTGGATTTGGAAACTGACTACTACCATTAATACTTGGTGCACCAGATATAGCATTCCCACGACTAAATAACATAAGATTCTGACTTCTTCCACCCTCATTAATACTGCTTCTTTCATCAGCTGCAGTAGAAAAAGGTGCCGGCACAGGATGAACACTATATCCACCACTTTCATCAAATCTTGCTCACTCAGGACCATCAGTTGACCTTGCAATTTTCTCGTTACATCTAGCAGGAGCATCATCAATCTTAGGAGCAGTAAACTTTATTACCACAGTGATCAATATACGAATAAAAGGAATACAATTAGAACGAATTCCATTATTTGTATGAGCTGTTGTTATTACTGTAGTTCTACTACTATTATCTCTCCCAGTTCTTGCTGGAGCAATTACCATACTCTTAACAGATCGAAATCTTAACACTTCGTTCTTTGATCCATCAGGAGGTGGAGATCCTATTCTATATCAACACTTATTC
>311700682; Grania variochaeta voucher SMNH<SWE>:107806 cytochrome oxidase subunit I (COI) gene, partial cds; mitochondrial
CACCCTATACTTTATCCTAGGAGTATGAGCCGGTATACTGGGTGCTGCAATAAGCCTTTTAATCCGAATTGAATTAAGACAACCAGGATCATTTCTTGGAAGAGATCAACTATATAATACTATCGTTACAGCTCATGCATTTCTTATAATTTTCTTTTTAGTAATACCAGTATTTATTGGTGGATTTGGAAACTGACTCCTCCCATTGATACTAGGTGCCCCAGATATAGCTTTTCCACGCTTAAATAATATGAGATTTTGACTACTCCCTCCATCTCTCATTCTTCTAGTATCGTCTGCTGCAGTTGAAAAAGGTGCTGGGACAGGTTGAACTGTATATCCTCCACTAGCAAGAAATATAGCACACGCAGGTCCTTCAGTAGATCTAGCCATTTTCTCCCTTCACCTTGCAGGTGCATCTTCAATTTTAGGTGCTGTCAATTTTATTACTACAGTAATTAATATACGATGACAAGGTGTAGCACTTGAACGAATTCCACTATTTGTATGAGCAGTTATAATTACAGTTATTCTTCTTCTATTATCACTTCCAGTACTTGCCGGCGCAATTACTATACTCCTAACTGATCGAAACATTAATACCTCCTTCTTTGATCCAGCCGGTGGGGGTGATCCTATCCTCTATCAACATCTTTTT
>124053668; Myrianida sp. MTA-2006 cytochrome oxidase subunit I (COI) gene, partial cds; mitochondrial
GGGTTTGATCAGGTTTATTAGGAACCTCAATAAGAATATTAATTCGAACTGAGTTAGGACAACCAGGATCTTTTTTAGGAAGGGATCAACTATATAATACTATCGTAACTGCCCATGCATTTCTTATAATTTTTTTTTTAGTAATACCAATGATAATTGGAGGATTTGGAAATTGATTAGTTCCTTTAATATTAGGAGCTCCAGATATAGCTTTCCCACGCCTTAATAATATAAGGTTCTGATTACTTCCCCCATCACTTATTCTTCTACTTATAAGAGCCGTAGTAGAGAAAGGTGTTGGTACAGGATGAACAGTATACCCACCTCTTGCAGCTAATATTGCTCATTCGGGACCCTCTGTTGATTTAGCTATTTTTTCTCTTCATTTAGCAGGGGTAAGATCAATTCTTGGTGCAGTAAATTTTATTACTACAATTATTAATATACGCTCTAAACATATACGTTTAGAACGTGTACCTTTATTTGTGTGATCAGTAAAAATCACAGCCATTCTTCTACTTTTATCTTTACCTGTTTTAGCAGGAGCTATTACAATATTATTAACAGATCGAAATTTAAATACTTCTTTCTTTGACCCCTCAGGTGGTGGGATCCCATTCTATATCAACATCT
>224384181; Arcovestia ivanovi isolate JII142 cytochrome oxidase subunit I (COI) gene, partial cds; mitochondrial
AAGACTCTTAATTCGTGCTGAACTAGGGCAACCTGGAACTCTCTTAGGAGACGACCAAATCTACAATTGCCTTATTACCGCACACGGCCTACTTATAATATTTTTTGTGGTCCTTCCTATTCTAATAGGAGGGTTTGGAAACTGATTAGTTCCCTTAATATTAGGTGCTCCAGATATAGCTTTCCCACGAATTAATAATCTAGGATTCTGATTAATCCCTCCTGCAGTAATTCTCCTAGTAATATCTGCTTTTATTGAAAAAGGAGCCGGTACAGGATGAACTGTCTATCCCCCATTAGCCTCTAACATTGCTCATGCAGGACCTTGTATTGACTTAGCTATTTTTGCTCTTCACCTATCCGGAATCTCTTCAATTTTAGCCTCTATTAATTTTATTACTACTGTAATAAATATACGATACAAAGGACTACGGCTCGAACGAGTTCCTCTATTTGTATGAAGAGTGAAACTAACCGCAGTTCTTCTTCTCCTCTCAATTCCAGTTCTTGCTGGAGGGCTTACTATACTTTTAACAGACCGAAACCTAAACACTTCTTTCTTCGACCCTGCTGGAGGAGGAGATCCAGTTTTATACCAACACTTATTTTGATTCTTCGGTCACCCCGAAGTTTACATTCTAGTCTTACCAGGATTCGGTTTAATCTCCCACTTAGTAGCCCATCATTCAGCAAAACTTGAACCATTTGGGTCTCTTGGGATAATTTACGCTATAATAGGAATCGGATTAATTGGATTCTTAGTATGAGCTCATCATATATTTACTATTGGAATAGACGTTGATACTCGAGCATACTTCACAGCAGCCACAATAATTATTGCTGTACCGACAGGAATTAAAGTATTTAGATGGCTAGCCACAATCCACGGATCAAAAATTAAATATGACACACCTATGCTTTGAGTCCTAGGATTTATCTTTCTATTTACAGTTGGTGGCCTTACCGGAATTGTAGTAGGAAATTGCTCTCTAGATATTATGATGCATGATACTTACTAT
>145411422; Megaliobdella szidati cytochrome c oxidase subunit I (COI) gene, partial cds; mitochondrial
ACACTTTATTTTATTTTTGGTGCTTGATCGGCAATGCTAGGAACGTCCATGAGACTTATTATTCGAACAGAATTATCTCAACCTGGAGCTTTATTGGGCAGGGATCAAATTTATAACTGTATTGTAACAGCACACGGGTTAATTATAATTTTTTTTATAGTAATACCTATTTTAATTGGTGGGTTTGGAAATTGACTTATTCCGCTTATAATCGGGTCGCCAGACATAGCTTTCCCACGATTAAATAATTTAAGTTTTTGGCTTCTACCCCCGTCATTAATTATACTATTAGGGTCCTCATTAGTAGAAAATGGGGCAGGTACAGGATGAACTGTATACCCCCCATTAGCTTCAAATATATCTCATTCAGGGCCGTCAGTAGATATAGCTATTTTTTCTCTACACCTAGCTGGAGCTTCTTCAATTCTAGGAGCTGTAAATTTTATTACTACAATCCTTAATATACGATCAGCAGACATAAAATTAGAGCGTATACCACTATTTGTATGGTCTATTTTAATTACTGTGGTGCTATTATTACTGTCTCTACCTGTGCTTGCAGCTGCAATTACTATGCTATTAACAGACCGCAACATCAATACTACATTTTTTGACCCTGTTGGTGGTGGGGACCCAATCTTATACCAGCACTTATTCTGATTTTTT
>302632004; Baikalodrilus digitatus mitochondrial partial mRNA for cytochrome oxidase subunit I (COI gene)
AACTCTATATCAAATTTTTGGTGTGTGGCCCGGAATAATCGGTACCGGCACGAGTCTTCTTAATCGTCTTGAGCTGGCTCAACCCGGCTCACTACTGGGGAGAGATCAACTATATAACACACTAGTAACCTCTCACGCCTTCTTAATAATCTTCTTTATAGTGATACCCATATTTATCGGGGGGTTTGGTAATTGACTTCTTCCCTTAATAATCGGTGCACCAGATATAGCCTTCCCTCGCCTAAACAACTTAAGATTTTGACTATTACCTCCATCTCTAATCTTACTGGTATCTTCTGCCGCCGTAGAAAAGGGTGCTGGTACGGGCTGAACAGTATACCCACCTCTAGCAAGTAATCTTGCCCACTCAGGACCTTCTGTAGACCTGGCAATCTTCTCCCTTCATTTAGCTGGCGCCTCCTCAATTCTGGGGGCCATCAACTTTATTACTACTGTAATCAATATACGAAGAAGCGGAATGCGCCTAGAACGAATTCCTCTATTTGTTTGAGCTGTTATCTTGACCGTGATTCTTCTTTTACTTACCATACCTGTTCTTGCCGGTGCAATCACCATGCTACTAACAGATCGAAATCTTAATACTTCCTTCTTTGATCCTGCTGGAGGGGGAGACCCGGTTCTCTATCAACACCTATTC
>296398872; Streblospio benedicti isolate 86 cytochrome oxidase subunit I (CO1) gene, partial cds; mitochondrial
TGTCTTGTTTCAGCATTTATTTTGATTCTTTGGGCATCCAGAAGTATATATTCTGATTATTCCAGGATTTGGAGCAATTTCCCATATTGTAGCTAGATATTCTAACAAGCCAGAACCATTTGGTACTTTAGGAATAATTTATGCTATACTAGGAATTGGTGTCTTAGGATTTATTGTGTGAGCCCATCATATGTTCACAGTTGGTATAGACGTAGATACTCGAGCCTATTTTACTGCAGCAACTATAATTATTGCGGTCCCTACAGGAATTAAAATTTTTAGATGATTAGCTACTATCTATGGATCAAAAGTGAAATATGACACTCCAATGATGTGAGCTCTTGGATTTATTTTCTTATTTACAGTGGGAGGGTTAACAGGTATTCTTTTATCAAACTCTTCTCTTGACATTATACTCCACGATACATATTATGTCACAGCACATTTTCATTACGTATTATCAATAGGAGCTGTATTTAGAATATTTGCAGCTTTTACTTTTTGATTCCCTCTATTTTCTGGGGTAACTTTCCATAGACGTTGAAGAAAAGCACAATTTGTTCTAATATTTGTTGGAGTAAATCTTACTTTCTTC
>316990449; Propappus volki isolate CE299 cytochrome oxidase subunit I (COI) gene, partial cds; mitochondrial
GACCTTATATTTTATTTTCGGAATCTGAGCTGGGATAGTTGGTGCCGGATTAAGCTTATTAATTCGAATTGAATTGTCTCAGCCGGGCTCATTTCTAGGGAATGATCAAATTTATAATACAATTGTTACGGCTCACGCCTTTATTATAATTTTTTTTCTTGTTATGCCAATTTTAATTGGTGGATTCGGTAACTGATTACTCCCACTAATATTAGGGTCTCCTGATATGGCATTTCCACGATTAAATAATATAAGATTTTGATTGCTACCACCATCTCTGATTCTTCTAATTTCATCTTCATTGGTTGAAAAAGGGGTTGGAACTGGTTGAACAGTTTATCCTCCTCTATCAGCAAATATTGCTCATTCTGGGCCTTCAGTTGATCTTGCAATTTTTTCTCTACATCTGGCGGGTGTTTCATCTATTCTAGGCGCAATTAATTTTATTACTACTGTAATTAATATACGATGAGAGGGCATAAAAATAAGACGAATTTCCCTATTTGTTTGATCTGTCTTTATTACAGTTATTCTTCTCCTTCTTTCCCTTCCTGTGTTAGCAGGGGCTATTACTATACTACTAACAGATCGAAATATAAATACATCATTCTTTGATCCGGCTGGGGGTGGAGACCCAATTTTATATCAACACCTGTTT
>371501308; Gastrostomobdella monticola mitochondrial COI gene for cytochrome c oxidase subunit I, partial cds
CACCTTATATTTTATTCTTGGCGCTTGGTCAGCAATAGCCGGAACCGCAATAAGAGTAATTATTCGTATTGAATTATCCCAACCTGGAACATTTCTTGGAAATGATCAAATTTATAATACTATTGTAACAGCCCACGGTCTAGTCATAATTTTTTTTATAGTTATACCTATTTTAATTGGTGGATTTGGAAATTGACTTCTTCCATTAATAATTGGGGCACCAGATATAGCATTCCCACGATTAAATAATTTAAGATTTTGATTACTTCCACCATCAATAATTATATTAGTAGTATCAGCATTTGTTGAAAATGGTGTTGGAACAGGATGAACAATTTATCCGCCTTTAGCTAATAATGTAGCCCATGCTGGACCTTCTGTGGATATAGCAATTTTTTCCTTACATTTAGCAGGAGCTTCATCTATTTTAGGATCAGTAAATTTTATTTCTACTGTTATAAATATGCGATTAAAGGGAATAATCCTTAGCCGAATTCCATTATTTGTGTGATCTGTTGTTATTACAACAGTATTATTACTTCTATCTTTACCAGTATTAGCAGCAGCAATTACCATATTACTTACTGATCGTAATTTAAACACTTCTTTTTTTGATCCTGCCGGAGGAGGTGATCCTATTTTATTTCAACATTTATTT
>154424547; Styloscolex baicalensis mitochondrial partial COI gene for cytochrome oxidase subunit I
CTTTATTTCATTTTAGGCGTTTGAGCAGGAATAGTAGGAGCAGGCATAAGACTACTAATTCGTATTGAATTAACTCAACCAGGCTCATTTTTAGGAAGAGACCAACTATATAATACTATAGTAACTGCCCATGCATTTATTATAATTTTCTTTATGGTAATACCTATATTTATTGGTGGATTTGGCAATTGAATATTACCACTAATGTTAGGGGCACCAGATATGGCATTTCCTCGATTAAATAATCTAAGATTTTGATTACTTCCTCCGTCTTTAATTTTATTAGTCTCATCAGCAGCAGTAGAAAAGGGTGCGGGCACTGGATGAACAGTTTATCCGCCTTTAGCTAGAAATCTAGCTCATGCCGGACCATCTGTAGATCTTGCAATTTTTTCACTTCATTTAGCAGGGGCCTCATCAATTTTAGGCGCATTAAATTTCATTACAACAGTAATTAATATGCGATGAAATGGGCTACGATTAGAACGTATACCATTATTCGTATGAGCTGTAACTATTACAGTAGTTCTTCTATTACTATCCCTACCTGTACTAGCAGGTGCAATTACTATACTTCTAACNGATCGTAATATTAATACTNCATTTTTTGACCCGGCTGGTGGTGGTGATCCTGTACTA
>326885889; Vignysa vedovinii isolate PIG1 cytochrome oxidase subunit I (COI) gene, partial cds; mitochondrial
GGGCCGGCATAATTGGAGCCGGCATAAGACTTCTTATTCGTATTGAACTTAGACAACCGGGAGCCTTCTTAGGAAGTGATCAGCTCTATAATACAATTGTAACCGCACACGCATTTGTGATAATCTTCTTCCTAGTGATGCCAGTATTTATTGGTGGTTTCGGAAACTGACTATTACCACTAATACTAGGTGCGCCTGATATAGCATTCCCCCGATTAAACAACTTGAGATTTTGACTTCTTCCACCATCTCTTATTCTCCTAGTATCGTCAGCCGCAGTAGAGAAAGGAGCAGGAACAGGTTGAACAGTATACCCGCCCCTAGCAAGAAATATGGCCCACGCGGGACCATCAGTAGACCTAGCAATTTTCTCTCTACACCTAGCCGGGGCCTCTTCTATTTTAGGAGCTATTAATTTCATTACAACAGTAATTAACATACGGTGAAACGGACTACGATTAGAGCGAATCCCCCTATTTGTATGGGCTGTTGTGATCACAGTAGTACTCCTATTACTATCCCTGCCAGTCCTTGCAGGGGCCATTACCATACTGTTAACAGATCGTAATCTAAACACCTCCTTCTTTGATCCGGCAGGTGGTGGAGATCCTATTCTTTATCAACATTTATTTTGATTTTTTGGTCACC
>348609304; Eranno chilensis voucher Echi26 cytochrome oxidase subunit I (COI) gene, partial cds; mitochondrial
CACATCCATAAGAATACTCATTCGAGCAGAATTAGGCCAACCAGGAGCTTTACTAGGAAGAGATCAGTTATATAATACAATTGTAACTGCCCACGCATTCCTAATAATCTTTTTTCTGGTAATACCAGTTCTTATTGGTGGTTTTGGAAATTGATTACTCCCTTTAATATTAGCTGCCCCAGATATAGCATTCCCACGACTAAATAACTTAAGATTCTGACTCCTTCCACCATCCTTAACTCTTTTAGTTATATCTGCCGCAGTAGAAAGAGGTGCTGGAACAGGATGAACAGTCTACCCCCCATTAGCAGGAAACATATCACATTCAGGACCATCAGTAGACCTAGCAATTTTTTCATTACATCTTGCAGGAACATCATCAATCTTAGGATCAATTAACTTTATTTCTACAATTATTAATATACGAGTAGATGCTATACGATTAGAACGAGTCCCATTATTCGTTTGATCTTTAAAAGTAACAACAATCCTTTTACTACTATCACTTCCTGTCCTAGCCGGAGCAATCACTATACTACTCACAGACCGAAATC
>305653101; Amphitrite figulus voucher HUNTSPOL0187 cytochrome oxidase subunit 1 (COI) gene, partial cds; mitochondrial
AACTTTATACTTTATTTTTGGAATCTGAGGAGGGTTATTAGGAACCTCTATGAGATTACTAATCCGAATCGAATTAGGACAGCCCGGAGCTTTCCTTGGAAGAGACCAACTATACAACACAGTAGTCACCGCCCATGGCCTACTGATAATTTTCTTCTTAGTTATGCCCATCCTTATCGGGGGGTTTGGAAACTGATTAATCCCCCTTATATTAGGGGCACCAGATATAGCATTCCCACGAATAAATAATATAAGGTTTTGACTATTACCTCCTGCCTTACTCTTACTACTTAGCTCTGCAGCAGTTGAAAAAGGAGCAGGGACAGGATGGACTATATACCCACCATTATCAAGAAATCTAGCACATGCGGGCCCATCCGTAGACTTAGCTATTTTCTCCCTTCATTTAGCCGGAATTTCCTCTATTCTAGGGGCAATCAATTTTATTACTACTGTAGCCAATATACGATGAAAAGGGCTACGCCTAGAACGGATCCCCTTATTTGTTTGGGCTGTAAATATCACAGTAATCCTACTTCTATTATCTTTACCAGTTCTAGCAGGAGCCATCACAATACTACTGACAGACCGAAATGTTAATACATCTTTTTTTGACCCTTCCGGGGGCGGAGACCCAATCTTATACCAACATTTATTT
>383082064; Pithemera bicincta mitochondrial COI gene for cytochrome oxidase subunit I, partial cds, isolate: Pbic-1032
GGAATCTGAGCCGGAATGGTTGGGGCCGGAATAAGACTATTAATTCGAATTGAACTAAGACAACCTGGAGTATTTCTTGGAAGGGATCAATTATACAATACCACTGTTACAGCACATGCATTCCTAATAATTTTCTTCCTAGTAATACCAGTATTCATTGGTGGATTTGGAAACTGATTACTCCCACTAATACTTGGGGCACCAGATATGGCATTTCCCCGACTAAATAATATAAGATTTTGACTGCTGCCACCGTCACTAATCTTATTAGTCTCATCTGCCGCAGTAGAAAAGGGTGCAGGTACGGGATGAACAGTGTATCCTCCCCTTGCAAGAAATATTGCCCATGCTGGACCTTCAGTTGACCTAGCAATTTTCTCATTACACCTAGCGGGGGCCTCCTCAATTTTAGGAGCTATTAATTTTATCACAACAGTAATTAATATACGGTGGTCGGGGCTACGATTAGAACGAATCCCACTTTTTGTATGGGCAGTAGTTATTACAGTAGTACTTCTACTCCTATCCTTACCAGTTCTAGCAGGAGCTATTACCATATTACTAACAGATCGAAACCTCAATACATCATTCTTTGACCCAGCTGGGGGGGGGGACCCAATTCTATATCAACACCTATTCTGATTCTTCGGGCACCCAGAAGTATATATTTTAATTCTCCCAGGATTTGGGGCAATTTCACACATTGTTACACACTACACAGCTAAACTAGAGCCATTTGGGGCCCTAGGTATAATTTATGCTATACTCGGCATTGCTGTGCTAGGGTTTATTGTCTGGGCACACCACATATTCACAGTTGGTTTAGACGTAGACACACGAGCATACTTTACAGCAGCAACAATAATTATTGC
>19850195; Rhinothelepus lobatus cytochrome oxidase subunit 1 gene, partial cds; mitochondrial gene for mitochondrial product
GGACAACCAGGAAGCTGACTTGGAAGAGATCAACTTTATAACACTATTGTAACAGCTCACGCTTTTCTAATAATTTTCTTTATAGTTATACCAATCTTCATTGGAGGTTTTGGTAACTGACTTGTCCCACTTATACTATCTGCCCCCGATATAGCCTTTCCACGAATAAATAATATANGATTCTGACTCCTCCCACCTTCACTTCTCCTTCTTATCTCATCTGCAGCAGTAGAAAAAGGAGCAGGAACAGGTTGAACAGTTTACCCTCCCCTATCTAGAAATATAGCACATGCAGGACCATCAGTAGATCTTGCAATCTTCTCCCTTCATTTAGCAGGAGCCTCTTCAATCATGGCATCTGTCAATTTCATCTCTACAGTTATCAATTGTCGAATCAATGGTATACGAATAGAACGAGTTCCCTTATTTGTATGAGCCGTTTTTATTACTACCATCCTTCTTCTCCTATCCCTCCCAGTACTAGCCGGGGCAATTACAATACTTCTTACAGACCGTAATATTAACACATCATTTTTTGACCCTAGCGGAGGAGGTGACCCAATTCTATTCCAACACCTTTTCTGATTTTTTGGTCACCCAGAAGTTTACATTCTTATTCTCCCAGGATTTGGGTCAATCTCCCATATTGTTGCCCACTATTCAGGTAAACAAGAACCTTTTGGAGTTCTTGGAATGATTTATGCCATACTAGGAATTGGTATTCTAGGATTTATTGTATGGGCCCATCACATATTCACCGTAGGTATAGATGTTGATACCCGAGCTTATTTCACAGCAGCCACAATAATTATTGCCGTACCAACTGGAATTAAAGTCTTCAGTTGACTCGCAACTATTTTCGGTTCACGAGTAAAATACGAGCCACCTATAATGTGAGCCCTAGGCTTTATCTTTCTTTTTACAGTCGGAGGCCTAACAGGAATTGTTCTTTNTAATGCTTCCCTTGACACAACGCTCCACGATACTTACTACGTAACAGCCCATTTCCATTACGTCTTAAGAATAGGNGCC
>89521126; Pterobdella amara cytochrome c oxidase subunit I gene, partial cds; mitochondrial
ACCTTATATTTTATATTTGGTGCTTGATCTGCTATAATTGGTACAAGAATAAGATTTGTAATTCGAGCAGAATTATCACAACCAGGTAGATTTGTAGAAAATGATCAAATTTATAATTCAATAATCACAGCACATGGTTTAATTATAATTTTTTTTATAGTTATACCTATTTTAATTGGGGGCTTTGGAAATTGGTTAGTACCAATAATAATTGGAGCGCCAGACATAGCTTTTCCACGTCTTAATAATCTTAGATTTTGATTATTACCACCTTCACTTATTTTACTTTTATCTTCAGCATTAATTGAAAGGGGTGTTGGTACAGGATGAACTGTATATCCACCATTATCATCTAATATAGCTCATTCTGGACCATCAGTTGATTTAGCAATTTTCTCTCTACATTTAGCAGGAATYTCATCTATTTTAGGGGCTTTAAATTTTATCACAACAATTTTAAATATACGTTGAAAAGGCTTAAAATTAGAACGTATATCGTTATTTGTATGAGCAGTATTAATTACTGTAGTACTATTACTTTTATCATTACCAGTATTAGCCGCAGCAATTACTATATTACTTACAGATCGTAATTTAAATACATCATTTTTCGATCCAGTTGGAGGGGGGGACCCTATTCTTTATCAACATTTATTTTGATTTTT
>299832808; Eclipidrilus pacificus isolate CE863 cytochrome oxidase subunit I (COI) gene, partial cds; mitochondrial
GGAATAAGACTACTAATTCGAGTTGAACTAACCCAACCAGGAGCATTCCTCGGAAGAGACCAACTCTATAATACAATCGTAACAGCCCATGCATTTATTATAATTTTCTTTATAGTAATACCTATATTCATTGGTGGGTTTGGAAATTGAATACTACCTCTAATATTAGGGGCACCAGATATAGCCTTTCCTCGCCTAAATAACCTAAGATTCTGATTACTGCCTCCCTCATTACTTCTATTAGTCTCCTCAGCAGCAGTTGAAAAAGGAGCTGGAACAGGATGAACAGTATACCCCCCTCTAGCAGGAAATATTGCACATGCTGGACCATCAGTAGACCTCGCAATTTTTTCTCTCCATTTAGCCGGGGCTTCCTCAATTCTAGGTGCATTAAACTTCATTACAACAGTAGTAAATATACGATGAAACGGACTACGGTTAGAACGAATCCCCCTATTTGTATGAGCTGTTACAATTACTGTAATTCTATTACTCCTATCCCTACCCGTTTTAGCAGGTGCAATTACAATACTTTTAACTGACCGAAATCTTAATACATCTTTCTTTGA
>299556087; Maldane sarsi CMC02 voucher BIOUG<CAN>:WS0089 cytochrome oxidase subunit 1 (COI) gene, partial cds; mitochondrial
GGAACATTATATTTTATTCTAGGTGTTTGAGGCGGCCTTCTAGGGACCTCAATAAGCGTGTTAATCCGTATAGAATTAGGCCAACCAGGTGCCCTTCTAGGCAGCGATCAATTATATAATACAATTGTAACCGCCCACGCTTTCCTAATAATTTTTTTTATGGTAATACCTATCTTCATTGGAGGATTTGGTAATTGATTAGTTCCTCTTATATTAGGTGTCCCAGACATGGCATTTCCTCGAATAAACAACATAAGATTTTGGCTACTTCCTCCTTCCCTTACTTTACTAGTAACATCAGCAGCAGTAGAAAAAGGGGCCGGCACAGGATGAACAGTCTACCCACCTCTAGCACATAATATAGCCCACGCCGGTCCTTCGGTAGATTTAGCTATTTTCTCCCTTCACCTAGCCGGTGCTTCCTCTATCCTAGGTGCAATCAACTTTATTTCTACTGTACTTAATATACGAAGAAAAGGCCTACAACTAGAACGTATCCCTCTATTTGTATGGTCTGTTATAATTACAGCAGTCCTTTTACTATTATCCCTCCCAGTCTTAGCCGGAGCAATTACTATACTCCTTACAGACCGTAATCTAAACACCACCTTTTTTGACCCAAGAGGGGGCGGAGACCCAATCCTATTTCAACATTTATTC
>305654115; Terebellides sp. CMC01 voucher NUNAV-0094 cytochrome oxidase subunit 1 (COI) gene, partial cds; mitochondrial
TGCATTCCTAATAATTTTTTTCTTAGTTATGCCTATATTTATCGGAGGATTTGGCAACTGGCTTATCCCGCTAATACTCGGAGCCCCTGATATGGCTTTCCCGCGAATAAACAATATAAGATTTTGACTGCTACCTCCAGCCTTAATCTTATTAGTAAGCTCGGCAGCTGTTGAAAAAGGAGTGGGCACCGGTTGAACCGTCTACCCTCCCTTATCTGACAATATAGCTCATGCAGGGCCATCAGTAGATCTGGCAATTTTCTCCCTTCATTTAGCAGGAATCTCGTCTATCTTAGGGTCTATTAACTTTATCACAACTGTAATTAATATGCGCTGAAAGGGACTACGACTAGAGCGAGTTCCCTTATTTGTATGAGCTGCTGTTATCACAACTGTCCTTCTTCTACTATCCCTCCCAGTATTAGCTGGGGCTATCACAATACTTTTAACAGACCGAAATATTAACACCTCTTTCTTTGACCCTGCAGGAGGCGGCGACCCAATCCTGTAC
>51317441; Rheomorpha neiswestonovae cytochrome c oxidase subunit I gene, partial cds; mitochondrial
GTGTGGGCGCATCACATGTTCACGGTAGGGTTAGATGTTGATACCCGAGCTTATTTCACAGCTGCTACTATAATTATTGCAGTTCCTACAGGAATTAAAATTTTTAGATGAATAGCGACAATTTTTGGGTCAAAAGTAAATCTAAACCCTTCATTAATTTGAGCTTTAGGTTTCATTTTTTTATTTTCTATTGGAGGATTAACAGGAATTGTCCTTTCAAGATCTTCAATAGATATTGCTCTTCATGATACTTATTATGTTACAGCTCATTTTCATTATGTTTTATCTATGGGAGCCGTATTTGGAATATTTGCTGGAATTGTTCATTGATTTCCTTTATTTTTTGGAGTTACTTTACATAACCGACTAACTATCGCACAATTTTTTGTTATATTTATTGGAGTAAATTTAACTTTCTTTCCTCAACACTTTTTAGGACTTGCTGGAATRCCCCGACGATACTCAGACTACCCAGACGC
>205275162; Oligobrachia haakonmosbiensis mitochondrial partial COI gene for cytochrome c oxidase subunit I, clone Ohaa COI-2
TTAGGAATCTGAGTTGGACTAATTGCTACTAGAATAAGAGTAATTATTCGTCTTGAATTAGGACAACCTGGCTCATTCTTAGGTGATGATCAAATTTATAACTGTTTAATTACAGCACATGGTCTTTTAATAATATTTTTTGTAGTAATACCTATCCTTTTAAGAGGATTCGGAAACTGACTTCTTCCTTTAATACTTGGGGCCCCAGATATGGCTTTCCCTCGAATTAATAATTTAGGATTTTGAATACTCCCTCCTGCAGTAATTCTTTTAGTAATATCTGCTTTCATCGAAAAAGGGGCTGGAACAGGATGAACTGTTTACCCCCCTTTAGCTTCTAATATAGCCCATGCTGGCCCATCCGTAGATCTGGCTATTTTTTCTATTCATATATCAGGAATTTCATCTATTTTAGGATCAATTAATTTTATTACTACAGTAATAAATATACGATATAAAGGACTTCGTTTAGAACGAGTCCCATTATATGTATGAAGAGTAAAACTTACAGCTATTCTTCTTCTTTTATCTGTTCCTATTCTCGCAGGAGGACTTACTATACTTCTTACTGACCGTAATTTAAATACCTCATTCTTTGACCCAAGAGGAGGAGGAGACCCAATT
>348609316; Onuphis pseudoiridescens voucher Opseu37 cytochrome oxidase subunit I (COI) gene, partial cds; mitochondrial
AATCGAACTAGGGCAACCTGGAGCCTTTCTGGGCAGAGACCAATTATACAACACTGTTGTCACAGCACATGGTTTATTAATAATTTTTTTCTTAGTTATGCCAATCCTTATTGGAGGGTTTGGAAATTGATTAATCCCATTAATACTGGGAGCCCCAGATATAGCTTTCCCACGAATAAACAATATAAGATTCTGATTACTTCCCCCCGCATTACTCCTGTTATTAAGCTCAGCAGCCGTAGAAAAAGGGGTTGGGACAGGATGAACTGTATACCCGCCACTCGCTAGAAATATAGCACACGCCGGTCCCTCAGTAGACTTAGCTATTTTTTCTCTACACCTGGCCGGTATTTCATCAATTTTAGGAGCCATTAATTTTATCACAACCGTAGCAAACATACGATGAAAAGGGCTACGACTAGAACGGATCCCTCTATTCGTCTGGGCAGTAAATATTACCGTAATTCTCCTTCTTTTATCTCTTCCTGTTTTAGCAGGAGCTATTACAATATTATTAACAGATCGAAA
>33330147; Slavina appendiculata isolate SLAapop cytochrome oxidase subunit I (COI) gene, partial cds; mitochondrial gene for mitochondrial product
TTAGGGGTATGAGCAGGAATAGTTGGAACAGGAACAAGAATACTAATTCGAATTGAACTATCTCAACCTGGGGCATTCTTAGGAAGAGACCAACTATATAACACTCTTGTAACTGCACATGCATTTTTAATAATTTTCTTTCTAGTAATACCAGTATTTATTGGAGGGTTCGGAAACTGACTATTACCACTTATATTAGGGGCCCCAGACATGGCATTCCCACGATTAAATAATCTTAGATTCTGACTACTTCCTCCATCTCTAATTCTATTAGTTTCTTCTGCTGCGGTAGAAAAAGGGGCGGGTACTGGTTGAACTGTATACCCCCCATTATCAAGAAACCTGGCCCACGCAGGACCTTCAGTAGATATGGCCATTTTCTCTCTACATTTAGCCGGTGCATCATCAATTTTAGGTGCAGTAAATTTCATTACTACAGTAATAAATATACGATGAAATGGAATACGATTAGAACGAATTCCATTATTTGTATGAGCTGTACTATTAACAGTTATTCTTTTATTACTATCGCTACCTGTACTTGCTGGTGCAATTACAATACTATTAACAGATCGAAATCTTAATACATCATTCTTTGACCCTGCTGGAGGGGGAGACCCTATCTTATATCAACACTTATTTTGATTCTTTGGACATCCAGAAGTTTATATTTTAATTCTACCAGGATTCGGTGCAATTTCACATATTGTTGCACACAATACAGCTAAATTAGAACCATTTGGTACACTCGGAATAATTTATGCTATAATTGGTATTTCTATTGTAGGATTTATTGTATGAGCTCACCACATATTTACAGTAGGAATAGACGTAGATACACGAGCATACTTTACTGCCGCTACTATAATTATTGCTGTACCTACAGGAATTAAAGTATTTAGATGATTAGCTACTATCTATGGGGCTAAAATCAAATATACTACAACTATACTATGAACTCTAGGCTTCATTTTCCTATTCACAGTAGGGGGATTAACAGGGATTTGCTTATCAAATTCTTCACTAGATATTGTTCTACATGATACATATTATGTAGTAGCACACTTCCACTATGTATTAAGAATGGGTGCAGTATTCGCAATCTTTGCAGCAATTAATCACTGATTCCCTCTAATATTTGGTGTAACTCTACATCAACGATGAGCAAAAGCTCAATTCTATTTAATATTCTTAGGTGTAAATATTACANNNNNCCCTCCACAC
>66731620; Chaetoparia nilssoni cytochrome oxidase subunit I gene, partial cds; mitochondrial
TTTGGAATTTGATCTGGGTTACTTGGAACTTCTATAAGAATATTAGTTCGGGCTGAATTAGGTCAACCTGGTTCTTTGTTAGGAAGTGATCAGTTGTACAATACTATTGTGACTGCTCATGCTTTTTTAATAATTTTTTTTTTGGTTATACCTGTAATAATTGGTGGTTTTGGTAATTGATTAGTACCTTTAATATTGGGCGCACCTGATATAGCTTTTCCTCGGTTAAATAATATAAGATTTTGACTTTTACCTCCATCTTTAATTATATTACTTTCTTCTGCTGCTGTAGAGCAAGGGGCTGGAACTGGATGAACAGTTTATCCGCCTTTGGCAAGTAATATTGCTCATTCTGGCCCCTCTGTAGATTTAGCAATTTTTTCTTTACATTTAGCTGGGGTTTCTTCAATTTTGGCTTCTATTAATTTTATTACTACTTCAATAAATATACGATCTAATGGATTGCGTTTGGAGCGAATTCCTTTATTTGTTTGATCTGTAGGAATTACAGCTTTACTATTGCTTTTATCTTTACCAGTATTAGCTGGAGCTATTACTATGTTGTTAACTGATCGAAATTTAAATACTTCATTTTTTGATCCTGCTGGAGGTGGAGATCCAATTT
>237846825; Phylo michaelseni voucher Pmi_001 cytochrome c oxidase subunit 1 gene, partial cds; mitochondrial
GTTTTCTAGTCCGAGCAGAACTTGGCCAGCCTGGTTCCTTACTAGGAAGAGACCAACTTTATAATACCATTGTAACAGCTCATGCTGTTCTAATAATTTTCTTCCTAGTTATACCAGTTCTCATTGGTGGGTTCGGAAACTGATTAGTGCCACTGATATTAGCAGCACCAGACATAGCTTTCCCCCGAATAAATAACATAAGATTCTGACTTTTACCTCCATCCCTAATTCTTCTAGTTATATCCGCCGCAACAGAAAAAGGGGCAGGTACAGGATGGACTGTTTATCCTCCCCTATCAAGAAATATCGCCCATTCTGGCCCTTCAGTAGATTTAGTAATTTTCTCCCTCCACCTAGCAGGTGTTAGATCAATTCTCGCCTCAATTAACTTTATCTCTACAACAAAACAACTTCGAACTAATATAACTTTAGATCAAATGCCATTATTTGTTTGATCAGTAAAAATTACTACAATCCTCCTTCTTCTTTCTCTTCCAGTTCTAGCTGGGGCAATTACAATACTGCTCACAGACCGTAACCTAAACACCACATTCTTCGACCCC
>167599781; Hediste diversicolor isolate LEC_17 cytochrome oxidase subunit I (COI) gene, partial cds; mitochondrial
TTGGTACAGGATGAACAGTATACCCACCATTAGCTAGAAATATTGCTCATGCTGGTCCGTCAGTAGACCTTGCAATTTTCTCTCTTCATTTGGCAGGGGTCTCATCTATTTTGGGAGCCCTAAACTTTATTACCACAGTTATTAATATACGATCTAAAGGCCTACGCCTTGAACGAGTCCCTCTATTCGTATGATCCGTAATAATTACAGCTATTTTACTACTACTCAGGTTACCCGTATTAGCTGGAGCAATCACTATGCTTCTCACTGACCGAAATTTAAACACAGCATTCTTTGACCCAGCTGGTGGTGGAGATCCAA
>316926637; Sabellastarte sp. Pakistan1 cytochrome oxidase subunit I (COI) gene, partial cds; mitochondrial
TATATTTTATTTTAGGAATTTGGGGGGGTTTGGTGGGGACTGCTATAAGAGTTTTGATCCGGGCTGAGCTGGGTCAGCCGGGAAGGTTATTGGGGAGGGATCAGCTTTATAATTCTATTGTAACTGCGCATGCTTTTTTGATGATTTTCTTTTTGGTAATGCCGGTGTTTATTGGTGGTTTTGGTAATTGGTTGTTACCTTTAATATTAGGGGCCCCTGATATAGGGTTTCCCCGGTTAAATAATTTAAGGTTTTGATTATTGCCTTCTGCTTTATTGCTTTTATTAGGATCAACTTTTATTGAGAGCGGGGCGGGTACAGGGTGGACCGTTTATCCTCCTCTTTCAAGGAATTTAGGCCATGGTGGCTCCTCTGTGGATTTAGTGATTTTTTCTTTACACCTTGCTGGGGCCTCTTCTATTATAGGGGCAATTAATTTTATTGGGACTGTGAGGAATTTGGGGATTAAAAGAATGAATATGGTGCGGGTTCCTTTATTTGTATGAGCTGTGGTTATTACGGTTGTTTTGTTGTTATTGTCTTTACCCGTGTTGGCGGCAGCTATTACGATATTGCTTACTGATCGTAATGT
>124053694; Sphaerosyllis glandulata cytochrome oxidase subunit I (COI) gene, partial cds; mitochondrial
CACTATATATATAATGATCGGAATATGAAGAGGCCTCATAGGCACTTCCCTAAGAATATTAATTCGTACTGAACTTGGCCAACCGGGCTCATGATTAGGAAGAGATCAACTGTACAATACTATCGTAACAGCCCACGCGTTTGTTATAATTTTTTTCCTTGTAATACCAGTCTTAATAGGGGGATTCGGAAATTGACTTATCCCTCTTATAGTCCACATACTAGATATAACCTATGCTCGTCTTAACAATATAAGTCTATGACTATTAGCTCCTGCCCTTACCCTCCTAGTTGTAGGGGCCACAGTAGACGGGGGAGCAGGAACCGGATGAACCGTTTACCCTCCCCTTTCCTCCTTAATAAGTCATTCAGGTGCCTCTGTAGACCTAACCATTTTCTCACTACATACCGCTGGCGTTAGATCCATTATAGCCTCTCTAAACTTTATGATAACTATAAAAATAGGAGGAGGCGATACAAGCGCATCCCCATCCCTTAAACCCCTCTACACATGATCTATCTACGTAACTGCCATCCTCCTCCTTCTATCCCTCCCTGTACTGGCAGGAGCTATCACAATACTTCTAACCGACCGAAATCTTGGGACCTCATTCTTTGATCCTAGAGGAGGGGGTGACCCCATCTTATTCCAACACCTATTCT
>74145883; Phragmatopoma caudata strain VI clone 11 cytochrome c oxidase subunit I (COI) gene, partial cds; mitochondrial
TATATTTTATATTTGGAATTTGGTCAGGACTTTTAGGTACCTCAATAAGTCTTTTAATTCGAGCTGAACTTGGTCAACCAGGCTCACTCCTTGGAAGCGACCAACTATATAATACAATTGTTACTGCTCATGCTTTCCTAATAATTTTCTTCCTTGTAATACCTGTATTTATTGGAGGATTTGGAAACTGATTACTACCTTTAATATTAGGTGCGCCTGATATGGCATTTCCTCGACTTAACAACATAAGATTCTGATTATTACCCCCTGCACTAACTCTTCTAGTAGCTTCAAGAGCTGTAGAAAAAGGTGTAGGAACAGGTTGAACAGTATACCCCCCTTTATCTGGTAATCTCGCGCACGCAGGTCCATCTGTTGATCTAGCAATTTTTTCACTCCACCTAGCAGGAATTTCATCAATTTTAGGAGCACTAAATTTTATTACAACAGTAATCAATATACGATGATCTGCTTTACGACTAGAACGAGTACCTTTATTTGTATGATCAGTTAAAATTACAGCAGTTCTTCTTCTTCTATCACTTCCAGTTTTAGCAGGTGCTATTACTATACTATTAACTGATCGAAATATTAACACAGCCTTTTTTGACCCTGCAGGAGGTGGAGACCCAGTTCTTTACCAACATCT
>318064075; Sige fusigera voucher SMNH 110629 cytochrome oxidase subunit I (COI) gene, partial cds; mitochondrial
AACATTATATATAATTTTTGGGATTTGGTCGGGGCTATTAGGGACATCTATAAGTATATTAATTCGAGCAGAACTGGGGCAACCTGGAAGATTATTAGGTAGTGATCAATTATATAACGTGATTGTTACAGCTCATGCTTTTTTAATAATTTTTTTTTTAGTTATGCCTGTTATAATTGGAGGTTTTGGCAATTGGTTAGTTCCTTTAATATTAGGGGCCCCGGATATGGCTTTTCCTCGCTTAAATAATATGAGATTTTGGTTATTACCGCCGTCATTAATTATATTACTCGGGTCAGCAGCTGTAGAGCAGGGGGCGGGCACAGGATGGACTGTGTATCCCCCCCTATCCGGTAATTTAACTCATGCGGGACCCTCTGTTGATTTTGCTATTTTTTCTTTACATTTAGCCGGGGTATCTTCAATTTTAGCTTCTTTAAATTTTATTACTACAGCAATAAATATGCGTTCTTCCGGGTTACGGTTGGAGCGGGTTCCTTTGTTTGTGTGATCAGTGGGTATTACTGCTTTATTATTACTTTTATCTCTACCGGTATTAGCGGGGGCTATTACTATATTGTTAACTGATCGTAATTTAAATACATCTTTTTTCGATCCTGCTGGGGGAGGGGATCCAATTCTATATCAACATTTATTT
>2352305; Hemiclepsis marginata cytochrome c oxidase subunit I (COI) gene, partial cds; mitochondrial
ACACTATACTTTATATTCGGAGCATGAGCAGCAATAGTAGGAACAGCTATAAGAATTATTATTCGTATTGAATTAGCTCAACCAGGATCTTTTCTAGCTAATGATCAATTATATAACTGTATCATTACCGCTCATGGATTAATTATAATTTTCTTTATGGTAATACCTATTCTAATTGGAGGATTTGGAAATTGATTAATTCCATTAATAATTGGAGCACCAGATATAGCTTTTCCACGATTAAATAATTTAAGATTTTGATTATTACCTCCATCAATAATCCTATTAGTCACTTCAGCCTTAGTTGAAAAAGGTGTRGGAACTGGATGAACAGTATACCCTCCATTGGCTGCTAATCTAGCTCACTCAGGACCATCTGTAGATTTAGCTATTTTTTCACTTCATTTAGCAGGTGCATCCTCTATCTTAGGATCTTTAAACTTTATTACTACTGTAATCAACATACGATGAAATGGGATAACACTAGAACGTCTACCCTTATTCGTATGAGCTGTATTTATTACAGTTATTTTACTTCTACTATCATTACCAGTATTAGCAGCAGCAATTACCATGCTTCTAACAGATCGTAACCTAAATACATCTTTTTTTGATCCTGTAGGAGGTGGAGATCCAGTTTTATACCAACAT
>305653569; Pseudopotamilla reniformis voucher BIOUG<CAN>:HUNTSPOL0349 cytochrome oxidase subunit 1 (COI) gene, partial cds; mitochondrial
TTGGCATTTGAGCTGGCCTAATTGGAACTTTTCTTAGCTGCATCATCCGAACAGAACTTGGCCGACCTGGGGCCTTCCTAGGAAGGGACCAGCTCTACAACACAATCGTAACCGCCCATGCCTTCTTAATAATTTTCTTTCTCGTTATACCAACATTCATTGGAGGATTTGGCAACTGACTTCTACCCCTAATACTTGGAGCCCCAGATATAGCCTTCCCCCGGTTAAACAACATAAGATTCTGACTTCTACCCCCCGCTCTTTTTCTCTTACTATCCTCTGCTTTAGTTGAAAAAGGGGCAGGAACAGGATGAACTGTATACCCCCCCTTATCCGGAAATATTGCACACGCAGGCCCCTCCGTGGACCTTGCTATGTTTTCCCTACACCTAGCCGGTGTCTCATCAATTTTAGGCGCCCTCAACTTTATCACCACAGTTCTAAATATACGAACTACTGGGCTAACCCTTGAACGAGTCCCCCTATTTACCTGAGCGATCAAAATTACAGTAATCCTCCTTCTCATGTCCCTTCCAGTCCTAGCCGGAGCCATCACCATACTTCTAACAGACCGTAACTTTAACACCTCTTTCTTTGACCCTGTCGGAGGAGGAGAACCCGTTCTCTACCAGCACCTATTC
>305653597; Rhodine sp. CMC01 voucher BIOUG<CAN>:HUNTSPOL0334 cytochrome oxidase subunit 1 (COI) gene, partial cds; mitochondrial
AACCATATATTTTATTTTTGGCACATGGGGTGGCCTTCTAGGTACCTCTATAAGCCTTTTAATCCGCACCGAATTGGGGCAACCCGGCGCCTTCCTGGGAAGAGACCAACTATATAACACCATCGTCACCGCTCACGCTTTTCTTATAATTTTTTTTCTTGTAATGCCCGTATTTATTGGGGGATTTGGCAACTGGTTAGTCCCACTAATACTAGGGGCACCAGACATGGCATTCCCCCGTATAAACAATATAAGATTCTGATTATTGCCCCCATCTCTTACCCTTCTTTTAGCCTCAGCTGCAGTAGAGAAGGGAGTGGGGACAGGGTGAACAGTATACCCCCCTCTCGCCAGTAACCTAGCACATGCAGGCCCATCTGTAGACCTAGCCATCTTCTCACTCCACCTAGCAGGCGCCTCCTCAATTTTAGGGGCCATTAATTTTATTACAACCGTAATCAATATGCGCATACAAGGCCTACGATTAGAACGGGTCCCACTATTTGTTTGATCTGTAAAAATTACTGCTGTGTTACTATTGCTATCCCTCCCGGTTTTAGCAGGAGCAATCACAATACTCCTCACCGACCGAAACCTAAATACAACATTCTTTGATCCGAGGGGTGGGGGTG
>18182275; Magmatodrilus obscurus cytochrome c oxidase subunit I (COI) gene, partial cds; mitochondrial gene for mitochondrial product
TCAACATATCACAACCAGATTGGTCATCAGAACATGATCATATATATAACTGTATAATTACAGCTCATGGATTAATTATAATTGTTTTCATAGTTATACCTATCTTAATTGGTGGATTTGGTAATTGATTAATTCCATTAATAATTGGAGCACCAGACATAGCATTTCCCCGATTAAATAATCTAGGGTTCTGACTGTTACCACCATCTATAATTTTATTAGTTACATGTGCTTTAGTAGAAAAAGGGGGTAGGACCAGGATGACAGTTTATCCACCTCTCGCTAGGAATATTGCTCACGCTGGACCATCTGTGGACCTAGCCATCTTTTCCTTACATCTAGCTGGAGCTTCATCCATTTTAGGCTCTTTAAACTTTATAACTACTGTATTAAATATACGTTGACAAGGTATACAAATTGANCGTCTTCCATTATTCGTTTGAGCAGTATTTATCACAGTAATTTTACTATTACCTTCCCTCCCAGTTTTAGCTGCTGCTATTACAATGCTTCTTAC
>160425560; Diestecostoma magna cytochrome oxidase subunit I (COI) gene, partial cds; mitochondrial
ATTGGAACCTTATATCTTATTTTTGGTGCTTGAGCTGCAATATTAGGAACAGCTATAAGAAATATTATCCGAATTGAACTATCATCTCCAGGGGTATTTATAGGTAACGATCAAATTTATAATACTATAGTTACTGCCCATGGATTAATTATAATTTTCTTTATAGTAATACCTATTTTTATTGGAGGCTTTGGTAATTGACTAATTCCTTTAATGATTAGAGCCCCAGACATAGCATTTCCACGATTAAATAATTTAAGGTTTTGATTACTACCCCCATCTTTAATATTGCTATTAAGTTCCTCAATAATTGAAGGTGGAGTAGGTACTGGTTGAACTCTATATCCTCCATTAGCAGATACAATATCACACTCTGGACCATCTGTAGATTTATCAATTTTTTCTTTACATTTAGCTGGAGCTTCCTCTATTTTAGGGTCTTTAAATTTTATTACAACTGTAATAAATATACGATGTATAGGTATAACTTTTAATCGAGTCCCTTTATTTATTTGATCTGTTTTTGTTACTACAATCTTATTACTTCTATCCTTGCCTGTTTTAGCCGCAGCAATTACTATACTTCTTACTGACCGAAACTTAAATACTTCCTTTTTTGATCCTATAGGTGGAGGTGATCCAATTCTTTTTCAACATTTATTTTGATTTTTTGGACACCCAGAAGTATATATTTTAATTTTACCTGGTTTTGGAGCTATTTCTCACATTGTAATATCTAATTCAAAAAAAATTGAATCCTTTGGAGCTTTAGGAATAATTTATGCTATAGTAGGAATTGCTATTTTAGGATTTGTAGTTTGAGCTCATCATATATTTACTGTTGGGTTAGATGTTGATACTCGAGCTTATTTTACTGCAGCAACTATAGTAATTGCAGTACCTACTGGAATTAAAGTCTTTAGTTGATTAGCTACTATATATGGAGTAAATTTAATTTTTTCTTCATCTTTATTATGGGCTGTTGGATTTATTTTTCTATTTACTACAGGAGGTTTAACTGGTATTGTTTTATCAAACTCTTCTATTGATGTAATTTTACATGATACCTACTATGTAGTAGCTCATTTTCATTATGTTTTAAGAATAGGAGCAGTTTTTGCGATTTTTGCAGCATTTAATTATTGATTTCCTTTATTTCTAGGTTTTACTTTAAATGAGCATTTATCCTTTATTCATTTTTATTCTATATTCTTAGGTGTAAATTTAACATTTTTTCCACAACACTTCTTAGGATTAAGTGGTATACCACGACGATATTCTG
>327204528; Ozobranchus margoi cytochrome c oxidase subunit I (COI) gene, partial cds; mitochondrial
AATTTTATACTTTATATTTGGAGGTTGATCTGCAATAGTAGGTATAAGTCTGAGAGTTATCATCCGATTGGAATTAAATCAGCCAGGATCTTTCCTGAATAATGATCAGTTGTATAACAGAATTATTACCGCCCATGGCTTAATTATAATTTTCTTTATAGTAATGCCTATCTTAATTGGTGGATTCGGTAATTGATTAGTACCTTTAATAATTGGTGCCCCAGACATAGCATTTCCACGTTTAAATAATTTAAGATTTTGATTAATACCACCTTCAATAATTATATTAGTAGGTTCTGCCTTAGTTGAAAATGGGGTAGGTACAGGATGAACCGTGTATCCACCATTATCAGGTAATATTGCCCATTCTGGGCCTTCTGTAGATATAGCAATCTTTTCATTACACTTAGCTGGAACTTCATCTATTTTAGGATCTATTAACTTTATTACAACTATTATTAATATACGATGACAAGGAATACGATTAGAGCGAATACCTTTATTTGTTTGAGCAGTATTAATTACAGTAGTATTACTTTTACTATCATTGCCAGTTTTTGCAGCTGCAATCACAATACTATTAACAGATCGTAACTTAAATACTTCTTTTTTTGACCCTGTTGGAGGTGGTGACCCAGTATTGTATCAACACTTATTT
>326485647; Shinkai longipedata voucher SIO-BIC A1536 sex male cytochrome oxidase subunit I (COI) gene, partial cds; mitochondrial
ATATTGGAACCCTTTACCTTCTTTTAGGAACCTGAGCTGGTATGCTTGGTGCCTCTTTTAGAATAATAATTCGAACACAACTTTCACAACCAGGTAACTGAATAGTAAATGAACAAGTTTATAACACTATTATTACTGCTCATGGTTTAATTATACTATTTTTTATAGTAATACCCATCCTTATTGGAGGATTTGGTAACTGAATACTACCTTTAATACTAAGAGCTCCAGATATGGCATTTCCACGACTAAATAATTTAAGCTTCTGATTAGTGCCACCAGCACTTACTTGCTTAATTTCTAGAGCAGTATTAGAAGGAGGAGCTGGAACTGGGTGAACTATTTACCCCCCTTTAGCTTCAAATACCGCACACTTTGGTCCAGCTGTAGATTTTGCTATTTTCGCCTTACACCTTTCAGGAATTAGCTCTATTTTAGGAAGAATTAACTTTATAGTAACTGCTTATAATATACGGCATAAGGCCTTTAAGGCCCACCATATACCATTATTTGTGTGATCTGTACTTGTTACTATATTTTTGCTATTAGCATCATTACCCGTATTTGCAGCTGCTATTACTATATTATTAACCGACCGAAATCTTAACACCTCTTTTTTTGATCCTATAGGAGGGGGTGACCCCGTTCTATTTCAACACTTATTCTGATTTTTTG
>194579846; Mediomastus sp. 1 DH1 cytochrome oxidase subunit I (COI) gene, partial cds; mitochondrial
AAAGATATTGGCACCTTATACTTCGTTATAGCCATCTGAGCCGGAATAGCCGGCACATCTATAAGACTTTTAATTCGAACAGAACTCGGTACACCTGGATCCCTCCTAGGCAACCAAGCATTCAATACAATCATCACAGCCCATGCATTTCTAATAATTTTCTTTCTTGTAATGCCAGCATTTATAGGAGGATTTGGTAACTGACTAATCCCTATGATACTTAACGTCCCTGACCTAGCATTCCCTCGACTTAATAACCTTAGATTCTGACTCCTACCCCCTTCCTTATTCCTTCTTGTATGCTCCGCAGCAGTAGAAGGGGGGGCCGCAACAGGATGAACTGTTTACCCTCCTCTCTCTAGCAACATCGCCCACGCCAGCCCTGCAGTTGACATAGCAATTTTTTCCCTCCACTTAGCAGGAGCGTCCTCAGTAGCTGCCTCAATCAACTTCATAACCACAATTTATAATATACGAAACGAAGGTTATACAATAGAACGTGTTCCCCTATTTGTATGATCAATCATAATCACATCCGGACTCTTAGTTCTCGCTATCCCGGTTCTAGCAGCAGGAATTACAATACTTCTCACAGATCGAAACCTTAACACTACTTTCTTTGAC
>145290233; Chaetopterus variopedatus mitochondrial partial mRNA for Cytochrome Oxidase I (COI gene), clone CvNo-Uk
TGGCTCGTTACTTGGTTCTGACCAACTTTATAATGTTATTGTTACTGCCCACGCTTTCGTAATAATTTTTTTCTTCGTAATACCAATAGCGATTGGAGGCTTTGGAAACTGACTCCTTCCATTAATACTTGCAGCCCCAGATATAGCTTTTCCTCGCCTTAATAATATAAGATTCTGGCTTCTTCCCCCTTCTCTCACTCTCCTTCTCTCTTCCTCACTAGTTGAAGCTGGAGCTGGAACTGGATGAACTGTCTATCCACCTCTTGCTGGAAATCTTGCCCATGCAGGACCCTCAGTAGACCTTGCTATTTTTTCTCTTCATCTTGCCGGAATTTCTTCAATTTTAGGTGCAGTTAATTTTATGTCCACTACTTTCAATATACGTCATAGAGGTATACTAATGGAACGAATTCCCTTATTTGCCTGAGCAATCTTGATTACCGTTGTTTTACTTCTACTCTCTCTTCCCGTTTTAGCTGCCGCTATTACTATACTACTAACAGATCGTAATTTTAATACATCTTTCTTCGACCCTGCAGGAGGAGGAGACCCTATTCTCTACCAACACTTATTCTGATTTTTGGTCACC
>296885162; Paradiopatra quadricuspis voucher USNM1121745 cytochrome c oxidase subunit I (COI) gene, partial cds; mitochondrial
GAGGAGGACTCCTAGGCACCTCTATAAGACTCCTCATTCGAATTGAACTGGGACAACCCGGATCATTTTTAGGAAACGATCAACTATATAATACAATTGTTACTGCCCATGCTTTTCTTATAATCTTTTTCTTAGTTATACCTGTAATAATTGGCGGCTTTGGAAATTGACTACTTCCACTAATACTCGGAGCCCCAGATATAGCCTTCCCCCGAATAAATAATATAAGGTTCTGGTTACTACCCCCTTCCCTCTTTCTTCTTGTATGCTCTGCTGCTGTTGAAAAAGGAGTCGGTACTGGATGAACAGTATACCCCCCTCTTTCTAGAAATATAACCCATGCTGGACCCTCCGTTGATATGGCCATCTTCTCCCTTCACCTCGCTGGAATCTCCTCAATTTTAGGGGCTATTAACTTTATTTCAACAGTTGTCAATATACGGTGAAACGGCTTCAAACTTGAATCTACTCCCCTTTTTGTATGAGCCGTAGTACTCACCATAATTCTCCTTCTACTATCTCTACCAGTATTAGCAGGGGCCATCACCATACTCTTAACAGACCGAAACCTAAATACCTCATTCTTCGACCCCACCGGTGGAGGAGACCCTGTTTTATTTCAACACCTATTCTGATTCTTCGGTCACCCTGAGGTATATATTCTAATCCTACCAGGCTTCGGCGCAATCTCTCACATCGTCACCCAATATTCAGCCAAACCAGAGTCATTTGGAACACTTGGGATAATTTATGCAATAATTGGAATCGGCCTTTTAGGATTTATTGTGTGAGCACATCACATATTTACTGTGGGCCTCGATGTAGACACACGAGCCTACTTTACTGCTGCCACAATAGTTATTGCAGTACCTACAGGCATTAAAGTCTTTAGTTGACTTGCTACAATTCACGGCATAACTATAAAATATGAGGTACCTCTACTTTGGGCTTTAGGCTTCATTTTTCTATTCACCACAGGAGGCCTCACTGGTATTGTGCTTTCAAATTCCTCTCTAGATATTATTCTCCACGACACTTACTACGTAGTAGCCCACTTCCACTATGTTTTATCTATAGGCGCCGTTTTTGCCCTATTTGCAGCATTCTCACACTGGTTTCCCCTCATAACAGGGCTTACACTT
>194579844; Terebella tantabiddycreekensis cytochrome oxidase subunit I (COI) gene, partial cds; mitochondrial
AAAGATATTGGTACGATGTATTTGGTTTTCGCGCTTATCATGTTTTTTGTTGGTGGCGCTATGGCTATGGTTATTCGTGCTGAATTATTTCAGCCAGGGATCCAATACGTTGATCCGCAATTTTTCAATTCCATGACTACAATTCATGCGTTAGTAATGATTTTTGGCGCAGTTATGCCAGCTGGCGTTGGGCTTGCCAACTGGATGATCCCGCTTATGATAGGTGCCCCAGATATGGCGCTGCCGCGTATGAATAATATGAGTTTTTGGATATTGCCTTTTGCTTTTACCATACTTTTATCTACTTTTTTTATGGCTAGTGGTGCCCCCGCTGGAGGCTGGACCTTATATCCACCGCTTGTATTTCAAGCTGAGCAGGCATTTCCTTTTCTGATTTTCTCTATACACCTGTTAGGTCTTTCTTCAATAATGGGTGCTATTAATATTATTGCAACTGTATTTAATATGCGTGCCCCAGGGATGACTTTTATGCGTCTTCCACTATTTGTTTGGACATGGATAATTACTGCATTTTTACTAATAGCGACTATGCCAGTGCTAGCTGGTGGAATAACAATGTTGCTAACCGATAAATTTTTTGGTACTAGTTTTTTTAGTGCCGCAGGTGGTGGTGATCCAGTGCTTTTCCAACATATTTTTTGATTTTTTGG
>304416066; Cheilonereis cyclurus voucher BC019 cytochrome oxidase subunit 1 (COI) gene, partial cds; mitochondrial
GGCACATCAATAAGCCTCCTTATTCGAGCAGAACTTGGACAACCGGGATCCCTACTAGGAAGTGACCAATTATATAACACAATTGTAACCGCCCACGCATTCCTCATAATTTTTTTTCTAGTAATACCTGTAATAATCGGAGGATTTGGCAACTGACTTGTCCCTCTAATATTAGGCGCCCCCGACATAGCTTTTCCCCGCCTCAATAATATAAGATTTTGACTACTTCCCCCGTCCCTAACCCTCCTTCTTTCAAGAGCAGCAGTAGAAAAAGGAGCAGGAACAGGATGAACAGTATACCCCCCCCTATCCAGAAATATTGCCCACGCAGGAGCATCAGTAGATCTAGCAATTTTCTCACTACACCTAGCTGGAGTATCCTCAATTATAGGAGCCCTAAACTTTATTACAACAGTTATTAACATACGTTCTAAAGGGCTACGCCTAGAGCGAGTCTCCCTATTCGTCTGATCCGTGGTGATTACTGCAGTTTTACTACTTTTAAGCCTCCCCGTTCTAGCAGGAGCCATTACTATACTTCTTACAGACCGAAACCTAAACACAGCATTTTTTGACCCAGCTGGGGGAGGAGACCCTGTACTTTAC
>345808777; Palola viridis voucher TAMUG-Schulze 100317 cytochrome c oxidase subunit I (COI) gene, partial cds; mitochondrial
TACCTTATACTTTATTCTCGGAATATGAGGAGGCCTTCTAGGAACCTCCATAAGAATCCTCATTCGAATCGAGCTTGGACAACCAGGCTCGTTTCTTGGAAGAGACCAATTATATAATACAATTGTAACTGCTCATGCTTTCTTAATAATTTTCTTCCTTGTCATACCTGTAATAATTGGGGGCTTTGGAAACTGATTACTACCACTAATACTTGGTGCCCCAGACATAGCATTCCCACGAATAAATAATCTAAGATTCTGGCTTCTCCCACCATCCCTAACCCTCTTAATCTCCTCCGCCACAGTAGAAAAGGGAGTTGGTACAGGATGAACAGTATATCCTCCCCTATCAAGAAATATCGCCCACGCTGGCCCATCAGTAGATCTCGCTATTTTCTCCCTTCATCTTGCAGGGGCATCCTCTATCTTAGGCTCTATTAACTTCATCACTACAGTCATTAACATACGAAGAGAAGGGATACGGCTAGAGCGAATCCCTCTATTTGTTTGAGCCGTAAAAATCACAACAGTACTTCTCCTTCTTTCTCTCCCCGTCCTGGCAGGCGCTATCACAATATTATTAACAGACCGAAACCTAAACACAGCCTTTTTCGACCCTTCCGGGGGAGGGGACCCCGTCCTATATCAACACCTC
>66393959; Batracobdelloides tricarinata from South Africa cytochrome c oxidase subunit 1 (COI) gene, partial cds; mitochondrial
ATACTTCATATTAGGAGCATGGGCAGCAATAGTTGGAACAGCAATAAGAATTATTATTCGAATTGAACTAGCACAACCTGGTTCTTTTTTAGCTAATGATCAACTATATAACTGTATAATTACAGCCCATGGATTAATTATAATTTTTTTTATGGTAATACCTATTTTAATTGGTGGTTTTGGAAATTGATTAATTCCTCTTATAATTGGAGCACCAGACATAGCCTTTCCCCGTTTAAATAACTTAAGTTTTTGGCTGCTACCCCCATCTTTAATTTTATTAGTAACATCTGCATTAGYAGAAAAAGGAGTAGGAACAGGTTGAACAGTATATCCTCCATTAKCTGCTAATSYAGCTCATTCTGGWCCGWCTGTAGACKKAGSTATTTTTTCTTTACACTTAGCTGGTGCTTCCTCTATKKTAGGGTCATKARMTTTTATTACTACWGKAATTAATATACGATGAAAAGGAAYGACACTAGAACGARHDCCMTTATTTGTTTGAGCTGTATTCMTTACRGBTGTATTATTATTATTATYTCTGCCAGCACTTGCTGCAGCCATCACTATATTACTAACAGATCGAAAACTTAATACATYTTTCTTYGATCCTGTAGGAGGGGRGAYCCCNNTATTATACCAA
>2228541; Galathealinum brachiosum cytochrome c oxidase subunit I gene, mitochondrial gene encoding mitochondrial protein, partial cds
TCTTTATTTTTTATTAGGAATTTGAGCAGGAATAATTGCAACTAGAATAAGAATTATTATCCGTCTCGAACTAGGACAACCAGGATCTTTTCTAGGTGATGATCAAATTTATAATTGTCTTATTACAGCTCATGGACTTATTATAATATTTTTTGTAGTAATACCTATTTTATTAAGTGCTTTTGGAAATTGACTTCTTCCATTAATACTAGGAGCTCCAGATATAGCTTTCCCACGAGTTAATAATTTAGGATTTTGACTACTTCCTCCTGCAGTTATTCTTTTAGTAATATCTGCTTTTATTGAAAAAGGTGCAGGAACTGGATGAACAGTATATCCTCCTTTAGCATCTAATATTGCTCATGCAGGACCATCTATTGATTTAGCTATTTTTTCTCTTCACATATCAGGACTTTCTTCTATTCTAGGATCTATTAATTTTATTACAACTGTAATAAATATACGTTATAAAGGACTTCGTTTAGAACGTGTCCCTTTATTTGTATGAAGGGTCAAATTAACAGCAATTCTTCTTCTTCTTTCTGTTCCTATTTTAGCTGGAGGTCTTACTATATTATTAACAGATCGAAATTTAAATACATCATTCTTTGATCCTAGAGGAGGTGGTGATCCTGTTCTATTTCC
>305653903; Micronephthys minuta voucher BIOUG<CAN>:NUNAV-0209 cytochrome oxidase subunit 1 (COI) gene, partial cds; mitochondrial
GGAACTCTCTATTTTATTTTTGGCACCTGAGCCGGACTTTTAGGAACATCTATAAGCCTTCTCATCCGGGCAGAGCTAGGACAACCTGGATCTTTACTAGGAAGAGATCAACTATATAATACTATCGTAACGGCTCATGCCTTTTTAATAATTTTCTTCTTAGTAATACCAGTAATAATTGGAGGATTTGGTAACTGATTAGTCCCACTAATACTAGGCGCCCCAGATATAGCATTCCCCCGACTTAATAATATATCATTTTGACTTTTACCCCCGTCCCTTACACTCCTTGTGATATCAGCTGCAGTAGAAAAAGGAGTTGGTACTGGGTGAACTGTATACCCGCCCCTTTCTAGAAACATCGCCCATGCAGGGGCGTCAGTAGACTTAGCTATTTTTTCCCTCCACTTAGCTGGTGCTTCATCAATTCTAGGGGCACTAAATTTTATTACAACTGTAATAAATATACGATGAAAAGGACTCCGTCTTGAACGAGTTCCTTTATTTGTTTGGTCAGTAAAAATTACTGCCATCTTATTACTTTTATCATTACCCGTTTTAGCTGGAGCTATTACTATACTACTTACAGACCGTAATTTAAATACATCATTTTTTGACCCTGCTGGGGGCGGAGACCCTATTTTATACCAACATTTATTC
>316990445; Pontodrilus litoralis isolate CE130 cytochrome oxidase subunit I (COI) gene, partial cds; mitochondrial
AACACTTTACTTCATCTTAGGAGTATGAGCTGGAATAATTGGAGCAGGTATAAGACTTCTCATCCGAATCGAATTAAGACAGCCTGGAGCATTTTTAGGCAGAGATCAATTATATAATACAATTGTTACTGCTCACGCATTTTTAATAATTTTCTTCCTGGTAATACCAGTATTTATCGGAGGGTTTGGAAATTGATTACTACCCCTTATATTAGGTGCCCCCGATATAGCTTTTCCACGACTAAATAATATAAGATTCTGACTTCTACCCCCATCACTAATCTTATTAGTTTCGTCTGCTGCAGTAGAAAAGGGTGCAGGAACAGGCTGAACAGTTTATCCACCTTTAGCAAGAAATATTGCTCACGCTGGGCCATCGGTAGATTTAGCAATTTTTTCCTTACACTTAGCCGGTGCTTCTTCAATTTTAGGAGCAATCAATTTTATTACCACAGTCATTAATATACGATGATCTGGACTACGACTAGAACGAATTCCATTATTCGTATGAGCAGTTGTTATTACAGTAGTTTTATTACTACTTTCCCTCCCAGTATTAGCCGGTGCTATTACAATATTATTAACAGATCGTAACCTAAATACATCATTTTTTGATCCGGCAGGAGGAGGAGATCCAATCTTATACCAACACCTATTC
>33330087; Allonais paraguayensis isolate ALLpawa cytochrome oxidase subunit I (COI) gene, partial cds; mitochondrial gene for mitochondrial product
TTAGGTGTATGAGCAGGAATAGTTGGTACTGGAACAAGACTTCTTATTCGAATTGAACTATCTCAACCAGGTTCATTCCTAGGAAGAGACCAACTATACAATACCCTAGTAACAGCACACGCATTCCTAATAATTTTCTTCTTAGTAATGCCTGTATTTATTGGAGGATTCGGAAACTGATTACTACCATTAATACTAGGAGCACCAGACATAGCATTCCCACGACTAAATAACCTTAGATTCTGACTACTACCACCATCACTAATTCTATTAATCTCTTCTGCAGCTGTTGAAAAAGGTGCTGGAACAGGATGAACTGTATACCCACCACTATCTAGAAACCTAGCTCACGCTGGACCTTCTGTAGACATGGCTATTTTCTCACTACACTTAGCAGGTGCTTCATCTATTCTAGGTGCAGTAAATTTCATTACTACTGTAATAAACATACGATGAAATGGAATACGATTAGAACGAGTCCCATTATTTGTATGAGCCGTAACATTAACAGTTATTCTATTAATTCTATCGCTACCAGTTCTAGCCGGAGCAATTACAATACTACTTACAGATCGAAACCTAAACACATCATTCTTCGATCCTGCAGGTGGTGGAGACCCAATTCTATATCAACACTTATTCTGATTCTTCGGACACCCAGAAGTATATATTCTTATTTTACCTGGATTCGGTGCAGTATCTCACATCGTAGCTCATAACACAGCTAAACTAGAACCATTCGGAACACTAGGAATAATCTACGCTATAATTGGAATTTCAATTGTAGGATTTATCGTATGAGCACACCACATGTTCACAGTAGGACTAGATGTAGATACACGAGCATATTTCACAGCAGCTACTATAATTATTGCTGTACCTACAGGAATTAAAGTATTTAGATGACTAGCTACAATTCACGGAGCTAAAATCAAATACACAACAACTATACTATGAACACTAGGATTCATTTTTCTATTCACAGTAGGAGGACTAACAGGAATTTGTTTATCAAATTCATCACTAGATATCGTTCTACATGATACATACTACGTAGTAGCACACTTCCACTATGTATTAAGAATAGGAGCAGTATTTGCAATCTTTGCATCAATCTGCCACTGATTCCCTCTAATGTTCGGTGTAACAATAAACCCACGATGAACAAAAGCACAATTCTTCTTAATATTCACAGGAGTAAATGTTACATTCTTCCCTCCACAC
>61651949; Acholoe astericola cytochrome c oxidase subunit I gene, partial cds; mitochondrial
GAATTAGGTCAACCTGGTTCTCTATTAGGAAGAGACCAGCTCTATAATACTATTGTTACTGCTCACGCTTTTTTAATAATCTTTTTCCTTGTAATACCTGTTTTAGTTGGAGGGTTCGGAAACTGATTAATCCCTTTAATATTAGGAGCCCCTGATATAGCTTTCCCTCGATTAAACAACATAAGATTTTGACTTCTACCCCCATCTTTAATTCTACTTTTATCATCTAGAGCAGTGGAAAAAGGAGTTGGCACTGGATGAACTGTTTATCCTCCTCTTGCATCTAATATTGCCCACGCTGGACCTTCAGTAGATCTAGCTATTTTTTCACTACATATCGCAGGGGTATCTTCAATCCTTGGGGCTTTAAATTTTATCACCACTGTAATTAATATACGGTATAAAGGGTTACGCTTAGAACGAGTTCCTTTATTTGTTTGAGCTGCTAAGATTACAGCTATTCTTTTACTACTTTCTTTACCTGTATTAGCAGGGGCTATCACTATATTATTGACAGATCGAAA
>89521092; Cystobranchus virginicus cytochrome c oxidase subunit I gene, partial cds; mitochondrial
ACATTATACTTCATATTCGGAGCTTGATCTGCTATATTAGGCACTTCAATAAGACTTGTAATTCGATCTGAATTATCACAACCAGGAGGTTTAATTGAAAATGATCAAATTTATAACTCTATAATTACAGCACATGGTTTAATTATAATTTTTTTTATAGTAATACCTATTTTAATTGGTGGGTTTGGAAATTGATTAGTACCTTTAATAATTGGTGCTCCAGATATAGCATTTCCACGATTAAATAACTTAAGATTTTGATTATTACCACCATCATTAATTTTACTTCTTATATCTGCTATAGTTGAAAATGGTGTTGGAACTGGATGAACTGTATATCCACCACTCTCATCAAACTTAGCTCATTCAGGACCATCTGTTGATTTAGCAATTTTTTCACTTCATTTAGCAGGTATTTCATCTATTTTAGGAGCTGTAAATTTTATTACTACTGTAGTAAATATACGATGAAGAGGTATAAATTGAGAAAATTTACCATTGTTTGTATGATCTGTATTAATTACAGTAGTATTATTACTATTATCATTACCAGTTTTAGCTGCTGCTATTACAATATTACTAACTGATCGTAACCTAAATACTACATTTTTTGATCCTATTGGTGGTGGTGACCCAATTTTGTATCAACATTTATTTTGATTTTT
>17999868; Heterodrilus keenani cytochrome c oxidase subunit I (COI) gene, partial cds; mitochondrial
ACAAGAATCTTAATTCGAGTTGAACTAAGTCAACCCGGATCATTCCTCGGGAGTGACCAATTATATAATACATTGGTAACAGCACATGCATTCCTAATAATTTTCTTTCTTGTAATACCAGTATTTATTGGTGGCTTCGGAAACTGACTACTACCACTAATACTGGGAGCACCAGATATAGCATTTCCACGACTTAATAACCTAAGATTCTGGCTGCTCCCACCAGCGCTGATTCTCCTAGTTGGATCAGCAGCCGTAGAAAAAGGTGCTGGAACAGGCTGAACAGTATACCCACCGCTATCAAGAAACATTGCCCACTCAGGACCATCAGTAGACATAGCAATCTTTTCTCTTCACCTAGCAGGGGCATCATCTATTCTTGGTGCTATTAACTTTATTAGTACAATTATTAACATGCGAAGAAATGGAATAATCCTTGAACGAATTCCTCTATTTGTGTGAGCAGTTGGACTTACAGTACTTCTCCTACTTCTATCACTCCCAGTTTTAGCTGGAGCAATTACCATATTATTAACCGATCGAAACCTAAATACATCATTCTTCGACCCAAGA
>37789340; Baicalobdella torquata isolate Baikal_5 cytochrome c oxidase subunit I gene, partial cds; mitochondrial
GCTGCAATATTAGGCACCTCAATAAGATTTGTTATTCGATCTGAACTTTCACAACCAGGCAGGTTGATTGAAAATGACCAAATTTATAATTCTATAATTACAGCACATGGTTTAATTATAATTTTTTTTATAGTTATACCTATTTTAATTGGTGGTTTTGGTAATTGACTAATTCCTCTAATAATTGGAGCTCCTGATATAGCTTTTCCACGATTAAATAATTTAAGGTTTTGACTACTACCTCCATCTTTAATCATACTTTTAATATCTGCTATAGTAGAAAGTGGTGCCGGAACAGGGTGAACAGTATACCCGCCGTTATCATCAAATATAGCTCATTCTGGACCTTCTGTAGACTTAGCTATCTTTTCTTTACATTTAGCTGGAATTTCATCAATTTTAGGTGCTTTAAACTTTATTACTACAGTAATTAACATACGTTGAGAAGGAATAAAATTAGAGCGTTTACCTTTATTCGTATGATCAGTACTAATTACTGTTGTATTACTATTATTATCTTTACCTGTTTTAGCTGCAGCTATTACTATACTTCTTACAGATCGTAACTTAAATACAACATTTTTTGACCCTGTTGGTGGTGGAGATCCTATTTTATATCAACATTATTTTG
>288814945; Glycinde multidens cytochrome oxidase subunit I (COI) gene, partial cds; mitochondrial
AGGAATAGATGTAGATACACGAGCCTATTTTACAGCCGCAACTATAATTATTGCTGTACCTACTGGAATTAAAGTATTTAGATGGTTGGCAACAATCCATGGATCTCGAATTAAATATTCTACTCCAATACTATGAGCCCTAGGATTTATTTTCCTATTCGTAGTAGGAGGTTTAACAGGAATTGTTCTAGCTAACTCATCTATAGACATTGTTTTACATGATACATATTATGTAACAGCGCATTTTCACTATGTTCTATCTATAGGAGCTATTTTCGCTATTTTTTCAGGATTTGTTCATTGATTCCCACTATTTACAGGTTTAACTCTACACTCCCGATGATCTAAAATTCACTTTTTTATAATATTTATTGCGGTAAATATTACATTCTTCCCTCAGCACTTTTTAGGGTTAGCTGGT
>186967862; Paleanotus sp. NZ HW-2008 cytochrome oxidase subunit I (COI) gene, partial cds; mitochondrial
TCTATAAGAGTTTTAATTCGTACAGAACTAGGTCAACCTGGATCATTTTTAGGGTCTGATCAACTTTATAATACTGTAGTTACAGCCCACGCTTTCCTAATAATTTTCTTTTTAGTTATACCAGTAATAATTGGTGGATTTGGAAATTGATTAGTACCCCTAATATTAGGAGCACCAGATATAGCTTTTCCTCGATTAAATAATATAAGATTTTGATTATTACCTCCATCATTAATTATATTACTAGCTTCAGCAGCAGTTGAAAAAGGTGCTGGCACTGGATGAACAGTCTATCCTCCTTTAGCAAGAAATATTGCTCATGCTGGACCTTCAGTAGACTTCGCAATCTTTTCTCTTCACTTAGCTGGAGTAAGATCAATCTTAGGTGCAGTAAATTTTATTACTACTATTATAAATATACGATCTAATGGTCTTCGACTAGAACGAGTTCCATTATTTGTATGATCAGTTAAAATTACCGCTATTTTACTTCTATTATCCCTTCCAGTACTAGCCGGAGCAATTACAATACTTCTAACTGATCGTAATTTAAATACATCTTTTTTTGATC
>89521064; Austrobdella californiana from Pleuronichthys verticalis cytochrome c oxidase subunit I gene, partial cds; mitochondrial
ACTTTATATTTTATTTTTGGTGCTTGATCTGCCATATTAGGTACATCAATAAGAATGGTTATTCGAACAGAATTATCCCAACCAGGGAGATTATTAGAGAATGACCAAATTTATAATTCTATAATTACTGCACATGGTTTAATTATAATTTTTTTTATGGTAATACCAATTTTAATTGGTGGATTTGGAAATTGATTAATTCCACTAATAATTGGATCTCCTGATATAGCTTTTCCACGACTTAATAACCTTAGATTTTGATTACTCCCACCATCTTTAATTCTATTATTAGGGTCTGCCTTAATTGAAACTGGTGTTGGAACTGGATGAACAGTTTATCCACCGCTATCTTCAAACATAGCTCATTCTGGCCCTTCAGTTGATATAGCAATTTTTTCTTTACATTTAGCAGGAATTTCATCAATTTTAGGAGCCTTAAATTTTATTACAACAATTATTAATATACGATGAGAAGGTTTAAAATTAGAGCGATTACCGTTGTTTGTTTGAGCAGTATTTATTACAGTAATTTTATTATTACTATCTTTACCAGTACTTGCAGCTGCCATTACTATATTATTAACTGATCGAAATTTAAATACAACATTTTTTGATCCTGTTGGTGGTGGAGACCCTATTTTATATCAACATTTATTTTGATTTTT
>33330091; Arcteonais lomondi isolate ARClocm cytochrome oxidase subunit I (COI) gene, partial cds; mitochondrial gene for mitochondrial product
TTTGGAGTATGAGCAGGAATAGTTGGAACTGGCACAAGACTACTAATTCGAATTGAATTATCTCAACCAGGAGCATTCCTAGGTAGGGACCAATTATACAATACACTAGTAACAGCACATGCATTCTTAATAATTTTCTTCTTAGTTATGCCCGTATTTATTGGTGGATTCGGAAACTGACTTCTCCCATTAATACTTGGAGCTCCAGATATAGCATTCCCACGACTAAACAACATAAGATTTTGACTTCTTCCACCTTCATTAATTCTTCTAGTTTCATCGGCCGCAGTAGAAAAAGGGGCCGGTACTGGTTGAACTGTATACCCACCATTATCAAGAAATCTGGCGCATGCCGGACCATCAGTTGATATGGCCATTTTCTCCCTTCATTTAGCTGGTGCCTCTTCAATTCTTGGTGCAGTTAATTTTATTACCACAGTAATAAATATACGATGAAACGGAATACGACTAGAACGATTACCTCTATTTGTATGAGCAGTAACACTTACTGTGATTCTTCTACTACTATCACTTCCTGTGCTAGCTGGAGCTATCACTATACTATTAACAGATCGAAATCTAAACACATCATTCTTTGACCCAGCAGGTGGTGGGGACCCTATTTTATATCAACATCTATTCTGATTCTTCGGACACCCTGAAGTATATATTTTAATTTTACCTGGATTTGGTGCAATTTCACACATTGTAGCTCACAATACAGCTAAATTAGAACCATTCGGAACGCTAGGAATAATTTACGCCATAATTGGAATTTCTGTGGTTGGATTTATTGTATGAGCCCACCACATATTCACTGTTGGATTAGATGTGGATACTCGAGCATATTTTACTGCTGCAACTATAATTATTGCTGTACCTACTGGTATTAAAGTATTTAGATGATTAGCCACAATCTATGGAGCAAAAATTAAATATACCACAACTATATTATGAGCATTAGGATTTATCTTCCTATTTACAGTAGGCGGCCTTACAGGAATTTGTCTATCTAATTCATCACTAGACATTGTTCTTCATGACACCTATTATGTAGTAGCTCATTTCCATTACGTATTAAGAATAGGAGCAGTATTTGCAATATTTGCAGCCATAAATCACTGATTCCCACTAATATTCGGTATTACACTTCATCAACGATGAACTAAAGCTCAATTCTTTGTAATATTTATTGGTGTTAATATTACATTCTTCCCACNACAT
>124053662; Eusyllis blomstrandi voucher MNCN/ADN 9575 cytochrome oxidase subunit I (COI) gene, partial cds; mitochondrial
GGGACCTGGGCGGGTCTTTTAGGGACGTCAATAAGGATTTTAATTCGAGCTGAGTTAGGTCAACCAGGGTCTTTACTGGGAAGAGATCAATTATATAATACAATTGTTACTGCACATGCATTTTTAATAATTTTTTTTTTAGTTATACCTATTATAATTGGGGGATTTGGTAATTGGTTAATTCCTCTAATACTAGGGGCCCCAGATATAGCTTTTCCTCGTTTAAATAATATAAGATTTTGATTATTACCCCCTTCTTTAACTTTATTGCTGGCCAGCGCTACAGTAGAAAAGGGGGTTGGAACAGGGTGAACTGTTTACCCCCCTTTATCGGGTAATATTGCCCATGCTGGCCCATCAGTTGACTTAGCAATTTTTTCTCTTCACTTAGCTGGGGTAAGGTCTATTTTAGGGGCATTAAATTTTATCACCACTATTATTAACATACGATCTAAAGGGTTGCGCTTAGAGCGAGTTCCTTTATTTATTTGATCTGTAAAAATCACTGCTGTATTGTTATTATTATCTCTCCCAGTACTTGCAGGAGCCATTACTATATTACTTACTGACCGTAACTTAAACACTGCCTTTTTTGATCCCGCAGGGGGAGGGGATCCCATTTTATATGAACACTTATTTT
>89521080; Bathybdella sawyeri cytochrome c oxidase subunit I gene, partial cds; mitochondrial
ACTTTATATTTTATCTTTGGTGCCTGATCAGCAATATTAGGCACTTCAATAAGATTTATTATTCGATCTGAACTTCTACAACCTGGAAGATTAATTGAAAATGACCAATTTTATAATTCAATTATTACTGCACATGGCTTAATCATAATTTTTTTTATAGTAATACCTATTTTAATTGGTGGATTCGGAAATTGACTAATTCCATTAATAATTGGTGCACCAGATATAGCATTTCCACGTTTAAATAATTTTAGATTCTGATTACTTCCACCATCATTAATTTTATTATTAGGATCTGCTTTCGTAGAAAGTGGAGCAGGTACAGGATGAACAATATATCCACCACTATCTTCTAATATTGCTCATTCAGGACCATCTGTAGATATAGCAATTTTTTCTCTTCATCTAGCAGGTATTTCATCTATTTTAGGTGCAATTAATTTTATTACAACAGTAATTAATATACGATGACAAGGTATAAAATGAGATCGTTTACCATTATTTGTATGATCTGTTTTAATTACAGTAATAATATTACTATTATCTTTACCTGTATTAGCAGCAGCTATTACAATACTATTAACAGATCGAAATCTAAATACAACATTTTTTGATCCTGTAGGTGGTGGTGATCCAGTATTATTTCAACATCTATTTTGATTTTT
>304417282; Ophelia limacina CMC02 voucher BIOUG<CAN>:08PROBE-0082 cytochrome oxidase subunit 1 (COI) gene, partial cds; mitochondrial
TTTATTTTATCCTGGGGATGTGAGCTGGAATGAGTGGAACTGGGCTTAGTATCCTTATTCGTGCTGAGCTTGCACAGCCTGGGTCTCTACTTGGTAATGATCAAATTTATAATACCGTGGTTACTGCCCATGCATTTCTAATAATTTTTTTTCTAGTCATGCCAGTTTTTATTGGCGGGTTTGGTAACTGGCTCGTTCCTCTAATAGTGGTTGCTCCGGATATAGCATTTCCGCGAATGAATAATCTAAGGTTTTGACTACTACCGCCTTCTCTATCTCTACTTATTTTTTCTGCAGCAGTAGAAAAAGGGGCTGGAACCGGGTGGACTGTTTACCCTCCTCTCTCAGGTAATCAGACCCATGCTGGCCCTTCTGTTGATCTGGCGATTGTTTCTCTGCATCTTGCTGGGGTGTCTTCTATTCTAGGGGCAATAAACTTCATTACCACTGCAGGTAATATGCGGCCAGGTGCAATGCGCCTGGAACGTATGCCTCTGTTTGTTTGGTCTGTTAAGGTTACTGCATGACTTCTTGTCATTTCTCTGCCAGTTCTGGCTGGAGGGATTACTATGCTTCTAACTGATCGGAATCTAAATACTACATTTTTTGACCCGCTCGGGGGCGGGGACCCTATTCTTTACCAGCATCTTTT
>348609298; Asychis chilensis voucher Achi13 cytochrome oxidase subunit I (COI) gene, partial cds; mitochondrial
AGGAACCTCAATAAGCCTTTTAATCCGAATAGAACTTGGGCAACCAGGCTCTCTTTTAGGTAGGGACCAATTATATAACACAGTCGTAACAGCTCATGCTTTCTTGATAATCTTTTTTATAGTAATACCAATTTTTATTGGTGGATTTGGTAATTGATTAATCCCACTAATACTTGGAGTACCAGATATAGCATTTCCACGAATAAATAATATAAGTTTTTGGTTATTACCACCCTCGCTCACACTTCTAGTAAGCTCTGCCGCCGTTGAAAAGGGCGTAGGTACAGGATGAACCGTTTACCCACCATTAGCTAATAATATAGCTCACGCCGGCCCATCTGTTGATCTCGCCATTTTTTCTCTTCATCTTGCCGGTGCCTCATCTATCCTTGGTGCCATTAACTTTATTTCTACAATCCTTAATATACGAAGAAGTGGTTTCCAACTAGAACGAGTACCATTATTTGTATGATCTGTAAAAATCACTACGGTTCTACTTCTTCTTTCTCTCCCAGTTTTAGCAGGTGCAATCACCATACTATTAACTGATCGAAATCTTAATACTACATTCTTTGACCCTAGGGGAGGAGGAGACCCCGTCCTCTTTCAACACTTATTCTGATTTTT
>299832814; Kincaidiana hexatheca isolate CE861 cytochrome oxidase subunit I (COI) gene, partial cds; mitochondrial
GGAATAAGACTCCTAATTCGAATTGAGCTAACTCAACCAGGGTCATTTCTAGGAAGAGATCAATTATATAATACAATAGTAACAGCTCATGCCTTTATTATGATTTTCTTCATAGTAATACCAATATTTATTGGAGGGTTTGGAAACTGAATACTCCCCCTAATACTAGGTGCCCCAGATATAGCATTTCCACGTCTTAATAATTTAAGATTTTGACTTCTACCCCCATCTTTAATTCTTTTAGTATCCTCAGCTGCCGTAGAAAAAGGAACAGGTACTGGATGAACAGTTTATCCTCCACTTGCAAGAAACCTTGCCCATGCAGGACCATCTGTAGATCTAGCAATTTTTTCTCTTCATCTAGCTGGTGCCTCATCAATTCTAGGTGCCCTAAACTTCATTACAACAGTAATTAATATACGATGAAAAGGACTACGACTTGAGCGAATCCCTCTATTTGTATGAGCTGTCACCATTACAGTTGTTCTTTTATTACTTTCACTTCCAGTTCTTGCCGGAGCAATTACCATACTATTAACAGACCGAAATCTTAATACTTCATTCTTCGA
>316990391; Hemienchytraeus sp. PDW-2010 cytochrome oxidase subunit I (COI) gene, partial cds; mitochondrial
CACATTATACTTCATCTTAGGAATCTGAGCAGGCCTAATAGGAGCAACTATAAGACTTTTAATTCGAACTGAATTAAGACAACCTGGGTCATTCCTAGGAAGAGACCAACTCTACAACACCGTAGTTACAGCTCACGCCTTTCTAATAATTTTCTTCCTAGTAATACCTGTATTCATCGGTGGATTCGGAAACTGACTTCTCCCACTTATACTAGGTGCCCCCGATATAGCTTTCCCCCGCCTAAACAATATAAGATTCTGACTTCTCCCACCCTCACTAATACTCCTCCTCTCCTCCGCAGCCGTAGAAAAAGGTGCCGGAACAGGATGAACAGTATACCCCCCCCTAGCTAGAAATCTAGCACACGCAGGACCATCAGTAGATCTAGCCATTTTCTCCCTCCACCTAGCAGGAGCTTCATCTATTCTAGGGGCCGTAAATTTCATTACTACCGTAATCAATATACGATGACAAGGTTTACGACTAGAACGAATCCCTCTATTTGTCTGAGCCGTTACAATCACCGTAATCCTCCTTCTTCTATCCCTTCCAGTTCTAGCAGGAGCCATCACCATACTTCTAACAGATCGAAACCTAAATACATCATTCTTCGACCCGGCAGGGGGTGGAGATCCCATTCTCTACCAACACTTATTC
>3243205; Heronidrilus heronae cytochrome c oxidase subunit I (COI) gene, mitochondrial gene encoding mitochondrial protein, partial cds
ACAAGAATACTAATTCGTGTCGAACTTGCTCAACCTGGATCATTCCTTGGAAGAGATCAACTATTCAATACCCTAGTGACCGCACACGCATTTATGATAATCTTCTTCATAGTAATACCAATCTTCATTGGTGGATTCGGAAACTGACTAGTACCTTTAATACTAGGGGCACCAGACATAGCATTCCCACGCCTAAATAATCTCAGATTCTGACTAATGCCACCTTCCCTAATTCTATGCGTACGTTCCGCTGCTATCGAAAAAGGTGCAGGAACAGGCTGAACAGTATACCCCCCTCTCGCCGGTAACCTTGCTCACTCGGGACCATCTGTTGATCTTGCAATCTTCTCTCTCCACCTGGCAGGTACATCATCTATTCTTGGAGCAATTAACTTTATTACCACAGTAATAAACATACGATGAAACGGAATACGACTTGAACGAATTCCCCTATTCGTCTGATCAGTTGTACTAACAGTTCTTCTCCTTCTTCTCTCTGTGCCAGTTCTAGCTGGTGGCATTACCATGCTTCTAACCGACCGAAACCTAAATACATCATTCTTTGACCCAGCT
>305415388; Goniada maculata voucher TBLABR-050 cytochrome oxidase subunit 1 (COI) gene, partial cds; mitochondrial
CACATTATACTTCCTATTAGGGATTTGATCCGGTTTACTCGGAACTTCTATAAGCCTACTAATTCGAGCAGAATTAGGACAGCCAGGAGCCCTATTAGGAAGAGACCAGCTATATAACACTATTGTTACAGCCCATGCTTTTCTAATAATTTTTTTTCTTGTAATACCTGTAATAATTGGGGGATTCGGAAACTGATTAATCCCCTTAATATTAGGGGCTCCTGATATAGCCTTCCCTCGTCTAAATAACATAAGATTCTGATTACTCCCCCCTTCTTTAACTCTACTTTTAGCCTCAGCTGCAGTAGAAAAGGGGGTTGGGACAGGATGAACTGTTTACCCCCCTTTATCAAGAAATATTGCTCATGCCGGACCTTCAGTAGACCTAGCTATTTTTTCACTACACCTGGCAGGAGTTTCTTCTATTTTAGGTGCATTAAATTTTATTACAACATGTATAAATATGCGCTCTAAAGGGCTACGATTAGAGCGAGTTCCCTTATTTATCTGATCTGTAGGAATTACGGCCCTACTTTTACTTCTTTCTCTTCCAGTATTAGCAGGCGCTATTACAATATTACTAACTGATCGAAATCTAAATACTGCCTTTTTTGACCCGGCCGGAGGAGGAGACCCAATTTTATACCAGCACCTATTT
>305653133; Autolytus sp. CMC03 voucher BIOUG<CAN>:HUNTSPOL0392 cytochrome oxidase subunit 1 (COI) gene, partial cds; mitochondrial
ATTTCATTTTAGGTATATGAGCTGGATTACTAGGGACTAGTATAAGAGTATTAATCCGGGCTGAATTAGGACAACCCGGGGCCCTACTTGGGAGAGATCAATTGTATAATACCATTGTTACGGCCCATGCTTTTTTAATAATTTTCTTTTTAGTAATACCAGTTATAATCGGAGGGTTTGGAAATTGGTTAGTTCCTTTAATACTAGGAGCCCCAGATATAGCCTTTCCCCGACTAAATAATATAAGATTCTGATTACTACCCCCCTCCTTAACATTACTAATTATAAGAGCCGCGGTTGAAAAGGGTGTAGGTACGGGGTGGACTGTATATCCCCCCCTCGCTTCAAATATTGCTCATGCGGGACCACCAGTAGATTTGGCCATTTTTTCTTTACATTTAGCAGGGGTCTCATCAATTTTAGGAGCTGTAAATTTCATCACTACTGTAATTAATATACGATCCAAATTAATAAATTTGGAACGAGTTCCTTTATTTGTTTGATCTGTAAAAATTACGGCGATCCTTTTATTACTTTCTCTTCCTGTTTTAGCTGGAGCAATCACTATATTATTAACTGATCGAAATCTAAACACAGCTTTCTTTGATCCGGCAGGAGGGGGGGATCCAATCTTATACCAACATTTATTC
>57634850; Linta be cytochrome c oxidase subunit I (COI) gene, partial cds; mitochondrial
ACACTATACTTTATTTTTGGTGCTTGATCAGCAATAGTAGGAACCAGGATAAGAGTTATTATTCGAATAGAATTAAATCAACCAGGTACTTTATTAGGAAATGATCAAATTTATAACACAATTGTTACTGCCCATGGATTAATTATAATTTTCTTTATAGTTATGCCAATCCTAATTGGAGGTTTTGGTAACTGATTATTACCATTAATAATTGGAGCTCCAGATATAGCCTTCCCGCGATTAAATAATCTTAGATTTTGATTATTACCACCTTCTATAATTATATTAACAGCATCTGCCTTTGTAGAAAACGGTGTAGGTACAGGATGAACAGTATATCCACCACTAGCACTAAATGTTTCACACTCAGGACCCTCAGTTGATATGGCCATCTTTTCATTACATTTAGCAGGTGCTTCATCAATTTTAGGATCACTAAATTTTATCTCAACAGTAATTAATATACGATGAAAAGGAATAACAGCAGAGCGAATTCCTCTATTCGTATGGTCAGTTGTTATTACTACAGTACTACTACTTTTATCTTTACCGGTATTAGCAGCAGCTATTACAATGCTACTTACAGACCGTAATCTTAAT
>83963858; Pectinaria koreni haplotype RB588 cytochrome c oxidase subunit I (COI) gene, partial cds; mitochondrial
CAATAAGGCTACTAATCCGAATTGAGCTTGGGCAACCCGGCTCTTTTTTAGGTAGAGACCAACTGTACAATACGGTTGTAACTGCACATGCTTTTCTTATAATTTTCTTTCTTGTCATACCCGTCTTTATTGGTGGGTTTGGAAACTGACTTGTCCCATTAATACTTGCTGCTCCAGACATGGCATTTCCCCGAATAAACAACATAAGTTTCTGACTTCTCCCTCCGGCCCTGATTCTTCTTCTGAGCTCCGCTGCAGTTGAAAAGGGCGTTGGTACAGGTTGAACAGTATACCCCCCCTTATCAAGAAACCTTGCACATGCGGGTCCATCTGTAGATTTGGCCATCTTTTCTCTCCACTTAGCCGGGATCTCATCTATTCTCGGAGCTATTAACTTTATTACTACCGTAATCAACATGCGGTCTAAAGGCCTTCGATTAGAACGAGTCCCTCTATTCGTGTGGGCAGTAAAGATTACTGCTATCCTTCTTCTTTTATCACTTCCTGTTTTAGCAGGAGCCATTACTATACTCCTAACTGACCGTAATTTAAACACCTCATTCTTCGATCCAGCAGGGGGAGGAGA
>222064093; Zeylanicobdella arugamensis mitochondrial partial coi gene for cytochrome oxidase subunit I, haplotype 8
AGATTTGTAATTCGAGCAGAATTATCACAACCAGGTAGATTTATAGAAAATGACCAAATTTATAATTCAATAATTACAGCACATGGTTTAATTATAATTTTTTTTATAGTAATACCTATCTTAATTGGTGGGTTTGGTAATTGATTAGTACCATTAATAATTGGTGCACCAGACATAGCTTTTCCACGACTTAATAATCTTAGATTTTGATTATTACCACCTTCATTAATTCTTCTTTTATCATCTGCATTAATTGAAAGTGGTGTAGGTACAGGTTGAACTGTTTATCCGCCATTATCAGCTAATATAGCTCATTCTGGACCATCAGTGGATTTAGCAATTTTTTCTTTACATTTAGCGGGAATTTCATCTATTTTAGGTGCATTAAATTTTATTACTACAATTTTAAATATGCGATGAAATGGATTGAAATTAGAACGTATATCATTATTTGTTTGAGCAG
>74145721; Idanthyrsus cretus clone 2 cytochrome c oxidase subunit I (COI) gene, partial cds; mitochondrial
GTAGAGACCAACTTGTATAACACAATTGTTACAGCACATGCTTTCTTAATAATTTTTTTTTTAGTTATGCCAGTATTTATTGGAGGGTTTGGAAATTGACTTCTTCCTTTAATACTAGGGGCACCAGATATAGCGTTCCCCCGATTAAATAACATAAGATTTTGACTTCTTCCACCAGCATTAACTCTACTAGTTGCATCTAGAGCTGTAGAAAAAGGTGTTGGAACAGGGTGAACAGTATATCCTCCGCTATCAGGAAACATTGCTCATGCAGGACCATCTGTAGACTTAGCAATTTTTTCATTACATTTAGCTGGAATTTCTTCAATTTTAGGAGCTTTAAATTTTATTACTACTGTTATTAATATACGATGGTCTGCATTACGACTTGAACGTGTTCCATTATTTGTTTGGGCTGTAAAAATTACAGCCGTTCTTCTTCTTCTTTCTCTTCCAGTACTAGCTGGAGCAATTACTATGCTTTTAACAGATCGAAATATCAAC
>259121805; Limnatis paluda isolate AFLP cytochrome oxidase subunit I (COI) gene, partial cds; mitochondrial
AACTCTATACTTTCTTTTAGGGACATGAGCCGCTATAGTTGGGACATCTATAAGAATAATTATTCGAATTGAGCTATCTCAACCAGGGCCATTTTTAGGAAGTGATCAAATTTATAATACTATTGTTACTGCTCATGGGCTGATTATAATTTTTTTTATGGTTATACCAATTTTAATTGGGGGTTTTGGGAATTGATTAATTCCATTGATAATTGGATCACCTGATATAGCTTTCCCCCGTCTTAATAATCTTAGGTTTTGATTATTACCACCTTCTCTATTTTTATTATTAATATCGTCTTTAGTTGAAAGTGGTGCCGGTACTGGATGAACTATTTACCCCCCTCTAGCTGATAATGTTGCTCATTCTGGGCCATCAGTAGATATAGCAATTTTTTCTCTTCATTTAGCTGGAGCTTCATCTATTTTAGGTTCTCTAAATTTTATTACTACTGTAATAAATATACGAACTAGAGGGATAAAGTCTGAACGGATCCCTTTATTTGTATGAGCTGTAATTATTACAACTATTTTATTACTTCTCTCATTACCTGTTCTTGCAGCCGCAATTACTATATTATTAACAGATCGAAATATTAATACCACTTTTTTTGATCCAGTGGGAGGGGGAGATCCTGTTTTATTTCAACACTTATTT
>304416112; Dodecaceria sp. CMC02 voucher BIOUG<CAN>:BAMPOL0503 cytochrome oxidase subunit 1 (COI) gene, partial cds; mitochondrial
TGGCACATGATCTGGGCTAATCGGCACATCATGTAGTCTCCTCATTCGAATTGAACTAAGTCAACCAGGAGCATTTCTTGGAGATGACCAAATTTACAACGTTCTTGTAACTGCCCACGCATTCTTAATAATTTTCTTTATAGTTATACCTATTTTTGTTGGGGGATTCGGAAATTGACTTATCCCACTAATACTAGCAGCACCAGATATGGCATTCCCCCGCTTAAATAACTTAAGCTTATGACTTTTACCTCCTGCTCTTACACTCCTTGTCTTATCTGCACTAGTAGAACAAGGTGTCGGTACAGGATGAACTGTGTATCCTCCCCTCGCTGGCTCTACCGCTCATAGTGGGCCTTCTGTAGACTTAGCAATTTTTTCCCTCCATTTAGCAGGTGCATCCTCTATTCTAGGTTCTTTAAATTTTCTTACTACCGTTTACAATATACGGCCAAATACACTCTTAGCTGAACGTATCCCGCTATTCGTCTGAGCCCTCGTTATTACAGCTATTTTACTTGTTCTCTCATTACCAGTCCTAGCCGGTGCAATTACAATACTATTAACAGATCGAAATTTAAACTCCTCCTTTTTCATCCCAGAAGGCGGTGGTGACCCCGTTCTTTACCAACAC
>11181599; Microphthalmus listensis cytochrome c oxidase subunit I gene, partial cds; mitochondrial gene for mitochondrial product
GGAACTTTATATTTTATTTTTGGAATTTGAGCTGGACTAATAGGAACATCAATAAGAATTTTAATTCGAACTGAGTTAGGAACGCCGGGTTCTTTATTAGGAAGAGATCAGTTATATAATACAATTGTTACGGCTCACGCGTTTTTAATAATTTTTTTTTTAGTAATGCCGGTAATAATTGGCGGGTTTGGAAATTGACTAGTCCCATTGATATTAGGGGCTCCAGATATAGTTTTTCCTCGTCTTAATAATATAAGGTTTTGGTTTTTACCGCCTTCCTTGTTGTTATTATTGGGAAGGGCTTTAGTAGAAAAGGGGGCTGGCACAGGATGGACTGTTTATCCACCTTTATCAAGTAATATCGCTCATAGAGGTCCTTCTGTGGATATAGCAATTTTTTCTTTACATTTAGCTGGCGTTTCATCTATTTTAGCTTCTGTAAATTTTATTACTACAATAATAAATGTTCGTTCTAAAGGAATAAGATTAGATCGGGTAACATTATTTATTTGATCAATTTCTATTACTGCTGTGTTATTATTGTTGTCTCTTCCTGTTTTAGCGGGGGCTATTACTATACTATTAACAGACCGAAATTTAAATACAAGATTTTTTGACCCATCGGGTGGTGGGGATCCTATTTTGTATCAACATCTTTTT
>17999864; Acanthobdella peledina cytochrome c oxidase subunit I (COI) gene, partial cds; mitochondrial
ACAAANCNTAAAGATATTGGTCAAGATCTCATAAAGNATAGAGCTSCACTAAGAATAATTATTCGGATCGAACTAGCTCAACCAGGATCTTCCTTAAATAATGAYCAATTATAYAACTGCATAATTACCGCTCATGGATTAATCATAATTTTTTTTATGGGAATACCTATTTTAATTGGAGGATTTGGAAATTGATTAATTCCACTTATAATAGGAGCGCCAGATATAGCATTCCCACGACTAAATAATYTAAGATTTTGACTANTACCCCCATCNATTGTTTACTTAGTCACCTCAGCTCTNGTNGAAAAAGGAGTAGGAACAGGATGAACAGTGTATCCTCCATTAGCTAATTTAGCTCACTCAGGRCCATCAGTAGATTTAGCTATTTTTTCATTACATTTAGCAGGGGCTTCTTCTATTTTAGGTTCAATAAATTTTATTGCTACTATTATTAATATACGATGTCAAGGTATAACATTAGAACGTGTACCTTTATTTGTATGAGCTGTTTTCATTACAG
>259121813; Limnobdella mexicana isolate LMBC cytochrome oxidase subunit I (COI) gene, partial cds; mitochondrial
AGTTTTTTTTCTTTTAGGGACTTGGGCAGCTATAGTTGGGACATCAATAAGAATATTGATTCGAATTGAGTTATCACAACCAGGACCATTTTTAGGTAATGACCAAATTTATAATTCAATTATTACAGCTCATGGACTAGTTATAATTTTTTTTATGGTCATGCCTATTTTAATTGGTGGGTTTGGTAATTGATTGATCCCATTGATAATTGGATCACCAGATATAGCTTTCCCTCGCCTTAATAATTTAAGATTTTGACTATTACCACCTTCACTATTTATGCTATTAATGTCTTCTATAGTAGAAAGTGGAGTTGGTACAGGTTGGACAGTTTATCCACCTTTAGCTGATAATGTAGCTCATTCAGGACCATCTGTAGACATAGCAATTTTTTCCCTACATTTAGCAGGAGCTTCTTCTATTTTAGGATCTTTAAATTTTATTACAACTGTTCTAAATATACGCACAAATGGTATAAGTTCTAGCCGAATTCCATTATTTGTATGATCTGTTGTTATTACTACAGTTTTATTACTTTTATCATTACCTGTATTAGCCGCAGCTATTACAATACTATTGACTGATCGTAATATTAATACATCTTTTTTTGACCCTGTAGGTGGAGGTGACCCAGTACTATTTCA
>288814973; Paralacydonia paradoxa cytochrome oxidase subunit I (COI) gene, partial cds; mitochondrial
AGGGATAGATGTAGATACTCGTGCTTATTTTACTGCAGCTACAATAATTATTGCTGTTCCTACTGGAATTAAAGTATTTAGTTGGTTGGCGACAATTTATGGAAGTCGAGTAAAGTATGAGGTCCCTATAATATGAGCTTTAGGATTTATTTTTCTTTTTACAGTTGGAGGTTTAACTGGAATTATTTTGTCAAATTCTTCTATTGATATTATTTTACATGATACTTATTATGTAGTAGCACATTTTCATTATGTATTATCTATAGGAGCTATTTTTGGAATTTTTGCTGGATTTAATCATTGGTTTCCATTAATAAGGGGGATTACTTTACATTCTCGATGATCTGCTATTCATTTTATATTAATATTTTTTGGAGTAAATTTAACTTTTTTTCCTCAGCATTTTTTAGGATTAGCAGGT
>316990377; Fridericia striata isolate CE893 cytochrome oxidase subunit I (COI) gene, partial cds; mitochondrial
AACCTTATACTTCATCTTAGGTGTGTGAGCCGGAATAATAGGCGCAGCCATAAGTCTATTAATTCGAATTGAATTAAGACAACCAGGATCATTTCTAGGTAGAGATCAACTATATAATACAATTGTAACTGCTCATGCCTTTCTAATAATCTTTTTCCTAGTAATACCCGTATTTATTGGTGGGTTTGGAAATTGACTTCTACCGTTAATGTTAGGTGCACCTGACATAGCCTTTCCTCGCCTTAATAACATAAGATTTTGACTCCTTCCCCCATCTCTTATATTACTTCTATCATCAGCAGCAGTAGAAAAAGGGGCCGGAACAGGATGAACTGTTTATCCCCCACTGGCAAGAAATATTGCCCATGCTGGCCCATCTGTAGACTTAGCAATTTTTTCACTACATCTAGCAGGTGCGTCCTCAATTCTAGGTGCAGTTAACTTTATTTCGACCGTTATTAATATACGCTGACAAGGTCTTCAACTAGAACGAATCCCCCTTTTTGTTTGAGCAGTAACAATTACAGTAGTACTATTACTCCTCTCACTTCCTGTTCTAGCAGGGGCAATCACAATATTATTAACAGACCGAAACCTTAACACATCGTTCTTTGATCCTGCCGGTGGTGGAGATCCAAT
>302631996; Spirosperma apapillatus mitochondrial partial mRNA for cytochrome oxidase subunit I (COI gene)
ACCCCTATATATAATCTTTGGCGTATGAGCCGGTATAGTAGGTACCGGAACTAGCTTATTAATTCGCTTCGAGCTTGCTCAACCCGGGTCCTTCCTAGGTAGAGACCAATTATATAATACATTAGTAACAGCACACGCCTTCTTAATAATTTTCTTCTTAGTTATACCAGTATTTATTGGCGGCTTCGGTAACTGACTAGTCCCATTAATATTAGGTGCCCCTGATATAGCATTCCCACGACTAAATAATTTAAGATTCTGATTATTACCTCCGTCCCTTATTCTCCTTGTATCATCTGCCGCAGTAGAAAAGGGTGCAGGTACCGGATGAACTGTCTATCCGCCTTTAGCCGGCAATCTTGCCCACTCCGGCCCTTCAGTAGATTTAGCAATTTTTTCTCTGCATTTAGCTGGTGCATCTTCCATCCTAGGGGCAATCAACTTTATTACAACCATGGTCAACATACGAAGAAAAGGTATACGCCTAGAGCGAGTTCCATTATTCGTTTGAGCTGTCATTTTAACAGTAATCCTCCTGTTACTAACATTACCCGTATTAGCTGGGGCTATCACTATACTCCTTACAGATCGTAACCTTAATACATCGTTCTTTGACCCTGCTGGGGGGGGCGACCCNGTCCTATATCAACACCTGTTC
>288814915; Pseudodysponetus fragmentosus cytochrome oxidase subunit I (COI) gene, partial cds; mitochondrial
GCCCCCATATTATGAGCCCTTGGATTTATCGCCCTTTTAACGATCGGGGGCCTTACAGGAATTATTTTATCAAACTCGTCTGTTGATATTATTCTTCATGGTACTTATTATGTCGTAGCCCACTTTCACTATGTTTTATCTATAGGGGCTGTTTTTTCAATTTTTGCTGGAATTACATACTGATTCCCGCTTATATATGGAGTTACCTTACACGAGCAATGAATTAAATCTCAATTCTTTATTATATTTATTG
>336044550; Pseudonereis variegata isolate 3F cytochrome c oxidase subunit I (COI) gene, partial cds; mitochondrial
TAAAGATATTGGCACTTTATATTATTTTCTTGGAATATGATCTGGACTTCTAGGTACCTCTATAAGACTTCTAATTCGAGCAGAATTAGGACAACCAGGAGCATTACTAGGCAGAGACCAGTTATATAATACTATCGTTACAGCCCACGCATTTTTAATAATTTTTTTTCTTGTAATACCAGTAATAATTGGGGGGTTCGGAAACTGACTTGTACCATTAATACTAGGGGCCCCAGACATAGCATTTCCACGTCTTAATAATATAAGATTTTGATTATTACCACCATCTCTTACTCTTCTTCTATCAAGGGCAGCAGTTGAAAAAGGAGTCGGAACAGGATGAACTGTATACCCACCTTTAGCAAGAAATATCGCTCATGCAGGACCCTCTGTTGATTTAGCAATCTTTTCTCTTCATCTAGCAGGCGTATCTTCAATTATAGGAGCATTAAACTTTATTACAACAGTCATCAATATACGTTCAAAAGGGTTACGTTTAGAACGAATCCCATTATTTGTGTGATCTGTAGTAATTACAGCAATTCTCCTTTTATTAAGATTACCAGTTCTTGCAGGAGCAATTACTATACTTCTTACAGACCGAAATCTAAACACTGCATTTTTCGACCCTGCAGGAGGAGGTGATCCTATTCTCTATCAACACTTATTCTGATTTTTTGG
>89521122; Oceanobdella sexoculata cytochrome c oxidase subunit I gene, partial cds; mitochondrial
ACTTTATATTTTATTTTTGGTGCTTGATCAGCCATATTAGGTACATCTATAAGATTTATTATTCGATCTGAATTATCTCAACCAGGTAGTTTATTAGAAAATGATCAATTATATAACTCTATAATTACAGCTCATGGTCTTATTATAATTTTTTTTATAGTTATACCTATTTTAATTGGAGGATTTGGAAATTGACTTATTCCTTTAATAATTGGAGCTCCAGATATAGCCTTTCCTCGACTTAATAATTTAAGATTTTGACTTTTACCACCTTCTTTAATTATACTATTAGGTTCATCAATAGTAGAAAATGGAGCAGGAGTAGGTTGAACTATATATCCACCTTTATCATCAAATATAGCACATTCTAGACCTTCAGTTGATATAGCAATTTTTTCTCTTCATTTAGCAGGAGTATCATCAATTTTAGGAGCTTTAAATTTTATTACAACTATTATTAATATACGATGAGCAGGATTAAAGTTAGAAAAAATACCTTTATTTGTATGATCTGTACTTATTACAGTAATTTTACTTTTATTATCACTACCAGTATTAGCAGCTGCTATTACTATATTATTAACAGATCGAAATTTAAATACAACTTTTTTTGATCCTGTTGGTGGTGGTGATCCTATTTTATATCAACATTTATTTTGATTTTT
>285029348; Piguetiella michiganensis cytochrome oxidase subunit I (COI) gene, partial cds; mitochondrial
GGAACAAGAATACTAATTCGAATTGAATTAGCCCAACCAGGAGCTTTCCTTGGAAGAGATCAATTATATAACACTCTTGTAACAGCACATGCATTCTTAATAATTTTCTTTCTAGTAATACCCGTATTTATTGGAGGATTTGGGAACTGACTTCTTCCACTAATACTTGGTGCACCAGATATAGCATTCCCACGATTAAATAATCTAAGATTCTGATTATTACCCCCATCATTAATTCTTTTAATCTCATCAGCTGCAGTAGAAAAAGGAGCAGGAACTGGTTGAACTGTATATCCACCACTATCTAGAAACTTAGCACATGCTGGCCCATCAGTTGACATGGCTATTTTTTCACTCCATTTAGCAGGTGCATCCTCTATTTTAGGAGCTGTTAATTTCATTACAACAGTAATAAATATACGATGAAATGGCATACGACTAGAACGAGTACCATTATTTGTATGAGCCGTAACACTAACCGTTATTCTTCTCCTTCTATCACTACCAGTACTTGCTGGAGCAATTACAATACTACTAACAGATCGAAATCTAAATACTTCATTTTTCGACCCTGCTGGTGGAGGTGATCCTATTCTATATCAACACTTATTCTGATTCTTTGGCCACCCCGAAGTATATATTTTAATTCTACCAGGATTTGGTGCAATTTCACATATTGTGGCCCACAACACAGCTAAACTAGAACCATTTGGAACACTAGGAATAATCTATGCCATAATTGGAATTTCTATTGTAGGATTCATTGTATGAGCTCACCACATATTTACAGTAGGAATAGACGTTGATACACGAGCATATTTTACTGCTGCTACTATAATTATTGCCGTTCCTACCGGAATTAAAGTATTTAGATGATTAGCTACCATTTATGGAGCTAAAGTTAAATACACAACAACAATACTATGAACTCTAGGATTTATTTTTCTATTTACTGTAGGTGGACTAACTGGAATTTGTTTATCAAACTCAGCACTAGATATTGTTCTTCATGATACATACTATGTTGTAGCACACTTCCATTATGTTCTAAGAATAGGAGCAGTATTTGCAATTTTTGCAGCAATCAACCACTGATTTCCTCTAATATTTGGTGTAACATTACATCAACGATGAACTAAAGCTCAATTCTACTTAATATTCCTA
>223889913; Astacopsidrilus ryuteki mitochondrial partial mRNA for cytochrome oxidase subunit I (COI gene)
ANCACTTTATATTATCTTTGGTTTATGAGCCGGTATAGNAGGTACTGGAACTAGCCTTCTCATTCGACTCGAACTAGCTCAACCTGGATCATTCCTTGGTAGAGATCAACTCTACAATACCCTAGTAACCGCCCATGCATTTCTAATAATCTTCTTTATAGTAATACCAATCTTCATTGGAGGATTTGGAAACTGACTTATTCCCTTAATACTAGGGGCTCCCGATATAGCCTTTCCTCGTCTCAATAACCTGAGATTTTGACTTCTTCCCCCCTCACTTATTCTCCTAGTATCCTCCGCGGCCGTAGAAAAAGGTGCTGGAACTGGATGAACAGTTTATCCTCCACTCGCAGGAAATCTAGCTCATTCAGGACCATCAGTAGACCTAGCAATCTTCTCGCTACATTTAGCAGGAGCAGCATCTATTCTTGGTGCTATTAATTTCATCACAACAGTAATCAATATGCGTTGAAAAGGTATACGCTTAGAACGAATTCCTCTATTTGTATGAGCTGTTATTATTACAGTTGTTCTACTCCTTCTTACTCTTCCTGTTCTAGCCGGTGCCATTACCATACTTCTAACGGACCGAAATCTAAACACTTCATTCTTTGATCCAGCCGGAGGTGGAGACCCTGTCCTATATCAACATCTATTC
>259121779; Goddardobdella elegans isolate AU01 cytochrome oxidase subunit I (COI) gene, partial cds; mitochondrial
AACTCTTTATTTAATTTTAGGAGCCTGAGGGGCTATATTAGGTTCCTCTATAAGAACAATTATTCGTATTGAACTTACTCAACCAGGTGGGTTTCTTCATGATGAACAATTGTATAATTCATTAATTACAGCTCATGGTCTTATTATAATTTTCTTTATAGTAATACCTATTTTGATTGGGGGTTTTGGTAATTGATTATTACCATTAATAATTGGGGCACCAGATATAGCATTCCCACGTCTTAATAATTTAAGATTTTGATTATTACCACCATCATTGACAATATTAGTAAGATCCTCTATAATTGAAGGGGGTGTTGGAACTGGGTGAACTATTTACCCTCCATTAGCAGATAATTTTTCTCATTCAGGTCCTTGTGTAGATATAGCAATTTTTTCTCTTCATATAGCTGGGGTATCCTCTATTTTAGGGTCATTAAATTTTATTTCTACTATTATTAATATACGAACTAAAGGAATGAGCTCTGAACGAATTCCTTTATTTGTTTGATCAGTAGTAATTACAACAGTGCTTTTGTTATTATCATTACCTGTATTAGCAGCAGCTATTACAATATTATTAACAGATCGTAATCTAAATACCACATTCTTTGACCCATTAGGGGGTGGGGACCCAGTATTATTCCAACATTTATTT
>325300971; Neoterrabdella australis isolate AU76 cytochrome c oxidase subunit I (COI) gene, partial cds; mitochondrial
TGGTCAACAAATCATAAAGATATTGGAACTTTATATTTTATTTTTGGTTCATGATCAGCTATAGTAGGAACCTCTATAAGATTAATTATTCGAATTGAGTTATCTCAACCTGGTATGTTATTGGGGGATGATCAAATTTATAATACTTTAGTTACTGCTCATGGTCTTGTAATAATTTTTTTTGTAGTAATACCTATTTTGATTGGTGGGTTTGGAAATTGATTAATTCCATTAATAATTGGAGCACCAGATATAGCTTTTCCACGTTTAAATAATTTAAGATTTTGATTACTTCCTCCTTCAATAATTTTATTATTATCATCATCATTAATTGAAAGAGGTGTTGGAACAGGATGAACTATTTATCCACCTTTAGCTGACAATATAGGTCATTCTGGTATATCTATAGATATAGCAATTTTTTCATTACATCTTGCTGGTGTATCATCAATTTTAGGCTCACTAAATTTTATTACTACTGTTATAAATATACGATGAAATGGAATAAGTCCAGATCGCATTCCATTATTTATTTGATCAGTTGTTATTACTACAATTTTATTACTTTTATCTCTTCCTGTGTTAGCGGCTGCTATTACCATATTATTATTAGATCGTAACTTTAATACATCATTTTTTGATCCTGTTGGAGGTGGTGATCCTATTTTATTTCAACACTTATTCTGATTTTTTGGTCACCCTGAAGTGTATATTTTAATTTTACCTGGATTTGGTGCAATTTCTCATATTGTTTGTTACTATTCAAAAAAAACAGAAACTTTTGGAACATTGGGTATAATTTATGCTATAGTAGGGATTGCTATTTTAGGATTTATTGTTTGAGCACATCATATATTTACAGTAGGATTAGATGTGGATACACGAGCATATTTTACTGCAGCTACTATAGTAATTGCAGTTCCTACAGGAATTAAAGTATTTAGATGGTTAGCAACTATTTATGGATCTAAGGTATGTTTTAATCCTACTATAATATGAACTTTAGGTTTTATTTTTTTATTTACTAATGGAGGCTTAACAGGTATTGTATTGTCTAATTCATCTATTGATGTAATTCTTCATGATACATATTATGTTGTAGCTCATTTTCATTATGTTTTGAGAATAGGGGCTGTATTTGCTATTTTTGCTGCATTTAATCATTGATTCCCATTATTTACTGGTGTTGGTTTTAATTCTAAATTATCATCTGCTCAATTCTTTATTATATTTATTGGGGTTAATTTAACTTTTTTTCCTCAACATTATCTAGGATTAAGTGGTATACCACGACGATAT
>299555211; Arenicola marina voucher BIOUG<CAN>:09PROBE-08248 cytochrome oxidase subunit 1 (COI) gene, partial cds; mitochondrial
GGAACAATATACTTCATTTTTGGGATTTGAGCCGGTCTCTTAGGAACCTCAATAAGACTTCTTATTCGAACTGAACTAGGCCAACCTGGCTCATTTTTAGGAAGTGACCAGCTTTATAACACTATCGTAACTGCTCACGCATTTTTAATAATTTTTTTCTTAGTAATACCAGTATTTATTGGCGGTTTCGGAAACTGATTAGTACCTCTTATATTAGGTGCACCAGATATAGCCTTCCCCCGTATAAATAATATAAGATTTTGACTTCTACCCCCCTCCTTAACTCTCCTTCTTGCCTCAGCAGCAGTAGAAAAAGGGGTAGGAACGGGATGAACAGTTTACCCTCCCCTAGCAAGAAACTTAGCCCATGCAGGCCCTTCAGTTGACCTGGCTATTTTTTCTCTACACATTGCAGGAGCATCCTCAATTTTGGGAGCTATTAATTTTATTACTACAGTAATCAACATACGATGAAAAGGCCTACAACTTGAACGAGTACCACTATTTGTATGATCCGTAAAAATTACAGCAATTCTTCTCCTTTTATCTCTTCCAGTATTAGCAGGCGCAATCACAATNTTACTTACTGACCGGAACTTAAATACAGCATTTTTTGACCCTGCCGGAGG
>325979662; Coppingeria sp. KJO-2011 voucher SIO-BIC A1846 cytochrome oxidase subunit I (COI) gene, partial cds; mitochondrial
AAAGATATTGGAACTCTATATTTTATTTTAGGCGTTTGATCTGGCCTCTTAGGCACCTCAATAAGAGTTTTAATTCGAGCAGAGCTAGGCCAACCTGGAGCATTTTTAGGAAGAGATCAAATTTATAACGTCATTGTAACAGCCCATGCATTTTTAATAATTTTCTTTTTAGTTATACCAGTATTTATTGGCGGATTTGGTAATTGGCTTCTACCTCTAATACTTGGTGCCCCAGACATAGCTTTCCCACGAATAAATAACATGAGCTTCTGATTATTACCTGCCTCACTAATTCTTTTAGTCTCTTCCGCTGCGGTAGAGCAGGGGGCTGGGACCGGATGAACGGTCTACCCGCCATTGTCCTCCAACGTGTCTCATAGGGGCCCTTCTGTAGATCTGGCAATTTTCTCCCTACATTTAGCAGGTATCTCATCAATCTTGGGATCTATTAATTTTATTACGACCGTACGAAATATGCGACCTAAGGGAATAACCCCAGAGCGAATCCCTTTATTTGTTTGAGCAGTGGTAATTACCACGGTACTCCTACTACTCTCCCTCCCCGTTCTGGCTGGGGGAATTACTATACTCCTAACAGATCGAAACCTAAACACTACCTTCTTCGACCCTGCTGGGGGAGGTGACCCCATTCTCTATCAACACCTATTTTGA
>294862564; Tyrannobdella rex isolate Tyra cytochrome oxidase subunit I (COI) gene, partial cds; mitochondrial
TATTTTTTATTAGGAACTTGATCAGCTATAGTTGGAACATCGATAAGAATACTAATTCGAATTGAGTTATCTCAACCTGGTTCATTTTTAGGTAATGATCAGATTTATAATTCTACTGCTACAGCTCATGGTCTTATTATAATTTTTTTTATGGTTATACCTATTTTAATTGGAGGTTTTGGTAATTGACTAATTCCATTAATAATTGGGTCTCCTGATATAGCATTCCCGCGACTTAATAATTTAAGATTTTGATTATTACCCCCATCTTTATTTATATTATTAATATCTTCAATAGTTGAAAGTGGAGTAGGAACAGGATGAACTATTTATCCTCCATTGGCAGATAATGTAGCTCACTCAGGACCTTCGGTTGATATAGCTATTTTTTCTTTACATTTAGCTGGGGCTTCTTCTATTTTAGGTTCATTAAATTTTATTTCTACTGTTTTAAATATACGAACTATTGGAATAACTTCAGATCGAATTCCTCTTTTTGTATGGGCTGTAGTTATTACTACAATTTTATTATTATTATCTTTACCTGTATTAGCAGCAGCCATTACAATATTACTTACAGATCGAAATATTAATACTACTTTTTTTGATCCTATAGGAGGTGGTGATCCTGTTTTATTTCAACA
>304416718; Protolaeospira eximia voucher BIOUG<CAN>:BAMPOL0464 cytochrome oxidase subunit 1 (COI) gene, partial cds; mitochondrial
GCTAGGCATTCGTGCTGAATTGTTTCAGCCTGGTTTGCAGTTCGTAGAGCCGGAGAACTTTAACAGACTAACGACGCTTCATGGTTTGATTATGATTTTTGGCGCGATTATGCCAGCGTTCGTTGGGNNNTTTGCTAACTGGATGATTCCGCTAATGATTGGCACTTCCGATTTGGCTTTCCCAAGATTGAATAACATGAGTTTCTGGTTAATGATTCCAGCTGCAATATTGTTAATTGCTTCAATCTTTGTGCCAGGTGGTGCGATTGCTGGTGGGTGGACAATGTATCCACCACTATCTGTGCAAAACCCATCGATAGCAGTTNNNGATATGTCTATCCTTGCACTACATATCTTGGGTATCTCCTCAATTGTTGGCTCAATTAATATTATTACAACCATTCTTAATATGCGTGCACCAGGCATGACAATGATGAAAATGCCTTTGTTTGTTTGGACTTGGTTTATTACTGCATTCTTATTGATTGCATCAATGCCAGTGCTAGCAGGTGCGTTAACAATGCTATTAACAGACCGTAACTTTGGTACAACATTCTTTGATGCCGCGGGCGGCGGTGACCCAGTTT
>305415384; Gattyana cirrhosa voucher TBLABR-013 cytochrome oxidase subunit 1 (COI) gene, partial cds; mitochondrial
CACCTTATATTTTATTTTTGGTACTTGATCAGGTCTTTTAGGAACTTCTATAAGACTCCTGATTCGAGCTGAACTAGGACAACCTGGATCCTTACTTGGTAGAGACCAATTATATAATACTATTGTTACAGCTCACGCTTTTTTAATAATTTTTTTTCTTGTAATACCAGTCCTTGTAGGAGGATTTGGTAATTGATTAATTCCACTAATATTAGGAGCACCGGATATAGCTTTTCCTCGACTAAATAATATAAGATTTTGATTACTTCCTCCTTCACTCATTCTCTTACTCTCTTCGAGAGCTGTGGAGAAAGGGGTTGGAACGGGATGAACAGTTTATCCTCCTCTTGCCTCTAATATTGCCCATGCTGGTCCTTCCGTAGATCTAGCTATTTTTTCACTTCATATTGCGGGAGTCTCTTCTATTTTAGGAGCTCTTAATTTTATTACTACTGTTGTTAATATGCGATATAAAGGGTTACGACTTGAGCGTGTTCCTTTATTTGTATGAGCAGCTAAAATTACGGCAATTCTTTTATTACTCTCCTTACCAGTTCTAGCAGGAGCTATTACTATACTTTTAACTGACCGTAACCTAAATACTGCCTTCTTTGATCCAGCAGGAGGAGGAGACCCTGTATTATACCAACACCTATTT
>296885222; Marphysa viridis voucher MZSP894 cytochrome c oxidase subunit I (COI) gene, partial cds; mitochondrial
CTTTATTTCATTCTAGGAATTTGAGGAGGCCTCTTAGGAACCTCAATAAGAATTCTCATCCGTATAGAGCTTGGTCAGCCTGGCTCATTTCTAGGCAGAGATCAATTATATAATACGATTGTTACTGCCCATGCCTTTCTAATAATCTTCTTTATGGTGATACCTATTATAATTGGTGGCTTTGGAAATTGGCTTCTTCCTCTTATATTAGGTGCCCCAGATATAGCCTTTCCCCGGATAAACAACCTTAGGTTCTGACTTCTTCCCCCTGCTCTTATCCTTCTCGTATCCTCTGCTATTGTAGAAAAAGGGGCAGGAACGGGATGGACCGTATATCCTCCCCTTTCCAGAAATATTGCCCATGCCGGGCCTTCAGTAGATATAGCAATTTTCTCCCTTCACCTCGCTGGGGTATCCTCAATTCTAGGCTCAATTAACTTTATCACTACAGTAGCAAACATGCGGTCAGACGGAATACGGCTAGAACGAGTGCCCCTATTTGTCTGAGCAGTAGTTATTACCACTGTCCTTCTTCTCCTCTCTCTTCCCGTTCTTGCAGGCGCAATTACAATACTTCTTACAGACCGAAATATCAATACTGCTTTTTTTGACCCCGCAGGAGGGGGAGACCCTGTCCTATTTCAGCATCTCTTCTGATTCTTTGGACATCCCGAAGTCTATATTCTCATCCTCCCAGGATTCGGTGCTATCTCACACATTGTCACACACTACGCTTCAAAGCCCGAATCTTTCGGTACTCTCGGTATAATCTATGCTATGCTTGGTATTGGAATTCTAGGATTTATTGTATGAGCACACCATATATTCACCGTCGGCATAGACGTTGACACACGAGCCTACTTTACTGCTGCTACTATAATTATTGCAGTTCCAACAGGAATTAAGGTATTCAGATGACTAGCAACAATTCATGGCTCACGAATCAAATATGAACTGCCAATACTATGAGCCCTGGGGTTTATCTTTCTGTTCACCACCGGAGGCCTTACCGGGATTGTCCTAGCCAATTCCTCCCTTGATGTAATTCTTCACGACACCTACTATGTTGTAGCACATTTCCACTATGTTCTCTCCATGGGAGCTGTCTTTGCGCTCTTTGCTGCCTTCACGCACTGATACCCTTTAATAAGGGGTATAACCCTCCACGCACGATGAAGAAAAATTCATTTCGGACTTATATTTGTTGGCGTAAACATAACCTTCTTCCCCCAACACTTCTTAGGTTTAAGAGGAATACCACGACCC
>299017125; Crucigera zygophora voucher BIOUG<CAN>:BAMPOL0495 cytochrome oxidase subunit 1 (COI) gene, partial cds; mitochondrial
GGTACCTTATATCTTTGGTTCTCTTTTATCATGTTTTTAACTGGTGGCGCATTAGCCATGGTTATTCGCATGGAATTGTTCCAACCAGGGTTACAGATTGTCGAGCCTGATTTTTTTAATCAATTAACCACCGTTCATGGTTTGGTTATGGTGTTCGGGGCAATCATGCCAGCCTTTGTTGGTNNNTTAGCAAACTGGATGATCCCTATGATGATTGGTGCGCCAGATATGGCGTTACCGAGAATGAATAACTGGAGCTTTTGGATTTTGCCTTTTGCTTTTGCTATTTTACTTTCATCATTTTTCATGGAAAGCGGTGCGCCAAATTTTGGATGGACTTTTTATGCCCCGTTATCAACTACTTATTCAAATGGTAGTACCNNNGCATTTTTTGTATTTGCTGTGCATATTATGGGAATTTCATCAATTATGGGCGCCATCAATGTTGTGGTAACCATTATGAATTTACGTGCTCCGGGCATGACCTATATGAAAATGCCATTATTTGTATGGACTTTTTTTATCACAGCCTACCTATTAATAGCTGTTATGCCAGTATTAGCCGGAGTGGTAACTATGGTACTAACCGATACTTACTTTGGTACTAGCTTCTTTAATGCCGCAGGTGGTGGTGATCCAGTGATGTTCCAACATATTTTT
>124053736; Trypanosyllis zebra voucher MNCN/ADN 9623 cytochrome oxidase subunit I (COI) gene, partial cds; mitochondrial
AACAATATATTTTGTATTAGGTATATGGGCAGGTCTTATAGGTACCTCAATAAGGGTTCTTATTCGAACAGAATTGGGACAGCCAGGAAGATTATTAGGTAGAGATCAACTCTATAATACAATTGTAACTGCACATGCATTTTTAATAATTTTCTTCTTAATTATACCAGTAATAATCGGAGGATTCGGAAACTGATTGATCCCTCTAATGTTAACCGCACCAGACATAGCTTTCCCACGAATAAATAACATAAGATTCTGGTTACTCCCACCAGCACTTACTCTTCTTCTATCTAGATCTTTAGTAGAAAAAGGGGTAGGAACTGGATGAACAGTTTACCCACCATTATCAGATAATATAGCACATAGAGGACCATCAGTGGACATAGCAATTTTCTCTCTTCACTTAGCAGGTGTAAGTTCTATCTTAGGTGCCATCAACTTTATTGCTACTATTTTAAATATGCGTCCTAACCAACTAAAAATAGAAAAAATCTCATTATTCTCTTGATCTGTTTTAATTACAGCAATTCTATTACTCCTATCTTTACCAGTATTAGCAGGAGCTATTACCATGTTACTAACAGACCGTAATATAAATACATCATTCTTCGACCCTAGCGGAGGAGGAGATCCAATCCACTACGAGCAC
>305653251; Harmothoe imbricata CMC02 voucher BIOUG<CAN>:HUNTSPOL0039 cytochrome oxidase subunit 1 (COI) gene, partial cds; mitochondrial
TCGGTACATGATCGGGTCTTTTAGGCACTTCTATAAGACTTCTTATTCGTGCTGAGCTAGGACAACCAGGATCCTTATTAGGAAGAGATCAGCTATATAACACCATTGTTACTGCCCACGCATTTCTTATAATTTTCTTTCTAGTGATACCTGTTCTAGTAGGAGGATTTGGTAACTGATTGATCCCATTAATGCTAGGAGCTCCTGATATGGCTTTCCCCCGTTTAAACAACATAAGATTTTGATTACTACCGCCTTCTCTTATTTTATTACTTTCTTCTAGAGCAGTAGAAAAAGGAGTAGGAACAGGATGAACCGTTTACCCCCCTCTATCCTCTAATATTGCTCATGCAGGGCCTTCAGTAGATTTAGCTATTTTTTCTTTACATATTGCGGGGGTTTCTTCTATTCTGGGAGCCCTTAACTTTATTACCACAGTAGTTAACATACGTTATAAAGGTTTACGACTTGAACGTGTTCCTTTATTTGTGTGGTCCGCTAAAATTACTGCTATTCTCTTATTATTATCTTTGCCTGTCTTAGCAGGGGCTATTACCATGCTGCTAACTGACCGAAATTTAAATACTGCTTTCTTTGACCCTGCAGGAGGGGGGGACCCAGTTTTATATCAACACTTGTTT
>339279475; Microscolex phosphoreus mitochondrial COI gene for cytochrome oxidase subunit I, partial cds
AACATTATACTTCATTTTAGGAGTATGGGCCGGAATAATTGGTGCTGGAATAAGACTTCTGATTCGTATTGAATTAAGACAGCCCGGAGCCTTCTTAGGAAGAGACCAGCTATATAATACTATTGTTACCGCTCATGCTTTTTTAATAATTTTTTTCTTAGTCATACCAGTTTTTATTGGGGGGTTTGGAAACTGACTTCTTCCATTAATACTGGGGGCGCCAGATATAGCATTTCCACGACTTAATAATATAAGATTTTGACTATTACCGCCGTCTCTGATTCTATTAATTTCTTCTGCTGCTGTAGAAAAAGGGGCTGGAACTGGGTGAACCGTTTATCCACCATTAGCCAGAAATATAGCACACGCAGGACCTTCTGTAGACCTCGCCATTTTTTCATTACACTTAGCAGGTGCATCATCAATTCTTGGGGCAATTAACTTTATCACTACAGTAGTTAACATACGGTCTAGAGGTATACGGTTAGAACGAGTCCCCTTATTTGTATGGGCAGTTATTATTACAGTAGTTCTGCTACTTTTATCACTACCTGTACTAGCTGGAGCAATTACCATACTACTTACAGACCGGAATCTTAATACATCCTTCTTCGACCCAGCTGGGGGAGGAGATCCAATCCTATATCAACACCTTTTT
>304416274; Laonice cirrata CMC01 voucher BIOUG<CAN>:BAMPOL0282 cytochrome oxidase subunit 1 (COI) gene, partial cds; mitochondrial
TCTTAGGAGTGTGATCTGGCCTATTAGGCACCTCTATAAGCCTTCTAATTCGAGCAGAGCTTGGGCAACCTGGCTCACTACTAGGAAGAGATCAACTCTATAACACCCTTGTAACCGCCCATGCATTCCTAATAATTTTCTTTCTTGTAATGCCAGTATTTATTGGCGGGTTTGGTAACTGATTGCTCCCCCTCATATTAGGAGCCCCAGATATAGCATTCCCTCGACTAAACAACTTAAGCTTTTGACTCCTGCCCCCCTCACTTACCCTTTTAGTTGTTTCCGCAGCTGTAGAAAAAGGAGTAGGGACAGGATGAACAGTTTATCCCCCACTCGCAGCTAATATTGCCCATGCAGGACCTTCAGTTGACCTAGCAATCTTTTCCCTTCACTTAGCTGGAGTCTCTTCTATTTTAGCCTCGCTCAACTTTATTACAACTATCGTTAACATGCGATGAAAAGGCCTGCGCCTTGAACGAATCCCCTTATTTGTTTGAGCTGTAAAAATTACTGCTGTTCTACTTCTTCTCTCTCTCCCCGTTCTCGCAGGAGCTATCACTATATTGCTCACAGACCGTAATCTAAACACTGCGTTCTTTGACCCTGCAGGGGGAGGAGACCCCATCCTATACATACACCTATTT
>61651965; Panthalis oerstedi cytochrome c oxidase subunit I gene, partial cds; mitochondrial
ACAGGATGAACAGTTTACCCCCCCTTAGCCAGAAACATCGCCCACGCGGGCCCCTCTGTAGACCTAGCAATCTTCTCACTCCACATCGCAGGGGCATCCTCTATTCTAGGGGGCCTAAATTTCATCACAACAGTAATCAACATACGATACAAGGGCCTGCGCCTGGAGCGAGTCCCCCTTTTTGTCTGAGCCGCCAAAATCACGGCCATCCTACTTCTCCTCTCTCTCCCGGTGCTTGCCGGTGCCATCACCATGCTACTAACAGACCGGAACCTAAATACGGCCTTCTTCGACCCTGCCGGTGGGGGGGACCCAATCCTATACCAACACCTCTTC
>154424537; Teleuscolex baicalensis mitochondrial partial COI gene for cytochrome oxidase subunit I
CTATATTTTATTTTAGGAGTTTGAGCTGGAATAATTGGTTCAGGAATAAGACTTCTTATTCGAATTGAACTAACTCAACCAGGAGCATTCCTAGGAAGAGACCAGCTATATAATACTATAGTAACAGCTCATGCGTTTATTATAATTTTCTTTATAGTAATACCTATATTTATTGGGGGTTTTGGAAATTGAATATTACCTTTAATACTAGGAGCCCCAGATATGGCATTCCCTCGTCTTAATAACTTAAGATTTTGGTTGTTACCCCCATCTCTTATCCTTTTAGTTTCTTCAGCAGCTGTAGAAAAAGGAGCAGGAACAGGTTGAACAGTATATCCTCCTCTTGCCAGAAATCTAGCTCATGCAGGTCCATCAGTTGATCTGGCCATTTTTTCACTTCATTTAGCTGGTGCGTCTTCAATTTTAGGAGCTTTAAATTTTATTACAACAGTAATTAATATACGATGAAATGGTCTTAAATTAGAACGAGTTCCATTATTTGTATGAGCAGTTACAATTACTGTAGTACTTCTTCTCTTATCACTTCCAGTTCTAGCCGGTGCAATTACTATACTATTAACAGATCGAAATATTAATACGTCATTCTTTGATCCAGCTGGAGGAGGAGACCCAGTTTTA
>66351958; Anaitides sp. THS-2005 cytochrome c oxidase subunit I gene, partial cds; mitochondrial
TTATTTTTGGTATTTGGTCTGGTTTATTAGGGACTTCTATAAGAATGTTAATTCGTGCAGAGTTGGGGCAGCCGGGTGCTTTATTAGGTAGGGATCAGTTGTATAATACTATTGTTACAGCTCACGCGTTTCTAATAATTTTTTTTTTGGTTATGCCTGTTATAATTGGAGGTTTTGGTAATTGGTTAGTTCCTCTTATGCTAGGAGCTCCTGATATGGCCTTTCCTCGTTTGAATAATATAAGGTTTTGATTGCTTCCACCTTCTTTGATTATGCTGTTAGGGTCAGCTCTTGTAGAACAAGGTGCTGGTACAGGGTGAACTGTTTATCCTCCCTTATCTAGTAATGTGGCGCATGCTGGGCCTTCTGTTGATTTTGCTATTTTTTCTTTGCATTTAGCAGGGGTGTCTTCTATTTTAGCTTCTATTAATTTTATTACTACTGCTATAAATATGCGTTCGTCTGGGTTACGGTTAGAGCGTGTTCCTTTATTTGTGTGGTCTGTTGGTATTACTGCATTATTGTTGTTGTTATCTTTGCCAGTTTTGGCAGGAGCGATTACTATATTATTGACTGATCGTAATTTAAATACTTCTTTTTTTGATCCTGCTGGTGGTGGGGATCC
>299555545; Cirratulus cirratus CMC03 voucher BIOUG<CAN>:09PROBE-02020 cytochrome oxidase subunit 1 (COI) gene, partial cds; mitochondrial
GGCACCCTGTATTTTCTCTTAGGAATCTGAGCAGGAATATCTGGCACTACCCTAAGGCTAGTTATCCGTATTGAGCTCGCCCAACCCGGCTCAGTCCTAGGTAATGAACAACTTTACAATGTCATTGTCACAGCCCATGCTTTCTTAATAATTTTCTTCCTTGTTATACCCGTCTTTGTTGGAGGCTTTGGTAACTGATTAATCCCATTAATAATTGGGTCCCCTGATATATCTTTTCCCCGACTAAACAATTTAAGATTTTGACTTCTTCCACCTTCACTTATCCTTCTTGTCGTCTCAACAATAATTGATCAAGGTGTTGGTACTGGTTGAACCGTCTACCCCCCTCTCGCTAGCGTAAAGTATCATGGCGGCCCAGCAGTTGACATAGCTATTTTCTCCCTTCATCTCGCCGGCGCAAGCTCAATTCTCGGCTCCATTAATTTTCTAGTCACCGCTCGAACTACTCGCAAACAAGGTATAACTGGTGAACGAATACCTTTATTCGTATGATCCTTAGTTGTTACAACAGTTTTACTCCTAGTCTCCCTACCAGTTTTAGCCGGTGCTATCACTATATTACTAACCGATCGTAACTTTAACACAACCTTCTTTGCCCCCGCCGGAGGAGGAGACCCTGTACTCTACCAACACTTATTC
>305653519; Pherusa affinis voucher BIOUG<CAN>:HUNTSPOL0231 cytochrome oxidase subunit 1 (COI) gene, partial cds; mitochondrial
ATTTTCGGTGTTTGATCTGGTTTACTAGGAACCTCAATAAGAGTTCTTATTCGTGCAGAATTAGGGCAACCAGGGGCCTTTCTAGGCAGAGATCAAATTTATAATGTAATCGTTACTGCTCATGCTTTCTTAATAATTTTCTTTCTAGTTATACCTGTATTCATTGGGGGGTTTGGAAATTGACTTCTCCCTCTAATATTAGGTGCCCCAGATATGGCCTTTCCCCGTATAAACAACATAAGATTCTGATTACTTCCCGCCTCATTAATTCTTCTAGTTTCTTCTGCTGCTGTCGAACAAGGAGCGGGAACCGGATGAACTGTATATCCCCCCCTAGCTGCTAATATCTCTCATAGGGGCCCCTCAGTAGATCTAGCTATTTTTTCATTACATTTAGCTGGGGTCTCATCAATTCTAGGGTCAATTAATTTTATTACTACAGTACGAAATATACGACCAAAGGGAATGACTCCAGAACGAATCCCATTATTTGTTTGAGCTGTCGTTATTACAACCGTCCTTTTATTACTATCCCTTCCTGTCTTAGCCGGAGGAATTACTATACTTCTAACAGATCGAAATTTAAACACAACATTCTTCGACCCTGCAGGAGGAGGAGATCCTATTCTATACCAACACCTTTTT
>323134820; Neanthes sp. LH-2011 haplotype 2 cytochrome oxidase subunit I (COI) gene, partial cds; mitochondrial
GTATGTGGTCTGGTTTATTAGGAACTTCAATAAGACTGTTGATTCGAGCAGAACTAGGACAGCCAGGAGCCCTCTTAGGTAGAGACCAGCTATATAACACAATTGTAACAGCTCACGCATTCTTAATAATTTTTTTCTTGGTGATGCCAGTAATAATTGGAGGGTTCGGCAATTGACTTGTTCCACTTATACTAGGAGCCCCCGACATAGCCTTCCCCCGATTAAACAACATAAGATTTTGATTACTACCCCCCTCTTTAATCCTTTTATTATCTAGAGCAGCCGTAGAAAAAGGAGTCGGCACCGGATGAACAGTATACCCACCTCTCTCAAGAAATATCGCCCATGCCGGCCCCTCAGTAGATCTAGCGATCTTTTCTCTACATCTAGCTGGAGTATCTTCCATCATAGGAGCTTTAAATTTCATTACAACTGTTATTAACATACGATCAAAGGGCTTACGATTAGAACGCGTGCCTCTATTCGTATGGTCAGTAGTTATTACAGCGA
>23320959; Haementeria lutzi cytochrome c oxidase subunit 1 (COI) gene, partial cds; mitochondrial
ATACNTGGGCCTGAGCTGCTATWGTAGGCCTGCTATAAGAATCATTATTCGAATTGAGTTAGCTCAACCCGGATCATTTCTAGAGAATGACCAACTATATAATTGTATAATCACTGCTCATGGTTTAATTATGATTTYCTTCATAGTAATGCCTATCCTAATTGGAGGGTTTGGAAATTGATTAATTCCTTTAATAATTGGGGCACCTGATATAGCATTTCCACGKKKAAATAACCTTAGATTTTGACTTTTGCCTCCATCTATAATTCGACTAGTTACATCAGCACTAGTAGAAAAAGGAGTAGGTACAGGATGAACCGTCTACCCCCCCCTAGCAAGTAATATTGCTCATTCAGGCCCTTCAGTAGACTTAGCCATTTTCTCCTTACATCTCGCAGGAGCCYCCTCTATCCYAGGTTCTTKAWMYYYTATGACTACTGTAATCAATATACGTTGACAAGGTATACAAATTGAACGACTACCCCTATTTGTATGAGCTGTATTCATTACAGTAATTTTACTATTATTATCTTTACCAGTACTAGCAGCAGCTATTACTATATTACTAACTGATCGTAATCTTAATACAACCTTCTTTGACCCTATAGGAGGAGGGGACCCAG
>295810766; Escarpia laminata isolate WR269_E5_21 cytochrome oxidase subunit I (COI) gene, partial cds; mitochondrial
TATACTTTCTAGTTGGAATCTGAACAGGACTAGTAGCCACGAGAATGAGACTCCTAATTCGAGCTGAGCTTGGACAACCTGGAACTCTTCTAGGAGACGATCAAATTTATAATTGCCTTATTACCGCTCATGGTCTATTAATGATATTTTTTGTAGTCCTACCTATTTTAATAGGAGGATTTGGAAATTGACTAGTTCCCTTAATACTAGGAGCTCCAGACATGGCTTTTCCCCGGATTAATAATCTTGGGTTCTGACTTATTCCCCCCGCAGTAATTCTCCTAGTAATATCCGCTTTTATCGAAAAAGGGGCTGGAACAGGATGAACTGTCTACCCTCCTTTAGCCTCTAATATTGCCCATGCAGGGCCATGCATTGATTTAGCTATTTTTGCCCTTCATTTATCCGGAGTATCCTCAATTCTAGCCTCTATCAACTTTATTACAACTGTAATAAATATACGATATAAAGGTCTTCGACTAGAACGAGTTCCTTTATTTGTATGAAGAGTAAAACTAACTGCAGTTCTTCTTCTTCTCTCAATTCCAGTTCTTGCCGGTGGACTTACTATACTTCTCACCGATCGAAATTTAAATACGTCCTTCTTTGACCCCGCAGGA
>288814971; Ceratocephale abyssorum cytochrome oxidase subunit I (COI) gene, partial cds; mitochondrial
CGGCATAGACGTAGACACCCGAGCCTACTTTACCGCCGCAACAATAATCATTGCAGTGCCCACAGGAATTAAAGTATTTAGCTGACTAGCAACTATTCATGGAAGCCGCATCAAATACGAAGTAGCGATGCTATGGGCGCTAGGATTTATTTTCCTTTTCACAGTAGGGGGCCTTACTGGTATTGTACTTGCAAACTCATCTATCGATATCATTCTACACGACACATACTACGTCGTGGCTCACTTCCACTATGTTCTCTCCATGGGGGCCGTGTTCGGCATATTCGCCGCCTTTACTCACTGATTCCCCCTAATAACAGGGCTCACCCTACACGCACGCTGAGCAAAAGTCCACTTTTTTCTGATATTCCTAGGAGTAAATCTAACATTCTTCCCCCAACATTTTCTAGGTCTCAGAGGC
>305653691; Brada villosa CMC01 voucher NUNAV-0012 cytochrome oxidase subunit 1 (COI) gene, partial cds; mitochondrial
CTTTATTTTATTTTTGGTGTTTGAGGAGGCTTATTAGGCACATCCATAAGAATATTAATCCGAGCTGAATTAGGACAGCCTGGAGCATTTTTAGGTAGAGATCAAATTTATAACGTAATTGTAACTGCACATGCTTTTTTAATAATTTTTTTTTTAGTTATACCAATCTTCATTGGTGGATTTGGAAACTGACTACTTCCACTTATATTAGGAGCCCCAGATATAGCTTTTCCACGAATAAACAATATAAGATTTTGATTACTACCTGCCTCTTTAATCTTATTAGTTTCTTCAGCTGCAGTAGAACAAGGGGCTGGAACAGGATGAACAGTTTACCCACCACTAGCATCAAACATTTCTCATAGAGGCCCCTCAGTAGATTTGGCTATTTTTTCTTTACACCTTGCAGGTGTATCCTCAATTTTAGGATCTATTAATTTTATCACAACCGTACGAAATATACGACCAAAGGGAATAACACCAGAACGAATCCCTCTTTTTGTCTGAGCAGTAGTAATTACTACAGTACTTTTACTATTATCTTTACCAGTATTAGCTGGAGGAATTACTATACTCCTTACAGATCGAAATTTAAATACTACTTTTTTTGATCCG
>316990443; Oconnorella tubifera isolate CE845 cytochrome oxidase subunit I (COI) gene, partial cds; mitochondrial
GAGTATGAGCCGGAATAATAGGCGCAGCCATAAGCCTCCTTATCCGAATCGAACTTAGTCAACCAGGCTCATTCCTTGGAAGAGATCAACTTTATAATACAATTGTTACTGCCCATGCCTTCCTAATAATTTTCTTTCTAGTTATACCAGTCTTCATTGGGGGGTTTGGCAATTGATTACTACCACTAATACTAGGAGCACCAGACATAGCATTCCCCCGTCTTAATAACATAAGATTCTGATTACTACCACCCTCATTATTACTTCTACTGTCATCCGCGGCCGTAGAAAAGGGGGCAGGAACAGGCTGAACAGTATACCCTCCCCTCTCTAGAAATCTAGCCCACGCCGGACCATCTGTAGATTTAGCTATTTTCTCACTACATTTAGCAGGAGCCTCATCTATCCTAGGAGCTGTTAATTTCATCACTACCGTTATTAACATACGATGACAAGGATTACAATTAGAACGAATCCCTCTATTTGTGTGAGCAGTTACTATTACTGTAGTATTACTACTTCTATCATTACCTGTACTAGCAGGTGCTATCACTATACTTCTAACAGATCGAANCCTCCATACATCATTCTTCGACCCAGCAGGTGTGGGGGATCCCA
>164429844; Chloeia parva voucher LRC26 cytochrome oxidase subunit I (COI) gene, partial cds; mitochondrial
GGTCAACAAATCATAAAGATATTGGAACCATGTATTTGGTGTTTGCATTGATAATGTTTTTTGCTGGTGGTGCCATGGCGATGGTTATTCGTCTTGAATTATTTCAGCCAGGGATGCAGTTTGTTGATCCGCAATTTTTTAATTCAATGACAACAGTACATGCCTTGGTCATGGTTTTTGGGGCTTTGATGCCTGCGGGCGTTGGTCTTGCCAATTGGATGATCCCGATCATGATTGGGGCGCCGGATATGGCGATGCCGCGAATGAATAATATGAGTTTTTGGATCTTGCCTTTTGCATCTATATTGTTATTGTCCACTTTTTTTATGAGTGGTGGAGCCCCTTCTGCAGGGTGGACAATGTATCCTCCTTTAGTGTTGCAGTTGGGAGATGGTTTTCCTTTTTTAATTTTTGCAGTACATTTGTTAGGGATTTCCTCCATTATGGGAGCGATCAATATTATTGCCACCGTTTTTAACATGCGTGCCCCTGGGATGACGTTTATGCGTCTTCCCTTGTTTGTTTGGACCTGGATTATCACGGCATTTTTATTGATTACTTCTATTCCCGTTTTTGCTGGTGCGGTTACCATGTTACTTACCGATAAATATTTTGGTACGGCATTTTTTGATGCGGCCGGGGGGGGGGATCCCCTGTTGTTTCAGCACATCTTTTGATTTTTTGGTCACCCTGAAGTTTA
>226433980; Lumbriculus variegatus isolate CE1109 cytochrome oxidase subunit I (COI) gene, partial cds; mitochondrial
ATATTTTATTCTTGGCGTCTGAGCCGGCATAGTAGGAGCAGGAATAAGACTACTAATCCGAATTGAGCTCACACAACCAGGATCATTTCTAGGCAGAGATCAACTATACAATACCATAGTTACCGCACATGCCTTTATTATAATTTTCTTTATAGTAATACCTATATTTATTGGCGGATTCGGAAATTGATTACTACCATTAATACTAGGTGCTCCAGACATAGCATTTCCACGACTAAATAATCTTAGTTTTTGACTACTACCCCCTTCCCTAATTTTATTAGTAAGATCAGCTGCAGTAGAAAAAGGAGCAGGAACTGGATGAACTGTATACCCACCTCTAGCAAGTAATCTAGCACACGCTGGACCTTCTGTAGATCTAGCTATCTTCTCCCTTCATTTAGCCGGAGCATCCTCAATTCTAGGAGCCCTAAACTTTATTACAACTGTTATCAATATACGATGAAATGGTATACGTCTAGAACGAATTCCTTTATTTGTATGAGCCGTAATAATTACAGTAATTTTACTCCTATTATCCTTACCGGTATTAGCAGGAGCCATTACTATATTACTAACAGATCGAAACCTAAACACCTCCTTCTTTGATCCAGATGGGGGTGGAGAGCCCTGTCCAA
>299832988; Phyllodoce maculata voucher BIOUG<CAN>:WS0038 cytochrome oxidase subunit 1 (COI) gene, partial cds; mitochondrial
GGTACTTTATATATAATTTTTGGAATTTGGTCTGGGCTTCTTGGGACCTCTATAAGAATATTGATTCGGGCTGAATTAGGTCAGCCAGGTTCTTTATTGGGAAGAGACCAATTATATAATACAATTGTCACTGCACATGCTTTTTTAATAATTTTTTTTTTAGTCATACCAGTAATGATTGGTGGGTTTGGAAATTGGTTAGTTCCTTTAATGTTAGGGGCTCCAGATATAGCTTTTCCTCGTTTAAATAATATGAGATTTTGGTTGTTACCCCCCTCTCTTATTATACTTTTAGGGTCTGCAGCAGTTGAGCAAGGGGCTGGAACAGGTTGGACGGTTTATCCTCCACTTTCTAGAAATGTTGCTCATTCAGGTCCTTCAGTAGATTTAGCTATTTTTTCTTTGCATTTGGCTGGAGTGTCTTCAATTCTCGCTTCAATTAATTTTATTACAACAGCAATAAATATACGATCAAGAGGCTTGCGTTTAGAACGTGTACCTTTGTTCGTCTGATCTGTAGCTATTACTGCTTTACTTCTCTTATTGTCTTTACCTGTTTTAGCAGGAGCTATTACAATATTATTAACTGATCGTAATTTAAATACATCTTTTTTTGATCCTGCTGGGGGGGGTGATCCTATTTTA
>304416722; Protula pacifica voucher BIOUG<CAN>:BAMPOL0473 cytochrome oxidase subunit 1 (COI) gene, partial cds; mitochondrial
GTTTGCAGGGGCGTTAGCACTTGGTATTCGTGCTGAGCTTTTTCAACCAGGTTTNCAATTTTTAGAGCCTGAAAATTTTAATAGNTTAACAACACTGCATGGCTTGATTATGATTTTTGGTGCAATTATGCCTGCTTTTGTAGGGNNNTTTGCTAACTGGATGATTCCATTGATGATTGGTGCTTCAGATTTGGCTTTCCNAAGATTAAATAATATGAGTTTCTGGCTAATGGTTCCAGCCGCTATATTGTTAATGACTTCTATCTTTGTGCCAGGTGGGGCAGTTGCAGGTGGTTGGACAATGTACCCTCCATTATCAGTGCAAAATCCATCAATGGCTGTTNNNGATATGTCTATCCTTGCGTTACATATCTTGGGTGTTTCTTCAATTGTTGGTTCTATTAACATTATTACAACCATCTTAAACATGCGTGCCCCTGGCATGACACTGATGAAAATGCCTTTGTTCGTATGGACGTGGTTAATTACTGCATTCTTGCTGATTGCTTCAATGCCAGTATTAGCAGGTGCATTAACAATGTTATTAACAGACCGTCACTTTGGAACTGCATTTTTTAATGCGGCTGG
>228552059; Sclerolinum brattstromi cytochrome oxidase subunit I (COI) gene, partial cds; mitochondrial
GTGATCCTCTTAGTAATATCTGCCTTTATCGAAAAAGGTGCCGGAACAGGATGAACCGTTTATCCCCCCCTAGCGTCCAACATTGCCCATGCTGGGCCATGTATTGACCTAGCTATCTTTTCTCTACACTTATCTGGAGTCTCATCAATTTTAGCCTCAATTAACTTCATTACAACTGTAATAAATATACGGTACAAAGGACTACGATTAGAACGAGTCCCTTTATTTGTTTGAAGAGTAAAATTAACTGCAGTTCTTTTACTTCTATCTATTCCAGTCCTTGCAGGAGGCCTTACTATACTTCTCACAGACCGAAATTTAAATACATCATTCTTTGACCCTGCAGGAGGCGGAGACCCTGTTTTATTTCAACACCTATTTTGATTCTTCGGACATCCAGAAGTATACATCTTGGTTCTCCCAGGATTTGGCCTAATTTCTCACCTTGTAGCACACCACTCAGCTAAACTTGAACCATTCGGATCCTTAGGAATAATTTATGCTATAATAGGAATTGGTCTAATCGGATTCCTAGTGTGAGCTCATCACATATTTACGATTGGGATAGACGTAGATACACGCGCATACTTTACAGCTGCCACTATAATCATTGCCGTTCCAACAGGAATTAAAGTTTTTAGATGACTTGCCACAATTCACGGCTCAAAAATTAAATATGAAACCCCTATACTTTGAGTTCTAGGATTTATCTTTTTATTTACTGTAGGAGGATTAACAGGAATTGTAGTAGGAAACTGCTCTCTCGACATCAAAATACATGACACTTACTATGTAGAGGCTCATTTTCCCTACGTCCTTAGACTAGGTGCGATATTTGCCATTTTTGGCGGG
>305653489; Ophelina acuminata CMC02 voucher BIOUG<CAN>:HUNTSPOL0344 cytochrome oxidase subunit 1 (COI) gene, partial cds; mitochondrial
TCGGAGCATGAGGAGGCCTTCTTGGCACCTCCATAAGTCTCCTTATTCGAGCTGAGCTTGGACAACCTGGATCCCTTCTAGGAAGGGACCAGCTCTATAACACTATTGTTACCGCTCACGCCTTTCTAATAATTTTCTTTCTTGTTATACCAGTATTTATTGGAGGCTTTGGAAACTGACTCATCCCCCTAATACTAGGGGCCCCAGATATGGCATTTCCTCGGCTAAACAATATAAGATTCTGACTTCTCCCCCCGTCTCTCATTCTTCTAGTTTCTTCCGCAGCTGTAGAAAAAGGAGTCGGAACAGGATGAACCGTCTATCCCCCTCTCTCTAGAAACCTAGCCCACGCTGGTCCCTCTGTAGATCTAGCAATTTTCTCTCTACACCTAGCTGGAATTTCATCAATTCTAGGCTCTCTAAACTTCATCACTACTGTAATCAATATACGATGAAAAGGACTTCGTCTTGAACGTATCCCTCTCTTTGTATGAGCAGCTGTAATTACAACTGTTCTTCTTCTCCTATCTCTACCAGTACTCGCCGGTGCTATTACTATACTCCTTACTGACCGAAATCTAAATACTGCATTCTTTGACCCTGCAGGTGGTGGAGACCCTGTTCTTTACCAACACCTATTC
>38154524; Hirudo medicinalis cytochrome oxidase subunit I (COI) gene, partial cds; mitochondrial
GTGTGGGCGCATCACATGTTCACGGTTGGGCTAGATGTAGATACTCGTGCATATTTTACTGCCGCTACTATAGTAATTGCAGTACCTACTGGAATTAAAGTATTTAGTTGATTAGCTACAATATATGGTTCTAAAGTTATATTTTCTCCATCTATATTATGAACTATTGGGTTTTTATTCTTATTTACAATAGGGGGATTAACTGGATTAGTATTATCAAACTCATCATTAGATATTATTTTACATGATACATATTATGTAGTAGCTCATTTTCATTATGTTTTAAGAATAGGAGCAGTATTTGCTATTTTTGCAGCTTTTAATTATTGATATCCATTATTTATTGGAATTGGTCTAAATCCAATTTTATCAATAAGTCAATTATATATTATATTTTTAGGAGTAAATGTAACCTTTTTCCCACAACATTTTTTAGGACTAAGTGGAATRCCCCGACGATACTCCGACTACCCCGACGC
>374533979; Polygordius jouinae isolate 96_8exo cytochrome oxidase subunit I (COI) gene, partial cds; mitochondrial
TGAGGAGGTCTTCTAGGGACCTCCATGAGACTTCTCATCCGAGCTGAACTCGGGCAACCCGGCTCGCTTCTAGGTAGTGACCAACTGTACAATACAATTGTAACAGCTCACGCCTTTCTTATAATTTTCTTCCTTGTTATACCTGTAATAATTGGTGGATTTGGTAACTGACTTGTCCCATTAATGCTTGGGGCCCCAGATATAGCCTTTCCTCGACTTAATAATATAAGATTCTGACTTCTCCCTCCTGCTCTCATCCTCTTAGTGACTAGAGCAACTGTAGAGAAAGGGGCAGGAACCGGTTGAACCGTCTATCCACCTCTTTCCAGGAATGTAGCACATGCAGGACCGTCTGTAGACCTAGCTATTTTCTCCCTCCACCTTGCAGGGATTTCATCTATTTTAGGTGCGCTAAACTTCATTACCACCGTATCTAATATACGATGAGAAGGGGTTCAACTAGAACGAGTTCCTCTATTCGTTTGAGCTGTTCTGATTACAGCCGTCCTTCTTCTTCTGTCACTCCCAGTACTAGCGGGCGCAATTACCATGCTACTAACAGACCGAAATCTAAACACGTCCTTTTTCGACCCTGCCGGCGGTGGG
>19850197; Amaeana trilobata cytochrome oxidase subunit 1 gene, partial cds; mitochondrial gene for mitochondrial product
GGACAACCAGGAGCATTTCTAGGAAGAGACCAACTCTATAACACTATCGTTACCGCCCATGGCTTACTAATAATCTTTTTTTTAGTTATACCAATTCTTATTGGAGGATTTGGTAACTGACTAATCCCATTAATACTCGGAGCCCCCGATATAGCATTTCCACGAATAAATAATATAAGATTCTGACTTTTACCCCCAGCTCTCCTTCTTCTCTTAAGCTCAGCAGCTGTAGAAAAAGGAGTAGGCACCGGATGAACAGTATACCCTCCTCTAGCAAGAAATATTGCCCATTCAGGCCCATCTGTAGACCTCGCCATTTTTTCATTACATTTAGCGGGTATTTCTTCTATTCTAGGAGCAATCAATTTCATTACAACAGTAGCTAATATACGATGAAAAGGACTACGACTTGAACGAATTCCTCTCTTCGTTTGAGCTGTTAATATTACCGTCGTTCTACTTCTATTATCCCTTCCAGTTTTAGCAGGTGCAATCACAATACTACTTACTGATCGAAATGTCAATACATCCTTCTTTGACCCAAGAGGAGGAGGAGACCCAATCCTTTACCAACATCTATTCTGATTCTTTGGTCACCCAGAAGTATATATCCTAATTCTCCCTGGATTTGGTGCCATCTCCCACATTGTAGCCCACTACTCAGGAAAACTAGAACCATTTGGAACACTTGGAATAATCTATGCTATACTAGGCATTGGAATCCTTGGATTTATTGTATGGGCCCACCATATATTTACAGTAGGAATAGATGTAGACACACGAGCCTACTTTACAGCAGCAACTATAATTATCGCTGTTCCCACAGGTATTAAAGTATTTAGGTGACTAGCCACAATCTTTGGCTCCCGAATTAAATACGAAACCCCTATAGTCTGAGCTCTAGGTTTTATTTTCTTATTTACAATAGGAGGACTAACCGGAATTGTTCTAGCTAATGCTTCACTAGATGCTATAATACACGATACTTACTATGTAACTGCACACTTCCATTACGTTTTAAGAATAGGGGCA
>384383018; Pareurythoe borealis voucher SIO:BIC A2379 cytochrome oxidase subunit I (COI) gene, partial cds; mitochondrial
AAAGATATTGGCACTATATACCTAATTTTCGGCGTTTGAGCAGGGCTTCTAGGGACATCTATAAGGATTCTAATTCGCACTGAACTTGGACAACCCGGATCGTTCCTAGGAAGAGACCAATTATACAACACGATTGTTACCGCTCACGCTTTCTTAATAATTTTTTTCCTTGTTATACCTATAATAATTGGAGGATTTGGAAACTGGCTCGTGCCCCTAATATTGGGAGCCCCCGACATGGCCTTCCCCCGTCTAAATAATATAAGCTTTTGACTTTTACCCCCCTCACTCACTCTATTAGTCTTCTCTGCTGCCGTAGAAAAGGGAGCAGGAACAGGATGAACTGTCTACCCCCCGCTATCTAGAAACCTAGCACATGCCGGACCCTCCGTAGACCTGGCAATTTTTTCTCTACACCTCGCAAGTGTCTCATCCATTCTCGCGGCTCTAAACTTTATTACTACTACCATCAATATACGAACAAAAGGAATACAAATGGAACGGGTCCCCCTCTTTGTTTGATCCGTTTTGGTAACAGCCATCCTGCTACTGCTTTCTCTGCCCGTTCTTGCTGGGGCTATCACCATACTATTAACAGACCGAAACTTGAACACAGCCTTCTTCGACCCCGCAGGAGGCGGAGACCCCGTTTTATACCAACACCTCTTCTGATTTTTTGG
>316996603; Amynthas tappensis mitochondrial COI gene for cytochrome oxidase subunit 1, partial cds, isolate: Atap-1601
GGTATTTGAGCCGGAATAATTGGAGCAGGAATAAGACTACTCATTCGAATTGAATTAAGACAGCCTGGGTCTTTTCTAGGAAGTGACCAACTATATAATACAATTGTAACAGCTCATGCATTCTTAATAATTTTTTTTCTTGTAATGCCAGTATTTATTGGGGGATTTGGAAATTGACTACTACCCCTTATATTAGGTGCACCTGATATAGCCTTCCCGCGACTTAATAATATGAGATTTTGACTACTACCCCCATCACTTATTCTACTAGTGTCTTCAGCAGCTGTAGAAAAAGGAGCCGGAACAGGATGAACAGTGTACCCCCCGCTTGCAAGAAACATTGCACATGCAGGTCCATCAGTAGACCTAGCAATTTTCTCCCTTCACCTAGCAGGAGCATCATCAATTCTAGGTGCAATCAACTTTATTACTACAGTAATTAACATGCGATGATCTGGGCTACGCTTAGAGCGAATCCCCCTATTTGTATGAGCTGTTGTAATTACTGTAGTTCTACTTCTCTTATCTCTGCCAGTTCTGGCCGGTGCTATTACAATACTATTAACAGACCGAAATCTAAATACATCATTCTTTGATCCTGCGGGAGGGGGTGATCCGATTCTCTATCAACACCTAT
>246149393; Spirobrachia tripeira isolate AT622-G6 cytochrome oxidase subunit I (COI) gene, partial cds; mitochondrial
CTACTTCCCTTAATATTAGGAGCACCTGATATAGCTTTTCCTCGAGTAAACAATATAGGATTCTGACTCCTCCCTCCTGCAGTTATCCTCTTAGTAATATCAGCTTTTATTGAAAAAGGAGCAGGGACTGGCTGAACAGTCTACCCTCCTTTAGCTTCTAACTTAGCTCACGCAGGCCCTTCTATTGATTTAGCAATTTTTTCTATCCATTTATCTGGCCTTTCTTCTATCCTCGGATCAATTAATTTTATTACAACAGTTATAAATATACGCTACAAAGGACTACGTCTAGAACGAGTTCCTCTTTATGTATGAAGAGTTAAACTTACAGCTATCCTTCTTCTTTTATCGGTACCTATTCTAGCTGGAGGCCTTACTATACTTTTAACAGACCGAAACTTAAATACATCTTTTTTTGACCCAAGAGGAGGAGGAGACCCAGTTCTATTTCAACATTTATTTTGATTTTTTGGTCACCCAGAAGTCTATATTTTAATTCTTCCAGGTTTTGGTTTAATTTCTCATTTAGTAACTCACTACACATCTAAATTAGAACCTTTTGGATCTCTAGGAATAATTTATGCAATAATAGGAATTGGCTTAATTGGTTTCTTAGTATGAGCTCATCATATATTTACCATTGGAATAGATGTAGACACTCGTGCTTATTTTACTGCTGCAACAATAATTATTGCTGTTCCCACAGGAATTAAAATTTTTAGATGATTGGCAACTATTCATGGCTCAAAAATTAATTATTCTACCCCAATATTATGAGTAATCGGATTTATTTTTTTATTCACAGTAGGAGGCCTAACTGGATTAGTTTTAGGTAACTGTTCTTTAGATA
>304416852; Amphisamytha sp. CMC01 voucher BIOUG<CAN>:08PROBE-0198 cytochrome oxidase subunit 1 (COI) gene, partial cds; mitochondrial
TGTATTTTGTCAGTGGAATTTGGGGAGGTTTATTAGGAACTATACTAAGCCTAATTATTCGAGTTGAATTAGGGCAACCTGGTGCCTTTTTAGGAAGTGATCAGCTTTACAATACTATTGTAACTGCACATGCCTTTTTAATAATTTTTTTTCTAGTCATACCAGTCTTTATTGGAGGATTTGGTAATTGGCTACTACCTCTAATATTAGGGGCTCCGGATATGTCTTTTGCCCGTTTAAATAACATAAGATTTTGGCTTATCCCCCCCGCTTTGTTTATATTACTCTGTTCATTTTTAGTAGAAAAGGGAGCTGGTACTGGTTGGACGGTTTATCCTCCTCTTTCAAGTAATATTGCTCACTCAGGGGCTTCTGTAGACTTTGCTATTTTTTCATTACATTTAGCTGGGATTTCTTCTATTTTAGGGTCAATTAATTTTATTACCACTATTATTAACATGCGGGTTGAAGGGTTGCGACTTGAGCGTATAAGACTATTTGTTTGAGCTATTCACGTGACAGTTTATTTATTGCTTGCTTCTTTACCTGTTTTAGCTGCTGCTATTACAATGCTATTGACTGATCGGAATTTTAATACTGCTTTTTTTGACCCTTCTGGTGGAGGGGACCCTATTTTGTATGAGCACTTATTT
>311335996; Tritetrabdella taiwana voucher L00146A cytochrome oxidase subunit I (COI) gene, partial cds; mitochondrial
TACTTTATATTTTATTTTTGGGTCTTGATCTGCTATAGTTGGAACATCAATAAGAGTAATTATTCGAATTGAATTATCACAACCTGGAATATTTTTAGGAGATGATCAAATTTATAATACTGTTGTTACAACGCATGGTCTAGTTATAATTTTTTTTATAGTTATACCAATTTTAATTGGTGGGTTTGGAAATTGATTATTACCATTAATAATTGGTGCACCAGATATAGCATTCCCACGTCTTAATAATTTAAGATTTTGACTGCTTCCTCCTTCAATAATTATATTACTGTCATCATCATTGGTAGAGAGTGGTGTTGGAACTGGTTGAACAATTTATCCACCATTAGCAGATAATATAGGACACTCTGGAATATCTATAGATATAGCTATTTTTTCTTTACATCTTGCTGGTGTATCATCTATTTTAGGCTCATTAAATTTTATTACTACAGTAATAAACATACGATGAAAGGGAATAAGAACAGATCGTATCCCTCTATTTATTTGATCAGTAGTTATTACTACTATTTTATTATTATTATCTTTACCTGTTCTAGCTGCTGCTATTACTATATTATTATTAGATCGAAATTTTAATACATCTTTTTTTGACCCTATTGGTGGTGGGGATCCAATTTTATTTCAACATCTATTT
>288814877; Bathyglycinde sibogana cytochrome oxidase subunit I (COI) gene, partial cds; mitochondrial
TTTATTTTAGTAATACCAGTAATAATCGGAGGATTTGGTAATTGGCTTCTACCTCTTATATTAGGAGCCCCTGATATAGCTTTTCCTCGTCTCAATAACCTAAGATTTTGGCTTCTACCCCCCTCCTTAACATTATTAATTATATCCGCAGCAGTAGAAAAAGGGGTGGGGACAGGATGAACAGTTTACCCACCTTTATCTAGAAATATTGCCCATGCAGGGCCCTCCGTTGATCTAGCTATCTTTTCTCTCCATCTAGCAGGGGTATCATCTATTTTAGGGGCTATTAATTTTATTACTACTTGCATTAATATACGAGCAAAAGGAATACGTTTAGAACGAATCCCTTTATTTGTATGATCTGTTGCTATCACCGCTCTTCTACTTTTACTATCTATGCCTGTTCTAGCAGGAGCAATTACAATATTATTAACAGACCGAAATTTAAATACCTCATTTTTTGACCCGGCGGGCGGCGGAGACCCTATTCTTTACCAACACTTATTT
>119434359; Haemopis elegans cytochrome oxidase subunit I gene, partial cds; mitochondrial
TTCGTATTGAGTTATCTCAACCTGGAGGACTTTTAGGTAATGATCAATTATATAATTCATTAGTAACAGCTCATGGATTAATTATAATTTTTTTTATAGTAATACCTATCTTAATTGGGGGATTTGGTAATTGATTGCTTCCATTAATAATTGGAGCTCCAGACATAGCTTTTCCTCGATTGAATAATTTAAGATTTTGATTATTACCTCCCTCTTTAATTATATTATTAAGATCCTCTATAATTGAGGGAGGAGTAGGTACAGGTTGAACATTATATCCTCCATTATCAGATAGTTTATTTCATTCAGGTCCTTCAGTTGATATAGCTATTTTTTCATTACATATAGCCGGAGCATCATCTATTTTAGGTTCATTGAATTTTATTTCTACTATTATTAATATACGAATTAAAGGAATAAGATCTGAACGAGTTCCTTTATTTGTATGATCTGTTGTAATTACAACAGTGTTATTATTACTTTCATTACCAGTATTAGCAGCTGCTATTACTATATTATTAACTGATCGTAATTTAAATACTACTTTTTTTGATCCTATAGGAGGAGGAGATCCAGTTTTATTTCAGCACTTATTTTGATTTT
>377553261; Octolasion lacteum voucher 1718 cytochrome c oxidase subunit I (COI) gene, partial cds; mitochondrial
AACTCTATACTTTATTCTAGGAGTTTGAGCCGGTATGGTGGGGGCAGGAATAAGCCTACTAATTCGAATCGAACTAAGTCAACCGGGAGCTTTTCTGGGAAGAGATCAACTCTATAATACAATTGTTACAGCCCACGCATTTGTCATAATTTTCTTTCTCGTAATACCAGTATTCATTGGAGGATTCGGAAATTGATTACTCCCTCTGATACTGGGAGCCCCAGACATAGCTTTCCCTCGCCTTAATAACATAAGATTCTGACTCCTACCCCCATCACTCATCCTATTAGTGTCATCTGCTGCCGTAGAAAAGGGGGCAGGAACAGGGTGGACCGTATACCCGCCTTTAGCAAGAAATCTAGCTCACGCAGGGCCCTCAGTAGATCTTGCTATTTTTTCTTTACATTTAGCAGGTGCGTCTTCAATTTTAGGTGCAATCAATTTTATTACTACAATCATTAATATACGATGAAATGGTTTACGACTAGAACGAATTCCTTTATTTGTGTGGGCAGTAGCTATTACAGTTGTTCTCCTACTTCTATCCTTACCAGTACTTGCAGGAGCTATTACTATACTCTTAACAGACCGAAACCTCAATACGTCATTCTTTGACCCTGCCGGTGGGGGAGATCCCATTCTTTACCAACATCTATTC
>2352345; Theromyzon pallens cytochrome c oxidase subunit I (COI) gene, partial cds; mitochondrial
ACATTATACTTTATATTTGGAGCATGAGCGGCAATAGTAGGCACAGCAATAAGAATCATTATTCGTATTGAATTAGCTCAACCAGGATCTTTTTTAGCTAATGATCAATTATATAATTGTATTATTACTGCTCATGGCTTAATTATAATTTTCTTTATGGTAATACCTATTCTAATTGGAGGATTTGGTAATTGATTAATTCCTTTAATAATTGGGGCACCTGATATAGCATTCCCACGTTTAAATAATTTAAGCTTTTGATTATTACCTCCATCTATAATTTTATTAGTAACTTCTGCACTAGTAGAAAAAGGTGCCGGAACAGGATGAACTGTATATCCTCCTTTAGCTGCTAATTTAGCTCATTCTGGTCCATCGGTAGATTTAGCTATTTTCTCTTTACATTTAGCAGGAGCATCTTCTATTTTAGGGGCATTAAATTTTATTACTACAGTAATTAATATACGATGAAAAGGTATAACATTAGAGCGACTACCTTTATTTGTTTGAGCAGTATTTATTACAGTAATTCTACTTTTATTGTCTTTACCTGTATTAGCTGCAGCCATTACAATATTATTAACAGATCGAAATTTAAATACATCTTTCTTCGACCCTATAGGAGGAGGAGATCCTGTTCTTTACCAACAT
>66731592; Pterocirrus macroceros cytochrome oxidase subunit I gene, partial cds; mitochondrial
GTTATTAGGAACTTCTATAAGAATATTGATTCGGGCGGAGCTTGGCCAGCCCGGAGCACTGTTGGGCAGGGATCAATTATATAATACAATTGTAACTGCTCATGCTTTCTTAATAATTTTTTTCCTGGTGATACCCGTCATGATTGGTGGGTTTGGCAATTGGTTGGTCCCGCTTATATTGGGTGCGCCTGATATGGCTTTTCCTCGTTTGAATAATATTAGGTTCTGGTTATTGCCTCCTTCGTTGGTTATGTTATTGGGTTCGGCTCTTGTAGAGCAGGGGGCAGGTACTGGATGAACAGTATATCCTCCCTTATCTAGTAATGTGGCACATGCTGGGCCTTCTGTAGATTTTGCTATTTTCTCCCTACACTTAGCTGGTGTCTCTTCAATTTTGGCTTCTATTAATTTCATTACTACTGCTATAAATATGCGATCTTCTGGCTTACGTTTAGAGCGTGTGCCTTTATTTGTGTGGTCGGTTGGGATTACTGCGTTGTTACTATTATTATCTTTGCCGGTCTTGGCTGGTGCTATTACCATGTTATTAACTGATCGMAATTTAAATACTTCTTTTTTTGATCCT
>188097710; Poeobius meseres cytochrome oxidase subunit I (COI) gene, partial cds; mitochondrial
AAAGATATTGGCACCTTATATTTTATTTTTGGCGTTTGATCTGGGCTTTTAGGAACATCCATAAGAGTTATTATCCGAACAGAATTAGGACAACCTGGTGCATTTTTAGGAAGAGACCAAATTTATAACGTTATTGTAACTGCACATGCATTCCTAATAATTTTCTTTTTAGTAATGCCTGTATTTATTGGTGGATTTGGTAATTGACTTCTACCATTAATATTAGGAGCTCCAGATATAGCATTCCCCCGAATAAATAATATAAGATTTTGGTTATTGCCCGCCTCATTAATTTTACTTGTTACCTCAGCGGCTGTTGAACAAGGAGCAGGAACAGGATGAACTGTATACCCCCCCCTATCTTCTAACATCTCCCATAGTGGCCCTTCCGTAGACCTAGCTATTTTCTCTCTACATTTAGCTGGTGTTTCTTCAATTCTAGCCTCTATTAACTTTATTACTACTATTCGTAACATACGTCCAAATGGTATAACTCCTGAACGAATCCCATTATTTATTTGAGCTACTCTTATTACAACAATCCTTCTACTACTCTCCTTACCAGTTTTAGCTGGGGGGATTACCATACTTTTAACAGATCGAAATTTAAATACAACATTCTTTGACCCCGCTGGAGGTGGAGACCCCGTATTATATCAACATTTATTTTGATTTTTTGGT
>51340424; Oasisia alvinae haplotype J cytochrome oxidase subunit I (COI) gene, partial cds; mitochondrial
CTTTATACTTTCTAGTAGGAATTTGAACAGGTCTAGTAGCCACTAGAATAAGACTCTTAATTCGAGCTGAACTCGGTCAACCCGGAACTCTTTTAGGCGACGACCAAATTTATAACTGCTTAATTACAGCTCATGGGTTACTAATAATATTCTTTGTAGTGCTCCCTATCTTAATAGGAGGGTTTGGAAATTGACTAGTTCCATTAATACTAGGAGCACCAGACATGGCCTTTCCTCGTATTAATAACCTAGGATTTTGATTAATCCCCCCCGCAGTCATTCTTCTTGTTATATCAGCCTTTATTGAAAAAGGCGCCGGAACAGGATGAACAGTCTACCCTCCTCTTGCATCTAATATCGCCCATGCAGGCCCATGTATTGATCTAGCCATTTTTGCCCTTCATCTCTCAGGTGTTTCTTCAATTCTAGCATCTATTAACTTCATTACAACTGTAATAAATATACGATATAAAGGTTTACGACTTGAACGAGTTCCTTTATTCGTATGAAGAGTAAAACTAACAGCAGTTCTTCTTCTTCTATCTATTCCTGTCCTTGCCGGAGGGTTAACTATACTTCTTACAGACCGAAATTTAAATACTTCCTTCTTCGACCCAGCAGGGGGAGGAGACCCAGTACTATACCAACA
>304416446; Odontosyllis phosphorea voucher BIOUG<CAN>:BAMPOL0349 cytochrome oxidase subunit 1 (COI) gene, partial cds; mitochondrial
TATATTTTTTATTCGGCACCTGAGCAGGTTTATTAGGCACNTCTATAAGAATCTTAATCCGGGCAGAGTTAGGTCAACCTGGCAGATTATTAGGGAGAGACCAATTATATAACACTATTGTAACAGCTCATGCATTTTTAATAATCTTTTTCCTAGTTATACCAATCATAATTGGGGGATTCGGGAACTGATTAATCCCACTTATATTAGGGGCCCCAGATATAGCATTCCCACGTTTAAATAATATAAGATTTTGATTACTTCCCCCATCTTTAACCCTATTATTAATAAGGGCTACCGTAGAAAAGGGGGTTGGGACAGGTTGAACCGTATACCCGCCCTTAGCTGGTAATATCGCTCACGCTGGGCCCTCCGTTGATCTAGCTATTTTCTCCTTACACCTAGCAGGGGTAAGTTCTATTTTAGGGGCATTAAATTTTATTACCACTATTATTAATATACGATCAGAGGGAATACGATTAGAGCGAGTACCTTTATTTATTTGATCTGTAAAAATCACTGCGATCCTTCTCCTTCTTTCTTTACCTGTATTAGCAGGAGCTATTACCATACTATTAACTGACCGAAACTTAAACACTGCCTTCTTTGACCCTGCAGGAGGAGGGGACCCAATTTTATACGAGCACTTATTT
>316996985; Polypheretima taprobanae mitochondrial COI gene for cytochrome oxidase subunit 1, partial cds, isolate: Ptap-2105_COI
GGAATATGAGCAGGAATAATTGGAGCAGGTATAAGCCTACTTATTCGAATTGAATTAAGACAACCGGGATCATTTCTAGGCAGAGACCAACTATATAATACTATTGTTACTGCACACGCATTTTTAATAATCTTCTTTCTAGTTATACCCGTATTCATTGGTGGATTTGGAAACTGATTACTACCACTAATGCTGGGAACCCCAGACATAGCATTCCCTCGTCTAAACAACATAAGATTTTGACTATTACCCCCCTCACTAACCCTTCTTGTATCCTCCGCCGCTGTAGAAAAAGGTGCAGGTACAGGGTGAACAGTATATCCGCCCCTAGCAAGAAATATTGCACACGCTGGACCCTCTGTAGATCTAGCAATCTTCTCACTACATTTAGCAGGGGCATCTTCCATCTTAGGAGCAATTAACTTCATTACTACAGTAATTAATATGCGATGATCAGGACTACGACTAGAGCGAATTCCCCTATTCGTTTGAGCAGTAGTAATTACAGTAATTTTACTCCTACTATCACTACCAGTCTTAGCGGGAGCCATTACAATACTACTAACAGACCGAAATCTAAATACTTCATTCTTTGATCCTGCGGGAGGAGGGGATCCAATCTTATATCAACACCTATTCTGATTCTTTGGTCACCCAGAAGTATACATTTTAATTCTACCGGGGTTTGGGGCAATCTCACATATTGTTACCCACTATACAGCCAAACTAGAACCATTTGGAGCACTAGGAATAATCTACGCAATATTAGGAATTGCTATTCTAGGATTTATTGTATGAGCACACCACATATTTACAGTAGGACTAGATGTAGATACACGAGCATACTTTACTGCAGCAACAATAATTATCGC
>246149425; Polybrachia sp. 2 SBJ-2009 isolate Isis36G1 cytochrome oxidase subunit I (COI) gene, partial cds; mitochondrial
CTTCTTCCATTAATACTCGGAGCTCCTGATATGGCTTTTCCACGTGTAAATAATTTAGGATTTTGATTACTTCCTCCGGCAGTTATTCTTTTAGTAATATCAGCATTTATTGAAAAAGGTGCAGGAACTGGCTGAACAGTATATCCTCCTTTAGCAGCTAATATTGCCCATGCAGGCCCTTCTATTGATTTAGCTATTTTTTCTCTTCATATATCAGGACTTTCTTCTATTTTAGGATCAATTAATTTTATTACTACAGTAATAAATATACGCTATAAAGGATTACGTTTAGAACGTGTTCCTTTATTTGTATGAAGAGTAAAATTAACAGCAATTTTACTTCTTCTTTCAGTCCCTATTTTAGCAGGAGGACTTACCATGCTTTTAACAGATCGAAATCTAAATAC
>305653173; Clymenella torquata voucher BIOUG<CAN>:HUNTSPOL0121 cytochrome oxidase subunit 1 (COI) gene, partial cds; mitochondrial
ATATATTTTATACTAGGGACATGAGGAGGTCTATTAGGCACATCTATAAGACTATTAATCCGTGTTGAACTAGGACAACCAGGCCCATTCTTAGGCAGAGATCAGTTGTATAACACTATTGTTACAGCCCATGCTTTTCTTATAATTTTTTTTATAGTAATACCTATTTTTATTGGGGGATTTGGGAACTGATTAGTACCACTTATACTGGGGGCACCGGATATGGCTTTCCCACGAATAAATAATATAAGATTTTGACTCTTACCTCCATCTCTCACACTTCTATTAGCCAGAGCTGCTGTAGAAAAAGGAGTTGGAACAGGATGAACAGTATACCCACCTCTATCTAGAAATTTAGCTCATGCCGGCCCATCTGTAGATTTAGCCATCTTTTCTTTACATTTAGCAGGAGTATCAAGAATTTTGGGGGCAATTAATTTTATTACAACAGCTATTAATATACGATCTGAAGGCCTTCAACTAGAACGAATACCTTTATTTGTCTGATCTGTAAAAATTACTGCTATTCTATTACTTCTCTCACTGCCAGTGTTAGCAGGCGCAATTACTATACTTTTAACAGACCGAAATCTAAACACAGCATTCTTTGACCCAGCAGGAGGCGGCGACCCTATTCTTTACCAACACTTATTC
>188097700; Macrochaeta sp. KJO-2008 cytochrome oxidase subunit I (COI) gene, partial cds; mitochondrial
GGTATCTGAGCAGGATTATTAGGAACTATAATAAGAGTTTTAATTCGAACCGAACTAAGACAACCAGGTTCTTTCCTAGGAAGAGATCAAATTTATAACGTTTTAGTAACTGCTCATGCCTTCTTAATAATTTTCTTTCTCGTAATACCAGTATTTATTGGAGGATTCGGAAATTGATTACTTCCATTAATACTAGGATGTCCAGATATAGCCTTTCCACGAATAAATAACATAAGATTTTGACTTTTACCCGCATCTCTGCTTCTTCTAGTATCATCCGCGGCCGTTGAACAAGGAGCCGGTACAGGATGAACTGTATATCCCCCATTAGCTGCAAATATTTCCCACAGTGGCCCATCAGTTGACCTAGCTATTTTTTCTCTACACCTAGCAGGAATTTCCTCAATTCTAGGTTCTATTAACTTTATTACCACAGTACGCAATATACGCCCAAAAGGAATAACCCCCGAACGAATTCCTCTATTTGTATGAGCAGTAGTACTAACAACCATTTTATTACTACTGTCTCTACCAGTCCTAGCAGGAGGAATCACAATATTATTAACTGATCGTAATCTAAATACATCATTCTTCGATCCAGGAGGAGGAGGAGACCCAATTCTATACCAGCATTTATTTTGATTTTTTGGT
>314947185; Octochaetus kenleei cytochrome c oxidase subunit I (COI) gene, partial cds; mitochondrial
AAAGATATTGGAACCCTTTACTTCATTCTAGGAGTCTGAGCAGGAATAATCGGTGCAGGAATAAGACTTCTTATTCGTATCGAGCTCAGCCAACCTGGAGCCTTTTTAGGAAGAGACCAACTATATAATACAATCGTAACCGCTCATGCATTTTTAATAATTTTCTTTCTAGTAATACCAGTATTTATTGGAGGATTTGGAAACTGATTACTACCTTTAATACTAGGAGCCCCCGACATAGCTTTTCCACGACTAAATAATATAAGATTCTGACTATTACCGCCATCATTAATCTTACTAGTCTCTTCCGCGGCCGTTGAAAAAGGTGCTGGAACAGGATGAACAGTATATCCACCTCTTGCTAGAAATATGGCACATGCAGGACCATCAGTAGATCTCGCAATTTTTTCATTACATTTAGCAGGTGCCTCATCAATTTTAGGGGCCATCAACTTTATTACAACTGTAATTAATATACGATGAGCAGGATTACGACTAGAACGAGTACCACTATTTGTATGAGCTGTTGTAATTACGGTAGTTCTTCTATTATTATCCTTACCAGTTCTAGCAGGAGCTATTACTATACTTTTAACAGATCGAAACCTCAATACTTCATTCTTTGACCCATCTGGAGGAGGAGATCCAATTTTATATCAACATCTATTTTGATTTTT
>326485635; Laubierus sp. MTA-2011 voucher SIO-BIC A1500 cytochrome oxidase subunit I (COI) gene, partial cds; mitochondrial
ATTGGGACTCTCTATATCCTTATAGGTACATGAGCAGGCATGCTAGGTGCCTCTTTTAGAATAATAATTCGAACTCAGCTATCGCAACCAGGTAACTGAATAGCTAACGAACAAGTCTACAACACTATTATTACTGCCCATGGGTTAATTATACTATTTTTTATAGTTATGCCTATTCTTATTGGTGGGTTCGGAAACTGAATACTCCCTTTAATGCTAAGCTCTCCTGACATAGCATTTCCACGACTAAATAACTTGAGGTTCTGACTAATACCTCCCGCACTTACATGCCTAATTGCCAGAACAGTACTAGAAAGTGGAGCAGGAACTGGATGAACACTGTATCCGCCACTAGCTTCGAACATTGCGCATTTTGGGCCAGCAGTCGATTTTGCAATTTTTTCACTTCATCTTGCAGGAGTGAGATCAATCCTAGGAAGAATTAACTTTATAGTAACTGCTTATAACATACGACATAAAGCTTTCAAAGCTCACCATATACCATTATTTGTCTGATCTGTACTAGTAACTATATTTCTCTTAATCGCGTCGTTACCTGTCTTTGCAGCTGCCATTACTATGCTTCTAACTGACCGAAATCTCAATACTTCATTTTTTGATCCCATAGGAGGAGGAGACCCTGTCTTATTTCAACATTTATTCTGA
>301298619; Leitoscoloplos pugettensis CMC02 voucher BEST-25 cytochrome oxidase subunit 1 (COI) gene, partial cds; mitochondrial
TACAATATACATTATTTTCGGTGTTTGATCTGGTCTTTTAGGAACATCAATAAGAGTCCTAATTCGAACAGAACTAGGTCAACCCGGGTCTCTTTTAGGAAGAGACCAATTATATAACACAATTGTTACAGCCCACGCAGTCTTAATAATTTTCTTCTTAGTAATACCTGTTCTAATTGGAGGATTTGGAAATTGACTAGTTCCATTAATATTAGGAGCGCCAGATATGGCTTTTCCTCGAATAAATAACATAAGATTCTGATTACTGCCCCCTTCTCTTATTCTTCTAGTAATATCAGCAGCAGTAGAAAAAGGAGCAGGAACAGGATGAACTGTCTATCCTCCTCTTTCAAGAAATCTAGCACACTCAGGACCATCAGTAGATATAGTAATCTTCTCACTTCATCTAGCAGGAGCTAGATCAATTCTTGCATCAATCAATTTTATCACTACAGTAAAAAAACTCCGATCANNNGGAGTATCCCTATCAGCTACCCCACTATTTGTATGATCGGTAAAAATTACAACCATTCTTCTTCTTCTTTCACTTCCAGTTTTAGCAGGAGCTATCACTATACTCCTAACAGATCGAAATCTAAACACAGCATTCTTTGACCCTTCAGGAGGAGGAGACCCAGTTTTATTCCAACATCTCTTC
>301298685; Scalibregma inflatum CMC02 voucher BEST-98 cytochrome oxidase subunit 1 (COI) gene, partial cds; mitochondrial
CACACTTTACTTTTTGTTAGGAACCTGAGGCGGACTAGCTGGAACTAGCATAAGGATGATTATCCGAGTTGAACTTGGTCAACCGGGTGCATTCTTAGGTAGTGACCAACTATATAACGTAATTGTTACCGCCCATGCATTCCTTATAATTTTCTTCATGGTAATGCCTATTTTCATTGGTGGCTTTGGAAATTGACTAATCCCTCTTATACTTGCTGCTCCAGATATAGCATTCCCACGAATAAATAATATAAGGTTCTGACTTTTACCCCCTTCTCTTATTTTACTTCTTATGTCAGCCGTAATCGAAAGCGGGGTTGGAACCGGATGAACCGTATACCCCCCCTTAGCGAGTAGATTAGCCCATGCTGGTCCATCTGTAGACCTCGCAATTTTCTCTCTCCATCTTGCTGGTGTCTCCTCTATTCTTGGTGCTATTAACTTCATTTCCACTGTCGCTAATATACGATCCGCTGGATTTACATTAGAACGAGTACCTCTCTTTGTTTGATCTGTAAAAATTACTACCGTGTTACTACTTCTTTCTCTCCCTGTTCTAGCTGGCGCTATTACCATGCTTCTAACAGATCGTAATCTTAATACCTCCTTCTTTGACCCGTCTGGCGGTGGAGACCCTATTTTATTCCAACACCTATTC
>384383020; Hipponoa gaudichaudi voucher SIO:BIC A2384 cytochrome oxidase subunit I (COI) gene, partial cds; mitochondrial
AGCAGGATTATTAGGAACCTCGATAAGGATCCTAATTCGGACCGAACTTGGTCAACCCGGATCTTTCCTGGGAAGAGACCAACTCTATAACACCATTGTAACCGCTCACGCCTTCTTAATAATTTTCTTTTTAGTAATACCTATAATAATTGGAGGATTTGGAAACTGACTAGTTCCTCTAATGCTTGGGGCCCCAGACATAGCCTTCCCCCGCCTAAACAATATAAGGTTCTGGCTTCTACCCCCCTCTCTAACTCTTTTAATCTTCTCTGCAGCCGTGGAAAAAGGGGCAGGAACGGGATGAACTGTATACCCCCCGCTCTCTAGAAATCTTGCACATGCCGGACCCTCAGTAGACCTAGCCATCTTCTCCCTTCACCTTGCTGGTATCTCTTCTATTCTAGCCTCACTAAACTTCATCACCACAACTATTAACATACGATCTAAAGGAATACGCATAGAACGAGTCCCTTTATTCGTCTGATCTGTACTAATCACCGCTGTTCTCCTACTTCTATCCCTGCCCGTTCTAGCCGGTGCTATTACCATGCTTCTCACAGACCGAAACCTTAATACTGCATTCTTTGATCCAGCAGGAGGGGGAGACCCTGTCTTATACCAACACCTCTTCTGATTTTTTGG
>309252800; Batracobdella algira voucher UGSB2082 cytochrome c oxidase subunit I (COI) gene, partial cds; mitochondrial
GAATTATTATTCGAATTGAATTAGCTCAACCAGGCTCATTTTTAGCAAATGATCAACTATATAATTGTATTATTACAGCTCATGGTTTAATTATAATTTTTTTTATGGTTATACCTATTTTAATTGGTGGCTTTGGTAATTGACTAATTCCATTAATAATTGGTGCCCCTGATATAGCTTTTCCTCGACTTAATAACCTAAGATTTTGATTACTACCGCCATCTATAATTTTATTAATTACTTCTGCTTTAGTGGAAAAAGGAGTAGGTACAGGATGAACTGTATACCCTCCATTAGCAGCTAATTTAGCTCATTCAGGACCTTCTGTGGACTTAGCTATTTTTTCATTACATTTAGCCGGAGCTTCTTCAATTTTAGGGTCATTAAATTTTATTACAACTGTAATTAATATACGATGAAAAGGTATAACATTAGAACGATTACCTTTATTTGTATGAGCAGTATTTATTACTGTAATTTTATTATTATTATCTTTACCTGTATTAGCAGCTGCAATTACTATATTATTAACAGATCGTAACCTAAATACCTCTTTCTTTGATCCAGTAGGAGGAGGAGACCCTGTTTTATA
>374429094; Orobdella koikei mitochondrial COI gene for cytochrome c oxidase subunit I, partial cds, specimen_voucher: KUZ<JPN>:Z146
CACGCTCTATTTTATTTTAGGTGCTTGATCCGCTATAGCTGGAACAGGAATAAGAGTTTTAATTCGAATTGAACTAGCTCAACCAGGTACCTTTCTTGGTAATGACCAAATTTATAATACTATTGTTACAGCTCATGGATTAGTAATAATTTTCTTTATAGTAATACCTATTTTAATTGGAGGGTTCGGAAATTGATTAATTCCTTTAATAATTGGAGCTCCTGACATAGCCTTCCCTCGTCTTAATAATCTAAGCTTTTGATTATTACCTCCTTCAATGGTCATGTTAGTTTTTTCAGCATTTATTGAAAATGGTGTAGGTACAGGATGAACAATTTATCCTCCATTAGCTTTTAATATTTCTCATTCTGGTCCCTCTGTAGATATAGCAATTTTTTCATTACATTTAGCAGGAGCCTCTTCAATTTTAGGATCCTTAAATTTTATTTCAACAGTTATTAATATACGATGAAAAGGACTAACTCCTGAGCGTATTCCTCTTTTTGTATGATCCGCAGTTATTACAACTGTTCTATTATTACTTTCTTTACCTGTCTTAGCTGCAGCTATTACTATACTACTAACAGATCGAAATTTAAATACATCCTTCTTTGATCCTGCTGGTGGAGGAGACCCAATTTTATTTCAACATCTTTTTTGATTCTTTGGCCATCCAGAAGTATATATTTTAATTCTTCCAGGATTTGGGATTATTTCTCATATTGTCGCCCATAGCTCAATAAAAACCGAAGCATTTGGAAGATTAGGTATAATCTATGCTATATTAGGCATTGCTATTTTAGGATTTATTGTATGAGCTCATCATATATTTACAGTAGGGTTAGATGTTGATACACGAGCCTACTTTACTGCAGCAACTATAGTTATTGCTGTACCTACAGGAGTTAAAGTATTTAGATGACTAGCTACTATATATGGATCTAAAGTAATCTATACTCCTGCTATAATATGAACTATAGGATTCATTTTTTTATTTACTATAGGAGGATTAACTGGTATTGTATTATCTAATGCTTCTCTTGATATTATATTACATGATACTTATTATGTAGTAGCTCATTTTCACTATGTTCTAAGAATAGGGGCAGTATTTGCAATCTTTGCTGGATTTAACCACTGATTCCCACTATTTACTGGTTTAGCACTTAATTCTCAGCTTTCAATAGTACAATTTTATACTATATTCTTAGGGGTTAATATTACATTTTTTCCACAACACTTTTTAGGACTTAGTGGTATACCTCGA
>367057726; Oligobdella brasiliensis isolate Olbras cytochrome oxidase subunit I (COI) gene, partial cds; mitochondrial
ACCATATATTTTATTCTAGGAGCATGAGCAGCTATGGTTGGAACATCAATAAGAATATTGATTCGTATTGAATTATCTCAACCAGGATCATTTTTAGGAAATGATCAAATATATAATTGAATTATTACTGCTCATGGGTTAATTATAATTTTTTTTATGGTAATACCTATTTTAATTGGAGGATTTGGAAATTGATTGATCCCAYTTATAATTGGGTCCCCAGATATAGCTTTTCCTCGCCTAAATAATTTTAGGTTTTGATTATTACCTCCTTCTATAATTATATTAGTAATGTCTTCCTTAGTAGAAAAAGGAGTAGGAACAGGATGAACAGTTTATCCTCCCCTAGCTGAAAATTTAGCCCATTCAGGACCATCTGTAGACCTTGCTATTTTTTCTCTACATTTAGCAGGAGCTTCATCTATTTTAGGTTCTTTTAATTTTATTACTACGGTTCTAAATATACGAAGAAAAGGTATAAAAATTAAACGAATATCCTTATTTATGTGATCTGTAGTTATTACAGCCATTTTATTACTTTTATCTCTTCCAGTATTAGCAGCAGCCATTACAATACTACTCACAGACCGTAATATAAATACAATTTTTTTTGACCCTATAGGTGGGAGGGACCCAGTACTATTTCAACAC
>145411432; Moorebdellina biannulata cytochrome c oxidase subunit I (COI) gene, partial cds; mitochondrial
ACATTATATTTTATTTTTGGAGCTTGATCAGCAATATTAGGAACTTCAATAAGACTTATTATTCGAACTGAATTATCTCAGCCAGGAAGAATACTTGAAAATGATCAGATTTATAATTCTATAATTACAGCACATGGTTTAATTATAATTTTTTTTATAGTTATACCAATTTTAATTGGTGGCTTTGGTAATTGATTAATTCCTTTAATAATTGGAGCACCAGATATAGCATTTCCACGATTAAATAATTTAAGATTTTGATTATTACCACCATCTTTAATTATATTATTAAGATCTTCTATAGTAGAAACAGGTGCTGGTACTGGATGAACTGTATACCCACCTTTATCATCTAATATTGCTCATTCAGGCCCTTCAGTGGATATAGCAATTTTTTCTTTACATTTAGCAGGAGTTTCTTCTATTTTAGGGGCTTTAAATTTTATTACTACAGTTATTAATATACGATGAGAAGGAATAAAATTAGAACGATTACCTTTATTTGTATGATCTGTATTTATTACAGTAGTATTATTATTACTATCATTACCAGTTTTAGCTGCTGCTATTACTATACTATTAACAGACCGTAATTTAAATACAACATTTTTTGATCCTGTTGGAGGGGGTGATCCAATTTTATACCAACATTTATTTTGATTTTTT
>3243195; Inanidrilus leukodermatus cytochrome c oxidase subunit I (COI) gene, mitochondrial gene encoding mitochondrial protein, partial cds
ATAAGCATAATTATTCGAATAGAACTTACTCAACCAGGGTCTTTAATCATAAACGACCAGTTATATAATACTATAGTTACAGCACACGCGTTCTTAATAATCTTTTTCTTTGTAATACCAGTATTTATTGGTGGATTTGGAAATTGACTACTTCCTTTAATACTAGGAGCACCAGATATAGCATTTCCTCGACTAAATAATCTAAGACTCTGATTACTATTTCCATCATTACTTTTATTATTGCTATCAAGACTAGTAGAAAGAGGGGTAGGAACCGGATGAACTGTTTACCCCCCTCTAGCAAGTAATATTGCACATAGAGGACCATCAGTAGACTTGGCTATCTTTTCTCTACACCTAGCCGGTGTATCATCAATCTTAAGAGCAATTAACTTTATTTCTACTATTATAAATATACGATCTAGAGGTATAGAATTAGAACGAATTCCATTATTTATTTGATCAATCCTATTAACAATAATCCTATTACTTCTCTCACTACCAGTCCTTGCAGGAGCAATTACCATACTTTTAACCGATCGAAATTTAAATACATCATTTTTTGACCCCGCG
>61651951; Alentia gelatinosa cytochrome c oxidase subunit I gene, partial cds; mitochondrial
ATGAGTCTTTTAATTCGAGCCGAATTAGGTCAACCTGGATCCCTTCTTGGCAGAGATCAACTTTACAACACAATTGTTACAGCTCACGCTTTTCTTATAATTTTCTTTTTAGTTATACCTGTTCTTGTAGGAGGATTTGGTAACTGACTAATTCCCTTAATACTAGGGGCCCCCGATATAGCATTCCCTCGACTTAACAACATAAGATTTTGACTCCTTCCTCCATCCTTAATTCTTCTTCTCTCTTCAAGAGCTGTAGAAAAAGGAGTAGGAACTGGATGGACCGTATATCCCCCTCTAGCAAGGAATATCGCCCATGCGGGACCTTCGGTTGATCTTGCGATTTTCTCTCTTCACATTGCTGGGGTCTCCTCTATTCTAGGAGCCCTAAATTTTATTACCACAGTTATCAATATACGTTATAAAGGTCTTCGTCTAGAACGAGTCCCCTTGTTTGTCTGAGCTGCTAAAATTACAGCCATTCTCCTACTCTTATCTCTCCCCGTACTGGCTGGTGCTATTACAATATTACTAACTGACCGTAACCTTAATACAGCTTTCTTTGACCCTGCAGGAG
>304416322; Magelona sp. CMC01 voucher BIOUG<CAN>:BAMPOL0531 cytochrome oxidase subunit 1 (COI) gene, partial cds; mitochondrial
CTTTACTTTCTTTTTGGAATTTGATCGGGCCTAGTAGGAACCTCGTTAAGACTCCTTATTCGGGCTGAACTCGGCCAGCCAGGTGCCCTTTTAGGGGATGACCAGCTTTATAATGTAATTGTAACTGCCCACGCTTTTGTTATAATCTTTTTTTTAGTTATACCTGTTATAATTGGAGGATTCGGAAATTGATTGGTCCCCTTAATGCTAGGGGCCCCCGACATAGCTTTCCCACGTATAAATAATATAAGATTTTGACTACTTCCTCCTGCCTTAATTTTACTACTATCTTCGGCTTTCGTAGAAAATGGAGTAGGGACAGGATGAACTGTTTATCCCCCTTTATCCGGTAATTTAGCCCACGGAGGGGCCTCTGTTGACCTTGCAATTTTTTCTTTACATTTGGCAGGTATTTCGTCTATTTTAGGTGCTATCAATTTTATCACCACCGTTATTAATATACGATGGCGGGCTATATTATTTGAACGCCTTCCTTTATTTGTGTGGTCTGTAAAAATTACAGCTGTACTTCTTTTATTATCTCTCCCAGTCCTTGCTGGGGCCATTACTATACTTTTAACTGACCGTAATTTTAATACTGCCTTTTTTGACCCGGCAGGAGGAGGAGATCCCATTTTATATCAACATTTATTT
>316990427; Marionina communis isolate CE811 cytochrome oxidase subunit I (COI) gene, partial cds; mitochondrial
GCAGGAATAATGGGCGCCGCTATAAGCCTATTAATCCGAATTGAATTAAGCCAACCTGGCTCATTCCTAGGAAGGGATCAACTATATAATACTATCGTTACCGCTCACGCATTTTTAATAATTTTCTTTCTCGTAATACCAGTATTCATTGGGGGGTTCGGAAACTGATTACTACCATTAATGCTAGGAGCCCCAGACATAGCATTCCCTCGCCTTAATAATATAAGATTTTGACTACTCCCACCATCATTAATACTTCTCCTTTCATCTGCAGCAGTTGAGAAAGGGGCAGGAACTGGCTGAACAGTATATCCTCCTTTATCAAGAAATATTGCTCATGCAGGTCCCTCAGTAGATTTAGCAATTTTCTCCTTACATTTAGCAGGGGCCTCCTCCATTTTAGGGGCTGTAAACTTCATCACTACTGTAATCAATATACGATGACAAGGCCTTCATCTAGAACGAATCCCTCTATTTGTATGAGCTGTAACAATTACAGTAGTACTCCTTCTACTCTCGCTTCCAGTTCTTGCAGGTGCAATTACAATATTACTAACAGACCGTAATTTAANCACTTCATTCTTTGATCCGGCCGGTGGCTG
>89521134; Placobdelloides multistriatus cytochrome c oxidase subunit I gene, partial cds; mitochondrial
ACTTTATACTTCATATTTGGTGCTTGAGCAGCTATAGTTGGTACAGCTATAAGAATTATTATTCGAATTGAACTAGCTCAACCAGGCTCATTCCTTTGTAATGATCAACTATATAATTGTATTATTACAGCTCATGGCTTAATTATAATTTTCTTTATGGTTATACCAATTTTAATTGGTGGATTTGGAAACTGATTAATTCCACTAATAATTGGGGCACCAGATATAGCATTTCCACGACTTAATAATTTAAGATTTTGATTACTACCTCCATCAATAATTTTATTAGTGACTTCAGCTTTAGTAGAAAAGGGGGTAGGTACAGGTTGAACAGTTTATCCCCCTCTAGCAGCTAATTTAGCTCATTCTGGGCCATCTGTAGATTTAGCAATTTTTTCTTTACATCTTGCAGGAGCATCATCTATTCTAGGGTCTTTAAATTTTATTACCACAGTAATTAATATACGATGAAAAGGAATAACATTAGAACGATTACCATTATTTGTTTGAGCTGTATTTATTACTGTAATTTTATTACTACTATCTTTACCTGTACTTGCAGCAGC
>305654131; Thelepus cincinnatus voucher BIOUG<CAN>:NUNAV-0204 cytochrome oxidase subunit 1 (COI) gene, partial cds; mitochondrial
GGCACACTCTACTTTATTTTTGGTGTATGAGGAGGACTTTTAGGTACCTCTATAAGACTCCTCATTCGTATCGAACTAGGTCAACCAGGAAGATGACTTGGTAGAGACCAACTCTATAATACTATTGTAACCGCTCATGCCCTCTTAATAATCTTTTTCATAGTAATACCAATCTTTATTGGAGGATTTGGTAACTGATTAATCCCATTAATACTATCTGCCCCTGATATAGCTTTCCCACGAATAAATAACATAAGATTCTGACTTCTACCCCCTTCACTCCTTCTTCTATTAAGCTCCGCCGCCGTAGAAAAAGGTGCAGGAACAGGATGAACGTTATATCCTCCCCTATCAAGAAATATAGCCCATGCAGGACCCTCTGTAGATCTAGCTATTTTCTCCCTTCACCTTGCTGGTGCTTCATCTATTATAGCCTCAGTTAATTTTATCTCCACTATTTTTAATTGTCGTATTAAAGGTATACGATTAGAACGTATCCCTCTTTTTGTATGAGCTGTTTTAATTACAACTATTCTGCTTCTTCTCTCACTCCCTGTTCTTGCAGGTGCTATTACTATACTCCTCACCGACCGAAATATTAATACAGCCTTCTTTGATCCTAGAGGAGGAGG
>229485035; Branchiobdella hexodonta isolate B34 cytochrome oxidase subunit 1 (CO-1) gene, partial cds; mitochondrial
TAAGAGTAATTATCCGAATAGAATTAGCCCAACCAGGATCATTATTAAATGATAGACAGTTATATAACTCTTTAATTACTGCTCATGGGTTAGTAATAATTTTCTTTATAGTTATACCAATTTTAATTGGGGGTTTTGGAAATTGGCTACTCCCTCTAATATTAGGTAGACCTGATATAGCTTTCCCACGATTAAATAACTTAAGATTTTGATTACTCCCATCCTCTATTATTATATTAATATCTTCAGCCTTAATTGAATCTGGAGTCGGAGGAGGATGAACATTATACCCTCCATTATCAGCTTTACCCGCTCATGAAGGTCCATCTGTAGATATAGCAATTTTCTCTCTACATTTAGCAGGAGCCTCTTCTATTTTAGGGGCTTTAAACTTTATAACTACATTTATAAATATACGTTGATTAGGTATATCTTTAGATAAAATTCCTTTATTTGTATGAGCTACCTTTATTACAGTAATTATACTTCTTTTATCTTTACCAGTATTAGCAGGAGCTATTACTATACTTTTAACCGATCGAAACTTTAATACATCATTCTTTG
>30578135; Lamellibrachia sp. L7 mitochondrial COI gene for cytochrome oxidase subunit I, partial cds
CTAGTAGGAATCTGAACAGGCCTAGTAGCCACTAGAATAAGACTATTAATTCGAGCTGAGCTTGGCCAACCCGGAACACTCTTAGGGGATGATCAAATTTACAATTGCCTTATTACAGCCCACGGGCTTCTAATAATATTTTTTGTAGTCCTTCCTATTTTAATAGGRGGWTTTGGAAATTGATTAGTTCCTTTAATACTCGGGGCCCCTGATATAGCTTTCCCACGAATCAATAATCTAGGGTTTTGACTTATCCCCCCAGCAGTAATCTTACTAGTAATGTCCGCTTTTATTGAAAAAGGTGCCGGAACAGGATGAACTGTCTACCCTCCCTTAGCATCTAATATTGCTCATGCGGGGCCATGCATTGATCTAGCCATTTTTGCTCTTCACCTTTCAGGTGTCTCCTCAATTCTAGCCTCAATTAATTTTATTACAACTGTAATAAACATACGATATAAAGGGCTACGTTTAGAACGAGTTCCTTTATTTGTATGAAGAGTTAAATTAACTGCAGTYCTTCTTCTCCTTTCAATTCCAGTTCTTGCAGGAGGACTTACCATACTACTCACAGACCGAAACTTAAATACATCCTTCTTTGACCCAGCAGGAGGAGGAGACCCAGTTCTATACCAACATTTATTCTGATTCTTCGGCCATCCCGAAGTATATATTTTAGTGCTTCCAGGCTTTGGATTAATTTCTCACTTAGTAGCTCATCATTCTGCTAAACTTGAACCATTCGGTTCATTGGGAATAATCTATGCTATAATAGGAATTGGGCTAATTGGATTCCTAGTATGAGCTCACCATATATTCACCATTGGAATAGACGTAGACACTCGAGCATACTTCACTGCTGCCACTATAATCATTGCTGTCCCYACAGGAATTAAAGTATTCAGATGATTAGCCACAATTCATGGTTCAAAAATTAAATACGACACCCCTATACTATGAGTCTTAGGATTTATTTTCTTATTCACAGTAGGCGGCCTTACAGGAATTGTAGTAGGAAATTGCTCCCTA
>304416340; Micropodarke dubia voucher BAMPOL0105 cytochrome oxidase subunit 1 (COI) gene, partial cds; mitochondrial
TTATATTTTATTTTTGGTGCTTGGTCTGGTTTATTGGGGACTTCTATAAGTCTCTTGATCCGGGCTGAGTTAGGTCAGCCTGGGTCTTTACTAGGTAGAGATCAATTGTATAATACAATTGTTACGGCTCATGCCTTTTTAATAATTTTCTTTTTAGTGATACCAGTAATGATTGGGGGGTTCGGTAATTGGTTGGTTCCTCTTATGTTAGGATTACCTGATATAGCATTTCCCCGACTAAATAATATAAGGTTTTGACTGCTACCTCCATCACTAACTTTATTAATTGCTTCTGCTAGTACAGAGAAAGGTGTTGGTACGGGTTGAACTGTGTATCCTCCGTTGTCAGGGAATATCGCTCATGCGGGGCCTTCAGTTGATTTAGCTATTTTTAGGTTACATTTAGCTGGGGCTTCATCTATTTTGGGTGCTGCAAATTTTATTTCTACTATTATAAATATGCGGAGGTCAGGTTACCGTCTGGAGCGTATTCCTTTATTTGTGTGGGCGGTTAAAATTACTGCTGTTCTTTTATTATTGTCTTTACCTGTGCTAGCTGCAGCTATTACGATGCTTTTAACAGATCGTAATTTGAATACTACATTTTTTGACCCTTCAGGGGGGGGTGACCCTATTTTATTTCAACATCTGTTT
>305653647; Spirorbis sp. CMC02 voucher BIOUG<CAN>:HUNTSPOL0206 cytochrome oxidase subunit 1 (COI) gene, partial cds; mitochondrial
GGCTTGCAGTTTGTAGAACCTGAAGCATTTAATCGATTAACAACCCTTCATGGCTTAATCATGATTTTTGGTGCGATTATGCCAGCCTTTGTTGGCNNNTTTGCTAANTGGATGGTGCCAATGATGATAGGTGCACCAGATATGGCGTTCCCACGGTTGAACAACATGAGTTTTTGGCTGCTGATTCCTGCTGCTATCTTATTGATTGCTTCAATCTTTGTGCCAGGCGGTGCAATTGCCGGCGGTTGGACAATGTACCCACCACTATCGGTACGAGAAAGTATGTCAATGNNNNNNGATATGTCTATTTTAGCGGTACATATTCTTGGCATTTCATCAATTGTTGGTTCAATTAATATTATTACAACGATTTTAAATATGCGTGCACCAGGTATGAGCATGATGAAAATGCCATTGTTCATTTGGACATGGTTGATTACTGCATTCTTGCTGATTGCGGCAATGCCAGTGTTAGCAGGTGCATTGACAATGCTAATTACAGACCGTCACTTCGGCACATCATTTTTCGATGCCGCTGGAGGGGGTGACCCAGTACTGTTTCAACACCTATTC
>124053666; Haplosyllis spongicola voucher MNCN/ADN 9578 cytochrome oxidase subunit I (COI) gene, partial cds; mitochondrial
CTAATTCTTGGTGTTTGGGCAGGTTTACTAGGAACTTCAATAAGTGTTCTAATTCGAACCGAGTTGGGTCAACCCGGTTCTCTATTAGGAAGAGATCAACTATACAATACCCTTGTTACTGCTCACGCTTTCCTAATAATTTTTTTCCTAGTTATACCAGTTATGATTGGAGGATTTGGGAATTGGCTTACCCCTCTCATAATAAGTGCTCCGGATATAGCTTTCCCCCGTCTAAATAATATGAGGCTATGATTATTACTACCAGCTCTTATATGTTTACTCCTTAGTGCTGTTATTGAAAGAGGGGCCGGTACGGGCTGAACAGTATACCCCCCTTTATCTGGAGCTATAGCCCACAGGGGGCCCCCTGTTGATTTAGCTATTTTTTCACTGCATCTGGCAGGGGCTAGGTCTATTTTAGGAGCAGCTAATTTTATTGCTACTATTATCAATATACGAGCGAAAAAAGCCAAGGGAGATAAAACTCCCATGTTTCCTTGATCTGTTATTTTAACAGCAGTGCTTCTATTATTATCTCTACCTGTTTTAGCTGGAGCTATTACTATATTATTAACTGATCGAAACATAAATACTTCTTTCTTTGATGTATCAGGAGGAGGGGACCCTGTTCTGTTCCAACATTTATTTT
>11181607; Pisione remota cytochrome c oxidase subunit I gene, partial cds; mitochondrial gene for mitochondrial product
TATTTNATTTTCGGGACATGGTCAGGTCTTCTTGGCACTTCGATAAGCCTTTTAATTCGTGCTGAATTAGGTCAACCAGGCTCATTGTTAGGAAGAGACCAACTATATAACACTATTGTAACAGCCCACGCATTCCTTATAATTTTCTTTTTAGTTATACCAATTTTAGTAGGGGGATTTGGTAACTGACTAATCCCATTAATACTAGGAGCTCCTGACATGGCTTTCCCTCGTCTTAACAACATAAGATTTTGACTACTACCACCCTCCCTTATCCTTTTACTTTCATCTAGAGCCGTTGAAAAAGGAGTTGGAACCGGATGAACCGTTTACCCTCCTCTAGCCTCTAACATTGCTCATGCTGGACCATCAGTTGATTTAGCTATTTTTTCTCTTCACATTGCAGGTGTTTCTTCAATTCTAGGTGCCCTAAATTTTATCACCACTGTTATTAATATACGCTATAAGGGTTTACGCTTAGAACGTGTACCATTATTTGTCTGATCAGCCAAAATCACTGCAATTCTTTTACTTCTTTCGCTTCCAGTTCTAGCTGGGGCTATCACCATGCTTCTTACTGATCGTAATCTAAACACAGCATTTTTTGATCCTGCTGGAGGAGGAGACCCAATTCTTTACCAACACCTTTTT
>61651971; Sthenelais boa cytochrome c oxidase subunit I gene, partial cds; mitochondrial
TACTTTATTTTTGGAACTTGATCAGGCCTTCTCGGGACTTCTATAAGCCTTCTTATTCGTGCCGAATTGGGCCAGCCAGGTGCTCTTTTAGGGAGAGACCAACTATACAACACCATTGTTACAGCCCATGCTTTTCTTATAATTTTTTTCTTAGTTATGCCAATTTTGGTGGGGGGCTTTGGAAACTGACTTATTCCTCTTATACTCGGAGCCCCGGACATGGCATTCCCACGCCTATACGATATAAGATTTTGACTTCTTCCTCCTTCCTTAATTCTGCTTCTATCATCTAGAGCNNNNNNNNNNNNNNNNNNNNNNNNNNNNNNNNNNNNNNNNNNNNNNNNNNNNNNNNNNNNNNNNNNGGGACCATCCGTAGACCTAGCAATCTTCTCCCTACACATTGCAGGGGTCTCCTCAATTTTGGGAGCCCTAAATTTCATTACAACTGTTATTAATATGCGTTACAAGGGCCTACGATTAGAACGGGTCCCCCTATTCGTATGGGCAGCTAAAATTACAGCTATTCTTCTCCTCCTAAGCCTTCCAGTACTAGCGGGGGCTATCACCATACTTCTGACTGACCGAAACTTAAATACTGCTTTCTTTGACCCAGCTGGGGGGGGAGATCCAATTCTTTACC
>68137344; Bathykurila guaymasensis haplotype H1 cytochrome oxidase subunit I (CO1) gene, partial cds; mitochondrial
CCACCCGCTGGATCAAAGAAAGCAGTATTTAGGTTTCGATCGGTTAGGAGCATTGTAATAGCTCCTGCTAGCACAGGAAGGGAAAGCAATAGAAGAACAGTAGTAATTACTACCGATCAAACAAATAAAGGAACTCGTTCTAATCGTAATCCTTTATATCGTATGTTAATTACTGTAGTAATAAAATTTACGGATGCTAGGATTGAAGAAGCTCCTGCGATATGTAATGAAAAAATTGCGAGGTCTACTGAAGGACCAGCATGGGCAATATTACCTGCTAAGGGGGGGTAAACTGTTCACCCGGTTCCTGCCCCTTTTTCAACTGCGGCAGATGAAAGAAGGAGAATTAGTGAAGGAGGTATTAATCAAAATCTTATATTATTTAATCGAGGGAAAGCTATATCGGGTGCACCTAATATTAAAGGTAGTAACCAATTTCCAAACCCCCCAATCAGCACAGGCATAACTAAAAAGAAAATTATTAAAAATGCATGGGCAGTAACAACGGTGTTAAATAAT
>19850179; Amphiglena terebro cytochrome oxidase subunit 1 gene, partial cds; mitochondrial gene for mitochondrial product
GGGCANNCAGGANCTCTTTTAGATAGAGATCAATTATACAACACCGTANNCACAGCTCATGCTTTCCTAATAATTNNCTTTCTAGTTATACCCGNNTTCATTGGAGGATTTGGAAACTGGCTTCTCCCACTTATATTAGCAACACCAGACATGGCTTTCCCACGACTTAATAATATAAGATTCTGATTCTTACCCCCATCTCTTTTTCTCCTTATTTCTTCAGCATTAGTAGAAAAAGGAGCCGGAACTGGATGAACAGTATACCCCCCACTAGCAAGCAACTTAGCTCATTCAGGTCCATCAGTTGATTTAGCTATTTTCTCACTTCACCTTGCAGGGGTTTCATCTATTCTTGGGGCCCTAAACTTTATTACCACAGTTATGAACATGCGTTCATCTGGAATTTCTTTAGACACCGTGCCCCTATTTGTATGGGCCGTAAAAATTACAGTAGTACTACTACTACTATCTCTCCCAGTTCTAGCCGGAGCAATTACAATACTTCTCACAGACCGAAATTTTAATACATCCTTCTTTGACCCCACTGGAGGTGGAGACCCAATCCTATACCAACACCTATTTTGATTTTTCGGACACCCAGAAGTCTATATTCTTATTCTTCCAGGATTTGGGGCTATTTCTCATATTGTCACCCATTATTCAGGAAAACCAGTATCCTTCGGAGTCCTTGGAATAATCTTTGCCATACTAGGGATTGGCCTATTAGGATTTGTAGTCTGAGCCCATCACATGTTTACAGTAGGCATAGATGTAGATACACGAGCCTACTTTACTACAGTCACCATAATTATTGCTATTCCAACAGGGATTAAAGTATTTAGATGACTAGCCACAATTTTAGGATCCAAACCTAATTTCAGCCCTCCCATACTCTGAGTTCTAGGGTTCATTTTCCTATTTACTATAGGAGGACTAACAGGTATTATACTATCCAACTCTTCTATAGATACCGCCATGCATGATACTTATTATGTCGTAGCCCATTTCCATTATGTTTTAAGTATAGGAGCA
>316990389; Haplotaxis cf. gordioides isolate CE438 cytochrome oxidase subunit I (COI) gene, partial cds; mitochondrial
ACATTGTACTTTATTCTTGGAATTTGAGCTGGAATAATTGGAGCAGGAATAAGAATTTTAATTCGAATTGAACTAAGACAACCTGGGTCATTCTTAGGTAGAGATCAACTTTACAACACAATCGTAACTGCTCACGCATTTATTATAATCTTTTTCCTCGTTATGCCAATATTTATTGGTGGATTTGGAAATTGATTATTGCCACTAATACTAGGAGCTCCAGATATAGCATTTCCACGACTAAATAATCTTAGATTTTGACTACTACCTCCATCTTTAATTCTATTAGTCTCATCAGCTGCAGTAGAAAAGGGGGCCGGAACCGGTTGAACTGTATATCCACCATTATCAAGAAATATAGCACATTCAGGGCCCTCAGTAGATCTAGCAATTTTTTCTCTTCATTTGGCTGGGGCTTCCTCAATTCTAGGGGCTCTAAACTTTATTACCACAGTAATTAATATACGATGAAAAGGTTTACAATTAGAGCGAATTCCACTATTTGTATGAGCCGTAACAATTACAGTAATTCTACTACTTCTTTCACTACCCGTATTAGCGGGGGCCATTACCATATTACTAACAGATCGAAATTTAAACACATCCTTTTTTGATCCATCTGGTGGAGGAGATCCTATTTTATATCAACATCTATTT
>377553167; Dendrobaena octaedra voucher 1007 cytochrome c oxidase subunit I (COI) gene, partial cds; mitochondrial
AACCCTATATTTTATCTTAGGTATTTGAGCTGGAATGGTGGGAGCAGGCATAAGATTACTAATCCGAATTGAACTTAGTCAGCCCGGAGCATTTCTAGGAAGAGATCAACTATATAACACTATCGTAACAGCCCACGCATTTGTTATAATTTTCTTTTTAGTTATACCCGTATTTATTGGAGGATTTGGAAACTGACTCCTCCCTCTCATACTAGGAGCACCTGACATAGCCTTTCCTCGACTAAATAATATAAGGTTTTGATTATTACCCCCATCCCTAATTCTTCTTGTATCTTCCGCAGCTGTAGAGAAAGGCGCGGGAACGGGTTGAACAGTATATCCACCTCTTGCAAGAAACTTGGCTCATGCTGGGCCATCAGTAGACTTAGCTATTTTCTCCCTTCACTTAGCTGGAGCCTCTTCAATTTTAGGTGCAATTAATTTTATTACTACAGTTATCAATATACGATGATCGGGACTACGACTAGAGCGAATTCCCCTATTTGTCTGAGCTGTACTAATTACAGTTATTCTCCTTCTCCTGTCACTGCCTGTACTAGCGGGGGCAATTACTATACTTTTAACAGACCGAAATTTAAATACATCATTTTTTGATCCTGCGGGAGGGGGGGATCCAATTTTATATCAACATCTTTTT
>160425580; Nesophilaemon skottsbergii cytochrome oxidase subunit I (COI) gene, partial cds; mitochondrial
ATTGGAACWTTATATTTTATTTTTGGTTCRTGRTCWGCTATDRTWGGWACNTCWHTAAGNDTWATTATTCGAATTGARYTATCTCAACCWGGHATATTATTGGGGGATGACCAAATCTATAATACHTTAGTAACAGCTCATGGGTTTTTTATAATTTTTTTTATAGTAATACCTCTTTTAATTGGGGGTTTTGGTAATTGGCTTCTACCTTTAATAATTGGTGCACCTGACATAGCATTTCCGCGATTAAATAATTTAAGATTTTGATTATTACCTCCATCTATAATTTTATTATTATCATCTTCATTAATTGAAAGTGGTGTTGGAACTGGATGAACCATTTATCCACCACTTTCTGACAATATAGGTCATTCAGGAATATCTATAGATATAGCTATTTTTTCATTACATCTTGCTGGAGTATCTTCAATTTTAGGTGCTTTAAATTTTATTACTACTGTAATAAATATACGATGACATGGTATAAGCTCTGACCGTATTCCTTTATTTATTTGATCTGTTGTTATTACTACAATTTTATTATTACTATCATTACCTGTTTTAGCAGCTGCTATCACTATATTATTATTAGACCGAAATATTAATACATCATTTTTTGATCCTGTTGGAGGAGGGGATCCAATTTTATTTCAACATTTATTTTGATTTTTTGGACATCCAGAAGTATATATTTTAATTTTACCTGGATTTGGTGCTATTTCTCATATTGTATCACATTACTCAAAAAAAACTGAAACATTTGGAACACTAGGTATAATTTATGCTATAGTTGGAATTGCTATTCTAGGCTTTATTGTTTGAGCTCATCATATATTTACTGTTGGTCTTGATGTTGATACACGAGCATATTTTACTGCAGCTACAATAATTATTGCTGTACCTACAGGAATTAAAGTATTTAGTTGGTTAGCAACAATTTATGGATCAAAAGTTTTTTTTAATCCTACAATAATATGAACTTTAGGTTTTGTTTTTTTATTTACTACAGGAGGGTTAACAGGTATTGTTTTATCTAATTCATCAATTGATGTAATTTTACATGATACTTATTATGTAGTTGCTCATTTTCATTATGTTTTAAGAATAGGAGCTGTATTTGCTATTTTTGCAGCATTTAATCATTGATATTCTTTATTTTCAGGTGTTGGACTTAATTATAAAAGTGTGACCCCTCAATTTATTATTATATTTATAGGAGTAAATTTAACTTTTTTTCCTCAACATTATTTAGGTTTAAGTGGTATACCACGACGACGTTGGA
>300792696; Ophryotrocha japonica voucher SMNH106077 cytochrome oxidase subunit I (COI) gene, partial cds; mitochondrial
CATAAAGATATTGGTACTTTGTACTTCCTTTTGGGTATTTGGGGGGGTTTGTTGGGGACCGGTATAAGTATATTAATTCGTGTTGAGTTGGGCCAACCAGGTAGATTTTTAGGGTCAGACCAACTTTATAACAGCATTGTAACAGCTCATGCATTTTTAATAATTTTTTTTATGGTTATACCTGTTATAGTAGGGGGTTTTGGTAATTGACTGCTGCCTCTAATAATAGGGTGCCCTGATATGCTTTACCCGCGATTGAATAATATAAGGTTTTGGTTGCTACCCCCTTCTATTAGGTTGCTTTTTTTCTCTCTAGTAGTGAATCAAGGGGTGGGGACTGGTTGAACTGTGTACCCCCCGCTTTCTAGAAGCATGAGGCATAGGGGGTCTTCTGTGGATTTAGCTATTTTTTCCCTACATTTGGCAGGGGTGAGTTCTATTCTGGGGGCTGTAAATTTTATTGGCACAGTGTCAAATATGGGACGGAAGGTATTTTCTTTTGAGAAAATACCTTTGTTTGTTTGAAGGATCTTAATTACCGCTTTCTTGTTGCTTCTTTCTATACCAGTGTTAGCTGCTGGCATTACTATATTATTAACTGATCGTAATTTAAACACTTCCTTTTTTGACCCCTCGGGGGGTGGGATCCCGGGTTCCACCCT
>307695966; Aulodrilus pluriseta isolate CE281 cytochrome oxidase subunit I (COI) gene, partial cds; mitochondrial
AACTCTATACTTCGTATTCGGAATCTGAGCCGGAATAGTAGGAACTGGAACAAGCCTATTAATTCGCCTAGAATTAGCCCAACCAGGATCTTTTCTAGGAAGAGACCAACTATACAATACTCTAGTAACTGCTCACGCATTCCTAATAATCTTTTTTCTAGTGATGCCAGTATTTATTGGCGGTTTCGGTAACTGACTCCTCCCTCTTATACTTGGTGCCCCAGATATAGCCTTTCCACGAATAAACAATCTAAGTTTCTGATTAATACCTCCATCCCTTATTCTCCTAGTCTCATCGGCAGCCGTAGAAAAAGGTGCCGGAACAGGATGAACAGTTTACCCGCCATTAGCTAGAAATCTAGCCCACTCCGGGCCATCAGTAGATCTAGCAATCTTCTCCCTCCATCTCGCTGGAGCTGCCTCAATTTTAGGGGCCATTAACTTTATTACCACAATAATCAATATACGATGAAAAGGAATACGGCTAGAACGCATCCCCCTATTCGTCTGAGCAGTCATCTTAACAGTAATCTTACTTTTACTAACCCTTCCAGTTCTTGCCGGAGCTATTACTATGCTACTCACAGACCGAAATCTAAACACATCATTCTTTGATCCGGCCGGTGGAGGGGATCCAGTCCTATATCAACACCTATTC
>316990451; Rhyacodrilus coccineus isolate CE623 cytochrome oxidase subunit I (COI) gene, partial cds; mitochondrial
AACAAGACTTCTTATTNGAATTGAGTTAGCTCAACCGGGATCTTTCCTTGGTAGAGATCAATTATATAACACCTTAGTGACTGCTCACGCATTCCTAATAATCTTCTTTTTAGTTATGCCAGTATTTATTGGGGGTTTCGGAAACTGATTACTGCCCCTAATACTGGGTGCGCCAGATATGGCATTTCCGCGGCTTAATAATATGAGATTCTGACTTTTACCACCTTCGCTAATTTTACTAGTCTCATCTGCCGCAGTAGAAAAAGGCGCAGGAACCGGTTGAACTGTATATCCACCATTAGCTAGTAATATAGCACATGCTGGACCATCCGTTGATATGGCAATCTTTTCACTACATTTAGCCGGTGCTTCATCAATTTTAGGGGCAGTTAACTTTATTACAACAGTAATAAACATGCGATCAAAAGGAATAAAACTAGATCGAATTCCACTATTTGTTTGAGCTGTTACCCTTACGGTAATCCTACTACTTTTATCTTTACCTGTGCTAGCTGGGGCTATTACAATATTATTAACAGATCGAAATCTTAATACCTCATTCTTTGACCCAGCAGGAGGAGGGGATCCTATCCTCTATCAACACCTATTC
>61651961; Neoleanira tetragona cytochrome c oxidase subunit I gene, partial cds; mitochondrial
ACATCAGTAAGTCTTCTTATTCGCGCTGAACTTGGACAACCTGGATCCCTTCTAGGCAGAGACCATCTATATAATACTATTGTAACAGCCCATGCATTTTTAATAATTTTTTTCCTTGTAATACCAATTCTTGTAGGAGGGTTTGGTAATTGATTAATTCCTTTAATATTAGGGGCACCTGACATGGCATTCCCTCGCCTAAATAATATAAGATTCTGACTTCTCCCACCCTCATTAATCCTTCTTCTCTCCTCCAGAGCTGTAGAAAAGGGGGTAGGGACAGGATGAACCGTTTATCCCCCTCTTGCATCCAATATCGCCCACGCAGGGCCTTCAGTGGATTTAGCAATTTTTTCCCTTCACATCGCAGGAGTCTCATCAATTTTAGGGGCCTTAAACTTTATTACTACTGTTATTAATATACGATATAAAGGGCTACGTTTAGAACGAGTTCCTCTTTTTGTATGATCAGCAAAATCACTGCTATCGCTACTCTTGCTATCTCGTT
>238556715; Diopatra neapolitana isolate casp8 cytochrome oxidase subunit I (COI) gene, partial cds; mitochondrial
TTTTAATTCGAGTAGAACTAGGACAACCAGGCTCATTTCTAGGAAGTGATCAAATTTATAATACTATTGTAACCGCACATGCATTTCTTATAATCTTTTTTCTAGTTATACCAGTAATAATTGGTGGATTTGGTAACTGAATAGTACCACTTATATTAGGTGCCCCTGATATAGCATTCCCACGTATAAATAATATAAGATTTTGATTACTCCCCCCATCTCTCCTCCTCCTAATTTCCTCCGCAGCTGTAGAAAAAGGAGTTGGTACAGGATGAACAGTCTATCCTCCCCTATCAAGTAATATTGCACATTCAGGTCCATCAGTAGATATAGCAATTTTTTCCCTTCATTTAGCAGGTGTGTCATCTATCCTTGGATCTATTAACTTTATCACAACTGTTGCCAACATACGATGAAAAGGCCTACGGTTTGAACGAGTCCCATTATTTGTCTGATCTGTAAAAATTACTACTATTCTCCTCCTTCTATCCTTACCAGTCCTAGCAGGAGCAATCACAATACTTTTAACAGACCGTAACCTTAACACATCATT
>160425572; Idiobdella seychellensis cytochrome oxidase subunit I (COI) gene, partial cds; mitochondrial
ATTGGAACTTTATATTTTATTTTTGGCTCTTGATCAGCTATAGTAGGAACTTCAATAAGCTTAATTATTCGAATTGAATTATCTCAACCTGGTATATTATTAGGTGATGATCAAATCTATAATACAYTAGTTACGGCACATGGATTAGTAATAATTTTTTTTATAGTAATACCTATTTTAATTGGTGGATTTGGAAATTGATTATTACCATTAATAATTGGAGCTCCTGATATAGCATTCCCCCGATTAAATAATTTTAGTTTTTGATTATTACCTCCATCAATAATTTTATTATTATCTTCATCTATAATTGAAAAAGGTGTTGGTACTGGTTGAACCATTTATCCTCCATTGGCAGATAATATAGGTCATTCAGGTATATCAGTTGATATAGCTATTTTTTCTTTACATTTGGCTGGTGTTTCATCAATTCTAGGATCGCTAAATTTTATTACCACAGTATTGAATATACGATGAAAAGGGATAAGTTCTGATCGAATTCCTTTATTTGTGTGATCAGTTGTAATTACTACAATTTTATTATTATTATCCTTACCTGTTTTAGCTGCTGCAATTACAATGTTATTATTAGATCGTAATATTAATACATCTTTTTTTGAYCCAATAGGTGGWGGWGATCCWATTTTATTTCAACAYTTATTTTGATTTTTTGGTCAYCCWGAAGKWTATATTTTAATTTTACCAGGATTTGGNGCTATTTC
>325300963; Domanibdella palmyrae isolate APY cytochrome c oxidase subunit I (COI) gene, partial cds; mitochondrial
TTCCACGATTAAATAATCTAAGTTTTTGATTACTTCCACCTTCTATAATTTTATTATTAACTTCTTCATTAATTGAAAGAGGGGTAGGGACTGGATGAACAATTTATCCTCCTCTTTCAGATAATATAGGTCATTCAGGTATATCTATAGATATAGCAATTTTTTCATTACATCTTGCTGGAGTATCTTCAATTTTAGGTTCATTAAATTTTATTACTACTGTAATAAATATACGATGAAATGGAATAAGTTCTGATCGAATTCCATTATTTATTTGATCTGTTGTTATTACTACTATTTTATTATTATTATCATTACCTGTATTAGCAGCAGCAATTACCATATTATTATTAGATCGAAATATTAATACTTCTTTTTTTGATCCAGTTGGTGGTGGAGATCCAATTTTATTTCAACATTTATTTTGATTTTTTGGTCATCCAGAAGTATATATTTTAATTTTACCTGGGTTTGGTGCTATTTCTCATATTGTTACTCACTATTCAAAAAAAAATGAAACTTTTGGAACACTTCGTATAATTTATGCAATAATTGGTATTGCTATTTTAGGATTTATTGTTTGAGCTCATCATATATTTACTGTTGGATTAGATGTTGATACTCGAGCTTATTTTACAGCAGCTACAATGATTATTGCTGTTCCTACTGGAATTAAAGTATTTAGTTGATTAGCTACAATTTATGGATCTAAAATTTATTTTAATCCTACAATAATATGAACTTTAGGATTTATTTTCCTATTTACTACTGGTGGTTTAACAGGAATTGTTTTATCAAATTCATCAATTGATGTAGTTCTTCATGATACTTATTATGTAGTTGCGCATTTTCATTATGTTTTAAGAATAGGAGCTGTATTTGCAATTTTTGCTGCATTTAATCATTGATATCCATTGTTTTCAGGAATAGGATTAAATTATAAAATTTCTTCAGCTCAATTTATTATTATATTTACTGGAGTAAA
>66731608; Mystides caeca cytochrome oxidase subunit I gene, partial cds; mitochondrial
TTTGGGGTTTGATCCGGGTTATTAGGAACTTCTATGAGAATTTTAATTCGGGCTGAGTTAGGTCAGCCTGGATCTTTATTAGGCAGAGACCAGCTATATAATACAATTGTGACAGCTCATGCTTTTTTAATAATTTTTTTTTTAGTWATGCCTGTTATAATCGGAGGTTTTGGTAATTGGCTTGTTCCGTTAATATTGGCTGCTGTAGATATGGCTTTCCCGCGACTTAATAATATAAGATTCTGGTTATTGCCTCCTTCTCTTATTATATTATTATTTTCTTCTTTGTCAGATCAGGGTGTTGGTACTGGTTGAACGGTGTATCCGCCGCTATCTAGAAATTTAGCTCATTCTGGGTCTTCAGTTGATTTAGCTATTTTTTCTCTGCATTTGGCTGGAGTTTCTTCTATTTTGGCTTCAATTAATTTTATTAGAACTTTTATTAACATACGTGTATCAGAGTTTCGATATGAGCGAATTCCATTGTTTGTTTGATCTGTAAGGGTTACAGCAGTTTTGTTATTGTTATCTTTACCTGTTTTGGCGGCAGCTATTACAATATTGTTAACTGATCGTAATTTAAATACTTCTTTTTTTGAT
>304416890; Asabellides sp. CMC01 voucher BIOUG<CAN>:08PROBE-0147 cytochrome oxidase subunit 1 (COI) gene, partial cds; mitochondrial
TATTTTGTCAGTGGGATTTGAGGGGGCTTATTAGGGACTATATTGAGACTGATTATTCGAGTTGAATTAGGTCAGCCTGGTGCTTTTTTAGGAAGTGATCAGCTTTACAATACTATTGTAACTGCTCATGCTTTTTTAATAATTTTTTTTTTAGTAATACCAGTTTTTATTGGTGGGTTTGGAAACTGATTACTACCTTTAATGTTAGGAGCTCCAGATATATCTTTTGCTCGTTTAAATAATATAAGGTTTTGGTTAATTCCTCCTGCTTTATTTATATTACTTTGTTCATTTTTAGTAGAAAAAGGTGCGGGTACAGGTTGAACTGTTTATCCTCCTCTTTCAAGAAATATTGCTCATTCTGGAGCTTCTGTAGATTTTGCTATTTTTTCTTTACATTTAGCTGGTATTTCTTCTATTTTAGGCTCAATTAATTTTATTACTACAATTATTAATATGCGTGTTGAAGGATTACGTCTTGAACGAATAAGATTGTTTGTATGAGCTATTCACGTGACAGTTTATTTATTGTTAGCTTCTTTACCAGTTTTAGCTGCTGCTATTACTATATTATTAACTGATCGTAATTTTAATACTGCTTTTTTTGACCCTTCTGGTGGTGGTGACCCAATTTTGTATGAACATTTGTTT
>377553313; Satchellius mammalis voucher 3910 cytochrome c oxidase subunit I (COI) gene, partial cds; mitochondrial
AACACTATATTTTATCCTTGGGGTATGGGCTGGTATGGTAGGTGCTGGAATAAGCTTACTTATTCGAATTGAATTAAGTCAGCCGGGAGCATTCTTAGGGAGAGACCAACTATATAACACCATTGTTACGGCTCATGCATTTGTAATAATTTTCTTTCTAGTTATACCAGTATTTATTGGAGGCTTTGGAAACTGGTTACTCCCCCTAATACTTGGTGCTCCAGACATAGCATTCCCTCGTCTAAATAACATAAGATTCTGGCTACTGCCACCATCGTTAATTCTTCTTGTATCCTCAGCTGCAGTAGAAAAGGGTGCAGGAACAGGATGGACTGTATACCCCCCTCTATCAAGAAACTTAGCTCATGCAGGGCCCTCAGTAGATTTAGCAATTTTTTCACTACATTTGGCAGGAGCATCATCTATTTTAGGGGCAATTAATTTTATTACCACAGTAATCAACATGCGATGAAGAGGCTTACGACTTGAACGTATTCCCCTTTTTGTGTGAGCAGTATTAATTACAGTGGTACTATTACTACTGTCATTACCAGTGTTAGCCGGCGCAATTACTATATTGTTAACAGACCGTAATCTTAATACCTCATTCTTTGACCCGGCTGGGGGAGGAGATCCTATTTTATACCAACATCTCTTC
>209486209; Helodrilus oculatus strain Ho2 cytochrome c oxidase subunit I (COI) gene, partial cds; mitochondrial
AACCTTATATTTTATCCTTGGCGTTTGAGCCGGCATAGTAGGAGCTGGCATAAGCCTTCTCATTCGAATTGAACTAAGACAACCGGGAGCCTTCCTGGGAAGAGATCAACTTTACAATACAATTGTTACAGCTCATGCATTCGTAATAATCTTCTTCCTTGTTATGCCCGTATTTATTGGAGGATTTGGAAATTGGCTTCTTCCATTAATACTGGGTGCCCCTGATATGGCGTTCCCCCGACTAAATAACATAAGATTTTGACTACTTCCCCCCTCATTAATCCTCTTAGTTTCCTCTGCAGCAGTAGAAAAAGGAGCAGGAACCGGCTGAACAATGTATCCACCTTTAGCCAGAAATCTTGCCCACGCAGGTCCCTCAGTAGATTTAGCCATTTTTTCCCTACACTTAGCAGGGGCATCTTCAATTCTCGGGGCCATCAATTTTATTACAACAGTTATCAACATACGATGAAGAGGTCTACGTCTAGAACGTATTCCTTTATTCGTTTGAGCCGTTGTAATTACGGTAGTACTCCTACTCCTATCTCTTCCAGTGCTGGCAGGGGCAATTACTATGCTCCTCACAGACCGAAACCTTAATACCTCTTTCTTTGACCCTGCTGGAGGGGGGGATCCTATCTTATACCAACATTTATTT
>5791625; Mooreobdella melanostoma cytochrome c oxidase subunit I gene, mitochondrial gene encoding mitochondrial protein, partial cds
ACCTTATATTTTATCTTAGGTGCATGATCCGCAATAGCAGGAACTGGAATAAGAGTACTTATTCGAATTGAACTAATACAACCAGGAACATTTCTAGGAAATGATCAAATTTATAATACAATTGTTACTGCACATGGGTTAGTAATAATTTTCTTTATAGTAATACCTATTTTAATTGGTGGGTTTGGAAACTGGCTAATTCCTTTGATAATTGGAGCCCCAGATATAGCATTTCCTCGACTTAATAATCTTAGATTTTGATTATTACCTCCTTCTATAATTATATTAGTATTTTCAGCATTTGTAGAAAATGGTGTTGGTACAGGATGAACAGTTTATCCCCCATTAGCATTTAATATTGCACATTCAGGACCTTCAGTAGATATAGCAATTTTTTCACTTCATTTAGCAGGAGCTTCATCTATTTTAAGCTCTTTAAATTTTATTTCTACAGTAGCTAATATACGATGAAGAGGCATAACACTAGATCGAGTACCCTTATTCATTTGATCTGTTGTAATTACAACTGTGCTTCTATTATTATCATTACCTGTATTAGCTGCAGCAATTACAATACTTCTAACAGATCGTAATTTAAATACATCTTTCTTTGATCCAGTAGGAGGAGGAGACCCAATTTTATTTCAACAT
>98979307; Lysidice ninetta voucher SZN_LN-041 cytochrome oxidase subunit I (COI) gene, partial cds; mitochondrial
TTCAGCAACAATTGAAAAGGGGGTCGGAACGGGGTGAACAGTTTACCCTCCACTCTCAAGAAATCTAGCCCATGCAGGACCCTCTGTCGATATGGCCATTTTTTCCCTGCACCTAGCTGGTATCTCCTCTATTCTTGGCTCCATCAATTTCATCTCAACAGCTTACAATATACGAGTCCCTGGCATTAACCCAGAAAAAGTCCCCCTATTTGTTTGAGCAGCTGTAATCACAACTATTCTCCTTCTTCTCTCACTTCCAGTGCTTGCAGGAGCAATTACGATGCTTC
>33330123; Ophidonais serpentina isolate OPHsewcc cytochrome oxidase subunit I (COI) gene, partial cds; mitochondrial gene for mitochondrial product
TTAGGAGTATGAGCAGGAATAGTTGGTACAGGAACAAGAATACTGATTCGAATTGAACTAGCTCAACCAGGAGCTTTTCTAGGAAGAGATCAATTATATAACACTCTAGTAACAGCACATGCGTTTTTAATAATTTTCTTTTTAGTTATACCTGTATTTATTGGCGGATTCGGAAACTGACTTCTTCCATTAATATTAGGTGCTCCAGATATGGCATTCCCACGACTAAATAATCTTAGATTCTGACTTCTACCACCATCATTAATTCTATTAATTTCATCTGCAGCCGTTGAAAAAGGTGCTGGAACAGGATGAACTGTATATCCTCCATTATCAAGAAATCTAGCTCACGCTGGACCTTCAGTTGACATGGCTATTTTTTCACTACATCTAGCAGGTGCATCTTCTATTTTAGGTGCAGTTAACTTCATTACTACAGTAATAAACATACGATGAAATGGAATACGACTTGAACGAGTACCATTATTTGTATGAGCTGTAACACTTACTGTAATTCTTCTTCTTTTATCATTACCTGTATTAGCTGGTGCAATTACCATACTATTAACAGATCGAAATCTAAATACCTCATTCTTCGATCCTGCAGGAGGGGGAGACCCAATTTTATACCAACATTTATTCTGATTCTTCGGACACCCTGAAGTTTATATTTTAATTTTACCAGGATTCGGTGCAATTTCCCATATTGTATCACATAATACAGCAAAATTAGAACCATTCGGAACATTAGGTATAATCTATGCTATAATTGGAATTTCTATTGTAGGATTCATTGTATGAGCACACCACATATTTACAGTAGGACTAGATGTAGATACTCGAGCATACTTTACTGCTGCAACTATAATTATTGCCGTACCTACAGGAATTAAAGTATTCAGATGACTAGCAACTATTTATGGTGCAAAAATCAAATATACTACATCAATACTATGAACATTAGGGTTTATTTTTCTATTCACTGTAGGAGGACTTACCGGAATTGTTCTATCAAATTCATCACTAGATATCATACTCCACGATACATATTACGTAGTAGCACATTTCCATTACGTACTAAGAATAGGGGCTGTATTCGCAATCTTTGCAGCATTCAATCACTGATTCCCATTAATATTTGGGGTAACATTACACCAACGATGAGCCAAAGCTCAATTCTACTTAATATTCTTAGGGGTAAATATTACATTCTTCCCTCAACAT
>305415424; Nothria conchylega CMC02 voucher TBLABR-046 cytochrome oxidase subunit 1 (COI) gene, partial cds; mitochondrial
AACTCTTTACTTTATTTTTGGCACTTGGGGGGGCCTTCTAGGCACCTCAATAAGCCTACTTATTCGAGTAGAATTAGGGCAACCTGGGTCTTTTCTCGGAAGGGATCAACTTTATAATACGATTGTAACAGCCCATGCCTTCTTAATAATTTTTTTCTTAGTTATACCTATTATAATTGGGGGGTTTGGAAATTGACTTCTACCCCTTATACTGGGGGCTCCTGATATGGCCTTCCCTCGAATAAATAACATGAGATTTTGACTTTTACCCCCTTCCCTTACCCTCCTTATTTCCTCAGCCGCAGTAGAAAAAGGAGTGGGAACAGGATGAACTGTATACCCCCCCTTAGCAAGAAATATTGCCCACGCGGGCCCCTCTGTAGATATGGCTATTTTCTCCCTTCACCTTGCGGGGATTTCCTCTATCCTTGGGGCCATTAATTTTATTACTACAGTTATTAACATACGATGAAGGGGATTACGACTAGAACGAATCCCCCTATTCGTGTGAGGAGTAGTTATTACTACTATTCTCCTACTTCTATCGCTCCCGGTTCTTGCGGGGGCCATCACTATATTACTTACAGATCGCAACTTAAATACTGCATTCTTTGACCCTGCAGGGGGGGGTGATCCAATTTTATACCAACATCTCTTC
>294862562; Pintobdella chiapasensis isolate TrexMX cytochrome oxidase subunit I (COI) gene, partial cds; mitochondrial
ACTTTATATTTTTTATTGGGTACTTGGTCAGCTATAGTTGGTACATCAATAAGAAGATTGATTCGAATTGAATTATCTCAACCTGGATCATTTCTAGGAAATGACCAAATTTATAATTCTATTGTAACTGCTCATGGACTCATTATAATTTTTTTTATGGTAATACCGATTTTGATTGGAGGGTTTGGTAATTGATTAATTCCATTAATAATTGGATCTCCTGATATAGCATTTCCTCGTCTTAATAATTTGAGATTTTGATTATTACCTCCATCTTTATTTATACTTTTGATGTCTTCAATAGTTGAAAGTGGAGTAGGGACTGGATGAACCATTTATCCTCCATTAGCTGATAATGTTGCCCATTCAGGACCATCAGTAGATATAGCTATTTTTTCTTTACATTTAGCTGGGGCTTCATCTGTTTTAGGGTCTATAAATTTTATTTCTACTGTATTAAATATACGTACTACGGGAATAACTTCAGAACGTATTCCTCTTTTTGTATGAGCTGCAGTTATTACTACTATTTTACTTCTATTATCTTTACCTGTATTGGCAGCTGCAATTACTATATTATTAACTGATCGTAATATTAATACTACTTTTTTCGATCCTATAGGGGGAGGGGATCCTGTTTTATTTCAACACCTATTTTGATTTT
>38154506; Parergodrilus heideri cytochrome oxidase subunit I (COI) gene, partial cds; mitochondrial
GTGTGGGCGCACCACATGTTCACGGTGGGTATAGATGTTGATACTCGGGCTTATTTTACTGCTGCTACAATGATTATTGCGGTACCTACTGGTATTAAGGTTTTTAGTTGGTTAGCTACTTTAAGTGGTGGTGCTTTGATTTTTGATTTAAGCTTGGTTTGGGCTTTGGGGTTTATTTTTTTATTTACCACAGGTGGTTTGACTGGTATTGTTTTGGCTAATTCTTCTCTTGATATTACTCTACATGATACTTATTATGTAGTTGCTCATTTTCATTATGTTTTAAGTATGGGTGCTGTATTTGCTATTTTTGCTGGGTTTTACTATTGAGCTCCTTTATTTTTAGGGGTGGGTTATAATGTTCGGCTTGGTGCTGTTCAATTTATTCTTATGTTCGTTGGGGTAAA
>154424511; Agriodrilus vermivorus mitochondrial partial COI gene for cytochrome oxidase subunit I
CTATACTTTATTTTAGGAGTATGAGCTGGAATAGTAGGAGCAGGAATAAGACTTCTTATTCGAATTGAACTAACTCAACCAGGAGCATTTCTAGGCAGAGATCAGTTGTATAATACTATAGTTACAGCTCATGCATTTATTATGATCTTCTTCATAGTTATACCTATATTTATTGGCGGGTTTGGAAATTGAATATTGCCATTAATATTAGGAGCCCCAGATATAGCATTCCCTCGTCTTAATAATTTAAGCTTTTGATTGTTGCCCCCATCCCTTATTCTTTTAGTCTCTTCAGCAGCTGTAGAAAAAGGAGCAGGAACAGGTTGAACAGTTTATCCTCCCCTTGCTAGAAATCTAGCTCATGCAGGACCATCAGTCGACTTAGCTATTTTTTCACTTCACTTAGCTGGTGCATCCTCAATCTTAGGGGCCTTAAATTTCATTACAACTGTAGTTAATATACGCTGAAATGGACTTCGACTAGAACGATTCCCACTATTTGTGTGGGCAGTAACAATTACTGTAGTACTTCTACTCCTATCCCTCCCAGTTCTAGCCGGTGCAATTACTATACTTCTAACAGACCGAAATCTTAATACGTCTTTCTTCGACCCTGCTGGAGGAGGAGACCCAGTTTTA
>66351980; Sigalion spinosa cytochrome c oxidase subunit I gene, partial cds; mitochondrial
ATTTATTTTTGGCACCTGATCCGGTTTATTAGGCACCTCTATAAGCCTTCTAATCCGAGCTGAGCTTGGACAACCAGGATCACTCCTTGGAAGAGATCAGCTCTACAACACAATTGTAACTGCCCACGCTTTCTTAATAATTTTTTTCCTCGTTATACCAATCTTAGTTGGGGGATTCGGAAATTGACTTATCCCCCTTATATTAGGAGCCCCCGACATGGCATTCCCACGTCTTAATAACATAAGATTCTGGCTACTGCCCCCCTCCCTTATCCTTCTTCTATCTTCAAGAGCTGTTGAAAAAGGAGTGGGAACAGGATGAACTGTATACCCCCCTCTGGCTTCTAATATCGCCCATGCTGGGCCTTCCGTTGACCTAGCAATTTTCTCCCTCCATATCGCTGGAGTCTCATCAATTTTAGGGGCCTTAAACTTCATCACCACCGTGATTAATATACGGTATAAAGGCCTACGACTCGAACGAGTTCCCCTTTTTGTTTGAGCCGCTAAAATTACTGCCATTCTTCTACTTCTATCACTGCCCGTATTAGCAGGAGCTATCACTATGCTTCTTACAGACCGTAACCTAAACACTGCTTTTTTCGATCCTGCCGGAGGGGCGACCCA
>19850205; Reterebella queenslandica cytochrome oxidase subunit 1 gene, partial cds; mitochondrial gene for mitochondrial product
GGACAACCAGGTAGATTCCTCGGAAGAGACCAACTATACAATACTATCGTAACAGCACACGCCCTCTTAATAATTTTCTTTTTAGTAATACCTATTCTTATCGGGGGATTTGGTAACTGATTAATCCCTCTTATATTAGGAGCCCCTGATATAGCTTTTCCTCGAATAAATAACATAAGCTTCTGACTTCTACCCCCTGCACTTATTTTATTAATTAGATCTGCAGCAGTAGAAAAAGGTGTTGGTACCGGTTGAACACTTTACCCACCTTTAGCTAGAAATATCGCACACGCAGGTGGGTCAGTAGACCTCGCCATCTTTTCCCTCCACTTAGCTGGGATTTCCTCTATCCTTGGGGCCATCAACTTTATTACCACAGTCGCAAATATACGATGAAAAGGATTACGACTAGAACGNATCCCNCTATTTGTTTGAGCTGTTAATATCACCGTAATTCTCCTCCTCTTATCACTCCCCGTTTTAGCAGGAGCAATTACAATACTTCTAACAGACCGTAATGTAAACACTTCTTTCTTCGACCCAAGAGNTGGAGGGGACCCCATCCTTTANCAACACCTATTCTGATTTTTTGGCCATCCAGAAGTCTATATCTTAATCCTACCAGGATTCGGTGCTATTTCACATATTGTAGCTCATTACTCAGGTAAACTAGAACCCTTCGGGACCTTAGGTATAATNTACGCTATACTTGGAATTGGTATTTTAGGCTTCATCGTTTGGGCTCACCATATATTTACAGTAGGTATAGACGTAGACACACGAGCTTATTTCACTGCAGCTACAATAATTATTGCAGTCCCCACAGGGATTAAAGTTTTCAGATGATTGGCCACTATTTTCGGGTCCCGCGTAAAATACGAACCAGCTATAATATGAGCCCTAGGATTTATCTTCCTATTTACTATAGGAGGTCTTACAGGTGTAGTATTAGCTAACGCCTCCCTAGACACCATTCTCCACGATACATACTACGTTACAGCCCACTTTCACTATGTTCTTAGAATAGGGGCC
>149930483; Malacoceros fuliginosus haplotype Mf_4 cytochrome oxidase subunit I gene, partial cds; mitochondrial
CAGGCCTTTTAGGCACATCAATAAGACTCTTAATTCGGGCAGAACTTGGACAACCCGGCTCTCTTCTAGGTAGAGACCAGTTGTATAATACCATTGTTACAGCTCACGCATTCTTAATAATTTTCTTTCTTGTTATACCTACATTTATTGGAGGTTTCGGAAATTGATTAATTCCTCTAATACTAGGAGCCCCTGACATGGCTTTCCCTCGACTTAATAATATAAGATTCTGACTTCTTCCTCCATCTCTAACTCTTTTAGTTGCTTCTGCTGCTGTAGAAAAAGGAGCTGGAACAGGATGAACTGTTTATCCTCCACTTTCGGGAAATCTAGCTCATGCCGGACCATCTGTAGATCTTGCTATTTTCTCTCTTCATTTAGCAGGAATTTCATCTATTTTAGGTGCATTAAACTTTATTACTACAGTTATTAACATACGTTGAAAAGGCCTTCGTATAGAGCGTATTCCTTTATTTGTTTGAGCAGTAGTTATTACTGCTGTTCTTCTCCTTCTATCTCTTCCAGTTCTAGCCGGTGCTATTACTATACTCCTGACAGATCGTAATCTAAACACCTCATTCTTCGATCCAGCCGGAGGAGGAGATCCAGTTCTTTATCAACATTTATTTTGA
>33330139; Pristina longiseta isolate PRIloge cytochrome oxidase subunit I (COI) gene, partial cds; mitochondrial gene for mitochondrial product
TTAGGAGTATGAGCAGGAATAGTAGGAACAGGAACAAGACTCCTGATTCGAATTGAACTAGCCCAACCAGGATCATTCCTAGGGAGAGACCAACTATATAACACTCTAGTAACTGCACACGCATTCCTAATAATTTTCTTCTTTGTAATGCCAGTATTCATTGGTGGATTCGGAAATTGACTACTACCTCTTATACTAGGAGCACCAGACATAGCATTCCCCCGACTAAATAACATAAGATTTTGACTACTACCTCCGGCACTAATCATATTAGTAGGATCAGCAGCAGTAGAAAAAGGGGCAGGAACAGGATGAACAGTATACCCACCATTAGCAAGAAACATTGCTCACGCTGGACCATCAGTAGACATGGCTATTTTCTCACTTCATTTAGCAGGTGCCTCATCAATTTTAGGTGCTGTAAACTTTATTTGCACAGTACTAAATATACGAACAAAAGGACTTCGACTAGAACGAATTCCTCTATTTACCTGAGCAGTATTCCTAACAGTAATTCTTCTACTACTATCTCTACCGGTACTAGCAGGAGCGATTACTATACTTCTAACAGATCGAAACCTAAACACCTCATTCTTTGACCCAGCAGGAGGAGGAGACCCAGTTCTATATCAACATCTATTCTGATTCTTCGGACACCCAGAAGTATATATTCTAATTCTACCAGCATTCGGGGTAATCTCTCACATTGTAGCACACAACACTGCTAAACTAGAACCATTCGGGACACTAGGAATAATTTATGCAATAATTGGAATTTCAATTATTGGATTTATTGTATGAGCACATCACATGTTCACAGTAGGAATAGACGTAGACACACGAGCCTACTTTACTGCCGCAACAATAATTATTGCCGTTCCAACAGGAATTAAAGTATTTAGATGATTAGCAACAATCCACGGTACAAAAATCAAATACACAACAACTACCCTATGAGCACTAGGATTTATTTTCCTATTCACAATTGGTGGACTTACAGGAATTTGCCTATCTAATTCATCATTAGACATCATTCTTCACGACACATATTACGTAGTTGCACACTTCCACTACGTACTAAGAATAGGAGCTGTATTCGGAATTTTCGCAGGAATAAACCACTGATTCCCTCTATTTACAGGATTAACTCTACACCAACGATGAACTAAAGCTCAATTCTTCTTAATGTTTATTGGTGTAAACCTAACATTCTTCCCACNACAC
>51317427; Eulalia viridis cytochrome c oxidase subunit I gene, partial cds; mitochondrial
GTGTGGGCGCACCACATGTTCACGGTTGGAATAGATGTAGATACCCGGGCTTATTTTACTGCTGCTACAATAATTATTGCCGTTCCAACCGGAATTAAGGTTTTTAGGTGGTTAGCTACTATGTATGGAGCTCGTGTTAAATATGAAGTTCCTATGATGTGAGCTTTAGGGTTTATTTTTCTTTTTGTAGTTGGAGGATTGACTGGGGTTGTGTTAGCTAATTCTTCTTTAGATGTAGTTATGCATGACACATATTATGTAGTTGCTCATTTTCATTATGTGTTGAGAATGGGTGCTATTTTTGCCATTTTTGCTGGGTTTACTCATTGATTTCCATTAATGACAGGGGTGACATTACATGCTCGGTGATCTGCTGTACATTTTATTTTAATGTTTATTGGTGTAAATTCAACTTTTTTTCCTCAACATTTTTTAGGATTAGGAGGAATACCGCGACGATACTCCGAGTCCCCCGAC
>304417542; Pseudoscalibregma parvum voucher BIOUG<CAN>:08PROBE-0584 cytochrome oxidase subunit 1 (COI) gene, partial cds; mitochondrial
GGCACACTTTACTTTTTGTTAGGGACCTGAGGCGGATTAGCTGGAACTAGCATAAGAATAATGATCCGGGTTGAACTTGGTCAACCTGGTGCATTCTTAGGCAGTGACCAACTATACAACGTAATCGTTACCGCTCATGCATTCCTCATAATTTTTTTTATGGTAATACCCATTTTTATTGGTGGATTTGGAAACTGACTAATCCCACTTATACTGGCTGCACCAGATATAGCTTTCCCACGAATAAACAATATAAGGTTTTGATTACTCCCACCCTCTCTTATCTTACTCCTTATGTCTGCCGTAATTGAAAGTGGTGTAGGGACCGGATGAACAGTCTATCCCCCCCTTTCTAGAAGCCTTGCCCATGCTGGTCCATCTGTCGACCTCGCAATTTTTTCTCTTCATCTTGCTGGTATCTCCTCAATTCTTGGGGCAATTAATTTTATCTCGACCGTTGCTAACATACGATCCGCCGGACTAACCCTAGAACGAGTACCCCTTTTCGTTTGATCCGTAAAAATTACTACTGTTCTTCTCCTTCTCTCTCTCCCTGTACTAGCAGGCGCTATTACAATGCTACTAACAGACCGCAACCTTAACACCTCATTCTTCGACCCGTCTGGTGGTGGTGATCCTATCCTATTTCAACACCTCTTT
>316990453; Stephensoniella sterreri isolate CE941 cytochrome oxidase subunit I (COI) gene, partial cds; mitochondrial
ACCTTATATTTTATTCTAGGAGTTTGAGCAGGKATAATAGGAGCAGCTATAAGAATATTAATCCGAATTGAACTAAGTCAACCTGGATCATTTCTAGGAAGAGATCAACTCTATAATACAATTGTAACAGGACATGCATTCTTAATAATCTTCTTCCTAGTAATACCAGTATTTATTGGAGGATTTGGAAATTGATTATTACCTCTAATACTGGGAGCCCCAGATATAGCATTCCCACGACTCAATAACATAAGATTTTGACTCCTACCACCAGCCTTATTACTTCTACTATCTTCGGCAGCAGTAGAAAAGGGGGCGGGAACAGGATGAACAGTATATCCACCTCTAGCTAGAAATCTGGCACACGCAGGACCATCAGTAGATTTAGCAATTTTTTCATTACACTTAGCTGGTGCTTCATCAATTCTAGGGGCAGTAAATTTTATTACAACAGTAATTAATATACGCTGACAAGGACTAACCTTAGAACGAATTCCACTATTTGTATGRGCAGTCACAATTACTGTTGTCCTTCTCCTACTATCACTACCAGTTCTTGCTGGAGCCATTACTATACTACTAACGGATCGAWACCTAAATACTTCCTTTTTTGACCCAGCAGGGGGAGGGGATCCAATTCTCTATCAACACTTATTT
>39577673; Sabella spallanzanii cytochrome oxidase subunit I (COI) gene, partial cds; mitochondrial
GGTCAACAAATCATAAAGATATTGGCACTATATACCTAATCTTTGGTGTATGAGCAGGACTTCTAGGAACATCCATAAGAATTCTAATTCGTACCGAACCCGGACAACCAGGAACATTCCTAGGAAGAGACCAACTCTATAACACAATTGTAACGGCCCATGCCTTCCTAATAATTTTCTTTCTAGTAATACCAATAATAATTGGAGGGTTCGGAAACTGACTTGTTCCCCTAATACTCGGAGCGCCAGACATGGCATTTCCTCGCCTAAATAACATAAGGTTTTGGCTACTGCCTCCCTCCCTTACACTGCTAGTTTTCTCAGCCGCAGTAGAAAAAGGAGCTGGCACAGGATGAACAGTATACCCCCCACTATCAAGGAATCTCGCCCATGCCGGACCGTCAGTAGATCTAGCAATTTTTTCTCTCCACCTAGCAGGTGTTTCATCCATTTTAGCATCTTTAAACTTTATTACGACAACAATCAATATACGATCTAAGGGCATACGAATAGAACGGGTTCCCCTATTTGTCTGATCTGTTATAATTACAGCTATCCTTCTTCTTCTTTCCCTGCCGGTTTTAGCGGGTGCCATCACCATATTACTAACTGACCGTAACCTAAACACCGCATTCTTTGATGCGGCAGGGGGAGGGGACCCCGTGCTATATCAACACCTCTTCTGATTTTTTGGTCACCCTGAAGTTTA
>304416470; Ophiodromus pugettensis voucher BIOUG<CAN>:BAMPOL0079 cytochrome oxidase subunit 1 (COI) gene, partial cds; mitochondrial
GGAACTATATATTTCATTTTCGGAATTTGATCTGGGTTACTTGGAACATCTATAAGCCTCCTAATCCGAGCTGAGCTCGGACAACCTGGAGCCCTGCTAGGAAGTGACCAATTATACAATACCATTGTAACTGCCCATGCCTTCCTAATAATTTTCTTCCTTGTAATGCCTGTTATAATAGGGGGCTTTGGAAATTGATTAGTCCCATTAATGCTCGGGAGACCTGATATACTTTACCCCCGTATAAATAATATAAGGTTTTGGTTGTTACCCCCCTCTCTTACCTTGCTCCTCTCTTCCGCTATTGTTGAAAAGGGAGCAGGGACTGGGTGGACTGTATACCCACCTTTATCTAGAAATATTGCCCATGCAGGTCCTTCTGTCGACCTAGCTATTTTTTCATTACATATTGCTGGTGTATCATCTATTTTAGCTTCAGTTAATTTCATTTCTACTGTTATTAATATACGATCTAAATCTTACCGCCTAGAAATAGTCCCCTTATTTGTCTGATCTATTAAAATTACTGCAATTCTACTACTTTTATCTTTACCTGTCCTGGCTGGGGCAATTACTATACTTTTAACTGACCGTAACCTCAATACAGCTTTTTTTGATCCTGCCGGAGGCGGGGACCCCGTACTTTATCAACATTTATTC
>325301031; Leiobdella sp. EB-2010 cytochrome c oxidase subunit I (COI) gene, partial cds; mitochondrial
TGGTCAACAAATCATAAAGATATTGGAACATTATATTTTATCTTTGGTTCTTGATCAGCTATAGTTGGAACTTCACTAAGGTTAATTATTCGTATTGAATTATCTCAACCAGGTATATTATTAGGAAATGATCAAATTTATAATACCTTAGTTACAGCTCATGGTCTTGTAATAATTTTTTTTGTAGTAATACCAATTTTAATTGGAGGTTTTGGAAATTGATTAATCCCATTAATAATTGGTGCACCTGATATAGCATTTCCACGATTAAATAATTTAAGATTTTGATTATTACCTCCATCTATATTATTATTATTATTTTCATCAATAATTGAAAATGGTGTAGGTACAGGATGAACAATTTATCCTCCACTGGCTGATAATATAGGTCATTCAGGTATATCAATAGATATAGCAATTTTTTCATTACATCTTGCTGGAGTATCATCAATTTTAGGATCTTTAAATTTTATTACTACTGTAATTAATATACGATGAAAAGGAATAAGCTCAGATCGTATTCCTTTATTTATTTGATCTGTGGTTATTACAACAATTTTATTATTATTATCATTACCAGTATTAGCTGCAGCTATTACAATATTATTATTAGATCGAAATTTTAATACTTCTTTTTTTGATCCTATTGGTGGTGGAGATCCAATTTTATTTCAACATTTATTTTGATTTTTTGGTCACCCTGAAGTTTATATTTTAATTTTACCTGGATTTGGTGCAATTTCTCATATTGTATGTTATTATTCAAAAAAAACAGAAACATTTGGAACTTTAGGTATAATTTATGCTATAGTAGGTATTGCAATTTTAGGTTTTATTGTTTGAGCTCATCATATATTTACAGTTGGACTAGATGTAGACACACGAGCATATTTTACTGCAGCTACTATAGTAATTGCTGTACCAACAGGCATTAAGGTATTTAGATGATTAGCAACTATTTATGGTTCTAAAATTAATTTTAATCCTACTATAATATGAACCTTAGGTTTTGTATTTTTATTTACTAATGGTGGGTTAACTGGAATTGTTTTATCAAATTCATCTATTGATGTTATTCTTCATGATACTTATTATGTAGTAGCTCATTTTCATTATGTTTTAAGAATAGGAGCTGTATTTGCTATTTTTGCTGCTTTTAATCATTGATACCCATTATTTACTGGAGTAGGATTTAATCATAAATTATCTTCAGCTCAATTTTTTATTATATTCATTGGAGTTAATTTAACTTTTTTTCCACAACATTATTTAGGTCTTAGAGGTATACCACGACGATAT
>312233541; Erseia oligochaeta isolate spm_4 cytochrome oxidase subunit 1 (COI) gene, partial cds; mitochondrial
AACTTTATACTTTATTTTAGGAATATGGTCTGGACTTTTAGGGACTTCAATAAGAATTTTAATCCGAGCAGAATTAGGACAATCTGGCACATTACTAGGAAGAGACCAACTTTATAATACAATTGTCACTGCTCACGCATTTTTAATAATCTTTTTTTTAGTAATACCAGTTATAATTGGAGGATTTGGAAATTGATTAATCCCCTTAATATTGGGGGCCCCAGATATGGCCTTTCCCCGTTTAAATAATATAAGATTTTGACTTTTACCACCATCTTTAACCTTATTAATTATAAGGGCCATTGTTGAAAAAGGAGTAGGAACTGGATGAACTGTTTATCCGCCCCTTGCCTCAAATATTGCTCATAGAGGGCCTCCAGTAGATTTAGCTATTTTTTCTCTTCATCTTGCGGGGGTTTCTTCTATTTTAGGGGCCGTAAATTTTATTACTACAATTTTAAACATACGACCTAAATTAATAATTTTAGAACGAGTTCCTTTATTTGTGTGGTCTGTAAAAATTACAGCAATTTTACTCTTACTATCTCTTCCAGTTTTAGCAGGGGCTATTACTATATTATTAACTGACCGAAATTTAAATACTTCTTTTTTTGACCCAGCAGGGGGGGGAGACCCAATTCTTTACCAACATTTATTT
>194579830; Parandalia sp. 1 DH1 cytochrome oxidase subunit I (COI) gene, partial cds; mitochondrial
AAAGATATTGGTACTTTATATTTTATTTTTGGTGCTTGGTCTGGTTTGCTAGGGACTTCAATGAGTATTTTAATTCGAATTGAGTTGGGGCAACCTGGAAGGTTTTTGGGTAGTGATCAATTATATAATACAATTGTTACTGCTCATGCTTTTTTAATGATTTTTTTTTTAGTAATACCTGTTATAATTGGTGGTTTTGGTAATTGATTGGTTCCTTTAATGCTTGGGGCTTGTGATATGGCGTTTCCTCGTTTGAATAATATGAGTTTTTGGTTATTACCTCCTTCTTTAACTTTATTATTGGCTTCGGCAGCTGTAGAGAATGGTGTAGGTACGGGTTGGACTGTTTATCCTCCTTTATCTTCAAATATTTCTCACGCCGGTCCTACTGTTGATTTAGCTATTTTTTCTTTGCATGTGGCTGGTGCATCTTCTATTTTAGGTGCTGTTAATTTTATTACTACGGTAATCAATATGCGGGCTAAGGGTTTGCGTTTTGAGCGTGTTCCTTTGTTTGTTTGATCTGTTTTTATTACAGCTATTTTATTGTTGTTGTCTTTACCTGTATTAGCTGGTGCTATTACTATGTTACTTACTGATCGTAATTTAAATACTAGATTTTTTGATCCAGCAGGTGGTGGTGATCCTATTTTATATCAACATTTATTTTGATTTTTTGG
>325662781; Troglodrilus galarzai voucher Tg06 cytochrome oxidase subunit I gene, partial cds; mitochondrial
AACACTTTACCTACTATTAGGACTTTGAGCAGGTATAATTGGAACCGGATCAAGACTATTAATCCGCTTAGAATTAGCTCAACCCGGATCATTTTTAGGTAGTGATCAACTATATAATACGTTAGTAACTGCTCATGCATTTTTAATAATCTTCTTCATAGTAATACCAGTATTTATTGGGGGATTTGGTAATTGACTAGTTCCATTAATACTTGGGGCGCCAGATATAGCATTCCCACGATTAAATAACTTAAGTTTTTGACTACTTCCCCCATCTCTAATTTTACTTGTATCTTCCGCTGCCGTAGAAAAGGGGGCCGGGACAGGATGAACTGTTTACCCGCCTTTATCAAGTAATTTAGCTCATTCAGGGCCATCTGTAGATTTAGCTATCTTCTCCTTACACTTAGCTGGGGCCGCATCAATTCTAGGGGCTATTAACTTTATTACTACTATAATTAATATACGCTGAAAAGGCATACGTTTAGAACGTATTCCATTATTTGTATGAGCAGTAATTATTACTGTAGTTTTACTCCTCCTTACTCTTCCGGTATTAGCTGGGGCAATTACAATACTATTAACAGATCGAAATCTGAATACTTCTTTTTTTGATCCTGCCGGTGGTGGTGACCCTATTCTATATCAACATCTGTTT
>304416502; Opisthosyllis sp. CMC01 voucher BIOUG<CAN>:BAMPOL0057 cytochrome oxidase subunit 1 (COI) gene, partial cds; mitochondrial
TTTTTATTAGGAATTTGAGCAGGATTATCTGGCTCATCAATAAGAATTTTAATTCGAGCAGAGTTAGGTCAACCAGGATCATTACTAGGTAGAGATCAACTTTATAACACAATTGTTACAGCACATGCATTCTTAATAATTTTTTTCCTTGTAATGCCTGTAATAATTGGTGGGTTTGGGAATTGATTATCCCCTTTAACCCTATCAGCCCCAGATATAAGGTTTCCTCGAATAAATAATATAAGGCTATGACTACTAATCCCTGCTTTAATATTACTTTTAGGGAGAACCCTAGTAGAAAAAGGCGCAGGTACAGGATGAACTGTCTACCCACCACTATCTGGAAGAACAGCTCATAGAGGCCCACCTGTGGACATAGCAATTTTTTCATTACATTTAGCAGGGGCAAGGTCTATTTTAGGGGCAGCTAACTTTATTGCAACATTAATCAACATGCGCCTTAAAAAACAAAGATCTGATAAAATACCTTTATTCCCATGATCAGTTATTCTCACTGCTATCTTACTTCTCCTATCTCTCCCTGTTCTTGCAGGAGCTATTACAATACTTCTTACTGATCGAAACTTAAACACAACCTTCTTTGATAGAGGAGGGGGAGGAGATCC
>2352321; Chtonobdella bilineata cytochrome c oxidase subunit I (COI) gene, partial cds; mitochondrial
[truncated: 2,510,518 more chars]
