# Supplementary material for: Two New Computational Methods for Universal DNA Barcoding: A Benchmark Using Barcode Sequences of Bacteria, Archaea, Animals, Fungi, and Land Plants
Source: PLoS One. 2013 Oct 18;8(10):e76910. doi: 10.1371/journal.pone.0076910 (PMC3799923; doi:10.1371/journal.pone.0076910)
Supplement: Dataset S9 — Full-length query sequence sets of fungal ITS. Nucleotide sequences used as full-length query sets of fungal ITS. (ZIP) [file pone.0076910.s009.zip › fungi_ITS_species_query_full.fasta]

>110951118; Pyrgillus javanicus isolate AFTOL-ID 342 18S ribosomal RNA gene, partial sequence; internal transcribed spacer 1, 5.8S ribosomal RNA gene, and internal transcribed spacer 2, complete sequence; and 28S ribosomal RNA gene, partial sequence
AAGTCGTAACAAGGTTTCCGTAGGTGAACCTGCGGAAGGATCATTAATCAGTGGTGTCAGGCCGACGGGCCGGACTCTAAAACCCAATGTTAAACTACCCCGTTGCTTTGGCGGGCCCGCCCGATTGGGCCGCCAGGGACCGTTCCCCCGGGAGCTGTTTTCCTGGTCCGCGCCCGCCAAAAGCCCTCTTAAAAATCGTCTTTAAACTGTCTTCTGAAGTCTAGTTATAAATAAGCAAAACTTTCAACAACGGATCTCTTGGTTCTGGCATCGATGAAGAACGCAGCGAAATGCGATAAGTAATGCGAATTGCAGAATTCCGTGAGTCATCGAATCTTTGAACGCACATTGCGCCCTTTGGTATTCCGAGGGGCATGCCTGTTCGAGCGTCATTATCATCCCTCAAGCCCGGCTTGACATTGGGCCCGATCGTTGAAGATCGCCCCCAAAGATAACGGCGGTGTTGCTACCGAGACGAAGATGCAACGAGTTCGCATCCAGTTCAAGGGGCAGCCCTCGCTTAACACAGATCTCCTGAAGATTGACCTCGGATCAGGCAGGATTACCCGCTGAACTTAA
>336397039; Polychidium muscicola isolate AFTOL-ID 230 18S ribosomal RNA gene, partial sequence; internal transcribed spacer 1, 5.8S ribosomal RNA gene, and internal transcribed spacer 2, complete sequence; and 28S ribosomal RNA gene, partial sequence
AAGTCGTAACAAGGTTTGTCCCGCTCCGGGCAGCATCCGTGTGAATTCATTCCGGCACCTGATTCACCTGCTTGAAGCCTTCATCGCAGCGACTGAAAAGAACTGCTCGAGGGGTCTGCATGTAGCAGGCAACACCGTTCAAGAGCCTGGAATTGTCGACGACCTCGGTCGTTGCACATACCAGCTGCCGGCGGCGCCTTCGGGGGGCGGTCGCCGGTTCACAGATCAATCGACGGTGGTCATTGTTTGACCGGAAGAGTTGGGGCGACTTCGTCTGGCAGACGCTGATTGAGATATGATCGGTCCGCGCCGAAACGGCGCCGGAACCAACGTTCCGTAGGTGAACCTGCGGAAGGATCATTACCGAGAAACGGGCGAAAGCCTCCAATTCTCCACCCCGTGAGTACCTACGTTTTGTTGCCTGGACGAATGCGTGCGTGGTTGGGCTGTATGAGGCCCCCGTAGCCGGGGCGCCCTGAAGCCCGTAAGCGTCGCCCGTCGATGGACCTATTCAACTTGTGTGATCAGTGATGTCTGAGCCATAGCGCAATAACTAAAACTTTCAACAACGGATCTCTTGGTTCTGGCATCGATGAAGAACGCAGCGAAATGCGATAAGTAATGTGAATCGCAGAATTCAGTGAATCATCGAATCTTTGAACGCACATTGCGCCCCTTGGCATTCCGAGGGGCATACCTGTTCGAGCGTCATCACACCTCTCAAGCCTGGCTTGGTGTTGGGCTTCGTCCTCCCGGGGACGGGTCTGAATAGTAGTGGCGGTTCGGCGGGGCTTCAAGCGTAGTGACTTATCGTTCGCTTTGGAAGTCTCCCGCGGACTCCGGCCAGACAACCCCCATTGTTCATCATTTTGACCTCGGATCAGGTAGGGATAC
>198241588; Tumularia aquatica 18S ribosomal RNA gene, partial sequence; internal transcribed spacer 1, 5.8S ribosomal RNA gene, and internal transcribed spacer 2, complete sequence; and 28S ribosomal RNA gene, partial sequence
CCTGCGGAAGGATCATTAAAGAGTAAGGGTCTCTGGCCCGAACCTCCAACCCTCTGTTGTTATAACTACTTCGTTGCTTTGGCGGGACCGCAAAGGTTCTCCCGAGCGCGCCGGTCTTCGGACAGGCGAGCGCCCGCCAGAGTCTAACCAAACTCTTGTTTTAAACCAGTCGTCTGAGTATAAAATTTTAATTAAATTAAAACTTTCAACAACGGATCTCTTGGTTCTCGCATCGATGAAGAACGCAGCGAAATGCGATAAGTAATGTGAATTGCAGAATTCAGTGAATCATCGAATCTTTGAACGCACATTGCGCCCCTTGGTATTCCGAGGGGCATGCCTGTTCGAGCGTCATTACACCACTCAAGCACTGCTTGGTATTGGGCATCGTCCGCCGTAAAGGCGGGCGTGCCTCGAAGACCTCGGCGGGGTTTCTCCAACTTCGGGCGTAGTAGAGTTAAATCAAAACGTCTTATAAGCTTGGTGAGATCTCATTGCCGTTAAACCTTTTTATATTTCAGGTTGACCTCGGATCAGGTAGGGATACCCGCTGAACTTAAGCATATCA
>15986435; Cetraria nigricans DNA#AT791 18S ribosomal RNA gene, partial sequence; internal transcribed spacer 1, 5.8S ribosomal RNA gene, and internal transcribed spacer 2, complete sequence
GAATGGTTTGCCTCCGGAACGCCCCAGCAGCGACTCTAAACAACTGCATTAGTCGCCCTTAGCGGGCTGGCAACGCCGTCACTGTGCGCCGGGAGTCCCCTGAAGTCGGGGTCAACCAGCAGCTTCAGCCTTTTGGAGTTCACAGATCAAACGATAGCGGCCACTTCGGTGGTTGAGATATGAACGGCCCCCGCTGTTACCAGCTGGAGACTTTGCGGAACCTGCGGAAGGATCATTACTGAGAGAGGGGCTTCGCGCTCCTGGGGGTCTCGGCCCCTAACTCTTCACCCTTTGCGTACCAACCTTTGTTGCTTTGGCGGGCCCGAGGACCTCTCGCGCCGCGTACAAACCGGCGAGCGCCCGCCAGAGGCCCATTAAAATCTGCTTATTAGTGATGTCCGAGTGAAAAACACAATAAATAAAACTTTCAACAACGGATCTCTTGGTTCCAGCATCGATGAAGAACGCAGCGAAATGCGATAACTAATGTGAATTGCAGAATTCAGTGAATCATCGAGTCTTTGAACGCACATTGCGCCCCTCGGTATTCCGGGGGGCATGCCTGTTCGAGCGTCATTATACCCCTCAAGCGTAGCTTGGTATTGGGTCTCGCCCCCGTGGCGTGCCCGAAAAGCAGTGGCGGTCCGGGGCGACTTTAAGCGTAGTAAAATTATCCCGCTTTGAAAGTTCGCTTCGTGGCCGGCCAGACAACCCCGTACATTTCAAATCA
>4761627; Cordyceps brittlebankisoides strain FI-389 18S ribosomal RNA gene, partial sequence; internal transcribed spacer 1, 5.8S ribosomal RNA gene, and internal transcribed spacer 2, complete sequence; and 28S ribosomal RNA gene, partial sequence
GGAGGGATCATTACCGAGTTATCCAACTCCCAACCCCTGTGAATTATACCTTTAATTGTTGCTTCGGCGGGACTTCGCGCTCGCCGGGGACCCAAACCTTCTGAATTTTTTAATAAGGATCTTCTGAGTGGTTAAAAAAAAAATGAATCAAAACTTTCAACAACGGATCTCTTGGTTCTGGCATCGATGAAGAACGCAGCGAAATGCGATAAGTAATGTGAATTGCAGAATTCAGTGAATCATCGAATCTTTGAACGCACATTGCGCCCGTCAGTATTCTGGCGGGCATGCCTGTTCGAGCGTCATTACGCCCCTCAAGTCCCCTGTGGACTTGGTGTTGGGGATCGGCGAGGCTGGTTTTCCAGCACAGCCGTCCCTTAAATTGATTGGCGGTCTCGCCGTGGCCCTCCTCTGCGCAGTAGTAAAACACTCGCAACAGGAGCCCGGCGCGGTCCACTGCCGTAAAACACCCCAACTTTTTATAGTTGACCTCGAATCAGGTAGGACT
>283857943; Strelitziana mali strain YL06 18S ribosomal RNA gene, partial sequence; internal transcribed spacer 1, 5.8S ribosomal RNA gene, and internal transcribed spacer 2, complete sequence; and 28S ribosomal RNA gene, partial sequence
CCGTAGGTGAACCTGCGGAAGGATCATTACCGAGTTAGGGTGCTTCTCAGCGCCCGACCTCCCAACCCTTTGTCTATGATACCTTACAGTTGCTTCGGCGTGCCGAGGAGCTCGCTTCTCGCCTGGGACCCGTGCCCGGGAGCGCGCCCGCCGATGGCCTCAACTTAACACTTGAACCCAAACCCTGTCGTCTGAAAACTTGTGATTACTATAATCAAAAACAAAACTTTCAACAACGGATCTCTTGGTTCTGGCATCGATGAAGAACGCAGCGAAATGCGATAAGTAATGCGAATTGCAGAATTTCCGTGAGTCATCGAATCTTTGAACGCACATTGCGCCCACTGGTATTCCGGTGGGCATGCCTGTTCGAGCGTCATTATCCTCTCTCCAACCTTCGGGCTGGGTGTTGGGCCGCGTTGTGGTTCGTCCGCAACTGGTCTCAAAGACAATGACGGCGTCCGTGGGACCCTCTTCGCAACGAGTCTTTCGAGGCACGCGGGGAGTTGCAAGGTCTCGTCGGGCCGGTCTAACCTTTTATTTCTCAGGTTGACCTCGGATCAGGTAGGAATACCC
>308743072; Trichophaea woolhopeia isolate 247b 18S ribosomal RNA gene, partial sequence; internal transcribed spacer 1, 5.8S ribosomal RNA gene, and internal transcribed spacer 2, complete sequence; and 28S ribosomal RNA gene, partial sequence
TTCCGTAGGTGAACCTGCGGAAGGATCATTAAAATGTGTAAACTGACCCTTTAAACCCTTCTGTGTACTTTACCTGTTATTGGATGATGGAATTAGTAAAATATTCCATAGAACAAAAAATTTAAACTATTATTCATAATGATATTTGTCTGATTTTGTATAAATAAAAGTTAAAACTTTCAACAACGGATCTCTTGGTTCTCGCATCGATGAAGAACGCAGCGAAATGCGATAAGTAGTGTGAATTGCAGAATTCAGTGAATCATCGAATCTTTGAACGCACATTGCGCCTTCTGGTATTCTGGGAGGCATGCCTGTTTGAGCGTCATTAAACTTAACTCTAGCAGTTTTGCTTGGATATGAAGGAAGAGCACATTGGGAGGCTCTCCTTTGAAATGCATTAGTAGATATAAAGTTGTGAATTACACTTGTTTTGATGTAATAGTCTTTATTAGTTGTGATTTGTATACTGCTATATCTTGCTTTAACAATTTTTTTTTCTGGGCAGTTGATTATAAGAGTCATCTGAATCTTATTTTAAAACACCTGCAAAAAAATATAATTTTATAGTGACCTCAAAT
>339739826; Chaetopsina penicillata culture-collection CBS:608.92 18S ribosomal RNA gene, partial sequence; internal transcribed spacer 1, 5.8S ribosomal RNA gene, and internal transcribed spacer 2, complete sequence; and 28S ribosomal RNA gene, partial sequence
GTCGTAACAAGGTCTCCGTTGGTGAACCAGCGGAGGGATCATTACCGAGTTTACAACTCCCAAAACCCCTGTGAACATACCTACCGTTGCCTCGGCGGGAGGCCCCGGGGGGCGGCTCCGGCCGCCCTCCCGGACCCCACGGCTGCCCGCCGGAGGACCCCAAACCTCTGTTTTCTTGCATTCTGGATAATATCTGAGTACCTAGGCGAAAGCCGAAAATGAATCAAAACTTTCAACAACGGATCTCTTGGCTCTGGCATCGATGAAGAACGCAGCGAAATGCGATAAGTAATGTGAATTGCAGAATTCAGTGAATCATCGAATCTTTGAACGCACATTGCGCCCGCCAGTATTCTGGCGGGCATGCCTGTTCGAGCGTCATTTCAACCCTCGCGCCCCCTGTGGGCGCGGCGTTGGGGATCGGACTGCCCCCCCGGGGCGGCGCCGTCCCCGAAATCCAGTGGCGGTCCCGTCGTCGTCTCCTCTGCGTAGTAGCACACCTCGCACCGGAGCGCGGCGCGGCCACGCCGTAAAACCCCCCAATCTACATCAGGTTGACCTCGAATCAGGAAGGGATACCCGCTGAACTTAAGCATATCAATA
>258578873; Zeloasperisporium eucalyptorum culture-collection CBS:14603 18S ribosomal RNA gene, partial sequence; internal transcribed spacer 1, 5.8S ribosomal RNA gene, and internal transcribed spacer 2, complete sequence; and 28S ribosomal RNA gene, partial sequence
CGGCTTAGTGAGGCCTTCGGACTGGCCGAGGGAGGTCGGCAACGACCACCCATGGCCGGAAAGTTGGTCAAACTTGGTCGTTTAGAGGAAGTAAAAGTCGTAACAAGGTTTCCGTAGGTGAACCTGCGGAAGGATCATTCATCGAGCGAGTGGGCCTGTCCCCTCCCTCCATCCCGTGCGTACCTTCCAGCCTCTGCCTCGGCCGGCCCCTCCCGCTCCGGCGGGCGGCCCGCCGAGGCCCCCCTCAAACCTAGCTGTCCAACGGTGACGTCTGAGTGATTATACCAACCAAAACAAAACTTTCAACAATGGATCTCTTGGCTCCGGCATCGATGAAGAACGCAGCGAAATGCGATAAGTAATGTGAATTGCAGAATTCAGTGAATCATCGAATCTTTGAACGCACATTGCGCTCCCTGGCATTCCGGGGAGCACGCCTGTCCGAGCGCCGTTATACCCCCTCAAGCCTCGCTTGGTGTTGGACCCCGCCCCCGCCGTTCGCGCGAGGGCGCCGTCCGAAAGTTATCGGCGCCCGTCGCCGGCCCCAGCGTTGTGGAATCATCCGCTGCGGCCCGGCCGACGTGGTTGCCTCGCACCCATCAGTACCTATTGGCCTCGGATCAGGCGGGGATACCCGCTGAACTTAAGCATATCA
>182258396; Apodospora peruviana strain A152 18S ribosomal RNA gene, partial sequence; internal transcribed spacer 1 and 5.8S ribosomal RNA gene, complete sequence; and internal transcribed spacer 2, partial sequence
TTGGTGAACCAGCGGAGGGATCATTAAAGAGTTGCAAAACTCCCACAAACCATCGCGAACCGTACCGATTTACCGTTGCTTCGGCGGGTTCGCCCGCCGAAGTAGCGATACCTAAACTCTTTATAATTATTGGCCTCTCTGAGTAAGATTTATAAATAAGTCAAAACTTTCAACAACGGATCTCTTGGTTCTGGCATCGATGAAGAACGCAGCGAAATGCGATAAGTAATGTGAATTGCAGAATTCAGTGAATCATCGAATCTTTGAACGCACATTGCGCCCGCTAGTATTCTGGCGGGCATGCCTGTTCGAGCGTCATTTCAACCATCAAGCTCTCGCTTGTGTTGGGGTCCTGCGGCTGTCCGCAGGCCCTGAAAACCAGTGGCGGGCTCGCTAGTCACTCCGAGCGCAGTAATACACTCTCGCTCAGGGCGTGCGGCGGGCTCTTGCCGTTAAACCACCACTTTTATACCAAAGGTTGACCTCGGATCAGGTAGGAATACCCGCTGAACTTAAGCATATCAATAAGCGG
>370316665; Scorias leucadendri strain CBS 131318 18S ribosomal RNA gene, partial sequence; internal transcribed spacer 1, 5.8S ribosomal RNA gene, and internal transcribed spacer 2, complete sequence; and 28S ribosomal RNA gene, partial sequence
ATTGAATGGCTCAGTGAGGCCTTCGGACTGGCCCAGGGAGGTCGGCAACGACCACCCAGGGCCGGAAAGTCCGTCAAACTGTGTCATTTAGAGGAAGTAAAAGTCGTAACAAGGTCTCCGTAGGTGAACCTGCGGAGGGATCATTAATGAGCGAGGGCCCCAGCGGCCCAACCTCCAACCCTTTGTTTTCCAACCTCGTTGCCTCGGGGGCGACCCTGCCTCGGCTTGGGTCCCCCGGAGGACCACCAAACTCTGCGTCATTATGAAGTCTGAGTATAATTTTGAATTAAATCAAAACTTTCAACAACGGATCTCTTGGTTCTGGCATCGATGAAGAACGCAGCGAAATGCGATAAGTAATGTGAATTGCAGAATTCAGTGAATCATCGAATCTTTGAACGCATATTGCGCCCTTTGGTATTCCTTAGGGCACACCTGTTCGAGCGTCATTACACCAATCAAGCCTCGCTTGGTATTGGGCGATGCGGCGGCCTTCGCGCCCCCGCACGCCTCAAATTCGACCGGCCGAGCCGTCTCGTCTCTCAGCGTTGTGGAAACTATTCGCTCTGGGATTCGGTGGCCCGCACGCCGTCTAAACCTATCAATTTACCAAGGTTGACCTCGGATCAGGTGGGGATACCCGCTG
>62903525; Arctocetraria andrejevii internal transcribed spacer 1, partial sequence; 5.8S ribosomal RNA gene, complete sequence; and internal transcribed spacer 2, partial sequence; macronuclear
CTGAGAGAGGGGCTTCGTGCTCCCGGGGGTTTCGGCCTCCAACTCTTCACCCATTGTCTACCTACCTTTGTTGCTTTGGCGGGCCTCGGGCACCATCCCGTGTCGGCTTACCGGTCGGCGAGCGCCCGTCAGAGGCCAATCAAATTCCTATTCATTAGTGATGTCCGAGCACAAACATAATAATCAAAACTTTCAACAACGGATCTCTTGGTTCCAGCATCGATGAAGAACGCAGGAAATGCGATAACTAATGTGAATTGCAGAATTCAGTGAATCATCAAGTCTTTGAACGCACATTGCGCCCCTCGGTATTCCGGGGGGCATGCCTGTTCGAGCGTCATTACACCCCTCAAGCGTAGCTTGGTATTGGGCTTCGCCCCCACGGCGTGCCCGAAAAGCAGTGGCGGTCCGGCGCGACTTTAAGCGTAGTAAATTTCATCCCGCTTTGAAAGTTCGCCTCGTGGCTGGCCAGACAACCTCATTATTTCTATAA
>157277414; Veronaea compacta strain CBS 268.75 18S small subunit ribosomal RNA gene, partial sequence; internal transcribed spacer 1, 5.8S ribosomal RNA gene, and internal transcribed spacer 2, complete sequence; and 28S large subunit ribosomal RNA gene, partial sequence
GTAGGTGAACCTGCGGAAGGATCATTAACGAGTTAGGGTCTCCCAGGCCCGATCTCCCAACCCTTTGTTTACCAAACCGTTTTGTTGCTTCGGCGAGCCCGTCTTCACGGACCGCCGGGGGACCTCTCCAGGACCCCTGGCCCGCGCTCGTCGACGGCCCAAACCTTTAAATTCTTAATTAAACGTGTCATGACTGAGTACAAATTTTTAATTAAAAGCAAAACTTTCAACAACGGATCTCTTGGTTCTGGCATCGATGAAGAACGCAGCGAAATGCGATAAGTAATGCGAATTGCAGAATTCCAGTGAGTCATCGAATCTTTGAACGCACATTGCGCCCTTTGGCATTCCGAAGGGCATGCCTGTTCGAGCGTCATTATCACCCCTCAAAGCCCCCGGCTTGGTGTTGGACGGTTTGGCGGAGGCCCCTCGCGGGGCTCTCGCCCCTCCCAAAGACAATGACGGCGGCCTCGTTGGACCCCCGGTACACTGAGTTCTTCACGGGACACGTACTGGAGTAAGGGTGCGCGGGGCACGGTCTGCCTCCCCTTCCAGGGAGAATTTATTTACAAGGTTGACCTCGGATCAGGTAG
>291165378; Mycoleptodiscus indicus strain UAMH 8520 18S ribosomal RNA gene, partial sequence; internal transcribed spacer region 1 and 5.8S ribosomal RNA gene, complete sequence; and internal transcribed spacer region 2, partial sequence
TAAAAGTCGTAACAAGGTTTCCGTAGGTGAACCTGCGGAAGGATCATTACAAGTTGAAACGGTTGCCCTCGCGGTGACCGGTTCTTCAAACCTCTGCGTACCAAACCTTTCAGTTGCCTCCGGCGGCCCTGGGCCGACGCGGCGCGCGACCTCCCCTTCGCGGGGGGGCCGCTCCTCGCGGCGGACCACCCGCCGGGCGGTCATAAACAAAACCTTTTTGTCGAGATGGCATCGTCTAATTTCTTCATAACAAAATATGAAATACAACTTTTAACAATGGATCTCTTGGCTCCGGCATCGATGAAGAACGCAGCGAAATGCGATAACTAGTGTGAATTGCAGATTTCAGTGAATCATCGAGTCTTTGAACGCACATTGCGCCTCTTGGTATTCCTCGAGGCATGCCTGTTCGAGCGTCGTTACGCCCCTCAAGCGCAAGCTTGGTGTTGGGGATCGCCCCTGAGATACGGCGGCGGCCCTTAAATGCATCGGCGGTGCTGGTGTCAGCCCGGAGCGCAGCAGACATGCGGCTTCCAGGCGACCACGCGCCCGCCGGACAACGACCCGACTTTCAAACGTCGACCTC
>17017176; Saccharicola taiwanensis strain ATCC 24399 18S ribosomal RNA gene, partial sequence; internal transcribed spacer 1, 5.8S ribosomal RNA gene, and internal transcribed spacer 2, complete sequence; and 26S ribosomal RNA gene, partial sequence
CATTAATTACGCAAGCTATAGCCCCTTCGGGGGTTATTGCACCTACCCTTTGTCTACGTGTACCTCTTGTTGTTTCCTCGGCAGGCTTGCCTGCCGCTGGGACCCCTTAAACCCTTGTATTTACAGTATGAAAATCTCTGATAACCATTTAAATTATTACAACTTTCAACAATGGATCTCTTGGTTCTGGCATCGATGAAGAACGCAGCGAAATGCGAAAAGTAGTGTGAATTGCAGAATTCCGTGAATCATCGAATCTTTGAACGCACATTGCGCCCCTCGGTATTCCGTGGGGCATGCCTGTTCGAGCGTCATTTACACCCTCAAGCTCTGCTTGGTGTTGGGCGTCTGTCCCGTTTTATGCGCGGACTCGCCCCAAAGTCATTGGCAGCGGTCGTGCCAGCTTCTCGCGCAGCACATTTGCGTTTCTTGAAGTTTGGTGGATCAGCGTCCAGTAAGCTATTTTATGACTTGACCTCGGATCAGG
>257222544; Parmelinella aff. wallichiana 3132 18S ribosomal RNA gene, partial sequence; internal transcribed spacer 1, 5.8S ribosomal RNA gene, and internal transcribed spacer 2, complete sequence; and 28S ribosomal RNA gene, partial sequence
GGTGAACCTGCGGAAGGATCATTATTGAGAAGGGGCTCCGTGCCCCCGGGGCTTCGGCCCTGTACTCTTCACCCCTTGCGTATCTACCACGTTGCTTTGGCGGGGAAGCCTCCCCGTCAGAGGCCTTCATAAGCTCAGTTTATCTAGTGACGTCTGAATCGCTTCTTAATTATTAAAACTTTCAACAACGGATCTCTTGGTTCCAGCATCGATGAAGAACGCAGCGAAATGCGATACGTAATGTGAATTGCAGAATTCAGTGAATCATCGAATCTTTGAACGCATATTGCGCCCCTCGGCATTCCGGGGGGCATACCTGTTCGAGCGTCATTACACCCCTCAAGCTCTGCTTGGTATTGGGCGTTCGCCCTACGGCGTGCCTTAAAATCAGTGGCGGCCCGGAGCGGCTTTGAGCGTATTGAATGTCTTACCGCTCTGAAAGACCGCCCCGCGGCCGGCCGACACATCCGACCCGGATTTCGTTTAATTGACCTCGGATCAGGTAGGATACC
>88186653; Himantormia deusta voucher US 10257 (C) internal transcribed spacer 1, 5.8S ribosomal RNA gene, and internal transcribed spacer 2, complete sequence
CCGAGAGAGGGGCCTCGCGCCCCCGGGGGTTTCGGCCCTCGACTCTTCACCCATTGTCTACTTACCTTTGTTGCTTTGGCGGGCCCCGGGGTTCGCCCCGCGTCGGCTTCCGGGCTGGCCAGCGCCCGTCAGAGGCCCATCCAATCTCGTTTGATCAGTGACGTCCGAGTACCAGATATAACAGCATAAAACTTTCAACAACGGATCTCTTGGTTCCAGCATCGATGAAGAACGCAGCGAAATGCGATAAGTAATGTGAATTGCAGAATTCAGTGAATCATCGAATCTTTGAACGCACATTGCGCCCCTCGGCATTCCGGGGGGCATGCCTGTTCGAGCGTCATTGCACCCTTCAAGCGTAGCTTGGTATTGGGCCCTCGCCCCTGCGGCGTGCCCGAAAAGCAGTGGCGGTCCGGTGGGGCTTTAAGCGCAGTAGAATCTCATCCCGCTTTGAAGGCTCCCGTCGCGGCCGGCCAGTCGACCCCTCATCACTTCAATGA
>25988387; Neofusicoccum protearum strain STE-U 4387 internal transcribed spacer 1, partial sequence; 5.8S ribosomal RNA gene and internal transcribed spacer 2, complete sequence; and 25S ribomsomal RNA gene, partial sequence
AGCTCCGGCTCGACTCTCCCACCCCATGTGTACCTACCTCTGTTGCTTTGGCGGGCCGCGGTCCTCCGCACCGGCCTCCCTCAGGGGGCTGGCCAGCGCCCGTCAGAGGACCACAAAACTCCAGTCAGTGAACGTCGCAGTCTGAAAAGCAAGTTAATGAACTAAAACTTTCAACAACGGATCTCTTGGTTCTGGCATCGATGAAGAACGCAGCGAAATGCGATAAGTATTGTGAATTGCAGAATTTAGTGAATCATCGAATCTTTGAACGCACATTGCGCCCCTTGGTATTCCGAGGGGCATGCCTGTTCGAGCGTCATTTCAACCCTCAAGCTCTGCTTGGTATTGGGCTCCGTCCTCTACGGACGCGCCTCAAAGACCTCGGCGGTGGCGTCTTGCCTCGAGCGTAGTAGAAAACACCTCGCTTTGGAGCGCACGGCGTCGCCCGCCGGACGAACCTTTGGATCTTTCTCAAGGTTGACCTCGGAT
>17226286; Parmeliopsis ambigua Tehler 8108 internal transcribed spacer 1, partial sequence; 5.8S ribosomal RNA gene, complete sequence; and internal transcribed spacer 2, partial sequence
CGTGCTCCCGGGGGTTCCGGCCCCTAACTCTTCACCCATTGTTTATCTACCTTTGTTGCTTTGGCGGGCCACGGGGCTTCCCGCGCTGGCTCTCGGGCCGGCGAGCGCCGTCAGAGGCCCATTAAATTCTGTTTATTAGTGTTGTCCGAGTAAAAACATAAATAAGTAAAAACTTTCAACAACGGATCTCTTGGTTCCAGCATCGATGAAGAACGCAGCGAAATGCGATAAGTAATGTGAATTGCAGAATTCAGTGAATCATCGAATCTTTGAACGCACATTGCGCCCCTCGGTATTCCGGGGGGCATGCCTGTTCGAGCGTCATTACACCCCTCAAGCGTATTGGTATTGGGCTTCGCCTGCGGCGTGCCCGAAAGTTAGTGGCGGTCCGGTGTGACTTTAAGCGTAGTAAATACAAATCCCGCTCTGAAAGTTCACGCTGCGGCCTGC
>34369078; Microglossum viride 18S ribosomal RNA gene, partial sequence; internal transcribed spacer 1, 5.8S ribosomal RNA gene and internal transcribed spacer 2, complete sequence; and 28S ribosomal RNA gene, partial sequence
TGGAAGTAAAAGTCGTAACAAGGTTTCCGTAGGTGAACCTGCGGAAGGATCATTATAGAGAACTGCCCCCGGGCAATCTCCCACCCTCTGCTTACAATACTCTGTTGCTTTGGCAGGCCCGCCCTAGGGCCGCCGGCTCCGGCTGGTCAGCGCCTGCCAGGGGACCAAAACTCGTGAATCAGTGTCGTCTGAGTGTCATTTAATAGTTAAAACTTTCAACAACGGATCTCTTGGTTCTGGCATCGATGAAGAACGCAGCGAAATGCGATAAGTAATGTGAATTGCAGAATTCAGTGAATCATCGAATCTTTGAACGCACATTGCACCCTCTGGCATTCCGGGGGGTATGCCTGTTCGAGCGTCATTACAACCCTCAAGCCTTGCTTGGTGTTGGGTGCCACCTGTCACAGGTGCCCTCAAAATCAGTGGCGGTGCGGCCTGGCTTCAAGCGTAGTAACTCTTCTCGCTCCGGAGCCCAGGCGGCATACCTGCCAACAACCTCAAACACATCAAAGGTTGACCTCGGATCAGGTAGGGATACCCGCTGAACTTAAGCATATCAATAAGCGGAGGA
>255966077; Elderia arenivaga voucher OSC:111751 18S ribosomal RNA gene, partial sequence; internal transcribed spacer 1, 5.8S ribosomal RNA gene, and internal transcribed spacer 2, complete sequence; and 28S ribosomal RNA gene, partial sequence
GGTTTCCGTAGGTGACCTGCGGAGGATCATTAATGAAAATGCTACTTTTCATTTGGCCTATCCAATACCCTTTGTATAAACTACCTTGTTGCTTCCATTGGACCGGTCTATATAAATTTTTGTAGTATCACTAAAATTTGACCCTGTTCGGATTGACCCTTTAGTTTTTACTTTTCTCAAGTAAGAACTAGAGAGTGCCAATGGATAGCCAAAGTTAAAAAAACTCTAAAGTAGAAAAATTGCTGTTCAAAGTCTGAAAATATAGTAAATTAATATGATAAAACTTTCAACAACGGATCTCTAGGCTCTTGCATCGATGAAGAACGCAGTGAAATGCGATACGTAATGTGAATTGCAGAATCTCGTGAATCATTGAATCTTTGAACGCATATTGCGCCTTATGGTATTCCATAGGGCATGCCTGTCTGAGCGTCAGCTTCCCCTTCTCTCAAGTCTTTATATTTTATATATAGACTTAGACTACTTTAGATAAGCTATACTTTTTAGTTTAATAGCTATCTATAAATATATAGGCAGAATGGATACTTTTCCAGACTGAACGTCATAATATAATTATAACAAAACGTTTATATGGAGTATCTATACTTGCCTTTAACCCACTTACTCTTTATTTGGGTGACCTCAGATCAGGTAGG
>65330195; Digitodesmium bambusicola CBS 110279 18S ribosomal RNA gene, partial sequence; internal transcribed spacer 1, 5.8S ribosomal RNA gene, and internal transcribed spacer 2, complete sequence; and 28S ribosomal RNA gene, partial sequence
TTCCGTAGGTGAACCTGCGGAAGGATCATTACATAATGCGCCATACCTACCGGTTCGCCCCGGTAGGCATAGCCCAGCCTATCCTTGCCTATTGCTACCCTTTGTAAATCCCTCGGCAGGTACGCCTGCCGCCGGGACCCCTAAACTCTTGTGTATGAAAGCATCCAAAACATTCTGAATCCAAAAATCGAATTACAACTTTCAACAATGGATCTCTTGGTTCTGGCATCGATGAAGAACGCAGCGAAATGCGATAAGTAGTGTGAATTGCAGACTTTAGTGAATCATCGAATCTTTGAACGCACATTGCGCCCCTTGGTATTCCATTGGGCATGCCTGTTCGAGCGTCATTTTACCATCTCAAGCACTGCTTGGTGTTGGGCGTTTGTTCGCGAAATCAGCGCGGACTCGCCTCAATATCATTGGCGGCGGCTCACCGGTGTCTCGCGCAGCACTTTGCGCTTCTTGAGGCTCTCCGGCTAGCTCGCGTCCATGAAGATTACGCATTAGGTTGACCTCGAATCAGGTAGGGATACCCGCTGAACTTAAGC
>3037061; Sepedonium laevigatum strain S88 18S ribosomal RNA gene, partial sequence; internal transcribed spacer 1, 5.8S ribosomal RNA gene and internal transcribed spacer 2, complete sequence; and 28S ribosomal RNA gene, partial sequence
TCCGTAGGTGAACCTGCGGAGGATCATTACCGAGTTTACAACTCCCAAACCCCATGTGAACCTACCACTACGTTGCTTCGGCGGGATGCCCCGGGCGCGGGCCGCAAGGCCTCAGCCCCGGAACCAGGCGCCCGCCGGAGGCCCAAACCAAACTCTTGTTTTTATAGAATCTTCTGAGTGGCCTTTTAGGCAACAAATGAATCAAAACTTTCAACAACGGATCTCTTGGTTCTGGCATCGATGAAGAACGCAGCGAAATGCGATAAGTAATGTGAATTGCAGAATTCAGTGAATCATCGAATCTTTGAACGCACATTGCGCCCGCCAGCATTCTGGCGGGCATGCCTGTTCGAGCGTCATTTCAACCCTCAAGCCCCCCCGGGGGCCTGGTGTTGGGGACCGGCCCCGCCCCGTCGCGGGTCGCCGCCCCCTAAATTCAGTGGCGGTCCTGCCGCAGCCTCCTCTGCGTAGTAGCTTTTGAAACCTCGCACCGGAGAGCGGCTCGGCCACGCCGTTAAACCCCAACTTTCTAGAGTTTGACCTCGGATCAGGTAGGAATACCGCTGAACTTAAGCATATCAATAAGCGGAGGA
>12406814; Amauroascus purpureus 5.8S rRNA gene, internal transcribed spacer 1 (ITS1) and internal transcribed spacer 2 (ITS2), strain IFO 32622
AAGGATCATTACCAGTGCTTAGAACCGCGTGGTCTCCCGTGCTCTTGCGCGCGGACCACGCTGGGTCAAGCTCCACCCGTGAACACTGAACCTCATGTTGCCTTGGCGGGCCCGCCGGCTCCCGGCCGCCGGGGGATGGACTGCGCTCGCGCCCGATCCGCCCCGGGCCCGTGCCCGCCAACGGAGAAACTGAACTTCTGGAGATATTGGCAGTCTGAGTGATTATTGAATCATCAAAACTTTCAACAACGGATCTCTTGGTTCCGGCATCGATGAAGAACGCAGCGAAATGCGATAAGTAGTGTGAATTGCAGAATTCCGTGAATCATCGAATCTTTGAACGCACATTGCGCCCCCTGGTATTCCGGGGGGCATGCCTGTCCGAGCGTCATTGCAACCCTCAAGCGCGGCTTGTGTGATGGACCGCCGTCCCCCCGGGGACGGGTCCGAAAGGCAGTGGCGGCGACCTGTGGGTGCCTGAGTGAATGGGTGACTGTTCCGCTCAAGAGGCCCCGGCGGGCGCCGGCCGAACCGATGACTCTTTATCCGGTTGACCTCGGATCAGGTAGGAGTACCGCTGAACTTAAGCATATCAATAAGCG
>315435042; Rhynchosporium agropyri haplotype H13 18S ribosomal RNA gene, partial sequence; internal transcribed spacer 1, 5.8S ribosomal RNA gene, and internal transcribed spacer 2, complete sequence; and 26S ribosomal RNA gene, partial sequence
CAGCGCGACAGTAAAGAATGCTGACCGTATGCAAGTCAGTCCTGCTGGCAACACGATCGAATTGCGGGAACGTCCTAAAGCTCAACCTACTCCCTGCCCCTGAAAGGGGGCAGCATAGTCATAATGGCGGAGATGTACAATGGATAATCCGCAGCGAAGACCCTACAGCGCAAGCCACGGGTATCGTTCACAGACTAAGTGATTGTGGGTAGCGTGCTACTTAAGATATAGTCGGGCCCTGACCGAAAGGCCAGGGAAAAACGTCCGTAGGTGAACCTGCGGAAGGATCATTAATAGAGCAATGAACAGTCGGCGCCCTGGGAGAAATCCTGGGGGCTACCCTACTTCGGTGGGGTTTAGAGACGTCAGGCCGCTCGAAGAAGCCTGGTTCAGACCTCCACCCTTGAATAAACTACCTTTGTTGCTTTGGCAGGCCGCCTAGCGCCAGCGGCTTCGGCTGCTGAGTGCCTGCCAGAGGACCACAACTCTTGTTTTTAGTGATGTCTGAGTACTATATAATAGTTAAAACTTTCAACAACGGATCTCTTGGTTCTGGCATCGATGAAGAACGCAGCGAAATGCGATAAGTAATGTGAATTGCAGAATTCAGTGAATCATCGAATCTTTGAACGCACATTGCGCCCTCTGGTATTCCGGGGGGCATGCCTGTTCGAGCGTCATTATAACCACTCAAGCTCTCGCTTGGTATTGGGGTTCGCGTCCTCGCGGCCCCTAAAATCAGTGGCGGTGCCTGTCGGCTCTACGCGTAGTAATACTCCTCGCGATTGAGTCCGGCTGGTCTACTTGCAAACAACCCCCAAATCTTTACAGGTTGACCTCGGATCA
>32394762; Pseudeurotium zonatum CBS 329.36 internal transcribed spacer 1 and 5.8S ribosomal RNA gene, complete sequence; and internal transcribed spacer 2, partial sequence
AAGAGACGTTGCCCTTCGGGGTATACCTCCCACCCTTTGTTTATTATACCTTTGTTGCTTTGGCGGGCCCGTCCTCGGACCACCGGCTTCTGCTGGTCAGTGCCCGCCAGAGGACCTAAAACTCTGTTTGTTAATATTGTCTGAGTACTATATAATAGTTAAAACTTTCAACAACGGATCTCTTGGTTCTGGCATCGATGAAGAACGCAGCGAAATGCGATAAGTAATGTGAATTGCAGAATTCAGTGAATCATCGAATCTTTGAACGCACATTGCGCCCCCTGGTATTCCGGGGGGCATGCCTGTTCGAGCGTCATTACAACCCTCAAGCTCTGCTTGGTATTGGGCTCTGCCGGTCCCGGCAGGCCTTAAAATCAGTGGCGGTGCCATTCGGCTTCAAGCGTAGTAATTCTTCTCGCTTTGGAGGACCGGGTGTGTGCTTGCC
>28188942; Golovinomyces cichoracearum genes for 18S rRNA, ITS1, 5.8S rRNA, ITS2, 28S rRNA, partial and complete sequence, isolate: MUMH676
GCGGAAGGATCATTACAGAGCGTGAGACTCGGCCCGGGCGTGTCCCGCGTGTCGAGTCGACCCTCCACCCGTGTTGACTTTATCTGTTGCTTTGGCGGACCAGGTGCCTGGCGCCGACCGGCTGCGTGCTGGCTCGTGTCCGCCAAAGACCCAACCTAACTCGTGTTGTCGTGTAGTCTGAGGAAGAAATATTGAATTGTTAAAACTTTCAACAACGGATCTCTTGGCTCTGGCATCGATGAAGAACGCAGCGAAATGCGATAAGTAATGTGAATTGCAGAATTTAGTGAATCATCGAATCTTTGAACGCACATTGCGCCCCTTGGTATTCCGAGGGGCATGCCTGTTCGAGCGTCGTCACACCCCCTCAAGCCGCGCCGTGTGTGTGGCTTGGTGTTGGGGCTCGTCCGTCGGGCGGCCCTTAAAGACAGTGGCGGTGCCGTTGTGGTCTCTACGCGTAGTACGATTCTCGCGACAGAGCGGCAGCGGCGGCTTGCCAATCAATCCTTTCTTTTTAAAGGTTGACCTCGAATCAGGTGGGGATCCCGCCTGA
>4808431; Sarcinomyces petricola 5.8S rRNA gene and internal transcribed spacers 1 and 2 (ITS1, ITS2), strain CBS 600.93
ATCATTACCGAGTTAGGGTTTCCCCTCCAGGAGCCCGACCTCCCAACCCTTTGTCTAATTTACCTTGTCGTTGCTTCGGCGGACCGGTTGACCAACTGGTCTTGACCGCCGGGGGGGCTTCCCCCCCCTGGAGAGCGTCCGCCGACGGCCCAACCACAAAACTCTTGTACCAAACCATGTCGTCTGAATGTACTTGATTAAGAATCAAAAAACAAAACTTTCAACAACGGATCTCTTGGTTCTGGCATCGATGAAGAACGCAGCGAAATGCGATAAGTAATGCGAATTGCAGAATTTCCGTGAGTCATCGAATCTTTGAACGCACATTGCGCCCACTGGTATTCCGGTGGGCATGCCTGTTCGAGCGTCATTATCCTCCCTCAAACCCCGGGTTTGGTGTTGGACCCAAGTTGTGCATCTGAACAACTGGTCTCAAAGACAATGACGGCGTCCGTGGGACCCTCGGTGCAACGAGCTTTCAGGAGCACGCGTCGAGTTTAAAGGACCTTCCGGGCCGGTCTCCTTTACATCTTTATTTACAAGGTTGACC
>384369489; Pneumocystis jirovecii isolate Pj-47 internal transcribed spacer 1, partial sequence; 5.8S ribosomal RNA gene, complete sequence; and internal transcribed spacer 2, partial sequence
CGTAGGTGAACCTGCGGAAGGATCATTAGAAAATTCAGCTTAAACACTTCCCCAGTGTTTTAGCATTTTTCAAACATCTGTGAATTTTTTTTTTGTTTGGCGAGGAGCTGGCTTTTTTGCTTGCCTCGCCAAAGGTGTTTATTTTTAAAATTTTAAATTGAATTTCAGTTTTAGAATTTTTTAAAAACTTTCAACAATGGATCTCTTGGCTCTCGCGTCGATGAAGAACGTGGCAAAATGCGATAAGTAGTGTGAATTGCAGAATTTAGTGAATCATCGAATTTTTGAACGCATCTTGGCCTCCTTAGTATTCTAGGGAGCATGCCTGTTTGAGCGTTATTTTTAAGTTCCTTTTTTCAAGCAGAAAAAAGGGGATTGGGCTTTGCAAATATAATTAGAATAAAATATTTATATGCATGCTAGTCTGAAATTCAAAAGTAGCTTTTTTTCTTTGCCTAGTGTCGTAAAAATTCGCTGGGAAAGAAGGAAAAAAGCTTTTATATAGATACAAGAATTTTAATCCCAAATCAGGCAGGATCACCCGCTGAAC
>8980702; Phyllachora vulgata internal transcribed spacer 2, complete sequence
TGTGAATCATCGAATCTTTGAACGCACATTGCGCCCGCCAGTATTCTGGCGGGCATGCCTGTTCGAGCGTCATTTCAACCCTCAAGCCCGCTGCGCGCTTGGTGTTGGGGACCGGCTCGCCCGCCTCGCGGCGGCGGCCGCCCCTGAAATGAATCGGCGGTCTCGTCGCAGCCTCCTTTGCGTAGTAACACACCACCTCGCAACCGGGAGCCGCGGCGCGGCCACTGCCGTAAAACGCCCAACTTCTCCACGAGTTGACCTCGAATCAGGTAGGACTACCCGCTGAACTTAAGCTATCAATAAGCGGAGGAA
>343482707; Archaeorhizomyces finlayi internal transcribed spacer 1, 5.8S ribosomal RNA gene, and internal transcribed spacer 2, complete sequence
ACGAATGGCCTTTGGCCTTCGACCTTGTAAACCCGTGGAAGGAAGATTGCTTCGGCGCCTTTGGCGCCCGGTCTATGCCGTAAAGCATTGGTCTGAATCAAACATAAGTTTAAAACTTTCAACAAAGGATCTCTTGGCTCTCGCATCGATGAAGAACGCAGCGAAGCGCGAAATGTAGTGTGAATCGCAGAAAATTGTGAATCATCGAATCTTTGAACGCACATTGCGCCTCCTTTCCGGGAGGCATGCCTGTCTGAGCGTCGTTTAAACCATAGCCCCCAAAAGGGTCTGTCTTGGGCATCGCCTTTGGGCGTAGCCTCGAAGCGATTGGTCTGAAGAGCGGATGAAATCCATTAGGACGGACCGTTCTGCGACCTTAAACTTTGA
>169667427; Melanconis carthusiana strain CBS121083 internal transcribed spacer 1, 5.8S ribosomal RNA gene, and internal transcribed spacer 2, complete sequence
TCATTGCTGGAACAAACGCCCTCACGGGTGCTACCCAGAAACCCTTTTGTGAACTTATACCATAAACATGTTGCCTCGGCAGTGGCTGGGCTCCTCGGGAGCCCCCAGTACTCCTCGTAGTGCTGGAGCAGGCCGGCCGGTGGCCCTATAAACTCTTGTTTGTACAGTGTCTCTTCTGAGTAAAACAACTATAAATGAATCAAAACTTTCAACAACGGATCTCTTGGTTCTGGCATCGATGAAGAACGCAGCGAAATGCGATAAGTAATGTGAATTGCAGAATTCAGTGAATCATCGAATCTTTGAACGCACATTGCGCCCGCTGGTATTCCAGCGGGCATGCCTGTTCGAGCGTCATTTCAACCCTCAGGCCTCGCCTGGTGTTGGGGCACTACCTGTCAAAGGGTAGGCCCTGAAATTCAGTGGCGGGCTCGCTAGAACTCTGAGCGTAGTAATTCTACCTCGCTTCGGAAGGACTAGCGGTGCTTCTAGCCGTAAAACCCCCCCATTTTCTGAAAGTTGACCT
>339787149; Reddellomyces donkii voucher AH7156 18S ribosomal RNA gene, partial sequence; internal transcribed spacer 1, 5.8S ribosomal RNA gene, and internal transcribed spacer 2, complete sequence; and 28S ribosomal RNA gene, partial sequence
GTAGGTGAACCTGCGGAAGGATCATTAAGAAAAGTAATCTGTAGACATCGCCCGGAGAGGGGAGGTCAAAATCCCCTTTTCCCGGTGCCCCTACCACACCCAAACCGTGTACCAAACCATGTTGCTTCCCCAGCCCCGCAGGGAGACCTGCCCGGCATTGGCCCCCGGCTTCGACCGAGGGCCTGCCAGCCGTGGGCTGGGAGAAGGGCCTGAACTTGTATGTTCTAAAACCCCTCACCCAAAACAGCCTGAAGAGGAGAAGTCTGACCCATGGCGTTTGCGCCAACCGTTTTGTTACAACATACTTAAAACTTTCAACAACGGATCTCTTGGTTCTCGCATCGATGAAGAACGCAGCGAAATGCGATAAGTAATGTGAATTGCAGAATTCAGTGAATCATCGAATCTTTGAACGCACATTGCGCCCCAGGGCATTCCTTGGGGCATGCCTGCTCGAACGTCACGTAGAAAACCCCCTCACAAGCATTTGTGGTGCTGACGGATGTGGCTCGGCCCCCCTAATTTGGGGGGGGCCCCACCCCGTTGAAATTGATCCGGCGGACGCAACCCTCCTCGCCCAAACTGGCTTAGTAATGCTCGACGCCTAGTCGACCAGCCAGGAGTAGGGGTTGACGTCTCGCCCGCAACAATGGACCCCCTCCATCCGTCAGGATGAGGAAACCTTAGGGTTGACC
>353468847; Boreoplaca ultrafrigida strain B-4 internal transcribed spacer 1, partial sequence; 5.8S ribosomal RNA gene, complete sequence; and internal transcribed spacer 2, partial sequence
ACATTACCGAGACAGGGTCTCTCAGGCCCCAACCTCCCACCCTTTGTGAACGATACCTTCTTTGCTTTGGCGGGCCCGCTGGGCAGAACCACCGTTGGCCCCGGCTGACCAGTGCCCGCCGGAGTCCCCCGAGACCCTGTTTTACCGGTGGCGTCTGAGTGCTATTCCATAGCTTAAACAAAAAAACTTTCAACAACGGATCTCTTGGTTCCGGCATCGATGAAGAACGCATCGAAATGCGATAAGTAATGTGAATTGCAGAAATCAGTGAATCATCGAATCTTTGAACGCACATTGCGCCCCTCGGTATTCCGAAGGGCATGCCTGTCCGAGCGTCATTACACCCCTCAAGCACTGCTTGACGCTGGGCCTCGTCCCGCGGGACGTGCCTGAAAGTGAGTGGCGGTGCGGCCTGACTCCAAGCGCAGTAACTACATGCATTCGCTTCGGGAGCCTCCAGGACGGGCCGGCCAGACAACCTCTGGATCTCCGATGGCTGACCTCGGATCAGGTAGGGATACCCGCTGAACTTAAGCATACATAA
>309273392; Lobaria pulmonaria isolate MO1/01 internal transcribed spacer 1, partial sequence; 5.8S ribosomal RNA gene, complete sequence; and internal transcribed spacer 2, partial sequence
TCGAGAGGGGCGTCAGCCTCGGGGGGTTTCCGCCCCCAACTCTTTACCCTGTGGCTACACGGTCCGTGTTGCTTTGGCGGTTAAATCGCCGCCAGAAACCCTCCAAAACTCTGATATCATGTGTGGTCCGAGTCATATTCAATAACTAAAACTTTCAACAACGGATCTCTTGGTTCTGGCATCGATGAAGAACGCAGCGAAATGCGATAAGTAATGTGAATTGCAGAATTCAGTGAATCATCGAATCTTTGAACGCACATTGCGCCCCTTGGTATTCCGAGGGGCATACCTGTTCGAGCGTCATTACACCCCTCAAGCGTGGCTTGGTGTTGGGCTCGCGTCCCCCCGGGATGGGC
>333352873; Simplicillium sp. TS44 18S ribosomal RNA gene, internal transcribed spacer 1, 5.8S ribosomal RNA gene, internal transcribed spacer 2, and 28S ribosomal RNA gene, complete sequence
GGACTTATCGAGTTATTCACTCCCAACCCTATGTGAACTTACCACTTGTTGCTTCGGCGGCGCTCCGGCGCTGCCGGGGGTATCAAACTCTTATTGTTTTTACAGCATTATCTGAGTGGCCGAAAGGCAAAAAACAAATGAATCAAAACTTTCAACAACGGATCTCTTGGTTCTGGCATCGATGAAGAACGCAGCGAAATGCGATAAGTAATGTGAATTGCAGAATTCAGTGAATCATCGAATCTTTGAACGCACATTGCGCCCGCCAGCATTCTGGCGGGCATGCCTGTTCGAGCGTCATTTCAACCCTCGAGCCCGACTCTTCGGAGGACGGCCCGGTGTTGGGGACCGGCAGACTGCCCCGCGCCTCCGGGCGTGGGACGCCGCCCCCGAAATTTAGTGGCGGCCCTTCGAGGCGACCTCTGCGTAGTAACTTACCTCGCACTGGGAAAATCGAAGCGGCCACGCCGTAAAACACCCAACTATTTTAAGGTTGACCTCGAATCAGGTAGGACTACCCGCTGAACTTAAGCATATCAATAAGCGGAAGAAT
>20126769; Meloderma desmazieresii internal transcribed spacer 1, partial sequence; 5.8S ribosomal RNA gene and internal transcribed spacer 2, complete sequence; and 28S ribosomal RNA gene, partial sequence
TTTACCACACGTAGTTGCCTTGGCGCACCGCGCCAGTGGATCGAAACTCCTGAATCATTGCCGTGTGAGTACTATATAATAGTTAAAACTTTCAACAACGGATCTCTTGGTTCTGGCATCGATGAAGAACGCAGCGAAATGCGATAAGTAATGTGAATTGCAGAATTCAGTGAATCATCGAATCTTTGAACGCACATTGCGCCTCCCGGTATTCCGGGGGGCATGCCTGTTCGAGCGTCATTACAACCCTCAAGCTCTGCTTGGTGTTGAGCCCGCCCCGCTTACCCGGGGCTCGCTTCAAAATCAGTGGCGGCCGCCGTCCGACCTTCAGCGCAGTAATGCTCGTCGCTGGTAGGGAAGGGCAGCAAGGGCCGTCATCCAACCCCCACACACACAAGGTTGAC
>46401333; Haloguignardia irritans biotype Pigeon Point 7b, San Mateo, California 18S ribosomal RNA gene, partial sequence; internal transcribed spacer 1, 5.8S ribosomal RNA gene, and internal transcribed spacer 2, complete sequence; and 28S rDNA gene, partial sequence
CTTGGTCATTTAGAGGAAGTAAAAGTCGTAACAAGGTCTCCGTTGGTGAACCAGCGGAGGGATCATTATTGAATGAAAAAAACTTTTCAACCCTTCTGTGGATCTGTAAAACGTTGCCTCGGTAGACTAGTCTACCGCAGGCCTATTATAAACTCTTATTAAATATACTTCTTATTATATAGTTTTGAAATAAGTTAAAAACTTTCAGCAACGGATCTCTTGGCTCTGGCATCGATGAAGAACGCAGCGAAATGCGATATGTAATGTGAATTGCAGAATTCAATGAATCATCGAATCTTTGAACGCATATTGCGCCTGCCGGTACTCCGGCGGGCATGCCTGTTCGAGCGTCATTAAACTATTCCTCGGGCCTTTCTATCAGTACTTGGTGTTAGGCCCGCTGTTGGGGCACCGGTGGTTATTATAACCCCCGTGTTCTTAAAAATAACTGCAGATACTTGCGAGCTTCCCAGCGTAGTAATTAAACACTCGTTGATGGATAAGACTCAGGTATATTGCTTAACCAAATTTTTTTGAATTTGACCTCGGATCAGGTAGGATTACCCGCTGAACTTAAGCATATCAATAAGCGGAGGAAAAGAAACCAACAGGGATTGCCTTAGTAACGGCGAGTGAAGCGGCAACAGCTCAAAT
>315248954; Schizoxylon albescens clone L559 18S ribosomal RNA gene, partial sequence; internal transcribed spacer 1 and 5.8S ribosomal RNA gene, complete sequence; and internal transcribed spacer 2, partial sequence
TGGCGAGGAGCGTCAAGCGCTGGAACTGCCCGCTGACCTGCCATTCATTGGTGGTTAGCAGAAGAACCAGCAGCCGTACACTGTTACGGTCCACAGACTAAGTACGCCCCGTCGATAAAACATCGATTATGATATAGTCGGCTCCACGAACGAATCACGTGGAATTTANTGAGGTGAACCTGCGGAAGGATCATTAATAGAGACATGGACGCCCTGGATACTGGAAGCAATTCCACTGGGGCGCACAACTCTCCACCCATTGCTTGTTATTCTTAGTTGCTTTGGCGGGTCGTGGCTTCGGCCCCGCTGGCTTAGGCTGGCGAGCACCCGCCAGAGATCACAACCAAAACTCTTGAAGTAAAACTTTGAAGTCTGAAAAAAACTATTAAAATAGCCTAAAACTTTCAACAACGGATCTCTTGGTTCTGGCATCGATGAAGAACGCAGCGAAATGCGATAAGTAATGTGAATTGCAGAATTCAGTGAATCATCGAATCTTTGAACGCACATTGCGCCCCTTGGTATTCCGAGGGGCATGCCTGTTCGAGCGTCATTTACACCCCTCAAGCTAAGCTTGGTATTGGGTGGTTGCCTCCCGGGGCAACTCCCGAAATGTAGCGGCGGTGCAGCCAGACTCCCTAGCGCAGTGACTTTTCAATCTCGCTACAAGGAGCTCGGTGGGTTACTGGCCGGACAAGGCCNCCAATTTTTAAG
>188012458; Lulworthia sp. NIOCC 9V internal transcribed spacer 1, partial sequence; 5.8S ribosomal RNA gene, complete sequence; and internal transcribed spacer 2, partial sequence
ATTACTGACAAAAAAAAACCGCATGGCTTTTCTTTGCCTGCAACCGCCCTCGCTGCGGTGGTTGCCTCTCCCCGAGGCCCCCGCATGCGCGAGTCGCAAAAACAACTAAAACCTTCTGAACGCGAGTCTGAGTGGCTTCCACGGCCGGAAATAAAACAACGGTCAAGTACAACCTTCAGCAACGGATCTCTTGGTTCTGGCATCGATGAAGAACGCAGCGAATTGCGATACGTAGTGCGAATTGCAGAATTCCGCGAGCCATCGAATCTTTGAACGCACATTGCGCCCGCCGGCATCCCGGCGGGCATGCCTGTCCGAGCGTCGTCACGCACGACGCAGCCTCGGCTTTTTTTATGGCCGGCGTTGGCGCTCTGCAGTTTGCTGATAGTAAAACTGCCGGACGCCCAAATCCATTGGCGGACGTTCCGCCCCGTCCCCAGGCGCAGTAGCATCAAGTCTCGCCGCGGGCGACGGGGGAGCGAGCCCCCTCGAACACGTATTTTTTTTTAGTAATGCGACCTCGGATCAGGTAGGACTACCCGCTGA
>260595323; Labyrinthomyces varius voucher KM98067 internal transcribed spacer 1, partial sequence; 5.8S ribosomal RNA gene, complete sequence; and internal transcribed spacer 2, partial sequence
GAAGTAAAAGTCGTAACAAGGTTTCCGTAGGTGAACCTGCGGAAGGATCATTAAAAGAAAAATGTAACCTGTAGATGCAGCAGGAGAGGGGGGGTCAGATCCCCTTTTCCCAGCGGGCTACGAAACACCAAACCGCGTACCTAACCATGTTGCTTCCCCGGACCCGCAGGGCGACCTGCCCGGCGCTGGGCCCCCCCGTGCTGGGGGGACGTGCCGGCCGTGGGCCGGGAGAAGGGTCGGAATGTAGTTTCCTGAAAAAACCCACCAACCAGCCCCAAGATGTGGAGTCTGACGTCGGCCCTGGTGCCGTCGGTTTTGTTTTTGACACAGTTAAAACTTTCAACAACGGATCTCTTGGTTCTCGCATCGATGAAGAACGCAGCGAAATGCGATAAGTAATGTGAATTGCAGAATTCAGTGAATCATCGAATCTTTGAACGCACATTGCGCCCCAGGGCATTCCTTGGGGCATGCCTGCTCGAGCGTCACATAAAAGCCCCCTCACGAGCATTCGTGGTGTTGGCGATTGTGGCAGCCCCCCCCTCGATGGGGTGGGGGCCCACTCCGCTGAAATGGATCAGGCGGACGCAACCCTTCTCGCCCACTGGCTTAGTAAAACCGACCTCGAGTCGACCAGCCAGGAGTTTGGTGGCGTCTTGCCCGCAACGAAGGACCCCCCCCCTCCTCCATGGAGTTGAGAAACCTGGGTGACCTC
>354620295; Ulocladium sp. XAE_074 18S ribosomal RNA gene, internal transcribed spacer 1, 5.8S ribosomal RNA gene, internal transcribed spacer 2, and 28S ribosomal RNA gene, region
AGCGGGCTGGACTCCCCCCAGCAGTGCGTTGCTTTGCGGCGTGCGCTGTTGGGGCCAGCCTTGCTGAATTATTCACCCGTGTCTTTTGCGTACTTCTTGTTTCCTTGGTGGGTTCGCCCACCACAAGGACAAACCATAAACCTTTTGTAATTGCAATCAGCGTCAGTAACAATAATAATAATTACAACTTTCAACAACGGATCTCTTGGTTCTGGCATCGATGAAGAACGCAGCGAAATGCGATAAGTAGTGTGAATTGCAGAATTCAGTGAATCATCGAATCTTTGAACGCACATTGCGCCCTTTGGTATTCCAAAGGGCATGCCTGTTCGAGCGTCATTTGTACCCTCAAGCTTTGCTTGGTGTTGGGCGTCTTGTCTCCAGTTCGCTGGGGACTCGCCTTAAAGTTATTGGCAGCCGGCCTACTGGTTTCGGAGCGCAGCACAAGTCGCGCTCTCTTCCAGCCAAGGTCAGCATCCACAAAGCCTTTTTTCAACTTTTGACCTCGGATCAGGTAGGGATACCCGCTGAACTTAAGCATATCA
>89113023; Aspicilia contorta subsp. hoffmanniana clone Adiyaman internal transcribed spacer 1, partial sequence; 5.8S ribosomal RNA gene, complete sequence; and internal transcribed spacer 2, partial sequence
GGTTCCTTTAGTAACGTCGGAAGAACCATTAAAATGTTTGGGTCGCCCCACCTAACATCTGTCTCTGCATCGCCCCTTTCCTTTGTTGCTCTGTCGGGGCCTGTCAGCGCCGGCTGCAGCCGGCAGCACGCCCCTCAGCGCCCGTCCCCCCCGCCTACCTCTACTGCCTGATTTTGTAGCCTGAATAACTACCACAATAAACAATAGTTCTCATCGGCAGAGGAATCGATTAAGGTCGTCGTTAAATGACACAAGTAAAGTCAATTGCATAATTAAGTATTGCAGCAAAAATTCGAACTTCGAATTTTTGCCTTTGCATTTGCCCCGGGATTGCCTGTCCCGACGGGGGCACACCTCTTCAGGTGCGTTAGTACACCGCTC
>299835238; Faurelina indica strain CBS 126.78 internal transcribed spacer 1, 5.8S ribosomal RNA gene, and internal transcribed spacer 2, complete sequence
ACCGAGTATTGGGCGCAAGCCCGTACCCACACCCCCTGTCGACTCTCTCTGTTGCTTCGGCGGGCCGTCGTGGCTCGCCGCGCCCCCGGCCTTGGGCTGGGGTGTGCCCGCCGAAGGACCCCCCAAACGCATGGCAAACCGGCTGTCCGAGGATACATGAATCAGTCAAAACTTTCAACAACGGATCTCTTGGTTCGGGCATCGATGAAGAACGCCAGCGAAATGCGATAAGTAATGTGAATTGCAGAATTCCGTGAATCATCGAATCTTTGAACGCACATTGCGCCCGCTGGCATTCCGGCGGGCACGCCTGTCCGAGCGTCATTGCAACAATCACGCCCCGCGTGGTGTTGGGGGCCGTCGCGTCACCGCGACCCCCCCGGAACCCGTTGGCGGTGGCCCAACGCCCCGATCGTCGCGCATGTTACGACGGGGTGGGKGACCRCCCCCGTGCAACCCACCGCTACGT
>2148963; Trichopezizella nidulus rDNA internal transcribed spacer 1 and 2 and 5.8S rRNA gene
GGTGAACTGCGGAAGGTCATTACAGAGTTCATGCCCTCACGGGTAGATCTCCCACCCTTGTGTATCATATTACAGTTGCTTTAGCGGGCCACGGGACTGCCCGTACCGGCCCCGGCCGGGCGTGCCCGCTAGAGGACCCCAAACTCTGAATGTTAGTGTCGTCTGAGTACTATAAAATAGTTAAAACTTTCAACAAAGGATCTCTTGGTTCTGGCATCGATGAAGAACGCAGCGAAATGCGATAAGTAATGTGAATTGCAGAATTCAGTGAATCATCGAATCTTTGAACGCACATTGCGCCCCTTGGTATTCCGGGGGGCATGCCTGTTCGAGCGTCATTTCAACCACATCTAGCTCTGNTAGGTCTTGGGCCACGCCACCCGGCGGGCCTTAAAACCAGTGGCGGTGCCGCCAGGCTCTAAGCGTAGTAATTCTCTCGCTATAGGCCCTGGCGGATGCTGGCCAGCAACCCCAAATTTTTCAGGTTGACCTCGGATCAGGTAGGGATACCCGCTGAACTTAAGCATATCAATAAGCGG
>193297307; Gyromitra californica isolate p447i internal transcribed spacer 1, partial sequence; 5.8S ribosomal RNA gene, complete sequence; and internal transcribed spacer 2, partial sequence
TTGGTTCCCACATCGATGAAAAACGCAGCGAAATGCGATAAGTAATGTGAATTGCAGAATTCAGTGAATCATCGAATCTTTGAACGCACATTGCGCCCCCTGGTATTCCGGGGGGCATGCCTGTTCGAGCGTCATAAAAACCTCCTCCCCCTTCGGGTTTTGTTACTATCGTTGGGGGGTTTTGGCCTAATGGGATAGCGATTGGCAATTCGTTTCCCAATGTCCTAAATAAACGTAGACCCGCCTCCAGATGCGACAGCACCGAGGCCATCAACCGTGGAGTTATGGGATATATAGGCTTGCAGTAAAATGCTCACCTCTCTTCACACGCCGATGGCACGACAGTTGCAGTTGCGGGCGTAAATTGGAGCCCTTTTCAGGACCCTCGTGGCCTAGCATCCACAATACATAATTTGACCTCGGATCAGGTAGGGATACCCGCTGAACTTAAGCATAT
>298507808; Collema furfuraceum voucher MA-16260 internal transcribed spacer 1, partial sequence; 5.8S ribosomal RNA gene, complete sequence; and internal transcribed spacer 2, partial sequence
CTACCTGCGTTGCTTCGGCGGGCCGCCCCCGGCACGCCCTCCCCCGAGCCGGGGGGGGCTCTGGGGGGGCAACGGCCGCCGAAGGGCCCGTGAAACATTCTGTGTCACTGTCGTCCGAGCTTTGTCGAACCCGCAAAACTTTCAACAACGGATCTCTTGGTTCCGGCATCGATGAAGAACGCAGCGAAATGCGATAAGTAATGTGAATTGCAGAACTCAGTGAATCATCGAATCTTTGAACGCACATTGCGCCCCCCGGCACCCCCGGGGGGCATGCCCGTCCGAGCGTCATTGACCCCCTTCGAGCCCCCGGGAGNNATGCCCCCAGGGATATCTCCCCCCGGGGCCCGGCGATGGGGCGCGTCCTGCGCGGCTCTGTCCCCTAACCCCCCCGGCGGCACCCGCCCGGGGCGTAGGGCAGATAGCCCGGGACGGCCCCGAAAGTCAGTGGGCGAGGCCGGGGGCGACCTCCAGCGCGATGGCAGCCAACGAAACCCGCTGGGCATGCGTCGCCCCGGCCGCCGCCAG
>77402933; Scedosporium apiospermum 18S rRNA gene (partial), ITS1, 5.8S rRNA gene, ITS2 and 28S rRNA gene (partial), strain IHEM 14464
ATCATTACAGAGTTACTACTCCAACCCATTGTGAACCTTACCTATGTTCTGTTGCCTCGGCGGCGTCGGTCAGCGCCCCTCTGAAAAGAGGACGATGCCCCTCCCGCCGGCAGCACCAAACTCTTGAATTTTACAGCGGATTACAGTTCTGATTTGAAAACAAAAAACAAGTTAAAACTTTCAACAACGGATCTCTTGGTTCTGGCATCGATGAAGAACGCAGCGAAATGCGATAAGTAATGTGAATTGCAGAATTCAGTGAATCATCGAATCTTTGAACGCACATTGCGCCCGGCAGTAATCTGCCGGGCATGCCTGTCCGAGCGTCATTTCAACCCTCGAACCTCCGTTTCCTCAGGGAAGCCCAGGGTCGGTGTTGGGGCGCTACGGCGAGTCTTCGCGACCCCCGTAGGCCCTGAAATACAGTGGCGGTCCCGCCGCGGTTGCCTTCTGCGTAGTAAGTCTCTTTTGCAAGCTCGCATTGGGTCCCGGCGGAGGCCTGCCGTCAAACCACCTAACAACTCCAGATGGTTGACCTCGATAGGTG
>23263593; Carassea connexa internal transcribed spacer 1 and 5.8S ribosomal RNA gene, complete sequence; and internal transcribed spacer 2, partial sequence
GGGCGGTTGGTACGCCAACCCTCCCAATGATGGGAAACGCTATTGGAAGCCTTCGGGCCATCCGGTATGCGTTTTTCATCATCTCTATAACCCTATGTTTACCTACCTTAGTTGCTTTGGCGGGCCTTGAGTAGGCTATACGGCTCATGCTGGCCCCAGGCTCTGCTGCCTGGGGGCGGCTCGCGTCCGCCAGAGGTTTATAAAAATTCTGTTTTAAACGGTAATGTCTGAGTAATACTATAAATAATCAAAACTTTCAACAACGGATCTCTTGGTTCTGGCATCGATGAAGAACGCAGCGAAATGCGATAAGTAATGTGAATTGCAGAATTCAGTGAATCATCGAATCTTTGAACGCACATTGCGCCCCTCGGTATTCCGGGGGGCATGCCTGTTCGAGCGTCATTACACCTCTCAAGCATAGCTTGGTATTGGGCTTATCGCGGCCTCCCCTCTTAGAGGGTGGACGGCGTGCCTGAAAATCAGTGGCGGTCCTCTGGGATTTCGCGCGTAGTAAATATTATCCCGCGTTGGAAATAACCGATGGGCTCAGTCCAAAAAATCCCCTTATAATTTTAT
>327180393; Cliostomum griffithii genomic DNA containing ITS1, 5.8S rRNA gene, ITS2, biomaterial RBGE:EDNA09-02105
GAGGAAGTAAGAGTCGTAACAAGGTTTCCGTAGGTGAACCTGCGGAAGGATCATTAAAGAGAGGGGCCTCGCGCTCCAGGGGACTTCGGTTCCCGCCTCTACACCCTGTGATTATCTTACCTTTTGTTGCTTTGGCGGGAAGCCGACCTCCGGGTTGGTCGGCCTTCACGGACCGCCCCGCCAGCAGCCCCCTCAAACTCGTCTTATTCATGCAAGTCAGAGTACATCATATAATGAATCAAAACTTTCAACAACGGATCTCTTGGTTCTGGCATCGATGAAGAACGCAGCGAAATGCGATAAGTAATGTGAATTGCAGAATTCAGTGAATCATCGAATCTTTGAACGCACATTGCGCCCCTCGGTATTCCGGGGGGCATGCCTGTTCGAGCGTCATTGCACCACTCAAGCGTAGCTTGGTATTGGGTTTCTTCGCCCGGGGTTCCCCGCGGCGTGCCCGAAAAGCATTGGCGGTCCGGTGTGACTTTAAGCGTAGTACATTTTTCTCCCGCTTTGAAAGCCTCGCACCGCGTCCGGCCAGACAACCCCCATATATTTTTATCACGGTTGACCTCGGATCAGGTAGGGAT
>207560066; Aquapoterium pinicola strain ATCC MYA-4213 18S ribosomal RNA gene, partial sequence; internal transcribed spacer 1, 5.8S ribosomal RNA gene, and internal transcribed spacer 2, complete sequence; and 28S ribosomal RNA gene, partial sequence
AACAAGGTTTCCGTAGGTGAACCTGCGGAAGGATCATTACAAATAAAGCCAGAAGGACGTGGGGTCTTGACGTGGCAACACGTCCCCTACAACCGGAAGGCCGAATTTACAACCCTTTGATTATTTTACGCTTGTTGCTTTGGGGTGCTCCTGTGCCCCAGAGGACCAAAAATTCTGCATTTAGTGACGTCTGAGTATTTATATAATAGTTAAAACTTTCAACAACGGATCTCTTGGTTCTGGCATCGATGAAGAACGCAGCGAAATGCGATAAGTAATGTGAATTGCAGAATTCAGTGAATCATCGAATCTTTGAACGCACATTGCGCCCTCTGGTATTCCGGAGGGCATGCCTGTTCGAGCGTCATTAGACCATTCAAGCACAGCTTGGTGTTGGGGTCTGCCGGTGGCAGCCCTTAAAAACAGTGGCGGTGCCGTCTGGCTCTTAGCGTAGTAATTTCTTCTCGCTATTGGGTCTGGCTGGTTACTTGCCAACAACCCCTAATTTACTCAGGTTGACCTCGGATCAGGTAGGGATACCCGCTGAACTTAAGC
>283136186; Rhytisma panamense 18S ribosomal RNA gene, partial sequence; internal transcribed spacer 1, 5.8S ribosomal RNA gene, and internal transcribed spacer 2, complete sequence; and 28S ribosomal RNA gene, partial sequence
GTGCTCGAGACGAGCTCGCGGCCCTATTCTCACCCTCTGTCTACCGAACCACGTTGCCTCGCCGGGCGACCCCGCCCGGCAAGAGACCGAAACCCGTCGATCTTTGCCGTCTGAGACACAGAAGAAAATGGTTAAAAACTTTCAACAACGGATCTCTTGGTTCTGGCATCGATGAAGAACGCAGCGAAATGCGATAAGTAATGTGAATTGCAGAATTCAGTGAACCATCGAATCTTTGAACGCACATTGCGCCCTCTGGTATCCCGGGGGGCATGCCTGTTCGAGCTTCATTTACAACACTCACGCGCTCCGCGTGGTATTGGGCCCGCCCCGTGGGGCTAGCCCCAAAGCTAGTGGCCTGTACACCGCGCGAACCCCGAGCGAAGTAACGTTCGCGCCGCTTGTGGGAGAGGCGGGAGTCGGCCAGCAACGCCCGTCATCAGATTGAACTCGGATCAGGTAGGAATACCCGCTGAACTTAAGCATATCAATAAGCGGAGGAA
>17225080; Lacazia loboi 18S ribosomal RNA gene, partial sequence; internal transcribed spacer 1, 5.8S ribosomal RNA gene, and internal transcribed spacer 2, complete sequence; and 28S ribosomal RNA gene, partial sequence
GGAAGTAAAAGTCGTAACAAGGTTTCCGTAGGTGAACCTGCGGAAGGATCATTAACGTGCCGTGGGGGGCCTCAATCAGGGTTTCCGGTCTCCTTAACTGGCCATCTTTGTTTATATTACCTGTTGCTTCGATGGGCTTGCAGCGATGCTGCTGGAGGGGTTCAGCCTTCCGGGCTCGTGCCTGTCGGAGACGTTGAATTTCCAGTTTTGAACTTTGACGTCTGAAATCTATTATAATCAGCTAAAACTTTTAACAATGGATCTCTTGGTTCCGACATCGATGAAGAACGCAGCGAAATGCGATAAGTAATGTGAATTGCAGAATTTCGTGAATCATCAAATCTTTGAACGCACATTGCGCCCTCTGGTATTCCGGTGGGCATGCCTGTCCGAGTGTTATTTCAACCCTCAAGCGTGACTTGTGTTGGGCTCGCGTCCTTCTGGACGTGCCTGAAATTCAGCGGCAGCGTCGCGTTTGTGCCCGAGCGTATGGGGTTTCATCAGGTTTCATCACGCTCTGAGGCCTGGCCGGCTCTGGCCTTATTTGAATTTGAAGAGATTGTCTTATCGACTCTATTCTCTTCGACTAGGTTGACCTCGGATCAGGTAGGAATACCCGCTGAACTTAAGCATATCAATAAGCGGAGGA
>299835226; Cyphellophora guyanensis strain MUCL 43737 18S ribosomal RNA gene, partial sequence; internal transcribed spacer 1, 5.8S ribosomal RNA gene, and internal transcribed spacer 2, complete sequence; and 28S ribosomal RNA gene, partial sequence
ATCATTACCGAGTTAGGGTCGCCCCCGCGCGCCCGACCTCCAACCCTTTGTCTACCCGACCTTATTGTTGCTTCGGCAGGCCCGCCGCCCCTCGGGGTGGCCGCCGGGGGTTTAACCGCCCCGGGCCCGCGCCTGTCGACGGCCCCAACCACAAACTCTTGTACCTAAACGTGTCGTCTGAGTTAACAAACAAAATAAATTAAAACTTTCAACAACGGATCTCTTGGTTCTGGCATCGATGAAGAACGCAGCGAAATGCGATAAGTAATGCGAATTGCAGAATCCGTGAGTCATCGAATCTTTGAACGCACATTGCGCCCTCTGGTATTCCGGAGGGCATGCCTGTTCGAGCGTCATTATCACCCCTCAAGCCCGGCTTGTTGTTGGACGCGGCGGCGCCGTCTGCGCCTCGCCCGTCTCAAAGATAATGACGGCGTCTGCGAGGACCCCTGTACACTGAGCTTTCGGGCACGTACTAGGTGTGGAATCCAGACCCGGTCACCGTCCCCCTTAGGGACAAACTTTTAACCAGGTTGACCTCGGATCAGGTAGGAATACCCGCTGAACTTAAGCATATCAATAAGCGGAGGAAAAGAAACCAACAGGGATTGCCTTAGTAACGGCGAGTGAAGCGGCAACAGCTCAAATTTGAAATCTGGCTCTTTCAGGGCCCGAGTTGTAATTTGGAGAGGATGTTTCGGGCACGGTCCGGGCTTAAATTTCTTGGAACAGAATGTCACGGAGGGTGAGAATCCCGTCTGGAGCTCGGACACGACCCATGTGAAACTCCTTCGACGAGTCGAGTTGTTTGGGAATGCAGCTCTAAATGGGTGGTAAATTTCATCTAAAGCTAAATATTGGCCAGAGACCGATAGCGCACAAGTAGAGTGATCGAAAGATGAAAAGCACTTTGAAAAGAGAGTTAAACAGTACGTGAAATTGTTGAAAGGGAAGCGCTGGCAACCAGACTTGCGCGTCGGGGTTC
>339466698; Cosmospora consors strain CBS 122767 internal transcribed spacer 1, partial sequence; 5.8S ribosomal RNA gene, complete sequence; and internal transcribed spacer 2, partial sequence
CCGAGTTTACAACTCCCAAACCCCTGTGAACATACCTAACGTTGCCTCGGCGGGAAAGCCCCGGGCGTTGGCGCAAGCCTCGCACCGGTATCAGGCGCCCGCCGGAGGACCAAACCAAACTCTTGTATTCTAAAGAATCTTCTGAGTAACCATAAGTTAATAAATTAAAACTTTCAACAACGGATCTCTTGGTTCTGGCATCGATGAAGAACGCAGCGAAATGCGATAAGTAATGTGAATTGCAGAATTCAGTGAATCATCGAATCTTTGAACGCACATTGCGCCCGCCAGTATTCTGGCGGGCATGCCTGTTCGAGCGTCATTTCAACCCTCAAGCTCTGCTTGGTGTTGGGGATCGGCGTAGTGTCCTTCGGGGCGCTGCCGTCCCCTAAATCTAGTGGCGGTCCTGCCGTAGATACCTCTGCGTAGTAGTTTTCTCCTCGCTCTGGAATCTCGGCGGTGCCTTGCCGTTAAACCCCCAACTTCTGAAAGG
>14579568; Massarina ramunculicola 18S ribosomal RNA gene, partial sequence; internal transcribed spacer 1, 5.8S ribosomal RNA gene, internal transcribed spacer 2, complete sequence; and 28S ribosomal RNA gene, partial sequence
AAAAGTCGTAACAAGGTTTCCGTAGGTGAACCTGCGGAAGGATCATTACCTTAGGAGGGCCCATTAGGGCTTCTTCTTCCACCCTTGTCTACTAGATGTTCTTGTTTTGCTCCCTCCGGCTGGCCCCCGGCAGGGCCCTTTTAAAACCCGACATGCTTTAAGCAGCCTATCTTCTGATTTTTAAAGCCTCTTATTTACAACTTTCAACAATGGATCTCTTGGCTCTGGCATCGATGAAGAACGCAGCGAACTGCGATAAGTAGTGTGAATTGCAGAATTCTAGTGAATCATCGAATCTTTGAACGCACATTGCGCCTCTTGGTAATCTGAGGGGCATGCCTGTTTGAGCGTCATTGACACCCCCCTTCAAGCTCTGCTTGGTGTTGGGCGTCTGTCCCTTCAGGGACTTGCCTAAAGGTTATTGGCAGCCTTATACTTCCCTTCTTGCGTAGTAGCGTAGCGCTTGAGGGAGTGATAGTGGTTTGGCATCCAGCAAGTGCACTGTTTTTTTTTTACATTATTTGACCTCAAATCAGGTAGGGATACCCGCTGAACTTAAGCATATCAATA
>56411543; Apodus deciduus 18S ribosomal RNA gene, partial sequence; internal transcribed spacer 1, 5.8S ribosomal RNA gene, and internal transcribed spacer 2, complete sequence; and 28S ribosomal RNA gene, partial sequence
AAGTCGTAACAAGGTCTCCGTTGGTGAACCAGCGGAGGGATCATTACAGAGTTGCAAAACTCCCAACCCTTTGTGAACGAACCTACCAGTTGCTTCGGCGGCAGACCCCTCTGGGGCCTAGCCTTTGCGGGTACCCCGCCGGAGTCCTACAAACTCTTGATTTTTTGGCATCTCTGAGTAGCTTATAAATAAGTTAAAACTTTCAACAACGGATCTCTTGGTTCTGGCATCGATGAAGAACGCAGCGAAATGCGATAAGTAATGTGAATTGCAGAATTCAGTGAATCATCGAATCTTTGAACGCACATTGCGCCCGCTAGTATTCTGGCGGGCATGCCTGTTCGAGCGTCATTTCAACCATCAAGCCCTAGGCTTGTGTTGGGGCCCTGCGGCCGTCCGCAGCCCCCTAAAAACAGTGGCGGGCTCGCTATATACCGAGTGCAGTAGTTTACTCTTCGCTCAGGACATGTAGTGGGTTCTTGCCGTAAAACCCCCCATTTTTTAAGGTTGACCTCGGATCAGGTAGGAATACCCGCTGAACTTAAGCATATCAATAA
>241897345; Chalastospora ellipsoidea isolate CBS 121331 18S ribosomal RNA gene, partial sequence; internal transcribed spacer 1, 5.8S ribosomal RNA gene, and internal transcribed spacer 2, complete sequence; and 28S ribosomal RNA gene, partial sequence
GGGGAGGTTGGCAACGACCACCCCAAGCCGGAAAGTTCTCCAAACTCGGTCATTTAGAGGAAGTAAAAGTCGTAACAAGGTCTCCGTAGGTGAACCTGCGGAGGGATCATTACACAATATGAAGGCGGGCTGGATCCCTCCTGCTGGGCACTGCTTCACGGCGTGCGCAGTAGGGGCCGGCCCTGCTGAACTATTCACCCGTGTCTTTTGCGTACCTCTTGTTTCCTGGGCGGGCTCGCCCGCCACCAGGACCAACCATAAACCTTTTTGTAATAGCAATCTGCGTCAGTAACAATGTAATTAATTACAACTTTCAACAACGGATCTCTTGGTTCTGGCATCGATGAAGAACGCAGCGAAATGCGATACGTAGTGTGAATTGCAGAATTCAGTGAATCATCGAATCTTTGAACGCACATTGCGCCCTTTGGTATTCCAAAGGGCATGCCTGTTCGAGCGTCATTTGTACCCTCAAGCTTTGCTTGGTGTTGGGCGTCTTTGTCTCCAGCTCGCTGGAGACTCGCCTTAAAGTCATTGGCAGCCGGCCTACTGGTTTCGGAGCGCAGCACAAGTCGCGCTCTTCTTCCAGCCAAGGTCAGCGTCCAGCAAGCCTTTTTTTCAACCTTTGACCTCGGATCAGGTAGGG
>226440449; Henrica melaspora isolate SS172 18S ribosomal RNA gene, partial sequence; internal transcribed spacer 1 and 5.8S ribosomal RNA gene, complete sequence; and internal transcribed spacer 2, partial sequence
CATTATCGAGTTCGGGTCTTTCAGGCCCTCTCTCCCACCCGTGTCTACACTACCATGTTGCTTTGGCGGGCCCGTCCTTCACCGGACCGCTGGGGACATTTGCCCCCGGCCAGTGCCCGTCAGTGGCCCCTATAACCTCGTCGAACGGTGACGTCTGAGTCCACGTATAACAAATAAAACTTTCAACAACGGATCTCTTGGTTCTGGCATCGATGAAGAACGCAGCGAAATGCGATAAGTAATGCGAATTGCAGAATTCCGTGAGTCATCGAATCTTTGAACGCACATTGCGCCCTTTGGCATTCCGAAGGGCATGCCTGTTCGAGCGTCATTATCAACCCTCAAGCTCGGCTTGCTGTTGAGTCCCGCCGGTAGCGACGCCGGCGGATTCGAAAGATAATGGCAGAGTTGCTTGGACCCTGGATGCAGCGAGCTCTTTTTCAGCACGCGTCTCGGCGGTTCGTCGGCTCGGTCTTAACCAAGTTATTCATC
>6683911; Sporopachydermia cereana strain D72-313 internal transcribed spacer 1, 5.8S ribosomal RNA gene, and internal transcribed spacer 2, complete sequence
AATCTATTCTTTCTACACACTTTGTGAACTTTGAAATGATTACTTGGTCAGACTCTGTCTGGCCAGGCGTTTTAACTAAACACATTTATTGTTATACAATGATATTTACAATTCTGAAACAGAAAGATAACTAATCTTTTAAAACTTTTAACAATGGATCTCTTGGTTCTCGCATCGATGAAGAACGCAGCGAAATGCGATAAGTAATGTGAATTGCAGATTTTCGTGAATCATTGAATCTTTGAACGCACATTGCGCCTTCTAGTATTCTGGGAGGCATGCCTGTTTGAGCGTCATTTCCCTCTCCAAAAAGAAGACTTTTGGGTTTTCATTTTGGGAGTTGATCTATGTATTGCTAAAATACTGGATTGAAATGAATGGGCATTAGACAACTAGCAGCTTTGGCTAAGTGAGTTTTTTTACGTATTAGGTCTAACCAACTCGTAAAAGCAATCACTGGCTTAACAGATGTTAGTCTGTCTTGCTTGACAAAGATCTAAATCTTTGACCTCAAATCAGGTAGGAATACCCGCTGAACTTAAGCATATCA
>224471503; Mycochaetophora sp. MAFF 241068 genes for 18S rRNA, ITS1, 5.8S rRNA, ITS2, 28S rRNA, partial and complete sequence
ATCCTTCCGTAGGTGAACCTGCGGAAGGATCATTACTAGAGCAAAGGACAGGCAGCGCCCCACACGAGCTTGCTCGGTGGCGGGCTACCCTACTTCGGTAGGGTTTAGAGTCGTCGAACCTCTCGGAGAAGTTCGGTCCTGACCTCCACCCTTGAATAAATTACCTTTGTTGCTTTGGCGGGACGCCTTGTGCCAGCGGCTTCGGCTGTTGAGCGCCCGCCAGAGGACCTACAACTCTTGTTTTTAGTGATGTCTGAGTACTATAAATAGTTAAAACTTTCAACAACGGATCTCTTGGTTCTGGCATCGATGAAGAACGCAGCGAAATGCGATAAGTAATGTGAATTGCAGAATTCAGTGAATCATCGAATCTTTGAACGCACATTGCGCCCTCTGGTATTCCGGGGGGCATGCCTGTTCGAGCGTCATTATAACCACTCAAGCTTACGCTTGGTATTGGGGTTCGCGGTCCCGCGGCCCCTAAAATCAGTGGCGGTGCCTGTCGGCTCTACGCGTAGTAATACTCCTCGCGATTGAGTCCGGTAGGTTTACTTGCCAGCAACCCCCAATTTTTACTGGTTGACCTC
>2809012; L.subrenispora 18S, 5.8S and 28S rRNA genes and ITS1 and ITS2 DNA
AACGCACATTGCGCCCCTTGGTATTCCGGGGGGCATGCCTGTTCGAGCGTCATTTCAACACTCAAGCTCTGCTTGGTATTGGGCTTCATACCAGTAAAATGGTAGGCCTCAAAGTCAGTGGCGGTGCGTTGGGTTCTGAACGTAGTAATATATTTCGTTACAGATATCCAGCGCGCTTCTGCCATTAAACCCCAATTTCTAGGTNCTTGACCTCGGATCAGGTAGGGATACCCGCTGAACTTAAGCATA
>2501834; Chloroscypha chloromela 18S ribosomal RNA gene, partial sequence; internal transcribed spacer 1, 5.8S ribosomal RNA gene and internal transcribed spacer 2, complete sequence; and 28S ribosomal RNA gene, partial sequence
CATTACAAAAGGAGAAGACTCCTATGTACAATCACGACCCCCCATCCGGGTAATGCTGATGGGGGCGACCTGATCACCCTGTGTCTACCTACTATCGTTGCTTTGGCGGGCTCGCCCGCCAGAGGACCCCAACTCTTGAATTATGATTGTCTGATTACTATATAATAGTTAAAACTTTCAACAACGGATCTCTTGGTTCTGGCATCGATGAAGAACGCAGCGAAATGCGATAAGTAATGTGAATTGCAGAATTTAGTGAATCATCGAATCTTTGAACGCACATTGCGCCCCGTGGTATTCCGCGGGGCATGCCTGTTCGAGCGTCATTATGACCAATCACGCCCGGCGTGGTCTTGGGGCTGGCAGCGCTGCCTCCCTTAAACCCAGTGGCGGCGCCGCGTGGCTCTCAGCGTAGTAATACTTCCGCTAGAGACGTCCCGCGGTCGCCCGCCAGAACCCCCAACCATTCAAAGGTTGACCT
>336397106; Protopannaria pezizoides isolate AFTOL-ID 222 18S ribosomal RNA gene, partial sequence; internal transcribed spacer 1, 5.8S ribosomal RNA gene, and internal transcribed spacer 2, complete sequence; and 28S ribosomal RNA gene, partial sequence
AGGTTTCCGTAGGTGAACCTGCGGAAGGATCATTACCGAGAGTGGAGCCTGGCTCCGCGGGGGCCAACCGCCCCCGACTCTTCACCCTGTGTCAACCGTGCCGCGTTGCTTTGGCGAGGGGACCCCCCGAGCCCGTCGCCGAAGACCATTGAAATTTCTGTGTTCACGGCAGTCTGAGTAACACATCAATTAAACAAAAAACTTTCAACAACGGATCTCTTGGCTCTGGCATCGATGAAGAACGCAGCGAAATGCGATAAGTAATGCGAATTGCAGAATTCAGTGAATCATCGAATCTTTGAACGCACATTGCGCCCCTTGGCATTCCGAGGGGCATACCTGTTCGAGCGTCATTTGCTCCCCTCACGCGGCGCGTGGTCTTGGGCGTGCGTCCCCCGGGACGGCCCCGAAAATCAGTGGCGGCGCGGTGCCGCGGCGAGCGTAGTAGTTAACCCCCCTCGCTCGGCTGGCGGTGTCGCGGTGGCCAACCAACCTGTGAATCTCACCGGTTGACCTCGGATCAGGTAGGGATACCCGCTGAACTTAA
>33392240; Cladosporium elatum strain ATCC 11280 18S ribosomal RNA gene, partial sequence; internal transcribed spacer 1, 5.8S ribosomal RNA gene and internal transcribed spacer 2, complete sequence; and 28S ribosomal RNA gene, partial sequence
AAAGTTCGTCAAACTCGGTCATTTAGAGAAGTAAAAGTCGTACAAGGTTTCCGTAGGTGAACCTGCGGAAGGATCATTAACTATATGAGGAGAGGGCTGGGTCTCGGCCTGCCCCTCTCTGACTATTCTACCCGTGTCTTTTTGCGTACTATTTGTTTCCTCGGTAGGCTTGCCTGCCGATAGGACACTATAAAAACCTTTTGTAATTGCAGTCAGCGTCAGTAAAAACTTAATAGTTACAACTTTCAACAACGGATCTCTTGGTTCTGGCATCGATGAAGAACGCAGCGAAATGCGATAAGTAGTGTGAATTGCAGAATTCAGTGAATCATCGAATCTTTGAACGCACATTGCGCCCCTTGGTATTCCATGGGGCATGCCTGTTCGAGCGTCATTTGTACCCTCAAGCTTTGCTTGGTGTTGGGCGTTTTGTCCCGCGTTTGCGTGTGGACTCGCCTTAAAGCGATTGGCAGCCGGCATATTGGCCTTGGAGCGCAGCACATTTTGCGCTTCTGGTCTTGAATGTTGGCGTCCATTAAGCCTATACATTTGCTCTTGACCTCGGATCAGGTAGGTATACCCGCTGAACTTAAGCATATCAATAAC
>4808321; Pringsheimia euphorbiae 5.8S rRNA gene and internal transcribed spacers 1 and 2 (ITS1, ITS2), strain CBS 747.71
ATCATTAATTTCAGTAGTTTACTACTGTTTGAAGGGGGTGGAAACTTTCTAGGCTTGCCTAGACTGAAGTACATTTCTTTTCTTAACCCTTGACTTTTTGCGCACTCATGTTTCCTCGGCAGGCTTGCCTGCCGTTTGGACAATTCTATAACCTTTTGAATTTTCAATCAGCGTCTGCATAATTTTAAATAATTACAACTTTCAACAACGGATCTCTTGGTTCTGGCATCGATGAAGAACGCAGCGAAATGCGATAAGTAGTGTGAATTGCAGAATTCAGTGAATCATCGAATCTTTGAACGCACATTGCGCCCCTTGGTATTCCATGGGGCATGCCTGTTCGAGCGTCATTTGTACCCTCAAGCTTTGCTTGGTGTTGGGTGATTGTCTTGGCTATGCCTAGACTCGCCTTAAATGTATTGGCAGCTAATATAATGGTTTGAAGCGCAGCACAATTGCATTTCAGCTCAGTAATAATTAGCATCCATAAAGATAATTTAACACTTTTGACCTCGGATCAGGTAGGGATACCCGCTGAACTTAAGCATATCAATAAGCGGAGGAAAAGAAACCAACAGGGATTGCCCTAGTAACGGCGAGTGAAGCCGGCAATAGCTCAAAATTG
>301078476; Flavocetraria nivalis voucher TROMJ34_14 18S ribosomal RNA gene, partial sequence; internal transcribed spacer 1, 5.8S ribosomal RNA gene, and internal transcribed spacer 2, complete sequence; and 28S ribosomal RNA gene, partial sequence
GTTTCCGTAGGTGAACCTGCGGAAGGATCATTACTGAGAGAGGGGCTTCGCGCTCCCGGGGGCTTCGGCCTCCAACTCTTCACCCATTGTCTACCTACCTATGTTGCTTTGGCGGGCCTCGGGTACCATCCCGTGTCGGCCTACCGGTCGGCGAGCGCCCGTCGGAGGCCAATCAAATCCTATTTATTAGTGATGTCCGAGTAAAAACACAATAGTCAAAACTTTCAACAACGGATCTCTTGGTTCCAGCATCGATGAAGAACGCAGCGAAATGCGATAACTAATGTGAATTGCAGAATTCAGTGAATCATCGAGTCTTTGAACGCACATTGCGCCCCTCGGTATTCCGGGGGGCATGCCTGTTCGAGCGTCATTACACCCCTCAAGCGTAGCTTGGTCTTGGGCCTCGCCCCCGCGGCGTGCCCGAAAAGCAGTGGCGGTCCGGTGCGACTTTAAGCGTAGTAAGTTTCATCCCGCTTTGAAAGTTCGCCCCGTGGCCGGCCAGACAACCCCATCATTTCAATAATTGACCTCGGATCAGGTAGGGATACCCGCTGAACTTAAGC
>48374907; Scopulariopsis chartarum strain ATCC 16279 18S ribosomal RNA gene, partial sequence; internal transcribed spacer 1, 5.8S ribosomal RNA gene, and internal transcribed spacer 2, complete sequence; and 28S ribosomal RNA gene, partial sequence
TCCGTTGGTGAACCAGCGGAGGGATCATTATCGAAGTTACTCTTCATACCCATTTGTGAACACTACCCCATTGCCGCGCGTTGCCTCGGCGGTGAGGTCCGCGTGGGGGGGCTGCGCTCCGGCGCTCCCCCCTCCCGGGCCCCCGCCGGCCGCGCCTTACTCTTAATTTGCAAAGCGGACTGTACGATCTGATTAATCTTGATAAACAAGTCAAAACTTTCAACAACGGATCTCTTGGTTCTGGCATCGATGAAGAACGCAGCGAAATGCGATAAGTAATGTGAATTGCAGAATTCAGTGAATCATCGAATCTTTGAACGCACATTGCGCCCGGCAGCAATCTGCCGGGCATGCCTGTCCGAGCGTCATTTCTCCCCTCGAGCGCGGTTCGGCCCCTAGCGGGCCGGCCGCCGCCCGGTGTTGGGGCACTGCGGGCCACAGCGCCCGCAGGCCCTTAAATGAAGTGGCGGTCCCGCCGCGGCGCCCCCTGCGTAGTAGTAAAGCACCTCGCATCGGGTCCCGGCGAAGACCAGCCGTCGAACCTTTCTCTTGATGGTTTGACCTCGGATCAGGTAGGGATACCCGCTGAACTTAA
>313666587; Fuscopannaria ahlneri voucher thr-L-10358 internal transcribed spacer 1, partial sequence; 5.8S ribosomal RNA gene, complete sequence; and internal transcribed spacer 2, partial sequence
CATTATCGAGAGTGGAGCCGAGCTCCAACGGGGGCTAACCGCCCCCCGACTCTTCACCCATTGTGAACTTTGCCATGTTGCTTTGGCGAGACCGCGCAAGCCGTTTCGTCAGAGGCCCGAACAACGCTGTTTTCGAGTGGTCTGAGTACGTGATCAATTATTTAAAAACTTTCAACAACGGATCTCTTGGTTCTGGCATCGATGAAGAACGCAGCGAAATGCGATAAGTAATGCGAATTGCAGAATTCAGTGAATCATCGAATCTTTGAACGCACATTGCGCCCCTTGGCATTCCGAGGGGCATACCTGTTCGAGCGTCATTTGCACCCCTCAAGCCTGGCTTGGTCTTGGGCGCGCGTCCTCCGGGACGGCCCCGAAAAACAGTGGCGGTGTGACGCAGCTGCGAGCGTAGTAGCAGTACCCCCCGCTCCGCACGCTGCGCCGCGCCCGCCAGCCAACCTGCGAATTTTCTCAG
>340025447; Stagonospora sp. 2 NK-2011 18S ribosomal RNA gene, partial sequence; internal transcribed spacer 1, 5.8S ribosomal RNA gene, and internal transcribed spacer 2, complete sequence; and 28S ribosomal RNA gene, partial sequence
GTAGTGACCTGCGGAGGATCATTACATTCAGTAGCTTGCTACTGGTCGGGAGGCGCTGTAACTCCGCATAGTATTTGTTTACTGATGAGCGGCAAGCCCTCTGTCTGTACCCTTGTCTTTTGCGCACTCATGTTTCCTCGGCGGGCTTGCCCGCCGATTGGACAAAACTATAACCTTTTTAATTTTCAATCAGCGTCTGAAAAAACTTAATAATTACAACTTTCAACAACGGATCTCTTGGTTCTGGCATCGATGAAGAACGCAGCGAAATGCGATAAGTAGTGTGAATTGCAGAATTCAGTGAATCATCGAATCTTTGAACGCACATTGCGCCCCTTGGTATTCCATGGGGCATGCCTGTTCGAGCGTCATTTGTACCCTCAAGCTCTGCTTGGTGTTGGGTGTTTGTCCTCTCCTCTGCGTTTGGACTCGCCTTAAAGCAATTGGCAGCCAGTGTTTTGGTATTGAAGCGCAGCACATTTTGCGATTCTGGCCGATAATACTTGCGTCCATAAGCCTTTTTCAACTTTGACCTCGGATCAGGTAGGGATACCCGCTGAACTTAAGCATATCAATAAGCCGGAGGAC
>294719716; Geosmithia argillacea isolate IHEM 22636 18S ribosomal RNA gene, partial sequence; internal transcribed spacer 1 and 5.8S ribosomal RNA gene, complete sequence; and internal transcribed spacer 2, partial sequence
GTCGCCTAAGTCATGCGCTGGAATGGATGATTCCTTCCGCGGTGTACACTTATGGAAGCCTTTGCAGCCACGCAAGTGGTAGACCCGAAGCGACTGTAAACAAGTTTGGTGTCGTGATGCAAGTCAGCGGTCCCCGCTGGCGACACTTTCGAATTGACGGGGACACCCTAAAGCCGGTCGCACCAACCCGTGTGGGGAAACCTCACGGGGGCCTGTGGTAATGACACAGGGGACGGTAACAGACGATCCGGATAGTTCTGCCTGGCAGAGAGGATGGGTAATCCGCAGCGAAGCCCCTACGTCGCGCCCCCCTCCGGGGGCGCGATACGGGGAACGTTCACAGACTAAGTGGAAGTGGGTGGGGTCCCCCGGGACCCTGCTTAAGATATAGTCGGGCCACCTGGGAGACCAGGTGGGAAGTACACCGCTACGAACCGTTCCGTAGGTGAACCTGCGGAAGGATCATTACCGAGTGAGGGTCCCCTCTGGGGGCCCAACCTCCCACCCGTGTCTACCGTACCATGTTGCTTCGGCGGGCGCACCCGCGCCCGCCGGAGACCCCTTGAACGCTGTTGTGAATAAGGTTGTCTGAGTGAGATTGCAAACTGTCAAAACTTTCAACAACGGATCTCTTGGTTCCGGCATCGATGAAGAACGCAGCGAAATGCGATAAGTAATGTGAATTGCAGAATTCCGTGAATCATCGAATCTTTGAACGCACATTGCGCCCCCCGGCATTCCGGGGGGCATGCCTGTCCGAGCGTCATTGCCACCCCTCAAGCACGGCTTGTGTGTTGGGCCGCCGTCCCCCCCGACCCCGGGGGGGACGGGCCCGAAAGGCAGCGGCGGCGTCGCGTCCGGTCCTCGAGCGTATGGGGCTCTGTCACCCGCTCCGGAGGCCTGGCCGGCGCCTGCCCAG
>227461004; Kloeckera sp. GJ14S01 internal transcribed spacer 1, partial sequence; 5.8S ribosomal RNA gene and internal transcribed spacer 2, complete sequence; and 26S ribosomal RNA gene, partial sequence
GTAGCTCGAGTTCTTTTAAGATCTTTTACAATTAAAAGGGTAGTTTCAGTTTAAGAAGTGCGCTTAATTGCGCTGCTTATTCAGAGACTCTCAGTAGAAGTAATTTTTAATTGAATCTCAGTCAACTACTACACACAGTGGAGTTTTCTACTTAATTCTTTCTACTTTGGGTCGCAAGGCCCAGAGTTAAAACAAACACAAACAATATTTTTATTATAATTTTTTAAGCTAAACCAAAAATCCTAACGGAAATTTTAAATAATTTAAAACTTTCAACAACGGATCTCTTGGTTCTCGCATCGATGAAGAACGTAGCGAATTGCGATAAGTAATGTGAATTGCAGATACTCGTGAATCATTGAATTTTTGAACGCACATTGCGCTCTCAGGTATTCCTGGGAGCATGCCTGTTTGAGCGTCATTTCCTTCTCAAAAGATTTTATTTTTTGGTAGTGAGCGATACTCAGGGTTAGCTTGAAATTGAAGATTTTCTAATCTTTAATAATTCAACACTTAGCTTCTTTGGAGACGCTGTTCTCGCTGTGATGTATTTATGGATTCGTCTATTATTACATTTGCAAGGGATTCGGTAAAGTACCTTAGGCAAAGGGTTGTTTTTAATACTCATCAAGTTTGACCTCAAATCAGGTAGGATTACCCGC
>205289974; Issatchenkia hanoiensis strain FN8S01 18S ribosomal RNA gene, partial sequence; internal transcribed spacer 1, 5.8S ribosomal RNA gene, and internal transcribed spacer 2, complete sequence; and 28S ribosomal RNA gene, partial sequence
TACTTTCTACACGGCGTGAGCGCACTAAACACCTAAACGTATGTACCAGCAGTCAGCAAGTTTTAACAAAACAAAACTTTCAACAACGGATCTCTTGGTTCTCGCATCGATGAAGAGCGCAGCGAAATGCGATACCTAGTGTGAATTGCAGCCATCGTGAATCATCGAGTTCTTGAACGCACATTGCGCCCCTCGGCATTCCGGGGGGCATGCCTGTTTGAGCGTCGTTTCCATCTTGCCTTGTGCAGAAATGGCTTGGCCTCGGCCCTGCTGAAAGGAAACGGAGTGGCGAAGCGAACTAGACAGGACGCTTGGCGCTCGTAGAGTAATAACATAAGCTCGACCTCAAATCAGGTAGGAATACCCGCTGAACTTAAGCATATCAATAAGCGGAGGA
>162950907; Gymnoderma coccocarpum voucher Hur CH050374 18S ribosomal RNA gene, partial sequence; internal transcribed spacer 1, 5.8S ribosomal RNA gene, and internal transcribed spacer 2, complete sequence; and 28S ribosomal RNA gene, partial sequence
ACTGCGGAGGATCATTAATGAGGTGGGGGAGGTCCGCCCCTCCGTGGCGAGTGTCGGTCGGGGCCCTTCGGGCTCTCGGTCGGCGGTCGTCATGCTTCTCAACCCCATGTTTACCATACCTTTGTTGCTTTGGCGGGCCTTGAGTAGGCTTTACGGCTCATGCCGCCCCCAGGCTTCAGTGCCTGGGGGCGGATCGCGCCCGCCGGAGGATTAATCAAACCCCATTATCAGTGATGTCTGAGTAAATATTAAATAATCAAAACTTTCAACAACGGATCTCTTGGTTCTGGCATCGATGAAGAACGCAGCGAAATGCGATAAGTAATGTGAATTGCAGAATTTAGTGAATCATCGAATCTTTGAACGCACATTGCGCCCCTCTCCGGGGGGCATGCCTGTTCGAGCGTCATTACACCACTCAAGCGTAGCTTGGTATTGGACTTTTCGCGGGCTCTTTTATAGGGAGGAGTTCGCGGGTCCGAAAAGCAGTGGCGGTCCCCGAGGATTTCGCGCGTAGTAAATATTATCCCGCGTTGGAAAGAATCGATGGGTCTTGCCAAAATCCCCCCCACAATCTCCATAAATTGACCTCGGATCAGGTAGGGATACCCGCTGAACTTAAGCATATCAT
>284386376; Nawawia malaysiana strain CBS 125544 18S ribosomal RNA gene, partial sequence; internal transcribed spacer 1, 5.8S ribosomal RNA gene, and internal transcribed spacer 2, complete sequence; and 28S ribosomal RNA gene, partial sequence
GAACCTGCGGAGGGATCATTACAGGACAGCGCAAGCGCCCTGCAAAACCACAGCGAACGAACCAGTACAGGGCGGCGTCCTCGGGCGCCGCCGTCGTTGCCTCGGCGGGCGGCCCCTGGGAGGGGCCCCTGGGTCGCGCCTGGCGCGACGCCTGCCGGCGGCGGCACGACGCAAACGCAGCAGTGTTACAGGTCAACCCTCTGAGGAAGAAGACAAAGCAAGTCAAAACCTTTAGCAACGGATCTCTTGGTTCTGGCATCGATGAAGAACGCAGCGAAATGCGATAAGTAATGTGAATTGCAGAATTCAGTGAACCATCGAATCTTTGAACGCACATTGCGCCCGCCGGAATTCCGGCGGGCATGCCCGTTCGAGCGTCATCTCAAACCCCTCAGCGAGAGAGAATATCGATCGCTGGTGTTGGGGAGCCCCGCGGCACGCCCGCGGGCCCCCCCCAAAAGCAGTGGCGGCACCTCCGCAAGCCCGAGCGCAGTAGCATACATCCTCGCGCGGGAACTGGCGGGCGGCGCCTGCCGTGAAAAGGAAAAGGAACAAAAAAAACCTTGGTTTGACCTCGGATCGGGTAGGAATACCCGCTGAACTTAAGCATATCAAT
>374347671; Conoideocrella luteorostrata genes for 18S rRNA, ITS1, 5.8S rRNA, ITS2, 28S rRNA, partial and complete sequence, strain: Shiga-11
TCTCCGTTGGTGAACCAGCGGAGGGATCATTACCGAGTTATACAACTCCCAAACCCGTGTGAACTTATACCATACCGTTGCTTCGGCGGGCTTCGACGCCCGGGACCGCACCCGCACTCCAGGCCTCGCCGGACGCGGCAGGCCCCGGGCGCGCGCCCGCCGGAGGACCCAAACTCTTCTGTATCTACGCTACGCATGTCTGAGTGGATTTAATATCAATGAATCAAAACTTTCAACAACGGATCTCTTGGTTCTGGCATCGATGAAGAACGCAGCGAAATGCGATAAGTAATGTGAATTGCAGAATTCAGTGAACCATCGAATCTTTGAACGCACATTGCGCCCGCCAGTATTCTGGCGGGCATGCCTGTTCGAGCGTCATTTCAACCCTCAAGCGCTGCTTGGTGTTGGGGACCGGCCTGAAGGAGCCGCCCCCGAAATGAATTGGCGGTCTCGTCGCAGCGTCCTCTGCGTAGTAACATACCACCTCGCAGCAAGGAGCGCGGCGCGGCCACTGCCGTAAAAATCGCCAGTGATGGCTTCTAGAGTTGACCTCGAATCAGGTAGGAATACCCGCTGAACTTAA
>187472376; Melanconium juglandinum isolate NW212 18S ribosomal RNA gene, partial sequence; internal transcribed spacer 1, 5.8S ribosomal RNA gene, and internal transcribed spacer 2, complete sequence; and 28S ribosomal RNA gene, partial sequence
CCTGCKGAGGGATCATKGCATGGRACGCGCCCCAGGCGCACCCAGAAACCCTTTGTGAACTTATACCTTACTGTTGCCTCGGCGCATGCCGGCCCCCCTGGGGGCCCCTCCTTCTGGAGGAGCAGGCACGCCGGCGGCCAACCTAACTCTTGTTTTTACACTGAAACTCTGAGAATAAAACATAAATGAATCAAAACTTTCAACAACGGATCTCTTGGTTCTGGCATCGATGAAGAACGCAGCGAAATGCGATAAGTAATGTGAATTGCAGAATTCAGTGAATCATCGAATCTTTGAACGCACATTGCGCCCTCTGGTATTCCGGAGGGCATGCCTGTTCGAGCGTCATTTCAACCCTCAAGCCTGGCTTGGTGATGGGGCACTGCCTGTAAAAAGGCAGGCCCTGAAATTCAGTGGCGAGCTCGCCAGGACCCCGAGCGCAGTAGTTAAACCCTCGCTTTGGAAGGCCCTGGCGGTGCCCTGCCGTTAAACCCCCAACTTCTGAAAATTTGACCTCGGATCAGGTAGGAATRCCCGMTSMACTTAAGCATATCAATAAGTGGGAGGAA
>1053132; Wilcoxina mikolae 18S ribosomal RNA, partial sequence, and internal transcribed spacer ITS1
GATCGGCAACGATCACCACCGGATGGAAAGCTAGTCAAACTTGGTCATTTAGAGGAAGTAAAAGTCGTAACAAGGTTTCCGTAGGTGAACCTGCGGAAGGATCATTAAAAGAAATTGGTTATACATTTCATGTATCAACTGTTTAAACCCATTCTGTGTACCTTGCCTGTTGCTTCCATGGAGCCTGACTTTGGTCACTCTTGTGATGTAAATCCCAAGGGAGTCCCCATGGAAGGTCATCAATAAAACTCATGTATCCAATGTCTTCTGTCTGAACTG
>318086936; Acrophialophora fusispora isolate NCCPF_800001 18S ribosomal RNA gene, partial sequence; internal transcribed spacer 1, 5.8S ribosomal RNA gene, and internal transcribed spacer 2, complete sequence; and 28S ribosomal RNA gene, partial sequence
TAGGGTGAACCTGCGGAGGGATCATTACAGAGTTGCAAAACTCCCACAACCATTGTGAACCTTACCTGCAACCGTTGCTTCGGCGGGCGGGCCCCAGCGCCCCCCCGGCCCCCCGCGGGCGCCCGCCGGAGGATACCCAAACTCTTGATACTGTATGGCCTCTCTGAGTCTTCTGTACTGAATAAGTCAAAACTTTCAACAACGGATCTCTTGGTTCTGGCATCGATGAAGAACGCAGCGAAATGCGATAAGTAATGTGAATTGCAGAATTCAGTGAATCATCGAATCTTTGAACGCACATTGCGCCCGCCAGTATTCTGGCGGGCATGCCTGTTCGAGCGTCATTTCAACCATCAAGCCCCCGGCTTGTGTTGGGGACCTGCGGCTGCCCGCAGGCCCTGAAAACCAGTGGCGGGCTCGCTAGTCACACCGAGCGCAGTAGCATACATCTCGCTCAGGGCGTGCTGCGGGTTCCGGCCGTTAAAAGCCTCCAAATAACCCAAGGTTGACCTCGGATCAGGTAGGAAGACCCGCTGAACTTAAGCATATCAATAAGCGGAGGAA
>4808136; Capnodium coffeae 5.8S rRNA gene and internal transcribed spacers 1 and 2 (ITS1, ITS2), strain CBS 147.52
ATCATTAACGAGATCAGGGCCTCCGTGCCCGACCTCCAACCCTCTTGTATCGAAAACCTCGTTGCCTCGGGGGCGGCCCTGCCTCACGGCGGGCACCCCGGAGGACCACTCAAACCCTGCATTTACAATGTCGTCTGAGTAAACATTTTGAATTAAATCAAAACTTTCAACAACGGATCTCTTGGTTCTGGCATCGATGAAGAACGCAGCGAAATGCGATAAGTAATGTGAATTGCAGAATTCAGTGAATCATCGAATCTTTGAACGCATATTGCGCCCCTTGGTATTCCTTGGGGCACACCTGTTCGAGCGTCATTTCACCAATCAAGCCTCGCTTGGTTTTGGGCGATGCGCAAGCCGCACGCCTCAAATGCCCCGGCCGAGCAGTCTCTCCCCCGGCGTCGTGGAAACATACCGCTACGGGGACGCGACCTGCGCCGCGCCGCAACATGACCTTCCTTTCTCTAAGGTTGACC
>33304576; Tholurna dissimilis internal transcribed spacer 1, partial sequence; 5.8S ribosomal RNA gene, complete sequence; and internal transcribed spacer 2; partial sequence
TCGAGAGCCCGGGGTCTAACCGGCCCCACTCTTCACCCGTGCCTACCCTACCCCGTTGCTTTGACAGGCCGTCGGGCTGCCCGGCGCCCTGCGAGGGCCCCCCTCGTGCGGCGAGCGCCTGTCAAAGGTCTGTAAACGCTGATATCCGACTGTCCGAGCAACCTTTAATAGTGAAAAACTTTCAACAACGGATCTCTTGGTTCTGGCATCGATGAAGAACGCAGCGAAATGCGATAAGTAATGTGAATTGCAGAATTCAGTGAATCATCGAATCTTTGAACGCACATTGCGCCCTCTGGTATCCCGGGGGGCATGCCTGTTCGAGCGTCATCAAACCCCTCAAGCCTGGCTTGGTCATGGGCCCCGCCCGCCGCGGCGGGCCCGAAATCCAGTGGCGGTCCGGCGTGGCTTCAAGCGTAGCAAGATTCACAATCCCGCTCCGGAGCTCCCGTCGGCCTGGCCAGACGAAACCGAAGTGTCCCACTTCCGC
>111378238; Eremomyces langeronii genes for 18S rRNA, ITS1, 5.8S rRNA, ITS2, 26S rRNA, partial and complete sequence, isolate:UAMH 7600
TGGAAGTAAAAGTCGTAACAAGGTTTCCGTAGGTGAACCTTCGGAAGGATCATTACCGAGTGCCGGGCGCAAGCCCGTCTTCGCACACCCTCTGTCGACTCTCCGCAGTTGCTTCGGCGGCGTGCCCTCGCGGGCCCCGCCGGAGGACCAACCCAAACGCATGGCAAACCGGTCTGTCCGAGGCTATACGCGAAATCAGTCAAAACTTTCAACAACGGATCTCTTGGTTCGGGCATCGATGAAGAACGCAGCGAAATGCGATACGTAATGTGAATTGCAGAATTCAGTGAATCATCGAATCTTTGAACGCACATTGCGCCCGTCGGCATTCCGACGGGCACGCCTGTTCGAGCGTCATTGCACCCGTCAAGCCTCGCTTGGTGTTGGGGGACGTCGCGCCACGCGCGACCCCCCCGGAACCCGTTGGCGGTGGCCCTTCGCCCCGATCGTCGCGCTCGTTACGACGGCGCGGGGGGACCGCCCGCCCAACTGGCCGGCAACGGCCACACAACACGCAACGCTTGACCTCGAATCAGGTGGGGATACCCGCTGAACTTAAGCATATCAATAAGCGGAGGA
>12583573; Thielavia arenaria 5.8S rRNA gene, internal transcribed spacer 1 (ITS1) and internal transcribed spacer 2 (ITS2), strain CBS 507.74
GAGGGATCATTACAGAGTTGCAAAACTCCCTAAACCATCGTGAACGTTACCCCACAATCGTTGCTTCGGCGGGCGGCGCTCACCCGGCGCCCCTGCCAGGGGCCCTAACGGGCGTCCGCCGGAGGCCTATAACCCTTGTATTGTTTTACGGCTTCTCTGAGTTTATACTTAAATAAGTCAAAACTTTCAACAACGGATCTCTTGGTTCTGGCATCGATGAAGAACGCAGCGAAATGCGATAAGTAATGTGAATTGCAGAATTCAGTGAATCATCGAATCTTTGAACGCACATTGCGCCCCCCAGTATTCTGGAGGGCATGCCTGTTCGAGCGTCATTTCAACCATCAAGCCCTGGGCTTGTGTTGGGGACCTGCGGCTGCCGCAGGCCCCGAAAAGCAGTGGCGGGCTCGCTGTCACACCGAGCGTAGTAGCAATCACCTCGCTCAGGGCGTGCTGCGGTGCCGGCCGTTAAACCCCCTTAACTTCTAAGGTTGACCTCGGATCAGGTAGGATACCCGCTGAACTTA
>296410163; Stilbella aciculosa strain DS2rAY2a 18S ribosomal RNA gene, partial sequence; internal transcribed spacer 1, 5.8S ribosomal RNA gene, and internal transcribed spacer 2, complete sequence; and 28S ribosomal RNA gene, partial sequence
GAAGTAAAAGTCGTAACAAGGTCTCCGTTGGTGAACCAGCGGAGGGATCATTACCGAGTTTACAACTCCCAAACCCCTGTGAACATACCTAACGTTGCCTCGGCGGGAAAGCCCCGGGCGCTGGCGCAAGCCTCGCACCGGTACCAGGCGCCCGCCGGAGGACCCAAACCAAACTCTTGTATTCTAAAGAATCTTCTGAGTAACCATAAGCAATAAATTAAAACTTTCAACAACGGATCTCTTGGTTCTGGCATCGATGAAGAACGCAGCGAAATGCGATAAGTAATGTGAATTNCAGAATTCAGTGAATCATCGAATCTTTGAACGCACATTGCGCCCGCCAGTACTCTGGCGGNCATGCCTGTTCGAGCGTCATTTCAACCCTCAAGCTCTGCTTGGTGTTGGGGATNGGNGTAGCGCCCTCGGGNGTCGCCGTCCCCTAAATCTAGTGGCGGTCCCGCNGTAGCCTCCTCTGCGTAGTAGTTTTCTCCTCGCACTGGAATCTNGGCGGTGCCCTGCCGTAAAACCCCCAACTTACCGAAATGTGACCTCAAT
>383282193; Spegazzinia tessarthra isolate NRRL 54913 5.8S ribosomal RNA gene, partial sequence; internal transcribed spacer 2, complete sequence; and 28S ribosomal RNA gene, partial sequence
TGGCATCGATGAAGAACGCAGCGAAATGCGATAAGTAGTGTGAATTGCAGAATCCAGTGAATCATCGAATCTTTGAACGCACATTGCGCCCCTCGGTATTCCGTGGGGCATGCCTGTTCGAGCGTCATTTCAAGGCTCAAGCTTCACTGCTTGGTGTTGGGCGTCTGTCCCGCGCTCCGCGCGTGGACTCGCCCCAAAGACATTGGCAGCCCAGGCCGTCCGACCCGCCCGCAGCACATTGCGTCTGGCGAGTCGACGGCGGCCCCGGCATCCAGCAAGCTCCTCTCACCGTCTTGACCTCGGATCAGGTAGGGATACCCGCTGAACTTAAGCATATCAATAAGCGGAGGAAAAGAAACCAACAGGGATTGCCTCAGTAACGGCGAGTGAAGCGGCAACAGCTCAAATTTGAAATCTGGCCTCCTCCGGGGGTCCGAGTTGTAATTTGCAGAGGGTGCTTTGGTGGTGGCGGCGGTCTAAGTTCCCTGGAACAGGACATCGCAGAGGGTGAGAATCCCGTACGTGGGCGCCTGCCACCTCCGTGTAAAGCCCCTTCGACGAGTCGAGTTGTTTGGGAATGCAGCTCTAAATGGGAGGTAAATTTCTTCTAAAGCTAAATACCGGCCAGAGACCGATAGCGCACAAGTAGAGTGATCGAAAGATGAAAAGTACTTTGGAAAGAGAGTAAAATAGCACGTGAAATTGTTGTAGAGGAAGCGCTTGCAGCCAGACTTCCCCGTAGTTGCTCACCCGGGCTCTTGCCCGGGGCACTCTTCTGCGGGGAGGCCAGCATCAGTTTGGGCGGTCGGAGAAAGGCCTCTGTCACGTATCTCCCTCCGGGGAGACCTTATAGGGGAGGCGTAATGCGACCAGCCC
>239509254; Pleospora sp. 286A 18S ribosomal RNA gene, partial sequence; internal transcribed spacer 1, 5.8S ribosomal RNA gene, and internal transcribed spacer 2, complete sequence; and 28S ribosomal RNA gene, partial sequence
TTTCTTGGTCCATTTTTAGAGAAGTAAAAGTCGTAACAAGGTCTCCGTAGGTGAACCTGCGGAGGGATCATTACACAATATGAAAGCGGGTTGGGACCTCACCTCGGTGAGGGCTCCAGCTTGTCTGAATTATTCACCCATGTCTTTTGCGCACTTCTTGTTTCCTGGGCGGGTTCGCCCGCCACCAGGACCAAACCATAAACCTTTTTGTAATTGCAATCAGCGTCAGTAAACAATGTAATTATTACAACTTTCAACAACGGATCTCTTGGTTCTGGCATCGATGAAGAACGCAGCGAAATGCGATACGTAGTGTGAATTGCAGAATTCAGTGAATCATCGAATCTTTGAACGCACATTGCGCCCTTTGGTATTCCAAAGGGCATGCCTGTTCGAGCGTCATTTGTACCCTCAAGCTTTGCTTGGTGTTGGGCGTCTTTGTCTCTCACGAGACTCGCCTTAAAATGATTGGCAGCCGACCTACTGGTTTCGGAGCGCAGCACAATTCTTGCACTTTGAATCAGCCTTGGTTGAGCATCCATCAAGACCACATTTTTAACTTTTGACCTCGGATCAGGTAGGGATACCCGCTGAACTTAAGCATACAATTAAGGCGGGAGGAAA
>86211035; Hirsutella rhossiliensis isolate ARSEF3879 18S ribosomal RNA gene, partial sequence; internal transcribed spacer 1, 5.8S ribosomal RNA gene, and internal transcribed spacer 2, complete sequence; and 28S ribosomal RNA gene, partial sequence
CTCGGAGGGATCATTACCGAGTTATTCAACTCCCAAACCCCCTGTGAACCTTACCACACACGTTGCCTCGGCGGGACCGCCCCGGCGCCCTCGCGGCCCGGACCAAGGCGCCCGCCGGAGGACCACCAGACTCTCCTGTCGCAGTGGCATTTCTCTCCGAGTCAAACAAGCAAAATGAATCAAAACTTTCAACAACGGATCTCTTGGTTCTGGCATCGATGAAGAACGCAGCGAAATGCGATAAGTAATGTGAATTGCAGAATTCAGTGAATCATCGAATCTTTGAACGCACATTGCGCCCGCCAGTACTCTGGCGGGCATGCCTGTCCGAGCGTCATTTCAACCCTCGAGCCCGTCTCGGTGTTGGGGGCCCCACGGCCGCGAGGCCGCCCCCGAAATGCATTGGCGACCCCGCCGCGGCCTCCCCTGCGCAGTAGCTCCCAGAGAACCTCGCACCGGAAACGCGGAGGCGGTCACGCCGTAAAACAACTCTCCTCCTGGAAGTTGACCTCGGATCAGGTAGGGATACCCGCT
>373809852; Botrytis elliptica genes for 18S rRNA, ITS1, 5.8S rRNA, ITS2, 28S rRNA, partial and complete sequence, isolate: F0810
GGACTAGTTGGCAGAAGGTGACCTCCCACCCTTGTGTATTATTACTTTGTTGCTTTGGCGAGCTGCCTTCGGGCCTTGTATGCTCGCCAGAGAAAACCAAAACTCTTTTTATTAATGTCGTCTGAGTACTATATAATAGTTAAAACTTTCAACAACGGATCTCTTGGTTCTGGCATCGATGAAGAACGCAGCGAAATGCGATAAGTAATGTGAATTGCAGAATTCAGTGAATCATCGAATCTTTGAACGCACATTGCGCCCCTTGGTATTCCGGGGGGCATGCCTGTTCGAGCGTCATTTCAACCCTCAAGCTTAGCTTGGTATTGAGTCTATGTCAGTAATGGCAGGCTCTAAAATCAGTGGCGGCGCCGCTGGGTCCTGAACGTAGTAATATCTCTCGTTACAGGTTCTCGGTGTGCTTCTGCCAAAACCCAAATTTTTCTATGGTTGACCTCGGATCAGGTAGGGATACCCGCTGAACTTAAGCATATCAATAAGCGGAGGAAGA
>370316659; Camarographium carpini strain CBS 128781 18S ribosomal RNA gene, partial sequence; internal transcribed spacer 1, 5.8S ribosomal RNA gene, and internal transcribed spacer 2, complete sequence; and 28S ribosomal RNA gene, partial sequence
TGGGTCCAATGCGGAAGCCTTTGCATCCACCACAAAAGTGGAGGATCGAGCGACAGTAAACAAATCGATCCGCATGCAAGTTAGCCCCAGCGGCTGGCGACACTTTCGAATTGCGGGGACACCCTAAAGCCATCCACACCAAGCCAGCGTGGGAAACCTGCTGGTGGCTCGCGATAACGACGCGAGGTACGGTAAAAGTGGGATGCGATGACCCTCGAGCGCCAGCGCTCCAGGTGAAATGGGCAATCCGCAGCGAAGCCCCTTCTGTCTCGGTGGTAGACCCAGTCTCCGTCGGCGCATGGGGAACGTTCACAGACTAAGTGGAAGTGGGTGGGGCCTCGCGCCCTGCTTAAGATATAGTCGGGCCCTCTGGGAAACCTTGGGGATGTGTAGACGACGTCTACGCAGGAACCGTTCCGTAGGTGAACCTGCGGAAGGATCATTATCGTGGGGCTTCGGCCCCATCGAGATAGAACCCTTGCCTTTTGAGTACCGCCCGTTTCCTCGGCAGGTTCGCCTGCCAATGGGGACAACCAAACCCTTTGCAATAAGCAGTAACTGTCTGATAACATAACAAATATCAAAACTTTCAACAACGGATCTCTTGGTTCTGGCATCGATGAAGAACGCAGCGAAATGCGATAAGTAGTGTGAATTGCAGAATTCAGTGAATCATCGAATCTTTGAACGCACATTGCGCCCTTTGGTATTCCTTAGGGCATGCCTGTTCGAGCGTCATTTAAACCCTCAAGCTCAGCTTGGTGTTGGGTGTCTGTCCCGCCGCTCGCGCGCGGACTCGCCTCAAAAACATTGGCAGCCGGTACGTTGGCTTCGAGCGCAGCAGATTAGCGTCTCGTGCCCGACGGATCGGCTCTCCAGAAGCCACCTTCATTTCTTGACCTCGGATCAGGTAGG
>312191902; Parmeliella triptophylla strain KF251 18S ribosomal RNA gene, partial sequence; internal transcribed spacer 1, 5.8S ribosomal RNA gene, and internal transcribed spacer 2, complete sequence; and 28S ribosomal RNA gene, partial sequence
AAGGATCATTATCGAGAGTGGAGCATAGCTCCGGGGGCCAACCGCCCCGACTCTTCACCCCGTGCGGAGCGTACCGCGTCGTTTTGGCGAGGGGCCGGGGCGTGCTGCGGCCGCCCCGGGGAGCCCGCCAGAGTCCACCTGAAACTCTGAAATGAGTGTCGTCCGAGGAACACACGCAACCGCATAAAACTTTCAACAACGGATCTCTTGGTTCTGGCATCGATGAAGAACGCAGCGAAATGCGATAAGTAATGTGAATTGCAGAATTCAGTGAATCATCGAATCTTTGAACGCACATTGCGCCCCTTGGCATTCCGAGGGGCATGCCTGTTCGAGCGTCATTGACCCCTCTCAAGCCCGCGGCTTGGTGTTGGGCCACGTCCCCTCCCCCCTCTTTGGGGACGAGCCCGGAAAGCAGTGGCGGTCCGGGGCGACTTCGAGCGCGGTAGAACTACATTTCGCTTCCGAAGCTTCGCACCGGGCCCGCCAGGGAACCCCGTGACGTTGGCACCATGGTTGACCTCGGATCAGGCAGGGATACCCGCTGAACTTAA
>254575940; Chaetosartorya stromatoides strain CBS 113231 internal transcribed spacer 1, partial sequence; 5.8 S ribosomal RNA gene, complete sequence; and internal transcribed spacer 2, partial sequence
CCTCCCACCCTTGTCTATCGTACCTTGTTGCTTCGGCGGGCCCGCCATTCGTGGCCGCCGGGGGGCATCTGCCCCCGGGCCCGCGCCCGCCGGAGACAAATACGAACACTGTCTGAAGTTGCAGTCTGAGTTGATTTATTCAATCATTAAAACTTTCAACAACGGATCTCTTGGTTCCGGCATCGATGAAGAACGCAGCGAAATGCGATAACTAATGTGAATTGCAGAATTCAGTGAATCATCGAGTCTTTGAACGCACATTGCGCCCCTTGGTATTCCGGGGGGCATGCCTGTCCGAGCGTCATTGCTGCCCTCAAGCACGGCTTGTGTGTTGGGCCCCGTCCCCTCCCCGGGGGACGGACCCGAAAGGCAGCGGCGGCACCGAGTCCGGTCCTCGAGCGTATGGGATAACACCCGCTTTCGTAGGCCCGGCCGGCGCTTGCCGACC
>63053812; Dicyma pulvinata strain CBS 194.56 internal transcribed spacer 1, partial sequence; 5.8S ribosomal RNA gene and internal transcribed spacer 2, complete sequence; and 28S ribosomal RNA gene, partial sequence
CATTACAGAGTTTTCTAAACTCCCAACCCATGTGAACTTACCTATGTTGCCTCGGCGGCGCCCGGTAGCGAGCATCTCGCGACCTACCCGGGACCGCCGGTGGAAAACCAAACTCTTTGAATTCTTAGCACTTCTGAGTTAAAATCATAATAAGTTAAAACTTTCAACAACGGATCTCTTGGTTCTGGCATCGATGAAGAACGCAGCGAAATGCGATAAGTAATGTGAATTGCAGAATTCAGTGAATCATCGAATCTTTGAACGCACATTGCGCCCATTAGTATTCTAGTGGGCATGCCTGTTCGAGCGTCATTTCAAACCCTTAAGCCCTGTTGCTTAGCGTTGGGAGCCTGCCGTAAAAGGCAGCTCCTCAAAGTCATCGGCGGAGTTTCAGTAATCTCTAAGCGTAGTAATTCGTTCTCGCTTCTGAAGTGCTGTAGCCCCTGCCGTTAAACCCCCAATTTTTCAGGTTTGACCTC
>23263590; Ramalea cochleata internal transcribed spacer 1, 5.8S ribosomal RNA gene, and internal transcribed spacer 2, complete sequence
TGAGTAAGGGGGCTGGCGACCCCATGGTGGGGCGCCACGGGGTGCTTATACCCCGGCGGCGTCCATCATCTTTACACCCTATGATTACGTACCAACGTTGCTTTGGCGGGTCTTGGGAACCCTCATTCCGCCCCTGGAATCGCTATCCGGGGACGGTCCGTACCCGCCAGAGGTCTATTCAACTCTGTATTATCAGTGCTGTCCGAGTATACATACAATAATCAAAACTTTCAACAACGGATCTCTTGGTTCTGGCATCGATGAAGAACGCAGCGAAATGCGATAAGTAATGTGAATTGCAGAATTCAGTGAATCATCGAATCTTTGAACGCACATTGCGCCCCTCGGTATTCCGGGGGGCATGCCTGTTCGAGCGTCATTACAACCTTCAAGCGTAACTTGGTATTGGGCTCTCGCTGCTCCCTTCGGGGGCGGCGTGCCCGAAAAGCAGTGGCGATCCCCGGGGATTTCGCGCGTAGTAAATCTTCCGCGCTGGAAACCTCCGCTCGGAATCCGCCAGACAACCCCCATGAATTCTCCATAA
>355340361; Torula caligans strain CZ16 18S ribosomal RNA gene, partial sequence; internal transcribed spacer 1, 5.8S ribosomal RNA gene, and internal transcribed spacer 2, complete sequence; and 28S ribosomal RNA gene, partial sequence
GGCCCCCGAGCCAACACGTTCTACCCTGTCTTTTCGATACCTCTACCTCCTCCCCGGCCTCCGGGCCGGGATGGCTACTTCAAAAAAACCTTGCAGTTTACAGTCAATTCAGTACTTTGTAACAAAATTACAACTTTCAACAATGGATCTCTTGGCTCTGGCATCGATGAAGAACGCAGCGAAATGCGATAAGTAGTGTGAATTGCAGAATTCAGCGAATCATCGAATCTTTGAACGCACATTGCGCCCTTCGGTTATTCCTTAGGGCATGCCTGTTCGAGCGTCATTTCAACCTTCAAGCCTGGCTTGGTGTTGGGCGCTGTCCCGCCTCCGCGCGCGGACTCGCCCCAAATGAATTGGCAGTCGCACCCTCCGAGCCGCGAGCGCAGCACAAGTCGCGCGGGCGGAACTCCGGGGGGACGGACGCTCCACAAGACCCTTTCTCAGTCTTGACCTCGGATCAGGTAGGGATACCCGCTGAACTTAAGCATATCAATAAGCCGGA
>294861894; Pseudodictyosporium wauense internal transcribed spacer 1, partial sequence; 5.8S ribosomal RNA gene, complete sequence; and internal transcribed spacer 2, partial sequence
TTCGTAGGTGACCTGCGGAAGGATCATTACACACTGAGCAATGCCTATAGGGTGCGACCGGCTTTTGCGGTCGTCTCTAGAGGTGTAGCCAGCCTACCCTTGCTTATATCAACCTTTGTGCATCCCTCGGCGGGGAGACCCGCCGCTGGGACCATGAAAACCCTCTTGCATCAAGCACCCACATTCTGAATTTATTTTAAACGTTTACAACTTTCAACAATGGATCTCTTGGTTCTGGCATCGATGAAGAACGCAGCGAAATGCGATAAGTAGTGTGAATTGCAGACTTTAGTGAATCATCGAATTTTTGAACGCACATTGCGCCCCTTGGTATTCCATTGGGCATGCCTGTTCGAGCGTCATTTCTCCCTTCAAGCACCGCTTGGTGATGGGTGTTTGTCCGTGTCATCTGCGCGGACTCGCCCCAATAACATTGGCAGCAGGCCGCCGGTCTCTCGCGCAGCACTTTGCGCTTCTCGAGGCCGTGGCGAGCCGGCGTCCATCAAGATCTCCCCCAGTTTGACCTCGAATCAGGTAGGGATACCCGCTGAACTTAAGCATATC
>29420447; Nadsonia fulvescens var. fulvescens genes for 18S rRNA, ITS1, 5.8S rRNA, ITS2, 26S rRNA, partial and complete sequence, strain: IFO 0666
AAGGATCATTAACGAGTTTTGTACTAATTCAGTACAATCTTCATCCATAACACCTGTGAACTTTACATAAACTTTTGCTTTGGCTGGACGTAAAAAACCTAGCCAAAGGATTTAAACAAAACCTTTTATTTAATAACCTATTGTCTGAATTGTAATAATTTTAATTATTCAAAACTTTCAACAACGGATCTCTTGGTTCTCGCATCGATGAAGAACGCAGCGAAATGCGATAAGTATTGTGAATTGCAGATTTGTGAATCATCGAATTTTTGAACGCACATTGCGCCCTCTGGTATTCCGGGGGGCATGCCTGTTCGAGCGTCATTGCTTTCTCAAACCCTCTGGTTTGGTGTTGAATTTATTATGTAGCAATACATATGATTCGAAAAGCATTGGCAAGGCTATTTGAGCTTTTCTTACAACGTATTAGGTTTTACCAACTCGTTGGCTACAGTAAGTTTAAAAATAAAGCCTGGCTTTAGAACTCTCTAAAGTTTGACCTCGGATCAGGTAGGATTACCCGCTGAACTTAA
>2149081; Balansia nigricans 5.8S ribosomal RNA gene, partial sequence, internal transcribed spacer 2, complete sequence, and 28S ribosomal RNA gene, partial sequence
GCACTCTGGCGGCATGCCTGTTCGAGCGTCATTTTCAAACCCTCAGGCCGCGTCCGCTGGGGGGGAGGGGGGGCGCCCCTGGTGTTGGGGACGGCCGGCGCCGTCCCTGAAATGAATCCGGCCCCGCCGCAGCCTTCCCTTGCGTAGTAGCCCCCCCTACCACCTCGCAACCGGGAGCGCGGCGGCCACCGCCGCAAGACGCCCAACCTCTCCTCGGGAAGTTGACCTCGAATCAGGTAG
>88954040; Cetreliopsis asahinae voucher Hur 040500 18S ribosomal RNA gene, partial sequence; internal transcribed spacer 1, 5.8S ribosomal RNA gene, and internal transcribed spacer 2, complete sequence; and 28S ribosomal RNA gene, partial sequence
AATCTGCTTTCGTAGGTGACCTGCGGAAGGATCATTATCGAGAGAGGGGCTCCGCGCTCCCGGGGGCTCCGGCCCCCAACTCTTCACCCATTGTCTACCTACCTCTGTTGCTTTGGCGGGCCTCGGGCACTGTCCCGTGTCGGCCACACGCCGGCGAGCGCCCGTCAGAGGCCTTTCAAATTCGATTTATCAGTGATGTCCGAGTCAAACCACAATAATCAAAACTTTCAACAACGGATCTCTTGGTTCCAGCATCGATGAAGAACGCAGCGAAATGCGATAACTAATGTGAATTGCAGAATTCAGTGAATCATCGAGTCTTTGAACGCACATTGCGCCCCTCGGTATTCCGGGGGGCATGCCTGTTCGAGCGTCATTACACCCCTCAAGCGTAGCTTGGTATTGGGCCTCGCCCCCGCGGCGTGCCCGAAAGGCAGTGGCGGTCCGGTGCGACTTTAAGCGTAGTAAATCTCAATCCCGCTTTGAAAGTTCGCCTCGCGGCCGGCCAGACAACCCCATTTTTCAATCATTGACCTCGGATCAGGTAGGGATACCCGCTGAACTTAAGCATATCAATAAGCGGAGGAAAAGAAACCAACAGGGATTGCCTCAGTAACGGCGAGTGAAGCGGCCACGCCCCT
>2979639; Cytoplea hysterioides ITS1, and 5.8S ribosomal RNA gene, and ITS2, complete sequence
AAATCGTTCCGTAGGTGAACCTGCGGAAGGATCATTATCGAAATAGCTCGCCGGCAGTCCCCCAAAAAGGGCTGCCAAACAGCGTTATCACCCTCCCCTTTTGTAGGACCGTTTCGTTTCCTCGGGTTTGCCCGCCAGCGAGGACCCCATTATTATTGTATGCCAACTATTCTTTTTCGTCTGTCTGAAAAAAATCAATAATCAAAACTTTCAACAATGGATCTCTGGTCTGGCATCGATGAAGAACGCAGCGAAATGCATAAGTAGTGTAATTGCAGAATTCAGTGAATCATCGAATCTTTGAACGCACATTACGCCCTTTAGCATTCCATCAGGGCATGCCTGTTCGAGCGTTATTTAAACCCTCAAGCGCACGTGGTGTTGGGTGCTTGTCCCGCCTCTGGGCGACTCACCTCAAATCCAGTGGCAGCCCGCATCCGCCGGCCGTGAGCGCACGACAATGGCGCTTCGGTCCAGGTGAATCGGCTCTCCAGAAGCCATTTTCTAGTTTAACCTCGGATCAGGTAGGATACCCGCTGAACTTAAGCATATCAATAG
>12056400; Uncinocarpus orissi 5.8S rRNA gene, internal transcribed spacer 1 (ITS1) and internal transcribed spacer 2 (ITS2), strain CBS 340.89
ATGTGTTTCGGAGCCTGGCACACCCATCTCTACTTGGGATGGGTGTGGCAGCGCCCCCACACGTGTTTACTGAACTTTGTTGCCTTGGTAGGCCTGCCGTTCTGGCTGCCAGGGGCGCCTAACCGTGCCCTCGGCGTGTGCCTACCAGTGGAGCATTTGAACTCAAGAGAAGATTGAATGTCTGAGCATTTATGCAAATTATACAAAACTTTCAACAACGGATCTCTTGGTTCTGGCATCGATGAAGAACGCAGCGAAATGCGATAAGTAATGTGAATTGCAGAATTCCGTGAATCATCGAATCTTTGAACGCACATTGCGCCCTCTGGTATTCCGGGGGGCATGCCTGTTCGAGCGTCATTGCAAACCCCTCAAGCACGGCTTGTGTGTTGGGCCACCGTCCCTCTTGTGGACGGGCCTGAAATGCAGTGGCAGCACCGAGTTTTGGTGTCTCAGTGTATGGGAATCTCTATCACTTCAAGACCCAATCAGTGTTGATCATCAGATTTTTTCTAGT
>325492535; Hymenostilbe dipterigena strain NHJ12170.02 18S ribosomal RNA gene, partial sequence; internal transcribed spacer 1, 5.8S ribosomal RNA gene, and internal transcribed spacer 2, complete sequence; and 28S ribosomal RNA gene, partial sequence
TTGGAAGTAAAAAGTCGTAACAAGGTCTCCGTTGGTGAACCAGCGGAGGGATCATTAACATGCTTTACGCCTTAATCCTGTGTGAATATATTTTGTTTAGGCGGTCACGCCAGCATACTCTTTTTCTTGTTTTCTGAGTTTTGGGGAAAAAAAATAAAAACTTTCAGCAACGGATCTCTTGGCTCTAGCATCGATGAAGAACGCAGCGAAATGCGATAAGTAATGCGAATTGCAGAATTCAGTGAGTCATCGAATCTTTGAACGCACATTGCGCCTGCTAGAAATCTAGCAGGCATGCCTGTTTGAGCGTTAGTAACGCCAAAGTTGGAGAATGGTGGTCCATCTCTGAAATACAGTGGCAGACGGACAAGGTGGTTCTGTAAAGTCATAACCTACAGCGGCAATCCTGTCCCGGTGCCAGAAGCCTATGAGTTAGCCTCAAATCAGGTAGGAATACCCGCTGAACTTAAGCATATCAATAAGGCGGAGGAAA
>148593909; Solenopsora holophaea ITS1, 5.8S rRNA gene and ITS2, specimen voucher 186S
CCGAGAGTGTCCCTCCGGGGGCGACCTCCCACCCGTGGTTACCTACCGAGTTGCTTTGGCGGGCGGCGAGTTCCGACTCGCCCGGCGCCCGCCAGAGGACACCCAACAACCGTCGTCTCCAGTTGCCGTCTGAGTGAAGCACAAACCTTTGAAAAACTTTCAACAACGGATCTCTTGGTTCCGGCATCGATGAAGAACGCAGCGAAATGCGATAAGTAATGTGAATTGCAGAATTCAGTGAATCATCGAATCTTTGAACGCACATTGCGCCCTCCGGTACTCCGGGGGGCATGCCTGTCCGAGCGTCATTGCACCACTCAAGCTCCGCTTGGTATTGGGGCCCGCCCCCCGCGGCGGCCCCGAAAAGCAGTGGCGGTCCGGCGAGACGGGAAGCGTAGTAGAATCCTCCCCCGCTTCGACCGCTCGAGCCGCGGCCCGCCAGCCGACC
>218963786; Geastrumia polystigmatis strain NC4_1.8F1a internal transcribed spacer 1, partial sequence; 5.8S ribosomal RNA gene, complete sequence; and internal transcribed spacer 2, partial sequence
TCATTACAGAGTACCGGTGCCCTCTGGGCGCCTACTCCAACCCTTTGTCTACCATACCTGTTGCTTTGGCGGGCCGGGCGCCCACGCGCCGCCGGCTCCGGCTGGAGAGTGCCCGCCAGAGGAAACACAAACACTGCTCACGGTGTCATCTGAGTAAAAATTTAAATGAATCAAAACTTTCAACAACGGATCTCTTGGTTCTGGCATCGATGAAGAACGCAGCGAAATGCGATAAGTAATGTGAATTGCAGAATTCAGTGAATCATCGAATCTTTGAACGCACATTGCGCCCCTTGGTATTCCGAGGGGCATGCCTGTTCGAGCGTCATTTAACCTATCAAGCCCTGCTTGGTGTTGGGTGCTGGCCCCCCGGGGCCCGCCCGTAACTCGTTGGCGGTGGTTACCGGCTGAAAGCGTAGCAAAATATGCTAGAGACCGGTGGCTGCCCGTCAGGAACCCACACAACCAAAAGTTTGACCTCGGATCAGGTAGGGATACCCGCTGAACTTAAGCATATCAATAA
>84313979; Phragmoporthe conformis strain CBS 109783 18S ribosomal RNA gene, partial sequence; internal transcribed spacer 1, 5.8S ribosomal RNA gene, and internal transcribed spacer 2, complete sequence; and 28S ribosomal RNA gene, partial sequence
CCAGCGGAGGGATCATTGTTGGAATAAATGCCCTCACGGGTACTATCCAAAAACCCTTTGTGAATACTACCTAATCGTTGCCTCGGCATAGTTGGCTTCCTACGGAAGTCCCTTTTCCCTATGGGAAAAGGAGCAGGCTTGCCGGTGGCCCCATAAACTCTTGTTTTTGTAATATCATCTGAGTAAACAAACAAAATAAATCAAAACTTTCAACAACGGATCTCTTGGTTCTGGCATCGATGAAGAACGCAGCGAAATGCGATAAGTAATGTGAATTGCAGAATTCAGTGAATCATCGAATCTTTGAACGCACATTGCGCCCGGTGGTATTCCACCGGGCATGCCTGTTCGAGCGTCATTTCAACCCTCAAAGCTTGCTTTGGTGTTGGAGGAATACCTGTAAAAGGGTACCCTCTGAAATTTAGTGGCGGGCTCGCTAGAATTTTGAGCGTAGTAATTTTACCTCGTTTTTAAAGACTAGTGGGTTTCCAGCCGTAAAACCCCCCAACTTTCTGAAAATTGACCTCGGATCAGGTAGGAATACCC
>262092197; Sphaerodes sp. SMCD2220 18S ribosomal RNA gene, partial sequence; internal transcribed spacer 1, 5.8S ribosomal RNA gene, and internal transcribed spacer 2, complete sequence; and 28S ribosomal RNA gene, partial sequence
TTCGTTTCTTATCGCATTGGTGACCAGCGGAGGGTCATTACGAATCGGACCATTTATGTCATGGCTCTGCCAACCCTGTGAACTTTATACTTGTACGTTGCCTCGGCGGAACCTGCCTTTTCGGCAGGCCGCCGGCCGGCATATACGCAAACGCTCTGAAAAAGCTCCGCGCTCTATCTGAATAATAAAACTTTAACGAGTAAAAACTTTTGGCAACGGATCTCTTGGCTCTGGCATCGATGAAAAACGCAGCGAAATGCGATACGTAATGTGAATTGCAGAATTCAGTGAACCATCGAATCTTTGAACGCACCTTGCGGCCGCCGGTAATCCGGCGGCCATGCCCGTCCGAGCGTCGTTTCCACCCTCGGGAGTTCTCCTCCTAAGAAAATTTCTCCCGGCCTTGGGCCAGCGCGTTGCGCGGCTGCCCGACCAACGGCGGCAGGACCGGCGATGTCCTCTGTGCCCTGCATTTATATAAAACTCGCATTGGTCCCCGGTAAGGCTTGCCTTGCAACCAACTTCTTTAGGTCGACCTCAGATCGGATAGGGATACCCGC
>33521186; Sporothrix schenckii strain CMW7615 18S ribosomal RNA gene, partial sequence; internal transcribed spacer 1, 5.8S ribosomal RNA gene, and internal transcribed spacer 2, complete sequence; and 28S ribosomal RNA gene, partial sequence
TCATTACAGAGTTTTCACAACTCCCAACCCTTGCGAACCGTACCCAATCTCGTTCTCGTTGCTTCTGGCGGGGGGGGAGCGGGGGGGCGCCCGACACGGCCCCCTCCGCCCCCGCCCGCCAGGGGCGGCGGGCCCTACGAACCTTTGTATCTCAACCACTAGAAAACCGTCTGAGGAAAAAACAAAATAATCAAAACTTTCAACAACGGATCTCTTGGCTCTGGCATCGATGAAGAACGCAGCGAAATGCGATACGTAATGTGAATTGCAGAATTCAGCGAACCATCGAATCTTTGAACGCACATTGCGCCCGCCAGCATTCTGGCGGGCATGCCTGTCCGAGCGTCATTTCCCCCCTCACGCGCCCCGTTGCGCGCTGGTGTTGGGGCGCCCTCCGCCTGGCGGGGGGCCCCCGAAAGCGAGTGGCGGGCCCTGTGGAAGGCTCCGAGCGCAGTACCGAACGCATGTTCTCCCCTCGCTCCGGACGCCCCCCAGGCGCCCTGCCGTGAAAACGCGCATGACGCGCAGCTCTTTTTACAAGGTT
>288964607; Trematosphaeria heterospora strain CBS 644.86 internal transcribed spacer 1, partial sequence; 5.8S ribosomal RNA gene, complete sequence; and internal transcribed spacer 2, partial sequence
CATTATTGTTTGGGGACTCTGTCCTCCTTACGATTCACCCTTGCTTTTTTTTTGCGCATCCTTTGTTTCCTCGGCAGCTTTGCCTGCCAATGAGGACCCCCCAAAAACCTTTTGCAATCTTAGTATAACGTTCTGAAAGCAAACAATATTAAAACTTTCAACAATGGATCTCTTGGCTCTGGCATCGATGAAGAACGCAGCGAAATGCGATAAGTAGTGTGAATTGCAGAATTCAGTGAATCATCGAATCTTTGAACGCACATTGCGCCCTTTGGTATTCCTTAGGGCATGCCTGTTCGAGCGTCATTTACAAATTCAAGCTCAGCTTGGTGATGGGTGTCTGTCCCACCTTTGCGTGTGGACTCGCCTCAAATGCAGTTGGCAGCTTATCCCTCGGCTCTAATCGCAGCAGAATTGCGTTGGGCGTCGAGCGGACGGGCTTTCCAGTAAGCAACCCCCCAA
>18157728; Arthroxylaria elegans strain CBS 537.79 18S ribosomal RNA gene, partial sequence; internal transcribed spacer 1 and 5.8S ribosomal RNA gene, complete sequence; and internal transcribed spacer 2, partial sequence
TCCGTAGGTGAACCTGCGGAGGGATCATTAAAGAGTTCTAACAAACTCCCAAACCCATGTGAACATACCTTACGTTGCCTCGGCAGGTCGCGGCCTACCCGGTAACCCCCTACCCTGGGGGACCTACCCGGGAAGACGCGGTTCCAGCCTGCCGACGGCCCAGCAAACTCTGTTTAGCATTGAAAATCTGATTTATAACTAAATAAGTTAAAACTTTCAACAACGGATCTCTTGGTTCTGGCATCGATGAAGAACGCAGCGAAATGCGATAAGTAATGTGAATTGCAGAATTCAGTGAATCATCGAATCTTTGAACGCACATTGCGCCCATTAGTATTCTAGTGGGCATGCCTGTTCGAGCGTCATTTCAACCCTTAAGCCCCAGTTGCTTAGCGTTGGGAGCCTACGGTTTCAGCGTAGCTCCTCAAAGTTAGTGGCAGAGTCAGTCCGCACTCTAGGCGTAGTAATTTCTATCTCGTCTTTGCAGTCGTGCTGCCGCTCGCCGTAAAACACCCCAATTTATAAAGGTTGACCTCGGATCAGGTAGGAATACCCGCTGAACTTAAGCATATCAATA
>12963094; Leuconectria clusiae strain GJS92-7 internal transcribed spacer 1, partial sequence; 5.8S ribosomal RNA gene, complete sequence; and internal transcribed spacer 2, partial sequence
CATTACCGAGTTTACAACTCCCAAACCCATGTGAATTTACCTTTACGTTCCCTCGGCGGCGTTCCCCTCGGGGTTCCCGCCAGAGGACCAAACAAACCCTTTGCATTTATTAGTATTATTCTGAGTGATTTAATCAATAAATCAAAACTTTCAACAACGGATCTCTTGGTTCTGGCATCGATGAAGAACGCAGCGAAATGCGATAAGTAATGTGAATTGCAGAATTCAGTGAATCATCGAATCTTTGAACGCACATTGCGCCCGCCAGTATTCTGGCGGGCATGCCTGTTCGAGCGTCATTTCAACCCTCAAGCCCAGCTTGGTGTTGGAGATCGGCACAAGCGTCCTCCGGGTCGCCGCCGTCTCCCAAATCTAGTGGCGGTCTCGCTGTAGCCTCCTCTGCGTAGTAACTCACCTCGCACTGGAACGCGGCGCGGCCAAGCCGTTAAACCCCCAACTTCTGAAGTTTGACCTCGGATCAGGTAGGACTACCCGCTGAACTT
>11127909; Kalaharituber pfeilii Tpa 18S ribosomal RNA gene, partial sequence; internal transcribed spacer 1, 5.8S ribosomal RNA gene, and internal transcribed spacer 2, complete sequence; and 25S ribosomal RNA gene, partial sequence
GGATCATTATTGAGTAAGCTTTATTGTAGCTTTCTCTCTTATCCCTTTGTTTACTTTACCCTGTTGCTTCCACTGGACAGTGTGAGCTTTGCTGGCAGTTGAAGAAGTTCAATTGTAGCAAGTGAGCCCTCTGGTTTTGGTGCACTCGGTACCATTGCTGGGGAGTTTGCCGGTGGGTAGCCCCTTTTATAATCAAAACCTGTCTAATAGAGAAACCTTTTTGTCTGATATTAAATGAAATAAAATGAAAAAGAATAAAACTTTCAACAACGGATCTCTAGGCTCTTGCATCGATGAAGAACGCAGTGAATTGCGATAAGTAATGTGAATTGCAGAATCTCGTGAATCATCGAATCTTTGAACGCACATTGCGCCCTATGGTATTCCGTAGGGCATGCCTGTCTGAGCGTCAGCATCACCTCTCATAAGCAGCCATTTATTTCTTTGAGTGGTTCTGTATTTGAGGACTCATTGGATAAGAAGGTTTTACTCCTATGGGTGAATCCTTCTATCCAGAAAGTTATAGGCAGTACTGGTTAGTTCTTCTGTACTGGGCGTAATAATTTACTTTTATTCTCGTCTAGAAAAGGTGAATAGGTGCTTGCCTTGAACCCACAAGTTATCTTAACTGGGTGACCTCAGATCAGGTAGGGATACCCGCTGAACTTTAA
>197734836; Eutypella scoparia voucher BAFC 3325 18S ribosomal RNA gene, partial sequence; internal transcribed spacer 1, 5.8S ribosomal RNA gene, and internal transcribed spacer 2, complete sequence; and 28S ribosomal RNA gene, partial sequence
ANNNGGTTTCTACTCCAACCCTTGAGAACATACCTAGATTGCCTCGGCGGACTTGCCCTGGGACGACCTACCCTGCAGCGAGTTACCCTGTAACGAGTTGCCCTGTAGAGACCTGCCCTGTAGCCTGCCCGCCGGCGGCCAACCTAAACTCTGTTTTATTGTGGCACTTCTGAGGATTATTCTAAATGAATTAAAACTTTCAACAACGGATCTCTTGGTTCTGGCATCGATGAAGAACGCAGCGAAATGCGATAAGTAATGTGAATTGCAGAATTCAGTGAATCATCGAATCTTTGAACGCACATTGCGCCCATTAGTATTCTAGTGGGCATGCCTGTTCGAGCGTCATTTCAACCATCAAGCCCTATTTGCTTGGCGTTGGGAGACTTGTAGGCCCGGCCTGCAAGCTCCTGAAATAGATCGGCGGAGTCGTGGCGACCCTCAGCGTAGTAATTCTTCTCGCTTTAGGTGTCGGCGCTGGCGTTTAGCCGTTAAACCCCCTATTTTTTTAGTCTTGACCTCGGATCAGGTAGGAATACCCGCTGAACTTAA
>54300231; Chlorociboria aeruginascens voucher PDD 77803 18S ribosomal RNA gene, partial sequence; internal transcribed spacer 1, 5.8S ribosomal RNA gene, and internal transcribed spacer 2, complete sequence; and 26S ribosomal RNA gene, partial sequence
GGTGAACCTGCGGAGGGATCATTACAGAGTTCGTGCCCGCCTGGGTAGATCTCCCACCCGTGACATCTCACACCTTTGTTGCTTTGGCGGGCTTGTGGCCCTGCTGCTGCCCGCCAGAGGCCCCTAACTCAGTAATTTTAGTATCGTCTGAGTCCTACAAAATAGTTAAAACTTTCAACAACGGATCTCTTGGTTCTGGCATCGATGAAGAACGCAGCGAAATGCGATAAGTAATGTGAATTGCAGAATTTAGTGAATCATCGAATCTTTGAACGCACATTGCGCCCTATGGTATTCCGTAGGGCATGCCTGTTCGAGCGTCATTGCAACCCTCAAGCGCTGCTTGGTCTTGGGCCCGCCTGCTGGGCGAGCCCCAAATACAGTGGTAGTGCTCCCCGGCCCTGAGCGTAGTACATCACCCGCTACAGGGCCTGGGGAACCGCGAGCCAGCAATTTTTACCCCTCAAGGTTGACCTCGGATCAGGTAGGGATACCCGCTGAACTTAAGCATATCAATAAGCCGGAGGAA
>347558875; Megacapitula villosa isolate GUFCC 15515 18S ribosomal RNA gene, partial sequence; internal transcribed spacer 1, 5.8S ribosomal RNA gene, and internal transcribed spacer 2, complete sequence; and 28S ribosomal RNA gene, partial sequence
TTCCGTAGGTGAACCTGCGGAAGGATCATTATCGAGGAGCTTCGGCTCCATCGAGATAACACCCTTGCCCTTACGAGCACCTATCCGTTTCCTCGGCGGTCATCGGCCGCCAACGGGGACCCCTCAAACGCTTTGCAATGAGAAGTAAACCGTCTGATACAAAACAAAATTATCACAACTTTCAACGATGGATCTCTTGGCTCTGGCATCGATGAAGAACGCAGCGAAATGCGATAAGTAGTGTGAATTGCAGAATTCCGTGAATCATCGAATCTTTGAACGCACATTGCGCCCTTTGGCATTCCATAGGGCATGCCTGTTCGAGCGTCATTTCAAACCTCAAGCTCCGCTTGGTCTTGGGCGATCGTCCCGCCTCCGCGCGCGGACCCGCCTCAAATGCATTGGCGGCCGGCAATCCGGGCTATGAGCGCAGCAGAATCGCGCCTCTAACCGGGTAGCAGGCGCTCCAGCAAGCACCTCTCCACGTTTTGACCTCGGATCAGGCAGGGTTACCCGCTGAACTT
>317184032; Emericellopsis sp. r454 18S ribosomal RNA gene, partial sequence; internal transcribed spacer 1, 5.8S ribosomal RNA gene, and internal transcribed spacer 2, complete sequence; and 28S ribosomal RNA gene, partial sequence
AAGTCGTAACAAGGTCTCCGTTGGTGAACCAGCGGAGGGATCATTACTGAGTTTACAACTCCCAAACCCCTGTGAACATACCTATGTTGCTTCGGCGGGCCGTCCCGCGGCGCGCCCACGTGGCGTGACCCGGAACCAGGCGCCCGCCGGGGACCCAAACTCTTGCCTTTTTAGTGTCTCCTCTGAGTGGCATAAGCAAAAATAAACAAAACTTTCAGCAACGGATCTCTTGGTTCTGGCATCGATGAAGAACGCAGCGAAATGCGATAAGTAATGTGAATTGCAGAATTCAGTGAATCATCGAATCTTTGAACGCACATTGCGCCCGCCAGTATTCTGGCGGGCATGCCTGTCTGAGCGTCATTTCAACCCTCAGCCCCCGTTCGCGGGGCGCTGGCGTTGGGGATCGGCCGTCCTCCGCGGCGGCCGGCCCCGAAACACAGTGGCGGTCTCCTGCAGACTCCCCTGCGTAGTAGCACTACCTCGCAGAAGGGACGAGCGGGCTGGCCACGCCGTAAAACCCCCAACTTCTCAAGGTGACCTCAGATCAGGTAGGAAA
>280967886; Gilkeya compacta voucher SOC1169 internal transcribed spacer 1, partial sequence; 5.8S ribosomal RNA gene, complete sequence; and internal transcribed spacer 2, partial sequence
GCTGCCTGGTGGGCTTTTTTGGTTAAGTCCCCACGAATCAAATTCTTGTTCAATTATGCCATCGGTGGTCTGACCTTGTTTATAACAAATGTTAAAACTTTCAGCAACGGATCTCTTGGTTCTCGCATCGATGAAGAACGCAGCGAAATGCGATAAGTAGTGTGAATTGCAGAATTCAGTGAATCATCGAATCTTTGAACGCACATTGCGCCTCTTGGTATTCCGGGAGGCATGCCTGTTCGAGCGTCATTAAGAAAGCACTCAAGCTCTTTTGCTTGGTCATGGCGGCAGAGAGCGGCAACGTTCTCCCCTCCAAAATTCAAAGGCGGATTGCACCACGTGTCCTGGCGTAGTAAGTTTTATCATTTCGCTAGGTGATGTCGTGTGGCCCTGTCGCAAACCCCCCATACCTTAACATGCTGACCTCGGATCAGGTAGGGATACCCGCTGAACTTAAGCATATCAATAAGCGGAGGAAAAGAAACCAACAGGGATTGCCCCAGTAACTGCGAGTGAAGCGGCAAA
>237872435; Acroconidiella sp. HSAUP074066 18S ribosomal RNA gene, partial sequence; internal transcribed spacer 1, 5.8S ribosomal RNA gene, and internal transcribed spacer 2, complete sequence; and 28S ribosomal RNA gene, partial sequence
TCCGTAGGTGAACCTGCGGAGGGATCATTACACAATATGAAGGCGGGCTGGATACCCCCAGCAGTGCGTTGCTTCGCGGCGTGCGCTGTTGGGCCGGCCTTGCTGAATTATTCGCCCGTGTCTTTTGCGTACTTCTTGTTTCCTTGGTGGGCTCGCCCACCACAAGGACAACCCCATAAACCTTTTTGTAATAGCAATCAGCGTCAGTAACAATGTAATAATTACAACTTTCAACAACGGATCTCTTGGTTCTGGCATCGATGAAGAACGCAGCGAAATGCGATACGTAGTGTGAATTGCAGAATTCAGTGAATCATCGAATCTTTGAACGCACATTGCGCCCTTTGGTATTCCAAAGGGCATGCCTGTTCGAGCGTCATTTGTACCCTCAAGCTTTGCTTGGTGTTGGGCGTCTTGTCTCCAGTTCGCTGGAGACTCGCCTTAAAGTCATTGGCAGCCGGCCTACTGGTTTCGGAGCGCAGCACAAGTCGCGCTCTCTTCCAGCCAAGGTCAGCGTCCAGCAAGCCTTTTTTTCAACTTTTGACCTCGGATCAGGTAGGGATACCCGCTGAACTTAAGCATATCAATAAGCGGAGGA
>156069287; Seifertia azaleae strain DAOM 239137 internal transcribed spacer 1, 5.8S ribosomal RNA gene, and internal transcribed spacer 2, complete sequence
CCGTGGGGATCCGTCCCCATTGAGATAGCACCCTTTGTTTATGAGTACCCTTGTTTCCTCGGCGGGCTCGCCCGCCAGCAGGACAATGAAAAACCCTTTGCAGTAGCAGTACCTTCAGTTAATAACAAATATTAAAACTTTCAACAACGGATCTCTTGGTTCTGGCATCGATGAAGAACGCAGCGAAATGCGATAAGTAGTGTGAATTGCAGAATTCAGTGAATCATCGAATCTTTGAACGCACATTGCGCCCTTCGGTATTCCGTTGGGCATGCCTGTTCGAGCGTCATTTAAACCTTCAAGCTATGCTTGGTGTTGGGTGTCTGTCCCGCCTCAGCGCGTGGACTCGCCTCAAATCCATTGGCAGCCGGTATGTTGGCTTCGTGCGCAGCACATTGCAAGCGAGCCCATCAGACCCCCTCCCACAAGCCCTTTTTTTACT
>305430793; Brachyphoris brevistipitata strain YMF1.03504 18S ribosomal RNA gene, partial sequence; internal transcribed spacer 1 and 5.8S ribosomal RNA gene, complete sequence; and internal transcribed spacer 2, partial sequence
GCTTATGAGAAGCCTTTGTGGCCCCGCAAGGGGTACCTGACGCGACTTGAAAAAAAATAAGAATTCAGGTATTAAATCGCAAGTCGGCTGCGGCTGGCAACACTTTCGAATTGCGGGGACACCCTAAAGCCGGTTCTACCAACCAAGCAAGGAAACTTAGCTCGGGGCTCATGTTAATCGCATGAGGTACGGTAAGAAGGAACCTGGATACATGGGCAATCCGCAGCCAAATCCCTAAGGCATCCGCTACGGGAGAGGTTCACAGACTAAGTGGAAGTGGGCTGAAGGTTCAGCTTAAGATATAGTCGGGCCCTGCGAGAAATCGTGGGGAAGTCACTCGAACAAACCGTTCCGTAGGTGAACCTGCGGAAGGATCATTAACAAAAAAAGCTCTTTGCTTGGGGAAACCCTCGCAGAGTTCTAAACCCTTTGTGAACCAAACCTTCCTAATGCTTCGGTAGCAGGTCGGTCGAATTTCGACCGGTCGTTAGCCTGCCGGCAGCTCCAAACCAAACCCATTGCTATTAAATTTGAATTGTCTGAACAGATTTCTGAATGAAAATCAAAACTTTCAACAACGGATCTCTTGGTTCTCGCATCGATGAAGAACGCAGCGAAACGCGATAGTTAATGTGAATTGCAGAATTCAGTGAATCATCGAGTCTTTGAACGCACATTGCGCCCATCGGTATTCCGATGGGCATGTCTGTTTGAGCGTCATTACAACACTCGCCTGTTTGGGTTCTGCCCGGACTGTGCGGTATTGGGTCGGGCGTGTTACCAACGTCCCGCCTTAAATTGGCACGCTCTGCGGGTGCTACTGCCTGAACGAACATAGTAACCAGTTTCTTGTTCACGACCGGTGGAAAGCACGACCGCCTGAATAACAAACCAA
>255966093; Ulurua nonparaphysata voucher OSC:131126 18S ribosomal RNA gene, partial sequence; internal transcribed spacer 1, 5.8S ribosomal RNA gene, and internal transcribed spacer 2, complete sequence; and 28S ribosomal RNA gene, partial sequence
GGATCATTACTGAAAAACTTTTTGAAGAGTTTTTTTTTTATATCCCATTGTTTACCTACCCTGTTGCTTCCACTGGACATGTTTCACTCTTGTGTGTGAGACCTTTGGCTTGTGTGAATTAACACTTGCCAGGGAGTTGCCAGTGGCAAGACCATTAGCTAAAACTTGATTGAAAGAAAAAAACAAATTGTCTGAATCTTTTGACTTCAATGAAATAAAACTTTCAACAACGGATCTCTAGGCTCTTGCATCGATGAAGAACGCAGTGAAATGCGATAAGTAATGTGAATTGCAGAATCTCGTGAATCATCGAATCTTTGAACGCACATTGCGCCCTATGGCATTCCGTAGGGCATGCCTGTCTGAGCGTCAGCTCCCCTCTCACTCAAGCATCTTTTTTGTGAAGCTTGGACTGCTTTGGAGAGGTGCCTCATTTTTATTGGAGTGAGTTGCCCTCCAGAAATTTATAGGCAGCATGGTTTGTACCTGAACCAGGCGTAATAATAATAAAATCGTTTGTTTGGGAATAATTGTGCTTGCCTTAACCCCACCCATATTACTTTGGGTGACCTCA
>158121679; Prosthecium pyriforme isolate D8 18S ribosomal RNA gene, partial sequence; internal transcribed spacer 1, 5.8S ribosomal RNA gene, and internal transcribed spacer 2, complete sequence; and 28S ribosomal RNA gene, partial sequence
GGTGAACCAGCGGAGGGATCATTGACGCGTAGAAGACCCCGCAAGGGGGATTCTGTCACACCCTTTGTCAACTTATAAACTATCGTTGCCTCGGCGTAAGGCCGGGGGAGGTCACACTCCCCCCCGCCCCCCTAAAGGGGCGGAGCAGGCCCGCCGGCGGCCCTATAAACTCTTGTTTTTACAGTGTCACCTCTGAGTATAAACACAAATGAATCAAAACTTTCAACAACGGATCTCTTGGTTCTGGCATCGATGAAGAACGCAGCGAAATGCGATAAGTAATGTGAATTGCAGAATTCAGTGAATCATCGAATCTTTGAACGCACATTGCGCCCGGTGGTATTCCACCGGGCATGCCTGTTCGAGCGTCATTACAACCCTCAAGCTCTGCTTGGTGTTGGGGCGCTGCCTCCCTAGCGGTGGCAGGCCCCTAAATCTAGTGGCGAGCTCGCCAGGACTCCGAGCGCAGTAGTTTTACCACCTCGCTTAGGAAGGACTGGCGGTGCCCTGCCGTAAAACCCCCCACTATATCTAAAAGGTTGACCTCGGATCAGGTAGGAATACCCGCTGAACT
>194400360; Gondwanamyces proteae isolate CMW3757 18S ribosomal RNA gene, partial sequence; internal transcribed spacer 1, 5.8S ribosomal RNA gene, and internal transcribed spacer 2, complete sequence; and 28S ribosomal RNA gene, partial sequence
GTAAAAGTCGTAACAAGGTCTCCGTTGGTGAACCAGCGGAGGGATCATTACCGAGTTTTATCTCATAAACCCATTGTGAATCTTTACCGGTTAGAGAAGGGAGAGTCTTCTCCCCCCCTCTATCCGTGAAATCCCAGTGTTGCTTTGGCGGTCTTTTCACGAGATCGCCAACAGCAGGCACCAACCAAACTCTTGTTTATCTACTGATACCTGAAAAATCTGAGTAAAAACTTTTTATACCAAAAAAAGTCAAAACTTTCAACAACGGATCTCTTGGCTCTGGCATCGATGAAGAACGCAGCGAAATGCGATAAGTAATGTGAATTGCAGAATTCCGCGAATCATCGAATCTTTGAACGCACATTGCGCCCAGCAGTTACTCTGCTGGGCATGCCTGTTCGAGCGTCATTTCACCCCTCAAGCCTTTTTTAGTGCTTGGTGTTGGGAGACCAAGGGCCTTTTTTGGCCGCTGGCTCTTGAAATCTATTGGCAACATTCCGCGCGCTGGTTGCTCCCTTGCGTAGTAATTATCTACATCGTATCGGGCCCCGCATAGAAGAAGCCACTAAAAACCTTAATTTAACTACAAAGGTTGACCTCGAATCAGGTAGGAATACCCGCTGAACTTAA
>37706070; Omphalora arizonica internal transcribed spacer 1, partial sequence; 5.8S ribosomal RNA gene, complete sequence; and internal transcribed spacer 2, partial sequence
CCGAGAGAGGGGCTTCGCGCTCCCGGGGGCTTCGGCCCCCAACTCTTCACCCTTTTGTCTACCTACCTTTGTTGCTTTGGCGGGCGTCGGGGGGACGCCTCCGTGCTGGCTCCCGGGCCGGCGAACGCCCGTCAGAGGCCCATTCAATCCTACCTGAATCAGTGCCGTCCGAGTACCAAAACCACAATAGTAAAAACTTTCAACAACGGATCTCTTGGTTCCAGCATCGATGAAGAACGCAGCGAAATGCGATAAATAATGTGAATTGCAGAATTCAGTGAATCATCGAGTCTTTGAACGCACATTGCGCCCCTCGGTATTCCGGGGGGCATGCCTGTTCGAGCGTCATTGCACCCCTCAAGCGTAGCTTGGTATTGGGCCCTCGCCCCCGCGGCGTGCCCGGAAAACAGTGGCGGTCCGCGGCGACCTTGAGCGTAGTAAAACTTCCCGCTTCAGAGTCCGCCCCGCGGCCGGCCAAACAAAACCGGCGAGCCCCAATAA
>82659777; Sclerostagonospora sp. CBS 118142 18S ribosomal RNA gene, partial sequence; internal transcribed spacer 1, 5.8S ribosomal RNA gene, and internal transcribed spacer 2, complete sequence; and 28S ribosomal RNA gene, partial sequence
CTGCGGAAGGATCATTATCTTCAGTGGATTTCCGCTGTTTTTGAGGGGGATCTTTGGTCCATTCTCTATGTCCTTGTCTTTTGAGTACCTATGTTTCCTCGGCAGGCTTGCCTGCCGGCTGGACAATACCATAACCCTTTTTGATTTTGAATCAGCGTCTGAAAAATTTAATAATTACAACTTTCAACAACGGATCTCTTGGTTCTGGCATCGATGAAGAACGCAGCGAAATGCGATAAGTAGTGTGAATTGCAGAATTCAGTGAATCATCGAATCTTTGAACGCACATTGCGCCCCTTGGTATTCCATGGGGCATGCCTGTTCGAGCGTCATTTGTACCCTCAAGCTCTGCTTGGTGTTGGGTGTTTGTCCTCTCCCCTTGTGTTTGGACTCGCCTTAAAATAATTGGCAGCCAGTGTTTTGGTATTGAAGCGCAGCACAATTTGCGTCTCCAGCCTATAACACTGGCGTCCAGTAAGCCTATTTTGCACTTTTGACCTCGGATCAGGTAGGGATACCCGCTGAACTTAAGCAACT
>296875249; Arthrographis lignicola strain UAMH 4095 18S ribosomal RNA gene, partial sequence; internal transcribed spacer 1, 5.8S ribosomal RNA gene, and internal transcribed spacer 2, complete sequence; and 28S ribosomal RNA gene, partial sequence
AAGGATCATTAAAGAGTGAGGGTCCTCTGTCGGCCCAACCTCCCAACCCTCTGTGTACCTACCTCTGTTGCTTCGGCGGGATGCTGAGGTGTTAACCCACCTTGGCCGCTGGCTCTCAGCCGGCGCGCGCCCGCCAGAGGCCCTACCAAACTCTGTTTATCAGTGTCGTCTGAGTTAATACACAAATCGTTAAAACTTTCAACAACGGATCTCTTGGTTCTGGCATCGATGAAGAACGCAGCGAAATGCGATAAGTAATGTGAATTGCAGAATTCAGTGAATCATCGAATCTTTGAACGCACATTGCGCCCCTTGGCATTCCGAGGGGCATGCCTGTTCGAGCGTCATTTCACCACTCAAGCTCTGCTTGGTATTGGGCCCTCGTCCGACCGGACGTGCCTGAAAACCAGTGGCGGGACCGCCCGACTTCAAGCGCAGTAATTTCTTCTCGCTTTGGAAGGACGGGTCGAGTCGCCAGCCAGATAAACCCCTTTATCTTTTTATGGTTGACCTCGGATCAGGTAGGGATACCCGCTGAACTTAA
>52626566; Phaeomyces kuwaitiensis 18S rRNA gene, 5.8S rRNA gene, 26S rRNA gene, ITS1 and ITS2
AAGGATCATTACCTGGCCTTGGGCCGCTCCTGCATGGCGGGTTACTGGCTGTTGAAGGGCGTCATTTCGCTGATTCGACGCCATATGGCGTCATTTCGCTTGTTCGACGCCATATGGCGTCATTTCGCTTGTTCGACGCCATATACTAAATTTGTTTCACAAGTTTCCTTTCGCCCTTCAACAGTCGCGCCTTCGGGGGTGCTTAGCCCTTGACTATCACCTTGACTATGCGTACCTTTGTTGTTTCCTCGGCAGGTCTCCTGCCAGTGAAACCCTCTTACAACCCTTTTTGCATCAGCATCGAACTGAAACAAACCACAATTATTTACAACTTTCAACAATGGATCTCTAGGTGCTGGCATCGATGAAGAACGCAGCGAAATGCGATAAGTAGTGTGAATTGCAGAATTCAGTGAATCATCGAATCTTTGAACGCACATTGCGCCCCTCGGTATTCCGTGGGGCATGCCTGTTCGAGCGTCATTTAACCCCTCAAGCTCTGCTTGGTGTTGGGCGTCTGTCCCGCCTCGTGCGCGGACTCGCCTAGAAGACATTGGCAGCGGTCGTGCCAGCTTCTCGCGCAGCACATTGCGCTTCTCGAGGCTCCGGCGGATCAGCGTCCAGCAAGTCCACCCCCAGTTTGACCTCGGATCAGGTAGGGATACCCGCTGAACTTAAG
>31415601; Didymella cucurbitacearum 18S ribosomal RNA gene, partial sequence; internal transcribed spacer 1, 5.8S ribosomal RNA gene and internal transcribed spacer 2, complete sequence; and 26S ribosomal RNA gene, partial sequence
TAACAAGGTTTCCGTAGGTGAACCTGCGGAAGGATCATTACCTAGAGTTGCGGGCTTTGCCTGCCATCTCTTACCCATGTCTTTTGAGTACCTTCGTTTCCTCGGCGGGTTCGCCCGCCGATTGGACAAAACTTAAACCCTTTGTAATTGAAATCAGCGTCTGAAAAAAACATAATAGTTACAACTTTCAACAACGGATCTCTTGGTTCTGGCATCGATGAAGAACGCAGCGAAATGCGATAAGTAGTGTGAATTGCAGAATTCAGTGAATCATCGAATCTTTGAACGCACATTGCGCCCCTTGGTATTCCATGGGGCATGCCTGTTCGAGCGTCATTTGTACCTTCAAGCTTTGCTTGGTGTTGGGTGTTTGTCTCGCCTCTGCGCGCAGACTCGCCTCAAAACGATTGGCAGCCGGCGTATTGATTTCGGAGCGCAGTACATCTCGCGCTTTGCACTCACAACGACGACGTCCAAAAAGTACATTTTTACACTCTTGACCTCGGATCAGGTAGGGATACCCGCTGAACTTAAGCATATCAATAAGCGGAGGAAAAGAAACCAACAGGGATTGCCCTAGTAACGGCGAGTGAAGCGGCAACAGCTCAAATTTGAAATCTGGCGTCTTCGGCGTCCGAGTTGTAATTTGCAGAGGGCGCTTTGGCATTGGCAGCGGTCCAAGTTCCTTGGAACAGGACGT
>12483712; Ascobrunneispora aquatica contains internal transcribed spacer 1, partial sequence; 5.8S ribosomal RNA, complete sequence; and internal transcribed spacer 2, partial sequence
GTAAAAGTCGTAACAAGGTCTCCGTTGGTGAACCAGCGGAGGGATCATTACAGAGTGTAAAAACTCCCAAACCCTTTATTAACCTACCACGTTCAGTTGGTTCGGTGGGCGATCCCGGGGCGGGATCGTAGCCGTGAGGTGCCCACTGAAGGTACCGAAACTCTTCTGTTATAGTGGTCTTCTGAGTACTATTATTTAAATACCCCACAACTTTCAACAACGGATCTCTTGGCTCTAGCATCGATGAAGAACGTGCGAAATGCGATAAGTAATGCGAATTGCAGAATTCCGCGAGTCATCGAATCTTTGAACGCACATTGCGCCTGCTAGTATTCTGGCAGGCATGCCTGTCCGAGCGTCATTTCAACCCCCAGGCCTCTATTGCCTGTTGTTGGGGCTTTTCTCTAGGGTACGCTCTAAGCTCCCTAGAGCCCTGAAAGACAGTGGCGGGCTCGCCAGGTCACCGAGCGTAGTATTACTTCTCGCTTAGGGGCCCTGGCGGGTGCTAGCCGTGAAAAAAACTACTTCATGGTTTGACCTCGGATCAGGTAGGAATACCCGCTGAACTTAAGCATATCAATAGCCC
>302371638; Geomyces destructans isolate MdaubGER-1 18S ribosomal RNA gene, partial sequence; internal transcribed spacer 1, 5.8S ribosomal RNA gene, and internal transcribed spacer 2, complete sequence; and 28S ribosomal RNA gene, partial sequence
TGATTCTTCCGTGGCGACACTTATGGAAGCCTTTGCAGCCCCGCAAGGGGTGGGGAGCACGACTGTAAATAAGTCTCCCTTCATGCAAGTCAGCACCCGCTGGCAACACGATCGAATTGACGGGGACGTCCTAAAGCCTACAACACCAACCCGCCCGGGAAACCGAGGCGGGGGCCCGTGCTAACTCCACGGGGTGGTAAAAGAGTGTATGGATACTCCCTCTGGGGAACTATGGATAATCCGCAGCGAAGACCCTAAGTAGCGCTAGCTATACGGGTAACGTTCACAGACTAAGTGGTTGTGGGTGGAGCCTAGCTCTGCTTAAGATATAGTCGGGCCCTACGTGAAAGCGCAGGGGTGAGTCGCTACGAACTCGAAACCGTTCCGTAGGTGAACCTGCGGAAGGATCATTACAGTAGTCGCCCGGGTTGCCGCAAGGCCTCCCGGGTAACCTACCACCCTTTGTTTATTACACTTTGTTGCTTTGGCAGGCCTGCCCTCGGGCTGCTGGCTCCGGCCGGCGAGCGCTTGCCAGAGGACTAAACTCTGTTTGTCTATACTGTCTGAGTACTATATAATAGTTAAAACTTTCAACAACGGATCTCTTGGTTCTGGCATCGATGAAGAACGCAGCGAAATGCGATAAGTAATGTGAATTGCAGAATTCAGTGAATCATCGAATCTTTGAACGCACATTGCGCCCCCTGGTATTCCGGGGGGCATGCCTGTCCGAGCGTCATTACAACCCTCAAGCTCAGCTTGGTATTGGGCCCCGCCGACCCGGCGGGCCCTAAAGTCAGTGGCGGTGCCGTCCGGCTCCGAGCGTAGTAATTCTTCTCGCTCCGGAGGTCCGGTCGTGTGCTTGCCAGCAACCCCCAATTTTTTCAGGTTGACCTCGGATCAGGTAGGGATACCCGCTGAACTTAA
>339895647; Dothidella sp. K-260 genomic DNA containing ITS2 and 28S rRNA gene, isolate K-260
CGGCGTGGCCTAACCGGCTTCGGGCGTAGTAGAGTTAAATCGAACGTCTTATAAGTCTGGATAGGTTCCACTTTGCCGTAAAACCTTTATATTTTCTAGGTTGACCTCGGATCAGGTAGGGATACCCGCTGAACTTAAGCATATCAATAAGCGGAGGAAAAGAAACCAACAGGGATTGCCCTAGTAACGGCGAGTGAAGCGGCAATAGCTCAAATTTGAAAGCTGGCCTCTGGTCCGCATTGTAATTTGTAGAGGATGCTTTTAGGCAGCCGCCGGTCTAAGTTCCTTGGAACAGGACGTCATAGAGGGTGAGAATCCCGTATGTGACCGGCTCAGGCACCTTCTGTAAAGCTCCTTCGACGAGTCGAGTTGTTTGGGAATGCAGCTCTAAATGGGAGGTAAATTTCTTCTAAAGCTAAATACTGGCGAGAGACCGATAGCGCACAAGTAGAGTGATCGAAAGATGAAAAGCACTTTGGAAAGAGAGTTAAAAAGCACGTGAAATTGTTGAAAGGGAAGCGCTTGCAATCAGACTTGGCTTAGATTGTTCAACCGGTCTTCTGACCGGCCTATTCATTCTGAGCCAGGCCAGCATCAGTTTCGGCGGCCGGATAAAGGCCTTGGGAATGTGGCCCTCCCTTCGGGGTGGGTGTTATAGCCCAGGGTGTAATACGGCCAGCCGGGACTGAGGTC
>196166408; Ceratocystiopsis sp. WY21TX1-2 internal transcribed spacer 1, partial sequence; 5.8S ribosomal RNA gene and internal transcribed spacer 2, complete sequence; and 28S large subunit ribosomal RNA gene, partial sequence
GCGGGAGGATATTATGATAATACAAACCACGAGTCTCGGCTCGCAACCCCTGTGGACCTACCTATTGTCTGTTGTTGCCTTCTGGCAGGCGGCGCCCCCCTCGCGGGGAACGGGGCGGGCGTCCCTGCCGGCGGCAGCCCCCTTCTAAACACACCAAAAGTCTTAACGAGCGTCTGAGTAGGATTCTAAATCCAAGCAAAACTTTCAACAACGGATCTCTTGGCTCTGGCATCGATGAAGAACGCAGCGAAATGCGATAAGTAATGCGAATTGCAGAATTCCGCGAGTCATCGAATCTTTGAACGCACATTGCGCCTGCCAGTATTCTGGCAGGCATGCCTGTCCGAGCGTCATTACACCCCTCAGTGCGCCTAGCGCTGGTGTTGGGGACCTCCCGCGCACACGCGCTGCCTACCCCCTCGGGGGCCTGGTAGGGCGGGCGGGGAGCCCCCTAAAGCAAGTGGCGGGCCTTCTGGGATTGGCACCGAGCGCAGTAAAAACACCTGTTTATGCGACCGCTCGGGGCCCCCGGCGAGGCCCTGCCGTCAAACGCAGAGACCTAAACCCCCTCTACTTTCTAAGGTTGACCTCGGATCAGGTAGGACTACCCGCTGAACTTAAGCATATCAATA
>5881095; Pezicula carpinea GB4547 internal transcribed spacer 1, partial sequence; 5.8S ribosomal RNA gene, complete sequence; and internal transcribed spacer 2, partial sequence
CATTACAGAGACTCTGCCCTTTGGGTAGACCTCCCACCCTGTGTCGTTATACCTTTGTTGCTTTGGCGGGCCGCGGGGCTCCGGCCCTGCCCCTGGCTCCGGCTAGGGCGCGCCCGCCAGAGGACTCCCAAACCTGAATGTTAGTGTCGTCTGAGTACTATATAATAGTTAAAACTTTCAACAACGGATCTCTTGGTTCTGGCATCGATGAAGAACGCAGCGAAATGCGATAAGTAATGTGAATTGCAGAATTCAGTGAATCATCGAATCTTTGAACGCACATTGCGCCCCTTGGTATTCCGGGGGGCATGCCTGTTCGAGCGTCATTACACCCTCAAGCTCTGCTTGGTCTTGGGCGTCACCGGTCCCGGTGTGCCTTAAAATCAGTGGCGGCGCCGCCTGGCTCTGAGCGTAGTACATACTCTCGCTACAGACGCCCGGCGGATGCTGGCCAGCAACCCCCAATCTATCAAGGTTGACCTCGGATCAGGTAGGGATACCCGCTGAACTTAAGCATATCAATA
>156193465; Haptocillium balanoides isolate ARSEF3350 18S ribosomal RNA gene, partial sequence; internal transcribed spacer 1, 5.8S ribosomal RNA gene, and internal transcribed spacer 2, complete sequence; and 28S ribosomal RNA gene, partial sequence
GGGATCATTACCCAATTGTCCCAACTCCCAACCCCCTGTGAACATAACGCACGTTGCTTCGGCGGACCGCCCCGGCGCCCGAACCCCCACACCGGGGAGGCGGCCCGGAGCCAGGCGCACAACGGGGGACCCAAAATCTTGAATTCGCTGTTTAGTGGAATCTCCTCTCTGAGTAACGAAAGAAAAATGAATCAAAACTTTCAACAACGGATCTCTTGGTTCTGGCATCGATGAAGAACGCAGCGAAATGCGATAAGTAATGTGAATTGCAGAATTCAGTGAATCATCGAATCTTTGAACGCACATTGCGCCCGCCAGCATTCTGGCGGGCATGCCTGTTCGAGCGTAATTTCGACCCTCAGGCCCCCCCGGGGGACCTGGCGTTGGGGGCCGGCCCTGGCCGCCCCCGAAATGCAGTGGCGACCCCGCCGCGGCCTCCCCTGCGTAGTAGCACACACCTCGCACCGGAGCGCGGAGGCGGTCACGCCGTAAAGCGACGAAATCTCCTAGAGTTGACCTCGGATCAGGTAGG
>256708580; Oedocephalum adhaerens 18S ribosomal RNA gene, partial sequence; internal transcribed spacer 1, 5.8S ribosomal RNA gene, and internal transcribed spacer 2, complete sequence; and 25S ribosomal RNA gene, partial sequence
AACAAGGTTTCCGTAGGTGAACCTGCGGAAGGATCATTAGTGATATTGAAAATCTACTTTTCAAGTCTCTATATATACCCTTTTTCAACCATACCTTTGTTGCTTCCACTGGACGGACATATCATTGTATATGTCCTCTGGCATCTTGTATGCTGGGGAGTGCCAGTGGAAAGATTTACAAATTTAAACTTGTCTTTAGAAACACTTGTCTGACAAATTTTATTCTTTAATAAGATAAAACTTTCAACAACGGATCTCTAGGCTCTTGCATCGATGAAGAACGCAGTGAAATGCGATAAGTAATGTGAATTGCAGAATCTCGTGAATCATTGAATCTTTGAACGCACATTGCGCCCTATGGTATTCCGTAGGGCATGCCTGTCTGAGCGTCAGCTCGTCTTCTCAAGCTCTTTTGCTTGGATAACATTAGGGAAGCATGTTCTCTGCAACTTGCTCCTTAGAAATTCATAGGCGGTACGGTTCTAGCAAACCAGACGTAATAATATTCTTATATGTCGTCCTTTGTTTTAGTGCTGTTGCTTGCCTCTTAATCCACATCTTTATTCAAGATGACCTCAGATCAGGTAGGGATACCCGCTGAACTTAAGCATATCAATAA
>169798671; Calosphaeria pulchella strain CBS 115999 18S ribosomal RNA gene, partial sequence; internal transcribed spacer 1, 5.8S ribosomal RNA gene, and internal transcribed spacer 2, complete sequence; and 28S ribosomal RNA gene, partial sequence
AGGGATCATTAGCGAGTTGAAAAACTCCCAAACCCATGCGTACCTTACCATGTCGTTGCTTCGGCGGGCGGCTCTTGACCCTCCCCCCCGAGTCCGGTGGGGAGGGGAGAGGGCACGCGGGCCCCCCGTCGGGGGGGCGCCCGCCGGAGGCCCGAACAGACACTGTCATCTCAGCGAGAAGTCCTCTGAGCCAACTGAAAAATCAGTAAAAACTTTCAACAACGGATCTCTTGGTTCTGGCATCGATGAAGAACGTAGCGAAATGCGATAAGTAATGTGAATTGCAGAATTCAGTGAATCATCGAATCTTTGAACGCACATTGCGCCCGCCAGCATTCTGGCGGGCATGCCTGTCCGAGCGTCATTTCAACCCCCCAAGGCCCAGCGCCTGGTGTTGGGGCACCGCGGAGACGCGGGCCCCCAAGTCCAGTGGCGAGCCCGCCGGCGAACCGAGCGAAGTAACATACCCTCCGCCACGGTGACCCGACGGGACCCAGCCGTGAAAACCGGTCGGGAGCGCGGCCACGAAACCGCGCGACCGCCGAAACTAAGTGGTTGACCTCGGATCAGGTAGGAATACCCGCTGAACTTAA
>225675531; Apiocarpella macrospora strain xsd08018 18S ribosomal RNA gene, partial sequence; internal transcribed spacer 1, 5.8S ribosomal RNA gene, and internal transcribed spacer 2, complete sequence; and 28S ribosomal RNA gene, partial sequence
GGAAGTAAAAGTCGTAACAAGGTTTCCGTAGGTGAACCTGCGGAAGGATCATTACCGAGTTGATTCGGGCTCCGGCCCGATCCTCCCACCCTTTGTGTACCTACCTCTGTTGCTTTGGCGGGCCGCGGTCCTCCGCGGCCGCCCCCCTCCCCGGGGGGGTGGCCAGCGCCCGCCAGAGGACCATCAAACTCCAGTCAGTAAACGATGCAGTCTGAAAAACATTTAATAAACTAAAACTTTCAACAACGGATCTCTTGGTTCTGGCATCGATGAAGAACGCAGCGAAATGCGATAAGTAATGTGAATTGCAGAATTCAGTGAATCATCGAATCTTTGAACGCACATTGCGCCCTTTGGTATTCCGAAGGGCATGCCTGTTCGAGCGTCATTACAACCCTCAAGCTCTGCTTGGTATTGGGCACCGTCCTTTGCGGGCGCGCCTCAAAGACCTCGGCGGTGGCGTCTTGCCTCAAGCGTAGTAGAACATACATCTCGCTTCGGAGCGCAGGGCGTCGCCCGCCGGACGAACCTTCTGAACTTTTCTCAAGGTTGACCTCGGATCAGGTAGGGATACCCGCTGAACTTAAGCATATCAATAAGCGGAGGAA
>227344124; Petrakia sp. ef08-038 18S ribosomal RNA gene, partial sequence; internal transcribed spacer 1, 5.8S ribosomal RNA gene, and internal transcribed spacer 2, complete sequence; and 28S ribosomal RNA gene, partial sequence
GGAAGTAAAAGTCGTAACAAGGTTTCCGTAGGTGAACCTGCGGAAGGATCATTACCGTGGGGCTCCGGCCCCATTGAGATAGCACCCTTTGTCCACGAGTACCCTCTGTTTCCTCGGCGGGTCCGCCCGCCCGAGGACCGTCCATAAACCTCTTGCAGTAGCAGTATCTTCAGTAAATGTTAATATTAAAACTTTCAACAACGGATCTCTTGGTTCTGGCATCGATGAAGAACGCAGCGAAATGCGATAAGTAGTGTGAATTGCAGAATTCAGTGAATCATCGAATCTTTGAACGCACATTGCGCCCTTCGGTATTCCGTTGGGCATGCCTGTTCGAGCGTCATTTAAACCTTCAAGCTCTGCTTGGTGTTGGGCGTTTGTCCCGCCTCTGCGCGCGGACTCGCCTCAAATTCATTGGCAGCCGGTATGCAGGCTTCGTGCGCAGCACATTGCGACGCGACCCCCCGCGGACCCCCTCCCAACAAGCCCCCCTTTTAAGTTTGACCTCGGATCAGGTAGGGATACCCGCTGAACTTAAGCATATCAATAAGCGGAGGA
>16660338; Tubercularia sp. SAP148 18S ribosomal RNA gene, partial sequence; internal transcribed spacer 1 and 5.8S ribosomal RNA gene, complete sequence; and internal transcribed spacer 2, partial sequence
AAAGGTCTCCGTTGGTGAACCAGCGGAGGGATCATTCCGAGTTTCAAACTCCCAACCCTATGTGAACCTTACCAATCGTTGCTTCGGCGGGCTCGACCCCCGCGCCGCTCGCCGGCGCCGGGAAGCAGGCGCCCGCCGGGGACCCCAAACCCAATGTTTTTCATGCAGTATCTCTGAGTGGCAAACGCAAAAAATAAATCAAAACTTTTAACAACGGATCTCTTGGCTCTGGCATCGATGAAGAACGCAGCGAAATGCGATAAGTAATGTGAATTGCAGAATTCAGTGAATCATCGAATCTTTGAACGCACATTGCGCCCGCGAGTATTCTNGCGGGCATGCCTGTCCGAGCGTCATTTCAACCCTAAGGCCCGCTGCTCGCAGGCGCGGCGCTGGCGTTGGGGATCGGCCTTACCGGTCG
>381284087; Thuemenidium arenarium voucher ILLS:61043 18S ribosomal RNA gene, partial sequence; internal transcribed spacer 1, 5.8S ribosomal RNA gene, and internal transcribed spacer 2, complete sequence; and 28S ribosomal RNA gene, partial sequence
GGAAGTAAAAGTCGTAACAAGGTTTCCGTAGGTGAACCTGCGGAAGGATCATTACTGAGCTAGGGTCTTTATGGCCCAACCTCCAACCCCGTGTGAACGAACGCATGTTGCTTCGGTGGGCCTCGGTGCCTGCCGGAGATCTGAATATACTCTTTTAGTTTGTGTCGTCTGAGTACCATATAACAAAATTGTTAAAACTTTCAACAACGGATCTCTTGGTTCCCGCATCGATGAAGAACGCAGCGAAATGCGATAAGTAATGTGAATTGCAGAATTCAGTGAATCATCGAATCTTTGAACGCACATTGCGCCCCTTGGCATTCCGAGGGGCATGCCTGTTCGAGCGTCATTGCACATCTCAAGCCTGGCTTGGTGTTGGGTGTTCGTCCCCCCTTGGGTGGATGCGCCTGAAAATAATTGGCGGTGCCATCGTGGCCTCAAGCGTAGTAGAACTCTCTCGCTTTGGAGGGCTGTTGTGGCTCACCTGCCCACAAGACCAAAAATTACAAAGGTTGGACCTCGGATCACGTAGGGATACCCGCTGAACTTAAGCATATCAATAAGCGGAGGA
>2809013; M.scirpicola 18S, 5.8S and 28S rRNA genes and ITS1 and ITS2 DNA
CATTACAGAGTTCATGCCCGAAAGGGTAGACCTCCCACCCTTGTGTATTATTACTTTGTTGCTTTGGCGAGCTGCCTTTGGGCCTTGTATGCTCGCCAGAGACTAATCAAACTCTTTTTATTAATGTCGTCTGAGTACTATATAATAGTTAAAACTTTCAACAACGGATCTCTTGGTTCTGGCATCGATGAAGAACGCAGCGAAATGCGATAAGTAATGTGAATTGCAGAATTCAGTGAATCATCGAATCTTTGAACGCACATTGCGCCCCTTGGTATTCCGGGGGGCATGCCTGTTCGAGCGTCATTTCAACCCTCAAGCTCAGCTTGGTATTGAGTCCATGTCAGTAATGGCTGTCTCTAAAATCAGTGGCGGCGCCGCTGGGTCCTGAACGTAGTAATATCTCTCGTTACAGGTTCTCGGTGTGCTTCTGCCAAAACCCAATTTCTTTTATGGTTGACCTCGGATCAGGTAGGGATACCCGCTGAACTTAAGCATATCAATAAGCGG
>116804986; Spirosphaera carici-graminis culture-collection ICMP:15325 internal transcribed spacer 1, partial sequence; 5.8S ribosomal RNA gene, complete sequence; and internal transcribed spacer 2, partial sequence
CTGCGGAAGGATCATTACAGAGTTCATGCCCTCACGGGTAGATCTCCCACCCTTGAATATTATACCTTCGTTGCTTTGGCAGGCCGTGGAAACACCAGAGGCTCCGGCTGATGCGTGCCTGCCAGAGGAAACACAAACTCTGTTTTTAGTGATGTCTGAGTACTATATAATAGTTAAAACTTTCAACAACGGATCTCTTGGTTCTGGCATCGATGAAGAACGCAGCGAAATGCGATAAGTAATGTGAATTGCAGAATTCAGTGAATCATCGAATCTTTGAACGCACATTGCGCCCCGTGGTATTCCGCGGGGCATGCCTGTTCGAGCGTCATTTCAACCCATCATGCTTCGGCATGGTCTTGGGGCCTGCGGTTTCGCAGCCTCTAAACGCAGTGGCGGTGCTATTGAGCTCTGAGCGTAGTAATTCTTCTCGCTATAGGGTCTCGGTGGTGACTTGCCAACAACCCCCCATTTTTATCAGGTTGACCTCGGATCAGGTAGGGATACCCGCTGAACTTAAGCATATCA
>171918141; Ophiognomonia rubi-idaei voucher BPI 877637 18S ribosomal RNA gene, partial sequence; internal transcribed spacer 1, 5.8S ribosomal RNA gene, and internal transcribed spacer 2, complete sequence; and 28S ribosomal RNA gene, partial sequence
TCATTGCTGGAACAAACGCCCTCACGGGTGCTACCCAGAAACCCTTTGTGAACTATACCTCAATGTTGCCTCGGCAGTGGCTGTCTTCGAATGAAGTCCCTTACTTGTAAGGAGCAGGCCGGCCGACGGCCCCTATAAACTCTTGTTTTTGTATTATCTTCTGAGTAAACAACTATAAATGAATCAAAACTTTCAACAACGGATCTCTTGGTTCTGGCATCGATGAAGAACGCAGCGAAATGCGATAAGTAATGTGAATTGCAGAATTCAGTGAATCATCGAATCTTTGAACGCACATTGCGCCCGGTGGTATTCCACCGGGCATGCCTGTTCGAGCGTCATTTCAACCCTCAAAAGCCTGGCTTTTGGTGTTGGAGGAATACCTGTTACAGGGTATCCTCTGAAATTTAGTGGCGGGCTCGCTAGAATTTTGAGCGTAGTAATTTTACCTCGTTTTTTAAAGACTAGTGGGACTTCTTGCCGTAAAACCCCCCAACTTTCTGA
>24210631; Psoroma fuegense internal transcribed spacer 1, 5.8S ribosomal RNA gene, and internal transcribed spacer 2, complete sequence
CCGAGAGTGGAGCCTAGCTCCGGGGGGCTAACCGCCCCCGCCTCTTCACCCGTGCAGACATTTTCCCTGTTGCTTTGGCGAGCCTGGGGGCTTCCCCGAGGATGATCGCCAGAGGCTCAATCAATTATATTATTCCTGTTATCTGAGGAACAGCTAAATCGTTAAAACTTTCAACAACGGATCTCTTGGCTCTGGCATCGATGAAGAACGCAGCGAAATGCGATAAGTAATGTGAATTGCAGAATTCAGTGAATCATCGAATCTTTGAACGCACATTGCGCCCCTCGGTATTCCGAGGGGCATACCTGTTCGAGCGTCATTGCTCATTCAAGCCTGGCTTGGTCTTGGGCCCGCGTCCCGGTGGACAGGCCTGAAAAACAGTGGCGGTGTGGTTGCGACCGCGAGCGTAGCGATTGACCCTCTCGCTCGACGCGTAGCGTCACGCCCGCCAAGCTAACCTAATTTTTCACC
>258578864; Pseudoramichloridium henryi culture-collection CBS:124775 18S ribosomal RNA gene, partial sequence; internal transcribed spacer 1, 5.8S ribosomal RNA gene, and internal transcribed spacer 2, complete sequence; and 28S ribosomal RNA gene, partial sequence
TTGGGATTGGCCAGAGGAGATGGGCGACCATCACCTCAGGCCGAAAACTTGGTCAAACTTGGTCATTTAGAGGAAGTAAAAGTCGTAACAAGGTTTCCGTAGGTGAACCTGCGGAAGGATCATTACCGAGTTAGGGTGTCGTCCACGACGCCCGACCTCCCAACCCTTTGTCTATGATACCACACAGTTGCTTCGGCGTGCCGAGGGGTCATACCCTCGCCGGGCTTCCGGCCGGGAGCGCGCACGTCGATGGCCTCATCAAACCATTGAACCCAAAACCTGTCGTCTGAAAACATTTATGATTTATAATCAAAAACAAAACTTTCAACAACGGATCTCTTGGTTCTGGCATCGATGAAGAACGCAGCGAAATGCGATAAGTAATGCGAATTGCAGAATTTCCGTGAGTCATCGAATCTTTGAACGCACATTGCGCCCACTGGTATTCCGGTGGGCATGCCTGTTCGAGCGTCATTATCCTCTCTCCAAACCTTCGGGTTGGGCGTTGGACCGAGTTGCGTGCAAGCGCAACTGGTCTCAAAGACAATGACGGCGTCCGTGGGGCCCTCTTCGCAACGAGTCTTTCGAGGCACGCGGGGAGTTGCAAGGCCTCCACGGCACGGTCGAAACCTTTTTATTTTTCTCAGGTTGACCTCGGATCAGGTAGGAATACCCGCTGAACTTAA
>294358460; Dendryphiella salina isolate Kinkell Rocks 18S ribosomal RNA gene, partial sequence; internal transcribed spacer 1, 5.8S ribosomal RNA gene, and internal transcribed spacer 2, complete sequence; and 28S ribosomal RNA gene, partial sequence
TCCGTAGGTGACCTGCGGAGGGATCATTACACAATATGAAAGCGGGTTGGGACCTCATCTCGGTGGGGGCTCCAGCTTGTCTGAATTATTCACCCATGTCTTTGCGCACTTCTTGTTTCCTGGGCGGGTTCGCCCGCCACCAGGACCCAACCATAAACCTTTTTTTGTAATTGCAATCAGCGTCAGTAAACAATGTAATTATTACAACTTTCAACAACGGATCTCTTTTCTGCATCGATGAAGAACGCAGCGAAATGCGATACGTAGTGTGAATTGCAGAATTCAGTGAATCATCGAATCTTTGAACCACATTGCGCCCTTTGGTATTCCAAAGGGCATGCCTGTTCGAGCGTCATTTGTACCCTCAAGCTTTGCTTGGTGTTGGGCGTCTTTGTCTCTCACGAGACTCGCCTTAAAATGATTGGCAGCCGGCCTACTGGTTTCGGAGCGCAGCACAATCTTGCACTTCTGATCAGCCATGGTTGAGCATCCATCAAGACCACATTTTTCTCACTTTTGACCTCGGATCAGGTAGGGATACCCGCTGAACTTAAGCATATCAATAAGCCGGAGGAAA
>6684457; Leifidium tenerum internal transcribed spacer 1, 5.8S ribosomal RNA gene and internal transcribed spacer 2, complete sequence; and 23S ribosomal RNA gene, partial sequence
CCGAGAGAGGGCCTCGCGCCCCGGGGGCTTCGGCTCCCACTCTTCACCCTATGTTTTATACGTCCACGTTGCTTTGGCGGGTCTTGGGGTCATACTCATGCCGGCTCCGGGCGTCTGCCCGTGCCGGTGCGTACCCGCCGGAGGCTATCACATTCTATTATACCGATGAAGTCTGAGTGAATTATAATAAATCAAAACTTTCAACAACGGATCTCTTGGTTCTGGCATCGATGAAGAACGCAGCAAAATGCGATAAGTAATGTGAATTGCAGAATTCAGTGAATCATCGAATCTTTGAACGCACATTGCGCCCTTCGGTATTCCGGAGGGCATGCCTGTTCGAGCGTCATTGCACCCCTCAAGCTTAGCTTGGTATTGGGTCCTCGCCCCTAAAGCGTGCCCGAAAATCAATGGCGGTCCGGTGAGACTTCAAGCGTAGTAAATTCAACCCCGCTTTGGAAGGCCTTACAGGGACTCGCCCACTCCTAAATTTTCAATGATTGACCTCGGATCAGGTAGGGATACCCGCTGAACTTAAGCATATCAATAAGCGGAG
>338172802; Cryptovalsa ampelina strain RGA05 18S ribosomal RNA gene, partial sequence; internal transcribed spacer 1, 5.8S ribosomal RNA gene, and internal transcribed spacer 2, complete sequence; and 28S ribosomal RNA gene, partial sequence
GGGATCATTACAGAGTTATCTAACTCCCAAAACCATGTGAACTTACCTATGTTGCCTCGGCGGGGAAGCTAACCCGGTACCTACCCAGTAGTTACCCGGGAGGGCCTACCCTGTAGCTACCCTATAGCGACCCGCCGGTGGACTGCTAAACTCTTGTTTTTAAGTGATATTCTGAGTGTTTAAACTTAATTAGTTAAAACTTTCAACAACGGATCTCTTGGTTCTGGCATCGATGAAGAACGCAGCGAAATGCGATAAGTAATGTGAATTGCAGAATTCAGTGAATCATCGAATCTTTGAACGCACATTGCGCCCATTAGTATTCTAGTGGGCATGCCTGTTCGAGCGTCATTTCAACCCTTAAGCCTTAGTTGCTTAGTGTTGGGGGCTCGCCTAGCTATAGACGCTGGCGACCCCTTAAAAATATCGGCGGAGTCGTGTCGACCCTAAGCGTAGTAATTTATTCCTCGCTTCAGGCTTGTAGGCGCTGGCGTCCGGCCGTTAAACCCCCTATTTTTTAATGGTTGACCTCGG
>262091498; Melanops sp. CBS118.39 18S ribosomal RNA gene, partial sequence; internal transcribed spacer 1, 5.8S ribosomal RNA gene, and internal transcribed spacer 2, complete sequence; and 28S ribosomal RNA gene, partial sequence
TCCGTAGGTGAACCTGCGGAAGGATCATTAAAAAGTTGCTCGGGTTCCCCTTCGCGGGGGGTAACGCCCCGAACTCCAACCCTTTGCGTACCTACCTCCGTTGCTTCGGCGGGCCAGCGGGCGTCCTCGGACCCCCCGCGGCCGGTCCCCTCCCGGGGGCTGGTCAGCGCCCGCCGGGGGCACATCAAACTCGGCTCAGCCAACGATGAAGTCTGATCGAATATCAAATATTCTAAAACTTTCAACAACGGATCTCTTGGTTCTGGCATCGATGAAGAACGCAGCGAAATGCGATAAGTAATGTGAATTGCAGAATTCAGTGAATCATCGAATCTTTGAACGCACATTGCGCCCCCTGGTATTCCGGGGGGCATGCCTGTTCGAGCGTCATTACACACCTCAAGCTCCGCTTGGTATTGGGCGTCGTCCGCTGCGGACGTGCCTCGAAGACCTCGGCGGTGGCAGCCTTGCCTCGAGCGTAGTAAAACAAATCTCGCTCTGGAGGCCGGGGGTGCCGCCCGCCGGACGAACCTTTCGAATATTTTCCAAGGTTGACCTCGGATCAGGTAGGGATACCCGCTGAACTTAAGCATATCAATAAGCGGAGGA
>284159208; Ogataea angusta strain ATCC 14755 18S ribosomal RNA gene, partial sequence; internal transcribed spacer 1, 5.8S ribosomal RNA gene, and internal transcribed spacer 2, complete sequence; and 26S ribosomal RNA gene, partial sequence
TTTCCGTAGGTGAACCTGCGGAAGGATCATTACAGTATTCTTCTAAGCTGGAGCTGTTTGGCCGATTAGACTGTTTGCCTGCGCTGCTGAAATATTGCGTGCGCGGTGATGGTTTTTTTGGTTGCAGTTCTACTCAAAGGCTTAGAAATCTCCTTTACACACTTTGTTTTCTTATTAGAGACAAATTTGCTTTGGCTAGCGGTCGTTTAAACGCGGCATGTCTGGCCAGAGGTTTTAACAAAACTCATTTTCGTCTTTCCCCCGTGGGAAGATTGAAAACTTGTATTATACTTTTGTCAGTTATAAGGAGTTGCGTTTGCAGCTTTTCTAAACTTTAAAACTTTCAACAACGGATCTCTTGGTTCTCGCATCGATGAAGAACGCAGCGAAATGCGATACGTAATGTGAATTGCAGATTTTCGTGAATCATTGAATCTTTGAACGCACATTGCGCCCTCTGGTATTCCAGAGGGCATGCCTGTTTGAGCGTCATTTCCCTCTCAAACCCTTGGGTTTGGTGATGGGCAATACTCTCGTCCGAGAGTTTGCTTGAAATGAATTGGCATGAGTTTTTGATACGAACTTCAGCTGTTTATTCAATGTATTAGGTTTTATCCATCGTTGATTGACAACTGTAAGCTTCTTTCAAAAATTGGCTCTGCCTTACAAACTTTAATCATAAAGTTTGACCTCAAATCAGGTAGGATTACCCGCTGAACTTAAGCATATCAAT
>328751370; Lasmenia sp. CBS 124123 18S ribosomal RNA gene, partial sequence; internal transcribed spacer 1, 5.8S ribosomal RNA gene, and internal transcribed spacer 2, complete sequence; and 28S ribosomal RNA gene, partial sequence
AGGGATCATTGCTGGAAGCGCCGCCAGGCGCGCCCTGCACCTTTACCCGATGTGAACCTATACCCACCGTTGCCTCGGTGCGGCCGGGTGCCCTCGCGCACCCCCCAACCTGCCCCTTCCCCCTCCCCGGGGGCGGGAGCGGCGAGGGAGCCGGCCCGCCGTTGGCCCCAACTCCAAACCTCTTGTTTGTTCCAAACCTGTACCTTCTGAGTTGATTTTACACAAAATGAATCAAAACTTTCAACAACGGATCTCTTGGTTCTGGCATCGATGAAGAACGCAGCGAAATGCGATACGTAATGTGAATTGCAGAATTCAGTGAATCATCGAATCTTTGAACGCACATTGCGCCCGCTGGTATTCCAGCGGGCATGCCTGTTCGAGCGTCATTTCAACCCCTCCGGACACCCCGCGCCCTCGTGGTGCGTGTGTGTGCTCCGGGTGTTGGGGCACTGCCGTGCTTTGTGCTTTGGCACGACGGCAGGCCCTCAAATGCAGTGGCGAGCCCGCTGGCACACCTCCGAGCGCAGTAACCTACACCTCTCGCTTCTGGACGGTCCAGCGGTTGCCCGGCCGTAAAACCCCCCCAAC
>115605511; Hydnoplicata sp. src701 18S ribosomal RNA gene, partial sequence; internal transcribed spacer 1, 5.8S ribosomal RNA gene, and internal transcribed spacer 2, complete sequence; and 28S ribosomal RNA gene, partial sequence
AGGATCATTAATGAAAAAGACTTCCAAGTTTTTTTTTATATCCCTTTGTTTATCTTACCCTGTTGCTTTCCACTGGACATGTTTTTTTTACCTTGTGTAAAGAGACCTTTGGCTTGTGTGAGTTTCATACATGCCAGAGAGCTGCCAGTGGTAAGACTATGTACCAAAACTTGATTATAAAAAAACACATTTGTCTGAATCTATTGCTTCAAATGAAATAAAACTTTCAACAACGGATCTCTAGGCTCTTGCATCGATGAANAACGCAGTGAAATGCGATAAGTAATGTGAATTGCAGAATCTCGTGAATCATCGAATCTTTGAACGCACATTGCGCCCTATGGTATTCCGTAGGGCATGCCTGTCTGAGCGTCAGCTACCCCCCCAACTCTAGTATCCTTTTGTGGTGCTTGGAATCCTTTGGAGAGGTGACTCTATAAAGAGTCTCCCTTCAGAAATTTATAGGCAGTATGGTTTGCACTTGAACCAGACGTAATAATAATAAAATCGTT
>323320815; Chaetothyrium sp. PC-2011 voucher MFLU(CC)10-0012. 18S ribosomal RNA gene, partial sequence; internal transcribed spacer 1 and 5.8S ribosomal RNA gene, complete sequence; and internal transcribed spacer 2, partial sequence
TATGAGCACAGGAATTGCTAGTCTGTTCTGCAGGCAACATGACCAAATTGCGGGAACATCCTAAAGACTCTGACACCAAACGTCCCCTGGAAACAGGGGCGTGGCCGAGCTAAATGCCCTGGGTATGGTAACAGTTCAGAGTATGACGCCCTCTCCGTCGTGGAGGGGGTGGAAATGGACAATCCGCAGCCAAGTCCTACGGGTTCGTTGTTTGACGAGCCTATGGATGCTGTTCACAGGCCAAATGGTTATGGGTGAGATCTCACGATCTTGCTTAAGATATGGTCGGGCCTCTAGGGAGACCTAGAGGGGAATTCATTGCACTTCTCAACCGTTCCGTAGGTGAACCTGCGGAAGGATCATTACTGAGTTAGGGTCTCTCATGGCCCGATCTCCAACCCTTGTGTTTAACATACCCTGTTGCTTCGGCGAGCCCACCTCCTCTGGGGGGTCGCTGGAGGGTGCCTGTCACTCTCTGGCCCGCTGCTCGTCGACAGCCTACACCTTCAAACTCTTGATCAACCATGTTGTCTGAGTCTTTATAAGAAATTCAAAAACAAAACTTTCAACAACGGATCTCTTGGTTCTGGCATCGATGAAGAACGCAGCGAAATGCGATAAGTAATGCGAATTGCAGAATTTCAGTGAGTCATCGAATCTTTTGAACGCACATTGCGCCCTTTGGTATTCCGAAAGGCATGCCTGTTCGAGCGTCATTATCACCCCTCAAGCCTGGCTTGATGTTGGACGTCCTCGGTCTGGATCACACCAGACCCGTCCCAAAGACAATGACGGCGTCCGTGGGACCCTCGGTGCAACGAGCTTTCCTTCAAACGAAGCACG
>156052252; Candelariella antennaria strain ARG278 internal transcribed spacer 1, partial sequence; 5.8S ribosomal RNA gene, complete sequence; and internal transcribed spacer 2, partial sequence
AAGAGCAAGGGTCTTYTAGGCCCGACCTCCAACCCTTTGTCCATCTACCTCTGTTGCTTTGGCGGGCCTGTTGGGGAGACCCACCGCCGGCTTAGGCTGGTGAGTGCCCGTCAGAGACCACCTAAAYCTCTGTTTATCGGTGATGTCTGAGTACCATATAATAATYAAAACTTTCAACAACGGATCTCTTGGTTCTGGCATCGATGAAGAACGCAGCGAAATGCGATAAGTAATGTGAATTGCAGAATTCAGTGAATCATCGAATCTTTGAACGCACATTGCGCCCCTTGGTATTCCGAGGGGCATGCCTGTTCGAGCGTCATTTCACCACTCAAGCTCAGCTTGGTAATGGGTCTTCGCCCCCCGGGCGTGCCTAAAAGTTAGTGGCGGTGCCGCCTGGCTTCAAGCGTAGTAATCATCTTTTCGCTTTGGAGGTCGGGTGTGTTGCATCTGCCAATCAATCCCCCAATTCAAAGG
>2501829; Colpoma quercinum 18S ribosomal RNA gene, partial sequence; internal transcribed spacer 1, 5.8S ribosomal RNA gene and internal transcribed spacer 2, complete sequence; and 28S ribosomal RNA gene, partial sequence
CATTAAAGAATACAGGCTTCGCGGCCGCTATYCTCCTTCTTTGTATACCAAACTTTGTTGCTTTGGCAGGCCCCTGGCTTCGGCTGGATAGCGCCTGCCAGAGGACCAAAACCCTTGAATCTTTGCCGTCTGAGTATTATACAATAGTTAAAACTTTCAACAACGGATCTCTTGGTTCTGGCATCGATGAAGAACGCAGCGAAATGCGATAAGTAATGTGAATTGCAGAATTCAGTGAATCATCGAATCTTTGAACGCACATTGCGCTCCCTGGTATTCCGGGGAGCATGCCTGTTCGAGCGTCATTACAACCCTCACGCCCAGCGTGGTATTGGGCTCGCCCTGTAGGGCTTGCCTCAAAGTCAGTGGCGGCACCGTCTGACCCTAAGCGTAGTAATACTTGTGCTTTTGGGCTTGGGCGGGCGCTCGCTAGCAACCCCCACCATTAAAGGTTGACCT
>33331916; Diplotomma epipolium internal transcribed spacer 1, 5.8S ribosomal RNA gene, and internal transcribed spacer 2, complete sequence
CCGAGAGACGGGGTCTAACCGGCCCCCCCTCTTCACCCGTGTAGTTATACCTTTGTTGCTTTGGCGGGCCCTTGGCCTTGGTCGACGCTGATCGTCGGTGGAAACCTCCTCAGCGCGCGCCCGCCAGAGGCCCCATAAACTCTGTTATCAGTGTAGTCCGAGTACCAAATAATAAACTAAAACTTTCAACAACGGATCTCTTGGTTCTGGCATCGATGAAGAACGCAGCGAAATGCGATAAGTAATGTGAATTGCAGAATTCAGTGAATCATCGAATCTTTGAACGCACATTGCGCCCTCTGGTATTCCGGGGGGCATGCCTGTTCGAGCGTCATTGCAACCCTCAAGCACTGCTTGGCTATGGGCGTCGCCTTCCCGGGCGTGCCTGAATTCCAGTGGCGGTCCAGTAGAGACTTTAAGCGTAGTAAGATCCTCATGTCCCGCTTGCAAACGTCTATTGCTGGGCCCGTCAGACAACCCCATCTCCACGA
>51511427; Phialemonium curvatum strain CBS113274 internal transcribed spacer 1, partial sequence; 5.8S ribosomal RNA gene, complete sequence; and internal transcribed spacer 2, partial sequence
AAGAGTTGCAAAACTCCCAAACCATATGTTTATCTACCTGTTTCGTTGCTTCGGCAGGCGGTTCCTCTGGAGCCTTCGCCCTACGGGTGCCTGCCGGAGTATCTAAAACTCTTGTTAATTACTGTTCTGTCTGAGTAAACTTTTAATAAGTTAAAACTTTCAACAACGGATCTCTTGGTTCTGGCATCGATGAAGAACGCAGCGAAATGCGATAAGTAATGTGAATTGCAGAATTCAGTGAATCATCGAATCTTTGAACGCACATTGCGCCCATTAGTATTCTAGTGGGCATGCCTGTTCGAGCGTCATTTCAACCCTCAAGCACTGCTTGGTGTTGGGGCGTCTGCAGCTCCGGCTGCAGGCCCTGAAAAACAGTGGCGGGCTCGCTATAACTCCGAGCGTAGTAATATATCCTCGCTTTGGAAGTGTAGCGGTTCCCGGCCGTTAAACCCCCCAATTTCTGAATG
>156739852; Haematomma sulphureum voucher Luecking 13070 (F) internal transcribed spacer 1, partial sequence; 5.8S ribosomal RNA gene, complete sequence; and internal transcribed spacer 2, partial sequence
GACTTTCCGCGGAACCTGCGGAAGGATCATTAGCGAGAGGAGGGGCCCCGGAGGGCCCGTATCCTTCACCCGGTGTCGATTTACCCGCGTTGCTTTGACGGGCCCCGCAAAACTTTCAACAACGGATCTCTTGGTTCTGGCATCGATGAAGAACGCAGCGAAATGCGATACGTAATGGGAATTGCAGAATTTAGTGAGTCATCGAATCTTTGAACGCACATTGCGCCCCCTGGTATTCCGGGGGGCATGCCTGTCCGAGCGTCATTCACCCCTCAAGCGTAGCTTGGTATTGGGCCTCCGCCGTTTGCCGGCGGGCCCGAAAGTCAGTGGCGGCGGAGGGGCCCCCGAGCGTAGTAAACACTTCCCGCTCGCGGGGCCTCTCCGGCTGCTCTCACGCCCACGTGGCC
>333104729; Fontanospora sp. UFMGCB 3777 18S ribosomal RNA gene, partial sequence; internal transcribed spacer 1, 5.8S ribosomal RNA gene, and internal transcribed spacer 2, complete sequence; and 28S ribosomal RNA gene, partial sequence
ACGGGTAATCTCCCACCCTTGAATATTATACCTTCGTTGCTTTGGCAGGCCGTGGAAACACCATGGGCTCCGGCTGATGCGTGCCTGCCAGAGGAAACAAACTCTGTTTTTAGTGATGTCTGAGTACTATATAATAGTTAAAACTTTCAACAACGGATCTCTTGGTTCTGGCATCGATGAAGAACGCAGCGAAATGCGATAAGTAATGTGAATTGCAGAATTCAGTGAATCATCGAATCTTTGAACGCACATTGCGCCCCGTGGTATTCCGCGGGGCATGCCTGTTCGAGCGTCATTTCAACCCATCAAGCTTTGGCTTGGTCTTGGGGCTTGCGGTTTCGCAGCCTCCAAACTCAGTGGCGGTGCTATTGAGCTCTGAGCGTAGTAATTTTTCTCGCTATAGGGTCTCGGTGGTCACTTGCCAGCAACCCCCAATTTTTATCAGGTTGACCTCGGATCAGGTAGGGATACCCGCTGAACTTAAGCATAT
>327343800; Immersidiscosia eucalypti genes for small subunit rRNA, ITS1, 5.8S rRNA, ITS2, large subunit rRNA, partial and complete sequence
GATCATTACAGAGTTATAAAACTCCCAAACCCATGTGAACTTACCTATGTTGCCTCGGCGGAGCCTACCCGGTACCTACCCTGTAACGCTCCGCCGGTGGACCTTTAAACTCTTGTTATTTTATAGTAATCTGAGCGTCTTATTTTAATAAGTCAAAACTTTCAACAACGGATCTCTTGGTTCTGGCATCGATGAAGAACGCAGCGAAATGCGATACGTAATGTGAATTGCAGAATTCAGTGAATCATCGAATCTTTGAACGCACATTGCGCCCATTAGTATTCTAGTGGGCATGCCTGTTCGAGCGTCATTTCAACCCTTAAGCCTAGCTTAGTATTGGGAATTTACTGTATTGTAATTCCTCAAATCCAACGGCGGATCTGTGGTATCCTCTGAGCGTAGTAATTTTTTATCTCGCTTTGGTAAGGTGCTGCAGCTCTCAGCCGCTAAACCCCCCAATTTTTAATGGTTGACCTCGGATCAGGTAGGAATACCCGCTGAACTTAA
>157420064; Cetrelia japonica voucher Hur 060656 18S ribosomal RNA gene, partial sequence; internal transcribed spacer 1, 5.8S ribosomal RNA gene, and internal transcribed spacer 2, complete sequence; and 26S ribosomal RNA gene, partial sequence
ATCATTACCGAGAGCGGGGCTTTATGCTCCCGGAGGCTTCGGCCTCTTACTCTTCACCCCATTGCCTACCTTACCCTGATTGCTTTGGCGGTCCTCGGGGTCCCCCCGCGCTGACCCTCGGGCCGGCGAGTGTCCGTCAAGAGGTCCATTAAATTCTATTGATCAGTACTGTCCGAGTCAAAATACAAATAGTTTAAAACTTTCAACAACGGATCTCTTGGTTCCAGCATCGATGAAGAACGCAGCGAAATGCGATAACTAATGTGAATTGCAGAATTCAGTGAATCATCGAATCTTTGAACGCATATTGCGCCCCTCGGTATTCCGGGGGGCATGCCTGTTCGAGCGTCATTACATCCCTCAAGCGTAGCTTGGTATTGGGCTTCGTCCCTGAGGCGTGCCCGAAAAGCAGTGGCGGTCCGGCGTGACTTGAAGCGTAGTAAAATTTATCCCGTTAAGTTCGCGCCGTGACCCGCCAGACAACATTCGTTATCCTCCATAATTGACCTCGGATCAGGTAGGGATACCCGCTGAACTTAAGCATATCAATAAGCGGAGGAAAAGAAACCAACAGGGATTGCCTTAGTAACGGCGAGTGAAGCGGC
>302701993; Scolecobasidium sp. 2 ML-2010 internal transcribed spacer 1, partial sequence; 5.8S ribosomal RNA gene and internal transcribed spacer 2, complete sequence; and 28S ribosomal RNA gene, partial sequence
GACCAAAACTTCGGCGGAAGAGGTAGGCGTTGACCTGCCCGCCGCCGGCCGTAGAAGACAATACACATTCTTGAGAGCAAACTGAAGTCTAAGACGATACTTGAAAAAGAAATAGTAAAAAAGCAAAACTTTCAACAACGGATCTCTTGGCTCTGGCAACGATGAAGAACGCAGCGAAACGCGAAAGGTAATGCGAATTGCAGAATCAGTGAGTCATCGAATCTTTGAACGCACATTGCGCCTCTCGGTATTCCGGGAGGCACGCCTGTTCGAGCGCCATTACAAACTCCAAGCTGTGCTTGATGTTGGTCCGGTGTGTATCGGGTAAATCTTCTTTTTCGGAGGAAGAGTTTGAGAGACACAGGACTGGAACGCGTTGGCGCCGCCGCCAGACCACGAGCGTAGCAAGACGAGAGTCAAGAAATCGCCTCGGGTTGGATCTGACGGACGGTGGCCTGGTTTATGTATGTTGTTCACGGCAGATTTTTTTTTTGTTTTAAAAAATCTACGTGTATGATAGACACACACACACAGTTTGGCCTCGGATCAGGCGGGGATACCCGCTGAACTTAAGCATATCAATAAG
>226838264; Ustilaginoidea virens isolate SX0202 18S ribosomal RNA gene, partial sequence; internal transcribed spacer 1, 5.8S ribosomal RNA gene, and internal transcribed spacer 2, complete sequence; and 28S ribosomal RNA gene, partial sequence
ACCGAGTTTTTACGCTCCAAACCCCATGTGAACCTATACCTACGCCGTTGCTTCGGCGGGCTTTCAAGCCCCGGGCAGCCGCCTCCCCCCCGACGCCCTCGCGCCTGGGAGGGGGAGGGCACCCGGAACCAGGCGCCCGCCGGAGGATACAACCAAAAAAACTCTTGTGTTTTCCAATGCATGTCTGAGTGGATTTTTGCAAATCAAAATGAATCAAAACTTTCAACAACGGATCTCTTGGTTCTGGCATCGATGAAGAACGCAGCGAAATGCGATAAGTAATGTGAATTGCAGAATTCAGTGAATCATCGAATCTTTGAACGCACATTGCGCCCGCCAGTATTCTGGCGGGCATGCCTGTTCGAGCGTCATTTCAACCCTCAAGCTCTGTCTTGCGCTTGGTGTTGGGGATCGGCCCTGCCCGCCAGCCCGGGCGGGCCGCCCCCGAAATGAATCGGCGGTCTCGTCGCAGCCTCCTCTGCGTAGTAATTCAGTTATCCTCGCACTTGGAGCGCGGCGCGGCCACTGCCCGTAAAACGCCCAACTTCTCAAGAGTTGACCTCGAATCAGGTAGGAATACCCGCTGAACTTAAGCATAT
>317383333; Dokmaia sp. 1 TMS-2011 voucher SC8d50p14-4 18S ribosomal RNA gene, partial sequence; internal transcribed spacer 1, 5.8S ribosomal RNA gene, and internal transcribed spacer 2, complete sequence; and 28S ribosomal RNA gene, partial sequence
TCTTGGTCATTTAGAGGAAGTAAAAGTCGTAACAAGGTTTCCGTAGGTGAACCTGCGGAAGGATCATTATCAAAACAGCGGCCTTCGGGCCTCGCTGCACCCTTGTCTTTTGCGCACCGTATTGTTTCCTCGGCGGGCTTGCCTGCCGGTTGGACATCATAAAACCTTTTTGTAGTTGCAATCAGCGTCAGAAAAACAATAATTATTACAACTTTCAACAACGGATCTCTTGGTTCTGGCATCGATGAAGAACGCAGCGAAATGCGAAAAGTAGTGTGAATTGCAGAATTCAGTGAATCATCGAATCTTTGAACGCACATTGCGCCCCTTGGTATTCCATGGGGCATGCCTGTTCGAGCGTCATTTTGTACCCTCAAGCACTGCTTGGTGTTGGGCGTTTGTCCTGCAGAGGACTCGCCTGAAAGCGATTGGCGGCCAACGTAGTCGTGGCAGAGCGCAGCACAATCTCGCGTCTCTCCCCTCTGCGTCGGCGTCCATAAGCCTACAATCTCAACGTTTGACCTCGGATCAGGTAGGGATACCCGCTGAACTTAAGCATATCAATAAGCGGAGGAA
>92430248; Potebniamyces pyri isolate AFTOL-ID 744 internal transcribed spacer 1, partial sequence; 5.8S ribosomal RNA gene, complete sequence; and internal transcribed spacer 2, partial sequence
AGTCGTAACAAGGTTTCCGTAGGTGAACCTGCGGAAGGATCATTAATGAGATCATGCCCCTCGGGGTAGACCTCCCACCCTCTGTTTACAATACCATTGTTGCTTTGGCGGCCCCGTCGCAAGACAACCGGCTCCGGCTGGTCAGCGGCCGCCAGAGGACTCCAAAACTCATATTGTCATTGTCGTCTGAGTACTATACAATAGTTAAAACTTTCAACAACGGATCTCTTGGTTCTGGCATCGATGAAGAACGCAGCGAAATGCGATAAGTAATGTGAATTGCAGAATTCAGTGAATCATCGAATCTTTGAACGCACATTGCGCCCCCTGGTATTCCGGGGGGCATGCCTGTTCGAGCGTCATTACAACCCTCAAGCTCTGCTTGGTATTGGGCGCCACCCCCGGGTGCGCCTTAAAATCAGTGGCGGTGCCGTCTGGCTTCAAGCGTAGTAATACTTCTCGCTTTGGAGTCCGGGCGAGCGTCCTGCCAGAACCCCCATATTTTTTCAGGTTGACCTCGGATCAGGTAGGGATACCCGCTGAACTTNAGCATATCAATAAGCCGGAGGAAA
>238837051; Ciborinia camelliae isolate EFA 1 18S ribosomal RNA gene, partial sequence; internal transcribed spacer 1, 5.8S ribosomal RNA gene, and internal transcribed spacer 2, complete sequence; and 28S ribosomal RNA gene, partial sequence
ACAGAGTTCATGCCCGAAAGGGTAGACCTCCCACCCTTGTGTATTATTACTTTGTTGCTTTGGCGAGCTGCCCTTGGGCCTTGTATGCTCGCCAGAGAATATCAAAACTCTTTTTATTAATGTCGTCTGAGTACTATATAATAGTTAAAACTTTCAACAACGGATCTCTTGGTTCTGGCATCGATGAAGAACGCAGCGAAATGCGATAAGTAATGTGAATTGCAGAATTCAGTGAATCATCGAATCTTTGAACGCACATTGCGCCCCTTGGTATTCCGGGGGGCATGCCTGTTCGAGCGTCATTTCAACCCTCAAGCTCAGCTTGGTATTGAGTCCATGTCAGTAATGGCAGGCTCTAAAAACAGTGGCGGCGCCGCTGGGTCCTGAACGTAGTAATATCTCTCGTTACAGGTTCTCGGTGTGCTTCTGCCAAAACCCAAATTTTTCTATGGTTGACCTCGGATCAGGTA
>21739192; Neogymnomyces demonbreunii 5.8S rRNA gene, internal transcribed spacer 1 (ITS1) and internal transcribed spacer 2 (ITS2), strain UAMH 3382
GTGAACCTGCGGAAGGATCATTAAAAGTGCATTTCCCAGGTGTCTCTTAGGCTGTGAAAACATGCTTAAAGGCTCTGGTTTTAGCCCCCACCCGTGAATACTATACTTATTGTTGCCTTGGCGGGCCCGCCGCAATAGTGGCCGCCGGGGGGAATACGGCCTGTTGTTATAACTAGCTGTCTACCTCGGGCCCGTGTCCGCCAACGGAAAACTGAATTTCTAGAATATTATTGACTGTCTGAGTGATTAAACAATCATTAAAACTTTCAACAACGGATCTCTTGGTTCCGGCATCGATGAAGAACGCAGCGAAATGCGATAAGTAATGTGAATTGCAGAATTCCGTGAATCATCGAATCTTTGAACGCACATTGCGCCCTCTGGTATTCCGGGGGGCATGCCTGTCCGAGCGTCATTGCAACCTTCAAGCACGGCTTGTGTGATGGGTTCTGTTCTTAGTTAAAGAACAAGCCTAAAATGCAGTGGCGGTGTTTAAGCAAGCCTGAGTAAATGGGACTTTACTATCTGCTCAAAAGGTTTTGGTTAAACACCTGTCAAATCAACCTAATTTTCTTTGGTTGACCTCGGATCAGGTAGGAATACCC
>61186981; Sphinctrina turbinata voucher Tibell 23093 (UPS) internal transcribed spacer 1, 5.8S ribosomal RNA gene, and internal transcribed spacer 2, complete sequence; and large subunit ribosomal RNA gene, partial sequence
CCGAGTAGCGGGTCCCGTCCGGGGCCCAAACTCCCAACCCCTTGCATACCTGTACTTGTTGCTTCGGCGGTCCCCGACCGGTCCCGGCCCCATTGGAAGGGACGCCCGGCCGCCCGCCGAAGGCCCACATCCAACTCTGCCTGCCCTGAATGCTGTCTGATCGTGAGTCGCGAATTCAAACAAAACTTTCAACAACGGATCTCTTGGTTCTGGCATCGATGAAGAACGCAGCAAAATGCGATAAGTAATGTGAATTGCAGAATTCAGTGAATCATCGAATCTTTGAACGCACATTGCGCCCCTTGGTATTCCGGGGGGCATGCCTGTTCGAGCGTCATTACACACCTCTCAAGCTCAGCTTGCGGATGGGCGTCGGCCCGGGACCTCCCCGGGCCGTGCCTCAAAGGCAGTGACGGTCCGGTCCGATCTCAAGCGCAGTACGGTTTCAATATCATCGCTTCCGAGTTTGCACCCGGCACCGGTCAAAACCCCTTCTCTTTTGACAGTTGACCTCGGATCAGGTAGGAATACCCGCTGAACTTAAGCATA
>194273435; Massalongia carnosa voucher Haikonen 20961 (H) internal transcribed spacer 1, partial sequence; 5.8S ribosomal RNA gene, complete sequence; and internal transcribed spacer 2, partial sequence
TGTGAGTATCTACGTTTTGTTGCCTGAACGGATGCGAGCGTGGTTGGGTTGCGCGACGCCCCGGCAGTCCGGGGCACCTCAAAGCCCGAAGCGCCGCCCGTCGATGGACCTATTCAACTTGCTTTATCAGTGATGTCTGAGCCATGCGCAATAATTAAAACTTTCAACAACGGATCTCTTGGTTCTGGCATCGATGAAGAACGCAGCAAAATGCGATAAGTAATGTGAATTGCAGAATTCAGTGAATCATCGAATCTTTGAACGCACATTGCGCCCCTTGGCATTCCGAGGGGCATACCTGTTCGAGCGTCATCACATCCCTCAAGCTTGGCTTGATGTTGGGCTTCGTCCACTTCGAGGACGGGCCTGAATAGCAGTGGCGGGTTCGGCGGGACTTCAAGCGTAGTGATCATCGTTCGCTTTGGAAGCCTTCCGTCGGCTTCGGCCAGACAACCCCCCTCAATCGTACAACG
>382933275; Grosmannia cf. cucullata 183bRJ 18S ribosomal RNA gene, partial sequence; internal transcribed spacer 1 and 5.8S ribosomal RNA gene, complete sequence; and internal transcribed spacer 2, partial sequence
CAGCGGAGGGATCATTAGCGAGTTCACAAGTGACTCCCAACCCGTGCCAACTTACCGCGCCCTGGTCTCCAGGGCGCACCGTTGCCTCCTGGCGGGCGCCGTCGGCACCTTGCGGTGCGGGCGTGCCTGCCGGGGGCGCACCGAACCTTCTTTGCCGTATTGTACCGTCTGAGAAAAACCACAGAATCGTAAAAACTTTCAACAACGGATCTCTTGGTTCTGGCATCGATGAAGAACGCAGCGAACTGCGATAAGTAATGCGAATTGCAGAATTCAGCGAGCCATCGAATCTTTGAACGCACATTGCGCCCGCCAGTATTCTGGCGGGCATGCCTGTCCGAGCGTCATTTCCTCCCTCACGCGGCCTTTCGCGTGGTGTTGGGGCGATCTGCGACCGGTCGCTGCAGCGATGCGGCGTCCGGCGCAGCCCCTCAAAGCAAGTGGCGGGCCGGCAGCGGTCTCCGAGCGCAGTAAGCATTTTTGCCTCTCGCTCTGGACGATGCTGCCTGCGCCCTGCCCCCAATGCGGACGCAAGTC
>326319931; Xylomelasma sp. ZK29/08 partial 18S rRNA gene, ITS1, 5.8S rRNA gene, ITS2 and partial 28S rRNA gene, isolate ZK29/08
CCAGCGGAGGGATCATTACCAGAGAGTTGCAAAACTCCCTATAACCCTTTGTGAACCTCACCCGTTCCGTAGTGTCTCCGGCAGGTATCCCCAGGGGAGGGGACCTGTGCCATCAGGCGCCTGCCGGAGGGCTCAACACAAACTCTTTTATGGCGTCTGCCACTGCTGTCTGAGGCACTATAGAAATAAATCAAAACTTTCAACAACGGATCTCTTGGTTCTGGCATCGATGAAGAACGTAGCGAACTACGATAAGTAATGTGAATTGCAGAATTCAGTGAATCATCGAATCTTTGAACGCACATTGCGCCCACCAGCACTCTGGTGGGCATGCCTGTTCGAGCGTCATTTTCCACCCTCAAGCCCCTACGGGCCTGGTGTTGGGGCTTCTACGGCGGGGTTCGCCCCCCGTAGGCCCTTAAAGTCAGTGGCGGGCTCGCTAGCACTCCGGGCGTAGTAGCTTTTTACACGTCGCCTAGGGGGTCTGGCGGGCGACCGGCCGTAAAACAGCGACTGCTGTCGCACATTTTTGCAAGGTTGACCTCGGATCAGGTAGGAATACCCGCTGAACTTAAGCATATCAATAAGCGGAGGAAAAGAAACCAACAGGGATTGCCCTAGTAACGGCGAGTGAAGCGGCAACAGCTCAAATTTGAAATCTGGCCCTCTGGGTCCGA
>256808416; Roccella gracilis voucher Tehler 8922 (F114031) internal transcribed spacer 1, partial sequence; and 5.8S ribosomal RNA gene and internal transcribed spacer 2, complete sequence
ACAAGAGATGGGGTCCATCCGGGCCCGACCTCCAACCCCCTGTCTACCTCTCTATTGTTGCTTTGGCGGTGCGCCTGGTACTGGCCGTACGCGTTTATGGTCAAGTACCGCCGGCAGCCCAGCGTACGCGGGGCGGCTGAGTCGCCGCCGTGGGGCTGCGTCCAAAATTCTCCGCACGAGTCGGGCGTCTGAGAGAAACAATACGAAATAATCGCTTCAAAAAACTTTCAACAACGGATCTCTTGGTTCTGGCATCGATGAAGAACGCAGCGAAATGCGATAAGTAATGTGAATTGCAGGATTCAGTGAATCATCGAATCTTTGAACGCACCTTGCGCCCTCCGGTATCCCGGTGGGCATGCCTGTTCGAGCGTCATTTAAATCATCGAGCACCGCTCGGTATTGGGTCTGTCGTCCCTGCAACCGCAGAGGGACGTACCTCAAATCCTTCCGGCAACGTCCCGTGGCCGTAGGCGTAGCGGAATTACGATCTTTACCACGTCTGCGAGGCGCGCGGGGTCGTCTAGCCCCTCTAGATATAACGTGGAACCTCACCATTGACCTCGGATCAGGTAGGAGTACCCGCTGAACTTAA
>59323685; Szczawinskia tsugae internal transcribed spacer 1, 5.8S ribosomal RNA gene, and internal transcribed spacer 2, complete sequence
CATTAAAGAGACAAAGCTTCGTGCTTTGCGGGGCTTCGGCCCCGCCTCTTCACCCTGTGTCTACCTTACCTTTGTTGCTTTGGCGGACCTTGGGGTCATGCTCATGCCGATGTTTCGTCGGCGAGTGTCCGCCGAAGGCTCTTTAATTCTTAATTTTTTTGCTGTCGGAGTCAAAAACAAATAAAGCAAAACTTTCAACAACGGATCTCTTGGTTCTGGCATCGATGAAGAACGCAGCGAAATGCGATAAGTAATGTGAATTGCAGAATTCAGTGAATCATCGAATCTTTGAACGCACATTGCGCCCTTCGGTATTCCGAAGGGCATGCCTGTCCGAGCGTCATTGCACCTCTCAAGCGTAGCTTGGTCTTGGATCATCGTCCTCGCGGACGGGTCTTAAAATTAGTGGCGGTCCGGGGCGACTTCAAGCGTAGTAAATATCATTTCGCTTTGGACGGTCAACCTGCGACTGGCCAAAACCCATCTTTTTTCAATGATTGACCTCGGATCA
>54632894; Relicina sydneyensis voucher MAF 10183 18S ribosomal RNA gene, partial sequence; internal transcribed spacer 1 and 5.8S ribosomal RNA gene, complete sequence; and internal transcribed spacer 2, partial sequence
ATCATTATCGAGAAGGGGAGATCTCGTGTCCCCCCGGAGGGCTTCGGCCCTCCTACCCTCTACCCGTGGTCTACTTACCTTTTGTTGCTTTGGCGGGCTCGGGGGGTGTCCCGCGCCGGTATCGCCCGGCGAGCGCCCGTCAGAGGCCCATGTGAATTCCGTTTGATCAGTGGTGTCCGAGTTATATACTCAATAATTAAAAACTTTCAATAACGGATCTCTTGGTTCCAGCATCGATGAAGAACGCAGCGAAATGCGATAAGTAATGTGAATTGCAGAATTCAGTGAATCATCGAATCTTTGAACGCATATTGCGCCCCTCGGCATTCCGGGGGGCATGCCTGTTCGAGCGTCATCGCACCCCCTCAAGCCCAGCTTGGTATTGGGCGCTCGCCTCTCTTTGGCGTGCCCGAAAAGCAGTGGCGGTTCGGTACCGACCTTTAAGCGCAGTAAATTTTATCCCGCTTCGAAAGCTCGCTCCGCGACTGGCCAGATAACTCCTTATTTCCATAA
>194440264; Wardomycopsis sp. FMR 8876 ITS1, 5.8S rRNA gene, ITS2 and 28S rRNA gene (partial), strain FMR 8876
TGAAGTAAAGTCGTACCAAGGTCTCCGTTGGTGAACCAGCGGAGGGATCATTACCGAAGTTACTCTTCAAAACCCTTTGTGGACCCTACCCCCGCCGGCGGCGCCAAACTCTTATTTTGCACAGCGGACTGTACGTCTGATTTTGGTAATAAAACAAGTCAAAACTTTCAACAACGGATCTCTTGGTTCTGGCATCGATGAAGAACGCAGCGAAATGCGATAAGTAATGTGAATTGCAGAATTCAGTGAATCATCGAATCTTTGAACGCACATTGCGCCCGGCAGTAATCTGCCGGGCATGCCTGTCCGAGCGTCATTTCTCCCCTCGAACCCCGGCTCTGCCGCGGCGTCGGTGTTGGGGCGCTACGGGGAGCCTCGCGCTCGACCCCGTAGGCCCCGAAATGAAGTGGCGGTCCCGCCGCGGCGCCCCCTGCGTAGTAGCTCTTACAACTCGCATCGGGGTCCCGGCGGAGGCCAGCCGGTCAAACCCCCCCAATTATGAATGTT
>119369102; Xenomeris juniperi isolate xejucf 18S ribosomal RNA gene, partial sequence; and internal transcribed spacer 1, 5.8S ribosomal RNA gene, and internal transcribed spacer 2, complete sequence
ATCATTACTGAGTGAGGGCCCCCGGCCCGACCTCCAACCCCATGTTATCCGACACTGTTGCCTCCGGGGCGACCCGGCCTTCGGGCGTCGGGGCCCCGGGTGGACCGTTCAACCCTGCATCTTTGCGTCTGAGTAAATGATGAATCAATCAAAACTTTCAACAACGGATCTCTTGGTTCTGGCATCGATGAAGAACGCAGCGAAATGCGATAAGTAATGTGAATTGCAGAATTCAGTGAATCATCGAATCTTTGAACGCACATTGCGCCCCTTGGTATTCCGAGGGGCATGCCTGTTCGAGCGTCATTTCACCACTCAAGCCTCGCTTGGTATTGGGCGCCGCGGTCCGCCGCGCGCCTCAATGTTTCCGGCTGAGCCGTCCGTCTCTAAGCGTTGTGGCACATCTATCCGCTTGCGAGACTGGGGGGCGTCCGGCCGTTAAACCCATTCAAAGGTTGACC
>25991278; Alectoria ochroleuca internal transcribed spacer 1, partial sequence; 5.8S ribosomal RNA gene, complete sequence; and internal transcribed spacer 2, partial sequence
CCGAGAGAGGGCCTCGCGCTCCCGGGGGCTTCGGCCCCCAACTCTTCACCCATTGCGTACCTACTTTGTTGCTTTGGCGGGCCCTGGGGCTCGCCTCGCGCCGGCTTTCGGGCCGGTGAGCGCCCGCCAGAGGCCCATTAAAATCTGCTCAATAAGTGCCGTCAGAGTAAAAAACACAATAGCAAAAACTTTCAACAACGGATCTCTTGGTTCCAGCATCGATGAAGAACGCAGCGAAATGCGATAAATAATGTGAATTGCAGAATTCAGTGAATCATCGAATCTTTGAACGCACATTGCGCCCCTCGGTATTCCGGGGGGCATGCCTGTTCGAGCGTCATTACACCCCTCAAGCGTAGCTTGGTATTGGGCCTTCGCCCCCGCGGCGTGCCCGAAAAGCAGTGGCGGTCCGGGGTGACTTTAAGCGTAGTAAAACGTCCCGCTTTGAAAGCTCGCCCCGCGGCCGGCCAGACAACCCCCATTATTTCCATCA
>115605510; Hydnobolites californicus voucher src667 18S ribosomal RNA gene, partial sequence; internal transcribed spacer 1, 5.8S ribosomal RNA gene, and internal transcribed spacer 2, complete sequence; and 28S ribosomal RNA gene, partial sequence
AGGATCATTATAGAGAGCTTCGGCTCCCTGTATTCCATTACCATAATGATATTCTATTCCATGTTGCTTCCACCTCTATTATATAGTTGTGGGAGGTTTATTCATACTATTATTTTTGCTTAGGCTGTTAAACTGTGTCTGAATATGAGGGAAAATATTAAAAAACTTTCAACAACGGATCTCTTGGCTCCTGCATCGATGAAGAACGCAGCGAAATGCGATAATTAATGTGAATTGCAGAATTCCGTGAATCATCGAGTCTTTGAACGCACATTGCGCCTCATGGTATTCCGTGAGGCATGCCCATCTCAGCGTTAGTAAATATCATCAAATTTTGACCTTGTGTCAATCTTTGGATAATGTCAAGGAAGCTATTTTTACTGTCACGGTCGATAGCTCTTTGGAAATTCATAGGTCTTCTAGTTGCTATTATTGGAACGTGATGAAAATTTCTTCGTTCAAAAGTAGTTTACTTGCATAGTCCCAAATCATATATACTTTTAGTAGTATC
>122935541; Whalleya microplaca isolate 91111215 18S ribosomal RNA gene, partial sequence; internal transcribed spacer 1, 5.8S ribosomal RNA gene, and internal transcribed spacer 2, complete sequence; and 28S ribosomal RNA gene, partial sequence
TCCGTAGGTGAACCTGCGGAGGGATCATTAATGAGTTAAAAAACTCCTAAACCCACTGTGAACATACCATTTTGTTGCCTCGGCAGGTTGTGTTTGCCCTGTAGCTGCTACCCTGGACCTACCCTGGACCTACCCTGTAGCTACCTGGTAACACGTTTAACGGCCTGCCGGTGGTCTTCTAAACTCTTGCTATATATTGCGAATTCTGAACAAGTAAAACTTAATAAGTTAAAACTTTCAACAACGGATCTCTTGGTTCTGGCATCGATGAAGAACGCAGCGAAATGCGATAAGTAATGTGAATTGCAGAATTCAGTGAATCATCGAATCTTTGAACGCACATTGCGCCTACTAGTATTCTAGTGGGCATGCCTGTTCGAGCGTCATTTCGACCCTTAAGCCTCTGTTGCTTAGTGTTGGGAGCCTACGATTATAGCGTAGCTCCTTAAAGTTAGTTGGCGGAGTTAGGGTACACTCTCAGCGTAGTAAACATTTTTCTCGCTGTTGTAGTTGCCTTAGCTGTTGCCATTAAACCTGTCTATTATTTAGTAAGGTTGACCTCGGATCAGGTAGGAATACCCGCTGAACTTAAGCATATCAATAAGCGGAGGA
>359340350; Aliquandostipite khaoyaiensis strain F89-1 internal transcribed spacer 1, partial sequence; 5.8S ribosomal RNA gene, complete sequence; and internal transcribed spacer 2, partial sequence
TTCCGTAGGTGAACCTGCGGAAGGATCATTACCGAAAAACACAGACGGCCCACCCGGCGCGCCTTGGCGGCGCGCGGGGGCGGCGCCGGATGCGTCCAACCCCATGCGAGTTCGCCAGGTTGCCTCGGCGGAGCGATTCCGCCGGAGGACCACCAAACACCCTGCTTATCGGTGCCGTCCGATGGTGCAAAGTCGAAAAAACGAAGCCAAAACTTTCAACAATGGATCTCTTGGTTCTGGCATCGATGAAGAACGCAGCGAAATGCGATAAGTAATGTGAATTGCAGAATTCAGTGAATCATCGAATCTTTGAACGCACATTGCGCCCCCTGGTATTCCGGGGGGCACACCTATTCGAGCGTCATCGCAACCGTCAAGCGCAGCTTGGTATTGGAGGCTCGCCCGCCACCACCGGTGCTTGCACCGGCGGGCGCCGCCGAAAGCGATGGGCGACGACGTCCCCGGCTTCGAGCGTGACAGCGGCTTCAGTCCGATCGCTCCGGAAGCCTCGGGGTGCGCCTTCCGCCCGGCTTCAACCGTTTTCTATCACAAAGGTTGACCTCGGATTAGGTGGGGCTACCCGCTGAACTTAAGCATATCAATAAGCGGAGGAAAAGAAACCAACAGGGAT
>300249565; Lunulospora curvula isolate UMB-108.01 18S ribosomal RNA gene, partial sequence; internal transcribed spacer 1, 5.8S ribosomal RNA gene, and internal transcribed spacer 2, complete sequence; and 28S ribosomal RNA gene, partial sequence
AGGGATCATTACAGAGTTATACAACTCCTACACACTTCGTGAACCTTACCGTCGCGGTTGCTTCGGCGGGTGGCCCCGGGGAGGGGCCGCTGCCGGTGGGGGGGCGCCCCGCCGAAGCTCCGGACTCTATAACCGTATCGTTATCTCGTACCTCTGAGCTACAAAACAAATAAGTCAAAACTTTCAACAACGGATCTCTTGGCTCTGGCATCGATGAAGAACGCAGCGAAATGCGATAAGTAATGTGAATTGCAGAACTCAGCGAATCATCGAATCTTTGAACGCACATTGCGCCCGCCAGTATTCTGGCGGGCATGCCTGTCCGAGCGTCATTTCAACCCTCAAGCTCTGCTTGGTGTTGGGGCCCTACGGCTGCCGTAGGCCCCGAAAATTAGTGGCGGACCCGCCGCGGCTCCGAGCGCAGTAGCTTACCTCGCTTGTAGTCCCGCGGCGTGCACTTGCCGTTAACCACCCAATTTTTCAAGGTTGACCTCGGATCAGGTAGGAATACCCGCTGAACTTAA
>27464221; Leprocaulon microscopicum internal transcribed spacer 1, 5.8S ribosomal RNA gene, and internal transcribed spacer 2, complete sequence
CCGAGAGTGCCCCTTCGGGGGCGACCTCCCACCCGTGTATTACCTACCGATGTTGCTTTGGCGGGCGGCTTGCTCCGGCTTGCCACACGCCCGTCAGAGGCCCTGTAAATCTTTGTCCACTGAAGTCTCGAGTGAAAACCGTAAATTTAAAAACTTTCAACAACGGATCTCTTGGTTCCGGCATCGATGAAGAACGCAGCGAAATGCGATAAGTAATGTGAATTGCAGAATTCAGTGAATCATCGAATCTTTGAACGCACATTGCGCCCTTTGGTATTCCGAGGGGCATGCCTGTCCGAGCGTCATTGCACCACTCAAGCTCCGCTTGGTATTGGGACTCGCCATCGCTCCCCCGGCGGCGGCCCTGAAAAGCAATGGCGGTCCGGCGAGACTCTAAGCGTAGTAGATTAAATTTCCCCGCTTTGGACGATTGAGCCGTGACCCGCCAATGTCAACCGCGCTTCCTTCGCGCTCTCTAAT
>31746812; Saccharomyces unisporus internal transcribed spacer 1, partial sequence; 5.8S ribosomal RNA gene, complete sequence; and internal transcribed spacer 2, partial sequence
TAGAAATATAATTATTCGTTGCTTTGCTTGGAGACACATACTGCCGAACCAGCGCTTAATTGCGCGGTTTGGTGGGTCTCTGTAGCTCAGTAGCACTATTACACACTGTGGAGATTTTATAATTCTTTGCATGCTTCTTTGGGCAGCTTCGGCAGCCCAGAGGTAACAAACACAAACAACTTTGTAATATTTTTAACCCAGTCAAAACCAGAATTCCAGAAAGATTTATCTTTTTGTAATATTATAACAAATATTCAAAACTTTCAACAACGGATCTCTTGGTTCTCGCATCGATGAAGAACGCAGCGAAATGCGATACGTAATGTGAATTGCAGAATTCCGTGAATCATCGAATCTTTGAACGCACATTGCGCCCCTTGGTATTCCAGGGGGCATGCCTGTTTGAGCGTCATTTCCTTCTCAAACAGCAATGTTTGGTTGTGAGTGATACTCATTCGAGTTAGCTTGAAATTGCTGGCCGATGGCTGTTGTGGCTGAGTGTCTCCCTCGGGAGAGCACTTGCTGCGTTAGGGACGTCCTGCTGGACATCTTCGTACTAGGTTTTACCAATTCGAGGACGGTTAGCGAGGCGGCCTGCAGTGAGTGTAGTGCTTGACTACGTTGCACCATGGCGAACAGTGTTCTTTTAAGT
>344333669; Scutellinia legaliae voucher 11272 18S ribosomal RNA gene, internal transcribed spacer 1, 5.8S ribosomal RNA gene, internal transcribed spacer 2, and 28S ribosomal RNA gene, region
CAACCCATCTGCGTACGTTACCCGTTTCTTCCGCGAGGCAGTGATTCCGATCACCTCCAGACGATGCCGAAAGGCCATCCGACGGGGAGCACTCGCGAAAGGTACACATCAAACCCTTGCAATTTCATGCCATCTGTCTGAACCTGTTTATAACAAATGTTAAAACTTTCAACAACGGATCTCTTGGTTCTCGCATCGATGAAGAACGCAGCGAAAATGCGATAAGTAGTGTGAATTGCAGAATTCAGTGAATCATCGAATCTTTGMACGCACATTGCGCCTCCTGGTATTCCGGGGAGGCATGCCTGTTCGAGCGTCATTAAAAACCACTCAAGCCAATTTTATGGTTTGGTATTGGGAGAGGAGTGCACCCGCTCTCCTCCCTTCCGAAATCCAATGGCGGAAA
>188474889; Dirinaria applanata voucher Hur 050536 18S ribosomal RNA gene, partial sequence; internal transcribed spacer 1 and 5.8S ribosomal RNA gene, complete sequence; and internal transcribed spacer 2, partial sequence
TCCGTTTTCCGTAGGTGACCTGCGGAAGGACATTACCGAGAGACGAGGTCTAACCGGCCTCAACTCTTCGCCCTCGTATACCTTACCTCTGTTGCTTTGGCGGGCCATCGGGAGTCGATTTCCTGTCGTCGGGTGCCGTAGGCTTCTCGCCCGCATCTGACGAGCGCCCGTCAGAGGATTCGCAAACACTGTTAGCAGCGTTGTCCGAGCACTTGAAACAATTGGCAAAACTTTCAACAACGGATCTCTTGGTTCTGGCATCGATGAAGAACGCAGCGAAATGCGATAAGTAATGTGAATTGCAGAATTCAGTGAATCATCGAATCTTTGAACGCATATTGCGCCCTTCGGTATTCCGGAGGGCATGCCTGTTCGAGCGTCATTGCACACTCAAGCACTGCTTGGTCATGGACGAAGCCCTTTCGAGGCTTGTCTGAAATTTAGCGGCTGTCCAGCGAAACCTCAAGCGAATAAGATCTATCCCGCTTGCGAGTGTTTCGGTTGCGATGCGCCTGAAGCTGTATTTTTTCCACGATTGACCTCGGATCAGGTAGGGATACCCGCTGAACTTAAGCATATCAATAAGCGGAGGAAAAGAAACCAACAGGGATTGCCTCAGTAACGGCGAGTGAAGCGGCAAAG
>62421188; Aphysiostroma stercorarium internal transcribed spacer 1, partial sequence; 5.8S ribosomal RNA gene and internal transcribed spacer 2, complete sequence; and 28S ribosomal RNA gene, partial sequence
TCCCAAACCCCAATGTGAACGTTACCAAACTGTTGCCTCGGCGGGTCTCGAGACGCCCGCGTCTCCGCCCCGGGCGCGTCGCAGCCCCGGACCAAGGCGCCCGCCGGAGGACCAACTTACAAACTCTTTGCATGAGTCCCCTCGCGGATTCTCTTTATTTTTAGCTTCTGAGCTTTCTCGGCGCCCCCTAGCGGGCGTTTCGAAAATGAATCAAAACTTTCAACAACGGATCTCTTGGTTCTGGCATCGATGAAGAACGCAGCGAAATGCGATAAGTAATGTGAATTGCAGAATTCAGTGAATCATCGAATCTTTGAACGCACATTGCGCCCGCCAGTATTCTGGCGGGCATGCCTGTCCGAGCGTCATTTCAACCCTCGAGCCCCTCCGGGGGGTCGGCGTTGGGGATCGGCCTCCCGCCCAGCGGTTTGCCGGCCCCGAAATGCAGTGGCGGTCTCGCCGCAGCCTCTCCTGCGCAGTAGTTTGCACACTCGCAACGGGAGCGCGGCGCGCCCACGGCCGTAAAACAACCCAAACTTCTGAAAGGTTGACCTCGGATCAGGTAGGAATACCCGCTGAACTTAAGCATATCAATAAGCG
>32364188; Peltigera monticola internal transcribed spacer 1, 5.8S ribosomal RNA gene, and internal transcribed spacer 2, complete sequence
ATGAGGGCGTGTGGGCTAATATCCCCACGAACCCTAATCCTTTGTTTACTGTCCCATTGTGGTTTTTACTTGGGCGCGGTTTTGGCTTTTTGTTTTAAAAGTTCTGTGATGTGCCCAAAAGGGCTGCCAGATCCCCTCAACCCTCCGCCCAAAAAACAAAACAAATCAAAAAAAATTCTAATAACAAAACTGATGTGTCTGAAGCAAATTACTTAAACAAACAAAACTTTCAACAACGGATCTCTTGGTTCCGGCATCGATGAAGAACGCAGCGAAATGCGATAAGTAATGTGGACCGCAGTACTCAGCGACTCATCGAATCTTTGAACGCACATTGCGCCCCTTGGTATCACCAACGGGCACACCTGTTCGAGCGTCATCATACATCGATCAAGTTTTGGGCCCGGCTTGCAATGGGCTTTGTCTGCTTTAATGTAGAAGTCTAAAAATCAGTGGCGGTTAAGTTAGGCATTCCAGCGTAGTGGTTTTATTAGCTGATGAGATGTCTTTCACATAACAGTCAACATATTCAGAATTTCTGCTGGCGGAAATTTTAACAATTA
>38046070; Sirococcus conigenus strain 676 18S ribosomal RNA gene, partial sequence; internal transcribed spacer 1, 5.8S ribosomal RNA gene, and internal transcribed spacer 2, complete sequence; and 25S ribosomal RNA gene, partial sequence
GGGATCATTGCTGGAACAAACGCCCTCACGGGCGCTACCCAGAAACCCTTTGTGAACTTATTCTCAAAAACGTTGCCTCGGCAGTGACTGGCTTCTTTTAGAGGCCCCTTCTTTGCTTCAAAGAAGGAGCAGGTCGGCCGGTGGCCCCTACCAAACTCTTGTTTTTACACTGTATCTTCTGAGTACACAATTATAAATGAATCAAAACTTTTAACAACGGATCTCTTGGTTCTGGCATCGATGAAGAACGCAGCGAAATGCGATAAGTAATGTGAATTGCAGAATTCAGTGAATCATCGAATCTTTGAACGCACATTGCGCCCGCTGGTATTCCAGCGGGCATGCCTGTTCGAGCGTCATTTCAACCCTCAAAGCTTCGGTTTTGGTGTTGGAGGAATACTCTGGAAAAAGGGTACCCTCTGAAATTCAGTGGCGGGCTCGCTAGAATTTTGAGCGTAGTAATTTATACCTCGTTTGTAAAGACTAGCGGTGCTCTTGCCGTAAAAACCCCCAACTTTCTGAAAATTGACCTCGGATCAGGTAG
>294610987; Beltrania querna strain BCRC 34620 internal transcribed spacer 1, partial sequence; 5.8S ribosomal RNA gene, complete sequence; and internal transcribed spacer 2, partial sequence
ACTCCCAAACCCATGTGAACTTACCATTGTTGCCTCGGCGGAGCCTACCCTGTAGCTACCCTATAAGGTGGCTACCCTGTAGCGCCCCGCCGGTGGATTTTCAAACTCTTGTTATTTATAGTAATCTGAGAGTCTTATTTTAAATAAGTCAAAACTTTCAACAACGGATCTCTTGGTTCTGGCATCGATGAAGAACGCAGCGAAATGCGATAAGTAATGTGAATTGCAGAATTCAGTGAATCATCGAATCTTTGAACGCACATTGCGCCCATTAGTATTCTAGTGGGCATGCCTGTTCGAGCGTCATTTCAACCCTTAAGCCTAGCTTAGTGTTGGGAGTCTACAAGTGGGCCAAGCTACCCTGTAGCGTGGTTACCCTGTAGTTCCTGAAAATCAACGGCGGATTTACAGTATCCTCTGAGCGTAGTAATTTTTTATCTCGCTTTTGTCTAGGTGCTGTGACTTCGGCCGCTAAACCCCTAATTTTTTTTGG
>54632891; Pannoparmelia angustata voucher Elix 42640 internal transcribed spacer 1 and 5.8S ribosomal RNA gene, complete sequence; and internal transcribed spacer 2, partial sequence
ATCATTACTGAGAGGGGCCTCGTGCTCCCGGGGGCTCCGGCCCCCAACTCTTCACCCGTTGTCTACATACCTTTGTTGCTTTGGCGGGCCCGGGGGATTGCCCCGCACCGGCCTCCGGGGTCGGTGAGCGCCCGTCAGAGGCCCATTAAATCCTGTCCATCAGTGATGTCCGAGTCATAACATAATACAATCAAAACTTTCAACAACGGATCTCTTGGTTCCAGCATCGATGAAGAACGCAGCGAAATGCGATAAGTAATGTGAATTGCAGAATTCAGTGAATCATCGAATCTTTGAACGCACATTGCGCCCCTCGGTATTCCGGGGGGCATGCCTGTTCGAGCGTCATTAACACCTCTCAAGCATCGCTTGGTATTGGGCCTTCGCCTCCTGGGCGTGCTCGAAAGTTAGTGGCGGCCGGGGTGACCTTAAGCGCAGTAAATCTTCGCCGCTTTGAAGGTTCGCCCGTGACCGGCAGACAACCCCACATACTTCAATCA
>313585793; Alysidiella suttonii strain CBS 124780 18S ribosomal RNA gene, partial sequence; internal transcribed spacer 1, 5.8S ribosomal RNA gene, and internal transcribed spacer 2, complete sequence; and 28S ribosomal RNA gene, partial sequence
AGAGGAAGTAAAAGTCGTAACAAGGTTTCCTTCCCGGGTGCAACCCCTACGAAGACCCAGCTGCCCCTCCGCACCGAGGGAGGCGCCCACGACTCTAAACAACGGGCGCCGCGTCAGCTAGTCCCCGCCGGCGCTCTCACGCATCCGGCTCGGGCAACATCGTCAAACTGCGGGAAAGCCCTGCCACGACTCTCGGGACCCCACCGCTCCAGCGATGGACGCGGGTGCCTCCGGCCAGCGGCCGCGGGTACGGTAAAGCACCGGAGTCTAGGGGCGATCCGCCGCCAAACCCTCCCCCGCATCGGGAGGGCCCAGCTCACAGGCCAGACGGCGATGGGCGCACGCGCGCTTAAGATATGGTCGAGTGACCCGTCGAGAGGCGGGTGCAACTCAGGAACGTCCGTAGGTGAACCTGCGGAAGGATCATTACCGAGGAAAGTCGCGGCCTAACCGGCGGACACCTCCCAGCCCTTTGTGTATCTCATACCGTTGCTTTGGCGGGGCGTGGCCGGTGCCCATCAGGTGCCCGCGCTCCCCCGGCCTCCGGGCTGGGGTGTACCCGCCAGAGACCCCAACAAAACCCTTCGCGAACCGTGCCGTCTGAAGCAAAAGCTATACGCAACCAAATAAAAACTTTCAACAACGGATCTCTTGGTTCTGGCATCGATGAAGAACGCAGCGAAATGCGATAAGTAATGTGAATTGCAGAATTCAGTGAATCATCGAGTTTTTGAACGCACATTGCGCCCGCTGGTACTCCGGCGGGCACACCTGTTCGAGCGTCATTTCAAACCTCAAGCAATGCTTGGTATTGGGCGTTCGCCCCCGGCTGCGGGGCGCGCCTGGAACCCGTCGGCGGTGCGGTCTTGCACCCGGGTCGAGAGTAGCAGGCTGTCAAAAGCGTCCCTCGCGCCCGGTGCCCGTGCCCGCCGGTAAACAACCCATTTTGCAAGTTTGACCTCGGATCAGG
>5817622; Schismatomma pericleum internal transcribed spacer 1, 5.8S ribosomal RNA gene and internal transcribed spacer 2, complete sequence; and large subunit ribosomal RNA gene, partial sequence
CCTTCCAAACCGCTGTCTACCTTTTCTATCGTTGCTTCGGCGGTGCGAGGCCCTTGAACCCCCCTTCTCGAAGGCGTCTCGGGGGTCGCCGGCAGCTCGAGACGAAACTAGCCCGCTGAGTCGCCGTTNGAAGGCCCNCTAATTATAGTCTTTGTCAAGTCTGAANCTTTTATAGCAAGTATTTGAAAATGCTTCAAAAACTTTCAACAACGGATCTCTTGGTTCTGGCATCGATGAAGAACGCAGCGAAATGCGATAATTAATGTGAATTGCAGAATTCAGTGAATCATCGAGTCTTTGAACGCATCTTGCGCCCTCCGGTATCCCGGTGGGCATACCTGTTCGAGCGTCATTTAANCCCCTCAAGCCTCGCTTGGACTTGGGTATCCCGTCCCCCCGACCGAGGGGAGACGTGCCCTAAAATCTACGGCGACGGACGAGTGGCCCAAGGCGTAGCGGATCTAACTTTGATAATCACGTCTTTTGGGTCATCTCGTCCTGTCTTGCCCCTAAACCAACCGTCTTCCAAAAGGTTGACCTCGGATCA
>385844781; Fischerula macrospora voucher AH38892 18S ribosomal RNA gene, partial sequence; internal transcribed spacer 1, 5.8S ribosomal RNA gene, and internal transcribed spacer 2, complete sequence; and 28S ribosomal RNA gene, partial sequence
CGATGAGCAGAGTGGGGACAGTAAACGGCGGACCCCGAGTCGATTTCCCGCTGTTTGGGTGGCCCGCCTACCGTGCGGTCACGGGTCGGAACCCGAGCGCAGCGGGGTCGCGCCCAACACGCTCGGCCTTAGATCGGCTCCGTCGACCCTCTGCATGCCGTCTCAANNCANNNNGNGTANCAATCCACGTTGCTTCCCCGCGCCCCGACGGGGCNCGGGGGAGGTCCAGCCGCAAACTCTTGCATGCGTACCGTAGTCAGACCAGATGAACGCCAGTAACAATCAAAACTTTCAACAACGGATCTCTTGGCTCCCACGTCGATGAAGAACGCAGCGAAATGCGATAAGTAATGTGAATTGCAGAATTCCGTGAATCATCGAATCTTTGAACGCACATTGCGCCCTCCGGCATTCCGGGGGGCATGCCTGTCCGAGTGTCGTCAAGCCATCGCCCCCCGCCTCTGCGTGTCTCTCCCCGTGGAGGGCCGCCGTCGGAGGTTTTTTGGGGGGGGTTTCTGGCCGCAGGCTCCGGTGGGTCGCCTCAGGGCGTCCCTCCAAGCCCGGCTCAAATTCTCTGTCAGCACAGGTGGGAGAGCGGCCCCTCGACGTAGTGGTGACATTTCCCGTCGTAGGCCTCCTCGGGCCACCTGGGACAGTAAACGTGGCGCCCCTCGCGTGCGCCGCCGACCTCTCGA
>188504072; Botryotinia fuckeliana isolate bbleafspot 18S ribosomal RNA gene, partial sequence; internal transcribed spacer 1, 5.8S ribosomal RNA gene, and internal transcribed spacer 2, complete sequence; and 28S ribosomal RNA gene, partial sequence
CTTCCGTAGGTGAACCTGCGGAAGGATCATTACAGAGTTCATGCCCGAAAGGGTAGACCTCCCACCCTTGTGTATTATTACTTTGTTGCTTTGGCGAGCTGCCTTCGGGCCTTGTATGCTCGCCAGAGAATACCAAAACTCTTTTTATTAATGTCGTCTGAGTACTATATAATAGTTAAAACTTTCAACAACGGATCTCTTGGTTCTGGCATCGATGAAGAACGCAGCGAAATGCGATAAGTAATGTGAATTGCAGAATTCAGTGAATCATCGAATCTTTGAACGCACATTGCGCCCCTTGGTATTCCGGGGGGCATGCCTGTTCGAGCGTCATTTCAACCCTCAAGCTTAGCTTGGTATTGAGTCTATGTCAGTAATGGCAGGCTCTAAAATCAGTGGCGGCGCCGCTGGGTCCTGAACGTAGTAATATCTCTCGTTACAGGTTCTCGGTGTGCTTCTGCCAAAACCCAAATTTTTCTATGGTTGACCTCGGATCAGGTAGGATGCCC
>350285771; Maronina orientalis var. corallifera isolate MAOR3730X internal transcribed spacer 1, partial sequence; 5.8S ribosomal RNA gene, complete sequence; and internal transcribed spacer 2, partial sequence
TCGAGAGAGGAGGTTCTGCCTCCCGGGGGCTTCGGCCCTCAACTCTTCACCCGCTGTGTATCTACTTAAGTTGCTTTGGCGGGCTTCGGGCGCTGACCCGCGTGGGTCGGGGACTCTTCCCTACCGTCCGCGAGCGCCCGCCAGAGGCCCCTTCATTCTGATTTATTCGTATCGTCCGAGCAAACTTGAAAGACAAAAACTTTCAACAACGGATCTCTTGGTTCCAGCATCGATGAAGAACGCAGCGAAACGCGATAGGTAATGTGAATTGCAGAATTCAGTGAATCATCGAATCTTTGAACGCACATTGCGCCCCTTGGCATTCCGAGGGGCATGTCTGTTCGAGCGTCATTGCATCCCTCAAGCGTAGCTTGGTATTGGGAGTTGCCCCCGCGGCGGCCCCGAAAAGCGTCGGCCGTCCGGCGTGACTTCGAGCGTAGTAAACATCTCCCGTTCTGGAATCCACGCTGCGGGGCCAC
>332113074; Nectria cinnabarina strain A.R. 4388 internal transcribed spacer 1, partial sequence; 5.8S ribosomal RNA gene, complete sequence; and internal transcribed spacer 2, partial sequence
CCGAGTTTACAACTCCCAAACCCCTGTGAACATACCTTTACTGTTGCTTCGGCGGGATCGCCCCGGCGCCCTCGGGCCCGGACCCAGGCGCCCGCCGGAGGACCCAAACTCTTGTTTTCCTTTGTGATTTCTCTGAGTGATACAAGCAAATAAATTAAAACTTTCAACAACGGATCTCTTGGTTCTGGCATCGATGAAGAACGCAGCGAAATGCGATAAGTAATGTGAATTGCAGAATTCAGTGAATCATCGAATCTTTGAACGCACATTGCGCCCGCCAGTACTCTGGCGGGCATGCCTGTTCGAGCGTCATTTCAACCCTCAAGCCCCTTCGGGCTTGGTGTTGGGGATCGGCCTGCGGCGTCTGACGCCGTGGCCGGCCCCGAAATCTAGTGGCGGTCTCGCTGTAGTCCTCCTCTGCGTAGTAGCACACCTCGCACCGGAACTCAGCGCGGCCACGCCGTTAAACCCCAAC
>57901671; Neonectria ramulariae strain CBS 151.29 internal transcribed spacer 1, 5.8S ribosomal RNA gene, and internal transcribed spacer 2, complete sequence
CCGAGTTTACAACTCCCAAACCCCTGTGAACATACCTATCGTTGCCTCGGCGGTGCCCGCTCCGGCGGCCCGCCAGAGGACCCCCAAACTCTTGTTTTATACAGTATCTTCTGAGTAACACGATTAAATAAATCAAAACTTTCAACAACGGATCTCTTGGTTCTGGCATCGATGAAGAACGCAGCGAAATGCGATAAGTAATGTGAATTGCAGAATTCAGTGAATCATCGAATCTTTGAACGCACATTGCGCCCGCCAGTATTCTGGCGGGCATGCCTGTTCGAGCGTCATTTCAACCCTCAAGCCCCCGGGCTTGGTGTTGGGGATCGGCGTGCCCTCGCGGCGCGCCGTCCCCTAAATCTAGTGGCGGTCTCGCTGTAGCTTCCTCTGCGTAGTAGCAACACTCGCACTGGATCGCAGCGCGGCCACGCCGTTAAACCCCCCACTTCTGAAAGT
>344333529; Pezizella chrysostigma voucher 14793 18S ribosomal RNA gene, internal transcribed spacer 1, 5.8S ribosomal RNA gene, internal transcribed spacer 2, and 28S ribosomal RNA gene, region
AACTTCTGGAAGCCTTTGCAGCCCTGAAAGGGGTCCCGCGACAGTAAATAAGGGGGAGCAAGTAGCGTTAAACGCTGCAACACGATCGAATTGCGGGGACGTCCTGAAGCTTATAGGTACTAACCCGCCGTAGGGATACGGTGGGGGCCTGTGTTAATCGCACAGGGGACAGTAACAACCCTATAAGATTGGATAATCCGCAGCGGAGCCCCTAGAACAGGGGAACGTTCACAGACTAGGTGGTTGTGGGTAGCCCGAGAGGTCTACCTCAGATATAGTCGGTCCGGTGAGAAATCACATGGGGTATTCGCTGAATACGTAAACGCTCCGTAGGTGAACCTGCGGAGGGATCATTACAGAGAACATCGCCCGCAAGGGTGACTCTCCAACCCTGTGTTAACTATACCTTTGTTGCTTTGGCGAGACGCTTCGGCCACCGGCTTCACGCTGGTGAGTGCTCGCCAGAGGACCCCTAAACTCTGTTTATACATGTCGTCTGAGTACTATATAATAGTTAAAACTTTCAACAACGGATCTCTTGGTTCTGGCATCGATGAAGAACGCAGCGAAATGCGATAAGTAATGTGAATTGCAGAATTCAGTGAATCATCGAATCTTTGAACGCACATTGCGCCCTGTGGTATTCCGCAGGGCATGCCTGTTCGAGCGTCAGTACAACACTCAAGCCTAGCTTGGTCTTGGGCCTCGCCGGAAACGGCGGGCCTTAAAAGTAGTGGCGGTGCCTGTTGGGCCCTAAGCGTAGTAATACTCCTCGCTACAGGGTCTCGGCGGACGCTGGCCAGCAACC
>110666875; Trypethelium sp. DUKE 0000007 isolate AFTOL-ID 110 internal transcribed spacer 1, 5.8S ribosomal RNA gene, and internal transcribed spacer 2, complete sequence
CAGAAGTTCCGGTAGTTCCGGCTGCCCAACTCCCACCCTATGTTTGCCATATTCTCTCTTGTTCTTCCGACGCTTTTCCTGATCGGGGAACGTCGGAAAAATTATCATAACTCGTCTTGCCAATCGTGTCATGTCTTTTTGATTATCAAATCAATCAATCAAAAACTTTCAACAACGGATCTCTTGGCTCTAGCATCGATGAAGAACGCAGCGAAATGCGATAAGTAGTATGAATTGCAGAATTCAGTGAATCATCGAATCTTTGAACGCACATTGCGCCTTTTGGTATTCCTTGAGGCATGTCTGTTTGAGCGTTATTGCTACACATGAGAGAAATCTCGTGATGAGAGATCATGTGATACTGTCATATGACTTTCCAAAGCCTTCAACGATGTTGTGAGTGACGTCAATGGCCACCAGATTTGGCAAATCGACAATACATTATTACATCATCTGTTTACATCCCCCTTCCATCTCAGGTTT
>112253165; Plectosporium sp. CBS 116708 18S ribosomal RNA gene, partial sequence; internal transcribed spacer 1 and 5.8S ribosomal RNA gene, complete sequence; and internal transcribed spacer 2, partial sequence
TGAACCAGCGGAGGGATCATTACTGAGTATCTTACTCTCTACCCTTTGTGAACCATTATACCTGTTGCTTCGGCGGCGCCCTCTCGGGGGCGCCCGCCGGCCTATCAGAATCTCTGTTTTCGAACCCGACGATACTTCTGAGTGTTCTTAGCGAACTATCAAAACTTTTAACAACGGATCTCTTGGCTCCAGCATCGATGAAGAACGCAGCGAAACGCGATATGTAATGTGAATTGCAGAATTCAGTGAATCATCGAATCTTTGAACGCACATGGCGCCTTCCAGTATCCTGGGAGGCATGCCTGTCCGAGCGTCGTTTCAACCCTCGAGCCCCAGTGGCCCGGCGTTGGGGATCTGCCACGGCAGGCCCCTAAAACCAGTGGCGGACCCGAAGGGCCCTCTCCTTTGCGCAGTAGCATCAGCCTCGCATCGGGAGCCCTCGGCGTCCTGCCTCTAAACCCCCCCCAAAGCCCGCCTAGCGGCAC
>86517157; Arthroascus schoenii strain UCD 71-182 internal transcribed spacer 1, 5.8S ribosomal RNA gene, and internal transcribed spacer 2, complete sequence
ATCATTAATGTAACTGAAAAGAGGAAATTTTGGTCTATAAGTCGTTCAAGGCCTGCGCTTAATTGCGCGGCCTGGCTTTTTAGTCGAAATTTCTTATTTTTTTCAATACACTTTGTTTTTGCTATATAGAGGAGAAATCTTTGTTTCTCTTCTATATTTTTTAAACTCTTAACAAATATATTTTTATAAAAATTCTAATCATTATATAAATCTTTTTACGAAGATTAATAAAAAAAAATTAAAACTTTCAGCAACGGATCTCTTGGTTCTCGCATCGATGAAGAACGCAGCGAATTGCGATAAGTAATGTGAATTGCAGATTTTCGTGAATCATCGAATCTTTGAACGCATATTGCACTCTATGGTATTCCATAGAGTATACCTGTTTGAGCGTCATTTCTCTCTTAAACCTTTGGGTTTAGTTATGGGGGTTGTGTTTCTTTCGTCAAACAAAGAAACTCCCCTGAAATGGCTCGGCATGCTTCCCTTACCTTGTTAAGTAGCTTTAGCTGGCTTTATTATGTAGGTTTTACCAATATTAATAAACACCCAGTTAATTGGCTGAAAGGTTTGTGGTAAGAAGCCTAAACAAAATTTTGTTTTAGAACATAAATTT
>25901023; Monosporascus cannonballus genes for ITS1, 5.8S rRNA, ITS2, partial and complete sequence, isolate: 01-06-2
CATTAAAGAGTTATCCAACTCCCAAAACCATGTGAACTTACCTATGTTGCCTCGGCGGGGAACCTACCCGGGAGCTACTCTAGAGTAGCCTACCCGGTAGCTACCCTGTAGTTGTGGCCTTACCCGCCGGTGGACCATCTAAACTCTTTTTTCTCTTTTGGCACTTCTGAATAATTATCATAATAAGTTAAAACTTTCAACAACGGATCTCTTGGTTCTGGCATCGATGAAGAACGCAGCGAAATGCGATAAGTAATGTGAATTGCAGAATTCAGTGAATCATCGAATCTTTGAACGCACATTGCGCCCATTAGTATTCTAATGGGCATGCCTGTTCGAGCGTCATTTCAACCCTCAAGCCTTAGTTGCTTGGTGTTGGGAGCTTATCCCGCCGGAAGGCGGGACAACTCCTTAAAATTATTGGCGGAGTCGCGGTGACCCCAAGCGCAGTAATTCTTTTTCTCGCTTTAGGTGTTAACGCTGGCTTCTGGCCACTAAACCCCCCCCTATTCC
>60418320; Bryoglossum gracile strain MBH52481 internal transcribed spacer 1, partial sequence; 5.8S ribosomal RNA gene, complete sequence; and internal transcribed spacer 2, partial sequence
CATTTAGAGGAAGTAAAAGTCGTAACAAGGTTTCCGTAGGTGAACCTGCGGAAGGATCATTAATAATAGAAACGCCTCCGGGCGGCTTCTAAACCCTTGAATTTAATACTCTTGTTGCTTTGGTGGGCCGCGGTTCGCCGCATAGGCTTCGGTCTATAGTGCCCGCCAGAGGATCCAACTCTGAATTTAGTGATGTCTGAGTACTATTTAATAGTTAAAACTTTCAACAACGGATCTCTTGGTTCTGGCATCGATGAAGAACGCAGCGAAATGCGATAAGTAATGCGAATTGCAGAATTCAGTGAGTCATCGAATCTTTGAACGCACATTGCGCCCCTTGGCATTCCGAGGGGCATGCCTGTTCGAGCGTCATTTCACCACTCAAGCCTAGCTTGGTATTGGGATTCGCGATTTCGCGGTCCTTAAAATCAGTGGCGGTGCCTGTAGGCTCTGAGCGTAGTAATTTTTCTCGCTATAGTCCCCTACAGGTTGCCTGCCAACAACCCCTAATTTTTCAGGTTGACCTCGGATCAGGTAGGGATACCCGCTGAACTTAAGCATATCAATAAG
>385258008; Kluyveromyces marxianus strain AUMC 7258 18S ribosomal RNA gene, partial sequence; internal transcribed spacer 1, 5.8S ribosomal RNA gene, and internal transcribed spacer 2, complete sequence; and 28S ribosomal RNA gene, partial sequence
CCTGCGGAAGGATCATTAAAGATTATGAATGAATAGATTACTGGGGGAATCGTCTGAACAAGGCCTGCGCTTAATTGCGCGGCCAGTTCTTGATTCTCTGCTATCAGTTTTCTATTTCTCATCCTAAACACAATGGAGTTTTTTCTCTATGAACTACTTCCCTGGAGAGCTCGTCTCTCCAGTGGACATAAACACAAACAATATTTTGTATTATGAAAAACTATTATACTATAAAATTTAATATTCAAAACTTTCAACAACGGATCTCTTGGTTCTCGCATCGATGAAGAACGCAGCGAATTGCGATATGTATTGTGAATTGCAGATTTTCGTGAATCATCAAATCTTTGAACGCACATTGCGCCCTCTGGTATTCCAGGGGGCATGCCTGTTTGAGCGTCATTTCTCTCTCAAACCTTTGGGTTTGGTAGTGAGTGATACTCGTCTCGGGTTAACTTGAAAGTGGCTAGCCGTTGCCATCTGCGTGAGCAGGGCTGCGTGTCAAGTCTATGGACTCGACTCTTGCACATCTACGTCTTAGGTTTGCGCCAATTCGTGGTAAGCTTGGGTCATAGAGACTCATAGGTGTTATAAAGACTCGCTGGTGTTTGTCTCCTTGAGGCATACGGCTTTAACCAAAACTCTCAAAGTTTGACCTCAAATCAGGTAGGAGTACCCGCTGAACTTAAGCATATCAAAA
>154347387; Torulaspora maleeae genes for 18S rRNA, ITS1, 5.8S rRNA, ITS2, 28S rRNA, partial and complete sequence, strain: NBRC 103199
TTTCCGTAGGTGAACCTGCGGAAGGATCATTAGAGAAATCTATATGAATGAAGTTAGAGGACGCTTAAAGACACTACTGAAAGGAGATTGCATTACGCGACCTGCGCTTAATTGCGCGGTTGTGGTGTAATTCCCAATCGGTGGAATTATATGTTTTTTTTCGTCATCAACTCTGCTTCAACTTCTACAACACTGTGGAGTTTTCTACAACAATCTTTCTTCTTTGGGGAGAACCGTTTTCGAATGGCTTTCCTCAGAGGTGACAAACACAAACAATTTTTTATTATCATAAACCAGTCAAAAACCAATTTCGTTTTAGAAATTAAAAATATTTAAAACTTTCAACAACGGATCTCTTGGTTCTCGCATCGATGAAGAACGCAGCGAAATGCGATACGTAATGTGAATTGCAGAATTCCGTGAATCATCGAATCTTTGAACGCACATTGCGCCCCTTGGTATTCCAGGGGGCATGCCTGTTTGAGCGTCATTTCCTTCTCAAACAATCATGTTTGGTAGTGAGTGATACTCTTTCTAGGGTTAACTTGAAATTGCTAGCCTGTTATTTGGTTGTGATTTTGCTGGCTTGGATGACTTTGTCCAGTCTAGCTAATACCGAATTGTCGTATTAGGTTTTACCAACTTCGGCAGACTGAGTATTGGTTTGGGCGTTATAAAGACTTGGTCGTAAACGATTTATCGTTTGTTTAGGCTTTTGCATGCGCGATCCGGCGAACAATAATCTCAAAGTTTGACCTCAAATCAGGTAGGAATACCCGCTGAACTTAA
>296046234; Amphirosellinia fushanensis isolate 91111209 18S ribosomal RNA gene, partial sequence; internal transcribed spacer 1, 5.8S ribosomal RNA gene, and internal transcribed spacer 2, complete sequence; and 28S ribosomal RNA gene, partial sequence
TCCGTAGGTGAACCTGCGGAGGGATCATTAAAGAGTTTTATAACTCCCAAACCCATGTGAACGTTACTTTATGTTGCTTCGGCAGGTCGCGGTTACCCCGTAGGACCCTACCCTGTAGGACCCTACCCGGTAGTCGCGGGTAGCCTGCCGGTGGCCCACGAAACTCTGTTTGATACCTGTATCTCTGAACACATAACTAAATAAGTTAAAACTTTCAACAACGGATCTCTTGGTTCTGGCATCGATGAAGAACGCAGCGAAATGCGATAAGTAATGTGAATTGCAGAATTCAGTGAATCATCGAATCTTTGAACGCACATTGCGCCCATTAGTATTCTAGTGGGCATGCCTGTTCGAGCGTCATTTCAACCCTTAAGCCTCTGTTGCTTAGTGTTGGGAGCCTACGGTGGTAGCTCCTCAAAGTTAGTGGCGGAGTCGGCTCACACTCTAGACGTAGTAAATCTTTATCTCGCCTGTTGAGTTGGACCGGTCTCTCGCCGTAAAACCCCCTAATTTATCAAGGTTGACCTCGGATCAGGTAGGAATACCCGCTGAACTTAAGCATATCAATAAGCGGAGGA
>187438877; Menispora manitobaensis internal transcribed spacer 1, partial sequence; 5.8S ribosomal RNA gene, complete sequence; and internal transcribed spacer 2, partial sequence
CATTACAGGACTCGCAAGACTCCCGTAACCACTGTGAACCTACCTCAAGTCGTTGCCTCGGCGGGTGCTCAGGACCGTGTCCAGGGCGCTCCGCCCGCCGGTGGCCTACTACTCTATCTCGCGCGTTGGCATCTCCGAGTCATTTTAACGAGTCAAAACTTTCAACAACGGATCTCTTGGTTCTGGCATCGATGAAGAACGCAGCGAAATGCGATAAGTAATGTGAATTGCAGAATTCAGTGAATCATCGAATCTTTGAACGCACATTGCGCCCGCCAGTATCCTGGCGGGCATGCCTGTTCGAGCGTCATTTCAACCCTCAGGCTCTGCCTGGCGTTGGGGGCCTGCGCCGCAGCCCCCTAAAGACAGTGGCGGGTGCGCTCTGAAACTGAACGTAGTACTGTATCTCGTTCTGGTGCAGAGCGTACTCCGGCCGGAAAACCCCTTTCTATGG
>360040568; Sphaceloma erythrinae strain CPC 18540 internal transcribed spacer 1, partial sequence; 5.8S ribosomal RNA gene, complete sequence; and internal transcribed spacer 2, partial sequence
TCATTAACGAGGTAGGGCCTCCCCCGGGAGCCCGAACCCCCCCACCCTTTGCTGTCGCGAACCACGTTGCTTCGGCGGGACACCCCCACCCCTCCCCGCGAGGGGCGGGGGGCCCGGGCCACCGCGCCCGGACAGCGCCCGCCGGGGGACCCAACCAACTCTTGTGGAAAAACCTTTGCCGTCGGAGTACGAACGTACAATCAAAACAAAACTTTCAACAACGGATCTCTTGGTTCTGGCATCGATGAAGAACGCAGCGAAATGCGATAAGTAATGTGAATTGCAGAATTCAGTGAATCATCGAATCTTTGAACGCACATTGCGCCCCTTGGTATTCCGAGGGGCATGCCTGTTCGAGCGTCATTTCAACAATCAAGCCCCGCTTGGTATTGGGCGCGACAGGCCGGCCCCCCCGTGGCCGGCCCGCCCGAAATGCATCGGCGAGGCACCGACCCCTGGCGTGTTAGAATTTCGAAACGTCGGGAGCACCGGTGACCCCCCGCCGTCAACCCGGACCCAGCCCCCCCGCGGGCGGGGTCCACCCCCCTCCAAAGGTTGACCTCGGATCAGGTAGGAATACCCGCTGAACTTAAGCATATCAATAA
>50953379; Myelochroa irrugans voucher MAF 10207 18S ribosomal RNA gene, partial sequence; and internal transcribed spacer 1, 5.8S ribosomal RNA gene, and internal transcribed spacer 2, complete sequence
ATCATTACCGAGAGAGAGCTCCGCGCTCCCGGGGGCTTCGGCCCTCAACTCTTCACCCGTTGTCTACCTACTCCCGTTGCTTTGGCGGGCTCCGGGTCCAACCCGCGCCCGTCGGAGGGCCATCTTAATCCGTTATACGTGACGTCCGAGTCCCACTATAATAATAAAAACTTTCAACAACGGATCTCTTGGTTCCAGCATCGATGAAGAACGCAGCGAAATGCGATAAGTAATGTGAATTGCAGAATTCAGTGAATCATCGAATCTTTGAACGCACATTGCGCCCCTCGGTACTCCGGGGGGCATGCCTGTTCGAGCGTCATTACACCCCTCAAGCGTAGCTTGGTCTTGGGCTTCGCCGCGCGGCGGGCCCGAAAAGCAGTGGCGGTCCGGTGCGGCTTTAAGCGTAGTAAATTAGATCCCGCTCTGAAGTCCGCCCCGGGTCCGGCCAGACAACCCCATTGTTTCGTTAA
>92430233; Aleuria aurantia isolate AFTOL-ID 65 internal transcribed spacer 1, partial sequence; 5.8S ribosomal RNA gene, complete sequence; and internal transcribed spacer 2, partial sequence
TAAAAAGGCGTAACAAGGTTTCCGTAGGTGAACCTGCGGAAGGATCATTAAAAGATATTGCATACTCTCCGGAGCATACTTTATACACCCTTTCCGAGTACCTTACCTGTTGCTTCCGTAGAGCAGTAACTCTGATTACCTCTGATCATGGTCTTGATCATCTTCAGGGAGTCTCTGCGGGAGGTATACATTAAACTCTTGCATTACCATGTCATCTGTCTGAATCTGTTTATAACAAATGTTAAAACTTTCAACAACGGATCTCTTGGTTCTCGCATCGATGAAGAACGCAGCGAAATGCGATAAGTAGTGTGAATTGCASAATTCAGTGAATCATCGAATCTTTGAACGCACATTGCGCCTCCTGGTATTCCGGGAGGCATGCCTGTTCGAGCGTCATTAAAAACCACTCAAGCTCTTTTGCTTGGTCATGGAAGAGGAGGGTGCCTGTGTACTCTCCCTTTTGAAATCAAATGGCGGAAAGCTCCATGTGCCCCGGCGTAGTAAGTTTTCTTTCGCTTGGAACATGAGGTGATCCTGCCCCAAACCCCCAATTTTTCTAGGTTGACCTCGGATCAGGTAGGGAT
>57902549; Wuestneia molokaiensis strain CBS 114877 18S ribosomal RNA gene, partial sequence; internal transcribed spacer 1, 5.8S ribosomal RNA gene, and internal transcribed spacer 2, complete sequence; and 28S ribosomal RNA gene, partial sequence
AGGGATCATTGCTGGAACTGTGTCCTCACGGGCACACACCCAGATACCCTTTGTGAACTTATACCACTATATCGTTGCCTCGGCGCTGAGCCCGGGGGGGAACCCTCAACCCGTTCCCCCTCCCTCGGGAAAGCCGCCCGCGCGCGCCCCCCTCGGGGTGTGTGTGCGTGGTGTCTCTTCCGTGGAGCAGGCCCGCCGGCGGCCCACCAAACTCTTTGTTTTTAGAACGTATCTCTTCTGAGTTTTTATACAAACAAATGAATCAAAACTTTCAACAACGGATCTCTTGGTTCTGGCATCGATGAAGAACGCAGCGAAATGCGATAAGTAATGTGAATTGCAGAATTCAGTGAATCATCGAATCTTTGAACGCACATTGCGCCCGCTGGAATTCCGGCGGGCATGCCTGTTCGAGCGTCATTTCAACCCTCAAGCCTAGCTTGGTGTTGGGGCACTACCCGTCACACGGTAGGCCCTGAAATTCAGTGGCGGGCTCGCTAAGACTCTGAGCGTAGTAGTTTACCACCTCGCTTTGGATGGACTAGCGGTGCTTTCTTGCCGTAAAACCCCCCAACTTCTGAAAATTTGACCTCGGATCAGGTAGGAATACCCGCTGAACTTAAGCATAT
>148535556; Trichomonascus ciferrii strain WM 815 internal transcribed spacer 1, 5.8S ribosomal RNA gene, and internal transcribed spacer 2, complete sequence; and 28S ribosomal RNA gene, partial sequence
CCATTATATGGAGCAAGTCCTTCCGTAGAGTACACTTGCCGAAGCCTTAGCAGCCTGAAAGGGTGATTGCTAACGACTCTAAATAAATCAAGCTTTCTTAAATGCTAGTCACACTTTTGTGTGGCCACGCTGCCAAATTGCGGGGAAGCCCTAAAGATCTTACCACCAAGCTACAGTCGAAAGGTTGTAGTGGCCGAGCGAAAAGCCCTGGGTATGGTAATAGTGTAAGATATGTAACAATGGGTAATCTGCAGCCAAGTCCTAAGTCTGTAAAAGATATGGATCCTGTTCACAGGCCAAATGGTAGTGGGTGTCTTTTTAAAGATGCTTAAGATATGGTCGGTCTGCCTCTGAGAAGAGGTGGGTAAGTTACTCTATACACGTACAAAAACGTTCCGTAGGTGAACCTGCGGAAGGATCATTAACGAATAGTTCTTCGGAACATTTTCATCCTTACACACCTGTGAATTTTTTAAAACGATACTTTGCTTTGGTCAGACTTTTATTAGTCTGGCCAGAGGAATACAAACTCCAAATTTATTTTTAAACATGAGTCTGAATTGAAAAAGAATTAAATTATTCAAAACTTTCAACAACGGATCTCTTGGTTCTCGCATCGATGAAGAACGCAGCGAAATGCGATAAGTAATGTGAATTGCAGAATTTCGTGAATCATCGAATCTTTGAACGCACATTGCGCCCCTTGGTATTCCAGGGGGCATACGTGTATGAGCGTCATTTCTCTCTTAAACCCTCGGGTTTAGTGTTGAACCTTTCCTTCAAACGAAGGATGGCTCGAAATGAAATGGCAAGGCAATCCAGTCTAAAGCTTACACAGTGTCTTAGGTTTTACCAATTACGCTGGGCAAAGCTGCTTGGATGAGCCGGGCGGTACAAACTTCTTTTTAAAGTTTGACCTCATACACGTACAGAATACCCGCTGAACTTAA
>294861869; Chalara microchona internal transcribed spacer 1, partial sequence; 5.8S ribosomal RNA gene, complete sequence; and internal transcribed spacer 2, partial sequence
GTAGGTGACCTGCGGAGGGATCATTACAGAGAACATCGCCCTCACGGGTGACTCTCCAACCCTATGTTATTAAAACCTTTGTTGCTTTGGCGAGCCGCTTCGGCCACCGACACTCGTTGGTGTGCGCTCGCCAGAGGACCACAAACTCTTGTTTATTAATGTCGTCTGAGTACTATATAATAGTTAAAACTTTCAACAACGGATCTCTTGGTTCTGGCATCGATGAAGAACGCAGCGAAATGCGATAAGTAATGTGAATTGCAGAATTCAGTGAATCATCGAATCTTTGAACGCACATTGCGCCCCGTGGTATTCCGCGGGGCATGCCTGTTCGAGCGTCAGTACAACACTCAAGCTCTGCTTGGTCTTGGGCCGCGTCAGTTCTGACCGGCCTTAAAATCAGTGGCGGTGCCATCGTGCTCTAAGCGTAGTAATACTCCTCGCTACAGGGTCTCGGTGCGTGCTGGCCAGCAACCCCCAACTTTCTAAGTTTGACCTCGGATCAGGTAGGGATACCCGCTGAACTTAAGCATATC
>309401327; Neofabraea alba isolate UASWS0517 18S ribosomal RNA gene, partial sequence; internal transcribed spacer 1, 5.8S ribosomal RNA gene, and internal transcribed spacer 2, complete sequence; and 28S ribosomal RNA gene, partial sequence
GTAACAAGGTCTCCGTAGGTGAACCTGCGGAGGGATCATTACAGAGTTCATGCCCTTCGGGGTAGATCTCCCACCCGTGTCATCACACCTTTGTTGCTTTGGCGGGCCCGCCTCGGCCACCGGCTCCGGCTGGTGAGCGCCCGCCAGAGGACCCCAAACTCTGAAATTTAGTGTCGTCTGAGTACTATATAATAGTTAAAACTTTCAACAACGGATCTCTTGGTTCTGGCATCGATGAAGAACGCAGCGAAATGCGATAAGTAATGTGAATTGCAGAATTCAGTGAATCATCGAATCTTTGAACGCACATTGCGCCCCTTGGTATTCCGGGGGGCATGCCTGTTCGAGCGTCATTACAACCCTCAAGCTCTGCTTGGTATTGGGCGTCCCCGGCGACGGGGTGCCCTAAAATCAGTGGCGGTGCCGTCTGGCTCTAAGCGTAGTAAATCTCTCGCTCTGGATGCCCGGTGGATGCTCGCCAGAACCCCCCATTTTTTACAGGTTGACCTCGGATCAGGTAGG
>372468313; Blastobotrys adeninivorans isolate DZ2-2 internal transcribed spacer 1, partial sequence; 5.8S ribosomal RNA gene and internal transcribed spacer 2, complete sequence; and 28S ribosomal RNA gene, partial sequence
TTTTGTTCAAATCCTTCAACACCTGTGAACTAATTTATTTTGCTTTGGTCACATTTTTGTGGCCAAAAGATCAAACACTTTAATTTAACCTGAGTCTGAAACTGAAATATTGAATTAATCAAAACTTTCAACAACGGATCTCTTGGTTCTCGCATCGATGAAGAACGCAGCGAAATGCGATACGTAATGTGAATTGCAGAATTTTGTGAATCATCGAATCTTTGAACGCACATTGCGCCTCTTGGTATTCCAAGAGGCATTCCTGTTTGAGAGTCATTTCTCCTTCAAATCTAGTATTTGGTGTTGACCACGCGCTTTGGCGCTAGGTTGAAATGAATTGGCAGGCAGAAATTGTTTGTTCAGTGTCATAGGTTTATCCAACTACGCTGGTAAAATAATTTTGAGCAGGCCTAATAACCGTCAAATTCAAAGTTTGACCTCAAATCAGGTAAGACTACCCGCTGAACTTAAGCATATCAA
>639447; Eremascus albus 5.8S rRNA, complete sequence, and ITS1 and ITS2
GAAGTAAAAGTCGTAACAAGGTTTCCGTAGGTGAACTGCGGAAGGATCATTAACGTGTCCTGCCGGGTCGAGCTTCAAACTCGCCCGGCAACCGACCACCCTTGTCTACCTTACCTGTTTGCTTCGGCGGGCCTGCGGCCTCGGTCGCTGCCGGGGGTTCGCGCCCCGGGCTCGCGTCCGCCGAAGATCCATTGAACTCCCGTGAAGATTGATGTCTGAGAACATTAACAAATCGTTAAAACTTTCAACAACGGATCTCTTGGTTCCGACATCGATGAAGAACGCAGCGAAATGCGATAAGTAATGTGAATTGCAGAATTCCGTGAATCATCGAATCTTTGAACGCACATTGCGCCCTCTGGTATTCCGGGGGGCATGTCTGTCCGAGCGTCATTTCAACCCTCAAGCACGGCTTGTGTGATGGGTTCTCGTCCCGCCGTGGACGGATCCGAAAAGCAGCGGCGGTATCGCGTTCCGGTGCCTCAGCGTATGGGGCTCTGTCACCCGCTTGAGTGGCCCGGCCGACGCCTGCCTCAACGGTTCGTTCCCTGGAGACGCTCGCGTCTCTCGGGGGGCGTTCCTCTTTCCACAGGTTGACCTCGGATCAGGTAGGGATACCCGCTGAACTT
>88193225; Sarcogyne privigna small subunit ribosomal RNA gene, partial sequence; internal transcribed spacer 1, 5.8S ribosomal RNA gene, and internal transcribed spacer 2, complete sequence; and large subunit ribosomal RNA gene, partial sequence
CATTACAGAGTTAGGGTCCTTTGGGCCCAACCTCCAACCCTATGTGTATTTACCTTCGTTGCTTTGGCGGGCCTGTGGAGGCAACTCACTGGCGGCTACAGGCTGTCGAGTGCCCGCCAGAGACCCATTAAACCCTGTCAATTGTGCAGTCGGAGTACCAATACAATTGTTAAAACTTTCAACAACGGATCTCTTGGTTCTGGCATCGATGAAGAACGCAGCGAAATGCGATAAGTAATGTGAATTGCAGAATTCAGTGAATCATCGAATCTTTGAACGCACATTGCGCCCTTTGGTATTCCGAGGGGCATGCCTGTTCGAGCGTCATTGCACCACTCAAGCTTTGCTTGGTATTAGGCYTTCGTCCCCCATGGACGTGCCTGGAAATCAGCGGCGACGCAGCTCGGCTTCAAGCAGTATTAGTTAACCCTTTGCTTTGGAAGCCTGAGCTGAAGGTCAGCCGGACAACCTCTAATTTTTCTCAAGGTTGACCTCGGATCAGGTAGGGATAC
>31746862; Saccharomycodes ludwigii internal transcribed spacer 1, partial sequence; 5.8S ribosomal RNA gene, complete sequence; and internal transcribed spacer 2, partial sequence
AAGAAAAAAACTGTTTATAAACAGACGGTAGACTTTTCTTGGGGAGAGGTTGTTGATTGCTTTGGCCTGCGCTTAACTGCGCGGCTAGTAGTTGATGATTTTGTTATTATCCGAGACGAAGGAAACGTCTGATTTTAAAAACATTATACACTTTGGAGTACTTTTTTTAATGTATTTCTTCCTTGGACGAGCAATTGTTCAAGGGTCAATAAACACAAACAATTTTTTTTTTATTTAAATTTAAAATAATTCAAAATATATCATTTCTTTTATTAGGAATATAAAAATTTTAAAACTTTCAACAACGGATCTCTTGGTTCTCGCATCGATGAAGAACGTAGCGAATTGCGATAAGTAATGTGAATTGCAGATTTTCGTGAATCATTGAATTTTTGAACGCACATTGCGCCCTTTGGTATTCCAAAGGGCATGCCTGTTTGAGCGTCATTTCCTTCTCAAAAGAGTTTTTTTATTCTTTTGGTTGTGAGTGATACTCTTTCCTTTTACAGGGAAGGGGTTAACTTGAAATTGTTGCCTAGCAAAGAAGAATTTTGATTGAAATTTCTTGTTTATTACTATTAGGTTTATCCCAACTAGTGATTATTGAGAGTTTTTATTACAGAGTCTTTTCACTTGCTATAATACTATTCTATAAGT
>4731389; Chiodecton sphaerale small subunit ribosomal RNA gene, partial sequence; internal transcribed spacer 1, 5.8S ribosomal RNA gene and internal transcribed spacer 2, complete sequence; and large subunit ribosomal RNA gene, partial sequence
CATTAGAAGAGACGGGGTCGCTCCCGGCCCTAACCTCCAACCCTCTTGTCTATCATACCCCCAATCTCCGGTTCTGAAGACCCCGCCCGCCGCCTCTGGAGGTGGTGACGCGGGCTTCTGAGCCGGTTATCTGAATAAAGTAACGCGAAAAACTTTCAACAACGGATCTCTTGGTTCTGGCATCGATGAAGAACGCAGCGAAATGCGATAAGTAATGTGAATTGCAGAATTCAGTGAACCATCGAATCTTTGAACGCACCTTGCGCCCTCCGGTATCCGGTGGGCATGCCTGTTCGAGCGTCATTTCACCCCCATCAAGCCCTGATTGCTTGGAGTTGGGTCCCGTCCCGTTGCGGTAGGACGGGCCTTAAATCTTTTAGGCGACCGGCGGAGCCTTAGGCGTAGCGGATTGCACATAAATCACGTCTGTTAGGCTCGCGTCAGCGTCCTGCCCCTAGAGACAAATGTCTACCTCAAGATTGACCTCGGATCA
>146454422; Humicola fuscoatra isolate MTCC 6329 internal transcribed spacer 1, partial sequence; 5.8S ribosomal RNA gene, complete sequence; and internal transcribed spacer 2, partial sequence
GAGGGATCATTACAGAGTTACACACTCACCAAACCATTGCTGAACCGACCCTTCTGTTGCTTCGGCGGGAGGCGCCTCGGCGCCCCTCGGCCGATCCCCCGCCCCCGCGGCGTGGGGGGAGGCTCCCGCCGGAGGAATACCCCAAACCCTTTGCAGCACATGGCCTCTCTGAGTTTATGTACTGAATAAGTCAAAACTTTCAACAACGGATCTCTTGGTTCTGGCATCGATGAAGAACGCAGCGAAATGCGATAAGTAATGTGAATTGCAGAATTCAGTGAATCATCGAATCTTTGAACGCACATTGCGCCCGCCGGTATTCCGGCGGGCATGCCTGTTCGAGCGTCATTTCAACCATCAAGCCCTGGGCTTGTGTTGGGGACCTGCGGCTGCCGCAGGCCCTGAAATGCAGTGGCGGGCTCGCAAGACACACCGAGCGTAGTAGCTTACAACCTCGCTTTGGGAGTGCTGCGGGTGCTGGCCGTAAAGCGACCTTTGCGTCTTTAGCACTAGGTTGACCTCGGATCAGGTAGGAGGACCCGCTGAACTTAAGCATATCAATAAGCGGAGGAA
>261872055; Ruwenzoria pseudoannulata strain MUCL 51394 small subunit ribosomal RNA gene, partial sequence; internal transcribed spacer 1 and 5.8S ribosomal RNA gene, complete sequence; and internal transcribed spacer 2, partial sequence
TCATTACCGAGTTATCTAAAACTCCAACCCTATGTGAACTTACCGTCGTTGCCTCGGCGGGCTGCGCTTGCCCGGTAGCTGCCTGCGGCGGCTACCCGGTGTAGCGCGCGACAAGGCCCGCCGGTGGACCACATAAACTCTGTTATATGTATACTGTATCTCTGAATGCTTCAAACTTAATAAGTTAAAACTTTCAACAACGGATCTCTTGGTTCTGGCATCGATGAAGAACGCAGCGAAATGCGATAAGTAATGTGAATTGCAGAATTCAGTGAATCATCGAATCTTTGAACGCACATTGCGCCCATTAGTATTCTAATGGGCATGCCTATTCGAGCGTCATTTCAACCCCTTAAGCCCCTGTTGCTTAGTGTTGGGAATCTGCGTCTTGGGGCGCAGTTCCTCAAAGTAATCGGCGGAGTTGGGGCTTACTCTGAGCGTAGTAGTATCTTTCTCGCTTCTGTGGTAGCCCTGGCGGCCGGCCGTAAAACCCCTATTATCTTTAGTG
>194410511; Neodeightonia phoenicum strain CBS 122528 18S ribosomal RNA gene, partial sequence; internal transcribed spacer 1, 5.8S ribosomal RNA gene, and internal transcribed spacer 2, complete sequence; and 28S ribosomal RNA gene, partial sequence
TCCGTAGGTGAACCTGCGGAAGGATCATTACCGAGTTCTCGGGCTTCGGCTCGAATCTCCCACCCTTTGTGAACGTACCTCTGTTGCTTTGGCGGCTCCGGCCTGCGGAGGGAGGGGCCAAAAACCCCCCCCGCCGACGGGCCCCCGCCAGAGGACCTCCAAACTCCAGTCAGTGAACGTCGACGTCTGATAAACAAGTTAATAAACTAAAACTTTCAACAACGGATCTCTTGGTTCTGGCATCGATGAAGAACGCAGCGAAATGCGATAAGTAATGTGAATTGCAGAATTCAGTGAATCATCGAATCTTTGAACGCACATTGCGCCCCTTGGCATTCCGAGGGGCATGCCTGTTCGAGCGTCATTACAACCCTCAAGCTCTGCTTGGTATTGGGCGCCGTCCTCCGCGGACGCGCCTCGAAGACCTCGGCGGCGGCTGTTCGGCCCTCAAGCGTAGTAGAATACACCTCGCTTTGGAGCGGTCGGCGTCGCCCGCCGGACGAACCTTCTGAACTTTTCTCAAGGTTGACCTCGGATCAGGTAGGGATACCCGCTGAACTTAAGCATATCAATAAGCGGAGGA
>48237747; Ascobotryozyma americana strain CBS 8560 small subunit ribosomal RNA gene, partial sequence; internal transcribed spacer 1 and 5.8S ribosomal RNA gene, complete sequence; and internal transcribed spacer 2, partial sequence
GGAAGTAAAAGTCGTAACAAGGTTTCCGTAGGTGAACCTGCGGAAGGATCATTACAGAAATGCTTTAAAAAGCATAAACACAGTGAACTTTTATGACTTATTTTGGTTGGGTTTTTTTGAAAAGAAAACCTGACCAATGGTTTAAAACAAACAAGTTTTTTTTTTTTTATTGTAATAATTAAATAAAGTCAGTTTTTATAAACTTTTAAAAAATTTAAAATTTTAAAACTTTCAGCAACGGATCTCTTGGTTCTCGCATCGATGAAGAACGCAGCGAAATGCGATAAGTAATGTGAATTGCAGAATTCAGTGAATCATCGAATCTTTGAACGCATATTGCGCCCTTTGGTATTCCAAAGGGCATGCCTGTTTGAGCGTCAGTTCTTTCTTAAAACTTAGGTTTTTGTTATGAGATTTTTAAGCCTTTCTTTAATTAAAAAAAAAAAAAAAAAAGGCTTTTTCTTGAAATAAATTGGCGATATTTGTAAATAAGTCAACGTTATAGATTTTATCTTTTTTTCCTTTTGGATTTTAAGTAAATTTTTCGTTGGCCAAAACTTATTTTACGTTTGTGTCGCTTGATC
>82796360; Berkleasmium sp. BCC 17023 internal transcribed spacer 1, partial sequence; 5.8S ribosomal RNA gene, complete sequence; and internal transcribed spacer 2, partial sequence
ACTGAGCGAGGATCATTAAATTCATGCGGTTTACGCCCGTGTGACGGCCTTCGAAGCCGGCAGGCATAAGGGCGAGCAGGGCGGGAGATTACCCTGCTCGCCTCTGTCGGTGAAAGAGGTGTCTGACCCCTCCCTTTGCCTTTTGAGTACCGTACGTTTTCCTCGGCGGGTTCGCCCGCCGCCAGGAGCCCTCAAAACCTTTTGCAGTAAAGAGCAGTACACGTTTAAATACAAAATCTTTAAAACTTTCAACAATGGATCTCTTGGTTCTGGCATCGATGAAGAACGCAGCGAAATGCGATAAGTAGTGTGAATTGCAGATTCAGTGAATCATCGAATTTTTGAACGCACATTGCGCCCTTTGGTATTCCTTAGGGCATGCCTGTTCGAGCGTCATCTAAACCCTTCAAGCTCTGCTTGGTGTTGGGCGTCTGTCCCGCCTCGGGCGTGGACTCGCCTCAAAATCATTGGCGGCCCTTGTCGGGGGGCTTCGAGCGCAGCAGAATCGCGGCTCGACCTCCGGCGCGGGCGTCCAGCAAGCCCCTTCTTGCAACTTTGACCTCGGATCAGGTAGGGATACCCGCTGAACTTAAGCATATCAATAA
>2149074; Atkinsonella hypoxylon 5.8S ribosomal RNA gene, partial sequence, internal transcribed spacer 2, complete sequence, and 28S ribosomal RNA gene, partial sequence
GTATCCTGGCGGGCATGCCTGTTCGAGCGTCATTTCAACCTCAGAGCCCTCCCTCTGGTGTTGGGGATCGGCGCGCCCCCGTCTGCCCTCGCGCAGGCGGCCGCCGTCCCCGAAATGAATTGGCGGTCTCGTCGCAGCCTTCCTTTGCGTAGTAAGACTTTTTACCACCTCGCAACCAGGAGCGCGGCGCGGCCACTGCCGTAAAACGCCCAACTTCTCAAGAGTTGACCTCGAATCAGGTAG
>82622351; Hypotrachyna revoluta voucher MAF 10394 18S ribosomal RNA gene, partial sequence; internal transcribed spacer 1 and 5.8S ribosomal RNA gene, complete sequence; and internal transcribed spacer 2, partial sequence
ATCATTATCGAGAGCGGGGCTTCGCGCTCCCGGGGGTTTCGGCCCCCAACTCTTCACCCTTTGTCTTCCTACCATTGTTGCTTTGGCGGGCCCCGAGGCCTCGCGCTGGCTTTCGGGCCGGTGAGCGCCCGCCGGAGGCCCATCATAATCCATTTTTTCAGTGTTAGAGTACACAAAGAATTAATAAAACTTTCAACAACGGATCTCTTGGTTCCAGCATCGATGAAGAACGCAGCGAAATGCGATAAATAATGTGAATTGCAGAATTCAGTGAATCATCGAGTCTTTGAACGCACATTGCGCCCCTCGGTATTCCGGGGGGCATGCCTGTTCGAGCGTCATTACACCCCTCAAGCGTAGCTTGGTATTGGGCCCTCGTCCCCGCGGCGTGCCCGAAAAGCAGTGGCGGTCCGGTGTGACTTTAAGCGTATTTAAAACACCCGCTTCGAAGGTCTGTGCCGCGGCTTGCCAGACAACCCCCATGCTTTGATAA
>371471835; Eremiomyces magnisporus voucher AH39315 18S ribosomal RNA gene, partial sequence; internal transcribed spacer 1, 5.8S ribosomal RNA gene, and internal transcribed spacer 2, complete sequence; and 28S ribosomal RNA gene, partial sequence
GAAGTAAAAGTCGTAACAAGGTTTCCGTAGGTGAACCTGCGGAAGGATCATTACTGAAAAACTATCCCTTAGTTCTTCACATCCCATTGTTAACTTACCCTGTTGCTTCCACGTGGACAGGTTCACTCTTGAGTGAGCCCTTTGGCTTGGTATGAGTATTTATACATTCCAGAGAGTTGCCCGTGGTAAGACCTCTAAACCAAAACTTGAAGAAAACCAAAAGTCTGACAATTTATTGCAATTGAAATAAAACTTTCAACAACGGATCTCTAGGCTCTTGCATCGATGAAGAACGCAGTGAAATGCGATAAGTAATGTGAATTGCAGAATCTCGTGAACCATCGAATCTTTGAACGCACATTGCGCCCTATGGTATTCCGTAGGGCATGCCTGTCTGAGCGTCAGCTCCTCCTCTCTCAAGCATCATTTTTGAAGCTTGGATTACTTTGGAGAAGTAGTTCTATAATGAGCTACCCTCTAGAAATTTATAGGCAGTATGGTTATATCTAAACCTAGATGTAATAATAGTAAAATCATCTTTTAAGGAATGATTGTACTTGCCTCAACCCACTCATGTTAAACGTGGGTGACCTCAGATCCAGGTA
>358443809; Ceuthospora pinastri isolate Z58 internal transcribed spacer 1, partial sequence; 5.8S ribosomal RNA gene, complete sequence; and internal transcribed spacer 2, partial sequence
ACCCTTTGTATACAGTGACCTTTGTTGCTTTGGCGGCCCCGTCGCAAGACAACCGGCTCCGGCTGGTCAGCGGCCGCCAGAGGAATCAAAACTCTTATTATTATTGTCGTCTGAGTACTATATAATAGTTAAAACTTTCAACAACGGATCTCTTGGTTCTGGCATCGATGAAGAACGCAGCGAAATGCGATAAGTAATGTGAATTGCAGAATTCAGTGAATCATCGAATCTTTGAACGCACATTGCGCCCCCTGGTATTCCGGGGGGCATGCCTGTTCGAGCGTCATTACAACCCTCAAGCTCTGCTTGGTATTGGGTGTCACCCCCGGGTGCGCCTTAAAATCAGTGGCGGTGCCGTCTGGCTTCAAGCGTAGTAATACTTCTCGCTTTGGAGTCCGGGCGAGCGTCCTGCCAAAACCCCCATATTTTTTCAGGT
>146007794; Microcyclus ulei isolate IBUN-SINCHI Mu1 18S ribosomal RNA gene, partial sequence; internal transcribed spacer 1, 5.8S ribosomal RNA gene, and internal transcribed spacer 2, complete sequence; and 28S ribosomal RNA gene, partial sequence
GGATAGAAGAGGAGCGCCGACTCACCCCTCATGTGACCCCACCCGTTGCTTCGGGGGCGACCCCGCCGGCACGCGTGCCGGCGCCGGGCGCCCCCGGAGGTCTCCTCAACACGGCATCTTCTGCGTCGGAGCGTCACAGCAAATGACACAAAACTTTCAACAACGGATCTCTTGGTTCTGGCATCGATGAAGAACGCAGCGAAATGCGATAAGTAATGTGAATTGCAGAATTCAGTGAATCATCGAATCTTTGAACGCACATTGCGCCCTTTGGTATTCCGAAGGGCATGCCTGTTCGAGCGTCATTACACCCCTCAAGCCCCGGCTTGGTGTTGGGCGTCGCGGCCCCGCGCGCCTCAAAGTCTCCAGCCAGGCCGTCCGTCTCCTAGCGTCGTGCAGTCACATCATCCGCTTTGGAGCGCGGGCGGCCGCGGCCGTCAAACCGTCCACTCAGGTGACCTCGATCGGCAGATCAATCC
>380005650; Cainiella borealis voucher Kruys 725 (UPS) internal transcribed spacer 1, partial sequence; 5.8S ribosomal RNA gene, complete sequence; and internal transcribed spacer 2, partial sequence
GGATCATTGCTGCAAGGGCCGAGAGGCCCACGCAAAACCCATGTGAACATACCTATCGTCGTTGCCTCGGCGGGCTGGGCGCCGGCTTCCCAGCTGGTGCCCCCGCGGCCGCGTCCCCCAAGGGGGGGCTGCGGGCGCTGGAGCTGCCCGCCGGCGGTACACCAAACTCTTGTTTTTAAGCGTACAGCTCTGAGTAAACTTTTAAAATAAGTAAAAACTTTCAACAACGGATCTCTTGGTTCTGGCATCGATGAAGAACGCAGCGAAATGCGATAAGTAATGTGAATTGCAGAATTCAGTGAATCATCGAATCTTTGAACGCACATTGCGCCCGCCAGTATTCTGGCGGGCATGCCTGTTCGAGCGTCATTTCAACCCTCAGTGCCCCCGGCCTGGTGTTGGGGCGCTACCGCCTCCGGGCGGTAGGCCCCCAAATTCAGCGGCGAGCTCGCCAGTCTCCCGAGCGCAGTAGTTTACACCTCGCTCCGGGTGGACCGGCGCGGCCTGGCCGTAAAACCCCCCCCAATTTTTAAT
>60117101; Acanthostigma perpusillum strain UAMH 7237 18S ribosomal RNA gene, partial sequence; internal transcribed spacer 1, 5.8S ribosomal RNA gene, and internal transcribed spacer 2, complete sequence; and 28S ribosomal RNA gene, partial sequence
GGTTTCCGTAGGTGAACCTGCGGAAGGATCATTACCGAGTACCGGGTCCTCTGGACCCTTACTCCCACCCTTTGTGTATCTACCATTTGTTCGTTGCCTCGGCGGGGTTGATCCCTGGGCCTCACAGCCCTCGGGGGACTCGCCGGGGGGACACCTATAAACTATTGTCAACTGTATCGTCTGAGAATAAAATAATAAGTTAAAACTTTCAACAACGGATCTCTTGGTTCTGGCATCGATGAAGAACGCAGCGAAATGCGATAAGTAATGTGAATTGCAGAATTCAGTGAATCATCGAATCTTTGAACGCACATTGCGCCCTTTGGTATTCCGAAGGGCATGCCTGTTCGAGCGTCATTTCAACCCTCAAGCTCTGCTTGGTATTGGGCCCTCGTCCGCTCAGGACGTGCCCGAAACTCGTAGGCGGTGGTGCCCATCTCCCAGCGTAGTCAGTCTATCCGCTTCGGAGCTTAGGCGTCGCCCGCCGGACAACAATCATATCTTCTATGGTTTGACCTCGGATCAGGTAGGGATACCCGCTGAACTTAAGCATATC
>336397113; Letrouitia domingensis isolate AFTOL-ID 102 internal transcribed spacer 1, partial sequence; 5.8S ribosomal RNA gene and internal transcribed spacer 2, complete sequence; and 28S ribosomal RNA gene, partial sequence
ACCGAGAGGGGGCTCGCGCCCCGGGGTTCGCCCCGACTCTTCAACCCGAGTGTATACCCTATATTGTTGCTTTGGCGAGCGCTCCGGGGACGCTTCTCAGAGGACGCTTCCCCGGGACTTTCCTCGCCAGATGCCTTGACAAAGTCTATCTGTTTAAACTTGTGGCCGTCAGCTGTCTATTGCAAATAGCCAAAAACTTTCAACAACGGATCTCTTGGTTCTGGCATCGATGAAGAACGCAGCGAAATGCGATAAGTAATGTGAATTGCAGAATTCAGTGAATCATCGAATCTTTGAACGCATATTGCGCCCTTCGGAAATTCCTTAGGGCATGCCTGTTCGAGCGTCATTTACACTCTCAAGTCTGACTTGGTATTGGGTCTCGCTCCCCCGGAGTGTGCCCGAAATATAGGGAGGGCTCCGGCGCGAACTTCAAGCGTAGTGAAGCTAATAGTCGCTTTCGAAGGCTCCGTCGGAGAGTCTTCTATAACCTACTCTTATCGAACTGACCTCGGATCAGGCAAGGACACCCGCTGAACTTAA
>61186972; Phaeocalicium interruptum voucher Tibell 23044 (UPS) internal transcribed spacer 1, 5.8S ribosomal RNA gene, and internal transcribed spacer 2, complete sequence; and large subunit ribosomal RNA gene, partial sequence
CCGAGTGCTGGGTCCTCCGGGGCCCGACCTCCCACCCCATGTGTACCTGTCTACGTTGCTTCGGCGGGGAGCTTGCCCCCCGGGGGTCACATCCCGGGACCGGCCTGCGCCCTCGCCGGAGGTCTCTGAACTCTGAACCGTATCGTGCCGTCTGAGTATGAAATTGTCAATCAAAATAAAACTTTCAACAACGGATCTCTTGGTTCTGGCATCGATGAAGAACGCAGCGAAATGCGATAAGTAATGTGAATTGCAGAATTCAGTGAATCATCGAATCTTTGAACGCACATTGCGCCCTTTGGTATTCCGGAGGGCATGCCTGTTCGAGCGTCATTAACACCCCTCAAGCGCGGCTTGCAGTTGGGCTCGGTCCCGGGGACTCTCCCTGGGACCCGCCTCGAAATGGGTGACGGTCGTGGTCGATCTCAAGCGCAGTAAGATTTTTCAAATCGTCGCTTCCGGGTCGGCCGCGGTGCCGGTCAGCAACCTCTCTATTTCTAAGGTTGACCTCGGATCAGGTAGGGATACCCGCTGAACTTAAGCATA
>7110174; Leucostoma niveum internal transcribed spacer 1, partial sequence; 5.8S ribosomal RNA gene, and internal transcribed spacer 2, complete sequence
GGATCATTGCTGGAAGCGCCGCAAGGCGCACCCAGAAACCCTTTGTGAACTTATACCTACATCGTTGCCTCGGCGCTGGCTGCCTCTCCCTCGTGGAGGGGGCCCGCCTCTGGTCGTCAAAAAGCCAGGGGGAGGACAGCAGGCCCGCCGGTGGCCTACCAAACTCTTGTATTTATTGAGTAACATCTGAGTAAAGCTTCTAAATGAATCAAAACTTTCAACAACGGATCTCTTGGTTCTGGCATCGATGAAGAACGCAGCGAAATGCGATAAGTAATGTGAATTGCAGAATTCAGTGAATCATCGAATCTTTGAACGCACATTGCGCCCTCTGGTATTCCAGAGGGCATGCCTGTTCGAGCGTCATTTCAACCCTCAAGCCTAGCTTGGTGTTGGGGCATTACCTGCCTGTTTTACAGGACGGTAAGCCCTGAAATTCAGTGGCGAGCTCGCCAGGACTCCGAGCGCAGTAGTGTTAAACCCTCGCTTTGGACAGTACTGGCGCGGCCCTGCCGTAAAACCCCCAACTTCTGAAAATTTGAC
>32453463; Psiloparmelia distincta voucher ca 20 km S of Sorata, 1 km E of Umanata, alt. 4000 m, 2000, A. Elvebakk 00-348 (TROM) internal transcribed spacer 1, partial sequence; and 5.8S ribosomal RNA gene and internal transcribed spacer 2, complete sequence
CCTTTGTTGCTTTGGCGGGCCCCGGGCACCGTCCCGCGTCGGCCCCCGGCCGGCGAGCGCCCGCCAGAGGTCCATCAAACCCTTATTTTCCAGTGACGTCGGAGCGAAAAACACAATTATCAAAAACTTTCAACAACGGATCTCTTGGTTCCGGCATCGATGAAGAACGCAGCGAAATGCGATAAGTAATGTGAATTGCAGAATTCAGTGAATCATCGAATCTTTGAACGCACATTGCGCCCCTCGGTATTCCGGGGGGCATGCCTGTTCGAGCGTCATTGCACCCCTCAAGCACAGCTTGGTGTTGGGCGTCGCCCCCGGGGCGTGCCCGAAAAGCAGTGGCGGCCCGGGGCGGCTCCAAGCGTAGTACATCACATCCCGCTTTGAGAGTCCGCCCCGTGGCCGGCCAGACAACCCGTTGACTTCAATGA
>115354034; Xenochalara juniperi 18S rRNA gene (partial), ITS1 and 5.8S rRNA gene (partial), clone BazP2-1
TCCGTAGGAGAACCTGCGGAGGGATCATTACAGAGAACATCGCCCTCACGGGTGACTCTCCAACCCTATGTCGTTATAACCTTTGTTGCTTTGGCGAGCCGCCTCGGCCACCGGCTCCGGCTGGTGAGTGCTCGCCAGAGGACCTCCAACCCTAAATTTTAGTGTCGTCTGAGTACTATATAATAGTTAAAACTTTCAACAACGGATCTCTTGGTTCTGGCATCGATGAAGAACGCAGCAATC
>383513474; Falcocladium sphaeropedunculatum strain CBS 111292 18S ribosomal RNA gene, partial sequence; internal transcribed spacer 1, 5.8S ribosomal RNA gene, and internal transcribed spacer 2, complete sequence; and 28S ribosomal RNA gene, partial sequence
TAAAAAGTCGTAACAAGGTCTCCGTTGGTGAACCAGCGGAGGGATCATTGCAGAGTTTATTCAACTCATAACCCTTTGTGAACTTATTCCGCTCTGTTGCTTCGGCAGGCGGGTGCTGGTCAAAAGCTGGAGTGCGGTTCTTCGGAGCGGCTCTGCTTAGGCGCCCCACTGGCCCCTGCGCTCCGGCGCTAGGGTGTCTGCCGAAGGCCATCTAGGCGCTGATTATTTATTATTGTGTAAAGAAGACTTTTTTTTTAGTGGGCAACTACGAAAAAAAAGTTGGATTTTACTGTTTTATTTCAAAACAAAAAACAAATCAAATTACAACTTTTAGCAATGGATCTCTTGGTTCTGACATCGATGAAGAACGCAGCGAAATGCGATACGTAATGTGAATTGCAAATTTCAGTGAATCATCGAATCTTTGAACGCACCTTGCGCCCGTTAGTATTCTAGCGGGCATGCCTATTCGAGCGTCATTTCTACCCTCAAGCTCCGGCTTGGTGTTGGAAGACTTGGTTATTTTTCCTTTTAGGAAACGGCCAAACTTCTGAAATAGAGCGGCGACAGTGCTTTCTGGCCGTCCCCTGCAAAGTAAATTTATACTGGCAGTTTTGGGATCCAGGCATGTGTTAGCCTCTAAAAACCAAATATTTCAATAGTTGACCTCGAATTAGGTAGGAATACCCGCTGAACTTAAGCATATCAATAAGCGGAGGAA
>63053840; Xylaria persicaria strain ATCC 42766 internal transcribed spacer 1, partial sequence; 5.8S ribosomal RNA gene and internal transcribed spacer 2, complete sequence; and 28S ribosomal RNA gene, partial sequence
CATTAAAGAGTTATTACAACTCCCAAACCCATGTGAACTTACCTTCTGTTGCCTCGGCAGGTCGTGGCTACCCTGTGAGGTCCTACCCTGTAGGACCCTACCCGGTGGTCTCGGTTAAGCCTGCCGGTGGCCCAAGAAACTCTGTTAATTATATGTTATTCTGAATCTATAACTAAATAAGTTAAAACTTTCAACAACGGATCTCTTGGTTCTGGCATCGATGAAGAACGCAGCGAAATGCGATAAGTAATGTGAATTGCAGAATTCAGTGAATCATCGAATCTTTGAACGCACATTGCGCCCATTAGTATTCTAGTGGGCATGCCTGTTCGAGCGTCATTTCAACCCTTAAGCCCCTGTTGCTTAGCGTTGGGAGCCTACAGTTCGCTGTAGCTCCCCAAAGTTAGTGGCGGAGTCAGTTTATGCTCTAGACGTAGTAATTTTTTTCTCGTCTGTAGCCGGGCTGGTCTCCTCGCCGTAAAACCCCCCAGTTTTTAAAGGTTGACCTC
>296875248; Sporendonema purpurascens strain KACC 41227 18S ribosomal RNA gene, partial sequence; internal transcribed spacer 1, 5.8S ribosomal RNA gene, and internal transcribed spacer 2, complete sequence; and 28S ribosomal RNA gene, partial sequence
AAGGATCATTACAAAAAGATTGGTATGCTTCGCGCATGTCGCTCTTTAAACCCACACCTGAGTACCTTTCCTGTTGCTTCCGCGGAGCGGGGACCAGCCCTCTGGGCGCGCCTCCGCCCGACGACGCGAGAGTCGTCGGGAGAGCCTCCGCGGGAGGTACACCTTCAAACCCTTTTGCATCCATGTCGTCTGTCTGAATATTGCTTGTAATAAATGTCAAAACTTTCAACAACGGATCTCTTGGTTCTCGCATCGATGAAGAACGCAGCGAAATGCGATAAGTAGTGTGAATTGCAGAATTCAGTGAATCATCGAATCTTTGAACGCACATTGCGCCTCCGGGGCTTGTTCCGGAGGCATGCCTGTTCGAGCGTCATTAAAAACCACTCAAGCTGCTTTTGCTTGGTTATGGTGGAGGAGCTACGCCCTGGCGCGAGCTCCCCTCCGAAATCCAATGGCGGATGGCCTCGCGGCTGCCACGGCGTGATAAGTTAAACCTTTCGCCCGGCGCCCGAGGCGCTCCTGCCCTCGAACCCCCAGTTTTCTACGGTTGACCTCGGATCAGGTAGGGATACCCGCTGAACTTA
>189031702; Phaeothecoidea proteae strain CBS 114129 18S ribosomal RNA gene, partial sequence; internal transcribed spacer 1, 5.8S ribosomal RNA gene, and internal transcribed spacer 2, complete sequence; and 28S ribosomal RNA gene, partial sequence
ATGGCTCAGTGAGGCCTTCGGACTGGCCCAGGGAGGTCGGCAACGACCACCCAGGGCCGGAAAGTTCGTCAAACTTGGTCATTTAGAGGAAGTAAAAGTCGTAACAAGGTCTCCGTAGGTGAACCTGCGGAGGGATCATTACTGAGTGAGGGCCTCCGGGTCCGACCTCCAACCCTTTGTAACCCGACTCTGTTGCCTCGGGGGCGACCCGGCCGCCTTCGGGCGTTGGGGCCCCCGGTGGACCACACAACTCTGCATCTTTGCGTCTGAGTCTGATATTTAAATAAATCAAAACTTTCAACAACGGATCTCTTGGTTCTGGCATCGATGAAGAACGCAGCGAAATGCGATAAGTAATGTGAATTGCAGAATTCAGTGAATCATCGAATCTTTGAACGCACATTGCGCCCCCTGGTATTCCGGGGGGCATGCCTGTTCGAGCGTCATTACACCACTCAAGCCTGGCTTGGTATTGGGCGCCGCGCCCGTTCGCGCGCCTCAATGTTCTCCGGCTGAGCCGTCCGTCTCCAAGCGTTGTGGCACTTTTATGTTTCCGCTTCGGGGCACGGGGGGTTCGCGCCGTTAAACCATTTTCACAAGGTTGACCTCGGATCAGGTAGGGATACCCGCTGAACTTAAGCATATCAATAAGCGGAGGAAAAGAAACCAACAGGGATTGCCCTAGTAACGGCGAGTGAAGCGGCAACA
>239582980; Phaeoseptoria musae strain CATAS-Pm01 18S ribosomal RNA gene, partial sequence; internal transcribed spacer 1, 5.8S ribosomal RNA gene, and internal transcribed spacer 2, complete sequence; and 28S ribosomal RNA gene, partial sequence
AAGGATCATTACATTCAGTAGCCCAGCTACTTGTTTACACCCTTGTCTTTTTGCGTACTTATCGTTTCCTCGGCGGGCTTGCCTGCCGGTTGGACAACTTTATAACCTTTTTAAATCTTCAATCAGCGTCTGAATAATATACAATAATTACAACTTTCAACAACGGATCTCTTGGTTCTGGCATCGATGAAGAACGCAGCGAAATGCGATAAGTAGTGTGAATTGCAGAATTCAGTGAATCATCGAATCTTTGAACGCACATTGCGCCCCTTGGTATTCCATGGGGCATGCCTGTTCGAGCGTCATTTGTACCTTCAAGCTTTGCTTGGTGTTGGGTGCTTGTCTTTTTGTTAAGACTCACCTCAAAGTCATTGGCAGCCAGTGTTTTGGTAGTAAGCGCAGCACATTTTGCGTCTTGGTCCCTTAACAGCAGCATCCATCAAGCCATTTTCTCACTTTTGACCTCGGATCAGGTAGGGATACCCGCTGAACTTAA
>83034960; Libertella sp. CBS 117163 strain CBS 117163 internal transcribed spacer 1, partial sequence; 5.8S ribosomal RNA gene and internal transcribed spacer 2, complete sequence; and 28S ribosomal RNA gene, partial sequence
TACAACAACTCCAAACCCATGTGAACTTACCTATGTTGCCTCGGCGGGGGAACCTACCCGGTACTTACCCTGTAGGCGACCCGCCGATGGACCATCAAACTCTGTTTATTATGTAACTTCTGAGTGTTTAAACTTAATAAGTTAAAACTTTCAACAACGGATCTCTTGGTTCTGGCATCGATGAAGAACGCAGCGAAATGCGATAAGTAATGTGAATTGCAGAATTCAGTGAATCATCGAATCTTTGAACGCACATTGCGCCCATTAGTATTCTAGTGGGCATGCCTGTTCGAGCGTCATTTCAACCATCAAGCCCTATTTGCTTGGCGTTGGGAGCTTAACCTACCCTGTAGGATAACTCCTCAAATATATTGGCGGAGTCGCGAAGACCCCAAGCGTAGTAATTTTTTCTCGCTTCAGGTGTGTCGGCGCTGGCATTCAGCCACTAAACCCCTAGTTTTTTAGTCTTGACCTCGGATCAGGTAGGAATA
>241897343; Brycekendrickomyces acaciae isolate CBS 124104 18S ribosomal RNA gene, partial sequence; internal transcribed spacer 1, 5.8S ribosomal RNA gene, and internal transcribed spacer 2, complete sequence; and 28S ribosomal RNA gene, partial sequence
ATGGCTCAGTGAGGCCTTAGGATTGGCCAGGGGAGGTGGGCGACCACCACCCCAGGCCGAAAATTTGGTCAAACTTGGTCATTTAGAGGAAGTAAAAGTCGTAACAAGGTTTCCGTAGGTGAACCTGCGGAAGGATCATTACCGAGTTAGGGTGGCTCTGCCGCCCGACCTCCCAACCCTTTGTTTAAACCGACCAACGTTGCTTCGGCGAGCCGCGTCCCCTCGGGGTCGCGCCGGGAGCCTCACGGCCCCTGGAGAGCGCTCGTCGATAGCCCAATTTAAACTCTTTACAAAATACCTGCCTAAATCTTGTATATCTTAATGATAAAACAAAACTTTCAACAACGGATCTCTTGGTTCTGGCATCGATGAAGAACGCAGCGAAATGCGATAAGTAATGCGAATTGCAGAATTTCCGTGAGTCATCGAATCTTTGAACGCACATTGCGCCCTTTGGCATTCCGAAGGGCATGCCTGTTCGAGCGTCATTATCAACCTTCAAACCCCGTGTTTGGCGTTGGGCCCACGTCGTGCTAACCGCGCGACCGGCTCCAAAGACAATGACGGCGTCCGTGGGACCCTCGGTGCAACGAGCTTTTTCCAAAGCACGCGTCGAAGCGGATCTGCGGGGGCCGGTCTCTGATGTTCCACATCACTTCTCAGGTTGACCTCGGATCAGGTAGGGATACCCGCTGAACTTAAGCATATC
>289541379; Hypocopra anomala isolate CBS 124649 18S ribosomal RNA gene, partial sequence; internal transcribed spacer 1, 5.8S ribosomal RNA gene, and internal transcribed spacer 2, complete sequence; and 28S ribosomal RNA gene, partial sequence
TTGGTGAACCAGCGGAGGGATCATTATAGAGTTTTAAACTCCAAACCCCTGTGGACTTACCTATCGTTGCCTCGGCAGGTCCGCGGGACGCGCCACACCGGCGCGGCCCGCGTTAAACACGCCTGCCAGCGGGCCTACAACGAAACTCTTGTTTTTTTATACTGAAATTCTGAATCTTTGACTAAATAAGTTAAAACTTTCAACAACGGATCTCTTGGTTCTGGCATCGATGAAGAACGCAGCGAAATGCGATAAGTAATGTGAATTGCAGAATTCAGTGAATCATCGAATCTTTGAACGCACATTGCGCCCATTAGTATTCTAGTGGGCATGCCTGTTCGAGCGTCATTTCAACCCTTAAGCCCCCGTTGCTTAGTGTTGGGAGCCTACGCGCGGTCCCCCCGCCGTAGCTCCTCAAAGACAGTGGCAGAGTCGGTTCAAACTCTAGGCGTAGTAAATCTATATCTCGTCTCTGTAGTTGGGCTGGCCCTCGCCGTAAAACACCCCACGTTTTTAAAGGTTGACCTCGGATCAGGTAGGAATACCCGCTGAACTTAAGCATATCAATAAGCGG
>363548210; Corynascella inaequalis strain CBS 284.82 internal transcribed spacer 1, partial sequence; 5.8S ribosomal RNA gene and internal transcribed spacer 2, complete sequence; and 28S ribosomal RNA gene, partial sequence
AGCGGAGGGATCATTACAGAGTTGCAAAACTCCCTAAACCATTGTGAACGTTACCCAAACCGTTGCTTCGGCGGGCGGCGCCCAGCGCCCCCCCGGCCCCTCGCGGGGCGCCCGCCGGAGGTACCCCAAACCATTGATACTTTATGGCCTCTCTGAGTCTTCTGTACTGAATAAGTCAAAACTTTCAACAACGGATCTCTTGGTTCTGGCATCGATGAAGAACGCAGCGAAATGCGATAAGTAATGTGAATTGCAGAATTCAGTGAATCATCGAATCTTTGAACGCACATTGCGCCCGCCAGTATTCTGGCGGGCATGCCTGTTCGAGCGTCATTTCAACCATCAAGCCCCCGGCTTGTGTTGGGGACCTGCGGCTGCCGCAGGCCCTGAAAAGCAGTGGCGGGCTCGCTGTCACACCGAGCGTAGTAGATTTCATCTCGCTCTG
>24210623; Fuscopannaria leucophaea internal transcribed spacer 1, 5.8S ribosomal RNA gene, and internal transcribed spacer 2, complete sequence
CCGAGGGAGGAGCTTCGCGCTCCAGGGGCTCGGCCCCTAATTTGTACCCTGTGAAAACCTCTCTAGGTTGCTTTGACAGGTAAGATGTAGGTAACATCGCCTGATAAATACCCGTCAGAGGCACACAAAACCCCGATTTTGAGGATGTTCTGAACTGTTATTCAATAACTATAAAACTTTCAACAACGGATCTCTTGGTTCTGGCATCGATGAAGAACGCAGCGAAATGCGATAAGTAATGTGAATTGCAGAATTTAGTGAATCATCGAATCTTTGAACGCACATTGCGCCCCTTGGTATTCCGAGGGGCATACCTGTTCGAGCGTTATTACCCCTCTCAAGCTAGGCTTGGTTCTGGGTCTCCGTCCCCCGGGATGGGCCTGTAATACAGTGGTGGTCCAGTGTGACTTTCAGCGTAGTAAACATACCCCCGCTGCCCAAGACTCGCACCGGCTTTAACCAAACAATCTTTTAATTTACCAT
>312205588; Letendraea helminthicola strain 7-11 18S ribosomal RNA gene, partial sequence; internal transcribed spacer 1, 5.8S ribosomal RNA gene, and internal transcribed spacer 2, complete sequence; and 28S ribosomal RNA gene, partial sequence
AACTGTTAATGCTTTCTGTAGGTGACCTGCGGAAGGATCATTACATTTTCACAACAACGATGGCGTCGTCCTTAGAACCGTCTCCGTGCGGCTCGGGGCGGCGTTTCATCAGCGGGCACGTCGCGGCTTCCTGTTTTCAGGAAGTAATCCCATCTAGAATGGACTCACGCGGGGTCGTCTGAATCCTTAACTTTACGAGAACTCCCCATACTCCTTCGGTGGGGTGACCTGCCGTTGGAACCAACAAAAACCTTTTTTTGCATCTAGCATTACCTGTTCTGATACAAACAATCGTTACAACTTTCAACAATGGATCTCTTGGCTCTGGCATCGATGAAGAACGCAGCGAAATGCGATAAGTAGTGTGAATTGCAGAATTCAGTGAATCATCGAATCTTTGAACGCACATTGCGCCCCTTGGTATTCCATGGGGCATGCCTGTTCGAGCGTCATCTACACCCTCAAGCTCTGCTTGGTGTTGGGCGTCTGTCCCGCCTCCGCGCGTGGACTCGCCCCAAATTCATTGGCAGCGGTCTTCTTGCCCCCTCTCGCGCAGCACATTGCGTTTCTCGAGGGTGGCGGGCCGCGTCCACGAAGCAACATTCACCGTCTTTGACCTCGGATCAGGTAGGGATACCCGCTGAACTTAAGCATATCAAAA
>80978925; Holwaya mucida 18S small subunit ribosomal RNA gene, partial sequence; internal transcribed spacer 1, 5.8S ribosomal RNA gene, and internal transcribed spacer 2, complete sequence; and 28S large subunit ribosomal RNA gene, partial sequence
CATTTAGAGGAAGTAAAAGTCGTAACAAGGTTTCCGTAGGTGAACCTGCGGAAGGATCATTAATGAGAACATGCCCTTCGGGGTAGATCTCCCACCCTTTGTATATTATACCTTTGTTGCCTTGGCAGGCCCGTCTCCGGACCGCTGGCTTCGGCTGGCCCGCGCCTGTCAGAGGACCCCAAACTCTATTGTTAATATCGTCTGAGTACTATTTTAATAGTTAAAACTTTCAACAACGGATCTCTTGGTTCTGGCATCGATGAAGAACGCAGCGAAATGCGATAAGTAATGTGAATTGCAGAATTCAGTGAATCATCGAATCTTTGAACGCACATTGCGCCCTCTGGTATTCCGGGGGGCATGCCTGTTCGAGCGTCATTACAACCCTCAAGCTCAGCTTGGTATTGGGCCTCGCCGTCCCGGCGGGCCTTAAAATCAGTGGCGGTGCCGTCTGGCTCCAAGCGTAGTAATTCTTCTCGCTTCTGGAGGCCGACGTGTGCTCGCCAGCAACCCCAATTTTTTTCAGGTTGACCTCGGATCAGGTAGGGATACCCGCTGAACTTAAGCATATCAAT
>112824258; Peltula umbilicata isolate AFTOL-ID 891 internal transcribed spacer 1, partial sequence; 5.8S ribosomal RNA gene, complete sequence; and internal transcribed spacer 2, partial sequence
GCCCTTTAGGTGAACCTGCGGAAGGATCATTACTGAGATGTGGGCCCTGTGCCTGAGTCTCCTCCCTATGCGTACCTATCCAGCGACGCTCTTTTGACGGCGTGTGCCCTCTGGCCACGCCGTCAGAAGTCCTCCTGAACTCCCAAGTGTTGTCTGGCGTCTGAGCCCCCCATTGTAGTAAATAGAAAACTTTCAACAACGGATCTCTTGGTTCCGGCGTCGATGAAGAACGCAGCGAAATGCGATAGGTAATGTGAATTGCAGAATTCAGTGAATCATCGAATCTTTGAACGCATATTGCGCCCCTCGGTATTCCGAGGGGCATGCCTGTCCGAGCGTCATTAGCGACACCCTCGGGGTCATGTCCCCGGCCTTGGGCCTGGTGCCTCCCCGCGAGATGCCGGTCTGAAATGCAAGTGTGCTCCGTGGGGTCTCTAGCAAACCAGAGATCATCCGCTTTAGAGGCCCTGTGAAGCCGCGGAAACAGCTCGCGCCGACGAGCTAACCCGTTGACCTCGGATCAGGTAGGGATACCCGCTGAACTTAAGCATATCAATAAGCGGAGGAAA
>50979431; Parmelaria subthomsonii voucher LWG 20-77151 18S ribosomal RNA gene, partial sequence; and internal transcribed spacer 1, 5.8S ribosomal RNA gene, and internal transcribed spacer 2, complete sequence
ATCATTACTGAGAGAGGGGCCTCGCGCTCCCGGGGGTCTCGGCCCCCAACTCTTCACCCTGTGTCTACCTACCTTTGTTGCTTTGACGGACCCCGGGGGTGTCCTCCGCACCGGCTTTTGGGTCGGTGAGCGTCCGTCAGAGGCCTATTTAAATTCTGTTTTAGTGTTGTCCGAGTATAAAACAAAATAAGTAAAAACTTTCAACAACGGATCTCTTGGTTCCAGCATCGATGAAGAACGCAGCGAAATGCGATAAGTAATGTGAATTGCAGAATTCAGTGAATCATCGAATCTTTGAACGCATATTGCGCCCCTCGGTATTCCGGGGGGCATGCCTGTTCGAGCGTCATTACACCCCTCAAGCGAAGCTTGGTATTGGGCCCTCGCCCCCGTGGCGTGCCCGAAAAGCAGTGGCGGTCCGGCGTGACTTTAAGCGTAGTAAATTACATCCCGCTTTGAAAGTTCGCGTGGTGGCTTGCCAGACAACTGCGTAGATGGGTTTACCCGCCTACGTGCTTCCAATAA
>37962701; Parasarcopodium ceratocaryi 18S ribosomal RNA gene, partial sequence; internal transcribed spacer 1, 5.8S ribosomal RNA gene, and internal transcribed spacer 2, complete sequence; and 28S ribosomal RNA gene, partial sequence
GGTGAACCTGCGGAGGGATCATTACCGAGTTTACAACTCCCAAACCCATGTGAACATACCTTATTGTTGCTTCGGCGGGCTTCGCCCCGGCGCCTCCGGGCCCGGACCCAGGCGCCCGCCGGAGGTCACAAACTCTTTGTTTTTTTATTGAATCATCTGAGTGGATTTTACAAATAAATCAAAACTTTCAACAACGGATCTCTTGGTTCTGGCATCGATGAAGAACGCAGCGAAATGCGATAAGTAATGTGAATTGCAGAATTCAGTGAATCATCGAATCTTTGAACGCACATTGCGCCCGCTAGTATTCTGGCGGGCATGCCTGTTCGAGCGTCATTTCAACCCTCAAGCCCGCTTGGGCTTGGTGTTGGGGATCGGCCCCGCCTCGTTGCGGTCGGCCGGCCCCGAAATACAGTGGCGGCCCCGCCGTAGCTTCCTCTGCGTAGTAGCAACACCTCGCACCGGAACGCGGCGCGGCCACGCCGTGAAACCCCCAACTTTTGAATGTTGACCTCGAATCAGGTAGGAATA
>256588082; Cladosporium paeoniae strain SDAU-08-63 18S ribosomal RNA gene, partial sequence; internal transcribed spacer 1, 5.8S ribosomal RNA gene, and internal transcribed spacer 2, complete sequence; and 28S ribosomal RNA gene, partial sequence
GCCGTAGGTGAACCTGCGGAGGGATCATTAATTGAATATGCGCCGAGGGCGCCACCCCCCCGGGGGATCAATGGCGTGCCAAAGCACTCCCTCTCGCGGCCGGCCTCGGCCACCGCGGGAGGTGAATCATATAACCCAATGTTGTCCGACCGTGTTGCCTCGGGGGCGACCCTGCCTTTGGGCTCGGGGGTCCCCGGTGGACATTACCAAAACTCTTGCGTATCTTTGTCGTCTGAGTGATTATATCAATCAAATTAAAACTTTCAACAACGGATCTCTTGGTTCTGGCATCGATGAAGAACGCAGCGAAATGCGATAAGTAATGTGAATTGCAGAATTCAGTGAATCATCGAATCTTTGAACGCACATTGCGCCCCTTGGTATTCCGGGGGGCATGCCTGTTCGAGCGTCATTTCACCACTCAAGCCTCGCTTGGTATTGGGCGACGCGGTCCGCCGCGCGCCCCAAATCGACCGGCTGGGTCGATCGTCCCCTCAGCGTTGTGGCAACTATTCGCCGAAGGGTTTGACGGTCGGTCACGCCGCAAAACAAAACCTCATTTCTAAGGTTGACCTCGGATCAGGTAGGGATACCCGCTGAACTTAAGCATATCAATAAGCGGAGGC
>295443676; Venturia nashicola genes for 18S rRNA, ITS1, 5.8S rRNA, ITS2, 28S rRNA, partial and complete sequence, specimen_voucher: VPP036
AAGGATCATTACTGGGTTAGCCTCCGGGCGCAACTCCACCCTTTGTAACCGCGGCCCGGATTCGGCGCCTGGCGGAGGGCACCCCCCGCTCGCGGGGGCCTCCGCCTGCCGGAATCAGCCAACCCTGCCTGGAAAATCGAAGTCTGAGAACGAGTTAAATCGAACAAAACTTTCAACAACGGATCTCTTGGTTCTGGCAACGATGAAGAACGCAGCGAAATGCGATAAGTAATGTGAATTGCAGAATTCAGTGAATCATCGAATCTTTGAACGCACATTGCGCCCCCTGGTATTCCGGGGGGCACACCTGTTCGAGCGCCATTTCTACCCTGGAGCCACGCTCTGTGATGGGCCCCGTCCTCGCGGACAGGCCCGAAACCCGTGGGCGCCGTCGTCCGGCCCTGAGCGTAGCAAGAGAAATCCCTCGCTCGGAGTGCCTGGCGGCCGGTCGCCCCGAACCCATTTCTACAAGGTTGGCCTCGGATCAGGTGGGGATACCCGCTGAACTTAA
>91694228; Balsamia alba voucher SOC558 internal transcribed spacer 1, partial sequence; 5.8S ribosomal RNA gene, complete sequence; and internal transcribed spacer 2, partial sequence
TCATTACCATTCGCATCGAGGTCTCCAAGCAGGCCTCGTGCAGGAGCCCAAGAGACCCAGTCGCAGCTCGCGGCACGGCCCCGGACCCCCCAATACAGGGCTACTTTTACCATTGTGTTTATTACCACAAACCAACACCCCTTGGCTGGGGGTCACCCCTCCGGGCCTGGCTGCTCAACCGAACCATACTAGCGAGGGGGTCGATCGGTCCGCGGCCAACACCGTTTCTCACAAAACAGTTGGCTCGCTATTGTCTGTGGCCGGTCCCACCCCTCCCTGCCCAGCCCCGCCAACCATCAGCGAGGGGGTCACCCAGCCCTGACAAGAACATTTTAGAAATGTCAAAGGGGTGAGCTCAGGGTCCGGTAAGACGTCCGCCTCGGCTAAGGGTGGGCTCCGCACCCCATTCACCCTCACCGTGTACCAACCCGCGTTGCTTCCCCGGGGCAGCAGCCTTGCCTGCCCTGGCCATCCGTGTCGCAATGCAGGCATGCGTAACTGGGAGTTACCCGGGGAAGTCCATTGAAAAATCACGCACTTGCCTTACTTTGTCTGACGGGCCTTCGGCCCTTAGAAAATAACCTTTTAAAAGAAAACTTTCACACCGGATTCTCTTGGTTCTCGCATCGATGAAGAACCGCAGCGAATTGCGATAGTTAATGGTGAATTGCA
>78216310; Genea harknessii clone sm1b_a6 18S ribosomal RNA gene, partial sequence; internal transcribed spacer 1, 5.8S ribosomal RNA gene, and internal transcribed spacer 2, complete sequence; and 28S ribosomal RNA gene, partial sequence
AGGATCATTATCATGTAGATTCAGTCATGCTCGCTGCGTGAGCTGCAATACACCCACCCTGCGTACACCTCTCCTGTTGCTTCCGCCGGATCCGGACGAGTGATCCGTGCCCGGCGGAAAATTACCTCCAAGTCGTACCATAGAATCTGTCTGAGCCAGCAAAGAAACCAAATGAAATGTTAAAACTTTCAGCAACGGATCTCTTGGTTCTCGCATCGATGAAGAACGCAGCGAAATGCGATAAGTAGTGTGAATTGCAGAATTCAGTGAATCATCGAATCTTTGAACGCACATTGCGCCTCCCGGTATTCCGGGAGGCATGCCTGTTCGAGAGTCATTGACAACCACATCGGAACCCCCCGTTTCAGTCCTCTGGGGCTTCTGGGGGAGATCGGTTCTGGGGGAAGAGGAGTGAGTTGCCTCGCTACACGCTTGGCAAATCCCCTCCCCTTCGAAATTCATATGCGGTCTGTGTCAAACCCACATGTTATATGGGCGCGTTGTAGAGGAGGCCCCTCACAAATTTGGAGGAGTCACTTTTCGCGAGCGTATAATAATGGTGGTTGGGTTTTTTCGGGACCCCAGACTAGCCAGGAATAAAAATCCCCAGTAGTTTTTTGTTACTAAATCAATGGTTGACCTCGGATCAGGTAGGGATACCCGCTGAACTTAAGCATATCAATAAGCGG
>284159035; Aulographina pinorum strain CBS 302.71 18S ribosomal RNA gene, partial sequence; internal transcribed spacer 1, 5.8S ribosomal RNA gene, and internal transcribed spacer 2, complete sequence; and 28S ribosomal RNA gene, partial sequence
AGTGAGGCCTTCGGACTGGCCCAGGGAGGTCGGCAACGACCACCCAGGGCCGGAAAGTTCGTCAAACTTGGTCATTTAGAGGAAGTAAAAGTCGTAACAAGGTCTCCGTAGGTGAACCTGCGGAGGGATCATTACTGAGTGAGGGCCTCTGGCCCGACCTCCAACCCCATGTTATCTGACACTGTTGCCTCCGGGGCGACCCGGCCTGCCTTCGGGTGTTTCGGGGCCCCGGGTGGACCATTCAACTCTGCATCTTTGCGTCTGAGTAAATGATTGAATCAATCAAAACTTTCAACAACGGATCTCTTGGTTCTGGCATCGATGAAGAACGCAGCGAAATGCGATAAGTAATGTGAATTGCAGAATTCAGTGAATCATCGAATCTTTGAACGCACATTGCGCCCCTTGGTATTCCGAGGGGCATGCCTGTTCGAGCGTCATTACACCACTCAAGCCTCGCTTGGTATTGGGCGCCGCGGTCCGCCGCGCGCCTCAATGTTTCCGGCTGAGCTCTCCGTCTCTAAGCGTTGTGGTTAAAACTATCCGCTTGCGAGATTGGGGGGCGTCTGGCCGTTAAACCATTACTCAAAGGTTGACCTCGGATCAGGTAGGGATACCCGCTGAACTTAAGCATATCA
>61381180; Pseudogibellula formicarum 18S ribosomal RNA gene, partial sequence; internal transcribed spacer 1, 5.8S ribosomal RNA gene, and internal transcribed spacer 2, complete sequence; and 28S ribosomal RNA gene, partial sequence
TCTCCGTTGGTGAACCAGCGGAGGGATCATTACCGGATTTTACAAATCCCCAAACCCAACTGTGAACCTACCTATCGTTGCTTCGGCGGACTCGCCCCGGCGTCCCGGACGCGGGCCGGCCGGAACCAGGCGGCCGCCGGAGACCCAAACCAAACCTCTTGTCTTATCATGAGTCTTCTGAACGAGCCGAAAGGCGAAAACAAAATGAATCAAAACTTTCAACAACGGATCTCTTGGTTCTGGCATCGATGAAGAACGCAGCGAAATGCGATAAGTAATGTGAATTGCAGAATTCAGTGAATCATCGAATCTTTGAACGCACATTGCGCCCGCCAGCACTCTGGCGGGCATGCCTGTTCGAGCGTCATCTCAACCCTCGGGCCCCCTCCGGGGGGACCGGCGTTGGGGACCGGCAGCACACCGCCGGCCCCGAAATGAAGTGGCGGCCCGTCCGCGGCGACCTCTGCGCAGTACAATAACCTCGCACCGGGAACCGGGACGCGGCCACGCCGTAAAACACCCAGCTTTCTGAACGTTGACCTCGGATCAGGTAGGAATACCCGCTGAACTTAA
>87130873; Pleochaeta indica voucher HAL 1889 F 18S ribosomal RNA gene, partial sequence; internal transcribed spacer 1, 5.8S ribosomal RNA gene, and internal transcribed spacer 2, complete sequence; and 28S ribosomal RNA gene, partial sequence
AGGATCATTACTGAGCGTGTGAGACTCTGCCACATGGCGGAGTTGAACTACCTCCACCCGTGCCGATTTTATCTATCTGTTGCTTTGGTGGACCCAGGCCACTTGTGCCCTGCGGCTTTTTTTCGGCTGTAGTGCGGTCCGCCAGAGACAAAGCCCAACCCGTGATTTTATGTAACAGTGTGGTCTAAGGAGAGAAAAATAAACAAAAAACTTTGAAGTTTAAAATATACTTAAAACTTTCAACAACGGATCTCTTGGCTCTGGCATCGATGAAGAACGCAGCGAAATGCGATAAGTAATGTGAATTGCAGAATTTAGTGAATCATCGAATCTTTGAACGCACATTGCGCCCCTTGGCATTCCGAGGGGCATGCCTGTTCGAGCGTCATAACAACCCATCAAGCCACCATGGTTTGGTCTTGGGGCTCGCCGATTTTCTGGCGTCCCTTAAATAGAGTGGCAGTGCCGCGGGGCTCTACGCGTAGTAAGCATTTTCTCTCGCGACAGAGGCACCGTTTGTGGACTGGCCAGAAATTTTTTATATCTTCTTATCACAGTTTGACCTCGAA
>42374524; Calicium robustellum 18S small subunit ribosomal RNA gene, partial sequence; internal transcribed spacer 1 and 5.8S ribosomal RNA gene, complete sequence; and internal transcribed spacer 2, partial sequence
CATTACCGAGAGACGGGGCTTAATCCGCCCCACCTCTTCACCCGTGCTTAACTATCTTTGTTGCTTTGGCGGGCCATCGGCTTCACCGTCGGCGTCGAGACCCGAGGTTTTCGCCTCTCGCTCGGCGAGCGTTCGCCAGAGACCCACCCAAACTCTGTTATCGGTGTTGTCTGAGCGAAAATTAAATCATTTTAAAACTTTCAACAACGGATCTCTTGGTTCTGGCATCGATGAAGAACGCAGCGAAATGCGATAAGTAATGTGAATTGCAGAATTCAGTGAATCATCGAATCTTTGAACGCACATTGCGCCCCTTGGTATTCCGAGGGGCATGCCTGTTCGAGCGTCATTGCAACCCTCAAGCCCAGCTTGGTATTGAGCCCCGCCCGTCGCGGCGGGCTCGAAAAACGTCGGCGGTCCAACGAGACTCTAAGCGTAGTAGATGATTCAATCCCGCTGCAGACGTCTCCGATTGCGACCGGCCACCTATTATTCTCCACGATTGACCTCGGATCAGGTAGGGATACCCCGTGAACCTAAGC
>7800225; Mycocalicium victoriae 18S ribosomal RNA gene, partial sequence; internal transcribed spacer 1, 5.8S ribosomal RNA gene and internal transcribed spacer 2, complete sequence; and 28S ribosomal RNA gene, partial sequence
TCCGTAGGTGAACCTGCGGAGGGATCATTACCGAGCGAGGGCCCCCGGGCCCGACCTCTCAACCCCATGTTGCCCGACACTGTTGCCTCGGGGGCGACCCGGCCCTCCGCGCCGGGGCCCCCGGTGGACCGTTAAACACTGCATCTGTGCGTCCGAGTCAAATGATAAATCAATCAAAACTTTCAACAACGGATCTCTTGGTTCTGGATCGATGAAGAACGCAGCGAAATGCGATAAGTAATGTGAATTGCAGAATTCAGTGAATCATCGAATCTTTGAACGCACATTGCGCCCTCTGGTATTCCGGGGGGCATGCCTGTTCGAGCGTCATTTCACCACTCCAGCCTGGCTGGGTATTGGGCGTCGCCGCGTCGGCGCGCCCCAATGTCTCCGGCTGAGCCGTCCGTCTCAAAGCGTTGTGGCAACTCAATCCGCTTGTGGGACGCGTCGGTTCGACGCCGTTAAATCCATCTCAAGGTTGACCTCGGATCAGGATGGGATACCCGCTGAACTTAAGCATATCAATAAGCGGAG
>307549014; Gymnoascoideus petalosporus strain NRRL 6001 18S ribosomal RNA gene, partial sequence; internal transcribed spacer 1, 5.8S ribosomal RNA gene, and internal transcribed spacer 2, complete sequence; and 28S ribosomal RNA gene, partial sequence
AAAGTCGTAACAAGGTTTCCGTAGGTGAACCTGCGGAAGGATCATTACAGTGCCGCCGGGGCGCGCCCCCTAAACCCGGGCGCGTCCCGCAACCTGGCCACACTTGTCTACCGAACCGCGTTGCTTCGGCGGGACCGTGCTCCCCTGCACCGCCCACACCCCGGGCGAGCGCCCGCCGGAGGACTCTTTCGAACCCTTTGCTGATCAGTGACAGTCTGAGTGAATCTTTAATCAGTTAAAACTTTCAACAACGGATCTCTTGGTTCCAGCATCGATGAAGAACGCAGCGAAATGCGATAAGTAATGTGAATTGCAGAATTCCGTGAATCATCGAATCTTTGAACGCACATTGCGCCCTCTGGTATTCCGGGGGGCATGCCTGTCCGAGCGTCATTGCAACCCTCAAGCCCGGCTTGTGTGATGGGCGCCCGTCCCCCTCGGGGGACGCGCCCAAAAGGCAGTGGCGGCGTCGCGGTTATCCGATTTGCCTGAGCGTATGGGGCTTCTGTCATCACGCAACTGGCTGGGACCGGCGCCGGCCGAACTCTTCATTTTTACCAAGGTTGACCTCGGATCAGGTAGGGATACCCGCTGAACTTAAGCATATCAATAA
>347558876; Paradictyoarthrinium diffractum isolate GUFCC 15514 18S ribosomal RNA gene, partial sequence; internal transcribed spacer 1, 5.8S ribosomal RNA gene, and internal transcribed spacer 2, complete sequence; and 28S ribosomal RNA gene, partial sequence
TCCCGTAGGTGAACCTGCGGAAGGATCATTAGCGATGAAAGCCCCCCTTGAGGGGACACCCCATCACTACCCTTGCCTTTGAGTACCTTCTGTTTCCTCGGCGGGTTCGCCCGCCAATGGGGACTAATCCCAAACTCTTTGCAGTAGCAGTGCAGTCTGAAAAAAAAGTAAAACTTTTAAAACTTTCAACAACGGATCTCTTGGTTCTGGCATCGATGAAGAACGCAGCGAAATGCGATAAGTAGTGTGAATTGCAGAATTCAGTGAATCATCGAATCTTTGAACGCACATTGCGCCCTTTGGTATTCCATAGGGCATGCCTGTTCGAGCGTCATTTAAACCCTCAAGCTCAGCTTGGTGTTGGGTGTTTGTCCCGCCTGCCGCGCGAGGACTCGCCTCAAAAGTATTGGCAGCCGGAACGTTGGCTTTGAGCGCAGCAGAATAGCGCCCCTGGCCTCGTTGTCCGGTTCTCCAGGAAGCCTGTACCTCCATGTCTTGACCTCGGATCAGGTAGGGATACCCGCTGAACTTAAGCAT
>22347707; Phyllosticta sp. MSR-1 18S ribosomal RNA gene, partial sequence; internal transcribed spacer 1, 5.8S ribosomal RNA gene and internal transcribed spacer 2, complete sequence; and 28S ribosomal RNA gene, partial sequence
TTTCCGTAGGTGAACCTGCGGAAGGATCATTACTGAAATGTAATAACTTCTATTGAAAGGTTCCAGAGTAGGCGCTACAACGCCGAAATGACCTTCTCACCCTTGTGTACTCACTATGTTGCTTTGGCGGGTCGACCTGGTTCCGACCCAGGCGGCCGGCGCCCCCAGCCTTAACTGGCCAGGACGCCCGGCTAAGTGCCCGCCAGTATACAAAACTCAAGAATTCATTTTGTGAAGTCCTGATATATCATTTAATTGATTAAAACTTTCAACAACGGATCTCTTGGTTCTGGCATCGATGAAGAACGCAGCGAAATGCGATAAGTAATGTGAATTGCAGAATTCAGTGAATCATCGAATCTTTGAACGCACATTGCGCCCTCTGGTATTCCGGAGGGCATGCCTGTTCGAGCGTCATTTCAACCCTCAAGCTCTGCTTGGTATTGGGCAACGTCCGCTGCCGGACGTGCCTTGAAGACCTCGGCGACGGCGTCCTAGCCTCGAGCGTAGTAGTAAAATATCTCGCTTTGGAGTGCTGGGCGACGGCCGCCGGACAATCGACCTTCGGTCTATTTTTCCAAGGTTGACCTCGGATCAGGTAGGGATACCCGCTGAACTT
>251821315; Debaryomyces cf. castellii Au01 18S rRNA gene (partial), ITS1, 5.8S rRNA gene, ITS2, 26S rRNA gene (partial), strain Au01
TGCGGAAGGATCATTACAGTATTCTTTTTGCCAGCGCTTAATTGCGCGGCGAAAAAACCTTACACACTATGTTTTTTGTTATTACAAGAACTATTGCTTTGGTCTGTCTCTAGAAATAGATTTGGGCCAGAGGTTTAACTAAACTTCAATTTCATATTGAATTGTTTTTAATTTAATTGTCAATTTGTTGATTAATTTCAAAAAATCTTCAAAACTTTCAACAACGGATCTCTTGGTTCTCGCATCGATGAAGAACGCAGCGAAATGCGATAAGTAATATGAATTGCAGATTTTCGTGAATCATCGAATCTTTGAACGCACATTGCGCCCTCTGGTATTCCAGAGGGCATGCCTGTTTGAGCGTCATTTCTCTCTCAAACCCTTGGGTTTGGTATTGAGTGATACTCTTAGTCGAACTAGGCGTTTGCTTGAAATGTATCGGCATGAGTAGTACTGAATAGTGCTTCAAGACTTTTTCAATGTATTAGGTTTATCCAACTCGTTGAATGGTTTAGTAGTAAATTTTTGGTATTATTGGCTCGGCCTTACAATACAACAAACAAGTTTGACCTCAAATCAGGTAGGACTACCCGCTGAACTTAA
>119359847; Emericella falconensis genes for ITS1, 5.8S rRNA and ITS2, partial and complete sequence, strain: IFM 54283
TGGAAGTAAAAGTCGTAACATGGAAGTAAAAGTTGTAACAAGGTTTCCGTAGGTGAACATTTGGAAGGATCATTACCGAGTGCGGGATGCCTCCGGGCGCCCAACCTCCCACCCGTGACTACCTAACACTGTTGCTTCGGCGGGGAGCCCCCCAGGGGGCGAGCCGCCGGGGACCACTGAACTTCATGCCTGAGAGTGATGCAGTCTGAGTCTGAATACAAATCAGTCAAAACTTTCAACAATGGATCTCTTGGTTCCGGCATCGATGAAGAACGCAGCGAACTGCGATAAGTAATGTGAATTGCAGAATTCAGTGAATCATCGAGTCTTTGAACGCACATTGCGCCCCCTGGCATTCCGGGGGGCATGCCTGTCCGAGCGTCATTGCTGCCCTTCAAGCCCGGCTTGTGTGTTGGGTCGTCGTCCCCCCCGGGGGACGGGCCCGAAAGGCAGCGGCGGCACCGTGTCCGGTCCTCGAGCGTATGGGGCTTTGTCACCCGCTCGATTAGGGCCGGCCGGGCGCCAGCCGGCGTCTCCAACCTTATTTTTCTCAGGTTGACCTCGGATCAGGTAGGGATACCCGCTGAACTTAAGCATATCAATAAGC
>60418297; Chlorencoelia sp. ZW-Geo55-Clark internal transcribed spacer 1, partial sequence; 5.8S ribosomal RNA gene, complete sequence; and internal transcribed spacer 2, partial sequence
TCGTAAGGTGAACCTGCGGAAGGATCATTACAGAGCTCATGCCCGAAAGGGTAGACCTCCCACCCTTTGTGTATTTTATACTTTGTTGCTTTGGCGGTGCGGCTGCAAGGCCACCGGCTCCGGCTGGTGTGTGCCCGCCAGAGGACCCCCAAACTCTGAATGTTAGTATCGTCCGAGTATTCTATAATAGTTAAAACTTTCAACAACGGATCTCTTGGTTCTGGCATCGATGAAGAACGCAGCGAAATGCGATAAGTAATGTGAATTGCAGAATTCAGTGAATCATCGAATCTTTGAACGCACATTGCGCCCCTTGGTATTCCGGGGGGCATGCCTGCTCGAGCGTCATTTCAACCCCTCAAGCTCTGCTTGGTGTTGGGCCCTGCTGGCAACGGCAGGCCTTAAAGACAGTGGCGGTGCCCTGAGGCCCTGAGCGTAGTACATCTCTCGCTACAGGTTCCTGAGGGTTCACTGGCCAGCAACCCCAAATTTTTCTATGGTTGACCTCGGA
>12963104; Endothia gyrosa isolate CRY103 internal transcribed spacer 1, partial sequence; 5.8S ribosomal RNA gene, complete sequence; and internal transcribed spacer 2, partial sequence
CCAGATACCCTATGTGAACTTATACCTTTTTTTATCGTTGCCTCGGCGCTGAGCCCGGGGGGGAAGAGAAAGCTTGCTTTCCCTCCCTCCCCCCTTCACGGGTGTAAAAACCAGTGTTGGAGAGGCCCGCCGGCGGCCCATTAAACTCTTGTTTTTTATAACCTATCTCTTCTGAGTTTCATAAACAAAAATGAATCAAAACTTTCAACAACGGATCTCTTGGTTCTGGCATCGATGAAGAACGCAGCGAAATGCGATAAGTAATGTGAATTGCAGAATTCAGTGAATCATCGAATCTTTGAACGCACATTGCGCCCGCTGGAATTCCAGCGGGCATGCCTGTTCGAGCGTCATTTCAACCCTCAAGCCCCTTGGCTTGGTGTTGGGGCACTACCCGTAACACGGTAGGCCCTGAAATTGAGTGGCGGGCTCGCTAAGACTCTGAGCGTAGTAGTTTTTATCAACCTCGCTTTGGAAGGATTAGCGGTTGCTCTTGCCGTAAAACC
>65330201; Kamatia indica CBS 471.95 18S ribosomal RNA gene, partial sequence; internal transcribed spacer 1, 5.8S ribosomal RNA gene, and internal transcribed spacer 2, complete sequence; and 28S ribosomal RNA gene, partial sequence
GATCATTACACACTGAGCAATGCCTATAGGGTGCGACCGGCTTTTGCGGTCGTCTCTAGAGGTGTAGCCAGCCTACCCTTGCTTATATCAACCTTTGTGCATCCCTCGGCGGGGAGACCCGCCGCTGGGACCATGAAAACCCTCTTGCATCAAGCACCCACATTCTGAATTTATTTTTAAACGTTTACAACTTTCAACAATGGATCTCTTGGTTCTGGCATCGATGAAGAACGCAGCGAAATGCGATAAGTAGTGTGAATTGCAGACTTTAGTGAATCATCGAATTTTTGAACGCACATTGCGCCCCTTGGTATTCCATTGGGCATGCCTGTTCGAGCGTCATTTCTCCCTTCAAGCACCGCTTGGTGATGGGTGTTTGTCCGTGTCATCTGCGCGGACTCGCCCCAATAGCATTGGCAGCAGGCCGCCGGTCTCTCGCGCAGCACTTTGCGCTTCTCGAGGCCGTGGCGAGCCGGCGTCCATCAAGATCTCCCCCAGTTTGACCTCGAATCAGGTAGGGATACCCGCTGAACTTAAGC
>284159062; Polychaeton citri strain CBS 116435 18S ribosomal RNA gene, partial sequence; internal transcribed spacer 1, 5.8S ribosomal RNA gene, and internal transcribed spacer 2, complete sequence; and 28S ribosomal RNA gene, partial sequence
CTGTGATGCCCTTAGATGTTCTGGGCCGCACGCGCGCTACACTGACAGAGCCAACGAGTCAATCACCTTGGCCGGAAGGTCTGGGTAATCTTGTTAAACTCTGTCGTGCTGGGGATAGAGCATTGCAATTATTGCTCTTCAACGAGGAATGCCTAGTAAGCGCATGTCATCAGCATGCGTTGATTACGTCCCTGCCCTTTGTACACACCGCCCGTCGCTACTACCGATTGAATGGCTCGGTGAGGCCTTCGGACTGGCCCAGGGAGGTCGGCAACGACCACCCAGGGCCGGAAAGTTCGTCAAACCTGGTCATTTAGAGGAAGTAAAAGTCGTAACAAGGTCTCCGTAGGTGAACCTGCGGAGGGATCATTAACGAGTTAGGGCCTCCGTGCCCGAACCTCCAACCCTCTTGTATCGCAAAACCTCGTTGCCTCGGGGGCGGCCCTGCCTCACGGCGGGCACCCCGGAGGACCAACCAAACCCTGCATTTTTAATGTCGTCTGAGTAAAGATTTTAAATGAAATCAAAACTTTCAACAACGGATCTCTTGGTTCTGGCATCGATGAAGAACGCAGCGAAATGCGATAAGTAATGTGAATTGCAGAATTCAGTGAATCATCGAATCTTTGAACGCATATTGCGCCCCTTGGTATTCCTTGGGGCACACCTGTTCGAGCGTCATTTCACCAATCAAGCCTCGCTTGGTGTTGGGCGATGCGCAAGCCGCACGCCTCAAATGCCCCGGCCGAGCAGTCTCTCTCCCGGCGTCGTGGAAACATACCGCTATGGAGGTGCGACCTGCGCGTGCCGCAACATGACCTTTCTTCTCTAAGGTTGACCTCGGATCAGGTGGGGATACCCGCTGAACTTAAGCATATCAATAAGCGGAGGAAAAGAAACCAACAGGGATTGCCCTAGTAACGGCGAGTGAAGCGGCAACAGCTCAGATTTGAAATCTGGCGT
>2581823; Parepichloe cinerea 18S ribosomal RNA gene, partial sequence, internal transcribed spacer 1, complete sequence, and 5.8S ribosomal RNA gene, partial sequence
GGAGGGACATTACCGAGTTATACACTCCCAAACCCCTGTGAACCATACCTCATCGTTGCCTCGGCGGGACTTCGCCCCGGGCGCCGCCCCCTCTTGCGGGGGGGCCGGCCCCGGAACCAGGCGCCCGCCGGAGGACAGAGAACTCTCCTGTATTCCGTAATGCATGTCTGAGTGAACCACACAAAACGAATCAAAACTTTCAA
>222088209; Dicarpella dryina isolate 2007LN001 18S ribosomal RNA gene, partial sequence; internal transcribed spacer 1, 5.8S ribosomal RNA gene, and internal transcribed spacer 2, complete sequence; and 28S ribosomal RNA gene, partial sequence
TGGGAAGTAAAAAGCGTAACAAGGTCTCCGTTGGTGAACCAGCGGAGGGATCATTGCTGGAACACGCCTCACGGCGTACCCAGAAACCCTTTGTGAACTTATAAGACCCAATCGTTGCCTCGGCAAGGCTGGGGGACGTCACGTCCCTCCCGCTCTCGGGCGGAGCAGGTCTGCCGGCGGCCCTTCTATAAACTCTTGTTTACCTTACGTATTACTTCTGAGTTATAAACAAAACAAATGAATCAAAACTTTCAACAACGGATCTCTTGGTTCTGGCATCGATGAAGAACGCAGCGAAATGCGATAAGTAATGTGAATTGCAGAATTCAGTGAATCATCGAATCTTTGAACGCACATTGCGCCCGCTGGAATTCCGGCGGGCATGCCTGTTCGAGCGTCATTTCAACCCTCAAGCTCTGCTTGGTGTTGGGGCACAGCCTTTCATAGGGCTGGCCCTGAAATCCAGTGGCGGGCTCGCTAAGACTCCGAGCGTAGTAATTTTCTCTTCGCTATGGAAGGACTGGCGGTGCTCTTGCCGTAAAACCCCCCAATTTTTTACTGGTGACCTCGGATCAGTAGAATGCCGATTC
>349733568; Acremonium furcatum strain AM01 internal transcribed spacer 1, partial sequence; 5.8S ribosomal RNA gene and internal transcribed spacer 2, complete sequence; and 28S ribosomal RNA gene, partial sequence
GTCTATAACTCATAACCCTTTGTGAACCTTTATACCTGTTGCTTCGGCGGCGCGCCTCCCGGGGCGTGCCCGCCGGTATCATCAGAATCTCTGTTCGAACCCGACGATATTTCTGAGTGTTCTAAGCGAACTGTTAAAACTTTCAACAACGGATCTCTTGGCTCCAGCATCGATGAAGAACGCAGCGAAACGCGATATGTAATGTGAATTGCAGAATTCAGTGAATCATCGAATCTTTGAACGCACATGGCGCCTTCCAGTATCCTGGGAGGCATGCCTGTCCGAGCGTCGTTTCAACCCTCGAGCCCCCGTGGCCCGGCGTTGGGGATCTGCCCAGGCAGTCCCCGAAAACCAGTGGCGGACCCGTTACAGGCCCTTCCCTTGCGTAGTAGCATTCGCCTCGCATCGGGAGCCGGCGGGCTTCCAGCCTCTAAACCCCCATCAAGTCCGCCCCGGCGGCACCAAGGTTGACCTCGGATCAGGTAGGAATACCCGCTGAACTTAAGCATATCAATA
>336397124; Gyalecta hypoleuca isolate AFTOL-ID 380 18S ribosomal RNA gene, partial sequence; internal transcribed spacer 1, 5.8S ribosomal RNA gene, and internal transcribed spacer 2, complete sequence; and 28S ribosomal RNA gene, partial sequence
GAAGTAAAAGTGGTAACAAGGTTTTCGTAGGTGAACCTGCGGAAGGATCATTACAGAGAGTTGGGACCTCGTGAGCCCTCTCCACCCAACCCTTGCGAACGAACCCACGAATCGTTATTCTTTGGCGGGCTGAACCCACATCGCTGGGGCTTTCGTCCTTCGGGGCGAAGCTCGCCGAAGGACCCATCCAAAAACCCTCTTTCGAACGATCTCAAACCAGTCTGAAATGAAAAGCAATAAGCCAAAAACTTTCAACAACGGATCTCTTGGTTCTGGCATCGATGAAGAACGCAGCGAAATGCGATAAGTAATGTGAATTGCAGAATTCCGTGAATCATCGAATCTTTGAACGCACATTGCACCCTCTGGTATTCCGGGGGGTATGCCTGTTCGAGCGTCATTTCACCACTCGAGCCCGGCTCGGTGATTGAGGGCAAAAACTTCTGCCCCTCCCGTGTTGGGGGGGCACCCTCGAAAGTTAGCGGCGACGTTCGCCGGGACGGGAACGCATTGACTATTTTTTACCTCGTTCACTGTATCCGACGAGCATCCGCCGGGCAACCATCCGCAATATTCCAACGATTGACCTCGGATCAGGAGGGATACCCGCTGAACTTAA
>57282133; Diploschistes cinereocaesius 18S rRNA gene, 5.8S rRNA gene, ITS1 and ITS2, strain ESS 9364
CATTANNGAGATGGGGCCCCCCCGGGGTCCCAACCTCCCCACCCCGTGCGTACCGAAAAACTTGTTGCTTTGGCGGGGTCCTTCCCCGCCGAAGGTCCACCCAAAAAAACTCGATTCTAAAATTCCGGTCTGAAACGTACGAAGGAAAAACGCANTTGCCAAAAACTTTCAACAACGGATCTCTTGGTTCTGGCATCGATNAAGAACGCAGCAAAATGCGATAAGTAATGTGAATTGCAGAATTCAGCGAATCATCGAATCTTTGAACGCACATTGCGCCCCCTGGCATTCCGGGGGGCATGTCTGTCCGAGCGTCGCGAAACAATCGTCGACCGGGAGGCCCGTTTGGTCCCCCGGACGGAGTTGGGGGGAGGGGGAGTGCGTTCCC
>327180461; Ochrolechia szatalaensis genomic DNA containing ITS1, 5.8S rRNA gene, ITS2, biomaterial RBGE:EDNA09-02104
CCGAGAGAGGGTCCTTCGGGGCCCGACCCTCCCATCCCGTGTGTACGTACCTCTGTTGCTTCGGCGGGCCCGTGGGTCCCTTTGGGGCTCACCACCGGCGTCGGTCGGTCCGCGCCCGCCAGAGGCCCCACCAAACCCGACTGTGCCAGTGAGGTCTGAGTGCAACGCAATACAGTAAAACTTTCAACAACGGATCTCTTGGTTCTGGCATCGATGAAGAACGCAGCGAAATGCGATAAGTAATGTGAATTGCAGAATTCAGTGAATCATCGAATCTTTGAACGCACATTGCGCCCCTCGGTATTCCGGGGGGCATGCCTGTTCGAGCGTCATTACACCTCTCAAGCTTGGCTTGGTGTTGGGTCCCGTCCTCCGCGGGCGGGCCCGAAAGTCAGTGGCGGTGCCACCAGGCTTCAAGCGTAGTACAATCTATCCCGCTTTGGAAGACCGGGGGGGCTGGCCAGTCAACACCCGACATCTCACGGTTGACCTCGGATCAGGTAGGGAT
>156069288; Sorocybe resinae strain DAOM 239134 internal transcribed spacer 1, 5.8S ribosomal RNA gene, and internal transcribed spacer 2, complete sequence
CCGAGTTAGGGTCTTCTAGGCCCGACCTCTAACCCTGTGTTTAAACTACCATGTTGCTTTGGCGGGCCCGCCTCTAGGGGCCGCCGGGGGCTTTCCAGCTCCTGGCCAGCGCTCGTCAGTAGCCTTACCAAATTCTTTTTAACTGTGTTGTCTGAGTATAAATTTTAAATCGTTAAAACTTTCAACAACGGATCTCTTGGTTCTGGCATCGATGAAGAACGCAGCGAAATGCGATAAGTAATGCGAATTGCAGAATTCAGTGAGTCATCGAATCTTTGAACGCACATTGCGCCCTTTGGTATTCCGAAGGGCATGCCTGTTCGAGCGTCATTATCAACCATCAAGCCTGGCTTGTCGTTAGACTTTTTGCCGTCTGTAAAAGGCGGCAGGTCCGAAAGATAGTGACGGTGTCGTGTTTGACCCTAGATGCAACGAGCTTTCATAGCACGCATCGACGTGGTCGGCCGGCCCGGTCTATAACCATATATTTTCACAAGG
>60418322; Vibrissea flavovirens strain MBH39316 internal transcribed spacer 1, partial sequence; 5.8S ribosomal RNA gene, complete sequence; and internal transcribed spacer 2, partial sequence
GACCTTGCACCCGAGAGGGGGAGGCGACTATAAACAAACCTCCAGTGCAAGTCAGCACCGCTGGCAACACAATCGAATTGCGGGGACGCTCTAAAGCTCTACGGTACCAACCGCCCCTCGTGGGGCGGGGCTGGCTCTGCCAGAGGTCACAACCCGGAGAGATGCACAGTGAGCAATCCGCAGCGGTGCCCCCCGGGGCGCCGTCCACAGACTAAGTGGTTGTGGGTTGGGCTGCCGCCTGATCTAAGATATAGTCGGTCCCTGCGTGAGAATACAGGGAGCAAACGTCCGTAGGTGAACCTGCGGAAGGATCATTACCAGTGAAGTGCCCGCGCCCTCGTGGCCGGGTGCCCACCCACCCGTGTTTACATACTCTTGTTGCTTTGGCAGGCCGTGCTCTGCACTGCGGGCTCTGCTCGTGTGTGCCTGCCAGAGGACCAAACCCTGAATGTTAGTGATGTCTGAGTACTATATAATAGTTAAAACTTTCAACAACGGATCTCTTGGTTCTGGCATCGATGAAGAACGCAGCGAAATGCGATAAGTAATGTGAATTGCAGAATTCAGTGAATCATCGAATCTTTGAACGCACATTGCGCCCTGTGGTATTCCGCAGGGCATGCCTGTTCGAGCGTCATTATAACCAATCATGCCTGGCATGGTGTTGGGGCGCGCGGTCTCGCGGCCCTCAAAATCAGTGGCGGCGCCGGTAGGCTCTAAGCGTAGTAACTTCTCTCGCTATAGGGTCCTGACGGTTGCTCGCCAGAACCCCCACTTCTTAAGGTTGACCTCGGATC
>260505592; Heterodea muelleri voucher CANB:Elix 39643 internal transcribed spacer 1, partial sequence; 5.8S ribosomal RNA gene, complete sequence; and internal transcribed spacer 2, partial sequence
TTACTGAGTAGGGGGGCTGGTGAATAAACCTCCCCCCATGGTGCAGCGCCATGAGGTGTTTTCATGCCCGGGGGTGCTCATCATCTCTACACCCTTTGTTTACGTACCTACGTTGCTTTGGCGGGTCTTGAGAGCCCTCATCCCGCCCCTGGAGCTATCGGCCGGGGACGGTTCGTGCCCGCCAGAGGCCTATTCAATTCAGTATAATCAGTGTCGTCCGAGTAAATACATAATAATCAAAACTTTCAACAACGGATCTCTTGGTTCTGGCATCGATGAAGAACGCAGCGAAATGCGATAAGTAATGTGAATTGCAGAATTCAGTGAATCATCGAATCTTTGAACGCACATTGCGCCCCTCGGTATTCCGGGGGGCATGCCTGTTCGAGCGTCATTACAATCTTCAAGCGTAGCTTGGTATTGGGCTTTCGCTGCCTCCTTCGGGGGCGGCGTGCCTGAAAAGCAGTGGCGGTCCCCGGGGATTTCGCGCGTAGTAAAATTATCTCCCGCGTTGGAAAGACCGTTCGGAACCGGCCAGACAACCCCCA
>60117097; Tubeufia cerea strain CBS 941.72 internal transcribed spacer 1, partial sequence; 5.8S ribosomal RNA gene and internal transcribed spacer 2, complete sequence; and 28S ribosomal RNA gene, partial sequence
ACCGGGTCTTCTAGGCCCATACTCCCACCCTTTTGTGTATTAATACTCTGTTCGTTGCCTCGGCGGGGTCGATCCCATATGGGGGACCCGCCGGGGGGACACCACCAAACTCTTATCAACAGTGACGTCTGAGAAAATATTTAAATAAATTAAAACTTTCAACAACGGATCTCTTGGTTCTGGCATCGATGAAGAACGCAGCGAAATGCGATAAGTAATGTGAATTGCAGAATTCAGTGAATCATCGAATCTTTGAACGCACATTGCGCCCTCTGGTATTCCGGGGGGCATGCCTGTTCGAGCGTCATTTCAAACCTCAAGCTTCTGCTTGGTATTGGGCGTCGTCCGCTAAGGACGTGCCAGAAACTTGTGGGCGGTGGTGCCGATCTCCCAGCGTAGTCAATTCTACCCGCTTCGGAGTTTTAGGTGCCGCCCGCCGGATAAGCTTAAATCTATATATGGTTTGACCTCGGATCAGGTAGGGATACCCGCTGAACTTAAGCATATC
>60117088; Helicosporium guianense strain UAMH 1699 18S ribosomal RNA gene, partial sequence; internal transcribed spacer 1, 5.8S ribosomal RNA gene, and internal transcribed spacer 2, complete sequence; and 28S ribosomal RNA gene, partial sequence
CCGTTCCGTAGGTGAACCTGCGGAAGGATCATTACCGAGTACCGGGTCTCTCAGGCCCTTACTCCCCAGCCTTTGTGTACCTTACCACTTATTTCGTTGCTTTGGCGGGTCCGATCCTTTAGGGGGTCGGCCGCCAAAGGAACACCATTCAAACTCTTGTTAATGGAGCTGTCTGAGAAACAAACAAAATAAATTAAAACTTTCAACAACGGATCTCTTGGTTCTGGCATCGATGAAGAACGCAGCGAAATGCGATAAGTAATGTGAATTGCAGAATTCAGTGAATCATCGAATCTTTGAACGCACATTGCGCCCTTTGGTATTCCGAAGGGCATGCTTGTTCGAGCGTCATTTCAAACCCTCAAGCTTCTGCTTGGTATTGGGCACTGTCCGTCAAAGGACACGCCCCGAAACTCATAGGCGGTGGCGCCCAGCTCCCCAGCGTAGTCATACATCTCGCTCGGAAGTCTAGGCACTACCCGCCCGACAACCCCCCCAATTTCTCAAGGTTTGACCTCGGATCAAGTAGGGATACCCGCTGAACTTAAGCATATC
>47088188; Bryonora castanea isolate U193 internal transcribed spacer 1, partial sequence; 5.8S ribosomal RNA gene and internal transcribed spacer 2, complete sequence; and 28S ribosomal RNA gene, partial sequence
CTGAGAGCGGGGCCACGCGCTTCCGGGGGTTCCGGCCCCCACCTCTCCACCCCGTGCCTACCGTACCTCTGTTGCTTTGGCGGGCCTTGGAGCCCTTCGCCCATGCCGGCTCCGGGTTTGATCGCCTGGGCCGGCGAGCGCCCGCCGGAGGCCCTTACAACCCCGTCTATCAGTGAAGTCCGAGTCTATATCAAATAACTAAAAAACTTTCAACAACGGATCTCTTGGTTCTGGCATCGATGAAGAACGCAGCGAAATGCGATAAGTAATGTGAATTGCAGAATTCAGTGAATCATCGAATCTTTGAACGCACATTGCGCCCCTCGGTATTCCGGGGGGCATGCCTGTTCGAGCGTCATTGCACCCCTCAAGCGTAGCTTGGTCTTGGGTCTCGCCTCCCGGGGCGGCCCCGAAAATCAGTGGCGGCCCGGTGTGGCTCTTGAGCGCAGTCAATCCTCTCGCTCGGGCAGCTCGCACCGCGTGGCCGGCCGGCATCGCCCACTTTCCAATGATTGACCTCGGATCAGGTAGGGATACCCGCTGAACTTAAGCATATCAATAAG
>25991311; Pseudevernia furfuracea internal transcribed spacer 1, partial sequence; 5.8S ribosomal RNA gene, complete sequence; and internal transcribed spacer 2, partial sequence
CCGAGAGAGGGGCCTCGCGCTCCCGGGGGTTTCGGCCCCCAACTCTTCACCCACTGCGTATCTACCTTTGTTGCTTTGGCGGGCCTCGCCTTCCCGGCTTCCGGGCCGGCGGGCGCCCGTCGGAGGCCCATTAAATTCCGTTAAATCAGTGACGTCCGAGCAAACTACACAATTAGTAAAAACTTTCAACAACGGATCTCTTGGTTCCAGCATCGATGAAGAACGCAGCGAAATGCGATAAGTAATGTGAATTGCAGAATTCAGTGAATCATCGAATCTTTGAACGCACATTGCGCCCCTCGGTATTCCGGGGGGCATGCCTGTTCGAGCGTCATTACACCCCTCAAGCGTAGCTTGGTACTGGGTCCTCGTCCCCGCGACGTGCCCGAAAAGCAGTGGCGGTCCGGTGGGACTTTAAGCGTAGTAAATCTTATCCCGCTTTGAAAGTTCGCCCGGCGACCGGCCAGATAACCCCATTTATTCAATGA
>310687423; Gliomastix masseei genes for ITS1, 5.8S rRNA, ITS2 and 28S rRNA, partial sequence, strain: T61017-5-1
GGAAGTAAAAGTCGTAACAAGGTCTCCGTTGGTGAACCAGCGGAGGGATCATTACTGAGTTGCAAGACTCCCAAACCCACTGTGAACCTTACCACTGTTGCTTCGGCGGATCCGCCCCGGGCGCACCCTCCAGGGGGTGTGCCCCGGAACCAGGCGCCCGCCGGGGGACCGAAACCTCTGTATCTTCAGTTGAGTTACTCTGAGTGTGATTTCTAAAATCAAAATTAAAACTTTCAACAACGGATCTCTTGGCTCTAGCATCGATGAAGAACGCAGCGAAATGCGATAAGTAATGCGAATTGCAGAATTCAGTGAATCATCGAATCTTTGAACGCACATGGCGCCCGCTAGTATTCTGGCGGGCATGCCTGTCTGAGCGTCGTTTCGACCCTCGCCCCCGGCGTCTCGTCGGGGGCGGTGTTGGGGACCGGCCACCACCCTTCACTGGGCGGCCGCCCCCTAAATTCAGTGGCGACCACGCTGTAGCCTCCCCTGCGTAGTACTAAAACCACCTCGCAGGCGGAGAGCGGTGCGGCCCGCCGTAAAACCCCCCAAACTTTTACAAGGTCGACCTCAGATCAGGTAGGGATACCCGCTGAACTTAAGCATATCAATAAGCGGAGGA
>166362207; Neocarpenteles acanthosporum strain CBS 558.71 internal transcribed spacer 1, partial sequence; 5.8S ribosomal RNA gene, complete sequence; and internal transcribed spacer 2, partial sequence
GGCGGGCCCGCCGTCTTCGGACGGCCGCCGGGGAGGCCTCCGCGCCCCCGGGCCCGCGCCCGCCGAAGACCACAACATGAACTCTGTTCTGAAGTTTTGCAGTCTGAGTTGATTATTCATAATCAGTTAAAACTTTCAACAACGGATCTCTTGGTTCCGGCATCGATGAAGAACGCAGCGAAATGCGATAAGTAATGTGAATTGCAGAATTCAGTGAATCATCGAGTCTTTGAACGCACATTGCGCCCCCTGGTATTCCGGGGGGCATGCCTGTCCGAGCGTCATTGCTGCCCTCAAGCACGGCTTGTGTGTTGGGCCCCCGTCCCCGCCTCCCCGGGGACGGGCCCGAAAGGCAGCGGCGGCACCGCGTCTGGTTCCTCGAGCGTATGGGGCTTTGTCACCCGCTCTGGTAGGGCCGGCCGGCGCCTGTCGACACCAACCCAA
>166952410; Gowardia arctica voucher Mattsson 5142 (UPS) internal transcribed spacer 1 and 5.8S ribosomal RNA gene, complete sequence; and internal transcribed spacer 2, partial sequence
CCGAGAGAGGGGCCTCGCGCTCCCGGGGGTTTCGGCCCCCAACTCTTCACCCACTGCGTACCTACCTTTGTTGCTTTGGCGGGCTCCGGGCCGGCTCCCGGGTCGGACAGCGCCCGCCAGAGGCCCTTTAAATTCCGTTCATCAGTGACGTCCGAGCCAAAAAAACACAATAGCAAAAAACTTTCAACAACGGATCTCTTGGTTCCAGCATCGATGAAGAACGCAGCGAAATGCGATAAGTAATGTGAATTGCAGAATTCAGTGAATCATCGAATCTTTGAACGCACATTGCGCCCCTCGGTATTCCGGGGGGCATGCCTGTTCGAGCGTCATTACACCCCTCAAGCGTAGCTTGGTATTGGGCCCTCGCCCCCGCGGCGTGCCCGAAAATCAGTGGCGGTCCGGTGTGGCTTCGAGCGTAGTAAACTTTCATCCCGCTCCGAAGGCCCCCCCGCGGCCGGCCAGACAACC
>226452524; Annulohypoxylon stygium isolate XH3 18S ribosomal RNA gene, partial sequence; internal transcribed spacer 1, 5.8S ribosomal RNA gene, and internal transcribed spacer 2, complete sequence; and 28S ribosomal RNA gene, partial sequence
TGTAACAAGGTCTCCGTTGGTGAACCAGCGGAGGGATCATTACTGAGTTATCAAAAACTCCAACCCTTTGTGAACCTACCTATGTTTCCTCCGGCGTACCGCTTTAGCCTACCCACAGGGCTCCCCTAAGGGGGGGTTCTGCTGGGGAGGTGCCTGAGTGCTACCCATCCTTCGGGGTACGGTTAGTGCAGTGAAGGTGCTGACCAAGGCCTCGGCGGCGCCGAGTAGGACCGCTCCAAACTTAAGCACCTAGTGCATCCAACCCCGCGTTGAACAACTATCGAAAATCTGCTTTTGCTTTTTTTCTTTACGCTAAAACGTCTTTCCTGGTTGGAATTATTGCTCGAAATAATAATTTCTTTACCCTGCAGTCGTTTGTTTTCAAGCTACAATATCTGCTCGAAAATTGTTCAAAGCTCTGAGGGGTCTGAATGAATTCATAAAATTGGCAAAAGCCACCTATAAACTACGGTTCTTAGGGGGTGATCAAACCAAGGTTTTAAAAACCAAATACGTTAAAACTTTCAACAACGGATCTCTTGGTTCTGGCATCGATGAAGAACGCAGCGAAATGCGATAAGTAATGTGAATTGCAGAATTCAGTGAATCATCGAATCTTTGAACGCACATTGCGCCCATTAGTATTCTAGTGGGCATGCCTATTCGAGCGTCATTACAACCCTTAAGCCTTGTAGCTTAGCGTTGGGAATCTACCCCTCACTGAGGGGTAGTTCCTTAAATTTAGTGGCGGGGTTATAGCACACTCTAAGCGTAGTAGTTTAACTCGCTTTCAGGGAGGCTGTAGCTGCTTGCCGTAAAACCCCCTATAACTTATAGTGGTTGACCTCGGATTAGGTAGGAATACCCGCTGAACTTAAGCTATAAA
>104304235; Rosellinia mirabilis isolate SUT051 internal transcribed spacer 1, 5.8S ribosomal RNA gene, and internal transcribed spacer 2, complete sequence
ACCAGACGTTGCCTCGGCAGGCCGCGTGCCAACCTCTCTCAGGGGCGGCGCGCGCAAGGCCTGCCGGCCGTACCTCCCCGGCGTCTCGCTGGTGGGGCCGGCCCCTGGACGGAGGCGTCCGCCTTAATTCTTGAATACTGTTGAATTCTAAAATCATAACTAAATTAGTTAAAACTTTCAACAACGGATCTCTTGGTTCTGGCATCGATGAAGAACGCAGCGAAATGCGATAAGTAATGTGAATTGCAGAATTCAGTGAATCATCGAATCTTTGAACGCACATTGCGCCCATTAGTATTCTAGTGGGCATGCCTGTTCGAGCGTCATTTCAACCCTTAAGCCCTGCTGCTTAGTGTTGGGAGCCTACGGAGACGTAGCTCCCCAAAGTTAGTGGCGGAGTCGGTACGCACTCTAGACGTAGTAATTATCTATCTCGCCTGTGAGTCGGACCGGTCCCCTGCCGTAAAACCCCCCACATCTAAA
>71090044; Cryphonectria nitschkei isolate AR 3444 internal transcribed spacer 1, partial sequence; 5.8S ribosomal RNA gene, complete sequence; and internal transcribed spacer 2, partial sequence
CCCCAGATACCCTTTGTGAACTTATACCACTTTTATCGTTGCCTCGGCGCTGAGCCCCGGGGGGGTTGGTATTGAAAGAGAATAAAAAAATACTTTTTTCTCTCTCTCTCCCCTCTCCCCCCGCCTTCTACCGTGCAAACGGTTGTTGGAGCAGGCCCGCCGGCGGCCCACCAAACTCTTTGTTTTTATAACCTATCTCTTCTGAGTACAAAAAAAAAAAAAAATGAATCAAAACTTTCAACAACGGATCTCTTGGTTCTGGCATCGATGAAGAACGCAGCGAAATGCGATAAGTAATGTGAATTGCAGAATTCAGTGAATCATCGAATCTTTGAACGCACATTGCGCCCGCTGGAATTCCAGCGGGCATGCCTGTTCGAGCGTCATTTCAACCCTCAAGCCTGGCTTGGTGTTGGGGTACTACCCGTCAAACGGTAGGCCCTGAAATTTAGTGGCGGGCTCGCTAAGACTCTGAGCGTAGTAGTTTTTTCAACCTCGCTTTGGAAGGATTAGCGGTTGCTCTTGCCGTAAAACC
>316979925; Leptodiscella africana 18S rRNA gene (partial), 5.8S rRNA gene, 28S rRNA gene (partial), ITS1 and ITS2, isolate CBS 400.65
CTGCGGAGGATCATTACAACGAAAGACGCTCCCGAAAGGGACGTTATTTCACACCATTGTGTACCAAACTTTTGTTGCCTCGGTGGGTTGGGCTGCGCCTACCCGGCCAGTCCCCCTTAGGGAGCCGCCCACCGCAGGACCTTTCAAACCAGTTCGTCGATGAACGTCTGATTTTATCTTTTAAAGAAATACAACTTTTAACAATGGATCTCTTGGCTCTGGCATCGATGAAGAACGCAGCGAAATGCGATAACTAGTGTGAATTGCAGATTTCAGTGAATCATCGAGTTTTTGAACGCACATTGCGCTCCTTGGTATTCCTCGGAGCATGCCTATTCGAGCGTCGTTTGGTCTCTCAAGCCTAGCTTGGTGTTGGGGCACGCCCTCGCTTTGCGAGCGGCGGCCCTCGAAATCATCGGCGGTGCCGGTGTGCCTGGAAGCGCAGCAAAATGCGAAGTCCAAAGCACCGACGTCTGCCGGATCAAACGTCTTTGACACTTTTTCACAAAAAGACCTCGAATTAGGTAGGGATACCCGCTGAACTTAAGCATATCAATA
>291190968; Rodentomyces reticulatus isolate DCDSL8348 18S ribosomal RNA gene, partial sequence; internal transcribed spacer 1, 5.8S ribosomal RNA gene, and internal transcribed spacer 2, complete sequence; and 28S ribosomal RNA gene, partial sequence
CATTACCGAGTTTACAACTCCCAAACCCCTGTGAACATACCTATAACGTTGCCTCGGCGGTGCCCGCTCCCCGTAAGACGGGACGGCCCGCCAGAGGATCCACAAACTCTGTTTCTACTACAGTATCTTCTGAGTAAACACAAGTAAATAAATCAAAACTTTCAACAACGGATCTCTTGGTTCTGGCATCGATGAAGAACGCAGCGAAATGCGATAAGTAATGTGAATTGCAGAATTCAGTGAATCATCGAATCTTTGAACGCACATTGCGCCCGCCAGTACTCTGGCGGGCATGCCTGTTCGAGCGTCATTTCAACCCTCAAGCCCCAGCGGTTTGGTGTTGGGCTTCGGCCGTCCTAGCGGCGGCCGTGCCCCAAATTCAGTGGCGGACTCGCTGTTGCCTCCTCTGCGTAGTAATTACACCTCGCACCGGAAAGACAGCGGGCCCACGCCGTAAAACAACCCAATTTTCTGAATGTGACCTCGATCAG
>350642896; Gordonomyces mucovaginatus strain CMW 22212 18S ribosomal RNA gene, partial sequence; internal transcribed spacer 1, 5.8S ribosomal RNA gene, and internal transcribed spacer 2, complete sequence; and 28S ribosomal RNA gene, partial sequence
CGGACTGGCTCAAGGAGGTTGGCAACGACCACCTAGAGCCGGAAAGTTGGTCAAACTTGGTCATTTAGAGGAAGTAAAAGTCGTAACAAGGTTTCCGTAGGTGAACCTGCGGAAGGATCATTACATATTTTGGGGGTCCAGCGCTTAATGCTCAATTTCCGCCTCTTAGGAATGATAACCCGCAGTGGCATGCAGAGATGGGTTTTACCGCCTTATCGAAGTAGGCTGCTGTACCAGCTCTGTTCAGTGGGCTACCGTGGCACTGGTCGCGATGAGGGTTTAAAGCTTGAAGTGTCTGTTGTTAGCATTAGGGTGCTGCGTCTCCTCATCATACCTCCACCCTTCATGAGTACCTTTGTTTCCTTGGCTGGTCCGCTGGCCACAGGACATGTAACAACAAACCTGTAATCCTTGAACTGTCTGAATCCAACAAAAAAAATTAAAACTTTCAACAATGGATCTCTTGGCTCTGGCATCGATGAAGAACGCAGCGAAATGCGATAAGTAGTGTGAATTGCAGATCTCCGTGAATCATCGAATTTTTGAACGCACATTGCGCCCTTTGGAATTCCTTAGGGCATGCCTGTTCGAGCGTCGTTTCAATGTTCAAGCTTTGCTTGGTGTTGGGTGTCTGTCCCCGCCGTTTTGCGTGAGGACTCGCCTGAAATCTATCAGCGTCCGCATGGTTGGGCTAAGAGCGCAGCAGATTACAGCGCCTCAAAAGTTCAGCGTAGCGTGCACTGCGAGACAACCTAAACTTTTTGACCTCGAATCAGGTAGGGATACCCGCTGAACTTAAGCATATCA
>15148401; Umbilicaria muehlenbergii isolate smll003 18S ribosomal RNA gene, partial sequence; internal transcribed spacer 1, 5.8S ribosomal RNA gene and internal transcribed spacer 2, complete sequence; and 26S ribosomal RNA gene, partial sequence
TTTGAAGTAAAAGTCGTAACAAGGTTTCCGTAGGTGAACCTGCGGAAGGATCATTACAGAGAGAGGGTCCTCCCGGGCCCGAACCTCCAACCCTTTGTCTACCTTACCTTTGTTGCTTTGGCGGGCCCGCTGGGGAGACCCACCGCCGGCGTGAGCCGGTGAGCGCCCGCCGGAGGCCCTCGAAACTCCGTCTGTCATTGTCGTCTGAGCACCATACAATCATTTTAAAACTTTCAACAACGGATCTCTTGGTTCTGGCATCGATGAAGAACGCAGCGAAATGCGATAAGTAATGTGAATTGCAGAATTCAGTGAATCATCGAATCTTTGAACGCACATTGCGCCCCTTGGTATTCCGGGGGGCATGCCTGTTCGAGCGTCATTACACCTCTCAAGCTCCGCTTGGTATTGGGCCCCGCCCCCCCGAGGGACGGGCCCGAAAGTGAGTGGCGGTGCAGCCTGACTTCAAGCGTAGTAACTTCAAAACCCGCTTCAGAAGCCCTCAGGCTGGGCCGGCCAGACAACCCAACTGTGTTTCTTATGGTTGACCTCGGATCAGGTAGGGATACCCGCTGAACTTAAGCATATCAATAAGCGGAGGAA
>2148955; Calycellina punctata rDNA internal transcribed spacer 1 and 2 and 5.8S rRNA gene
GCGGAAGGATCATTACAGAGATCGTGCCCTTCGGGGTAGACCTCCCACCCTGTGTTATTTACTCTTGTTGCTTTGGCAGGCCGCTCGCCTAGCGAGCTCCCGGCTTCGGCTGGGACGTGCCTGCCAAGGGACCCACAATTCTTTGTTTATTTGTCGTCTGAGCAACTATATAATAAGTTAAAACTTCCAACAACGGATCTCTTGGTTCTGGCATCGATGAAGAACGCAGGGAAAATGTGAATTGCAGAATTCAGTGAATCATCGAATCTTTGAACGCACATTGCGCCCCTTGGTATTCCGGGGGGCATGCCTGTTCGAGCGTCATTTCAACCCTCAAGCTCTGCTTGGTCTTGGGCCCTGCCGGTGACGGCTGGCCTTAAAATCAGTGGCGGCGCCATCGAGCTCTACGCGTAGTAAACATACCCTCGCGTGTGAGACCCGGTGGATGCTGGCCAGCAACCCCCATCTTTCTATGGTTGACCTCGAATCAGGTAGGGATACCCGCTGAACTTAAGCATATCAATAAGCGG
>209870797; Hydnotrya cubispora voucher RBG Kew K(M)104976 small subunit ribosomal RNA gene, partial sequence; internal transcribed spacer 1, 5.8S ribosomal RNA gene, and internal transcribed spacer 2, complete sequence; and large subunit ribosomal RNA gene, partial sequence
TTAGAGGAAGTAAAAGTCGTAACAAGGTTTCCGTAGGTGAACCTGCGGAAGGATCATTACCAAAGAAGAACAGAAAACCACTTCAGGGAGGCGGACCTGACGGACGTCTTGATCCCTGATCGGGACCACCCTATACCTGCGAAACGCCACCGTCCTAGCGGTGGCGGACGATGAATCAGGCACGGTGGCCCGTTTACCTTCACATAATTCCCTGCGTACCACTTCCACGTTGCTTCCCCGCAATCCTCACTCCTTGGTGGGCGCGGGGGAGGTCTCCAACAAACGCACCTGCGCTCAACAGCAGTCAGATGACCAATGACAAAATCATTAAAAACTTTCAACAACGGATCTCTTGGTTCCCGCATCGATGAAGAACGCAGCGAAATGCGATAAGTAATGTGAATTGCAGAATTCAGTGAATCATCGAATCTTTGAACGCACATTGCGCCCCCTGGTATTCCGGGGGGCATGCCTGTTCGAGCCTCCATGAGACATCTCCTTCAGTGCTGGCCTTCCGGCACATGTGGGGGGTTTTGGTGGATGCCGACGTCTTGAACGGCGTGGGCTCTGCCCAAATCAACAGTCCGCGAGCCCGGAGCTCACCAGCCGACGTAGTGAGATACTTTCTCGTCGGCTACGTGACACATCAGTGGCAATGGGACCTTAAGCGCGACAGCGCCAACCTTACACGGTGAGCTCG
>197694401; Atla alpina isolate SS193 18S ribosomal RNA gene, partial sequence; internal transcribed spacer 1 and 5.8S ribosomal RNA gene, complete sequence; and internal transcribed spacer 2, partial sequence
CATTATCGAGTTCGGGGTCCCCTGGGCCCCATCTCCAACCCTTGTCTATTCTACCACGTTGCTTCGGCGGGCCCGTCTTCAACCGGACCGCCGGGGATTCTTATCCCTGGCCCGTGCCCGTCGGTAGCCCCTCCTCATATTCTCTTCACGGTGATGTCTCAGTCCAAATATAATTAACTAAAACTTTCAACAACGGATCTCTTGGTTCTGGCATCGATGAAGAACGCAGCGAAATGCGATAAGTAATGCGAATTGCAGAATTCCGTGAGTCATCGAATCTTTGAACGCACATTGCGCCCTTTGGTATTCCGAAGGGCATGCCTGTTCGAGCGTCATTATCAACCCTCAAGCCCGGCTTGTCGTTGAGTCCCACCGGTGGTGACGCCGGTGGATTCGAAAGATAGTGGCAGAGTCCCCGGACCCTGGATGCAGCGAGCTTTCTCCAGCACGCGTCTCGGTGGTCGG
>119640729; Protousnea magellanica internal transcribed spacer 1, 5.8S ribosomal RNA gene, and internal transcribed spacer 2, complete sequence
CGAGAGAGGGGCTTCGCGCTCCGGGGGGTTTCGGCCCCCAACTCTTCACCCATTGTCTATCTACCTTCGTTGCTTTGGCGGGCCACGGGGTCCGCCCCGCGCTGGCCCTCGGGTCGGTGAGCGCCCGTCAGAGGCCCAATACATTCTGTTAATTAGTGACGTCCGAGTAAAAACACAATAGTAAAAACTTTCAACAACGGATCTCTTGGTTCCAGCATCGATGAAGAACGCAGCGAAATGCGATAACTAATGTGAATTGCAGAATTCAGTGAATCATCGAGTCTTTGAACGCACATTGCGCCCCTCGGTATTCCGGGGGGCATGCCTGTTCGAGCGTCATTACACCCCTCAAGCGAAGCTTGGTATTGGGTCCTCGCCCCTTGGGCGTGCCCGAAAAGCAGTGGCGGTCCGGAGGGGCTTTAAGCGTAGTAAATTTCATCCCGCTTTGAAAGTCGCCCGTGGCTCGCCAGACAACCCATATTTTTCAAA
>377823832; Lachnum sp. AL12 internal transcribed spacer 1, partial sequence; 5.8S ribosomal RNA gene and internal transcribed spacer 2, complete sequence; and 28S ribosomal RNA gene, partial sequence
GTGGCTCCAGTCTACCCTCGAGGGTAGATCTCCCACCCTTGTGTATCATTACAGAATGTTGCTTTGGCGGGCCGCGCCCCGTGCGCCTAGATTCGCGTCTAGCGTGTCCGCCAGAGGACCCCTAAACTCTGAATGTTAGTGTGGTCTGAGTACTATGAAATAGTTAAAACTTTCAACAACGGATCTCTTGGTTCTGGCATCAATGAAGAACGCAGCGAAATGCGATAAGTAATGTGAATTGCAGAATTCAATGAATCATCGAATCTTTGAACGCACATTGCGCCCCTTGGTATTCCGGGGGGCATGCCTGTTCGAGCGTCATTTATACCAAAATCTAGCCTGGCTAGGTGTTGGGCTCCGCCGCCGGGCGGGCCTTAAAACCAGTGGCGGTGCTCTCAAGCTCTACGCGTAATAATCTTCTCGCTACAGGGTCTTGGGAGATGCTGGCCAGCAACCCCAAATTTTTCTAGGTTGACCTCGGATCAGGTAGGGATACCCGCTGAACTTAAGCATATCATAGCCGGAAGAAAC
>32453468; Xanthomaculina hottentotta voucher Western Cape Prov., Springbok, T. Feuerer & A. Thell s. n (HBG), DNA994 (HBG, LD) internal transcribed spacer 1, 5.8S ribosomal RNA gene, and internal transcribed spacer 2, complete sequence
CCGAGAGAGGGGCTTCGCGCTCCCGGGGGTTTCGGCCCCTAACTCTTCACCCTTTGGGTACCTACCTTTGTTGCTTTGCGGGACCCGAGAATCCTCTCGCGCTGGCTCTTGGGCCGGTGAGCGTCCGTCAGAGGCCCTATCTAATTCTATTGATCAGTGATGTCCGAGTTTAACAAATGAATCAAAACTTTCAACAACGGATCTCTTGGTTCCAGCATCGATGAAGAACGCAGCGAAATGCGATAAGTAATGTGAATTGCAGAATTCAGTGAATCATCGAATCTTTGAACGCACATTGCGCCCCTCGGCATTCCGGGGGGCATGCCTGTTCGAGCGTCATTGCACCCCTCAAGCGCAGCTTGGTATTGGGTTTCGCCCCCGCGGCGTGCCCGAAAAACAGTGGCGGTCCGACGTGACTTTGAGCGTAGTAACATCTTCCCGCTCCGAAGCGCTCGTCGTGACCGGCCAACGAACCCCATTATTTCTATAA
>304272515; Kylindria peruamazonensis strain CBS 838.91 internal transcribed spacer 1, partial sequence; 5.8S ribosomal RNA gene, complete sequence; and internal transcribed spacer 2, partial sequence
CATTATTGAGATTTACGCTCAAACCCCCTGTGAACATACCTGAATCGTTGCTTCGGCAGGCGGCCCCAGGGCGGGGCTGTAGCCTTCACAGGCGCCTGCCGGAGGTATAATACTACTGCTTTACTTGTTTTCATCTGAGTGGTTTTTAAAAATGAATCAAAACTTTCAACAACGGATCTCTTGGTTCTGGCATCGATGAAGAACGCAGCGAAATGCGATAAGTAATGTGAATTGCAGAATTCAGTGAATCATCGAATCTTTGAACGCACATTGCGCCCGCTAGTATTCTGGCGGGCATGCCTGTTCGAGCGTCATTTCAACCCTCAAGCGCTGCTTGGTGTTGGGGCACTACGGCCTGTAGGTCCCGAAAAACAGTGGCGGACTCGCTGGAGCCTCCTTTGCGTAGTAACTTTGCCTCGCTCAGGATATCCGCGGATCCCGGCCGTTAAACAAAACTCTTTTTCGCAATGG
>50982164; Devriesia thermodurans strain DAOM225330 internal transcribed spacer 1, partial sequence; 5.8S ribosomal RNA gene, complete sequence; and internal transcribed spacer 2, partial sequence
CCGAGTGAGGGCCCCCGGGCCCGACCTCCCACCCTTTGTTTTCCAAACCACGTTGCCTCGGGGGCGACCCGGCCTCGGCCGGCGCCCCCGGCGGCCCATTCAACTCTGCATCTGAGCGTCTGAGCGAATAGCGAATCAAACAAAACTTTCAACAACGGATCTCTTGGTTCTGGCATCGATGAAGAACGCAGCGAAATGCGATAAGTAATGTGAATTGCAGAATTCAGTGAATCATCGAATCTTTGAACGCACATTGCGCCCCTTGGTATTCCGGGGGGCATGCCCGTTCGAGCGTCATTAACACCACTCAAGCCTGGCTTGGTATTGGGCGTCGCGCTCCGGCGCGCACCTTCATGTCGTCGGCCGAGCCGTCCGTCTCTAAGCGTTGTGGTCATTCATCCGCTTGCGAGTCGGTCGGGTCTGCGCCGTTAAACACTTATTAAAG
>319826963; Helvella lacunosa voucher DAVFP 28179 18S ribosomal RNA gene, partial sequence; internal transcribed spacer 1, 5.8S ribosomal RNA gene, and internal transcribed spacer 2, complete sequence; and 28S ribosomal RNA gene, partial sequence
TAACAAGGTTTCCGTAGGTGAACNTGCGGAAGGATCATTACCAAGTATAGGAAGGCCCATTCACGTGCCCGGTTATTCCAGGTGCGGAAGGGGGCCCGACCTCGAATCTCTCTCTGCGTACGACTCCCTGTTGCTTCCCCGGGAGGGCGACATGCCACCCGGGGAAGGGCCCCCCCCTGAGAGCACAACGATGCCGACAAATGCACCTGTAGAACTCACCACCCCGGCCGTCTGATGCCCCGGCGCACCGATCAGGGCGCAGGGAGCCAGGACGTGGACCGCAAACGGATAGAAAAAACTTTCAACAACGGATCTCTTGGTTCCCGCATCGATGAAGAACGCAGCGAAATGCGATAAGTAATGTGAATTGCAGAATTCAGTGAATCATCGAATCTTTGAACGCACATTGCGCCCCCTGGCATTCCAGGGGGCATGCCTGTTCGAGCGTGTCCGAGAAGTAGGCTCACGCGTGGAAACGCGTGGTTGTGGTGGCGGCGGCGGTCCCGACAGGGCGGCCATCCCGGCGGAATCGATGGGCGGATGCCTGCCGCTTCGCAGAGCGTGATATTCTTTGCTATCGCCTCGAGGGCGGCGAGGTGTCCAGCCAGCGCATCCATGCACGGCGGGGAGAATGTGACATTGGA
>298573193; Endoconidioma populi voucher UAMH 10903 18S ribosomal RNA gene, partial sequence; internal transcribed spacer 1, 5.8S ribosomal RNA gene, and internal transcribed spacer 2, complete sequence; and 28S ribosomal RNA gene, partial sequence
CATTANAGAGTTAGGGTCCTAGTGGCCCAACCTCCAACCCTCTGTTGTTAAAACTACCTTGTTGCTTTGGCGGGACCGTTCGGTCTCCGAGCGCGTTAACCCTCGGGTTGGCGAGCGCCCGCCAGAGTCCAACCAAACTCTTGTATTAAACCAGTCGTCTGAGTATAAAATTTTAATTAAATTAAAACTTTCAACAACGGATCTCTTGGTTCTCGCATCGATGAAGAACGCAGCGAAATGCGATAAGTAATGTGAATTGCAGAATTCAGTGAATCATCGAATCTTTGAACGCACATTGCGCCCCTTGGTATTCCGAGGGGCATGCCTGTTCGAGCGTCATTACACCACTCAAGCACCGCTTGGTATTGGGCATCGTCCGTCGAAAGGCGGGCGTGCCTCGAAGACCTCGGCGGGGTTTCTCCAACTTCGGGCGTAGTAGAGTTAAATCAAAACGTCTTATAAGCTTGGTGAGATCTCATTGCCGTTAAACCTTTTATTTTTCAGGTTGACCTCGGATCAGGTAGGGATACCC
>187472369; Marssonia populi isolate NW534 18S ribosomal RNA gene, partial sequence; internal transcribed spacer 1, 5.8S ribosomal RNA gene, and internal transcribed spacer 2, complete sequence; and 28S ribosomal RNA gene, partial sequence
CCTTCCGTAGGTGAACCTGCGGAWGGRKSATTACCGAGTTMTCGGGCTTCGGCCCGAATCTCCCACCCTTTGTGAACATACCTCTGTTGCTTTGGCGGCTCTTGCCGCGTGGAGGCCCTCAAAAGCCCCCCCGCGCGCTTCCGCCAGAGGACCTTCAAACTCCAGTCAGTAAACGTCGACGTCTGAAAAACAAGTTAATAAACTAAAACTTTCAACAACGGATCTCTTGGTTCTGGCATCGATGAAGAACGCAGCGAAATGCGATAAGTAATGTGAATTGCAGAATTCAGTGAATCATCGAATCTTTGAACGCACATTGCGCCCCTTGGCATTCCGAGGGGCATGCCTGTTCGAGCGTCATTACAACCCTCAAGCTCTGCTTGGTATTGGGCGCCGTCCTCTCTGCGGACGCGCCTCAAAGACCTCGGCGGTGGCTGTTCAGCCCTCAAGCGTAGTAGAATACACCTCGCTTTGGAGTGGTTGGCGTCGCCCGCCGGACGAACCTTCTGAACTTTTCTCAAGGTTGACCTCGGATCAGGTAGGGATWCCCGMTKWWYTTAAGCATATCAATAAGCGGAGGAAG
>45551583; Chaetomella raphigera voucher BPI 843541 18S ribosomal RNA gene, partial sequence; internal transcribed spacer 1, 5.8S ribosomal RNA gene, and internal transcribed spacer 2, complete sequence; and 28S ribosomal RNA gene, partial sequence
GTCGTAACAAGGTCTCCGTAGGTGAACCTGCGGAGGGATCATTACCGAGTTGGCGCAAGCCAATCTCCCTTTCTTGATGTATGACCGGTTGCCTTGCCTTCGGGCAGCATTATTCTGATACTAGTTGTCTGAGTATACTTTAATAAATCAAAACTTTCAACAACGGATCTCTTGGTTCTGGCATCGATGAAGAACGCAGCGAAATGCGATACGTAATGTGAATTGCAGACACCGTGAATCATCGAATCTTTGAACGCACATTGCGCCCTTTGGTATTCCGAAGGGCATGCCTGTTCGAGCGTCATTACACCTTCTACAAAGGTTTTGGGGATGGCACAGCCGCCCTTAAAAAGCTTGGTGGTAACTGGAACCCACGCACAGTAATCTCTGCGAAGGCGACCAGGTAAACACCGAAAACTCTTCTGTTTGACCTCGGATCAGGTAGGGATACCCGCTGAACTTAAGCATAT
>169798667; Jattaea prunicola strain STE-U 6399 18S ribosomal RNA gene, partial sequence; internal transcribed spacer 1, 5.8S ribosomal RNA gene, and internal transcribed spacer 2, complete sequence; and 28S ribosomal RNA gene, partial sequence
AGGGATCATTACAGAGTTGCAAAACTCCCAAACCCATGCGTACATACCGTGTCGTTGCTTCGGCGGGCTGTCGCCTCCCCCGGGGGGTGCGGCCCCGGCCCGCGAGGGAGCCCGCCGGAGGTCTAAACTCTGTATCTCAGCGAGTTGTCTTCTGAGTATCTTGAAAAAATCAAGTAAAAACTTTCAACAACGGATCTCTTGGTTCTGGCATCGATGAAGAACGTAGCGAAATGCGATAAGTAATGTGAATTGCAGAATTCAGTGAATCATCGAATCTTTGAACGCACATTGCGCCCGCCAGTATTCTGGCGGGCATGCCTGTCCGAGCGTCATTTCACCCCTCAGGCCCAGCCTGGCGTTGGGGCGCTGCGCGGAAGCGCAGGCCCTCAAGTGCAGTGGCGAGCCGGCCGGAAACCCGAGCGCAGTAGAAATCTCCGCCCCGGGAGCCCGGACGGCCTCCGCCGTTAAACGAGACGCGTGAAAAACGTCCTCCACAAGTTTGACCTCGGATCAGGTAGGAATACCCGCTGAACTTAA
>226821519; Hyalorhinocladiella sp. RBE2P-1-8-H3 5.8S ribosomal RNA gene and internal transcribed spacer 2, complete sequence; and 28S ribosomal RNA gene, partial sequence
AAACTTTCAACAACGGATCTCTTGGCTCTGGCATCGATGAAGAACGCAGCGAAATGCGATACGTAATGCGAATTGCAGAATTCAGCGAGTCATCGAATCTTTGAACGCACATTGCGCCCGCCAGCATTCTGGCGGGCATGCCTGTCCGAGCGTCATTTCCCCCCTCAGCGCGCCCTTCTGGGAGCGCTGGCGTTGGGGCTCCTCCGCCCTCTGTGGCGGCAGGGCCCTCAAATCCAGTGGCGGGCCCGTCTGGCTGGCTCCGAGCGCAGTACCGAACGCAAGTTCTCCTCTCGCTTCGTAGCCCCGGCCGGCGCCCAGCCGTCAAGCCGCGCAGGCGACTCTTTCAGGGCCGCCTCGCACTTTTTTACAAGGTTGACCTCGGATCAGGTAGGACTACCCGCTGAACTTAAGCATATCAATAAGCGGAGGAAAAGAAACCAACAGGGATTGCCCCAGTAACGGCGAGTGAAGCGGCAACAGCTCAAATTTGAAATCTGGCCCTCGGGTCCGAGTTGTAATTTGGAGAGGATGCTTTTGGCGCGGCGCCGTCCGAGTTCCTTGGAACAGGACGCCATAGAGGGTGAGAGCCCCGTACGGGCGGCCGCCTAGCCTCTGTAAAGCTCCTTCGACGAGTCGAGTAGTTTGGGAATGCTGCTCAAAATGGGAGGTAAATTTCTTCTAAAGCTAAATACTGGCCAGAGACCGATAGCGCACAAGTAGAGTGATCGAAAGATGAAAAGCACTTTGAAAAGAGGGTTAAAAAGTACGTGAAATTGTTGAAAGGGAAGCGCCTGTGACCAGACTTGCGGCCCGTGGACCATCCGGTGTTCTTCACCGGTGCACTCTGCGGGCTGCAGGCCAGCATCGGTTCTCCTAGGGGGATAAAGGTCGCGGGAACGTAGCTCTTTCGGGAGTGT
>312983334; Diplodina acerina isolate cult_08_A08 internal transcribed spacer 1, partial sequence; 5.8S ribosomal RNA gene and internal transcribed spacer 2, complete sequence; and 28S ribosomal RNA gene, partial sequence
CTCACGGGTGCTACCCAGAAACCCTTTGTGAATACTACCTAAAAAAATGTTGCCTCGGCATTGGTTGGCCTCTTTGCAGGTCCCTTCCCCTAGGGGAAGGAGCAGACCGGCCGGTGGCCCTATAAACTCTTGTTTTTGTAATATCATCTGAGTAAAAAACTAAAATAAATCAAAACTTTCAACAACGGATCTCTTGGTTCTGGCATCGATGAAGAACGCAGCGAAATGCGATAAGTAATGTGAATTGCAGAATTCAGTGAATCATCGAATCTTTGAACGCACATTGCGCCCGGTGGTATTCCACCGGGCATGCCTGTTCGAGCGTCATTTCAACCCTCAAAGCTTGCTTTGGTGTTGGAGGAATACCCTGTAAAAAGGGTACCCTCTGAAATTTAGTGGCGGGCTCGCTAGAATTTTGAGCGTAGTAATTTTACCTCGTTTTTAAAGACTAGTGGGACTTCTTGCCGTAAAACCCCCCAACTTTCTGAAAATTGACCTCGAATCAGGTAGGAATACCCGCTGAACTTAAGCATATC
>381284086; Propolis versicolor voucher ILLS:60497 18S ribosomal RNA gene, partial sequence; internal transcribed spacer 1, 5.8S ribosomal RNA gene, and internal transcribed spacer 2, complete sequence; and 28S ribosomal RNA gene, partial sequence
TCCGTAGGTGAACCTGCGGAAGGATCATTACCGAGTTCATGCCCTCACGGGTAGATCTCCCACCCTATGTCTATACACCTTTGTTGCTTTGGCGGGCCGTCGTTAGACTGCTGGCTTCGGCCGGTGCGTGCCCGCCAGAGGACCCAAAACACTGTGTTTAGTGTCGTCAGAGTACTATATAATAAGTGAAAACTTTCAACAACGGATCTCTTGGTTCTGGCATCGATGAAGAACGCAGCGAAATGCGATAAGTAATGTGAATTGCAGAATTCAGTGAATCATCGAATCTTTGAACGCACATTGCGCCCTTTGGTATTCCGAAGGGCATGCCTGTTCGAGCGTCATTATACCCATCAAGCTCTGCTTGGTATTGGAGGCTGCCTGTGGGCACCTCTCAAAGCCAGTGGCGGCGCCGCAGAGGCTCCTAGCGTAGTAATCTTCTCGCTACGGGGCTCCTGTGGTGGTGGCCATAACCGAAGTCTAGGCTTCTTCTGGTTGACCTCGGATCAGGTAGGGATACCCGCTGAACTTAAGCATATCAATAAGCGGAGGA
>4808135; Bispora sp. 5.8S rRNA gene and internal transcribed spacers 1 and 2 (ITS1, ITS2), strain CBS 335.97
ATCATTACCGAGTGAGGGCTCCGGCCCGACCTCCGACCCCAAACCTTCCAACCCCCTCGTACCTGGGGGGTGACCCGGCCGCGCGCCGGGGCCCCCACGGGACCTCTCCAACCCTGTCTTATCGAGCGTCTGAGCGTAAAAGCGAAATCAAACAAAACTTTCAACAACGGATCTCTTGGTTCTGGCATCGATGAAGAACGCAGCGAAATGCGATAAGTAATGTGAATTGCAGAATTCAGTGAATCATCGAATCTTTGAACGCACATTGCGCCCCTTGGTATTCCGGGGGGCATGCCTGTTCGAGCGTCATTACACCACTCCAGCCCGGCTGGGTATTGGGCGCCGCGGCGATCGCCGCGCGCCTCAAACGCCGTCCGGCCCGGCCGTCCGTCCCCGAGCGTTGCGGTACTTTGTTCAGTCGCTCGGTGGGTATGGGCGGCGGCGCGCCGTAAAACCTCCTTTCAGGTTGACC
>207560085; Coniolariella hispanica strain ATCC MYA-4453 18S ribosomal RNA gene, partial sequence; internal transcribed spacer 1, 5.8S ribosomal RNA gene, and internal transcribed spacer 2, complete sequence; and 28S ribosomal RNA gene, partial sequence
CCAGCGGAGGGATCATTAGAGAGTTGACCCAACTCCCCAAACCCCTGTGAACATACCGTACGTTGCCTCGGCGGGGGGGCGCTCCCCCGCCCGCCGGCGGCCCACGAAACTCTGCTTTGCCCTGAATCTCTGAAACGACAAACTAAATCAGTTAAAACTTTCAACAACGGATCTCTTGGTTCTGGCATCGATGAAGAACGCAGCGAAATGCGATACGTAGTGTGAATTGCAGAATTCAGTGAATCATCGAATCTTTGAACGCACATTGCGCCCGCTAGTATTCTGGCGGGCATGCCTGTTCGAGCGTCATTTCAACCCCTTAAGCCCCCGTTGCTTAGTGTTGGGAGCCCACGGCCACCCCGCCGTCGCTCCTCAAATCCAGTGGCGGAGCCGGTTCGCGCTCTAGGCGTAGTAGATTTTCTCCATCTCGCCTACGGCCGGGCCGGCCCTCCTGCCGTAAAAGAACCCCCCCTCCACAGAAGGTGACCTCGAATCAGGTAGGAATACCCGCTGAACTTAAGCATATCAAT
>357217039; Gibellula sp. NHJ 13158 18S ribosomal RNA gene, partial sequence; internal transcribed spacer 1, 5.8S ribosomal RNA gene, and internal transcribed spacer 2, complete sequence; and 28S ribosomal RNA gene, partial sequence
ATCATTACCGGGCCCCGACTCCCGCACCCCCATGCCAACCTACCTTTGTTGCCTCGGCGGACGATGTCGGTTCTTCTCACCGACGCGGCCGCCGTGGACCACGCAGACCCATAGCGTCACGGACGCCAGCAGCCCGTCTGAGCCCGCCGCGAGGCAGCGCAAAGCGAGTCAAAACTTTCAGCAACGGATCTCTTGGCTCTGGCATCGATGAAGAACGCAGCGAAATGCGATACGTAATGCGAATTGCAGAATCCAGTGAGCCATCGAATCTTTGAACGCACATTGCGCCCGGCAGCCACTCTGCCGGGCATGCCTGTTCGAGCGTCACCTCAGCCCTCGAGCCGCCGCCCTCCCAGGCGACGGCGCGGCGTTGGGGCGCGGCAGCTCCCCCTGCCGGCCCCGAAATGCAGCGGCGGCCCGCCCGCGGCGACCTGTGCGCAAAGTAGCCATACCTACGCACCGGGAGCCGGGCGGGACGAACCTCGCACCCTGCTCACCCGCAGGGTGAAGCTGCACAGGCTTCTGTGCAGCACACGTTGACCTCGGATC
>59323653; Lasioloma arachnoideum internal transcribed spacer 1, 5.8S ribosomal RNA gene, and internal transcribed spacer 2, complete sequence
CATTACCGAGAAACGGGGGCCTTCGGGCCCCCCGGGTCCCCGGGCCCGACCTCTCCACCCCCTGATTACCTTCTCCTGTTGCTTCGGCGGACCTTGGGGTCGTGCCCATGCCGCCGGGGGTCTCCCCCGGGGGTGCGTGTCCGCCGATGGCCCCCTTCCAAACCTGTCATTTCGGTGCTGTCTGAGTGGGAAGATCAAAATCAAGCAAAACTTTCAACAACGGATCTCTTGGTTCTGGCATCGATGAAGAACGCAGCGAAATGCGATAAGTAATGTGAATTGCAGAATTCAGTGAATCATCGAATCTTTGAACGCATATTGCGCCCCCTGGTATTCCGGGGGGCATGCCTGTCCGAGCGTCATTGCACCCCTCAAGCCTGGCTTGGTCTTGGGCCCCGTCCTCGGTGGACGCGCCCGAAAATCAGTGGCGAGCCGATGCGACTTCGGGCGATTAGTAGAACTGCAACCCGCCTTGGAAGCTCCGCACCGGGTCGGCCAGCAACCCGCACATTGACCGATTGACCTCGGATCA
>297305472; Pezoloma sp. NBRC 103659 genes for 18S rRNA, ITS1, 5.8S rRNA, ITS2, 28S rRNA, partial and complete sequence
TTTCCGTAGGTGAACCTGCGGAAGGATCATTACAGAGTTCGTGCCCTCGCGGGTAGCTCTCCCACCCTTGAACACTATACCTTGATTGCTTTGGCAGGCCGTGGCAACACCACGGGCCCCGGCTCGTGCGCGCCTGCCAGAGGGAACAAACTCGATTCTTAGTGATGTCTGAGTACTATATATATTAATAGTTAAAACTTTCAACAACGGATCTCTTGGTTCTGGCATCGATGAAGAACGCAGCGAAATGCGATAAGTAATGTGAATTGCAGAATTTAGTGAATCATCGAATCTTTGAACGCACATTGCGCCCCGTGGTATTCCGCGGGGCATGCCTGTTCGAGCGTCATAATGACCAATCAAGCCTCGGCTTGGTCTTGGGGCCTTGCGGTTTCGCATCCCCTAAACTCAGTGGCAGTGCGATCGAGCTCTGAGCGTAGTAATTCTTCTCGCTATAGAGTCTCGTTCGTTACCCGCCAGCAACCCCCGAAATTATTATTGGGTTGACCTCGGATCAGGTAGGGATACCCGCTGAACTTAA
>168983511; Haradamyces foliicola genes for ITS1, 5.8S rRNA, ITS2, complete sequence, strain: MAFF 411026
CAGAGTTCATGCCCGAAAGGGTAGACCTCCCACCCTTGTGTATTATTACTTTGTTGCTTTGGCGGGTCGCGCGTGTCTTATCCGCGCGCTCGCCAAAGGATATTAAAACTCTTTTTATTAATGTCGTCTGAGTACTATATAATAGTTAAAACTTTCAACAACGGATCTCTTGGTTCTGGCATCGATGAAGAACGCAGCGAAATGCGATAAGTAATGTGAATTGCAGAATTCAGTGAATCATCGAATCTTTGAACGCACATTGCGCCCCTTGGTATTCCGGGGGGCATGCCTGTTCGAGCGTCATTTCAACCCTCAAGCACAGCTTGGTATTGAGTCCATGTCAGTAATGGCAGGCTCTAAAATCAGTGGCGGCGCCGCTGGGTCCTGAACGTAGTAATATTTCTCGTTACAGGTTCTCGGTGTACTTCTGCCAAAACCCCAAATTTTTCTATGGT
>281399141; Xylomyces elegans strain SS1077 18S ribosomal RNA gene, partial sequence; internal transcribed spacer 1, 5.8S ribosomal RNA gene, and internal transcribed spacer 2, complete sequence; and 28S ribosomal RNA genes, partial sequence
GGAGCACGCCGGGTCTTTCAACCTTGCCTATGGATACCCGTTTGTCTTTTCCCTCGGCGGGCCCCTCGCGACCCGCCGGCGGGAAGATCCCGAAAACCTCTTGCAATAAGCATACAAATCTATCTGATCATGAACCCAATCGTTACAACTTTCAACAATGGATCTCTTGGTTCTGGCATCGATGAAGAACGCAGCGAAATGCGATAAGTAGTGTGAATTGCAGAATTCAGTGAATCATCGAATCTTTGAACGCACATTGCGCCCCTTGGTATTCCATGGGGCATGCCTGTTCGAGCGTCATTCGCACCCTCAAGCTCTGCTTGGTGTTGGGCGTCTGTCCCGCGGAACGCGCGGACTCGCCCCAAAGGCATTGGCAGCGGTCCCCGCCGGGGTTCCCCAACAGCGCAGCACTGTTCGCGCACCCGGGGACCGGCGCGGGTCCAGCGTCCACGAAGCCCGATTGCATCGCAATCTTTGACCT
>323145111; Leptographium gracile strain CMW12398 internal transcribed spacer 2 and large subunit ribosomal RNA gene, partial sequence
CGTGGTGTTGGGGCGTTCTGCGGCCAGGCCTGCGCCTAGCAGGCCTCCGCAGCCCCCGAAAGCCAGTGGCGGGCCGGCAGCGGGCTCCGAGCGCAGTAAGCAGCAGTGCCCTCGCTCTGGACGCCTCCGCCTGCGCCCTGCCCCAAATGACCGGCAGACGCAAGTCTGCCCCTCCTTCTCAAGGTTGACCTCGGATCAGGTAGGACTACCCGCTGAACTTAAGCATATCAATAAGCGGAGGAAAAGAAACCAACAGGGATTGCCCCAGTAACGGCGAGTGAAGCGGCAACAGCTCAGATTTGGAATCTGGCCCCCAGGGCCCGAGTTGTAATCTGGAGAGGATGCTTCTGGCGCGGCGCCTTCCGAGTTCCCTGGAACGGGACGCCGGAGAGGGTGAGAGCCCCGTACGGTTGGACGCCTAGCCTTTGTGAAGCTCCTTCGACGAGTCGAGTAGTTTGGGAATGCTGCTCAAAATGGGAGGTAAATTTCTTCTAAAGCTAAATACCGGCCAGAGACCGATAGCGCACAAGTAGAGTGATCGAAAGATGAAAAGCACTTTGAAAAGAGGG
>237507090; Allantophomopsis sp. T02 78 18S ribosomal RNA gene, partial sequence; internal transcribed spacer 1, 5.8S ribosomal RNA gene, and internal transcribed spacer 2, complete sequence; and 28S ribosomal RNA gene, partial sequence
CATTAATGAGATCATGCCCTTCGGGGTAGACCTCCCACCCTTTGTTTACAATACCTTTGTTGCTTTGGCGGCCCCGTCGCAAGACAACCGGCTCCGGCTGGTCAGCGGCCGCCAGAGGACCCAAAACTCATATTATCATTGTCGTCTGAGTACTATACAATAGTTAAAACTTTCAACAACGGATCTCTTGGTTCTGGCATCGATGAAGAACGCAGCGAAATGCGATAAGTAATGTGAATTGCAGAATTCAGTGAATCATCGAATCTTTGAACGCACATTGCGCCCCCTGGTATTCCGGGGGGCATGCCTGTTCGAGCGTCATTACAACCCTCAAGCTCTGCTTGGTATTGGGCGTCACCCCCGGGTGCGCCTTAAAATCAGTGGCGGTGCCGTCTGGCTTCAAGCGTAGTAATACTTCTCGCTTTGGAGTCCGGGCGAGCGTCCTGCCAAAACCCCCATATTTTTTTACTTTGACCTCGGAT
>33331928; Hyperphyscia adglutinata internal transcribed spacer 1, 5.8S ribosomal RNA gene, and internal transcribed spacer 2, complete sequence
TCGAGAGACGGGGTCTAACCGGCCCACACTCTTCACCCGTGTATACCTTATTTCTGTTGCTTTGGCGGGCCGTCGGGACCCTTGCGGGAGGTTCACACCCTCCTCGTGCCCGCCAGAAGCCCCATTAAACTCTGTATCAGTGTCGTTACAGAGTACAAACCAATAACTAAAACTTTCAACAACGGATCTCTTGGTTCCAGCATCGATGAAGAACGCAGCGAAATGCGAAAAGTAATGTGAATTGCAGAATTCCGTGAATCATCGAATCTTTGAACGCACATTGCGCCCCTTGGTATCCCGGGGGGCATGCCTGTTCGAGCGTCATTGCACCACTCAAGCCTTGCTTGGTATTGGGCGTCGCCTCCCGGGGCGAGCCCGGAACTCAGTGGCGGTCCAGCGAGACTTCAAGCGTAGCAAGATATTTCTATCCCGCTTTGGAAGCTCCCCGCTGCGTGCCGGCCAGACAACCCCAAATTTTTTCAATGG
>385881352; Hamigera avellanea strain HN06 18S ribosomal RNA gene, partial sequence; internal transcribed spacer 1, 5.8S ribosomal RNA gene, and internal transcribed spacer 2, complete sequence; and 28S ribosomal RNA gene, partial sequence
ATTTCCGTAGGTGAACCTGCGGAAGGATCATTACCGAGTGCGGGCCCTCTGGGTCCAACCTCCCACCCGTGTTTATCGTACCTTGTTGCTTCGGCGGGCCCGCCGTCAGGCCGCCGGGGGGCGTCTCGCCCCCGGGCCCGCGCCCGCCGAAGACACCATCGAACGCTGTCTGAAGGTTGCCGTCTGAGTCGATTATCAAATCGTTAAAACTTTCAACAACGGATCTCTTGGTTCCGGCATCGATGAAGAACGCAGCGAAATGCGATAAGTAATGTGAATTGCAGAATTCAGTGAATCATCGAGTCTTTGAACGCACATTGCGCCCCCTGGTATTCCGGGGGGCATGCCTGTCCGAGCGTCATTGCTGCCCTCAAGCCCGGCTTGTGTGTTGGGTCGCCGTCCCCCCGGGGACGGGCCCGAAAGGCAGCGGCGGCACCGCGTCCGGTCCTCGAGCGTATGGGGCTTCGTCACCCGCTCTGCAGGTCCGGCCGGCTGCTGGCCGACAACCTTTTTTTTTTTTTTTATCCAGGTTGACCTCGGATCAGGTAGGGATACCCGCTGAACTTAAGCATATCAATAAGCGGAGGA
>37812482; Pilidiella eucalyptorum strain STE-U 3905 18S ribosomal RNA gene, partial sequence; internal transcribed spacer 1, 5.8S ribosomal RNA gene, and internal transcribed spacer 2, complete sequence; and 28S ribosomal RNA gene, partial sequence
AGGATCATTGCTGGAACTGTGTCCGCAAGGACACAACCCCAGATACCCTATGTGAACTTATACCTTTGAATCGTTGCCTCGGCGTTAAGCTGGGGGCTTCTAGAAGCCCTCCCGTATTCTTTCGAGAACACGGAGCAAGCCCGCCGGCGGCCTATTAAACTCTGTTTTTATTACGTATCTCTTCTGAGTTATTCAAAACAAAATGAATCAAAACTTTCAACAACGGATCTCTTGGTTCTGGCATCGATGAAGAACGCAGCGAAATGCGATAAGTAATGTGAATTGCAGAATTCAGTGAATCATCGAATCTTTGAACGCACATTGCGCCCGCTGGTATTCCAGCGGGCATGCCTGTTCGAGCGTCATTTCACCCCTCAAGCCTAGCTTGGTGTTGGAGCACTACCGCGTCACAGTGGTAGGCTCTGAAATTCAGTGGCGGGCTCGCTAAGACTCTGAGCGTAGTAGTTAATCACCTCGCTTTGGAAGAATTAGCGGTGCTCTTGCCGTAAAACCCCCAACTTCTGAATTTTGACCTCGGATCAGGTAGGAATACCCGCTGAACTTAAGCATATC
>59323644; Byssolecania variabilis internal transcribed spacer 1, 5.8S ribosomal RNA gene, and internal transcribed spacer 2, complete sequence
CATTAAAGAGAGGGGTTCACGCCCCCGGGGCTCCGGCCTCGATCCTCTACCCGTGATTACATTCTTTGTTGCTTTGGCGGGCCTTGGTCCAGGCCACGCCGGCGGGACACCCCGCGGGCGAGTGCCCGCCAAAGGGTTTTACATTCTATTTTCTGTGACGTCTGAGGCATATACAAATCAAGCAAAACTTTCAACAACGGATCTCTTGGTTCTGGCATCGATGAAGAACGCAGCGAAATGCGATAAGTAATGTGAATTGCAGAATTCAGTGAATCATCGAATCTTTGAACGCACATTGCGCCCCTTGGTATTCCGGGGGGCATGCCTGTCCGAGCGTCATTGCACCTCTCAAGCGTAGCTTGGTGTTGGGCGGCCGTCTGTCACCAGGCGCCCCCGAAAACGATTGGCAGTCCGGGTCGACTTTGGGCGTAGTAAATTTCTCCCGCTCTGAAGGTCTCCCCCGGGTCCGGCCAGAACCCCCAATTCTCCCAGAATTGACCTCGGATCA
>339739850; Geejayessia celtidicola culture-collection CBS:125481 18S ribosomal RNA gene, partial sequence; internal transcribed spacer 1, 5.8S ribosomal RNA gene, and internal transcribed spacer 2, complete sequence; and 28S ribosomal RNA gene, partial sequence
GTCGTAACAAGGTCTCCGTTGGTGAACCAGCGGAGGGATCATTACCGAGTTTACAACTCCCAAACCCCTGTGAACATACCAATTGTTGCCTCGGCGGGACCCGTCTTGCCCCGTAAAACGGGCCGGCCCGCCAGAGGAAAACCAAACCCTACTGTCTTTATGTGTATCTTCTGAGTGACACAAGCAAATAAATCAAAACTTTCAACAACGGATCTCTTGGTTCTGGCATCGATGAAGAACGCAGCGAAATGCGATAAGTAATGTGAATTGCAGAATTCAGTGAATCATCGAATCTTTGAACGCACATTGCGCCCGCCAGTACTCTGGCGGGCATGCCTGTTCGAGCGTCATTTCAACCCTCAAGCCCCCGGGCTTGGTGCTGGGGATCGGCGAGGGCCCGCAAGGGCCGCGCCGGCCCCGAAATCTAGTGGCGGTCTCGCTGTAGACTCCATTGCGTAGTAGCAACACCTCGCAACTGGAACGCGGCGCGGCTAAGCCGTTAAACCCCCAACTTTTCTGAATGTTGACCTCGGATCAGGTAGGAATACCCGCTGAACTTAAGCATATCAATA
>119167428; Cornicularia normoerica internal transcribed spacer 1, 5.8S ribosomal RNA gene, and internal transcribed spacer 2, complete sequence
CCGAGAGAGGGGCTTCGCGCTCCCGGGGGCCTCGGCCTTCAACTCTTCACCCGATGTCTACATATACAGTTGCTTTGGCGGGCCTCGGGGGCTTTCCCGCGCTGGCCTCCGGGCCGGCGAGCGCCCGTCGGAGGCCTATACGATTCCGATTAATTGATGTCGTCCGAGCTTTTGACACACAATAGCGAAAACTTTCAACAACGGATCTCTTGGTTCCAGCATCGATGAAGAACGCAGCGAAATGCGATAACTAATGTGAATTGCAGAATTCAGTGAATCATCGAATCTTTGAACGCACATTGCGCCCCTCGGCATTCCGGGGGGCATGCCTGTCCGAGCGTCATTACACCCCTCAAGCGTTGTTGCTTGGTATTGGGCCCTCGCCCCCGCGGCGTGCCCGAAAAGCAGTGGCGGTCCGGGGCGACTTTCAGCGCAGTTAGTTATCCCGCTTCGAGAGTTCGCCCCGGGGCCGGCCAGACAACCCGATCCGTGTTGAT
>67937776; Anzia colpota voucher Hur 041492 small subunit ribosomal RNA gene, partial sequence; internal transcribed spacer 1, 5.8S ribosomal RNA gene, and internal transcribed spacer 2, complete sequence; and large subunit ribosomal RNA gene, partial sequence
TAAGGTGAACCTGCGGAAGGATCATTATCGAGAAGGGGTCTTGCGCTCCGGGGGGCTTCCGGCCCCCCACTCCTCACCCTTGTGTACTTACCTCTGTTGCTTTGACGGACCCCGGGGGACACCCCGGCGCCGGCTTTCGGGCCCGCGAGCGCCCGTCAGAGGCCCATTCAATTCTGTTGATTAGTGAGTCCGAGCCCGCATAAGAGAATAACAAAAACTTTCAACAACGGATCTCTTGGTTCCAGCATCGATGAAGAACGCAGCGAAATGCGATAACTAATGTGAATTGCAGAATTCAGTGAATCATCGAGTCTTTGAACGCACATTGCGCCCCTCGGCATTCCGGGGGGCATGCCTGTTCGAGCGTCATTGCACCCCTCAAGCCTCGCTTGGTATTGGGTCTTCGCCCCCTGGGCGTGCCCGAAATTCAGTGGCGGTCCGGGGCGACTTTGAGCGTAGTAACTTATCATTTCGCTTTAAGAGGCCGCCCGTGACTTGCCGGACAACCCCAGACCCTTCAAGAATTGACCTCGGATCAGGGTAGGGATACCCGCTGAACTTAAGCATATCAATAAGCGGAGGACAAGAAACCAACGGGGATTGCCTCAGTAACGGCGAGTGAAGCG
>295388430; Phialophora sp. 38 YS-2010 internal transcribed spacer 1, partial sequence; 5.8S ribosomal RNA gene, complete sequence; and internal transcribed spacer 2, partial sequence
CAGAGTTGAAAAACTCCAACCCCTGTGAACCTACCTTTACTGTTGCTTCGGCGGACGATGGCCCCCCGGGCCGGAAGCCGCCGGAGGTTACAAACCCTGAATTTTAGTGTATCTCTGAGTACAAAAACGAAATAATTAAAACTTTCAACAACGGATCTCTTGGTTCTGGCATCGATGAAGAACGCAGCGAAATGCGATAAGTAATGTGAATTGCAGAATTCAGTGAATCATCGAATCTTTGAACGCACATTGCGCCCGCCGGTATTCCGGCGGGCATGCCTGTCCGAGCGTCATTTCACCACTCAAGCCCAGCTTGGCGTTGGGGCACCCGGCCGCCTGGCGGTC
>117585045; Plectophomella sp. FMR 8713 18S rRNA gene (partial), 5.8S rRNA gene, ITS1 and ITS2, strain FMR 8713
CAAGTTCGTAGGAACTGGGAAGATCATACCAGAAGGATCGCGAGGCGCCTGAGAGGGGTAGGACACCTAACTCGCTCGATCGGTTGGACCTGTACCCACAATAGCAAGTGAGAGCCAGTCTCTCCAGGGGGGCTTTCGGCGGCTCTGCAGCCGTCTGCCCATAGACGGGTCCTTCCCTTTAGGCGGGGCTTCTCTCGACGTCCTCGCTTTCCACAACCTTCAACCCTTGATTACCCTAGCCTTTGTTGCCTCGGCGGGTCCGCCCGCCAGAGGACACAACCTAAACTACTGTTGTAAACGGCGAAGTCTGAGCTACAAAGCAATTGTTTAAAACTTTCAACAACGGATCTCTTGGTTCTGGCATCGATGAAGAACGCAGCGAAATGCGATAAGTAGTGTGAATTGCAGAATTCAGTGAATCATCGAATCTTTGAACGCACATTGCGCCCTTTGGCATCCCGAAAGGGCATGCCTGTTCGAGCGTCATTTCACCAATCAAGCCTGGCTTGGTGTTGGGTGCCGTCCCGCCTCCCGCGCGCGGACGCTCCCTAAAATCATCGGCGGTGCAGCACCGGCTTCGAGCGCAGCAGATGTTCGCTCTGTGGGCCCGGTGCGGCAGCGGCCGCGACGACAACCTCTAGGTTTGACC
>68033884; Septoria betulae strain bpop01.01 18S ribosomal RNA gene, partial sequence; internal transcribed spacer 1 and 5.8S ribosomal RNA gene, complete sequence; and internal transcribed spacer 2, partial sequence
CATTACTGAGTGAGGGCCCTCGGGCTCGACCTCCCACCCTTTGTGAACACAACTTGTTGCTTCGGGGGCGACCCTGCCGTTCGCGCGGCGAGCGCCCCCGGAGGCCTTCAAACACTGCATCATTGCGTCGGAGTTTAAGCAAATTAAACAAAACTTTCAACAACGGATCTCTTGGTTCTGGCATCGATGAAGAACGCAGCGAAATGCGATAAGTAATGTGAATTGCAGAATTCAGTGAATCATCGAATCTTTGAACGCACATTGCGCCCTCTGGTATTCCGGAGGGCATGCCTGTTCGAGCGTCATTTCACCACTCAAGCCTGGCTTGGTATTGGGCGCCGCGGTGTTCCGCGCGCCTCAAAGTCTCCGGCTGAGCTGTCCGTCTCCAAGCGTTGTGATTTCATTAATCGCTCTGGAGCGCGGGCGGCCGCGGCCGTTAAATCTTTCACAAGG
>2408162; Pachyella clypeata SA 363 18S ribosomal RNA gene, partial sequence and internal transcribed spacer 1
GTCCAGGAGCGTCGGCAACGACATCTCCAGGTGCTGGAAAGTTGGTCAAACTTGGTCATTTAGAGGAAGTAAAAGTCGTAACAAGGTTTCCGTAGGTGAACCTGCGGAAGGATCATTAATGAAAATGCTATTTTCATAGCCCTATCAATACCCCTTTGTTGACTTACCATGTTGCTTCCACTGGACGTTGAAGCTCGTCATGAGTGAGCCCTCTGGCTTTATGTGTTTTTGCACTTGCCCGGGAGTTGCCAGTGGATAGACCCCACAACAACTTGAAGAAAACCAAGTGTCTGACCCATATATATCAATATGATAAA
>290760137; Phialosimplex caninus strain UAMH 10738 18S ribosomal RNA gene, partial sequence; internal transcribed spacer 1, 5.8S ribosomal RNA gene, and internal transcribed spacer 2, complete sequence; and 28S ribosomal RNA gene, partial sequence
AAGTCGTAACAAGGTTTCCGTAGGTGAACCTGCGGAAGGATCATTAACGAGTGCGGCCCCTCCGGGGTGCCACCCTCCCACCCGTGTCTATCGTACCACGTTGCTTCGGCGGGACCGCCCCTATCCGTAGGGGCCGTCGGGAGCCTCGCTCCGGGCGTGCGCCCGCCGAAGACCCCACGAACGCTGTCTGAAGACTGCCGTCTGAGTGGATTATCGAATCAGTTAAAACTTTCAACAACGGATCTCTTGGTTCCGGCATCGATGAAGAACGCAGCGAACTGCGATAAGTAGTGTGAATTGCAGAATTCAGTGAATCATCGAGTCTTTGAACGCACATTGCGCCCCTTGGTATTCCGAGGGGCATGCCTGTCCGAGCGTCATTGCTACCCTCAAGCGCGGCTTGTGTGTTGGGCCGACGTCCGCCCCGTTCGGGGGGGACGGGCCCGAAAGGCAGCGGCGGCACCGCGACCGGTCTTCGAGCGTATGGGGCTCTGTCACCCGCTCCGTGGGACCGGCCGGCGCCTGCCTGGCAACCATCTTTTTATGTGACCTCGGATCAGGTAGGGATACCCGCTGAACTTAAGCATATCAATAAGCG
>108864742; Discosia sp. FIHB 571 internal transcribed spacer 1, partial sequence; 5.8S ribosomal RNA gene and internal transcribed spacer 2, complete sequence; and 28S ribosomal RNA gene, partial sequence
AACCCATGTGAACTTACCATTTGTTGCCTCGGCAGAGCCTACCTGGTACCTGTTCGGAGAAGCTACCCTGTAGCTACCCTGTAACGGACTACCCTGTAACGTCCTGCCGGTGGACTTTTAAACTCTTGTTATTTTATAGTAATCTGAGCGTCTTATTTTAATAAGTCAAAAATTTTCAACAACGGATCTCTTGGTTCTGGCATCGATGAAGAACGCAGCGAAATGCGATAAGTAATGTGAATTGCAGAATTCAGTGAATCATCGAATCTTTGAACGCACATTGCGCCCATTAGTATTCTAGTGGGCATGCCTGTTCGAAGGGTCATTTCAACCCTTAAGCCTAGCTTAGTGTTGGGAATCTACTGTATTGTAGTTCCTGAAATACAACGGCGGATCTGTAATATCCTCTGAGCGTAGTAATTTTTTTCTCGCTTTGGTTAGGTGTTGCAGCTCTCAGCCGCTAAACCCCCCAATTTTAATGGTGACCTCGGATCAG
>4090391; Beauveria caledonica 5.8S rRNA gene and internal transcribed spacers I and II
GGGATCATTACCGAGTTTTCAACTCCCAAACCCTTTTGTGAACCTACCTATCGTTGCTTCGGCGGTCTCGCCCCAGCCCGGACGCGGACTGGACCAGCGGCCGCCGGGGACCCTCAAAGCTCTTGTATTACCAGCATGTTCTGAATACGCCGCAAGGCAAAACAAAATTAAAACTTTCAACAACGGATCTCTTGGCTCTGGCATCGATGAAGAGCGCAGCGAAACGCGATAAGTAATGTGAATTGCAGAATCCAGTGAATCATCGAATCTTTGAGCGCACATTGCGCCCGCCAGCATTCTGGCGGGCATGCCTGTTCGAGCGTCATTACAACACTCGACTTCCTGGGCCCAGCCCGTGGAAGTCGGCATTGGGGATCGGCAGCACACCGCCGGCCCTGAAATGGAGTGGCGGCCCGTCCGCGGCGACCTCTGCGTAGTAATTCAACTCGCACTGGAACCCCGACGCGGCCACGCGTAAAACACCCAACTTCTGAACGTTGACCTCGAATCAGGTAGGACTACCCTGTGAACTTAAGCATAT
>4808317; Phaeosclera dematioides 5.8S rRNA gene and internal transcribed spacers 1 and 2 (ITS1, ITS2), strain CBS 157.81
ATCATTAATGAGTGAGGGTCCTCACCGGCCCGACCTCCAACCCTTTGTCGTTTAAACAAAAACCCTTGTTGCTTTGGCGGTGCCGTCCGCCGGCCGGCCCTCTGTGGCCCTAGGCCGGGCGCCCGCCGGGGTGAAACCAAACTCTTGCGATGCAACCATACGTCCGAGTAACCGATAAATCAATCAAAACTTTCAACAACGGATCTCTTGGTTCTGGCATCGATGAAGAACGCAGCGAAATGCGATAAGTAATGTGAATTGCAGAATTCAGTGAATCATCGAATCTTTGAACGCACATTGCGCCCCTTGGTATTCCGGGGGGCATGCCTGTTCGAGCGTCATTACACCAATCAAGCTCTGCTTGGAGTTAGGTCTTCGTCCCCCGTCAGGGCGGGCGTGCCTCAAAACATTCGGCGAAGTCACACCGGCTTTGGGCGTAGTAGAATCTTCAAAACGTCTAATGTGGCCGGGCGGGTCTTCTGCCGTCAAACCGCAAACATTTACCAGGTTGACCT
>357217014; Aschersonia cf. badia BCC 7016 internal transcribed spacer 1, 5.8S ribosomal RNA gene, and internal transcribed spacer 2, complete sequence; and 28S ribosomal RNA gene, partial sequence
AGTCTCGCACCTCCCACCCCCCTGTGAACCGCTACCCAGAACGTTGCCTCGGCGGGCTCGCACCCGCCGGAGGACACCCAAAAACTCTTCTCCAGCGGTCCTCGCCGAAGCCACCCCCCTGAAGGGCGGGCGGCAGCGGGGGCCCCTCCCTCTGAGTGGACATCCATCTCCCCGGCGCCTCGCCGGGAAAATGAATCAAAACTTTCAACAACGGATCTCTTGGCTCTGGCATCGATGAAGAACGCAGCGAAATGCGATAAGTAATGTGAATTGCAGAATTCAGTGAATCATCGAATCTTTGAACGCACATTGCGCCCGCCAGCACTCTGGCGGGCATGCCTGTTCGAGCGTCATTTCACCCCTCAGGCGCCCCCCTGGCGCCTGGTGTTGGGGACCGGCCGCGCCCCCCAGCGCGCGCCGCCCCCGAAACGCATCGGCGGCCTCGCCCGCGTCCCTCCCCCTGCGCAGTAGCGACGCTCGCATCGGGAGCGCGGCGGCGGCCACTGCCGTGAAAACCCCGGGGCCACCGCGTGTGGCCCCCCCAAGAGTTGACCTCGA
>85681145; Troposporella fumosa 18S ribosomal RNA gene, partial sequence; internal transcribed spacer 1, 5.8S ribosomal RNA gene, and internal transcribed spacer 2, complete sequence; and 28S ribosomal RNA gene, partial sequence
GGTCATTTAGAGGAAGTAAAAGTCGTAACAAGGTTTCCGTAGGTGAACCTGCGGAAGGATCATTACTGGGTTCAGGACCTCGCGTCCACTCACCCGCCCTTTGTCATGAGACGCGCAAGCAACTCACATCGTTTCGGCTCCTGGCTCTCGGGCACCCCCGCTATTAACTTGGAGGGGTACTGTCTGTTAGTCGCGGGTCGGCATTGCAAACCCACGCGGATTACTGAAGTCTGATACAAATTTTAAACGAAATTAAAACTTTCAACAACGGATCTCTTGGTTCTGGCAACGATGAAGAACGCAGCGAAATGCGATAATTAATGTGAATTGCAGAATTCAGTGAATCATCGAATCTTTGAACGCACATTGCGCCTCCTGGTATTCCGGGAGGCACGCCTGTCCGAGCGCCATTACACCCCCCAAGCCTTGCTTGATGTTGGGCCATGACGCGCTGTCAAGCCCCAAACCTCTAGGCGCCCCCCATCGGCCGCGAGCGTAGCAAGAATTTTTTTCCCTCGCTTCGTGTATCCGGTGGGTGGGTCGCCGATTGACCCCTAAATTTTACAAGGTTTGGCCTCGGATCAGGCGGGGATACCCGCTGAACTTAAGCATATCAATAAGCGGAGGAAAAGAAACCAACAGGGATTGCCCCAGTAACGGCGAGTGAAGCGGCATCAGCTCAAA
>336478237; Phaeocytostroma sacchari 18S rRNA gene (partial), 5.8S rRNA gene, 28S rRNA gene (partial), ITS1 and ITS2, strain CBS:275.34
TTTGTACACACCGCCCGTCGCTACTACCGATTGAATGGTTCAGTGAGGCTTTCGGACTGGCCCAGGGAGGTCGGCAACGACCACCCAGGGCCGGAAAGTTATCCAAACTCGATCATTTAGAGGAAGTAAAAGTCGTAACAAGGTCTCCGTTGGTGAACCAGCGGAGGGATCATTGCTGGAACGCGCCCCAGGCGCACCCAGAAACCCTTTGTGAACTTATACCTTACTGTTGCCTCGGCGCAGGCCGGCCCCCCTCCCCGGGGGGCCCCTCGGAGACGAGGAGCAGGCCCGCCGGCGGCCAAGTTTTAAAACTCTTGTTTTTATACCGAAACTCTGAGCATACAAACACAAATGAATCAAAACTTTCAACAACGGATCTCTTGGTTCTGGCATCGATGAAGAACGCAGCGAAATGCGATAAGTAATGTGAATTGCAGAATTCAGTGAATCATCGAATCTTTGAACGCATATTGCGCCCCCTGGTATTCCGGGGGGCATGCCTGTTCGAGCGTCATTTCAACCCTCAAGCCTGGCTTGGTGTTGGGGCGCTGCCCTCGCAAGAGGGCAGGCCCTGAAATTCAGTGGCGGGCTCGCCCAGGACCCCGAGCGCAGTAGTTAAACCCTCGCTCTGGAAGGCCCTGGCGGTGCCCTGCCGTTAAACCCCCCAACTTCTGAAAGTTTGACCTCGGATCAGGTAGGAATACCCGCTGAACTTAAGCATATCAATAAGCGGAGGA
>222353463; Xanthomendoza novozelandica partial 18S rRNA gene, ITS1, 5.8S rRNA gene, ITS2 and partial 28S rRNA gene, specimen voucher R. Honegger (Z+ZT) 50t1
GGATCATTACTGAGAGAGGGACTTCGTGCCCTGCGGGGTCTCGGCCCCGCACCTCTTCAACCCTATGTCTATCTATCTTCGTTGCTTTGGCGAGTGCCGGGGCTCTCTGCTCCGGCCCTGATTTCCGTCAGCGAGTCCTCGCCAGAGACCTATCCACATACTTTTTCCTAACCGTCGGAGTAAACCAAACCAATTAATTAAAACTTTCAACAACGGATCTCTTGGTTCTGGCATCGATGAAGAACGCAGCGAAATGCGATAAGTAATGTGAATTGCAGAATTCAGTGAATCATCGAATCTTTGAACGCACATTGCGCCCCTTGGTATTCCGAGGGGTATGCCTGTTCGAGCGTCATTGCAACCCTCAAGCATTGCTTGGTATTGGGCCCTCGTCCTCTCTGGAGGACGTGCCCGAAAAATAGTGGCGGTCCAGACGGACTTCAAGCGCAGTAGAATCTTTTTCGCTTTGGAAGTTCGGCCGGATCATTACGGATCATTACGGATCATTACGGATCATTACGGATCATTACTGATTGAC
>75857917; Macrohilum eucalypti strain CPC 10945 18S ribosomal RNA gene, partial sequence; internal transcribed spacer 1, 5.8S ribosomal RNA gene, and internal transcribed spacer 2, complete sequence; and 28S ribosomal RNA gene, partial sequence
AGGGATCATTGCTGGAAGTGCCCGAAAGGCACGCCCAGATACCCTTTGTGAACCTATACCTACTGTCGTTGCCTCGGTGCGGCCGGCCTCCGCCTGACGGAGGCCCCTCCCGGTCCTGCACCAGGAGGAGCAAGCCCGCCGGCGGCCCCTTGAACCTTCTGTATCTTATCAGTGGTACCTCTGAGTAATGCTTCTAAAATAAGTTAAAACTTTCAACAACGGATCTCTTGGTTCTGGCATCGATGAAGAACGCAGCGAAATGCGATAAGTAATGTGAATTGCAGAATTCAGTGAATCATCGAATCTTTGAACGCACATTGCGCCCCCTGGTATTCCGGGGGGCATGCCTGTTCGAGCGTCATTTCAACCCTCAAGCCCAGCTTGGTGCTGGGGCACTGCCCGTGGCGGGAAACCGCCGGCGGCAGGCCCTGAAATCTAGTGGCGAGCCCGCCAGGACTCCGAGCGCAGTAGTGTAAACCCTCGCTCTGGATCGTACTGGCGCGGCCCTGCCGTTAAACCCCCCAATACAAACAATGGTTGACCTCGGATCAGGTAGGTA
>116804999; Helicodendron luteoalbum culture-collection ICMP:15709 internal transcribed spacer 1, partial sequence; 5.8S ribosomal RNA gene, complete sequence; and internal transcribed spacer 2, partial sequence
CTGCGGAAGGATCATTACAGAGAACCTGCCCTTAACTGGGTAGATCTCCCACCCTTGAATAACATACATTGTTGCTTTGGCGAGCGCTTCGGCGTGCGCCAGAGGACCCTAAACTCTTGTTTATAGTGTCGTCTGAGTACTATATAATAGTTAAAACTTTCAACAACGGATCTCTTGGTTCTGGCATCGATGAAGAACGCAGCGAAATGCGATAAGTAATGTGAATTGCAGAATTCAGTGAATCATCGAATCTTTGAACGCACATTGCGCCCCTTGGTATTCCGGGGGGCATGCCTGTTCGAGCGTCATTATAACCCCTCAAGCTCAGCTTGGTGTTGGGGCCTGCCTACTGGCAGCCCTTAAAATCAGTGGCGGCGCCATCTGGCTCTAAGCGTAGTAATTTCTCTCGCTATAGGGTCCCGGTGGACGTTTGCCAACAACCCCCAACTTTCTATGGTTGACCTCGGATCAGGTAGGGATACCCGCTGAACTTAAGCATATCA
>189308438; Trimmatothele perquisita isolate T560 18S ribosomal RNA gene, partial sequence; internal transcribed spacer 1 and 5.8S ribosomal RNA gene, complete sequence; and internal transcribed spacer 2, partial sequence
CATTATCGAGTGAGGGTCCTCTGGGCCCCATCTCCAACCCGTGTCTATGTCACCATGTTGCTTTGGCGGGCCCGTCTTGAACTGGACCGCTGGGGACTCGCTCCCTGGCCCGCGCCCGCCGTTAGCCCCCACAAATCCTTCCAACAGTGCAGTCTAAGGGTAAACATAATGAGTAAAACTTTCAACAACGGATCTCTTGGTTCTGGCATCGATGAAGAACGCAGCGAAATGCGATAAGTAATGCGAATTGCAGAATTCCGTGAGTCATCGAATCTTTGAACGCATATTGCGCCCTTTGGTACTCCGAAGGGCATGCCTGTTCGAGCGTCATTATCAACCCTCAAGCCTAGCTTGCTATTGGGCCTCACCGTCGGCAATGACGGCGGACCCCAAAGACAATGGCAGAGTCCCGTGGACCCTGGACGCAGCGAGCTCCTCAGCACGCGTCTCAGCGGTTCTCGGGCTCAGTCTTGCTTTTATTTACCAGGTTGACCTCGGATCAGGTAGGGATACCCGCTGAACTTAAGCATA
>237930354; Pilidium concavum strain SDAU08-65 18S ribosomal RNA gene, partial sequence; internal transcribed spacer 1, 5.8S ribosomal RNA gene, and internal transcribed spacer 2, complete sequence; and 28S ribosomal RNA gene, partial sequence
GCCGTAGGTGAACCTGCGGAGGGATCATTACCGAGTTGTGGAAACACAATCTCCCTTTCTTGTTGTTTGACCGGTTGCCTTGCCTTCGGGCAGGATTATTCTGAATCAGTGTCGTCTGAGTACTTTTATAATACTATAAAACTTTCAACAACGGATCTCTTGGTTCTGGCATCGATGAAGAACGCAGCGAAATGCGATAAGTAATGTGAATTGCAGACACCGTGAATCATCGAATCTTTGAACGCACATTGCGCCCTTTGGTATTCCGAAGGGCATGCCTGTTCGAGCGTCATTACACTATTCTTCGGAGTATTGACAGTGGCTTACGCCTTGTCTAAAACCCTTGGTGGTAACTATCAATCACGCATAGTAATCTCTGCGAAGGTGGATAGGTAAACACTGAAAACTTCTTGTTTGACCTCGGATCAGGTAGGGATACCCGCTGAACTTAAGCATATCAATAAGCGGAGGC
>6684267; Protoparmelia sp. BCC-Lich 12261 18S ribosomal RNA gene, partial sequence; internal transcribed spacer 1, 5.8S ribosomal RNA gene and internal transcribed spacer 2, complete sequence; and 28S ribosomal RNA gene, partial sequence
CATTACTGAGAGGGGGCTCCGCGCTCTAGGGGCTTCGGCCCCGTACTCTTCACCTCTGTGTCTACCTACCTTTGTTGCTTTGGCGGGCCTTGATGTCTCGGTTCGTTAGCGCCCGTCAGAGGTCCATTCACTTCAGTCTATGCATTGACGTCCGACTACAAAACACAATAGTTAAAAATACTTTCAACAACGGATCTCTTGGTTCCAGCATCGATGAAGTAACGCAGCGAAATGCGATAAGTAATGTGAATTGCAGAATTCATTTAATCATCGAATCTTTGAACGCACATTGCGCCCCTTGGTATTCCGGGGGGCATGCCTGTTCGAGCGTCATTGCTCCCCTCAAGCACAGCTTGGTATTGAGCTCCGCCCCCGCGGCGGGCCCGAAAAACATTGGCGGCGCGTAACTCAAGCGTAGTAAATTTCAATCTCCCGCTTTGGAAGTAGAGTAGTGGCCGCGCCAGACAACCCCCCATATTTTAAAGATTGACCTCGGATCAGGTAGGGTACCCGCTGAACT
>145206981; Aschersonia turbinata isolate ROKI CUL1 18S ribosomal RNA gene, partial sequence; internal transcribed spacer 1, 5.8S ribosomal RNA gene, and internal transcribed spacer 2, complete sequence; and 28S ribosomal RNA gene, partial sequence
TCTTGGTCCATTTAGAGGAAGTAAAAGTCGTAACAAGGTCTCCGTTGGTGAACCAGCGGAGGGATCATTACTGAGTTTGCCCGGCTCAATCAACCCCTGCGAACCTATACCGTACGTTGCTTCGGCGGGCCTGTCCCTGGAGCGTGGCATGGCGGATCCCCCCCCAGGGGAGGGCGGCACTGGTCGCCCACCCCCTGGCGGTGTGTCCCCCGCCGCGCCCCCCGGGACCCTGCCCGGCCCGCCGGTCGAAACCCCCCGAACAGCCTGAGAGGCGAAGTTTTTCTGAGTCTTTAGTGGGAACGAGTCAAAACTTTCAACAATGGATCTCTTGGTTCTGGCATCGATGAAGAACGCAGCGAAATGCGATAAGTAATGTGAATTGCAGAATTCAGTGAATCATCGAATCTTTGAACGCACATTGCGCCCGCCAGCACTCTGGCGGGCATGCCTGTCCGAGCGTCGTCACACCCCTCAAGCCCCCCCGCGCTTGGTGTTGGGGACCGGCCGCCCGCGCCCCCTCGCTCGCCGAGGGACGGGGCGGCCGCCCCCTAAATCGATCGGCGGCGGCGTCGCGGCCACCCTCTGCGTAGTAGTTAGCACACCAGCATCACCTCGCACCGGGAGCTCGGCGCCGCCACGGCCGTAAAACCCCCCAAACTTTCTCATGAGTTGACCTCGGATCAGGTAGGGATGCCCGCTGAACTTAAGCATATCAA
>294861988; Eupenicillium meridianum culture-collection CBS:443.75 internal transcribed spacer 1, 5.8S ribosomal RNA gene, and internal transcribed spacer 2, complete sequence; and 28S ribosomal RNA gene, partial sequence
AGGATCATTACCGAGTGAGGGCCCTCTGGGTCCAACCTCCCACCCGTGTTTATCGTACCTTGTTGCTTCGGCGGGCCCGCCGTCATGGCCGCCGGGGGGCACTCGCCCCCGGGCCCGCGCCCGCCGAAGACACCATTGAACTCTGTCTGAAGATTGCAGTCTGAGCGATTAGCTAAATCAGTTAAAACTTTCAACAACGGATCTCTTGGTTCCGGCATCGATGAAGAACGCAGCGAAATGCGATAAGTAATGTGAATTGCAGAATTCAGTGAATCATCGAGTCTTTGAACGCACATTGCGCCCCCTGGTATTCCGGGGGGCATGCCTGTCCGAGCGTCATTGCTGCCCTCAAGCACGGCTTGTGTGTTGGGCCCCCGCCCCCCGGTTCCGGGGGGCGGGCCCGAAAGGCAGCGGCGGCACCGCGTCCGGTCCTCGAGCGTATGGGGCTTCGTCACCCGCTCTGTAGGCCCGGCCGGCGCCCGCCGGCGACTCCAATCAATCTTTCCAGGTTGACCTCGGATCAGGTAGGGATACCCGCTGAACTTAA
>74038512; Thysanophora penicillioides genes for 18S rRNA, ITS1, 5.8S rRNA, ITS2, 28S rRNA, partial and complete sequence, strain:WCN1225
CTCGGTCATTTAGAGGAAGTAAAAGTCGTAACAAGGTTTCCGTAGGTGAACCTGCGGAAGGATCATTACTGAGTCTATGCTCGTCAGAGCTAACCTCCCACCCGTGTCTATTACATCTTGTTGCTTCGGCGGCATCCGTGCCGCCGAGGACGCCATTTGAACTCTGTTTTATAATGCAGTCTGAGAACATAACTTAATTAGTTAAAACTTTCAACAACGGATCTCTTGGTTCCGGTATCGATGAAGAACGCAGCGAAATGCGATAAATAATGTGAATTGCAGAATTCAGTGAATCATCGAGTCTTTGAACGCACATTGCGCCCCCTGGTATTCCGGGGGGCATGCCTGTCCGAGCGTCATTGCTGCCCTCAAGCCCGGCTTGTGTGTTGGGTCCTCGTCCCTAGGGACGGGCCCGAAAGGCAATGGCAGTACCGCGTCCGGTCCTCGAGCGTATGGGGCTTTGTCACCCGCTCTGTAGGCCCGGCCGGCGCTTCGCCGACCAACCCAAAAACTATTTTTTCAGGTTGACCTCGGATCAGGTAGGGATACCCGCTGAACTTAAGCATATCAATAAGCGGAGGAAAAGAAACCAACAGGGATTGCCT
>257358083; Delphinella abietis strain 10669 18S ribosomal RNA gene, partial sequence; internal transcribed spacer 1, 5.8S ribosomal RNA gene, and internal transcribed spacer 2, complete sequence; and 26S ribosomal RNA gene, partial sequence
CTTCCGTAGGTGAACCTGCGGAAGGATCATTAAAGAGATAGGGTCTTCACGGCCCGACCTCCAACCCTCTGTTGTTAAAACTACCCTGTTGCTTTGGCGGGACCGTCTCGGTCTCCGAGCGCACTAACCCTCGGGTTGGTGAGCGCCCGCCAGAGTCCAACCAAACTCTTGTATTAAACCAGTCGTCTGAGTATAAAATTTTAATTAAATTAAAACTTTCAACAACGGATCTCTTGGTTCTCGCATCGATGAAGAACGCAGCGAAATGCGATAAGTAATGTGAATTGCAGAATTCAGTGAATCATCGAATCTTTGAACGCACATTGCGCCCCTTGGTATTCCGAGGGGCATGCCTGTTCGAGCGTCATTACACCACTCAAGCATCGCTTGGTATTGGGAACGGTCCGTCGAAAGGCGGGCCTTCCTCGAAGACCTCGGCGGGGTTCAACCAACTTCGGGCGTAGTAGAGTTAAATCGAACGTCTTATAAGCTTGGTCGGGCCTCATTGCCGTTAAACCTTTAAATTTTCTAGGTTGACCTCGGATCAGGTAGGGATACCCGCTGAACTTAAGCATATCAAT
>156627863; Psilopezia deligata strain KH99.13 18S ribosomal RNA gene, partial sequence; internal transcribed spacer 1, 5.8S ribosomal RNA gene, and internal transcribed spacer 2, complete sequence; and 28S ribosomal RNA gene, partial sequence
TGAAAGTTAAAGTCGTAACAAGGTTTCCGTAGGTGAACCTGCGGAAGGATCATTAATGAGCTAAATGGGCGAGAGCCCAAGAACCTCACTCACAACCCCCCCCTGCGTACACCTCCATGTTGCCTCCGCGGACCGCGGGCACCGTCCGCACCGAGGACGGTGGCCCCCCCGCGAGAGGCCCACACAACCAAACTCTAGTTAGCCGGACAGTCCCTGGGGCGGCACGCCTCGCAAAACACAATAAAGTGAAAACTTTCAACAACGGATCTCTTGGTTCCCGCATCGATGAAGAACGCAGCGAAATGCGATAAGTAATGTGAATTGCAGAATTCAGTGAATCATCGAATCTTTGAACGCACATTGCGCCCTCTGGTCATTCCGGGGGGCATGCCTGTTCGAGCGTCGTATAGCACCCTCAAGCCCCGGCTTGGTGTTGGCCCCCCTGCCACCCGGCGAGAGCTGCGGTGGCTAGGCTGAAATCCATAGGGCCAGGGATACCGTCGCGGCAATGGTGTAGTAATTCATAACCTGTCACCTCTGTCGCAAGGCGGGACCCGGCAACCCACGGCAGGCGCGCCAGCGCGCAGGCCACAAGTTAGCAAATTTCGACCTCGGATCAGGTAGGGATACCCGCTGAACTTAAGCATATCAAAG
>346680952; Japewia subaurifera isolate 764 18S ribosomal RNA gene, partial sequence; internal transcribed spacer 1 and 5.8S ribosomal RNA gene, complete sequence; and internal transcribed spacer 2, partial sequence
AGTTCACAGATCAAACAATGGCGGCCACTTTCGTGGTTCAGATATGACCGGCCCCAGCCTATATGGTTGGCGATTCTTGCGGAACCTGCGGAAGGATCATTACCGAGAGAGGGGCTTCGCGCTCCCGGGGGCTCCGGCCCCCAACTCTTCACCCACTGTCTATCTACCTTTGTTGCTTTGGCAGGCCCCGGGGTGCTCCCCGCGCCGGCTATTCGCCGGTGAGTGCCTGTCAGAAGCCCATTAAACTCTGTTTATCAATGATGTCCGAGCGAAAACATAATAGAAAAAAACTTTCAACAACGGATCTCTTGGTTCTGGCATCGATGAAGAACGCAGCGAAATGCGATAAGTAATGTGAATTGCAGAATTCAGTGAATCATCGAATCTTTGAACGCACATTGCGCCCCTCGGTATTCCGGGGGGCATGCCTGTTCGAGCGTCATTGCACCCCTCAAGCGTAGCTTGGTATTGGGTCCTCGCCCCCCGGGCGTGCCCGAAAAGCAGTGGCGGTCCGGAGTGACTTCAAGCGTAGTAAATTTCTCCCGCTTTGGAGCTCGCCCCGTGGCCGGCCAGACAACCATCGAATATTTCAATGATTGACCTCGGATCAGGTAGGGATACCCGCTGAACTTAAGCATAT
>151579945; Metarhiziopsis microspora strain CEHS133a 18S ribosomal RNA gene, partial sequence; internal transcribed spacer 1, 5.8S ribosomal RNA gene, and internal transcribed spacer 2, complete sequence; and 28S ribosomal RNA gene, partial sequence
AGGGATCATTACCGAGTTTTCAACTCCCAAACCCACTGTGAACGCTACCAGACGTTGCCTCGGCGGGACCGCCCCGGCGCCCCCTCCCCCCTGGGTCTCCAGGGGGGTGGCGGCCCGGAACCAGGCGCCCGCCGGAGGACCAAAACTCTTTCTCTTACAGCGGCATTCTCTCTGAGTACACAAGAATTCAATGAATCAAAACTTTCAACAACGGATCTCTTGGCTCTGGCATCGATGAAGAACGCAGCGAAATGCGATAAGTAATGTGAATTGCAGAATTCAGTGAATCATCGAATCTTTGAACGCACATTGCGCCCGCCAGCATTCTGGCGGGCATGCCTGTCCGAGCGTCATTTCAACCCTCGAGCCCCCCGCTGGGGGGCTCGGTGTTGGGGGACGGCCCTCACCCGGCCGCCCCCGAAATGCAGTGGCGACCTCGCCGCAGCCTCCCCTGCGCAGTAACGCACAAGCCTCGCACCGGAGCGCGGAGACGGTCACGCCGTGAAACGCCCAACTTTTTAGAAGTTGACCTCGGATCAGG
>329132833; Melanocarpus albomyces strain ATCC 16460 18S ribosomal RNA gene, partial sequence; internal transcribed spacer 1, 5.8S ribosomal RNA gene, and internal transcribed spacer 2, complete sequence; and 28S ribosomal RNA gene, partial sequence
CCGTTGCTTCGGCGGGTTCGGGCCGCCCCGGCCTCGGCCGGGGGGGCCCTCCTTCGCCCCCGTGGAGGGGGCGGCCCGCCGGAGGTACACAAAACTCCTTGACACTTGTACGGCCTCTCTGAGTCTCTGTACTGAATAAGTCAAAACTTTCAACAACGGATCTCTTGGTTCTGGCATCGATGAAGAACGCAGCGAAATGCGATAAGTAATGTGAATTGCAGAATTCAGTGAATCATCGAATCTTTGAACGCACCTTGCGCCCGCCAGTATTCTGGCGGGCATGCCTGTTCGAGCGTCATTTCAACCATCAAGCCCCGGGCTTGTGTTGGGGATCTGCGGCTGCCCGCAGGCCCTGAAAACCAGTGGCGGGCTCGCTGTCACTCCGAGCGTAGTAGCACTCGTATCTCGCTCAGGGCGTGCCGCGGGCTCCGGCCGTTAAACCGCC
>347543684; Pseudoplagiostoma eucalypti genes for ITS1, 5.8S rRNA, ITS2, 28S rRNA, partial and complete sequence, isolate: CHA4
GTGGAGCGTCTCCGGCGCACCCAGATACCCTTTGTGAACCTATACCCTTCTGTTGCCTCGGCGCAGGCTGGGCGCTTCCACACGCCCCCACGCAGGCCTCAACCCCCTGTGCGGAGCCAGCCGGCCGGTGGCCCACAACCAAACTCTTGTTTTTACAACCCGTCTCTCTGAGCAACCAAAACAAATGAATCAAAACTTTCAACAACGGATCTCTTGGTTCTGGCATCGATGAAGAACGCAGCGAAATGCGATAAGTAATGTGAATTGCAGAATTCAGTGAATCATCGAATCTTTGAACGCACATTGCGCCCGCTGGTATTCCAGCGGGCATGCCTGTTCGAGCGTCATTTCACCCCTCAAGCTCCGTTGGATGTTGGGGCACTGCCGCGCCGCTTCGGCGAGGCAGGCCCCCAAATGCAGTGGCGGGCTCGCCAGGACTCCGAGCGTAGTAGTTATTCACCTCGCTATGGACGGACTGGCGGTGCTTTGCCGTTAAACCCCCCAATTTCTGAAAAGTTGACGGATCAGGTAGGAATAAATACCTGAACTTAAGCATATCAAGATGGGAGGGGGAAAAAAAAA
>104304238; Camillea tinctor isolate SUT161 internal transcribed spacer 1, 5.8S ribosomal RNA gene, and internal transcribed spacer 2, complete sequence
ACGAGTTAATTACAAACTCCAAACCCACGTGAACGTACCTACTGTTGCCTCGGCAGGTTGTGCTGTAGAGTGCCTACCCTGGAGTACTTACCCTGGAGTAGCTACCCTGCAGCGCGCAACCAGACCTGCCGAAGGACACTTAAATTCTTTTTTACCCCGGAACTCTGAAACTATTATATAAATAAGTTAAAACTTTCAACAACGGATCTCTTGGTTCTGGCATCGATGAAGAACGCAGCGAAATGCGATAAGTAATGTGAATTGCAGAATTCAGTGAATCATCGAATCTTTGAACGCACATTGCGCCTAATAGTATTCTGTTAGGCATGCCTGTTCGAGCGTCATTTCAACCCCCAAGCCCTATTTGCTTGACGTTGGGAGTTTACGGAAACGTAATTCCTCAAATATAGTGGCGGAGTTAGGTCGTGCTCTAAGCGTAGTAACTATATTCTCGCTTCTGCAGCCGGCTTAGGTCCTGCCGTAAAACCCTATATTTTTCT
>215252964; Atradidymella muscivora voucher UAMH 11123 18S small subunit ribosomal RNA gene, partial sequence; internal transcribed spacer 1, 5.8S ribosomal RNA gene, and internal transcribed spacer 2, complete sequence; and 28S large subunit ribosomal RNA gene, partial sequence
TCGGACTGGCTCGGAGAGGTTGGCAACGACCACTCCGAGCCGGAAAGTTCGTCAAACTCGGTCATTTAGAGGAAGTAAAAGTCGTAACAAGGTTTCCGTAGGTGAACCTGCGGAAGGATCATTACCTAGAGTTTGTGGGCTTTGCCTGCTATCTCTTACCCATGTCTTTTGAGTACTTACGTTTCCTCGGTGGGTTCGCCCGCCGATTGGACAATTTAAACCCTTTGCAGTTGCAATCAGCGTCTGAAAAACATAATAGTTACAACTTTCAACAACGGATCTCTTGGTTCTGGCATCGATGAAGAACGCAGCGAAATGCGATAAGTAGTGTGAATTGCAGAATTCAGTGAATCATCGAATCTTTGAACGCACATTGCGCCCCTTGGTATTCCATGGGGCATGCCTGTTCGAGCGTCATTTGTACCTTCAAGCATTGCTTGGTGTTGGGTGTTTGTCTCGCCTTTGCGTGTAGACTCGCCTTAAAACAATTGGCAGCCGGCGTATTGATTTCGGAGCGCAGTACATCTCGCGCTTTGCACTCATAACGACGACGTCCAAAAGTACATTTTAACACTCTTGACCTCGGATCAGGTAGG
>374446148; Sarcinomyces sp. SL10161 18S ribosomal RNA gene, partial sequence; internal transcribed spacer 1, 5.8S ribosomal RNA gene, and internal transcribed spacer 2, complete sequence; and 28S ribosomal RNA gene, partial sequence
CCCTTTGTCTAAATTACCTTTGTTGCTTCGGCGGACCGGTTGATGACCAACTGGTCCCGACCGCCGGGGGGGCTTCACCCCCTGGAGAGCGTCCGCCGACGGCCCAACCACAAAACTCTTGTACCAAACCATGTCGTCTGAATGTACTTGATTAAGAATCAAAACAAAACTAAAACTTTCAACAACGGATCTCTTGGTTCTGGCATCGATGAAGAACGCAGCGAAATGCGATAAGTAATGCGAATTGCAGAATTTCCGTGAGTCATCGAATCTTTGAACGCACATTGCGCCCACCGGTATTCCGGTGGGCATGCCTGTTCGAGCGTCATTATCCTCCCTCAAACCCCGGGTTTGGTGTTGGACCCGAGTTGTGCATCTGAACAACTGGTCTCAAAGACAATGACGGCGTCCGTGGGACCCTCGGTGCAACGAGCTTTTTAGGAGCACGCGTCGAGTTTCAAGGTCCTTCCGGGCCGGTCTCCTTTTACTTTTTAAGGTTGACCTCGGATCAGGTAGGAATACCCGCTGAACTTAAGCATATCAAT
>12049799; Chrysosporium synchronum 5.8S rRNA gene, internal transcribed spacer 1 (ITS1) and internal transcribed spacer 2 (ITS2), strain IMI 282433
CAGAGTTGCAAAACTCCCTAAACCATTGTGAACGTTACCTTCAAACCGTTGCTTCGGCGGGCGGCCCGGGTCCGCCCGGTGCCCCCTGGCCCCCATTAGCGGGGCGCCCGCCGGAGGAAACCCAACTCTTGATTATCATGGCCTCTCTGAGTCTTCTGTACTGAATAAGTCAAAACTTTCAACAACGGATCTCTTGGTTCTGGCATCGATGAAGAACGCAGCGAAATGCGATAAGTAATGTGAATTGCAGAATTCCGTGAATCATCGAATCTTTGAACGCACATTGCGCCCGCCTGTATTCTGGCGGGCATGCCTGTGCGAGCGTCATTTCAACCATCAAGCCCCGGGCTTGTGTTGGGGACCTGCGGCTGCCGCAGGCCCGAAAACCAGTGGCGGGCTCGCTGTCACACCGGGCGTAGTAGATTTTATCTCGCCCAGGGCGTGCTGCGGGTTCCGGCCGTTAAAAAGCCTTTTTTACCCAAGG
>171917967; Ditopellopsis sp. CBS 121471 voucher BPI 872061 18S ribosomal RNA gene, partial sequence; internal transcribed spacer 1, 5.8S ribosomal RNA gene, and internal transcribed spacer 2, complete sequence; and 28S ribosomal RNA gene, partial sequence
TCATTGCTGGAACAAACGCCCTCACGGGTGCTACCCAGAAACCCTTTGTGAACTTATTCTGAAAATGTTGCCTCGGCAGTGACTGGCCTTTTCGGAGGTCCCCTTATCTTTCGAGAAAAAGGAGCAGGTCGGCCGGTGGCCCTATAAACTCTTGTTTTTACACTGTATCTTCTGAGTAAACAACTAATAAATGAATCAAAACTTTTAACAACGGATCTCTTGGTTCTGGCATCGATGAAGAACGCAGCGAAATGCGATAAGTAATGTGAATTGCAGAATTCAGTGAATCATCGAATCTTTGAACGCACATTGCGCCCGCTGGTATTCCAGCGGGCATGCCTGTTCGAGCGTCATTTCAACCCTCAAAACCCCGGTTTTGGTGTTGGAGGAATACCTGTAAAAAGGTACCCTCTGAAATGTAGTGGCGGGCTCGCTAGAATTTTGAGCGTAGTAATTTATACCTCGTTTGGAAAGACTAGCGGTGCTCTTGCCGTTAAACCCCCCCAACTTCTTTGA
>22773865; Bartalinia laurina 18S ribosomal RNA gene, partial sequence; internal transcribed spacer 1, 5.8S ribosomal RNA gene and internal transcribed spacer 2, complete sequence; and 28S ribosomal RNA gene, partial sequence
AGTCGTAACAAGGTCTCCGTTGGTGAACCAGCGGAGGGATCATTACAGAGTTATCTAACTCCCAAACCCATGTGAACTTACCTTTGTTGCCTCGGCAGTAGTTGCTGGGCGAGCCTACCCGGGAACGAGCTACCCTGTAGCGAGTTACCCTGGAACGACTTACCCTGGAACGCCTGCCGGTGGACTACTAAACTCTTGTTATTTTTAAGTAATCTGAGCGTCTTATTTTAATAAGTCAAAACTTTCAACAACGGATCTCTTGGTTCTGGCATCGATGAAGAACGCAGCGAAATGCGATAAGTAATGTGAATTGCAGAATTCAGTGAATCATCGAATCTTTGAACGCACATTGCGCCCATTAGTATTCTAGTGGGCATGCCTGTTCGAGCGTCATTTCAACCCTTAAGCCTAGCTTAGTATTGGGAATCGACTTTACTGTCGTTCCTCAAATTCAACGGCGGATTTATAGCAATCTCTGAACGTAGTAATTTTTTTTCTCGTTTTTGAAATACTATAAACCTCAGCCGCTAAACCCCCAATTTCTTATGGTTGACCTCGGACCAGGTGGGATCCCG
>19919293; Ceratocystis fimbriata strain CMW4845 internal transcribed spacer 1, partial sequence; 5.8S ribosomal RNA gene, complete sequence; and internal transcribed spacer 2, partial sequence
TTGTACTCTATAAACCATGTGTGAACGTACCTATCTTGTAGTGAGATGAATGCTGTTTTGGTGGTAGGGCCCTTCTGAAGGGCACCGCTGCCGGCAGTATAGTCTCGCCACTGTAAACTCTTTTTCTATTTTCTTAATTTCCATTTGCTGAGTGGCATAACTATAAAAAAAAGTTAAAACTTTCAACAACGGATCTCTTGGCTCTAGCATCGATGAAGAACGCAGCGAAATGCGATAAGTAATGTGAATTGCAGAATTCAGTGAATCATCGAATCTTTGAACGCACATTGCGCCTGGCAGTATTCTGCCAGGCATGCCTGTCCGAGCGTCATTTCACCACTCAAGACTCCCTTTGTTCTTGGCGTTGGAGGTCCTGTTCTCCCCCTGAACAGGCCGCCGAAATGTATCGGCTGTTATACTTGCCAACTCCCCTGTGTAGTATAAAATTTCTAATTTTTACACTTTGAAGTTCTTGTGTAACACGCCGCTAAACCCCCCCTCAACTTTTGTTGAATCTTTCACAAGGTTGACCTCGGATCAGGCAGG
>314913952; Claussenomyces sp. PDD 95741 18S ribosomal RNA gene, partial sequence; internal transcribed spacer 1, 5.8S ribosomal RNA gene, and internal transcribed spacer 2, complete sequence; and 28S ribosomal RNA gene, partial sequence
CTTGGTCATTTAGAGGAAGTAAAAGTCGTAACAAGGTTTCCGTAGGTGAACCTGCGGAAGGATCATTAAAGAGAACTTGCCCTTCGGGGTAGATCTCCCACCCTTTGTTTACAATACCATTGTTGCTTTGGCAGGCCCGTCCTCGGGCCACCGGCTTCGGCTGGTCAGTGTCTGCCAGAGGACTACAAACTCTTGTTATCAATGTCGTCTGAGTACTATATAATAGTTAAAACTTTCAACAACGGATCTCTTGGTTCTGGCATCGATGAAGAACGCAGCGAAATGCGATAAGTAATGTGAATTGCAGAATTCAGTGAATCATCGAATCTTTGAACGCACATTGCGCCCTCTGGTATTCCGGGGGGCATGCCTGTTCGAGCGTCATTACAACCCTCAAGCTCTGCTTGGTATTGGGCGTCACCGGCTCCGGTGCGCCTTAAAATCAGTGGCGGTGCCATTCGGCTTCAAGCGTAGTAATTCTTCTCGCTTCTGGAGACCCGGGTGTGTGCTTGCCAGCAACCCCCAATTTATCAAAGGTTGACCTCGGATCAGGTAGGGATACCCGCTGAACTTAAGCATATC
>294484436; Paecilomyces cateniannulatus isolate BCRC34602 internal transcribed spacer 1, partial sequence; 5.8S ribosomal RNA gene, complete sequence; and internal transcribed spacer 2, partial sequence
TTGCTTCGGCGGACTCGCCCCAGCGTCCGGACGGCCCCGCGCCGGCCCGCGACCTGGACCCAGGCGGCCGCCGGAGGCCCTACAACCCTGTATCCATCAGTCTCTCTGAATCCGCCGCAAGGCAAACAAATGAATCAAAACTTTCAACAACGGATCTCTTGGTTCTGGCATCGATGAAGAACGCAGCGAAACGCGATAAGTAATGTGAATTGCAGAATTTAGTGAATCATCGAATCTTTGAACGCACATTGCGCCCGCCAGCATTCTGGCGGGCATGCCTGTTCGAGCGTCATTTCAACCCTCGACGTCCCCTGGGGACGTCGGCCTTGGGGACCGGCAGCACACCGCCGGCCCTGAAATCGAGTGGCGGCCCGTCCGCGGCGACCTCTGCGCAGTACTCCAGCTCGCACCGGGA
>300251068; Niebla laevigata voucher BR sn R654 internal transcribed spacer 1, partial sequence; 5.8S ribosomal RNA gene, complete sequence; and internal transcribed spacer 2, partial sequence
GTAAAAGTCGTAACAAGGTTTCCGTAGGTGAACCTGCGGAAGGATCATTACAGAGAGGGGGCCTCGCGCTCCCGGGGACTCCGGTCCCCACCTCTACACCCCGTGATTACCTTACCCTTTGTTGCTTTGGCGGGAAGCCGGCCCCCGCGGGTCGGTCGGTTGTCGCGACCGCCCCGCCAGCAGCCCCCCCGAAACTCGTTTTATTCGTGCAAGTCCGAGTCAAAACTATAATGAATCAAAACTTTCAACAACGGATCTCTTGGTTCTGGCATCGATGAAGAACGCAGCGAAATGCGATAAGTAATGTGAATTGCAGAATTCAGTGAATCATCGAATCTTTGAACGCACATTGCGCCCCTCGGTATTCCGGGGGGCATGCCTGTTCGAGCGTCATTGCACCACTCAAGCGTAGCTTGGTATTGGGTCCTTCGCCGGGGGTTCCCCGCGGCGTGCCCGAAAAGCAGTGGCGGTCCGGTGCGACTTTAAGCGTAGTAAATTTTTTTCTCCCGCTTTGAAAGCCTCGCACCGCGTCCGGCCAGACAACCCCACCATCTTTTTCAGGTTGACCTCGGATCAGGTAGGGATACCCGCTGAACTTAAGCATATCAATA
>83415952; Dissoconium dekkeri strain CPC 11729 18S ribosomal RNA gene, partial sequence; internal transcribed spacer 1, 5.8S ribosomal RNA gene, and internal transcribed spacer 2, complete sequence; and 28S ribosomal RNA gene, partial sequence
AGGGATCATTACCAGAAGACGCCTCGGCGGAAACGCCGGGGCCTTCGTCCAACCCTTTGTGAACGTATCTCTATTGCCCCGGGGGAACCCCGCCTGTCATGGGCGTGGGCCCCCGGTGGCCAACTCAAACTCTGTTTTTATTGCCGTCTGAGTAACAAACAAATCAAAACAAAACTTTCAACAACGGATCTCTTGGTTCTGGCATCGATGAAGAACGCAGCGAAATGCGATAAGTAATGTGAATTGCAGAATTCAGTGAATCATCGAATCTTTGAACGCACATTGCGCCCCCTGGTATTCCGGGGGGCATGCCTGTTCGAGCGTCATTACAACCAATCCAGCCCCGCTGGGTATTGGGCGTCGCGGCCTGCCGCGCGCCTCAAAGTCTTCGGCGGAAGCCGCCCGTTCCTCTGCGTGATGACACATCGTCGCTTGGGACACGGGGGTGAGCGCCCGGAAAACATCGGCGGAGACGTCGATTTCAAGGTTGACCTCGGATCAGGTAGGGATA
>222353240; Arthroderma benhamiae ITS1, 5.8S rRNA gene and ITS2, strain V129
ATCATTAACGCGCAGGCCGGAGGCTGGCCCCCCACGATAGGAATCAACGTTCCATCAGGGGTGTGCAGATGTGCGCCGGCCTTACGCCCCATTCTTGTCTACCTTACTCGGTTGCCTCGGCGGGCCGCGCTCTCCTGGGAGAGTCGTCCGGCGAGCCTCTTTGGGGGCTTTAGCTGGATCGCGCCCGCCGGAGGACAGACATCAAAAAATCTTGGAAAGCTGTCAGTCTGAGCGTTAGCAAGTAAAATTAGTTAAAACTTTCAACAACGGATCTCTTGGTTCCGGCATCGATGAAGAACGCAGCGAAATGCGATAAGTAATGTGAATTGCAAAATTCCGTGAATCATCGAATCTTTGAACGCACATTGCGCCCTCTGGTATTCCGGGGGGCATGCCTGTTCGAGCGTCATTTCAACCCCTCAAGCCCGGCTTGTGTGATGGACGACCGTCCGACCTCCTCTTTCGGGGGCGGGACGCGCCCGAAAAGCAGTGGCCAGGCCGCGATTCCGGCTTCCTGGGCGAATGGGCAGTCAAACCAGCGCCCTCAGGACCGGCCGCTCTGGCCTTCCCCCAAATCTCTCTGAGATATTTTTTCAGGTT
>283138044; Celosporium larixicola isolate L3-1 internal transcribed spacer 1, 5.8S ribosomal RNA gene, and internal transcribed spacer 2, complete sequence
CATTAAAGAGTAAGGGTTATTCGTAGCCCGACCTCCAACCCTTTGTTGTTATAACTACCTCGTTGCTTTGGCGGGACCGCTCGGTCTCGAGCTGCTGGTCTTCGGCCCGGCAAGTGCCCGCCAGAGTCTACTCAAACTCTTGTTTTAACCGGTCGTCTGAGTTAAACTTTTAATTAAATTAAAACTTTCAACAACGGATCTCTTGGTTCTCGCATCGATGAAGAACGCAGCGAAATGCGATAAGTAATGTGAATTGCAGAATTCAGTGAATCATCGAATCTTTGAACGCACATTGCGCTCCCTGGTATTCCGGGGAGCATGCCTGTTCGAGCGTCATTACACCACTCAAGCACTGCTTGGTATTAGGCCATCGTCCCCCGAAAGGTGGGCGTGCCTCAAACACCTCGGCGGAGCCTCACCGGCTTTGGGCGTAGTAGAATTTCTCAACGTCTTATAAGTACCGGTCTGACTCCTTTGCCGTTAAACCCCAAACTTTTAAAGGTTGACCTCGGATCAGGTAGGGATACCCGCTGAACT
>60546342; Dematiocladium celtidis 18S ribosomal RNA gene, partial sequence; internal transcribed spacer 1, 5.8S ribosomal RNA gene, and internal transcribed spacer 2, complete sequence; and 28S ribosomal RNA gene, partial sequence
AGGGATCATTATCGAGTTTACAACTCCCAAACCCCATGTGAACATACCTATATCGTTGCCTCGGCGGCGTCTTCCTTATATCGGCCTCCGGGCGGAGGGGATGGGTGGCCCGCCAGAGGACCCAACAAACTCTTTGTATTTCGAATCGAGTATTTCTCTGAGTGACAAAGTTTAATAAATTAAAACTTTCAACAACGGATCTCTTGGTTCTGGCATCGATGAAGAACGCAGCGAAATGCGATAAGTAATGTGAATTGCAGAATTCAGTGAATCATCGAATCTTTGAACGCACATTGCGCCCGTCAGTATTCTGGCGGGCATGCCTGTTCGAGCGTCATTTCAACCCTCAAGCCCCCGGGCTTGGTGTTGGAGGTCGGCGAACCGGGCGGCGCCCCACTCCGGGGTGCCGTCCGGCGCCGTCTCCCAAATCTAGTGGCGGTCTCGCCGTAGCTTCCTCTGCGTAGTAGCACACCTCGCTCTGGAACGCGGCGCGGCCAAGCCGTTAAACCCCCCACTTCTGAATGTTGACCTCGGATCAGGTAGGATTACCCGCTG
>12963097; Glionectria tenua strain IMI68205 internal transcribed spacer 1, partial sequence; 5.8S ribosomal RNA gene, complete sequence; and internal transcribed spacer 2, partial sequence
TACCGAGTTTACAACTCCCAAACCCCTGTGAACTTACCTTTACGTTGCCTCGGCGGCGTCCGCTTCGGCGGCCCGCCAGAGGACCCAAACTCTTGTATTTGAATTGAGTATTCTCTGAGTGATACAAGCAATAAATTAAAACTTTCAACAACGGATCTCTTGGTTCTGGCATCGATGAAGAACGCAGCGAAATGCGATAAGTAATGTGAATTGCAGAATTCAGTGAATCATCGAATCTTTGAACGCACATTGCGCCCGCCAGTATTCTGGCGGGCATGCCTGTTCGAGCGTCATTTCAACCCTCAAGCCCCCGGGCTTGGTGTTGGAGATCGGCAACTGCCCCTTGCGGGTGCGCCGCCTCCCAAATCTAGTGGCGGTCTCGCTGTAGCTTCCTCTGCGTAGTAATTCACCTCGCTCTGGAACGCGGCGCGGCCACCCCGTTAAACCCCCCACTTCTGAAGGTTGACCTCGGATCAGGTAGGACTACCCGCTGAACTT
>18250948; Aciculosporium take genes for 18S rRNA, ITS1, 5.8S rRNA, ITS2, 28S rRNA, strain: Nambu
ATTACCGAGTTTACACTCCCAAACCCCCTGTGAACCTCTACCGAAGCCGTTGCCTCGGCGGGCCCTCGCGCCCGCCGGGGGGACCCGAACTCTGTATTCTTCTTCTGCGGCGCGTCTGAGTGGATTTTAGTATCAAACGAATCAAAACTTTCAACAACGGATCTCTTGGCTCTGGCATCGATGAAGAACGCAGCGAAATGCGATAAGTAATGTGAATTGCAGAATTCAGTGAATCATCGAATCTTTGAACGCACATTGCGCCCGCCAGCACTCTGGCGGGCATGCCTGTTCGAGCGTCGTTTCAACCCTCAAGCCCGCCGGGCTTGGTGTTGGGGACCGGCACCCGCCGCCCCCGAAATGCATCGGCGGCCCCGCCGCGGCCTCCCCCCGCGCAGTAACACACCACCTCGCGGGCGGGATCGCGGCGCGGCCACTGCCGTAAAACGCACCAACTTCCAGCGAGTTGACCTCGAATCAGGCAG
>110666870; Acarosporina microspora isolate AFTOL-ID 78 internal transcribed spacer 1, 5.8S ribosomal RNA gene, and internal transcribed spacer 2, complete sequence
ACAGAGAATCGTGCCCGGGGGTTCGCCCCCGGCGAGCACACTCTCCATCCCGTGCTTCTTAACGCTGTTGCTTTGGCGGGCCGCGGTCCTCGACCCCACCGGCCTCGGCTGGTGCGTGCCCGCCAGAGGTCCAAACACAAACTCTTGCAATTTGGTGAAGTCTGAACAAAAAAACAATAGCCTAAAACTTTCAACAACGGATCTCTTGGTTCTGGCATCGATGAAGAACGCAGCGAAATGCGATAAGTAATGTGAATTGCAGAATTCAGTGAATCATCGAATCTTTGAACGCACATTGCGCCCTCTGGTATTCCGGGGGGCATGCCTGTTCGAGCGTCATTACAACCCTCAAGCCCCCGGGCTTGGTCTTGGAGCGCGCCCCCCGCGAGGAGGGCGCCCCCGAAACGCAGCGGCGGTGCGGCCGAACTCCCTAGCGCAGTGACTTACATCTATCGCTACGAGGGCTTCGTGTCGTCCCGGCCGGACAACCACCCACTATTTTTTACAGGG
>241897367; Thedgonia ligustrina isolate CPC 14754 18S ribosomal RNA gene, partial sequence; internal transcribed spacer 1, 5.8S ribosomal RNA gene, and internal transcribed spacer 2, complete sequence; and 28S ribosomal RNA gene, partial sequence
ATGGCTCAGTGAGGCTTTCGGACCGGCCCAGAGAGAGTGGCAACACTCACTCAGGGCTGGAAAGTTGTACAAACTTGGTCATTTAGAGGAAGTAAAAGTCGTAACAAGGTTTCCGTAGGTGAACCTGCGGAAGGATCATTAATGAAGCGAGGCGCTGCGTAAGTCCGCCGCGCTGCCCCCTCGCGGGGCGCGCGTCCGGCGGCGGCGTACCGTCCACCCGTGCTTACTGTACCATTGTTGCTTTGGCGGGGCGCCCCCTGGGGCCAGCGGCTTCGGCGGCTGTGCCCCCGCCAGAGGAGACCCAATTCTTGCCTTTCGTGCTGTCTGAGTACTATATAATAGTTAAAACTTTCAACAACGGATCTCTTGGTTCTGGCATCGATGAAGAACGCAGCGAAATGCGATAAGTAATGTGAATTGCAGAATTCAGTGAATCATCGAATCTTTGAACGCACATTGCGCCCTTTGGTATTCCGAAGGGCATGCCTGTTCGAGCGTCATTACAACCACTCAAGCTGTTGCTTGGTCTTGGGGCACCCGGCGTCGGGGCCCTTAAAATCAGTGGCGGTGCCGGCGAGCTCTACGCGTAGTAATACTCCTCGCGTCTGACCCTCGCCCGGCGCCCTGCCAGCGAACCCCCTTTTTTTTCTACAGGTTGACCTCGGATCAGGTAGGGATACCCGCTGAACTTAAGCATATCAATAAGCGGAGGAAAAGAAACCAA
>9022421; Anzina carneonivea 18S ribosomal RNA gene, partial sequence; internal transcribed spacer 1, 5.8S ribosomal RNA gene, and internal transcribed spacer 2, complete sequence
CATTACCGAGTGAGGGTCCCCCGGGGCCCAAACCTCCCACCCTTTGTCAACCATACCTTTGTTGCTTTGGCGGGCCCGTGGGGTCACACCCGCCGTCGGCCCCGGCTGGCGAGCGCCCGTCAGAGTCCCCTCAAACTCCGTGAATTGTGACGTCTGAGCAAACATTTAATAGCATAAAACTTTCAACAACGGATCTCTTGGTTCTGGCNTCGATGAAGAACGCAGCGAAATGCGATAAGTAATGTGAATTGCAGAATTCAGTGAATCATCGAATCTTTGAACGCACATTGCGCCCCCTGGCATTCCGGGGGGCATGCCTGTTCGAGCGTCATTACAACCCTCAAGCCCCGGCTTGGTGTTGGGCGTCGCCCCCCGGGGCGCGCCCGGAAATCAGCGGCGGTGCGGCCGGTCCTCGAGCGTAGTAACTACTGTTCGCTTCGACGGCCCGGGCGTGCCCGCCGGACAACCCCCCTTCTATCAAT
>228480921; Mycogone perniciosa strain WB17 18S ribosomal RNA gene, partial sequence; internal transcribed spacer 1, 5.8S ribosomal RNA gene, and internal transcribed spacer 2, complete sequence; and 28S ribosomal RNA gene, partial sequence
CCGTAGGGTGGAACCTGCGGAGGGATCATTACCGAGTTTACAACTCCCAACCCTATNGTGAACCTTACCATTCTGTTGCTTCGGCGGGATCGTCCCGGGTGCGGTCGAAAGGCCAGCCCCGGATCAAGGCGCCCGCCGGGGACCTAAACTCTTCTGATTTTTATCGGTTTTCTTCTGAGTGGCTTATTAAAGCAAAAATGAATCAAAACTTTCAACAATGGATCTCTTGGCTCTGGCATCGATGAAGAACGCAGCGAAATGCGATAAGTAATGTGAATTGCAGAATTCAGTGAATCATCGAATCTTTGAACGCACATTGCGCCCGCCAGTATTCTGGCGGGCATGCCTGTTCGAGCGTCATTTCAACCCTCGAACCCCTCCGGGGGATCGGTGTTGGGGACCGGCCCTGCCTAGCAGCGGGTTGCCGCCCCCTAAATTCAGTGGCGGCCTCGTCGCAGCCTCCCTTGCGTAGTAGCTCTTTTGAAACCTCGCACCGGAGCGCGTCGTGGCCACGCCGTAAAACCCCAACTTTCTGAAAGGTTGACCTCGAATCAGGTAGGAATACCCGCTGAACTTAAGCATATCAT
>117164119; Geosmithia sp. CCF3563 18S rRNA gene (partial), 5.8S rRNA gene, 28S rRNA gene (partial), ITS1 and ITS2, strain CCF3563
ATCATTACGAGTTACAAACTCCAAACCTTTGTGAACATACCACAGTTGCTTCGGCGGCCTCGCCCCGGGCGCCGCGGGACCCTCTCGAGGGGACCGTCGGCTTCCCGGACCCAGGCGACCGCCGGGGGACCCAAACTCTTGTCTTTTAGTGTATTATCTGAGTGGCATAAGCAAAATAAATCAAAACTTTCAGCAACGGATCTCTTGGTTCTGGCATCGATGAAGAACGCAGCGAAATGCGATAAGTAATGTGAATTGCAGAATTCAGTGAATCATCGAATCTTTGAACGCACATTGCGCCCGCCAGTACTCTGGCGGGCATGCCTGTCCGAGCGTCATTTCAACCCTCAGCACCCCCGTTCGCGGCGGGAGCTGGCGTTGGGGATCGGCCGTCCTCTGCGGCGGCCGGCCCCGAAACGAAGTGGCGGTCACGTCGCGACCTCCTCTGCGTAGTAGCAATATCTCGCAGCTGGATAGCGGCGCGGCCATGCCGTAAAACCCCAACTTTTTCAAGGTTGACCTCGGATCAGGT
>171467188; Cheirosporium triseriale 18S ribosomal RNA gene, partial sequence; internal transcribed spacer 1, 5.8S ribosomal RNA gene, and internal transcribed spacer 2, complete sequence; and 28S ribosomal RNA gene, partial sequence
ACCTATTGCGCTATATCTGCAGGTGCTTGCACCTGCAGGCATTGCCAACCAACCTTTGTTTATTTGCCACTTTCGTAAATTCCCTCGGCAGGGACGCCTGCCATTGGAAAACCCCCGAAACTCCTTAAAAGATTATCTTAAGAATCCAAGCAAAATATTACAACTTTCAACAATGGATCTCTTGGTTCTGGCATCGATGAAGAACGCAGCGAAATGCGAAAAGTAGTGTGAATTGCAGACTTTAGTGAATCATCGAATCTTTGAACGCATATTGCGCCCCTTGGTATTCCATTGGGCATGCCTGTTCGAGCGTCAATATATATGCTCAAGCTTTGCTTGGTGTTGGGTGTCTGCCTACGCTATTTTGCGTGGACTCGCCTCAAAAGGATTGGTAATAGCTTTCCAGCCTCTCGCGCAGCACTTTGCGCTTCTCGAAGCTTCGGTAGGCTAGTATCCATAGAAAGCCTCTCTAGTTTGACCTCGAATCAGGTAGGGATACCCGCTGAACTTAAGCATATCAATAAGCGGAGGAA
>22023782; Galiella rufa strain CBS135.92 18S ribosomal RNA gene, partial sequence; internal transcribed spacer 1, 5.8S ribosomal RNA gene and internal transcribed spacer 2, complete sequence; and 26S ribosomal RNA gene, partial sequence
GGTGAACCTGCGGAAGGATCATTATCATTAGGCCGTCTGCTTCAGTGCGGCCGCAACAACGAATGCTTGACACGGTAAGTCCTGGGGTTGCCATCACGGTTAGGTCCGACTCAGGTCACTCCATGTGCGCGTGTCATTGCGCCTTCTTTGTTATCCTTTCTGTGTATATTACTTCTGTTGCTTCCCGCAGAGGATTTGGTCCATGGGGCTGAACCTGCGGGGAGGGAATCATAAACTCTGGTCTTGTATTGGTGGTCTGAGTGGTTTGTCACATAAAAACAAGTTAAAACTTTCAACAACGGATCTCTTGGTTCTCGTATCGATGAAGAACGCAGCGAAATGCGATAAGTAGTGTGAATTGCAGAATTCAGTGAATCATCGAATCTTTGAACGCACATTGCGCCTTCTGGTAATCCGGGAGGCATGCCTGTTCGAGCGTCATAAAGCACACCCTCAAGCATCTTGGCTTGGTCTTGGAGGAAGATGCTTGCATCTCCTCTGAAATTCCTCAGCGGATACTTCTGTGGTCCCAGGTGTGATATATCATTTTCACTTGATGGCTACAGGTATGCTCTTGCTGTCAAATGCCCCCCCAGCTTTGTATACGTTTGACCTCGAATCAGGTAGGGA
>157277409; Thysanorea papuana strain CBS 212.96 18S small subunit ribosomal RNA gene, partial sequence; internal transcribed spacer 1, 5.8S ribosomal RNA gene, and internal transcribed spacer 2, complete sequence; and 28S large subunit ribosomal RNA gene, partial sequence
GGAAGGATCATTACAGAGTTAGGGTCTCTCCGGCCCGACCTCCCAACCCTTTGTTTACCTTACCTGTCGTTGCTTCGGCGAGCCCGTCAATTCGTTGACCGCCGGAGGGCCGTAAGACGCCCTCGGGTCCGCGCTCGTCGATAGCCAACTCTTTAAAACTCTTGAATAAACGTGTCTTGATCTGAGTACTATATTCAAATAAAAGCAAAACTTTCAACAACGGATCTCTTGGTTCTGGCATCGATGAAGAACGCAGCGAAATGCGATAAGTAATGCGAATTGCAGAATTCCAGTGAGTCATCGAATCTTTGAACGCACATTGCGCCCTTTGGTATTCCGAAGGGCATGCCTGTTCGAGCGTCATTATCACCCCTCAAGCCCTGGGCTTGGTGTTGGACGGTTAGGTGGCAGTGCCCCCGGGCGATGGTCACCCCTCCCAAAGACAATGACGGCGGCCTCGTTGGACCCCCGGTACACTGAGTTCTTTACTGAACACGTACTGGATCAAGGGCCCACGAAGCACGGTCTGCCTCCCCTCAGGGAGAATCTTTTCTAAGGTTGACCTCGGATCAGGTAG
>166453; Neotyphodium sp. e187 18S ribosomal RNA gene, partial sequence; internal transcribed spacer 1, 5.8S ribosomal RNA gene and internal transcribed spacer 2, complete sequence; and 28S ribosomal RNA gene, partial sequence
GCGGAGGGATCATTACCGAGTTTACACTCCCAAACCCCTGTGGACCTATACCCTTACTGTTGCCTCGGCGGGCACGGCCGCGGACGCCCCCTCGCGGGGGCACCGGGGCCAGGCGCCCGCCGGAGGACCCAAACCCTTCTGTATTTTCTTGCGCATGTCTGAGTGGATTTAAAATGAATCAAAACTTTCAACAACGGATCTCTTGGTTCTGGCATCGATGAAGAACGCAGCGAAATGCGATAAGTAATGTGAATTGCAGAATTCAGTGAATCATCGAATCTTTGAACGCACATTGCGCCCGCCAGTATTCTGGCGGGCATGCCTGTTCGAGCGTCATTTCAACCCTCAAGCCCGCTGCGTGCTTGGTGTTGGGGACCGGCCCGCCCGCCTCGCGGCGGCGGCCGCCCCTGAAATGAATTGGCGGTCTCGTCGCAGCCTCCTTTGCGTAGTAGCACACCACCTCGCAACCGGGAGCGCGGCGCGGCCACTGCCGTAAAACGCCCAACTTCTCCAAGAGTTGACCTCGAATCAGGTAGGAATACCCGCTGAACTTAA
>188474900; Pyxine limbulata voucher Hur 061109 18S ribosomal RNA gene, partial sequence; internal transcribed spacer 1, 5.8S ribosomal RNA gene, and internal transcribed spacer 2, complete sequence; and 26S ribosomal RNA gene, partial sequence
TCGGGATTTCGTAGGTGTCTTTCTCAGGCTCGCCTACGGACCGGGTCGTTTTAAAAAACCCGCTCAGTCGATTGCTTCGGCGACCGGCCACGCAGGTCTTCTGTTCTGGAAGCTGTTCGGAATTAACGCCGAAGAGTAACCAGCAGCTCTTGGATCGTTGTTGAGGCGCCCAAGAGTTCACAGATCACATGCCTGCGACCACGTTAATGTCGTGGCTCTGATATGACCGAACCCCCACCAGAATTGGTCGGCGGAGTCGCGGAACCTGCGGAAGGATCATTATCGAGAGACGGGGTCTAACCGGCCCCAACTCTTCGCCCTTGAATGCGTACACATGTTGCTTTGGCGGATAGCCATGGTTCGCCCCGCGCGAACGCCCGCCAGAGGCCCTGTAAATCCTGCAATCAATGACGTCCGAGTAAATCAAACAATTAAAAAACTTTCAACAACGGATCTCTTGGTTCTGGCATCGATGAAGAACGCAGCGAAATGCGATAAGTAATGTGAATTGCAGAATTCAGTGAATCATCGAATCTTTGAACGCACATTGCGCCCTCTGGTATTCCGGAGGGCATGCCTGTTCGAGCGTCATTGCAATCTCAAGCCTGGCTTGGTTATGAGCATCGCCCTCCCCGGCGAGCCCGAAATACAGTGGCTGTCCAGCGAGACCTCAAGCGAACAAGATACCTATCGCGCTTTCGATCGTCTCCGCTGCGACTTGCCTTGCACCTAAACTTTCCACGATTGACCTCGGATCACGTAGGGATACCCGCTGAACTTAAGCATATCAATAAGCGGAGGAAAAGAAA
>21309913; Amphisphaeria sp. MAFF235878 18S ribosomal RNA gene, partial sequence; internal transcribed spacer 1, 5.8S ribosomal RNA gene and internal transcribed spacer 2, complete sequence; and 28S ribosomal RNA gene, partial sequence
AAAGTCGTAACAAGGTCTCCGTTGGTGAACCAGCGGAGGGATCATTACAGAGTTATCTAACTCCCAAACCCATGTGAACTTACCATTTGTTGCCTCGGCAGAGCCTACCTGGTATCTACTCTGGAGCGGCTACCCTGTAGCTACCCTGGAGCGGGTTACCCTGTAACGTCCTGCCGGTGGACCTTTAAACTCTTGTTATTATATAGTAATCTGAGCCTCTTATTTTAATAAGTCAAAACTTTCAACAACGGATCTCTTGGTTCTGGCATCGATGAAGAACGCAGCGAAATGCGATAAGTAATGTGAATTGCAGAATTCAGTGAATCATCGAATCTTTGAACGCACATTGCGCCCATTAGTATTCTAGTGGGCATGCCTGTTCGAGCGTCATTTCAACCCTTAAGCCTAGCTTAGTGTTGGGAATCTACTGTATTGTAGTTCCTGAAATATAACGGCGGATCTGCAATATCCTCTGAGCGTAGTAATTTTTTTCTCGCTTTGGTTAGGTGTTGTAGCTCTCAGCCGCTAAACCCCCCAATTTTAATGGTTGACCTCGGATCAGGTAGGAATACCCGCTGAACTTAAGCATATCAATA
>121264044; Lanzia huangshanica f. aurantiaca strain HMAS 61850 internal transcribed spacer 1, partial sequence; 5.8S ribosomal RNA gene, complete sequence; and internal transcribed spacer 2, partial sequence
TATCGAGTTCCTGCCTTTACAGGTAGAAACCCTCACCCTTTGTTTAGCCTATCTTGTTTTGTTTTGGTGGTACGGCCTTAGCTTCTTATAGAGGCTTACACTGGCCACCAACGCAACCTAACCTCTGTTATAACGTGTTGTCCGAGTATCATATAATTATTAAAACTTTCAACAACGGATCTCTTGGTTCCGGCATCGATGAAGAACGCAGCGAAACGCGATAAGTAATGTGAATTGCAGAATTTTGTGAATCATCGAATCTTTGAACGCACATTGCGCCCCGTGGTATTCCGCGGGGCATGCCTGTCCGAGCGTCATTAACCACCTCCTACCTCGTAGGGTCTTGGGCTATCGTCAGGGACGGGCCTTAAAATCAGTGGCGGCGTCGGTCGACCCTATGCGCAGTAATCCAACTCGCTTCAGGGCTTGGTCGGTGGCTTGCCAGCAACCCCAACTTTTTATAGGTGA
>112430877; Madurella mycetomatis strain CNRMA 03.1151 18S ribosomal RNA gene, partial sequence; internal transcribed spacer 1, 5.8S ribosomal RNA gene, and internal transcribed spacer 2, complete sequence; and 28S ribosomal RNA gene, partial sequence
GGAAGTAAAAGTCGTAACAAGGTCTCCGTTGGTGAACCAGCGGAGGGATCATTACAGAGTTGCAAAACTCCCCAAACCATTGTGAACATACCCCCAAAACCGTTGCTTCGGCGGGCGGCACCCCCGGGCCTCCCGGTAGTGTAGTGTCCCTCGGCCCCCTCCGCGGGGCGTCCGCCGGAGGATTATACAACACCCTATTTGCTCTGTACGGCCTCTCTGAGTCTTCTGTACTGAATAAGTCAAAACTTTCAACAACGGATCTCTTGGTTCTGGCATCGATGAAGAACGCAGCGAAATGCGATAAGTAATGTGAATTGCAGAATTCAGTGAATCATCGAATCTTTGAACGCACATTGCGCCCGCCAGTATTCTGGCGGGCATGCCTGTTCGAGCGTCATTTCAACCATCAAGCCCCCGGGCTTGTGTTGGGGACCTGCGGCTGTCCGCAGGCCCTGAAAACCAGTGGCGGGCTCGCTGGTCACCCCGAGCGTAGTAGTTATATCCAACTCGCCCAGGGCGTGCTGCGGGCTCCGGCCGTTAAAGCCCAACTCATTTTTACCCCAAGGTTGACCTCGGATCAGGTAGGAATACCCGCTGAACTTAAGCATATCAATAAGCGGAGGA
>33578082; Kurtzmaniella cleridarum strain UWO(PS)99-101.1 18S ribosomal RNA gene, partial sequence; internal transcribed spacer 1, 5.8S ribosomal RNA gene, and internal transcribed spacer 2, complete sequence; and 28S ribosomal RNA gene, partial sequence
AACCTGCGGAAGGATCATTACAGTATTCTTTTGCCAGCGCTTAATTGCGCGGCGAAAAACCTTACACACAATGTTTTTCTTTTTACTTGAAAAATTTACTTTGGTTTGGCTTAGAAATAAGTTGGGCCAAAGGTTTATTAAACTTCAATTTTATTATTGAACTGTTATTTAACTAATTGTCAATTTGTTGATTAAATTCAAAAATCTTCAAAACTTTCAACAACGGATCTCTTGGTTCTCGCATCGATGAAGAACGCAGCGAATTGCGATAAGTAATATGAATTGCAGATTTTCGTGAATCATCGAATCTTTGAACGCACATTGCGCCCTTTGGTATTCCAAAGGGCATGCCTGTTTGAGCGTCATTTCTCTCTCAAATCTTCGGATTTGGTTTTGAGTGATACTCTTAGTCAGACTAAGCGTTTGCTTGAAAAGTATTGGCATGAGTAGTACTAGATAGTGCTAAACTGTTTCAATGTATTAGGTTTATCCAACTCGTTGATCTGTTTTAGTATTTTTTTAGTATATAGGCTCGGCCTTACAACAACAAACAAAGTTTGACCTCAAATCAGGTAGGATTACCCGCTGAACTTAA
>327180530; Catillaria nigroclavata genomic DNA containing ITS1, 5.8S rRNA gene, ITS2, biomaterial RBGE:EDNA09-02108
CCGAGAGTGGCCCTTCGGGGTCGACCTCCCACCCGTGATTATGTACCGACGTTGCTTTGGCGGGCGGGCAGGTCCCTACCTGCCCCACGCCCGTCAGAAGCCCACTTAACCACCTGTTGAACCATGCAGTCTGAGTAACAAAGTAATGAAACAAAACTTTCAACAACGGATCTCTTGGTTCCGGCATCGATGAAGAACGCAGCGAAATGCGATAAGTAATGTGAATTGCAGAATTCAGTGAATCATCGAATCTTTGAACGCACATTGCGCCCTTTGGTATTCCGAGGGGCATGCCTGTCCGAGCGTCGTTGCACCTCTCAAGCAAAGCTTGGTACTGGGGCTCGCCCACCGCGGCGTCCCCGAAAAGCAGTGGCGGTCCGGCGAGACTTGAAGCGTAGTAGAAATTTACCCCCCGCTTTGCAGATCTCCGCCGGTGCCCTGGCCAACCAATCCGTGCCTCCGGCACCTTTTTCTAATGGTTGACCTCGGATCAGGTAGGGAT
>296046148; Kretzschmaria neocaledonica isolate 94031003 18S ribosomal RNA gene, partial sequence; internal transcribed spacer 1, 5.8S ribosomal RNA gene, and internal transcribed spacer 2, complete sequence; and 28S ribosomal RNA gene, partial sequence
TCCGTAGGTGAACCTGCGGAGGGATCATTAAAGAGTTGATTTTAAAACTCCTAAACCCATGTGAACCTACTCTTTGTTGCCTCGGCAGGCAGGTTACACTGCCTGCCGGTGGCCTAGAAAATAACTTCTGTTTAATAAATTATATTCTGATGAAGGTATAGAAAATAAATTAAAACTTTCAACAACGGATCTCTTGGTTCTGGCATCGATGAAGAACGCAGCGAAATGCGATAAGTAATGTGAATTGCAGAATTTAGTGAATCATCGAATCTTTGAACGCACATTGCGCCCATTAGTATTCTAGTGGGCATGCCTGTTCGAGCGTCATTTCAACCCTTAAGCCTCTGTTGCTTAGTGTTGGGAGCCTACAGCTTTCTCGCTGTAGCTCCTCAAAATTAGTGGCGGAGTCGGTTCATACTCTAGGCGTAGTAAAAAAAGGATTTTATTCTCGTCTATAGATAAGCCGGCCTCTTTGCCGTAAAACAACCCCCTATTCTTTATAAGGTTGACCTCGGATCAGGTAGGAATACCCGCTGAACTTAAGCATATCAATAAGCGGAGGA
>327533078; Hapalocystis berkeleyi strain AR 3870 18S ribosomal RNA gene, partial sequence; internal transcribed spacer 1, 5.8S ribosomal RNA gene, and internal transcribed spacer 2, complete sequence; and 28S ribosomal RNA gene, partial sequence
GGATCATTGCTGGAGGGCCGAGAGGCCCACCGACACACCCGTGTGAACACACCCGTCGTCGTTGCCTCGGCGGACCGGGACGGCCGCGACCCGAGGTCGCGCGCCCTTCCCCCGGCGGCCCCCGTGGCCGCCGGAGCCGTCCGCCGGCGGCGCCCCAAACTCTTGTTTTCAGGCGTACGTCTCTGAGCAGCTTACAAATGAGTAAAAACTTTCAACAACGGATCTCTTGGTTCTGGCATCGATGAAGAACGCAGCGAAATGCGATAAGTAATGTGAATTGCAGAATTCAGTGAATCATCGAATCTTTGAACGCACATTGCGCCCGCCAGCATTCTGGCGGGCATGCCTGTCCGAGCGTCATTTCAACCCTCAGCGCCCCCGGGCCTGGTGTTGGGGCGCTGCCTCCCCGGAGGCAGGCCCCCAAATCGATTGGCGAGCCCGCCGGTCTCCCGAGCGCAGTAGTCTACACCTCGCTCCGGGCGGACCGGCGCGGCCCGGCCGTTAAACCCCCAACTCCTATGGTGACCTC
>336440861; Diatrypella sp. UCD2240MO 18S ribosomal RNA gene, partial sequence; internal transcribed spacer 1, 5.8S ribosomal RNA gene, and internal transcribed spacer 2, complete sequence; and 28S ribosomal RNA gene, partial sequence
GTCTCCGTTGGTGAACCAGCGGAGGGATCATTACAGAGTTAATAAACTCCCAACCCATGTGAACTTACCTATGTTTGCCTCGGCGGGAGAGCCTACCCGGTACCTACCCTGTAGTTCCCCGGGAGCGAGCTACCCTGTAGCCCGCTGCTGGCCGACCCGCCGGTGGACAGTAAAACTCTTGTTTTTTAGTGGATTATCTGAGTGTTTATACTTAATAAGTTAAAACTTTCAACAACGGATCTCTTGGTTCTGGCATCGATGAAGAACGCAGCGAAATGCGATAAGTAATGTGAATTGCAGAATTCAGTGAATCATCGAATCTTTGAACGCACATTGCGCCCATTAGTATTCTAGTGGGCATGCCTGTTCGAGCGTCATTTCAACCCTCAAGCCCCAGTTGCTTGGTGTTGGGAGCCTGCAACCCCCCTAGGGGCTGCAGCTCCTCAAAGCTATTGGCGGAGTCGTATTGGCCCTAAGCGTAGTAATTTTTTCCTCGCTTCTAGTGGTTCCAGTGCTGGCGTCCAGCCGTAAAACCCCTAATTTTCTAGTGGTTGACCTCGGATCAGGTAGGAATACCCGCTGAACTTAA
>294847835; Taeniolella phialosperma strain JGS21 18S ribosomal RNA gene, partial sequence; internal transcribed spacer 1, 5.8S ribosomal RNA gene, and internal transcribed spacer 2, complete sequence; and 28S ribosomal RNA gene, partial sequence
TCCGTAGGTGAACCTGCGGAGGGATCATTAAGGAGTTGCAAAACTCCCACAAACCATCGCGAACGTTACCACACATAAGTTGCTTCGGCGCGCCGCTCCTGGGTCACACCGGGGCGCCGCCGGAGTGGCCGTATACAAACTCTTATTATAAACTAGTTACATCTGAGTACTATACTTAATAAGTAAAAACTTTCAACAACGGATCTCTTGGTTCTGGCATCGATGAAGAACGCAGCGAAATGCGATAAGTAATGTGAATTGCAGAATTCAGTGAATCATCGAATCTTTGAACGCACATTGCGCCCGCCAGTATTCTGGCGGGCATGCCTGTTCGAGCGTCATTTCAACCATCAAGCTCTGCTTGTGTTGGGGCCCCTGCGGCTGTCCGCAGGCCCTTAAAACCAGTGGCGGGCTCGCCTACACTCCGAGCGCAGTAGCACATCTCGCTCAGGTCGTGTGGTGGGTCTCCGGCCGTAAAACACCCCCCTTCTGAAAGGTTGACCTCGGATCAGGTAGGAATACCCGCTGAACTTAAGCATATCAATAAGCGGAGGA
>40882367; Venturia hanliniana genes for 18S rRNA, ITS1, 5.8S rRNA, ITS2, 28S rRNA, partial and complete sequence, strain:IFM 52023
TCCGTAGGTGAACCTGCGGAGGGATCATTACTGAGTTCGGGGGCAATCCCAGTCCCGACCTCCAACCCTTTGTGAACATATCTTGTTGCTTCGGGGGCGACCCTGCCGTTCGCGGCATTCCCCCCGGAGGTCATCAAAACACTGCATTATTACGTCGGAGTAAAAAGTTAATTTAATAAAACTTTCAACAACGGATCTCTTGGTTCTGGCATCGATGAAGAACGCAGCGAAATGCGATAAGTAATGTGAATTGCAGAATTCAGTGAATCATCGAATCTTTGAACGCACATTGCGCCCCCTGGTATTCCGGGGGGCATGCCTGTTCGAGCGTCATTTCACCACTCAAGCCTCGCTTGGTATTGGGCGTCGCGAGTCTCTCGCGCGCCTCAAAGTCTCCGGCTGTTTGACCCGTCTCCCAGCGTTGTGGCAACTATTTCGCAGTGGAGTTCGAGTTGGATCGGCCGTTAAATCTTTCAAAGGTTGACCTCGGATCAGGTAGGGATACCCGCTGAACTTAAGCATATCAATAAGCGGAGGA
>338809115; Utrechtiana cibiessia culture-collection CPC:18916 18S ribosomal RNA gene, partial sequence; internal transcribed spacer 1, 5.8S ribosomal RNA gene, and internal transcribed spacer 2, complete sequence; and 28S ribosomal RNA gene, partial sequence
TAACAAGGTCTCCGTTGGTGAACCAGCGGAGGGATCATTACTGAGTTGCAAAACTCCAACCCGTGTGAACCTTTACCAACCGTTGCTTCGGCGGGCTCTCCCGCCGGAGGTTACAAACTCTTGAATTTTCTTCAGTATCTCTGAGCAAAAAAAGATTAAATAATCAAAACTTTCAACAACGGATCTCTTGGTTCTGGCATCGATGAAGAACGCAGCGAAATGCGATAAGTAATGTGAATTGCAGAATTCAGTGAATCATCGAATCTTTGAACGCACATTGCGCCCGCCGGTATTCCGGCGGGCATGCCTGTTCGAGCGTCATTTCAACCCTCAAGCCCCGGCTTGGTGTTGGGACGCCCGGGTCCACTGGTGGCCCGGGGTCCCCAAGTTCATCGGCGGGCTCGTCGGAACACTGAGCGCAGTAAAACGCGGTAAACGCGCCCTCGCTCGGCCCGTCCCGGCGTGCTTCCCAGCCGCTAAACCCCCAAAACATTTACAAGGTTGACCTCGGATCAGGTAGGAATACCCGCTGAACTTAAGCATATCAATAA
>363544546; Corollospora gracilis strain NBRC 32111 internal transcribed spacer 1, partial sequence; 5.8S ribosomal RNA gene, complete sequence; and internal transcribed spacer 2, partial sequence
TCTCCGTTGGTGAACCAGCGGAGGGATCATTAGCGAGTCTCAGCGCTCCAAACCATTGCGAACAGTCCCCTGCCGGCGCCGTTGCTTCGGCGGGCGGGGCGGCGCCCGCTCCCCTGTCGGGGGCCGGACGCCGCCCGAAACGCCCGCCGGCGGTGCCGAAACACACTGCAGTCTACAGCGGTCTTCACCACTGAGTGGCACGTTTGCAAGCAAGCAAAAAAACAACTTTCAACAACGGATCTCTTGGCTCTGGCATCGATGAAGAACGCAGCGAAATGCGATAAGTAATGCGAATTGCAGATTTCAGTGAATCATCGAATCTTTGAACGCACATTGCACCCGGCGGCACTCCGCCGGGTCTGCCTGTCCGAGCGTCGTTTCCGACCCTCGGGCGCCTCCGGGCGCCCGGTGTTGGGGATCTGCAGCGCGCCCCTCCGCGGACCGCTGCAGGCCCCGAAATACAGTGGCGGGCCCGCCGCTGGAACCCCCTGCGCAGTAAGCTACACCTTCTCGCATCGGGCGCCGGCGGAGCCCTGCCGTCAAGCCGCCGGGGGGAGCACCTCGCTCCCCCGGGCACCGAAACACTGTCGACCTCGGATCAGGTAGGGTTACCCGCTGAACTTAA
>224483466; Lepraria santosii voucher TSB37888 m internal transcribed spacer 1, partial sequence; 5.8S ribosomal RNA gene, complete sequence; and internal transcribed spacer 2, partial sequence
AGAGAGGAACGAGCGTCCTCCGGGGCTTAGGCCCCGTCTCTTCACCCTGTGCCCACCTACCTTTGTTGCTTTGGCGTGCCGGGGGCTCCGCCTTCATCTGTCGGTAGCAGGTCTTGAAGGAACGCTCCGGCGGATCGTGCTCGTCAAAAGCCCATAAAATTCTGTTTGACCAGTGTTGTCCGAGTCAAAAACCACAATAGAAAAAAAACTTTCAACAACGGATCTCTTGGTTCTGGCATCGATGAAGAACGCAGCGAAATGCGATAAGTAATGTGAATTGCAGAATTCAGTGAATCATCGAATCTTTGAACGCACATTGCGCCCCTCGGATTTCCGGGGGGCATGCCTGTTCGAGCGTCATTGCACCCCTCAAGCTTCGGCTTGGTATTGGGTCGCCGCCCCATCGGGCGCACCCGAAAATCAGTGGCGGTCCGGAGGGACTTTTAAGCGTAGTAAAATTCCTCCCGCTTGCAAGTCTCCCCCGTGGCCCGCTCAAAACCCCCCCCGAAATTCAATGATTGACCTCGGATCAGGTAGGGATACCCGCTGAACTTAAGCA
>291481104; Rimelia sp. Hur CH080064 18S ribosomal RNA gene, partial sequence; internal transcribed spacer 1, 5.8S ribosomal RNA gene, and internal transcribed spacer 2, complete sequence; and 28S ribosomal RNA gene, partial sequence
ATTACCGAGAGAGGGGCTTCGCGCTCCCGGGGGTCTCGGCCCCTAACTCTTCACCCTGTGTCTACCGACCTTTGTTGCTTTGGCGGACCCCGGGGGTCTCCTCCGCACCGGCTTTCGGGTCGATGAGCGTCCGTCAGAGGCCTATTTCAATTCTGTTTCCGTGTCGTCCGAGTACAAAACAAAATAAGTAAAAACTTTCAACAACGGATCTCTTGGTTCCAGCATCGATGAAGAACGCAGCGAAATGCGATAAGTAATGTGAATTGCAGAATTCAGTGAATCATCGAACCTTTGAACGCATATTGCGCCCCTCGGTATTCCGGGGGGCATGCCTGTTCGAGCGTCATTACACCCCTCAAGCTTCGCTTGGTATTGGGCCCTCGCCCCCGTGGCGTGCCCGAAAAGCAGTGGCGGTCCCGCGTGACTTTAAGCGTAGTAAATTACATCCCGCTTTGAAAGTTCGCGTGGTGGCTTGCCAGACAACTGCGTAGGCAGGCGGGTTTTACCCGCCTGCGTGCTTCCAATAATTGACCTCGGATCAGG
>222353465; Josefpoeltia parva partial 18S rRNA gene, ITS1, 5.8S rRNA gene, ITS2 and partial 28S rRNA gene, specimen voucher R. Honegger (Z+ZT) 447t2
GGATCATTAAATAAGAGGGGCCCTCACGGGCTCCGGGTCTTAACGACCTCCTTCTTCACCCTATGTCTATCTAACTTTGTTGCTTTGGCGGGTTCTGGGCGAAAGCCCCGGCGTCAATTTCAGGCTGGCTTCGCCAATCTCCGGCGTGCCTCTGAAAGACATTTGCCCGCCAGAGACCCTAAAAACTCTTTTGTACCAGTGTAGTCTGAGCTATCTAGCAATTAACTAAAACTTTCAACAACGGATCTCTTGGTTCTGGCATCGATGAAGAACGCAGCGAAATGCGATAAGTAATGTGAATTGCAGAATTCAGTGAATCATCGAATCTTTGAACGCACATTGCGCCCCTTGGTATTCCGAGGGGCATACCTGTTCGAGCGTCATTGCAACCCTCAAGCTCTGCTTGGTATTGAGCGATCGCCTTCCCGTCGTAGGGGTGGCATGCTCGAAAATCAGTGGCGGTCCTCGGAGACTTCAAGCGCAGTATTACCGCCGCTTCAGAAGGTTTCTCCCTGAGGGCTCGGCCGTGTTCGCACAAAAGGATCATTAATGAC
>365822616; Acephala sp. 4 MV-2011 strain PA 111 internal transcribed spacer 1, partial sequence; 5.8S ribosomal RNA gene, complete sequence; and internal transcribed spacer 2, partial sequence
GGTAGACCCCACCCGTGTCTATCTACTCTTGTTGCTTTGGCAGGCCGTGGCCTCCACCGTGGGCTCTGCCTGCGCGTGCCTGCCAGAGGACCAAACTCTGAATTTTAGTGATGTCTGAGTACTATATAATAGTTAAAACTTTCAACAACGGATCTCTTGGTTCTGGCATCGATGAAGAACGCAGCGAAATGCGATAAGTAATGTGAATTGCAGAATTCAGTGAATCATCGAATCTTTGAACGCACATTGCGCCCGGTGGTATTCCGCCGGGCATGCCTGCTCGAGCGTCATTATAACCACTCAAGCCTGGCTTGGTATTGGGGTTCGCGGTGCCGCGGCCCCTAAAATCAGTGGCGGTGCCGGTAGGCTCTAAGCGTAGTAAATATCCTCGCTATAGGGTCCCTCCGGTTACTCGCCAGAACCCCCCATTTTTTCAGGTTGACCTCGGATCAGGTAGGGATACCCGCTGAACTTAAGCATATCA
>325492525; Torrubiella pruinosa strain MY3399 18S ribosomal RNA gene, partial sequence; internal transcribed spacer 1 and 5.8S ribosomal RNA gene, complete sequence; and internal transcribed spacer 2, partial sequence
TGGAAGTAAAGTCGTAACAAGGTCTCCGTTGGTGAACCAGCGGAGGGATCATTACCGAGTCCCCGACTCCCAAACCCCCCGCGAACCGTACCAGACGTTGCCTCGGCGGCAGCGCGCGCGCCCTCCCCCCCCGGGAGACGGCGCCCGCCCGCCGGAGGACACCCAGACGCGCGAGCTCACAGCGGCCTCTCCAGTGATCGGGCGAAAAATGAATCAAAACTTTCAACAACGGATCTCTTGGCTCTGGCATCGATGAAGAACGCAGCGAAATGCGATAAGTAATGTGAATTGCAGAATTCAGTGAATCATCGAATCTTTGAACGCACATTGCGCCCGCCAGCACTCTGGCGGGCATGCCTGTCCGAGCGTCATCGCACCCCTCGAGCCCAGCCTCGGCCGGTGGGGGAGGCGGGCCCCGCCCCGCCCCCCCGAAATGCAGTGGCGGCACCGCCGCGGCGTCCCCTGCGCAGTAGAGCTCCCCCCCGAGGGAACGCCTCGCACCGGGCGCCCGGCGGCTGCCCCGCCGCGGAGACGCGAAGCCCCCAACAGCACTGTGACCTCGGATCA
>229365433; Setophoma sacchari genes for ITS1, 5.8S rRNA. ITS2, complete sequence, strain: MAFF 306341
TCATTATCAAAAGTCAAGTCGGGGGCTGTAAAGCTCTCGTCTACACCCATGTCTTTTGCGTACTCTTGTTTCCTCGGTGGCGCAAGCTGCCGATTGGACAAACCAAAACCTTTTTTGTAATTGCAATCAGCGTCTGAAAATAATCTAATTATTTACAACTTTCAACAACGGATCTCTTGGTTCTGGCATCGATGAAGAACGCAGCGAAATGCGATAAGTAGTGTGAATTGCAGAATTCAGTGAATCATCGAATCTTTGAACGCACATTGCGCCCCTTGGTATTCCATGGGGCATGCCTGTTCGAGCGTCATTTGTACCCTCAAGCTTTGCTTGGTGTTGGGCGTCTTGTCGTATTACGACTCGCCTTAAATTCATTGGCAGCCGGCACTTTGGCCTAGGAGCGCAGCACATTTTGCGATCGTAGCCCGTTGTACTGGCGTCCATCAAGAACATTTACCACGTTTGACCTCGGATCAGGTAGGGATACCCGC
>2809007; C.minutula 18S, 5.8S and 28S rRNA genes and ITS1 and ITS2 DNA
TTTGAACGCACATTGCGCCCCTTGGTATTCCGGGGGGCATGCCTGTTCGAGCGTCATTTCAACCCTCAAGCACTGCTTGGTATTGANTNTNTGTCAGTAATGGCAGGCTTTAAAGACAGTGGCGGCGCCGCTGGGTCCTGAACGTAGTAATATCTCTCGTTACAGGTTCTCGGTGTGCTTCTGCCAAAACCCAAATTTTTCTATNNNNNNNNNNCCTCGGATCAGGTAGGGATACCCGC
>269859012; Barriopsis iraniana strain IRAN1451C 18S ribosomal RNA gene, partial sequence; internal transcribed spacer 1, 5.8S ribosomal RNA gene, and internal transcribed spacer 2, complete sequence; and 28S ribosomal RNA gene, partial sequence
AAGGATCATTACCGAGTTCTCGGGCTTCGGCTCGACTCTCCCACCCTTTGTGAACATACCTCTGTTGCTTTGGCGGCTTTCGGGCCGCCAGAGGACTATCAAACTCCAGTCAGTAAACGTTGACGTCTGATAAACAAGTTAATAAACTAAAACTTTCAACAACGGATCTCTTGGTTCTGGCATCGATGAAGAACGCAGCGAAATGCGATAAGTAATGTGAATTGCAGAATTCAGTGAATCATCGAATCTTTGAACGCACATTGCGCCCCTTGGTATTCCGAGGGGCATGCCTGTTCGAGCGTCATTACAACCCTCAAGCTCTGCTTGGTATTGGGCGTCGTCCTCTTGCGGACGCGCCTCAAAGACCTCGGCGGTGGCTCTGGCCCTCAAGCGTAGTAGAATACACCTCGCTTTGGAGCGGTTTGGAGTCGCCCGCCGGACGAACCTTCTGAACTTTTCTCAAGGTTGACCTCGGAT
>241897362; Mycopappus aceris isolate CBS 124109 18S ribosomal RNA gene, partial sequence; internal transcribed spacer 1, 5.8S ribosomal RNA gene, and internal transcribed spacer 2, complete sequence; and 28S ribosomal RNA gene, partial sequence
GCCGGAAAGTTCGTCAAACTCGGTCATTTAGAGGAAGTAAAAGTCGTAACAAGGTTTCCGTAGGTGAACCTGCGGAAGGATCATTACCGTGGGGATTCGTCCCCATTGAGATAGCACCCTTTGTTCATGAGTACCCTTGTTTCCTCGGCGGGCCTGCCCGCCAGTAGGACAATATCAAAACCCTTTTGCAGTAGTAGTAACTTCAGTTAATAAACAAATATTAAAACTTTCAACAACGGATCTCTTGGTTCTGGCATCGATGAAGAACGCAGCGAAATGCGATAAGTAGTGTGAATTGCAGAATTCAGTGAATCATCGAATCTTTGAACGCACATTGCGCCCTTCGGTATTCCGTTGGGCATGCCTGTTCGAGCGTCATTTAAACCTTCAAGCTATGCTTGGTGTTGGGTGTTTGTCCCGCCTCAGCGCGTGGACTCGCCTCAAATCCATTGGCAGCCGGTATGTTGGCTTCGTGCGCAGCACATTGCAAGCGGAACTCAGCAGACCTCCTCCCACAAGCCCTTTTTTTACTTGACCTCGGATCAGGTAGGG
>20146529; Tirmania pinoyi 18S ribosomal RNA gene, partial sequence; internal transcribed spacer 1, 5.8S ribosomal RNA gene, and internal transcribed spacer 2, complete sequence; and 28S ribosomal RNA gene, partial sequence
AAGGATCATTAATGAAAAACTACTACAAGTTTTTTATATCCCATTGTCTTACCTACCCTGTTGCTTCCACTGGACATGTTTTACCTTTGTGTAAGGACCTTTGGCTTGTGTGAATAACTCATGCCAGAGAGTTGCCGGTGGGAAGACCATCTACCAAAACCTTGATTGAAAACAAATTGTCTGAATCTTTTGCTTCAATGAAATAAAACTTTCAACAACGGATCTCTAGGCTCTTGCATCGATGAAGAACGCAGTGAAATGCGATAAGTAATGTGAATTGCAGAATCTCGTGAATCATCGAATCTTTGAACGCACATTGCGCCCTATGGTATTCCGTAGGGCATGCCTGTCTGAGCGTCAGCTCCCTTCTCCTCAAGTATTCCTTTTTGAAATACTTGGATAACTTTGGAGAGGTGACTTATAACAGAGTCGTCCTTCAGAAATTCATAGGCAGTATGATTTGTACTCGAATCAGACGTAATAATAATAAAGTCGTTTATTTGAAGTATAATTGTGCTTGCCCCAACTCACCCACTTTTTTTTATTTTATTTCGGGTGACCTCAGATCAGGTAGGGATACCCGCTGAACTTAA
>302324751; Daldinia decipiens isolate 8099 18S ribosomal RNA gene, partial sequence; internal transcribed spacer 1, 5.8S ribosomal RNA gene, and internal transcribed spacer 2, complete sequence; and 28S ribosomal RNA gene, partial sequence
GGAAGTAAAAGTCGTAACAAGGTCTCCGTTGGTGAACCAGCGGAGGGATCATTACCGAGTTATCTAAACTCCCAAAACCCTACGTGAACCTTACCGTCGTTGCCTCGGCGGGCCGCGCTTACCCGGTAGCTACCCCGTAGCTACCCGGTAGGTGCGCTTATAGGCCCGCCGGTGGACCACTAAACTCTGTTTTAATACTGTATCTCTGAATGCTTCAACTTAATAAGTTAAAACTTTCAACAACGGATCTCTTGGTTCTGGCATCGATGAAGAACGCAGCGAAATGCGATAACTAATGTGAATTGCAGAATTCAGTGAATCATCGAATCTTTGAACGCACATTGCGCCCATTAGTATTCTAGTGGGCATGCCTATTCGAGCGTCATTTCAACCCTTAAGCCTAGCTGCTTAGTGTTGGGAATCTGCCCCGTAGTTACGGGGCAGCTCCCTAAAGCCATCGGCGGAGTTGGGGCATACTCTAAGCGTAGTAACATTCTTCTCGCTTCTGCAGTTGTCCTGGCGGCTTGCCGTTAAACCCCCCTATATTTTTCTAGTGGTTGACCTCGGATTAGGTAGGAATACCCGCTGAACTTAAGCATATCAATAAAGCGGA
>2148964; Proliferodiscus alboviridis rDNA internal transcribed spacer 1 and 2 and 5.8S rRNA gene
TAGGTGAACCTGCGGAAGGATCATTACAGAGTCCCTGCCCCTCTGGGGTAGACCTCCCACCCGTGTGTATTCTAATCAATTGTTGCTTTGGCGGGCCGCGAGCGTGCCTCGCCCGGGAGCCTCTCCCGGTGTGCCCGCCAGAGGAAACCCAAACTCTGAATATTAGTGTCGTCTGAGTACTATATAAATCGTTAAAACTTTCAACAACGGATCTCTTGGTTCTGGCATCGATGAAGAACGCAGGGAGATAAGTAATGTGAATTGCAGAATTCAGTGAATCATCGAATCTTTGAACGCACATTGCGCCCCTTGGTATTCCGGGGGGCATGCTTGTTCGAGCGTCATTATGACCCCTCCAGCCTAGCTGGGTGTTGGACCGCGCCTCCGGGCGGGTCTTAAAACTAGTGGCGGTGCTTTCAGGCTCTACGCGTAGTAACTTTTCTCGCTATAGGGTCCTGGGAGATGCTAGCCATCAACCTCAAACTTTTTCAGGTTGACCTCGAATCAAGTAGGGATACCCGCTGAACTTAAGCATATCAATAAGCGG
>51832343; Seiridium ceratosporum 18S ribosomal RNA gene, partial sequence; internal transcribed spacer 1, 5.8S ribosomal RNA gene, and internal transcribed spacer 2, complete sequence; and 28S ribosomal RNA gene, partial sequence
ACAGGTCTCCGTTGGTGAACCAGCGGAGGGATCATTACAGAGTTTTCTAACTCCCAAACCCATGTGAACTTACCTTTGTTGCCTCGGCAGAAGCTACCCGGTACCTACCCTGTAACAGTTACCCTGTATCGCACGGCTCGGGTTACCCTGTAGCAATATTCTGCCGGTGGACTATTCAACTCTTGTTATTTTATTGTAATCTGAGCGTCTTATTTTAATAAGTCAAAACTTTCAACAACGGATCTCTTGGTTCTGGCATCGATGAAGAACGCAGCGAAATGCGATAAGTAATGTGAATTGCAGAATTCAGTGAATCATCGAATCTTTGAACGCACATTGCGCCCATTAGTATTCTAGTGGGCATGCCTGTTCGAGCGTCATTTCAACCCTTAAGCCTAGCTTAGTATTGGGAATCTACTATATTGTAGTTCCTCAAATCCAACGGCGGATCTGTGGTATCCTCTGAGCGTAGTAAATTTTTATCTCGCTTTTGTTAGGTGCTGCAGCTCCCAGCCGCTAAACCCCCAATTTTTAATGGTTGACCTCGGATCAGGTAGGAATACCCGCTGAAC
>61186983; Stenocybe pullatula voucher Tibell 17117 (UPS) internal transcribed spacer 1, 5.8S ribosomal RNA gene, and internal transcribed spacer 2, complete sequence; and large subunit ribosomal RNA gene, partial sequence
CAGAGCGTTCAGGGTCCCTAACCGGGGCCCGACCTCCAACCCCATGTGTATTTGTCCATGTTGCTTCGGTGGCCCTGGCCCCTTTTCACAGGGGACACCCGCCGAGGATTATATAAAACTCTGGTATGTATTGTGCCGTCTGAGTCTTTTAGTGAATTAAAATAAAACTTTCAACAACGGATCTCTTGGTTCTGGCATCGATGAAGAACGCAGCGAAATGCGATAAGTAATGTGAATTGCAGAATTCAGTGAATCATCGAATCTTTGAACGCACATTGCGCCCCCTGGTATTCCGGGGGGCATGCCTGTTCGAGCGTCATTAACACACTTCAAGCCTGGCTTGCAGTTGGGCGTCGTCCTCCCCTCCGGGGAAGACGTGCCTGGAAATTGGTGACGGCCGCGTCCGGTCCCCCAGCGTAGTAAGATTTTCCAATCACCGCTTCCGGGTCGGGCGTGCTGCCGGTCAGAAACCCCTTATATATTTTATCAAGGTTGACCTCGGATCAGGTAGGGATACCCGCTGAACTTAAGCATA
>156052307; Candelina submexicana strain MEX201 internal transcribed spacer 1, partial sequence; 5.8S ribosomal RNA gene, complete sequence; and internal transcribed spacer 2, partial sequence
AAGAGTAAGGGTCCTATGGGCCCGACCTCCCAACCCTTTGTTTATTTACCATTGTTGCTTTGGCGGGCCCGCTTGGGGAGACCCAACCGCTGGCCTTGGCCGGTGAGCGCCCGTCAGAGTCCCTTGAAACTCTGTTTTCCGGTGATGTCTGAGTATCACACAGTAGTCAAAACTTTCAACAACGGATCTCTTGGTTCTGGCATCGATGAAGAACGCAGCGAAATGCGATAAGTAATGTGAATTGCAGAATTCAGTGAATCATCGAATCTTTGAACGCACATTGCGCCCCTCGGTATTCCGAGGGGCATGCCTGTTCGAGCGTCATTACACCACTCAAGCTTGGCTTGGTTATGGGTCTTCGCCTCTGGGGCGTGCCCAAAAGGTAGTGGCGGTGCCGCCTGGCTTCAAGCGCAGTAATCATCTTTTCGCTTTGGAGGTCGGGTGTGTTGCTTGCCATTCAATCCCCCCAGAACTCAAGG
>156712624; Phyllactinia fraxini genes for 18S rRNA, ITS1, 5.8S rRNA, ITS2, 28S rRNA, partial and complete sequence, isolate: SMK10643
CGTAGGTGAACCTGCGGAAGGATCATTACAGAGCGTGAAGACCTCGGCCCCTCCCGCGGCGCAAGTCGAGGTGGAGGGGAACATGCCGGGGTCGACCCTCCCACCCGTGTCGATTTTATTCTCCTGTTGCTTTGGCAGGCCGGGGCGCCTTGGCGCTCCGCCGGCCCCGTGGGCTGGAGCGTGCCTGCCAGAGAAAATGTTATCAACTCGTGTGATTGGTGAAGTCTGAGGAATCATGTGGGAAATTAGTTTAAAACTTTCAACAACGGATCTCTTGGCTCTGGCATCGATGAAGAACGCAGCGAAATGCGATAAGTAATGTGAATTGCAGAATCTAGTGAATCATCGAATCTTTGAACGCACATTGCGCCCCTTGGTATTCCGAGGGGCATGCCTGTTCGAGCGTCATAACAACCCCTCAGGCCGCTCAGGCTTGGTCTTGGGGCTCGCCCGCCTTGGCGCGGCGGCCCTTAAACACAGTGGCGGTGCCGGTGGTGCTCTCCGCGTAGTCACGTTCTCGCGACAGGGCGGTACCAGACCCAGCCAAAACCTGACGCCGACAAGGTGTCAACCCCCCTCTTCTAGGTTGACCTCGAATCAGGTAGGGATACCCGCTGAACTTAAGCATATCAATAAGCGGAGGAAAAGAAACCAACCGGGATTACCCTA
>21702717; Ascochyta skagwayensis 18S ribosomal RNA gene, partial sequence; internal transcribed spacer 1, 5.8S ribosomal RNA gene and internal transcribed spacer 2, complete sequence; and 28S ribosomal RNA gene, partial sequence
ACCTGCGGAAGGATCATTACCGAGAGTTGCAGGCTTTTGTCTGCCATCTCTTACCCATGTCTTTTGCGTACTACACGTTTCCTCGGCAGGTCCGCCTGCCGTTAGGACCCCATTAAACCATTTGCAGTTGCAGTCAGCGTCTGAAAAACTTAATAATTACAACTTTTAACAACGGATCTCTTGGTTCTGGCATCGATGAAGAACGCAGCGAAATGCGATAAGTAGTGTGAATTGCAGAATTCAGTGAATCATCGAATCTTTGAACGCACATTGCGCCCTATGGTATTCCATAGGGCATGCCTGTTCGAGCGTCATTTGTACCTTCAAGCTCTGCTTGGTGTTGGGTGTTTGTCCCGCCTTTGTGCGCGGACTCGCCTTAAAGCAATTGGCAGCCGACGTCTAGGTTTCGGAGCGCAGCACAAATCGCGCTCTGTGTCCTGGTACGGCGGCGTCCATCAAGACTATTTTACACTCTTGACYCGGANCAGGTAGGGATACCCGCKAACTAA
>207367313; Taphrina wiesneri genes for internal transcribed spacer 1, 5.8S ribosomal RNA and internal transcribed spacer 2, partial and complete sequence, isolate: Tw091
AAGGATCATTAATGAAGTCTGGGTCTTAAAAACCCTCTCTCTTCTACACACTTGTGAACCTACACCGTTGCTTTGGCAGGTCTCCGGATGGGTTCTGAACCCGGACGGTCAGGTCGTAAGACGCCTGCCAAGGACATTTTAATCCACCCTTTTTTTAATCGTCTGATTTTCTTTGTTTTAAACAAATATAAAAAAACTTTCAACAATGGATCTCTTGGCTCTGGCATCGATGAAGAACGCAGCGAAATGCGATAAGTAATGTGAATTGCAGAATTCAGTGAATCATCGAATCTTTGAACGCACATTGCGCCCTCTGGTATTCCGGAGGGCATGCCTGTTTGAGTGTCATTAATCTCTCACAAGACCGTCTGGTCTCTGTCAAAGTTGGGACTTGCGAACCTTCTGGGATCGCTGTCCTCAAATGCATTGGTGCGGCCCGCCGCCCGGTTTACACAACGTTCTAGGTTCGTCCAACTCGTTGCTTCTCCGGCGCAATCATGGTGCTGCACCTAAAGCCCGCCTCGTGCCCTGTGCTCTTGGCTTCTTACTATTTATTGACCTCAGATCAGGTAGGAATACGCGCTGAACTTAA
>237872428; Eladia saccula strain HSAUP063252 18S ribosomal RNA gene, partial sequence; internal transcribed spacer 1, 5.8S ribosomal RNA gene, and internal transcribed spacer 2, complete sequence; and 28S ribosomal RNA gene, partial sequence
TCCGTAGGTGAACCTGCGGAAGGATCATTACCGAGTGAGGGCCCTCTGGGTCCAACCTCCCACCCGTGTTTATCGTACCTTGTTGCTTCGGCGGGCCCGCCTCACGGCCGCCGGGGGGCTTCTGCCCTCGGGCCCGCGCCCGCCGAAGACACCATTGAACGCTGTCTGAAGATTGCAGTCTGAGCAATTAGCTAAATAAGTTAAAACTTTCAACAACGGATCTCTTGGTTCCGGCATCGATGAAGAACGCAGCGAAATGCGATACGTAATGTGAATTGCAGAATTCAGTGAATCATCGAGTCTTTGAACGCACATTGCGCCCCCTGGTATTCCGGGGGGCATGCCTGTCCGAGCGTCATTGCTGCCCTCAAGCACGGCTTGTGTGTTGGGCCTCCGTCCTCCTCCCGGGGGACGGGCCCGAAAGGCAGCGGCGGCACCGCGTCCGGTCCTCGAGCGTATGGGGCTTCGTCACCCGCTCTTGTAGGCCCGGCCGGCGCTTGCCGACACATCAATCTTTTTTCCAGGTTGACCTCGGATCAGGTAGGGATACCCGCTGAACTTAAGCATATCAATAAGCGGAGGA
>15530056; Lewia infectoria strain STE-U4253 18S ribosomal RNA gene, partial sequence; internal transcribed spacer 1, 5.8S ribosomal RNA gene and internal transcribed spacer 2, complete sequence; and 28S ribosomal RNA gene, partial sequence
TCCGTAGGTGAACCTGCGGAGGGATCATTACACAATAACAAGGCGGGCTGGACACCCCCCGCTGGGCACTGCTTCACGGCGTGCGCGGCGGGGCCGGCCCTGCTGAATTATTCACCCGTGTCTTTTGCGTACTTCTTGTTTCCTGGGTGGGCTCGCCCGCCCTCAGGACCAACCACAAACCTTTTGCAATAGCAATCAGCGTCAGTAACAACGTAATTAATTACAACTTTCAACAACGGATCTCTTGGTTCTGGCATCGATGAAGAACGCAGCGAAATGCGATACGTAGTGTGAATTGCAGAATTCAGTGAATCATCGAATCTTTGAACGCACATTGCGCCCTTTGGTATTCCAAAGGGCATGCCTGTTCGAGCGTCATTTGTACCCTCAAGCTTTGCTTGGTGTTGGGCGTCTTTTGTCTCCAGTTCGCTGGAGACTCGCCTTAAAGTCATTGGCAGCCGGCCTACTGGTTTCGGAGCGCAGCACAAGTCGCGCTCTTTGCCAACCAAGGTCAGCGTCCAACAAGCCTTTTTTTCAACCTTTGACCTCGGATCAGGTAGGGATACCCGCTGAACTTAAGCATATCAATAA
>288964572; Lepidosphaeria nicotiae strain CBS 559.71 internal transcribed spacer 1, partial sequence; 5.8S ribosomal RNA gene, complete sequence; and internal transcribed spacer 2, partial sequence
CATTACTGTGGAGCGTGAGCCCCACTAAGATAGCACCCTTGCCTTTGAAGTACCCTCCGTTTCCTCGGCAGGTCCGCCTGCCAATGGGGACAACAACAAACCCTTTTTTGTAATAGCAGTACACGTCAAAGAAAACAAAATTAATCAAAACTTTCAACAACGGATCTCTTGGTTCTGGCATCGATGAAGAACGCAGCGAAATGCGATAAGTAGTGTGAATTGCAGAATTCAGTGAATCATCGAATCTTTGAACGCACATTGCGCCCTTTGGTATTCCTTAGGGCATGCCTGTTCGAGCGTCATTTAACCCCTCAAGCACTGCTTGGTGTTGGGCGCTTGTCCCGCCCCTCCGGGCGCGGACTCGCCTTAAAATCATTGGCGGCCTGTGTATTGGCTTCGAGCGCAGCAGATTTCGCGTCTCGCACCCGGCACGCAGGCGTCCAGCAAGCCTCACCCAG
>225675529; Cephaliophora tropica strain xsd08001 18S ribosomal RNA gene, partial sequence; internal transcribed spacer 1, 5.8S ribosomal RNA gene, and internal transcribed spacer 2, complete sequence; and 28S ribosomal RNA gene, partial sequence
GGAAGTAAAAGTCGTAACAAGGTTTCCGTAGGTGAACCTGCGGAAGGATCATTACAGTATATTGAATTCACATTCATATACCCACTCTGCGTACCTTATAACTGTTGCTTCCATGGGACTTGGCTCTGCCACGTCGGCCTCCGGGCTGGTGAGCTCCCATGGGAGGAAAACAATACTCCTTTTTGTCAGTGAAGTCTGTATGAATAGTTTATAATAAACGTTAAAACTTTCAACAACGAATCTCTTGGTTCTCGCATCGATGAAGAACGCAGCGAAATGCGATAAGTAGTGTGAATTGCAGAATTCAGTGAATCATCGAATCTTTGAACGCACATTGCGCCTCCTGGTATTCCGGGAGGCATGCCTGTTCGAGCGTCATCAAAAACCTCAGTCTGAGACTTTGTCAAGGATTGGTCATGCTTCGGATGCGATTGCATCCCCAGCGAAATCCAATGGCGAAGAGCCTCTAGGCCAAAGCGTAGTATTAATATCTCGTTATGGTCCGGTGCGCGCTTCTGCCGTAACCCCCCCACTTCTAAGTTTTTGACCTCGGATCAGGTAGGGATACCCGCTGAACTTAAGCATATCAATAAGCGGAGGA
>1698524; Echinodothis tuberiformis rDNA internal transcribed spacers 1 and 2 and 5.8S rRNA gene
TCTCTGTTGGTGAACCAGCGGAGGGATCATTACCGAGTTTACAAACTCCCAAACCCATGTGAACCTATACCATAACTGTTGCTTCGGCGGGCTCTGACGCCCCGGACCCGGGCGGCCCGCCGGAGGACCCAAACTCCTTTTGTATTCTTCTTCTATGTATTATCTGAGTGGATTTAGTACCAATAAATCAAAACTTTCAACAACGGATCTCTTGGCTCTGGCATCGATGAAGAACGCAGCGAAATGCGATAAGTAATGTGAATTGCAGAACTCAGTGAACCATCGAATCTTTGAACGCACATTGCGCCCGCCAGTATTCTGGCGGGCATGCCTGTTCGAGCGTCATTTCAACCCTCAAGCCCGGCTTGGTGTTGGGGACCGGACAAGCCCCCCTCTTCCCCCCCGGGGGTGCAGGGGAGGCAGGCCGCCCCCGAAATGAATTGGCGGTCTCGTCGCGGCCTCCTCTGCGCAGTAGCACTACGAACTCGCACCAGGAGCGCGGCGCGGCCACTGCCGTAAAACGCCCCAACTTCTTCTTCCAAGAGTTGACCTCGAATCAGGTAGGAATACCCGCTGAACTTAAGCATATCAATAAGCGGAGGA
>281399135; Jahnula appendiculata strain SS3028 18S ribosomal RNA gene, partial sequence; internal transcribed spacer 1, 5.8S ribosomal RNA gene, and internal transcribed spacer 2, complete sequence; and 28S ribosomal RNA gene, partial sequence
CGGCCCACCCGGCGCGCCTTGGCGGCGCGCGGGGGCGGCGCCGGATGCGTCCAACCCCATGCGAGTTCGCCAGGTTGCCTCGGCGGAGCGATTCCGCCGGAGGACCACCAACACCCTGCTTATCGGTGCCGTCCGATGGTGCAAGTTAAAAAACGAAGCCAAAACTTTCAACAATGGATCTCTTGGTTCTGGCATCGATGAAGAACGCAGCGAAATGCGATAAGTAATGTGAATTGCAGAATTCAGTGAATCATCGAATCTTTGAACGCACATTGCGCCCCCTGGTATTCCGGGGGGCACACCTATTCGAGCGTCATCGCAACCGTCAAGCGCAGCTTGGTATTGGAGGCTCGCCCGCCACCGGTGCTCGCACCGGCGGGCGCCACCGAAAGCGATGGGCGACGACGTCCCCGGCTTCGAGCGTGACAGCGGCTTCAGTCCGATCGCTCCGGAAGCCTCGGGGTGCGCCTTCCGCCCGGCTTCAACCGTTTTCTATCACCAAGGTTGACCT
>95136088; Coniothyrium cereale 5.8S rRNA gene, 28S rRNA gene (partial), ITS1 and ITS2, isolate 1401
CATTCAGTAGCTTGCTACTGTTAGGGGGGTCTGTCAGCCTGTATAGTATCACTACTGATGAGCAGCTCGACCCTCTGTCTGTACCCTTGTCTTTTGCGTACTCATGTTTCCTCGGCGGGTTTACACCCGCCGGCTGGACAACTCTATAACCTTTTTAATTTTCAATCAGCGTCTGAAAAACATAATAATTACAACTTTCAACAACGGATCTCTTGGTTCTGGCATCGATGAAGAACGCAGCGAAATGCGATAAGTAGTGTGAATTGCAGAATTCAGTGAATCATCGAATCTTTGAACGCACATTGCGCCCCTTGGTATTCCATGGGGCATGCCTGTTCGAGCGTCATTTGTACCCTCAAGCTCTGCTTGGTGTTGGGTGTTTGTCCACTCCCTGGTGTTTGGACTCGCCTTAAAGCAATTGGCAGCCAGTGTTTTGGTATTGAAGCGCAGCACATTTTGCGATTCTAGCCTGAAATAGGAGCATCCAGTAAGTCATTTTTCACTTTTGAGGTCGGATCAGGAGGATACCCG
>5706394; Epidermophyton floccosum DNA sequence of internal transcribed spacer 1 region, strain TIMM0431
ACGCGCAGGCCGCAGTCGGCCCGTCCCCCTTCTCTCTGAATGCTGGACGGTGTCGCCGGCCACACGCCCATTCTTGTCTACACTACCCGGTTGCCTCGGCGGGCCGCGCCCCCTAGGCTGCAGTGTCGCTGCAGCGTCTCGGGGGGGCCGTTCGGGGGATGGAGAAGGATGCCCCGGCGGGGTTGATCGCTCCCCCACCCCTGGACAGCGCTCGCCGAAGGAGTGATTCTCAGAAATTCTACGAAATCTCCATAGGTGGTTCAGTCTGAGCGTTGGCAAGCAAAAACCAGTCA
>189162194; Coniothyrium diplodiella isolate NW603 18S ribosomal RNA gene, partial sequence; internal transcribed spacer 1, 5.8S ribosomal RNA gene, and internal transcribed spacer 2, complete sequence; and 28S ribosomal RNA gene, partial sequence
TTCCGTAGGTGAACCTGCGGAWGGATCATTACCTAGAGTTGTAGGCTTTGCCTGCTATCTCTTACCCATGTCTTTTAAGTACCTTACGTTTCCTCGGCGGGTCCGCCCGCCGATTGGACAATTTAAACCATTTGCAGTTGCAATCAGCGTCTGAAAAAACTTAATAGTTACAACTTTCAACAACGGATCTCTTGGTTCTGGCATCGATGAAGAACGCAGCGAAATGCGATAAGTAGTGTGAATTGCAGAATTCAGTGAATCATCGAATCTTTGAACGCACATTGCGCCCCTTGGTATTCCATGGGGCATGCCTGTTCGAGCGTCATTTGTACCTTCAAGCTCTGCTTGGTGTTGGGTGTTTGTCTCGCCTCTGCGTGTAGACTCGCCTCAAAACAATTGGCAGCCGGCGTATTGATTTCGGAGCGCAGTACATCTCGCGCTTTGCACTCATAACGACGACGTCCAAAAGTACATTTTTACACTCTTGACCTCGGATCAGGTAGGGATMCCCRCTGAACTTAAGCATATCAATAAGCGGAGGA
>335355491; Geomyces sp. KLP-2011c 18S ribosomal RNA gene, partial sequence; internal transcribed spacer 1, 5.8S ribosomal RNA gene, and internal transcribed spacer 2, complete sequence; and 28S ribosomal RNA gene, partial sequence
GCGGAAGGATCATTACAGTAGTCACCCGGGGCGCCGCAAGGCCTCCCGGGTAACCTACCACCCTTTGTTTATTACACTTTGTTGCTTTGGCAGGCCTGCCCTCGGGCTGCTGGCTCCGGCCGGCGAGCGCTTGCCAGAGGACCTAAACTCTGTTTGTCTATACTGTCTGAGTACTATATAATAGTTAAAACTTTCAACAACGGATCTCTTGGTTCTGGCATCGATGAAGAACGCAGCGAAATGCGATAAGTAATGTGAATTGCAGAATTCAGTGAATCATCGAATCTTTGAACGCACATTGCGCCCCCTGGTATTCCGGGGGGCATGCCTGTCCGAGCGTCATTACAACCCTCAAGCTCAGCTTGGTGTTGGGCCCCGCCGCCCCGGCGGGCCCTAAAGTCAGTGGCGGTGCCGTCCGGCTCCGAGCGTAGTAATTCTTCTCGCTCTGGAGGTCCGGTCGTGTGCTTGCCATCAACCCCCAATTTTTTTCAGGT
>294829175; Phacidiopycnis washingtonensis strain DB 26022010 18S ribosomal RNA gene, partial sequence; internal transcribed spacer 1, 5.8S ribosomal RNA gene, and internal transcribed spacer 2, complete sequence; and 28S ribosomal RNA gene, partial sequence
ACCTTGCGGAAGGATCATTAATGAGATCATGCCCTTCGGGGTAGACCTCCCACCCTTTGTTTACAATACCATTGTTGCTTTGGCGGCCCCGTCGCAAGACAACCGGCTCCGGCTGGTCAGTGGCCGCCAGAGGACTCCAAAACTCATATTGTCATTGTCGTCTGAGTACTATACAATAGTTAAAACTTTCAACAACGGATCTCTTGGTTCTGGCATCGATGAAGAACGCAGCGAAATGCGATAAGTAATGTGAATTGCAGAATTCAGTGAATCATCGAATCTTTGAACGCACATTGCGCCCCCTGGTATTCCGGGGGGCATGCCTGTTCGAGCGTCATTACAACCCTCAAGCTCTGCTTGGTATTGGGCGCCACCCCCGGGTGCGCCTTAAAATCAGTGGCGGTGCCGTCGGCTTCAAGCGTAGTAATACTTCTCGCTTTGGAGTCCGGGCGAGCGTCCTGCCAAAACCCCCATATTTTTTCAGGTGACCTCGATCATGTCG
>57867904; Aquaticheirospora sp. RK-2006a 18S ribosomal RNA gene, partial sequence; internal transcribed spacer 1, 5.8S ribosomal RNA gene, and internal transcribed spacer 2, complete sequence; and 28S ribosomal RNA gene, partial sequence
GGTAGGACATTACACACTGCGCCATGCCTGCCGGTGCGGACCTTGGTTCGCAGCTGTAGGTATAGCACAGCCTATCCTTGTCTATTAGTACTGTTCGTGCATCCCTCGGCAGGGACGCCTGCCGTCGGGACCCCCAAAACCTATTGTATGCAAGCATCATAATAATCTGAATCATAACAATTATTACAACTTTCAACAATGGATCTCTTGGTTCTGGCATCGATGAAGAACGCAGCGAAATGCGATAAGTAGTGTGAATTGCAGACTTTAGTGAATCATCGAATCTTTGAACGCACATTGCGCCCCTTGGTATTCCATTGGGCATGCCTGTTCGAGCGTCATTTCACCTCTCAAGTACTACTTGGTATTGGGCGTTTGTCTGCGTAGCTACCGTGGACTCGTTCTAAAAATATTGGCAGCGGCTTGCTGGCCTCTTGCGCAGTACTTTGCGCTCCTTGAGGCACCGGCGTGCTTGCGTCCATCCAAGATCACCACCAGTTTGACCTCGAATCAGGTAGGGATACCCGCTGAACTTAAGCATATCAAAA
>6714899; Nodobryoria abbreviata 18S ribosomal RNA gene, partial sequence; internal transcribed spacer 1, 5.8S ribosomal RNA gene and internal transcribed spacer 2, complete sequence; and 23S ribosomal RNA gene, partial sequence
GTTTCCGTAGGTGAACCTGCGGAAGGATCATTACCGAGAGAGGGGCCTCGCGCTCCCGGGGGTTTCGGCCCCCAACTCTTCACCCATTGCCTATCTACCTTTGTTGCTTTGGCGGGCCCCGGGGGGCTGCCCCCGGCTGGACCTCGGGCCGGCGAGCGCCCGTCAGAGGCCATTTAAATTCTGTTCTAGTGAAGTCTGAGTACCAATATACAATAAGTAAAAACTTTCAACAACGGATCTCTTGGTTCCAGCATCGATGAAGAACGCAGCGAAATGCGATAAGTAATGTGAATTGCAGAATTCAGTGAATCATCGAATCTTTGAACGCACATTGCGCCCCTCGGTATTCCGGGGGGCATACCTGTTCGAGCGTCATTACACCCCTCAAGCGTAGCTTGGTATTGGGTCCTCGCCCCCGTGGCGTGCCCGAAAAGCAGTGGCGGTCCGGTGCGACTTTTAGCGCAGTAAATCTTCATTCGCTTCAAAAGCTCGCCCCGAGGCCGGCCAGATAACCCACCATACTTCAATCATTGACCTCGGATCAGGTAGGGATACCCGCTGAACTTAAGC
>198415126; Elsinoe fawcettii strain CC-141 18S ribosomal RNA gene, partial sequence; internal transcribed spacer 1, 5.8S ribosomal RNA gene, and internal transcribed spacer 2, complete sequence; and 28S ribosomal RNA gene, partial sequence
GGAAGTAAAAGTCGTAACAAGGTTTCCGTAGGTGAACCTGCGGAAGGATCATTAACGAGGTAGGGCCTCCTTCGGGAGCCCGAACTCCCCACCCTTTGCTGTTGCGAATCACGTTGCTTCGGCGGGACCTCCCCCCCTCGAGAGGGGGGCGGGGGGCCGGGCCACCGCGCCCGGACAGCGCCCGCCGGGGGACCGAACCAACTCTTGTCTTGTGAAACCTTTGCAGTCGGAGTACAACCGTACAATCAAATCAAAACTTTCAACAACGGATCTCTTGGTTCTGGCATCGATGAAGAACGCAGCGAAATGCGATAAGTAATGTGAATTGCAGAATTCAGTGAATCATCGAATCTTTGAACGCACATTGCGCCCCTTGGTATTCCGAGGGGCATGCCTGTTCGAGCGTCATTTCACCAATCAAGCCCCGCTTGGTATTGGGTGCGACAGGCCGGCCCCCGTGGCCGGCCCGCCCGAAATGCATCGGCGAGGCACCGACCCCCGGCGTGTTAGAATTTCGAAACGTCAGGAGCACCGGTGACCCTCCGCCGTCAACCCGGACCCCTCCCCCCGCGGGCGGGGCCCACCCCCCTTCAAGGTTGGCCTCGGATCAGGTAGGAATACCCGCTGAACTTAAGCATATCAATAAGCGGAGG
>4630838; Cystotheca wrightii genes for ITS1, 5.8S rRNA, ITS2, 28S rRNA, partial and complete sequence
CTGAGCGTGAGGCCACGCTGGGCGCCTGGCGCCAGGCGTGGCTGACCCTCCACCCGTGTCTATCTTCTCATGTTGCTTTGGCGGGCCGGGCCCTGTGCCCTCCCGGCGCCTGCTGGGACGCGCCCGCCAGAGCCACCCTAACGCGTGCTGTTTGTGTGGTCAGAGTGGTAGCAGAATTAGAATAAAACTTTCAACAACGGATCTCTTGGCTCCGGCATCGATGAAGAACGCAGCGAAATGCGATAAGTAATGTGAATTGCAGAATTTAGTGAATCATCGAATCTTTGAACGCACATTGCGCCCCCCGGTATTCCGAGGGGCATGCCTGTCCGAGCGTCAGTACAACCCCTCAAGCCTGGCTTGGTCTTGGAGCGCGCCCCGCGGGGCGGCTCTTAAATGCAGTGGCGGTGCCGTCGGGCTCTACGCGTAGTTATTTCTCTCGCGACAGGGTGGTGACGGGACCTGCCAGAAGCCTCATCATACTAGGTTGACCTCGGATCAGGTAGGGATACCCGCTGAACTTAAGCATATCAATAAGCGGAGGAAAAGAAACCACCAGGGATTACCTCAGTAACGGCGAGTGAAGCGGC
>329132835; Remersonia thermophila strain ATCC 22073 18S ribosomal RNA gene, partial sequence; internal transcribed spacer 1, 5.8S ribosomal RNA gene, and internal transcribed spacer 2, complete sequence; and 28S ribosomal RNA gene, partial sequence
CTACCTTTTACCGTTGCTTCGGCGGGAGGCGCCCCCTCGCGGGGCGTCCCTGGCCCTCCCACCGCGGGGGGCGCCCGCCGGAGGAATACCCAAAACCCTTTGCAGCACATGGCCTCTCTGAGTCTTTTGTACTGAATAAGTCAAAACTTTCAACAACGGATCTCTTGGTTCTGGCATCGATGAAGAACGCAGCGAAATGCGATAAGTAATGTGAATTGCAGAATTCAGTGAATCATCGAATCTTTGAACGCACATTGCGCCCGCCAGTATTCTGGCGGGCATGCCTGTTCGAGCGTCATTTCAACCATCAAGCCCCGGGCTTGTGTTGGGGACCTGCGGCTGCCGCAGGCCCTGAAATCCAGTGGCGGGCTCGCTGACACACCGAGCGTAGTAGCTTTACAACCTCGCTTTGGGAGTGCTGCGGGTGCTAGCCGTAAAACGACC
>1053122; Tricharina praecox 18S ribosomal RNA, partial sequence, and internal transcribed spacer ITS1
GATCGGCAACGACCACCACCTGATGGAAAGCTAGTCAAACTTGGTCATTTAGAGGAAGTAAAAGTCGTAACAAGGTTTCCGTAGGTGAACCTGCGGAAGGATCATTAAAAGTAAATATGTATTCTCTGGAATATACGTTTCAAACCCATCTGTGTATCTTACCTGTTGCTTCCGTACCGCGTGGACTTCGGTCCCCTCATGCTGTACTTCGGTACGGTTCCAGAGTGCCGGTGCGGAAGGTATACATCAAACTCTTGCATTCCATGTCTTCTGTCTGAACTG
>122938860; Pichia americana strain M1frav113 18S ribosomal RNA gene, partial sequence; and internal transcribed spacer 1, complete sequence
GAAAGCATTTGCCAAGGACGTTTTCATTAATCAAGAACGAAAGTTAGGGGATCGAAGATGATCAGATACCGTCGTAGTCTTAACCATAAACTATGCCGACTAGGGATCGGGTGTTGTTTTTTTAATGACTCACTCGGCACCTTACGAGAAATCAAAGTCTTTGGGTTCTGGGGGGAGTATGGTCGCAAGGCTGAAACTTAAAGGAATTGACGGAAGGGCACCACCAGGAGTGGAGCCTGCGGCTTAATTTGACTCAACACGGGGAAACTCACCAGGTCCAGACACAATAAGGATTGACAGATTGAGAGCTCTTTCTTGATTTTGTGGGTGGTGGTGCATGGCCGTTCTTAGTTGGTGGAGTGATTTGTCTGCTTAATTGCGATAACGAACGAGACCTTAACCTACTAAATAGTACGACTAGCTTTTTGCTGGTATTGTTACTTCTTAGAGGGACTATCTATTTCAAGTAGATGGAAGTTTGAGGCAATAACAGGTCTGTGATGCCCTTAGACGTTCTGGGCCGCACGCGCGCTACACTGACGGAGCCAGCGAGTAATAACCTTTGCCGAGAGGTATGGGTAATCTTGTGAAACTCCGTCGTGCTGGGGATAGAGCATTGCAATTATTGCTCTTCAACGAGGAATTCCTAGTTAGTTGCCTGCGCTTTCATTAGCGCGGCGACCAAACCTTACACACATTGCTTAGTTTTTCTAACATTGCTTTGGCTGGACTGCAAAGTTTAGCCAGAGGTTTAAAACACAAGATTTTATTATCTTTTTTTACAAACATTAGTCAAGAAGTTTTATTAAACAAATCTTCAAAACTTTCAACAACGGATCTCTTGGTTCTCGCATCGATGAAGAACGCA
>224967026; Varicosporina ramulosa genes for 18S rRNA, ITS1, 5.8S rRNA, ITS2, 28S rRNA, partial and complete sequence, strain: NBRC 31325
CTGTCGACCTCGGATCAGGTAGGGTTACCCGCTGAACTAGCATATCGAATAAGCGGAGGAAAAGATCCAACAGGGATTGCCCCAGTAACGGCTGAGCTGAAGCGGCAACACGCTCAAAGCTGAAATCTGGCCCCGTCCGGGGTCCGAGTTGTAATTTCGCAGAGGATGACTTTCAGGCGAGGCGCCTTCCGACGTGTCCTGGTAACGGGCCGCCGGAGAGCGCGTGAGAGCCCCAGTACGGTAGGACGCCGAGCCGGTGTAAAGCTCCCTCGACGAGTCGAGTAGTTTGGGAATGCTGCTCTAAACGGGAGGTAAACCCCTTCTAAACGCGTAAATACCGGCCAGAGACCGATAGCGCACAAGTAGAGTGATCGAAAGATGAAAAGCACTTTGAAAAGAGAGTCAAACAGCACGTGAAATTGTTGAAAGGGAAGCGCTTGTGGCCAGACATTGCGCCCCAGGCAGCTCAGCCGTCCCTCGCGGGCGGCGCACACTGCCGGCACAGCCCAGCACGCTCGAAGCAACGGCGCCGGCAGGTCGAGAACAGGTTCGCAGTGGTTTTGGAGTTCAG
>49035552; Stanjemonium ochroroseum strain CBS 656.79 internal transcribed spacer 1, 5.8S ribosomal RNA gene, and internal transcribed spacer 2, complete sequence; and 28S ribosomal RNA gene, partial sequence
ACTGAGTTATCCAAATCCCAAACCCCTGTGAACATACCTACGTTGCTTCGGCGGGCCGTCCCGCGGCGCGCCCACGTGGCGTGACCCGGACCCAGGCGCCCGCCGGGGACCCCAAACTCTTGTTTTCCAGTGTCTCCTCTGAGTGGCATAAGCAAAAATAAACAAAACTTTCAGCAACGGATCTCTTGGTTCTGGCATCGATGAAGAACGCAGCGAAATGCGATAAGTAATGTGAATTGCAGAATTCAGTGAATCATCGAATCTTTGAACGCACATTGCGCCCGCCAGTATTCTGGCGGGCATGCCTGTCTGAGCGTCATTTCAACCCTCAGCCCCCGCTCGCGGGGCGCTGGCGTTGGGGATCGGCCGTCCTCGCGGCGGCCGGCCCCGAAACACAGTGGCGGTCTCTCGCGGACTCCCCTGCGTAGTAGCACTACCTCGCAGAAGGGACGAGCGGGCTGACCACGCCGTAAAACCCCCACTTCTCCAGGTTGACCTCAGATCAGGTAGGAATACCCGCTGAACTTAAGCATATVAADAAGC
>327180242; Spadicoides bina strain M48 18S ribosomal RNA gene, partial sequence; internal transcribed spacer 1 and 5.8S ribosomal RNA gene, complete sequence; and internal transcribed spacer 2, partial sequence
CTTGGTCATTTAGAGGAAGTAAAAGTCGTAACAAGGTCTCCGTTGGTGAACCAGCGGAGGGATCATTACAGAGTTGCAAAACTCCCAACCCTTGTGAACATACCCGTTACAGTTGCTTCGGCGGGCAGCCCCAGGGCGGGGCTGCAGCCTCTTCTCACGAGGCGCCCGCCGGAGGTATATAACTCTTTGTATTTGTTGGTCTCTCTGAGTAAATTTATAATAAGTCAAAACTTTTAACAACGGATCTCTTGGTTCTGGCATCGATGAAGAACGCAGCGAAATGCGATAAGTAATGTGAATTGCAGAATTCAGTGAATCATCGAATCTTTGAACGCACATTGCGCCCGCTAGTATTCTGGCGGGCATGCCTGTTCGAGCGTCATTTCAACCCTCAAGCCCTGCTTGGTGTTGGGGTCCTACAGTAATGTAGGCCCTGAAAACTAGTGGCGGGCTCGCTATAACTCCGAGCGTAGTAGTAATATCTCGTTTAGGAAGTGTAGCGGGTTCTTGCCGTTAAACCCCC
>145905497; Phaeoannellomyces elegans strain CBS 110172 internal transcribed spacer 1, partial sequence; 5.8S ribosomal RNA gene and internal transcribed spacer 2, complete sequence; and 28S ribosomal RNA gene, partial sequence
CCCTATGTTTATTGTACCATGTGTTGCTTCGGCGGGACCGTCTTCACGACCGCCGGAGGGCCGTAAAACGTCCTCTGGCCCGCGCCCGCCGACGGCCCCCCATTTAAAAACTCTTGAATAATCATGCCTATATTGTCTGAGTAATACACAAAAATTAAAAGCAAAACTTTCAACAACGGATCTCTTGGTTCTGGCATCGATGAAGAACGCAGCGAAATGCGATAAGTAATGCGAATTGCAGAATTCAGTGAGTCATCGAATCTTTGAACGCACATTGCGCCCTTTGGTATTCCGAAGGGCATGCCTGTTCGAGCGTCATTATCACCCCTCAAGCCCTCGGCTTGGTGTTGGACGGTTTGGTGGAGGCCCCCTCGGGGGCTCCTGCCCCTCCCAAAGACAATGACGGCGGCCTCGTTGGACCCCCGGTACACTGAGTTCTTCACGGGACACGTATCGGACACATGGGTTTACGGGACACGGTCTGCCTCCCCTCAGGGAGAATCTTTCTAAGGTTGACC
>375151326; Lipomyces lipofer genes for ITS1, 5.8S rRNA, ITS2, partial and complete sequence, strain: CBS 944
CCTTCCGTAGGTGAACCTGCGGAAGGATCATTACTGAGTATCTTTGCCTTTAGGCAAACCTCTCTATCCATAAACTCTTTTTTATAAAGACATGATTTTATTATACTAGTCTGAATGATTTATCAAGAATCTTTTAAAACTTTCAACAACGGATCTCTTGGTTCTCGCATCGATGAAGAACGCAGCAAAATGCGATAAGTATTGTGAATTGCAGAATTTTGTGAATCATCGAATTTTTGAACGCACATTGCACCTTCTGGTATTCCGGAGGGTATACCTGTTTGAGCGTCATTTATATACTCAAAACTTTATTGTTTTTGGTTATGGGCATCTATTCTTGATTGAATTTGCCTGAAATACAACGGTAGAGTGGTCACTGGGAAGACAGGTTTAACCAATGCTATTAAATTTATCGTTGGGCAGGTCTGTTCTTTTAGGTGACTATGCTTCCTTAACGTCCTTGCGGACAACATTTCTTAAATTTTGACCTCAAATCAGGCAGGAGTACCCGCTGAACTTAAGCATATCAATAAGCGGAGGAAAAG
>288311327; Hydropisphaera erubescens strain 5141/HMAS 91779 internal transcribed spacer 1, partial sequence; 5.8S ribosomal RNA gene, complete sequence; and internal transcribed spacer 2, partial sequence
TCTCCGTTGGTGAACCAGCGGAGGGATCATTACTGAGTGTAAAAACTCCCAAACCCATTGTGAACATACCACTGTTGCTTCGGCGGATGCGCCCCGGGCGCGCTCCTCACAGGGCGTGCCCCGGAACCAGGCGCCCGCCGGGGGACCGAAACTCTTGTTTTTATAGGATCTCTGAGTGTGATTATAAAATAAATCAAAACTTTCAACAACGGATCTCTTGGCTCTAGCATCGATGAAGAACGCAGCGAAATGCGATAAGTAATGCGAATTGCAGAATTCAGTGAATCATCGAATCTTTGAACGCACATTGCGCCCGCTAGTATTCTGGCGGGCATGCCTGTCTGAGCGTCATTTCAACCCTCATCCCCGGCTTCGTGTCGGGGGTGGTGTTGGGGATCGGCCTCCCGGTTGCGGGCGGCCGGCCCCGAAATAGAGTGGCGACCACGCCGTAGCCTCCTCTGCGTAGTAGTGAAAACCTCGCAGGCGGAGAGCGGTGCGGCCTGCCGTTAAACCCCCAACTCTTTTAAGGTTGACCTCAGATCAGGTAGGAATACCCGCTGAACTTAA
>47420080; Eudarluca caricis isolate s14 18S ribosomal RNA gene, partial sequence; internal transcribed spacer 1, 5.8S ribosomal RNA gene, and internal transcribed spacer 2, complete sequence; and 28S ribosomal RNA gene, partial sequence
AGGGATCATTACTGAGTTAGGGAGCAATCCCGAACCTCCAACCCTTTGTGAACACATCTTGTTGCTTCGGGGGCGACCCTGCCGTTTCGACGGCATTCCCCCCGGAGGTCATCAAAACACTGCATTCTTACGTCGGAGTATAAAGTTAATTTAATAAAACTTTCAACAACGGATCTCTTGGTTCTGGCATCGATGAAGAACGCAGCGAAATGCGATAAGTAATGTGAATTGCAGAATTCAGTGAATCATCGAATCTTTGAACGCACATTGCGCCCCCTGGTATTCCGGGGGGCATGCCTGTTCGAGCGTCATTTCACCACTCAAGCCTCGCTTGGTATTGGGCGTCGCGAGTCTCTCGCGCGCCTCAAAGTCTCCGGCTAGGCGGTTCGTCTCCCAGCGTTGTGGCAACTATTCGCAGAGGAGTTCGAGTCGTCGYGGCCGTTAAATCTTTCAAAGGTTGACCTCGGATCAGGTAGGGATACCCGCTGAACTTAA
>336397038; Solorina saccata isolate AFTOL-ID 1964 18S ribosomal RNA gene, partial sequence; internal transcribed spacer 1, 5.8S ribosomal RNA gene, and internal transcribed spacer 2, complete sequence; and 28S ribosomal RNA gene, partial sequence
TTTCCGTAGGTGAACCTGCGGAAGGATCATTACGAGGCTCGGCGGTGACCCCTCCTCGGGTCGCCCCATCCGCCCCTCCCTCTGCCTACCTTCCTCCGTTGCTTGGGACGGGGTCCAGTGGCCGAGAAACCCCCGGCGGAAGCGACCGCGGCGCATCTGCCGCGCGACCCTGCCCCCGGGCCCGTCCGGACACTGGACGCATCCTGTCCCAAAGGGCCGGCTGCGGCCGGCTGGTCAACCCCGAGAACGCATGCGGTCCGAGCGATGAAGATAACCAGCAAAACTTTCAACAACGGATCTCTTGGTTCCGGCATCGATGAAGAACGCAGCGAAATGCGATAAGTAATGTGGACCGCAGTACTCAGCGACTCATCGAATCTTTGAACGCACATTGCGCCCCCTGGCATCCCGGGGGGCACACCTGTTCGAGCGTCATTTAACCCCCCTCAAGCGCAGCTTGGTGTTGGGCCAGCGTCCTCCGGGACGGGTCCGAAGGGCAGTGGCGGTCCGGCGGGGCTTCAGGCGCAGCAGTAACCCTCGCCTTTGCAAGCCCTCGCTCCGGGTCCGGCCAGGCAACCTGCCATCCCTCGGGATGGATCGACCGATTGACCTCGGATCAGGTGAGGATACCCGCTGAATTT
>27464220; Crocynia pyxinoides internal transcribed spacer 1, 5.8S ribosomal RNA gene, and internal transcribed spacer 2, complete sequence
CAGAGAAGGGGCGTCTGCCCCCGGGGAGCTTTGGCTCCCTCCCGCCCTCCAACCCCATGGCTACCCTGCTTCCTTGTTGCTTTGGCGGGCGATGGGCTTGTCTTTTCAGCCCTCGCTGCGCGCGCGCCCGCCGGAAGCCAACCTCCTCTCCGGCTGAAACCTATGCAGTCGGGTGGAAACGAAAAGAAATTAAAAAAAACTTTCAACAACGGATCTCTTGGCTCCGGCATCGATGAAGAACGCGGCAAAATGCGATAAGTGATGCGAATTGCAGAACTCAGCGAGTCATTGAATCTTTGAACGCACATTGCGCCTCCTGGTATTCCGGGAGGCATGCCTGTCCGAGCGTCATTTGGCACCTTCAAGCGTCGCGAGCTTGGTCTTGGGGACTCGCCCGCCCGGCGAGCCCCAAAAAGCATGGGCGGCTCGCGTGGGGCTTCGAGCGTAGTAGGACCCCTCCCGCTCCGGAAGCGCTCGCGGCGGGCCCGGCCCCCCCACCCCCTCCACCTTTCTTCC
>13398609; Spilocaea oleaginea isolate So-52 internal transcribed spacer 1, 5.8S ribosomal RNA gene, and internal transcribed spacer 2, complete sequence
ATGGGCCAGCCTCCGGGCGCACCCCCACCTTTTGTAACCGCGGCCCGGATTCGGCGCCCGGCGGGGAGTAACCCCCCGTTCGCGGGGGGCCCCGCCTGCCGGAATTAGCCAACCCTGCCTTGAAAACTGAAGTCTGAGAACGAGTCAAATCGAACAAAACTTTCAACAACGGATCTCTTGGTTCTGGCAACGATGAAGAACGCAGCGAAATGCGATAAGTAATGTGAATTGCAGAATTCAGTGAATCATCGAATCTTTGAACGCACATTGCGCCCCCTGGTATTCCGGGGGGCACACCTGTTCGAGCGCCATTTCTACCCTGGAGCCCTGCTCTGTGATGGGCCCCGTCCTCGCGGACGGGCCCGAAACCCGTGGGCGCCGTCGTCCGGCCCCGAGCGTAGCAAGAGAAATCCCTCGCTCGGAGCGCCTGGCGGCCGGCCGCCCCGAAACCTACTTCTACAAG
>299835237; Cylindrotrichum oligospermum strain CBS 561.77 internal transcribed spacer 1, 5.8S ribosomal RNA gene, and internal transcribed spacer 2, complete sequence
CATTACCGAGTAACAACTCCCAACCCTATGTGAACATACCTGTATTAGTTGCTTCGGCGGGCAGCCCCAGGGCGGGGCTGTGGCCTTTATAGGCGCCCGCCGGAGGTATTACATTCTGATTTTATTATGTTTTCTCTGAGTGGTCTAAGCAAATAATCAAAACTTTTAACAACGGATCTCTTGGTTCTGGCATCGATGAAGAACGCAGCGAAATGCGATAAGTAATGTGAATTGCAGAATTCAGTGAATCATCGAATCTTTGAACGCACATTGCGCCCGCTAGTATTCTGGCGGGCATGCCTGTTCGAGCGTCATTTCAACCCTCAAGCACTGCTTGGTGTTGGGGCCCTACGTCGTAGGCCCTGAAAATCAGTGGCGGACTCGACGGAGCCTCCTTTGCGTAGTAATACATCTCGCACTGGGGCCCGGCGGGCTTCCTGCCGTAAAACCACTATTTTACACAAGG
>59323649; Fellhanera bouteillei internal transcribed spacer 1, 5.8S ribosomal RNA gene, and internal transcribed spacer 2, complete sequence
CATTACAGAGAGGGACGTTCGCGTCCCGGGGGCTTCGGCCCCTACTCTACACCCCGTGTTTACCTTACCTCATTGTTGCTTTGGCGGGTCTTGGGGTCGTGCCCATACCGCCCGGGGGATCCCCCGGGGGGAGCGTGCCCGCCGAAAGCCCCACTTTAATTCTTGAATCAATCGTGAAGTCTGAGTGAAAACAAAAATCAAGCAAAAACTTTCAACAACGGATCTCTTGGTTCTGGCATCGATGAAGAACGCAGCGAAATGCGATAAGTAATGTGAATTGCAGAATTCAGTGAATCATCGAATCTTTGAACGCACATTGCGCCCCTCGGTATTCCGGGGGGCATGCCTGTTCGAGCGTCATTGCACCCTTCAAGCGTCAGCTTGGTCATGGGCGCTCGCCCCGCGAGGGGCGTGCCCGAAAACGAGTGGCGGTCCGGCGAGACTTCGGGCGTAGTAAATTTTCTCCCGCTCTGGAAGTTCTCCCTCGGGTCGGCCATAATCATATCATTACCAAAAATTTGACCTCGGATCA
>157419224; Nodulisporium sp. VegaE3-62 internal transcribed spacer 1, 5.8S ribosomal RNA gene, and internal transcribed spacer 2, complete sequence
GTTGGTGAACCAGCGGAGGGATCATTAATGAGTTACTAAACTCCAAAACCCTTTGTGAACCTTACCGTCGTTTCCTCGGCGCGTGCTGCTGCTACCTGGAGCTACCCTGGAAGGCACCTACCCTGTAGTGGTTGTCTGCCAAGAGCTATCATGTCAGGCACCTACCTCTGTAGTGGTTGTCTGCCATGAGCTGTCTTGGCAGGCACCTACCCTGTAGTGGTTGTCTACCCTAGAGCTACCCTGTAGCCGCGTGAAGGCCCGCCGAAGGACCGTTAAACTCTTGCTTCTACAACTGTATCTCTGAACACGTAACTGAAATAAGTTAAAACTTTCAACAACGGATCTCTTGGTTCTGGCATCGATGAAGAACGCAGCGAAATGCGATAAGTAATGTGAATTGCAGAATTCAGTGAATCATCGAATCTTTGAACGCACATTGCGCCCATTAGTATTCTAGTGGGCATGCCTATTCGAGCGTCATTTCAACCCTTAAGCCCCGTTGCTTAGTGTTGGGAGTCTACGGCTTCGGCGTAGTTCCTGAAAATCAGTGGCGGAGTTAGGGTACACTCTCAGCGTAGTAATATCTCTCGCTCGTGTGGTGGCCCTGGCTGCTGGCCGTAAAACCCCCTATTTTCTAGTGGTTGACCTCGGATTAGGTAGGAAT
>24020962; Chaenotheca gracillima 18S ribosomal RNA gene, partial sequence; internal transcribed spacer 1, 5.8S ribosomal RNA gene and internal transcribed spacer 2, complete sequence; and 28S ribosomal RNA gene, partial sequence
CATTACCGAGTGAGGGTCCCCCGGGCCCGACCTCCCACCCCCTGTGAACCTGACCACTGTTGCCTTGGCGGGCCGCGGGGCCCTGCGCCCCCGCTGGCCCTTGGCCGGAGAGCGCCCGCCAGGGTCCCTTTACACTCTGTCATGATGCCGTCTGAGCAAAAACACAAATATAATCAAAACTTTCAACAACGGATCTCTTGGTTCTGGCATCGATGAAGAACGCAGCGAAATGCGATAAGTAATGTGAATTGCAGAATTCAGTGAATCATCGAATCTTTGAACGCACATTGCGCCCCTCGGAATTCCGGGGGGCACACCTGTTCGAGCGTCACCAACACCCTCAAGCAAGGCTTGTTGTTGGGCGTCGCCCCCTCCCCCGAGGCGGCGAGCCCGAAACGCAGAGGCGACGCGGTCCGACCCCAAGCGCAGTGACTTATCTCTCGCTTCTGGGGGACGGTGCTGCGGTGGCCCATCCAACTTCTACAGTTTGACCTCGGATCAGGTGGGGATACCCGCTGAACTTAAGCATATCAATAAGCGGAGGA
>157679278; Malbranchea flocciformis gene for SSU rRNA, ITS1, 5.8S rRNA, ITS2, LSU rRNA, partial and complete sequence, strain: IFM 41298
GGAAGTAAAAGTCGTAACAAGGTTTCCGTAGGTGAACCTGCGGAAGGATCATTAAAGTGTTAAGCCTGCGCCCCCGGGCGCGGGCGAAACTCCACCCTTGACTACCGAACCACACGTTGCTTTGGCGGGCCCGCCTCCCCGGCCGCCGGGGGCTCTGCCCCTGGCCCGCGCCCGCCAAAGGTACACTGAACCCTATGTGAAATTGGACGTCTGAGTTGATGAATCAATCATTAAAACTTTCAACAATGGATCTCTTGGTTCCGGCATCGATGAAGAACGCAGCGAAATGCGATAAGTAATGTGAATTGCAGAATTCCGTGAATCATCGAATCTTTGAACGCACATTGCGCCCTCTGGTATTCCGGAGGGCATGCCTGTCCGAGCGTCATTGCAACCTTCAAGCGCGGCTTGTGTGTTGGGCGTCGTCCCCCGTGGACGTGCCCGAAAGGCAGTGGCGGCGTCCGTTTCCGGTGCCCGAGCGTATGGGACTTCTTATACCGCTCAGGGGGCCCGGCGGCGCTGGTCGAACTATATTTTTTACCGGTTGACCTCGGATCAGGTAGGGATACCCGCTGAACTTAAGCATATCAATAAGCGGAGGA
>6688943; Pseudoamauroascus australiensis 5.8S rRNA gene and internal transcribed spacers 1 and 2, strain FMR 5482
TTCGTAGGTGAACTGCGGAAGGATCATTATCGCGTGGTTGGAAGCTCCTGCTCCGGGGAATCCTCCGGCTGCAGGGCTTCCTGTAACCTCCACCATGTCTACTGGATTTTGTTGCCTCGGTGGGTCAGCCTGTCTGGCGGCGCCAGAGAGCCCCATTTGCGCGGCTTTCGTTGCCCGTGCCCACCGGTGGAACCCCGAATTCTTTGTGAAGATAGACTGTCTGAGCAACCAAAAGTAAATTGTTTAAAACTTTCAACAACGGATCTCTTGGTTCTGGCATCGATGAAGAACGCAGCGAAATGCGATAAGTAATGTGAATTGCAGAATTCCGTGAATCATCGAATCTTTGAACGCACATTGCGCCCCCTGGTATTCCGGGGGGCATGCCTGTCCGAGCGTCATTGCAGACCAATCAAGCCCAGCTTGTGTGTTGGACCTGCATCCGCCTCTCTGTGTGGGGGATGTGAGCCCGAAATGCAGTGGCGGCATCGAGGTCTCGGTGCCTGAGTGTATGGGAGTTCCGTCACGCTCAAAGGACCCGATCGATGCCTGTCAACCCTTATTTTTCTCAGGTTGGACCTCGGATCAGGTCAGGAATACCCGCTGAACTTGAGCATATCAATAACG
>9501882; Bipolaris iridis internal transcribed spacer 1, 5.8S ribosomal RNA gene, and internal transcribed spacer 2, complete sequence
ATTACACATATGTAAGGCGGGATTGTGGACCTCCTTCAAGAGTGACCTGCCCTGCTGAATTATTCACCCGTGTCTTTTGCGTACTTCTTGTTTCCTGGGTGGGCTCGCCCACCACCAGGACCAACCATAAACCTTTTGTAATTGCAATCAGCGTCAGTAACAATGTAATAATTACAACTTTCAACAACGGATCTCTTGGTTCTGGCATCGATGAAGAACGCAGCGAAATGCGATAAGTAGTGTGAATTGCAGAATTCAGTGAATCATCGAATCTTTGAACGCACATTGCGCCCTTTGGTATTCCAAAGGGCATGCCTGTTCGAGCGTCATTTGTACCCTCAAGCTTTGCTTGGTGTTGGCCGTCGTTGGGCGTCTTGTCTTTAGCTTGCTGGAGACTCGCCTTAAAGTTATTGGCAGCCAGCCTACTGGTTTTGGAGCGCAGCACAAGTCGCGCTCTCTTCCAGCCAAGGCCAGCGTCCATGAAGCCTTTTTTCAACCTTTGACCTCGGA
>301793001; Khuskia oryzae genomic DNA sequence containing ITS1, 5.8S rRNA gene and ITS2, strain agrAR197
CAGAGTTATCCAACTCCCAAACCCATGTGAACTTATCTCTTTGTTGCCTCGGCGCAAGCTACCCGGGACCCAGCGCCCCGGGCGGCCCGCCGGCGGACAAACCAAACTCTTGTTATCTTAGTTGATTATCTGAGCGTCTTATTTAATAAGTCAAAACTTTCAACAACGGATCTCTTGGTTCTGGCATCGATGAAGAACGCAGCGAAATGCGATAAGTAATGTGAATTGCAGAATTCAGTGAATCATCGAATCTTTGAACGCACATTGCGCCCATTAGTATTCTAGTGGGCATGCCTGTTCGAGCGTCATTTCAACCCCTAAGCACAGCTTACTGTTGGGACTCTACGGCCTCCGTAGTTCCCTAATGCGATTGGCGGAGTGGCAGTAGTCCTCTGAGCGTAGTAATTCTTTATCTCGCTTTTGTTAGGTGCTGCCCCCCCGGCCGTTCAACCCCCCATTTTTTCTGTTCACCTCCTACTGCTCGCTCCCGTG
>163257616; Leptosphaerulina sp. BF19 ITS region containing 18S rRNA gene, ITS1, 5.8S rRNA gene, ITS2 and 28S rRNA gene
ATGGCTCAGTGAGGCCTTCGGACTGGCTCGAGGAGGTTGGCAACGACCACCTCAAGCCGGAAAGTTGGTCAAACTCGGTCATTTAGAGGAAGTAAAAGTCGTAACAAGGTTTCCGTAGGTGAACCTGCGGAAGGATCATTAACCTTTCAAAACAGGGTGCGTCGCGGCCCCCGAGGTGCGGAAACAAGCCTCGAGCGGTTTGGGGTCCTCCCCTTCACGCGCGCACGACTGCCATCCTTACTTTACGAGCACCTTCTGTTCTCCCTCGGCGGGGCAACCTGCCGTTGGAACCGAATAAACTCTTTTTGCATCTAGCATTACCTGTTCCGAAACAAACAATCGTTACAACTTTCAACAATGGATCTCTTGGCTCTGGCATCGATGAAGAACGCAGCGAAATGCGATAAGTAGTGTGAATTGCAGAATTCAGTGAATCATCGAATCTTTGAACGCACATTGCGCCCCTCGGTATTCCGTGGGGCATGCCTGTTCGAGCGTCATCTACACCCTCAAGCTCTGCTTGGTGTTGGGCGTCTGTCCCGCCTCCGCGCGTGGACTCGCCCCAAATTCATTGGCAGCGGTCCTTGCCTCCTCTCGCGCAGCACATTGCGCTTCTTGAGGGGCTCCGGTTCGCGTCCAACAAGCACATTTACCGTCTTTGACCTC
>66347625; Pithoascus langeronii genes for ITS1, 5.8S rRNA, ITS2, strain:IFM 47378
TGGAAGTAAAAGTCGTAACAAGGTTTCCGTAGGTGAACCTTCGGAAGGATCATTAACGAGTGCCGGGCGCAAGCCCGTCTTCGCACACCCTTTGTCGACTCTCCGCAGTTGCTTCGGCGGCCGGCGCCCCTCTCGGGGGGCCCCCGCCGGAGGACCAACCTAAACGCATGGCAAACCGGTCTGTCCGAGGCTATACGCGAAATCAGTCAAAACTTTCAACAACGGATCTCTTGGTTCGGGCATCGATGAAGAACGCAGCGAAATGCGATACGTAATGTGAATTGCAGAATTCAGTGAATCATCGAATCTTTGAACGCACATTGCGCCCGTCGGCATTCCGACGGGCACGCCTGTCCGAGCGTCATTGCACCCGTCAAGCCTCGCTTGGTGTTGGGGGACGTCGCGCGCACGCGCGACCCCCCCGGAACCCGTTGGCGGTGGCCCTTCGCCCCGATCGTCGCGCACGTTACGAGCGAGCGCGGGGGGACGCCCGCCCAACCTTTGCGGCCCGTCACACGGCTGCAGAACCACACGCAACGCTTGACCTCGGATCAGGCGGGGATACCCGCTGAACTTAAGCATATCAATAAGCGGAGGA
>300607799; Cytospora chrysosperma genomic DNA containing ITS1, 5.8S rRNA gene and ITS2, isolate Px3_1_1
ATACCTACATCGTTGCCTCGGCGCTGGCTGCCCCTCCTCCGGGGAGGGGGCCCTGCCCTCCAGGTCGTAAAACACCTGGGGAAAAGGACAGCAGGCCCGCCGGTGGCCCAACAAACTCTTGTTTTTACCGAGTAACATCTGAGTAAAGCTTCTAAATAAATTAAAACTTTCAACAACGGATCTCTTGGTTCTGGCATCGATGAAGAACGCAGCGAAATGCGATAAGTAATGTGAATTGCAGAATTCAGTGAATCATCGAATCTTTGAACGCACATTGCGCCCTCTGGTATTCCAGAGGGCATGCCTGTTCGAGCGTCATTTCAACCCTCAAGCCCAGCTTGGTGTTGGGGCATTACCTTCCCTCACGGGAGGGTAAGCCCTGAAATTTAGTGGCGAGCTCGCCAGGACTCCGAGCGCAGTAGTAAAACCCTCGCTCTGGACTGTACTGGCGCGGCCCTGCCGTAAAACCCCCAACTTCTGAAAAT
>299772149; Racodium rupestre isolate L346 clone 7A internal transcribed spacer 1, partial sequence; 5.8S ribosomal RNA gene, complete sequence; and internal transcribed spacer 2, partial sequence
GAGGATCATTAAAGAGCGAGGGGCCCCCGGGTCCGACCTCCAAACCTTGGTATCAGAACTGCAGTTGCCTCGGCGGCGACCCTGCCGGCCGTGCCGACGGTCTGCCCCCGCTGGTCCAGTCAACTCTGCATATTTGCGTACGAGTGTCAATCGAATAATCAAAACTTTCAACAACGGATCTCTTGGTTCTGGCATCGATGAAGAACGCAGCGAAATGCGATAAGTAATGTGAATTGCAGAATTCAGTGAATCATCGAATCTTTGAACGCACATTGCGCCCCTCGGCATTCCGAGGGGCATGCCTGTTCGAGCGTCATTACACCACTCAAGCAATGCTTTGGTATTGGGCACCGCGGCACCCGCGCGCCTTAATGGACTAGGCGGATCGTCTCGATCTCTAGGCGTAGAAGTATAACATCGCTTGCGAGTGAGGACGGTCTCTGCCGTTAAACTGTCTCTTTGAAAGGTTGACCTCGGATCANGTAGGGATACCCGCTGAACTTAACTATA
>56411537; Neurospora crassa 18S ribosomal RNA gene, partial sequence; internal transcribed spacer 1, 5.8S ribosomal RNA gene, and internal transcribed spacer 2, complete sequence; and 28S ribosomal RNA gene, partial sequence
CGTAACAAGGTCTCCGTTGGTGAACCAGCGGAGGGATCATTACAGAGTTGCAAAACTCCCACAAACCATCGCGAATCTTACCCGTACGGTTGCCTCGGCGCTGGCGGTCCGGAAAGGCCCTCGGGCCCTCCCGGATCCTCGGGTCTCCCGCTCGCGGGAGGCTGCCCGCCGGAGTGCCGAAACTAAACTCTTGATATCTTATGTCTCTCTGAGTAAACTTTTAAATAAGTCAAAACTTTCAACAACGGATCTCTTGGTTCTGGCATCGATGAAGAACGCAGCGAAATGCGATAAGTAATGTGAATTGCAGAATTCAGTGAATCATCGAATCTTTGAACGCACATTGCGCTCGCCAGTATTCTGGCGAGCATGCCTGTTCGAGCGTCATTTCAACCATCAAGCTCTGCTTGCGTTGGGGATCCGCGGCTGTCCGCGGTCCCTCAAAATCAGTGGCGGGCTCGCTAGTCACACCGAGCGTAGTAACTCTACATCGCTATGGTCGTGCGGCGGGTTCTTGCCGTAAAACCCCCCATTTCTAAGGTTGACCTCGGATCAGGTAGGAATACCCGCTGAACTTAAGCATATCAATA
>380504475; Neoastrosphaeriella krabiensis strain MFLUCC11-0025 internal transcribed spacer 1, partial sequence; 5.8S ribosomal RNA gene and internal transcribed spacer 2, complete sequence; and 28S ribosomal RNA gene, partial sequence
ATCCCGTGGTCGGCTTAGGCCTGGCCCCGCCAGCGGGCCCGGAACCGAAGCGGACCCAAGACCCGCCGTGGTCGAACCCTCTGTTCATGAGCACCCCTACGTTTCCTCGGCAGGTCCGCCTGCCAGGACCCAAAACAGAAACCCTTTGCAGTAGTGTTCCAGTCGTCTGATCTAGAAAACCCTTCAAAACTTTCAACAACGGATCTCTTGGCTCTGGCATCGATGAAGAACGCAGCGAAATGCGATAAGTAGTGTGAATTGCAGAATTCAGTGAATCATCGAATCTTTGAACGCACATTGCGCCCATTGGTATTCCTTTGGGCATGCCTGTTCGAGCGTCATTTCAACCTTCAAGCGCAGCTTGGTGTTGGGCGCCTGCCCCCGGGGACCGCCGGGGGCTCGCCTCGAAATCATTGGCGGCGGAGTCGTCGGCCCAGAGCGCAGCAGAGACGCGCCTCCGGGACCCCGACGGCCGCGAGCCAGGAGCGTGACCCACGCGTCTTGACCTCGGATCAGGCAGGGATACCCGCTGAACTTAAGCATATCAAT
>299772138; Cystocoleus ebeneus isolate L348 clone 8 internal transcribed spacer 1, partial sequence; 5.8S ribosomal RNA gene, complete sequence; and internal transcribed spacer 2, partial sequence
ATAAATGCTAACGTTATTCCAGGTGAACCTGCGGAGGGATCATTACCGAGTGGGGGCCTCGCGCCCGACCTCCTACCCAATGCGAGAAAACTAGTCATAACCTCGGGGGTAAACCCGGCCTTCGCGTCGGGGCCCCCGGTAGGATATCAATTCTGTATCCATGAATCCGAGTCAAAAAGTAAATCAATTAAAACTTTCAACAACGGATCTTTTGGTTCTGGCATCGATGAAGAACGCAGCGAAATGCGATAAGTAATGTGAATTGCAGAATTCAGTGAATCATCGAATCTTTGAACGCACATTGCGCCCTTTGGTATTCCGAGGGGCATGCCCGTTCGAGCGTCATTACACCAATCAAGCACGGCTTGGTATTGAGCGTCGGGGGGACCCGCGCTCCAATCGCACCGGCTGGAGGAACCGTGTCTCAGCGTTGTGGCCTTTGTGTTCGCTGACGAGAAGGGGCCGCCATGCCGTTAAATCTCACATTTAGGTTGACCTCGGATCGGGTAGGGATACCCGCTGAACTTAAGCATAT
>72255708; Paraphaeosphaeria sp. HKA26 18S ribosomal RNA gene, partial sequence; internal transcribed spacer 1, 5.8S ribosomal RNA gene, and internal transcribed spacer 2, complete sequence; and 28S ribosomal RNA gene, partial sequence
ATAACGGTGTGGTCGCGGCCTCCAGGGGTCTTCCCCTGGGTGGTAGAGGTAACACTTTCACGCGCCACATGTCTGAATCCTTTTTTTACGAGCACCTTTCGTTCTCCTTCGGCGGGGCAGCCTGCCGTTGGAACCTATCAAAACCTTTTTTTGCATCTAGCATTACCTGTTCTGATACAAACAATCGTTACAACTTTCAACAATGGATCTCTTGGCTCTGGCATCGATGAAGAACGCAGCGAAATGCGATAAGTAGTGTGAATTGCAGAATTCAGTGAATCATCGAATCTTTGAACGCACATTGCGCCCCTTGGTATTCCATGGGGCATGCCTGTTCGAGCGTCATCTAAACCCTCAAGCTCTGCTTGGTGTTGGGCGTCTGTCCCGCCTCTGCGCGTGGACTCGCCCCAAATGCATTGGCAGCAGTCTTTGCCTTCCTCTTGTGCAGTACATTGCGCTTATAGAGGGGGCATGGCCTGCGTCCATGAAGCAACATCATCGTCTTTGACCTCGGATCAGGTAGGGATACCCGCTGAACTTAAGCATATCGATAA
>116804959; Subulispora britannica culture-collection ICMP:14767 internal transcribed spacer 1, partial sequence; 5.8S ribosomal RNA gene, complete sequence; and internal transcribed spacer 2, partial sequence
CTGCGGAGGGATCATTACAGAGTCGTAAAAAACTCCCAAACCCATGTGAACTTACCTTTGTTGCCTCGGCAGGACCTACTTGGTAACTACCCTGTAACCTGCCGGTGGACCATTAAACTATTGTTATTTTATAGAAATCTGAGCGTCTTATTTAATAAGTCAAAACTTTCAACAACGGATCTCTTGGTTCTGGCATCGATGAAGAACGCAGCGAAATGCGATAAGTAATGTGAATTGCAGAATTCAGTGAATCATCGAATCTTTGAACGCACATTGCGCCCATTAGTATTCTATTGGGCATGCCTGTTCGAGCGTCATTTCAACCCTTAAGCTCAGCTTAGTGTTGGGAATCTACCGCGAGCGGTGCTACCCGGTACCTACCCTGTAACGGGGCGGGCCTACCCTGTAGCTACCCTGTAGTTCCTCAAATTCAACGGCGGAGTTATAGTTACCTCTGAGCGCAGTAATTTTTATCACGCTTGGGAAGTGCTATAGTTCTAGCCGCTAAACCCCCTATTTTTTAATGGTTGACCTCGGATCAGGTAGGAATACCCGCTGAACTTAAGCATATCA
>194304137; Cudonia monticola voucher OSC 70218 18S ribosomal RNA gene, partial sequence; internal transcribed spacer 1, 5.8S ribosomal RNA gene, and internal transcribed spacer 2, complete sequence; and 28S ribosomal RNA gene, partial sequence
CGTAACAAGGTTTCCGTAGGTGAACCTGCGGAAGGATCATTAACAGAATCGGATGGCGTGCTCGCGCGCCGCTCGTTCTCACCCCTGTGTCTACCTGTAAATCGTGTGTTGCCTTGGCAGGCGGGTTGCGCTTGTGCAACCCACAGCCTGCCGGTGGACCCTGTAACACTTGTCATCGGGTGCTGTCTGAGTTAAATATACATAAATAGGTAAAAACTTTCAACAACGGATCTCTTGGTTCTGGCATCGATGAAGAACGCAGCGAAATGCGATAAGTAATGTGAATTGCAGAATTCAGTGAATCATCGAATCTTTGAACGCACATTGCGCCCTCTGGTATTCCAGGGGGCATGCCTGTTCGAGCGTCATTAACACCCCTCACGCCCCCCGGGGCGTGGTCTTGGGCTCGCCCTGCTGTCTGGCCGGGCCTGCCTCAAAATCAGTGGCGGCGTTCGTCGAACCCCCTAAGCGTAGTAACAACCACGATGCTTGCTGGGCGTTGGATGGAGGCTTGCTGTGAACCCCCACCCCACACGATGTTGACCTCGGATCAGGTAGGGATACCCGCTGAACTTAAGCATATCAATAAGCGGAGGAAAAGAAACCAACAGGGATTGCCCCAGTAACGGCG
>158936939; Versicolorisporium triseptatum genes for 18S rRNA, ITS1, 5.8S rRNA, ITS2, 28S rRNA, partial and complete sequence
GAACCTGCGGAAGGATCATTACAGAAGGGGGGTCAAACCCCCGGACAAGTGACACCCTTGCACTTTCGAGCACTCTTCTGTTTCCTCGGCGGGCTCGCCCGCCAGTGGGGACCCTCAAAACCTATTCGTAATAGCAGTACCCTCAGAAATAAAAACAAAAAGTCAAAACTTTCAACAACGGATCTCTTGGTTCTGGCATCGATGAAGAACGCAGCGAAATGCGATAAGTAGTGTGAATTGCAGAATTCAGTGAATCATCGAATCTTTGAACGCACATTGCGCCCTTTGGTATTCCTTAGGGCATGCCTGTTCGAGCGTCATTTAGGAAATTCAAGCACAGCTTGGTGTTGGGCGCCTCGTCCCCCGTCCGGGAGGACCCGCCTCAAATGCATTGGCAGCCGGTCCGTTGGCTTCGAGCGCAGCAGAATAGCGCCCGGCGTCCGACGGCACCTAGCTCTCCAGGAAGCCACCCCCCCATTTTTGACCTCGGATCAGGTAGGGATACCCGCTGAACTTAA
>380003923; Rhizopycnis vagum isolate REF068 internal transcribed spacer 1, 5.8S ribosomal RNA gene, and internal transcribed spacer 2, complete sequence; and 28S ribosomal RNA gene, partial sequence
ACGATTTCGGTGTAAAAAACCGTTTTCTACCTGTGTCTACGCGTACCACTTGTTTCCTCGGGGGGCTTGCCCCCCGCTAGGACCCTTTATCAAACCTTTTTGTAATAGCAGTCAGCGTCTGATACTAAGTTAATTATTAAAACTTTCAACAATGGATCTCTTGGTTCTGGCATCGATGAAGAACGCAGCGAAATGCGATAAGTAGTGTGAATTGCAGAATTCAGTGAATCATCGAATCTTTGAACGCACATTGCGCCCCTTGGTATTCCATGGGGCATGCCTGTTCGAGCGTCATTTGAACCCTCAAGCTCTGCTTGGTGTTGGGTGTTTGTCCCGCCATTGCGCGTGGACTCGCCTTAAAGCAATTGGCAGCCATGTAATCCGGCTTTGAGCGCAGCACATTGCGTACTCTCTACTGGGACATAGGCATCCAGAAGCCTTATTTTTTTACTCTTGACCTCGGATCAGGTAGGGATACCCGCTGAACTTAAGCATATCAAA
>358680006; Emodomelanelia masonii strain PAMA286 internal transcribed spacer 1, partial sequence; 5.8S ribosomal RNA gene, complete sequence; and internal transcribed spacer 2, partial sequence
ATCATTACCGAGAGAGGGGCTTCGCGCTCCCGGGGGCTTCGGCCCTCCACTCTTCACCCATTGTCTACCGTACCTTTGTTGCTTTGGCGGACCTCGGGCCCCCCCGCGTCGGCTCTCGGGCCGGCGAGTGTCCGTCAGAGGCCCATAAAATCCTCTTTATTCAGGTGTCCGAGCTACAAATACAATAGTAAAAACTTTCAACAACGGATCTCTTGGTTCCAGCATCGATGAAGAACGCAGCGAAATGCGATAACTAATGTGAATTGCAGAATTCAGTGAATCATCGAGTCTTTGAACGCACATTGCGCCCCTCGGTATTCCGGGGGGCATGCCTGTTCGAGCGTCATTTCACCCCTCAAGCGTAGCTTGGTATTGGGCTTCGCCCCCGCGGCGTGCCCGAAAATTAGTGGCGGTCCGGAGTGACTTTAAGCGCAGTAAACTCGTTTCGCTTTGAAGGTTCGCCCGCGGCTGGCCAGACAACCCCAACGATTCCATAATGACCTCGATC
>10242330; Lethariella cashmeriana small subunit ribosomal RNA gene, partial sequence; internal transcribed spacer 1, 5.8S ribosomal RNA gene and internal transcribed spacer 2, complete sequence; and large subunit ribosomal RNA gene, partial sequence
AGGATCATTATCGAGAGGGGCTTCGCGCCCCCGGGGGTTTCGGCCCCCAACTCCTCACCCTTTGCATACCTACCTTTGTTGCTTTGGCGGGCCCCGGGGATGTCCCCGCGCTGGCTTTCGAGTCGGTGAGCGCCCGTCAGAGGCCCATCAAATTCCGTTCAATCAGTGACGTCCGAGTTTAAAAAACAACAATAGCAAAAACTTTCAACAACGGATCTCTTGGTTCCAGCATCGATGAAGAACGCAGCGAAATGCGATAAGTAATGTGAATTGCAGAATTCAGTGAATCATCGAATCTTTGAACGCACATTGCGCCCCTCGGTATTCCGGGGGGCATGCCTGTTCGAGCGTCATTACACCCCTCAAGCGTAGCTTGGTATTGGGCCCTCGCCCCTGTGGCGTGCCCGAAAGTCAGTGGCGGTCCGGTGCGGCTTTAAGCGTAGTAAATTGTCGTCCGCTTTGAAAGCTCGCGTCGCGGCCGGCCAGACAACCCCATACCTTTCAATAATTGACCTCGGATCAGGTAGGGATACCCGCTGAACTTAAG
>20502632; Saccharomycopsis fibuligera strain CBS 329.83 18S ribosomal RNA gene, partial sequence; internal transcribed spacer 1, complete sequence; and 5.8S ribosomal RNA gene, partial sequence
TCCGTAGGTGAACCTGCGGAAGGATCATTAATGTTATTTGTTTTTAGACCTGCGCTTAACTGCGCGGTTTAATAAACTCTTATACACAGTGTTTTTGTTTGCGAATTTGGTTTAGTTTGTTGGTTTTCATTCGAAAGGATGAAGATTGATTGCTAAATCTTATTCAGCTTTTTAAACTCAGATCTCTTTTTAAGAGAAATGTATTTTTTTAATTACAACTAGTCGATTTTACAAACTAAAAGTTTAAAACTTTCAGCAACGGATCTCTTGGTTCTCGCATCGATGAAGAACGCAGC
>344332944; Elaphomyces aculeatus voucher 16952 18S ribosomal RNA gene, internal transcribed spacer 1, 5.8S ribosomal RNA gene, internal transcribed spacer 2, and 28S ribosomal RNA gene, region
AGGATCATTATTGAGCAAAGGGCCCCTTTGGGGCCTGACCTCTTCACCGTGTCGAATTCGGACCCTGTTGCTTCAGCGGGTCGGAGGGTTGACGGCCTAGCCGCCGCCGCCTCCACAGCCGATATACCCGCTGGAGACCCCTTTGAAACGCTGATGCTTCAAGCCTATGCTGTCTGAGTGGAAATCAATTCAGTTGCAAAACTTTCAACAATGGATCTCTTGGTTCCGGCATCGATGAAGAACGCAGCAAAATGCGATAAGTAATGTGAATTGCAGAATTCCGTGAATCATCGAATCTTTGAACGCATATTGCGCCCTCCGGTATTCCGGAGGGCATGCCTGTCCGAGTGTCATTGCCTTCACCTCCAAGCTTGGCTTGGGTGTTGGGCTGTTCGTCCCCCCGCTCCGTTCGTCGGGGACGGGCCTGAAAGACAGTGGCGATGCTGTGGTCTGGATCCCCGAGCGCATGGGCTTCTCTCGCTCCAGGGGCTTGATTGGCATCCGCCGTTCCCTGCGGCGTTTGACTCCAGTGGACCTCGGATCAGGTAAGGATACCCGCTGAACTTAAGCATATCAATAAGCGA
>60418302; Cudoniella sp. Stuntz 18329 internal transcribed spacer 1, partial sequence; 5.8S ribosomal RNA gene, complete sequence; and internal transcribed spacer 2, partial sequence
CTCGAAAAGGTGAACCTGCGGAAGGATCATTACAGTGTTCCCTGCCCTCCGGGGTAGGATCGCCACCCTTGATTATTTATGAGTGTTGCTTTGGCGGGCCTCGCGGCCTGGCCGCGCCCCGGCTTCGGCGGGGGAGCGCCCGCCAGAGGATTCTACAAACCTGATTATTAATGTCGTCTGAGTACTATATAATAGTTAAAACTTTCAACAACGGATCTCTTGGTTCTGGCATCGATGAAGAACGCAGCGAAATGCGATAAGTAATGTGAATTGCAGAATTCAGTGAATCATCGAATCTTTGAACGCACATTGCGCCCCGTGGTATTCCGCGGGGCATGCCTGTTCGAGCGTCATTATGACCAATCCCGTTCGCGGGGTCTTGGGCACCGCCGCCTGGCGGGCCTCAAAACCAGTGGCGGTCCGGCCGGGCTCTGAGCGTAGTAAATCTTCTCGCTATAGAGTCCCGGGCGGCACTGGCCAGCAACCCCTAATCTTTCACAGGTTGACCTCGGATCAGG
>189170641; Tephromela atra voucher TSB 37124 internal transcribed spacer 1, partial sequence; 5.8S ribosomal RNA gene, complete sequence; and internal transcribed spacer 2, partial sequence
GGGGGCTTCGGCCCCCGCCTCTTCCCTGTTATACATATCTTTGTTGCTTTGGCGGCCCTGAGGGACTCCTCACGCCGGTCCCCTGGCCTCGCGGCCTCGGTCGGCCCGTGCCCGTCAGAGGCCCATTCAATTCTGTTTATCAGTGTCGTCCGAGCTAAAAACACAATTATAAAAACTTTCAACAACGGATCTCTTGGTTCCAGCATCGATGAAGAACGCAGCGAAATGCGATAAGTAATGTGAATTGCAGAATTCAGTGAATCATCGAATCTTTGAACGCACATTGCGCCCCTCGGTATTCCGGGGGGCATGCCTGTTCGAGCGTCATTAACACCCCTCTAG
>58866540; Aphanoascus cinnabarinus strain CBS 357.72 18S ribosomal RNA gene, partial sequence; internal transcribed spacer 1, 5.8S ribosomal RNA gene, and internal transcribed spacer 2, complete sequence; and 28S ribosomal RNA gene, partial sequence
GGAAGGATCATTACCGAGTGCGGGCCCCCTGTGGCCCAACCTCCCACCCTTGTCGTTGATACCTGTTGCTTTGGCGGGCCCACCGGGGCCAATCTGGTCGCCGGGGGACATCGTCCCCGGGCCCGCGCCCGCCGAAGCACCCTAAGAACTCTGATGAAGTTGGGCTGTCTGAGTCGATATGAAAATTGTCAAAACTTTCAACAATGGATCTCTTGGTTCCGGCATCGATGAAGAACGCAGCGAAATGCGATAAGTAATGTGAATTGCAGAATTCCGTGAATCATCGAATCTTTGAACGCACATTGCGCCCCCTGGCATTCCGGGGGGCATGCCTGTCCGAGCGTCATTTCTGCCCTCAAGCGCGGCTTGTGTGTTGGGCGTGGTCCCCCCGGGGACCTGCCCGAAAGGCAGCGGCGACGTCCGTTGGGTCCTCGAGCGTATGGGGCTTTGTCACTCGCTCGGGAAGGACCTGCGGGGGTTGGTCACCACTATATATTTTCCATGGTTGACCTCGGATCAGGTAGG
>365192884; Penicilliopsis clavariiformis strain AP internal transcribed spacer 1, 5.8S ribosomal RNA gene, and internal transcribed spacer 2, complete sequence; and 28S ribosomal RNA gene, partial sequence
TCCGTAGGTGAACCTGCGGAAGGATCATTACTGAGTGAGGGCCCTCTGGGTCCAAACCTCCACCCGTGTTTATTGTACCATGTTGCTTCGGCGGGCCCGCCATTGCGGCCGCCGGGGGGCCTTTTGTCCCCGGGCCTGTGCCCGCCGAAGACACTTGAACTCTTGTCTGATGGTTGCAGTCTGAGTTGTGATTATTATAATCAATTAAAACTTTCAACAACGGATCTCTTGGTTCCGGCATCGATGAAGAACGCAGCGAAATGCGATAAGTAATGTGAATTGCAGAATTCAGTGAATCATCGAGTCTTTGAACGCACATTGCGCCCCCTGGTATTCCGGGGGGCATGCCTGTCCGAGCGTCATTGCTACCCTCAAGCCCGGCTTGTGTGTTGGGTCGTCGTCCCCCCTCCTGTGGGGGGGACGGGCCCGAAAGGCAGCGGCGGCACTGTGCCTGGTCCTCGAGCGTATGGGAGCTTTGTCACCCGCTCTGTAGGCCAGGCCGGCGCCTGCCACAACCATTTTTTATCCAGGTTGACCTCGGATCAGGTAGGGATACCCGCTGAACTTAAGCATATCAATAAGCGGAGGA
>121263914; Dicephalospora rufocornea strain HMAS 75518 internal transcribed spacer 1, partial sequence; 5.8S ribosomal RNA gene, complete sequence; and internal transcribed spacer 2, partial sequence
TACAGGGTTCTTTTCCTGCCCTTTTCAGGGTAGAGAATCCCCATCCTTGTGTATATTATATTTGTTGCTTTGGCAGGCTGCCCTTGGGCCTGGGCTTCGGCTCGGCTACGCCTGCCAGAGGACCCCTCAACTCTGAATTGTTAGTGTCGTCTGAGTACTATATAATAGTTAAAACTTTCAACAACGGATCTCTTGGTTCTGGCATCGATGAAGAACGCAGCGAAATGCGATAAGTAATGTGAATTGCAGAATTCAGTGAATCATCGAATCTTTGAACGCACATTGCGCCCCTTGGTATTCCGAGGGGCATGCCTGTTCGAGCGTCATTGAAAAACTCCTGCCCTGCAGGGTCTTGGGCTCCGTCGCGGGACGGGCCTGAAAATCAGTGGCGGCCTCCGTCGACCCTAAGCGTAGTAAATCTCCTCGCTACAGGGCCTCGGCGGGTGGCTAGCCATAACCCCA
>157277408; Rhodoveronaea varioseptata strain CBS 431.88 18S small subunit ribosomal RNA gene, partial sequence; internal transcribed spacer 1, 5.8S ribosomal RNA gene, and internal transcribed spacer 2, complete sequence; and 28S large subunit ribosomal RNA gene, partial sequence
TAGAGGAAGTAAAAGTCGTAACAAGGTCTCCGTTGGTGAACCAGCGGAGGGATCATTAAAAAGAGAGTTTAACAACTCCTCAACCCTTGTGAATATACCTAAATCGTTGCTTCGGCGGGCAGCCCCAGGGCGGGGCCGCAGCCTGCCTAGCAGGTGCCCGCCGAAAGCGCCACAAACTCTTGTTTTATAGTATCTCTGAGTCTAAACACAAATAAGTTAAAACTTTCAACAACGGATCTCTTGGCTTTGGCATCGATGAAGAACGCAGCGAAATGCGATAAGTAATGTGAATTGCAGAATTCAGTGAATCATCGAATCTTTGAACGCACATTGCGCCCATTAGCACTCTAGTGGGCATGCCTGTTCGAGCGTCATTTCAACCCTCAGGCCCTCGGCTGCCTGGCGTTGGGGCACCTACGGCGTACGTAGGCCCCGAAAAATAGTGGCGGTGCTCGCCAGCACTCCGGGCGCAGTAGTTTCCTTCTCGCCTAGGACGTCTGGTGATCTATCAGCCGTTAAACCACCAATTTAACAAAGGTTGACCTCGAATCAGGTAGG
>92430246; Lindra thalassiae isolate AFTOL-ID 413 internal transcribed spacer 1, partial sequence; 5.8S ribosomal RNA gene, complete sequence; and internal transcribed spacer 2, partial sequence
TTACCGAGTTCGCCTAGCGTCTCGTAAGCACTGGCGTCCCGCGTGCCCTCGCGGCACTGGGATCCGCCGCCGTGTGCAAAACCTTCTGAATGTGAATCTGAGTGAGCCTTAGGCCGTAATGGCCAGTGTACAACCTTTAGCAACGGATCTCTTGGTTCTGGCATCGATGAAGAACGCAGCGAAATGCGATACGTAGTGCGAATTGCAGAATTCCGCGAGTCATCGAATCTTTGAACGCACATTGCGCCCGCCGGTATTCCGGCGGGCATGCCTGTCCGAGCGTCATTGAACACCCCTCGGTGCCGCTTCTGCTCCGGCAGAGCGTGGCGCCGGCGTTGGAGCCTGCGGAAGAAGCCCCTGCGGCCATCTCTGTGAGCACCCAAATTCAGTGGCGGAAGGCGCGAGGCGTCCCGGCGTAGTAACTAGCAACAGCTGCCGCCGTGGTCCCGCGTGTCCCACCAGCCGCAAAACATTACTTTAATTCAATGNTCGACCTCGGATCAGGTAGGATTACCCGCTGAACTTAAGCATATC
>5031102; Cochliobolus intermedius 18S ribosomal RNA gene, partial sequence; internal transcribed spacer 1, 5.8S ribosomal RNA gene and internal transcribed spacer 2, complete sequence; and 28S ribosomal RNA gene, partial sequence
AGGGATCATTACACAAAAAATATGAAGGCTGTACGCGGCTGTGTCTCTTTTGGGGGGCCAGCTTTTGCGGAGGCTGAAATATTTTTCACCCATGTCTTTTGCGCACTTGTTGTTTCCTGGGCGGGTTTCGCCCGCCACCAGGACCACACCATAAACCTTTTTTATGCAGTTGCAATCAGCGTCAGTATAACAAATGTAAATCATTTACAACTTTCAACAACGGATCTCTTGGTTCTGGCATCGATGAAGAACGCAGCGAAATGCGATACGTAGTGTGAATTGCAGAATTCAGTGAATCATCGAATCTTTGAACGCACATTGCGCCCTTTGGTATTCCAAAGGGCATGCCTGTTCGAGCGTCATTTGTACCTTCAAGCTTTGCTTGGTGTTGGGCGTCTTTTTTTTGTCTTGGGCCTTTTTGTGCCCTGAGACTCGCCTTAAAACGATTGGCAGCCGGCCTACTGGTTTCGGAGCGCAGCACATTTTTGCGCTTGCAATCAGCAAAAGAGGCCAGCCATCCATCAAGACCATTCTTCTCACTTTTGACCTCGGATCAG
>14579572; Montagnula opulenta 18S ribosomal RNA gene, partial sequence; internal transcribed spacer 1, 5.8S ribosomal RNA gene, internal transcribed spacer 2, complete sequence; and 28S ribosomal RNA gene, partial sequence
CCTTTAAACCCTTTTTGCATCTAGTAATACACCTGTTCTGAAACAAATTTAATCGTTACAACTTTCAACAATGGATCTCTTGGCTCTGGCATCGATGAAGAACGCAGCGAAATGCGATAAGTAGTGTGAATTGCAGAATTCAGTGAATCATCGAATCTTTGAACGCACATTGCGCCCCTTGGTATTCCATGGGGCATGCCTGTTCGAGCGTCATCTACACCCTCAAGCTCTGCTTGGTGTTGGGCGTCTGTCCCGCCTCCGCGCGTGGACTCGCCCCAAATCCATTGGCAGCGTTCCTTGCCCCCTCTCGCGCAGCACGATGCGCTTCTTGCGGGCGGCTCCGGGGCGCGTTCCACCAAGATGACCACCGTCTTTGACCTCGGATCAGGTAGGGATACCCGCTGAACTTAAGCATATCAATAA
>158605163; Placopyrenium bucekii isolate AFTOL-ID 2238 small subunit ribosomal RNA gene, partial sequence; internal transcribed spacer 1, 5.8S ribosomal RNA gene, and internal transcribed spacer 2, complete sequence; and large subunit ribosomal RNA gene, partial sequence
AAGTCGTAACAAGGTTTCCGTAGGTGAACCTGCGGAAGGATCATTATCGAGTTAGGGTCCTCTGGGCCCCATCTCCCACCCTTGTCTATTCTACCATGTTGCTTTGGCGGGCCCGTCCTTTACGGGACCGCCGGGGAGTTTCCTCCCTGGCCCGCGCCCGCCAGCTGGCCCCTAAATTCGTTTAACGGTGCTGTCTGAGTCCGAGACAAATAGTTAAAACTTTCAACAACGGATCTCTTGGTTCTGGCATCGATGAAGAACGCAGCGAAATGCGATAAGTAATGCGAATTGCAGAATTCCGTGAGTCATCGAATCTTTGAACGCACATTGCGCCCTTTGGTATTCCGAAGGGCATGCCTGTTCGAGCGTCATTATCAACCCTCAAGCCCGGCTTGGCGTTGGGTCCCGCCGCTGAGACGTGGCGGACCCGAAAGATAATGGCAGAGTCCGTGGGACCCTGGATGCAGCGAGCTTCTAGCACGCGTCGGGGCGGTCTCCGGGCTTGGTCTTGACCGGATACTTTATCAGGTTGACCTCGGATCAGGTAGGGATACCCGCTGAACTTA
>30349309; Cercospora sojina isolate CS42 18S ribosomal RNA gene, partial sequence; internal transcribed spacer 1, 5.8S ribosomal RNA gene, and internal transcribed spacer 2, complete sequence; and 28S ribosomal RNA gene, partial sequence
TCTCCGTAGGTGAACCTGCGGAGGGATCATTACTGAGTGAGGGCCTTCGGGCTCGACCTCCAACCCTTTGTGAACACAACTTGTTGCTTCGGGGGCGACCCTGCCGGTTCGACGGCGAGCGCTCCCGGAGGCCTTCAAACACTGCATCCTTGCGTCGGAGTTTAAGTAAATTAAACAAAACTTTCAACAACGGATCTCTTGGTTCTGGCATCGATGAAGAACGCAGCGAAATGCGATAAGTAATGTGAATTGCAGAATTCAGTGAATCATCGAATCTTTGAACGCACATTGCGCCCCTTGGTATTCCGAGGGGCATGCCTGTTCGAGCGTCATTTCACCACTCAAGCCTCGCTTGGTATTGGGCGCCGCGGTGTTCCGCGCGCCTCAAAGTCTCCGGCTGAGCTGTCCGTCTCTAAGCGTTGTGATTTCATTAATCGCTTCGGAGCGCGGGCGGTCGCGGCCGTTAAATCTTTCACAAGGTTGACCTCGGATCAGGTAGGGATA
>241897361; Lauriomyces heliocephalus isolate CBS 112054 18S ribosomal RNA gene, partial sequence; internal transcribed spacer 1, 5.8S ribosomal RNA gene, and internal transcribed spacer 2, complete sequence; and 28S ribosomal RNA gene, partial sequence
CCGATTGAATGGCTCAGTGAGGCTTCCGGACTGGCTCAGGGAGGTCGGCAACGACCACCCAGAGCCGGAAAGCTATCCAAACTTGGTCATTTAGAGGAAGTAAAAGTCGTAACAAGGTCTCCGTTGGTGAACCAGCGGAGGGATCATTACAGAGTTATCCAACTCCCACCCTTTGTTAACTATACCTTTGTTGCTTTGGCAGGCCTGCCTTACAGCTCCCGGTCACTAGACTGGGTCGTGCCTGCCAGAGGACCTAAAACTCTTATTATTTAGTATTGTCTGAGAAATGATTTAATCATATAAAACTTTCAACAACGGATCTCTTGGTTCTGGCATCGATGAAGAACGCAGCGAAATGCGATACGTAATGTGAATTGCAGAATTCAGTGAATCATCGAATCTTTGAACGCACATTGCGCCCCTTAGTATTCTAGGGGGCATGCCTGTTCGAGCGTCATTACAACCCTCAAGCTCTGCTTGGTATTGGGCCGTGCCGGTTAGGCAGGCCTCAAAATGAGCGGCAGGACTCGTATCAGACCTGAGCGTAGTAATTCTTTCTCGCTTTGGGGACGGTGCGGCCTCGCCTCAACACCAATTTTTTACAGGTTGACCTCGGATCAGGTAGGGTTACCCGCTGAACTTAAGCATATCAATAAGCGGAGGAAAAGAAAC
>639450; Ascosphaera apis 5.8S rRNA gene, complete sequence, and ITS1 and ITS2
AAAAGTCGTAACAAGGTNNCCGTAGGTGAACCTGCGGAAGGATCATTACTGTGTGTTTGTGCGGCCTTCACCGGCCGCGCACTCCCACCCTTGTCTACCTTACCTGTTGCTTCGGCGGGCCTGCGGTTGGCCTGCGTGCCGCCGCTGCCGGGGGGCCTTTTCGGTCCCCGGGCGCGCTGCCCGCCGAAGGAAACTGAACTCCAGTCGAAGATTGAAGTCTGAGATAGATTGAGAAATAACTCAAAACTTTCAACAACGGATCTCTTGGTTCCGACATCGATGAAGAACGCAGCGAAATGCGATAAGTAATGTGAATTGCAGAATTCCGTGAATCATCGAATCTTTGAACGCACATTGCGCCCTCTGGTATTCCGGGGGGCATGCCTGTCCGAGCGTCATTGCAACCCTCAAGCACGGCTTGTGTGTTGGGCGATCGTCCTGTCCGTGAGGCGGGACGCACCCGAAAGGCAGTGACGGCGTCGTGATCCGGTGCCCGAGCGCATGGAACTTGAACCCGCTCGTGAGGCCTGGCCGACCGTCGGTCCAACCATCTACTACTTCCAGTGGTTGACCTCGGATCAGGTAGGGAT
>298103913; Albotricha acutipila genes for 18S rRNA, ITS1, 5.8S rRNA, ITS2, 28S rRNA, partial and complete sequence, isolate: FC-2262
GGTGAACCTGCGGAAGGATCATTACAGAGTTCATGCCCTTCTGGGTAGATCTCCACCCTTGTATATATAACTGTCTGTTGCTTTGGCGGATTATTCCGGGCTGTTAACTCGTCCGGATGGCCGCCAGAGGACCCTTTAACTCTGAATGTTAGTGTCGTCTGAGTACTATAAAATAGTTAAAACTTTCAACAACGGATCTCTTGGTTCTGGCATCGATGAAGAACGCAGCGAAATGCGATAAGTAATGTGAATTGCAGAATTCAGTGAATCATCGAATCTTTGAACGCACATTGCGCCCCTTGGTATTCCGGGGGGCATGCCTGTTCGAGCGTCATTATAACCAATCCAGCCCGGCTGGGTGTTGGGCCTCGCTGTCCCGGCGGGCCTTAAAACTAGTGGCGGTGCTCTTAAGCTCTACGCGTAGTAATTTTCTCGCTATAGGGTCTTGGGAGGTGCTAGCCAACAACCCTAAATTTTTCAGG
>241897372; Verrucisporota proteacearum isolate CBS 116003 18S ribosomal RNA gene, partial sequence; internal transcribed spacer 1, 5.8S ribosomal RNA gene, and internal transcribed spacer 2, complete sequence; and 28S ribosomal RNA gene, partial sequence
GGGCCGGAAAGTTGGTCAAACTCGGTCATTTAGAGGAAGTAAAAGTCGTAACAAGGTCTCCGTAGGTGAACCTGCGGAGGGATCATTACCGAGTGGAGGGCCCCCGGCCGACCTCCAACCCTCTTGTGAACCACCTCGTTGCTTCGGGGGCGACCCCGCCGGAGGCCATCAAAAACGCTGCGTAACCTAGCGTCGGAGTCTTGATCAAATCAAACAAAACTTTCAACAACGGATCTCTTGGTTCTGGCATCGATGAAGAACGCAGCGAAATGCGATAAGTAATGTGAATTGCAGAATTCAGTGAATCATCGAATCTTTGAACGCACATTGCGCCCCCTGGTATTCCGGGGGGCATGCCTGTTCGAGCGTCATTACACCCCTCAAGCCTGGCTTGGTATTGGGTGGCGCGGCCCCCCGCGCGCCCTAAAGCCCCCCGGCGGAGCGGCTCGTTCTCGAAGCGTCGTGGTAAAAGACATCGCGGTGGGAGCGGGCGGCGAGGCCGTCAAAACTTTCCATTGCAAGGTTGACCTCGGATCAGGTAGGGATACCCGCTGAACTTAAGCATATCAATAAGCGGAGGAAAAGAAA
>71060541; Petriella setifera 18S rRNA gene (partial), 5.8S rRNA gene, 26S rRNA gene (partial), ITS1 and ITS2, strain CBS 114629
GTCTCCGTTGGTGAACCAGCGGAGGGATCATTACCGAGTTATTACTCCAAACCCTTTGTGAACGTTACCATTGTTCTGTTGCCTCGGCGGGTACCGGCCCCTAAAGCCGCGCCCGCCGGCAGCACTAAACTCTTGAACTTTATAGCGGATTACACTTCTGAATAAAATACAAAACAAATCAAAACTTTCAACAACGGATCTCTTGGTTCTGGCATCGATGAAGAACGCAGCGAAATGCGATAAGTAATGTGAATTGCAGAATTCAGTGAATCATCGAATCTTTGAACGCACATTGCGCCCGGCAGTAATCTGCCGGGCATGCCTGTCCGACGTCATTTCAACCCTCGAGCCTAAGTTTTTCTAAACTAAAGGATCGGTGTTGGGGCGCTACAGCGGTCTTCGGATAGCTGTAGGCTCTGAAATACAGTGGCGGTTTTGTCGCGGCGTCTTCTGCGTAGTAAGCTTATAAAACTCGCATTAGGTCCCGGCGAAGGCCAGCCGTCAAACCCTTAATTCTTTATGGTTTGACCTCGGATCAGGTAGGGTTACCCGCTGAACTTAA
>328551482; Lirula exigua isolate 475A 18S ribosomal RNA gene, partial sequence; internal transcribed spacer 1, 5.8S ribosomal RNA gene, and internal transcribed spacer 2, complete sequence; and 28S ribosomal RNA gene, partial sequence
AGATTTCTGTTTCTCACCTGCTGAGACCCTGTGGAGCTGCCCGCAGCGTTGCCTCGACTATAAATACAGGGCATTTGCCGCAAGTCCTTCGGGGCGACACTGCACCATTGCGGGGATGTTTGACTTCAGACAACCCGCAGCCCCTACCCGGGGTTCACAGACTAAGTGGCAGTGGGCCTCCGGGCTTAAGATATAGTCGGCTTCAGGGCGCAAGCCCTGGAATACAGCGTCCGTAGGTCAAGTTTTGCCTACTACAGCACGCAACTGCTAGTCTCTTCGGAGGCGACACACTCAACTTGCGGAGAGATCCTCCTTGGAGGCAAATCCGCAGCTCCTACCCGGAGTTCAGAGACTCAATGAGTGTGGGTTCACAGGCTGAGCTTAAGATAGAGCCCGTCCCAGCTGGCAATGGCTGGGAGTCAACGGAACCTGCGGAAGGATCATTAAAGAGTCGCGAGGGTTCAAGCCCTCAAAATTCAACCCTTTGTTTACAACTACCATATTGTTGCTTTGGCAGCCTCCGGGCTGCCAGAGGCCTATAACCCTTGAATTACTGATGTCTGAGTACTATATAATAGTTAAAACTTTCAACAACGGATCTCTTGGTTCTGGCATCGATGAAGAACGCAGCGAAATGCGATAAGTAATGTGAATTGCAGACTTCAGTGAATCATCGAATCTTTGAACGCACATTGCGCCCCCCGGTATTCCGGGGGGCATGCCTGTTCGAGCGTCATTACAACCCTCAAGCTCTGCTTGGTATTGGGCTCGCCCTCACGGGCCTGCCCTAAAATCAGTGGCGGTGATATCTTGACCCTAAGCAAAGTAATTATAGCCTGCTTAGTAGGAAGAGTGTTTGCCTGCCAGCAACCCCCCATTTTTAAAGGGTTGACCTCGGATCAGGTAGGGATACCCGCTGAACTTAAGCATATC
>339739859; Stylonectria purtonii 18S ribosomal RNA gene, partial sequence; internal transcribed spacer 1, 5.8S ribosomal RNA gene, and internal transcribed spacer 2, complete sequence; and 28S ribosomal RNA gene, partial sequence
GTCGTAACAAGGTCTCCGTTGGTGAACCAGCGGAGGGATCATTATCGAGTTTACAACTCCCAAACCCCTGTGAACCTTACCTATCGTTGCTTCGGCGGGACACTGCGGCCAACCCCTCGGGGCGTCGCCGGTGCCAACCCGCCGGGGGACCCAAACTCTTGTCTTTATGTGGTATTTTCTGAGTAAAACAAAAATAAATCAAAACTTTTAACAACGGATCTCTTGGTTCTGGCATCGATGAAGAACGCAGCGAAATGCGATAAGTAATGTGAATTGCAGAATTCAGTGAATCATCGAATCTTTGAACGCACATTGCGCCCGCTAGTATTCTGGCGGGCATGCCTGTTCGAGCGTCATTTCAACCCTCAAGCCCCCGGGCTTGGTGTTGGGGATCGGCCGTCCTCGCGGCGGCCGTCCCCGAAATCTAGTGGCGGTCTCGCTGTAGCCTCCTCTGCGTAGTAGCACACCTCGCACCGGAACGCAGCTTGGCCACGCCGTTAAACCCCCCACTTCTGAAGGTTGACCTCGGATCAGGTAGGAATACCCGCTGAACTTAAGCATATCAATAAG
>56411530; Gelasinospora seminuda 18S ribosomal RNA gene, partial sequence; internal transcribed spacer 1, 5.8S ribosomal RNA gene, and internal transcribed spacer 2, complete sequence; and 28S ribosomal RNA gene, partial sequence
GTAACAAGGTCTCCGTTGGTGAACCAGCGGAGGGATCATTACAGAGTTGCAAAACTCCCACAAACCATCGCGAATCTTACCCGTACGGTTGCCTCGGCGCTGGCGGTCCGGAAGGCCCTCGGGCCCCCCGGATCCTCGGGTCTCCCGCTCGCGGGAGGCTGCCCGCCGGAGTGCCGAAACCAAACTCTTGATATTTTATGTCTCTCTGAGTAAACTTTTAAATAAGTCAAAACTTTCAACAACGGATCTCTTGGTTCTGGCATCGATGAAGAACGCAGCGAAATGCGATAAGTAATGTGAATTGCAGAATTCAGTGAATCATCGAATCTTTGAACGCACATTGCGCTCGCCAGTATTCTGGCGAGCATGCCTGTTCGAGCGTCATTTCAACCATCAAGCTCTGCTTGCGTTGGGGATCCGCGGCTGCCCGCGGTCCCTCAAAAACAGTGGCGGGCTCGCTAGTCACACCGAGCGTAGTAACTCTACATCGCTATGGTCGTGCGGCGGGTTCTTGCCGTAAAACCCCCCAATTTCTAAGGTTGACCTCGGATCAGGTAGGAATACCCGCTGAACTTAAGCATATCAATAA
>23263701; Cladonia caespiticia internal transcribed spacer 1, 5.8S ribosomal RNA gene, and internal transcribed spacer 2, complete sequence
ATGAGGTGAGGAGGCCCGCCCCTCCGCGGCGAGCGTCGGTCGAGTCCCTCCGGGCTCGGCCGGTGGTCGTCGTGCTTCTCAACCCCATGTTTACCATACCTTTGTTGCTTTGGCGGGCCTTGAGTAGGCTATACGGCTCATGCCGGCCCCGGAATTCACTGTCTGGGGGCGGATCGCGCCCGCCAGAGGCCTAATCAAATTCTGTTTATTAGTGATGTCTGAGTAAATATTAAATAATCAAAACTTTCAACAACGGATCTCTTGGTTCTGGCATCGATGAAGAACGCAGCGAAATGCGATAAGTAATGTGAATTGCAGAATTTAGTGAATCATCGAATCTTTGAACGCACATTGCGCCCCTCGGTATTCCGGGGGGCATGCCTGTTCGAGCGTCATTACACCCCTCAAGCGTAGCTTGGTATTAGACTTTCGCGGGCTCTCTTATAAGGAGGGGCTCGCGGGTCCGAAAAGCAGTGGCGGTCCCCGAGGACTTCGCGCGTAGTAAATATTCTCCCGCGTTGGAAAGAATCGATGGATCTTGCCAAAACCCCCCATAATCTCCATAAA
>288964580; Sporormia fimetaria voucher UPS:Lundqvist 2302-c internal transcribed spacer 1, partial sequence; 5.8S ribosomal RNA gene, complete sequence; and internal transcribed spacer 2, partial sequence
CATTATCGAAGGGCTTCGGCCCTATCGTGATAGAACCCTTGCCTTTTTTGAGTACCTTCTGTTTCCTCGGTAGGCTCGCCTGCCAATGGGGACCTTTTAAAACCTTTGCAGCAACCGTCCACTTGTCTGATAGAAAATCAAATAATCAAAACTTTCAACAACGGATCTCTTGGTTCTGGCATCGATGAAGAACGCAGCGAAATGCGATAAGTAGTGTGAATTGCAGAATTCAGTGAATCATCGAATCTTTGAACGCACATTGCGCCCTAGGGTATTCCTTAGGGCATGCCTGTTCGAGCGTCATTTCCACACTCAAGCTCTGCTTGGTGATGGGCGCCTGTTCCACCTCGGTGCGAACTCGCCTCAAATGCATTGGCGGCCGGTTACATTGGCTTCGAGCGCAGCACATTTGCGAAACTCGGGTCACTTGTTTCTCTGGCATCCAGAAGCCACTTCCATA
>284953624; Coccomyces sp. T36 18S ribosomal RNA gene, partial sequence; internal transcribed spacer 1, 5.8S ribosomal RNA gene, and internal transcribed spacer 2, complete sequence; and 28S ribosomal RNA gene, partial sequence
CGTAACAAGGTTTCCGTAGGTTAAGTTCAGCCTACCAGAGCAGCCTGTGAAAGAAAATGCTAGTTGGCCTTGCTGCCAGCGACACGCCCACCTTGCGGAAAAGCCCTGTATCAGGGAAACCCGCAGCCCGCCTCCCTTACCCGGAGGCTGGTTCAGAGACTCAATAGGCGTGGGTCTGGCCTCAGCGCCAGGCTTGAGATAGAGCCCGTCCCCGCTGGCCACGGCGGGGAGCAAACGGAACCTGCGGAAGGATCATTAAAGAATTCGAGGGGCAACCCTCCCATTCTCACCCTTTGTATACCAAACTTCGTTGCTTCGGCATGGCCTCGCGCCGGCCGATAGCCCCAAACCCTTGAATCATGATGTCTGAGTCAATATTTAATATTTAAAACTTTCAACAACGGATCTCTTGGTTAGGCCATCGATGAAGAACGCAGCGAAATGCGATAAGTAATGTGAATTGCAGAATTCAGTGAATCATCGAATCTTTGAACGCACATTGCGCTCCCTGGTATTCCGGGGAGCATGCCTGTTCGAGCGTCATTACAACCCTCACGCTTTGCGTGGTATTGGGCTGGCCCTCCTGGGCCTGCCTCAAAGTCAGTGGCGGCTCCGTTCGACCCCCTAAGCGTAGTAATACTTCTCGCTTCTGGAAGTCGGCCGGCGGCCTGCTAAGCACCCCCACACTTTTTAAAGGTTGACCTCGGATCAGGTAGGGATACCCGCTGAACTTAAGCATATCAATA
>225032527; Hortaea sp. F47 18S ribosomal RNA gene, partial sequence; internal transcribed spacer 1, 5.8S ribosomal RNA gene, and internal transcribed spacer 2, complete sequence; and 28S ribosomal RNA gene, partial sequence
CTTGGTCATTTAGAGGAAGTAAAAGTCGTAACAAGGTCTCCGTAGGTGAACCTGCGGAGGGATCATTACTGAGTGTGGGCTCCGGCCCTACCTCCAACCCCATGTCGAAACGACTCTGTTGCCTCGGGGGCGACCCGGCCTTCGGGCGTCGGGGCCCCCGGTGGACACCTTCATAACTCTTGCATCTCTTGCGTCTGAGTGATACATATAATCAATCAAAACTTTCAACAACGGATCTCTTGGTTCTGGCATCGATGAAGAACGCAGCGAAATGCGATAAGTAATGTGAATTGCAGAATTCAGTGAATCATCGAATCTTTGAACGCACATTGCGCCCCCTGGCATTCCGGGGGGCATGCCTGTTCGAGCGTCATTACACCACTCAAGCCTGGCTTGGTATTGAGCGCCGCGGCCTGCCCGCGCGCTCCAATGTCTCCGGCTGAGCCGTCCGTCTCTAAGCGTTGTGAATAGCGATCGCTTGCGAGGCCCGGGCGGTTCGACGCCGTTAAACCCCCCATTTTCTATGGTTGACCTCGGATCAGGTAGGGATACCCGCTGAACTTAAGCATATCAATAAGCGGAGGA
>110798052; Stilbohypoxylon quisquiliarum internal transcribed spacer 1, partial sequence; 5.8S ribosomal RNA gene and internal transcribed spacer 2, complete sequence; and 28S ribosomal RNA gene, partial sequence
GGTGCGCCTACCCTGTGGTGTCCTACCCCGTAGTGTCCTACCCTGTAGGACCTACCCGGGAAGACACTACCCGGTAGGCGCGGGCAAGCCTGCCGGCGGCTTACGAAACGCTGTTTATTATTGAATTCTGAACCTATAACTAAATAAGTTAAAACTTTCAACAACGGATCTCTTGGTTCTGGCATCGATGAAGAACGCAGCGAAATGCGATAAGTAATGTGAATTGCAGAATTCAGTGAATCATCGAATCTTTGAACGCACATTGCGCCCATTAGTATTCTAGTGGGCATGCCTGTTCGAGCGTCATTTCAACCCCTTAAGCCTCTGTTGCTTAGTGTTGGGAGCCTACGGCATAGCAGCTCCTTAAAATTAGTGGCGGAGTCGGTTCACACTCTAGACGTAGTAGATTCTATTCTCGCCTGTAGTTGGACCGGTCCCTTGCCGTAAAA
>57546897; Prosopidicola mexicana strain CBS 113530 18S ribosomal RNA gene, partial sequence; internal transcribed spacer 1, 5.8S ribosomal RNA gene, and internal transcribed spacer 2, complete sequence; and 28S ribosomal RNA gene, partial sequence
GGATCATTGCTGGAAGGCGCCGCCCCGCGGCGCGCCCCAGACACCCTTTGTGAACTTATGATTCTCGACCCGAGAATATCGTTGCCTCGGCGCGGCCCGGGGGGTTTCGGCCCTGAACCCCTCCCCGTCCCGGTACTCCCGGGCGGAGCAGGCCCGCCGGCGGCCCTATAGACTCTTGTTTTTCAGCGTCTCCTCTGAGTTTTTTTTTTACCACAAAACAAAATGAATCAAAACTTTCAACAACGGATCTCTTGGTTCTGGCATCGATGAAGAACGCAGCGAAATGCGATAAGTAATGTGAATTGCAGAATTCAGTGAATCATCGAATCTTTGAACGCACATTGCGCCCGCTGGTATTCCAGCGGGCATGCCTGTTCGAGCGTCATTTCAACCCTCAAGCCCCCCGGGGCCTGGTGTTGGGGCGCTGCCTCTTTTACCCCGAGGCAGGCCCCGAAATCGAGTGGCGGGCTCGCCAGGACTCCGAGCGTAGTAGTCTGACCACCTCGCTTTGGACCGTACTGGCGCGGCCCTGCCGTAAAACCGTCTCTGACCTCGTAGAGTTGACCTCGGATCAGG
>213876663; Chromocleista sp. MH345 internal transcribed spacer 1, partial sequence; 5.8S ribosomal RNA gene and internal transcribed spacer 2, complete sequence; and 28S ribosomal RNA gene, partial sequence
GGGGGGGTGAGTACACTGTACGAACCTCTAACCGTTCCATAGGTGAACCTGCGGAAGGATCATTACAGAGTGCGGGCCCCATGTGGCCCAACCTCCCACCCTTGTGGTTTCTACCTGTTGCTTTGGCGGGCCCACCGGGGCTCACCTGGTCGCCGGGGGGCATCGCCCCCGGGCCCGCGCCCGCCGAAGCACCCTAGGAACCCTGATGAAGTTGGGCTGTCTGAGTCGATATGACAATTGTCAAAACTTTCAACAATGGATCTTTTGGTTCCGGCATCGATGAAGAACGCAGCGAAATGCGATAAGTAATGTGAATTGCAGAATTCCGTGAATCATCGAATCTTTGAACGCACATTGCGCCCCCTGGCATTCCGGGGGGCATGCCTGTCCGAGCGTCATTTCTGCCCTCAAGCGCGGCTTGTGTGTTGGGCGCGGTCCCCCCGGGGACCTGCCCGAAAGGCAGCGGCGACGTCCGTCGGGTCCTCGAGCGTATGGGGCTCTGTCACTCGCTCGGGAAGGACCTGCGGGGGTTGGTCACCACGAACGATT
>197342761; Teloschistes flavicans isolate FNM-218 internal transcribed spacer 1, partial sequence; 5.8S ribosomal RNA gene, complete sequence; and internal transcribed spacer 2, partial sequence
TCTCGAGGATGAGGTATCCTATAAGGTATCCTCGGGGAAAGCTCGCGAGAAATAAGGCATGATTCCGGCGTCATCTTTAGGGATGGCGAACGCTCGTCAGTGGCCCGTAAAACCTCTTGTACTAGTGCAGTCTGAGCTATAAAGCAAATTAAAACTTTCAACAACGGATCTCTTGGTTCTGGCATCGATGAAGAACGCAGCGAAATGCGATAAGTAATGTGAATTGCAGAATTCAGTGAATCATCGAATCTTTGAACGCATATTGCGCCACTTGGTATTCCGAGGGGCATACCTGTTCGAGCGTCATTACAACCTTCAAGCTTTGCTTGGTATTGAGCGTTCGCTCTTCCGTCGCAGGAAGTGGCGTGCTTAAAAATAAGTGGCGGTCCTCGTAGACTTCAAGCGCAGTAAAGCCGTCGCTTCAGAAGCTTTCTACCCGGGGATTTAGCCATCGAAACCCTAAAATCTCAATGATGACCTCGATCNG
>339739848; Microcera rubra strain BBA 62460 18S ribosomal RNA gene, partial sequence; internal transcribed spacer 1, 5.8S ribosomal RNA gene, and internal transcribed spacer 2, complete sequence; and 28S ribosomal RNA gene, partial sequence
GTCGTAACAAGGTCTCCGTTGGTGAACCAGCGGAGGGATCATTACCGAGTTTACAACTCCCAAACCCCTGTGAACATACCTATCGTTGCTTCGGCGGGTCTCGCCCCGGCGCCCTCGGGCCCGGACTCAGGCGCCCGCCGGAGGACCCAAACTCTTGTCTTTATGAGTATCTTCTGAGTGACACAAGTAAATAAATCAAAACTTTCAACAACGGATCTCTTGGTTCTGGCATCGATGAAGAACGCAGCGAAATGCGATAAGTAATGTGAATTGCAGAATTCCGTGAATCATCGAATCTTTGAACGCACATTGCGCCCGCTAGTATTCTGGCGGGCATGCCTGTTCGAGCGTCATTTCAACCCTCAAGCCCCCGGGCTTGGTGTTGGGGTTCGGCCCGCCCCTAGCGGCGCGCCGTCCCCGAAATCTAGTGGCGGTCTCGCGATAGCCTCCTCTGCGTAGTAGCAATATCTCGCACTGGGACTGAGCAAGGCCACGCCGTTAAACCCCCCACTTCTGAAGGTTGACCTCGGATCAGGTAGGAATACCCGCTGAACTTAAGCATATCAATA
>1698518; Myriogenospora atramentosa (host=Andropogon virginicus) rDNA internal transcribed spacers 1 and 2 and 5.8S RNA gene
TCTCCGTTGGTGAACCAGCGGAGGGATCATTACCGAGTTTTCGCAACTCCCAGACCCGCGTGAACCTATATTCAGCCCCTTGCAGTTGCCTCGGCGCGGCCCTTCGGCGGCCCGCCGGGCGACCCCCGACAATCCTGTATTCTAGAGCGTGTCTGAGTGGTATGGTAACGGAAATGAATCAAAACTTTCAACAACGGATCTCTTGGTTCTGGCATCGATGAAGAACGCAGCGAAATGCGATAAGTAATGTGAATTGCAGAATTCAGTGAATCATCGAATCTTTGAACGCACATTGCGCCCGCCAGTATTCTGGCGGGCATGCCTGTTCGAGCGTCATTACAACCCCTCGAGGCCCCCAGGGGCGCTCGGTGCTGGGGGTCGGCCGGTCGCGCCGCCCCTGAAATGGACCGGCGGACACTGCCGCGCCCTTCCCTTTGCGTAGTAGCTCGCTTACACCTCGCAACCTGGGGAGCGCGGCGCCCGTCCACTGCCGTAAAACGCCCCACGACTTCTCAAGAGTTGACCTCGAATCAGGTAGGACTACCCGCTGAACTTAAGCATATCAATAAGCGGAGGA
>354696176; Manglicola guatemalensis strain BCC20156 internal transcribed spacer 1, partial sequence; 5.8S ribosomal RNA gene, complete sequence; and internal transcribed spacer 2, partial sequence
TGGTCGTAACAAGGTTTCCGTAGGTGAACCTGCGGAAGGATCATTACCAGAGCCAGTGGGGCCTCCGGGCCCCGACGCTCCCACCCCCCCTGCGCGTACACCGAGTAACTTTGGCGACGCCGGTCGCCAGAGGACCGTGGCACGACCGCCTCGGGACCGAACGAGAAACCCTGCCAGTAACATGCAGTCTGATCGAAGCTTGGCGAATCGTCAAAACTTTCAACAACGGATCTCTTGGTTCTGGCATCGATGAAGAACGCAGCGAAATGCGATAAGTAATGTGAATTGCAGAATTCAGTGAATCATCGAATCTTTGAACGCACATTGCGCCCTCTGGCATTCCGGAGGGCACACCTGTCCGAGCGTCGTCGAGACCATCGAGCGCGGCTTGGTGTTGGACGCACGCCCGTGCCCGGCCCTCCCCCACCTCGTGGGGGGAGCCGGGCGGGCGCGTCCGAAAGGCGAGGTCGAGGGACGCGGTGCCCCGAAGCGTGGTCGAACTGTCGCTCCGGGGGGCCCGCCGGCCCAGACGTTCAGGGTGCTCGAGAGAGCGTGCCCGTCCTTCCAGGTGGACCTCGGATCAGGTGGGGTTACCCGCTGAACTTAAGCATATCATA
>2114379; Sarcoscypha macaronesica 18S ribosomal RNA gene, partial sequence, internal transcribed spacer 1, 5.8S ribosomal RNA gene and internal transcribed spacer 2, complete sequences, 28S ribosomal RNA gene, partial sequence
AAGTCGTAACAAGGTTTCCGTAGGTGAACTGCGGAAGGATCATTACCGAGATATCTGCACGAGGGGAGGACCCTCCGTCTTGGCTTACCAAACCCTCTGTGTACCTTACCTTTGTTGCTTCCCGCTGGGTTCGCGCCGGCGGGGAGGTCCACAAAACTCATGTTTTCCTTGCAGTCAGTAAAAGCGGTTCGTCCGCGAAAATTAAAAGTTAAAACTTTCAACAACGGATCTCTTGGTTCTCGCATCGATGAAGAACGCAGCGAAATGCGATAAGTAGTGTGAATTGCAGAATTCAGTGAATCATCGAATCTTTGAACGCACATTGCGCCCTCTGGTATTCCGGAGGGCATGCCTGTCCGAGCGTCGTCAAACCCCCTCAAGCTCCTTTGCTTGGTCATGGTGGAAGATCGCTCCCCGGAGCGTTCCCCGCTCAAAGGGATCTGGCGTGCGGACCCGTACTCGCAGACGTAGTAAGCAATTCTATCGTTTGCCGGGCTCGGGCCGCTCCGCCGACGCAACCCACATTTTTTCTAGGTTGACCTMGGATCAGGTAGGGATACCCGCTGAACTTAAGCATATCAATAAGCGGA
>118084426; Idriella sp. EXP0505F 18S ribosomal RNA gene, partial sequence; internal transcribed spacer 1, 5.8S ribosomal RNA gene, and internal transcribed spacer 2, complete sequence; and 28S ribosomal RNA gene, partial sequence
GGATCATTATAGAGTTTTTAACTCCCAAACCCATGTGAACCTACTATTTTGTTGCCTCGGCGGGCTCTGCCTCCATCTCGGAGCAGGTCCAAGCCCGCCGGTGGCCCAACTTAACTCTTGTATTTTTGTTTTCTGAGAGTTATTTTTAAAATAAGTCAAAACTTTCAACAACGGATCTCTTGGTTCTGGCATCGATGAAGAACGCAGCGAAATGCGATAAGTAATGTGAATTGCAGAATTCAGTGAATCATCGAATCTTTGAACGCACATTGCGCCCATTAGTATTCTAGTGGGCATGCCTATTCGAGCGTCATTTCAACCCTTAAGCTTAGCTTAGTGTTAGGAGCTTACAGTGATGTAACTCCCTAAAGACAGTGGCAGAGCTAAATCAACTCTCAGCGTAGTAATTTTTTCTCGCTCTTGTAGTTGGCTTAGCGATCGCCATAAACCTTTATTTTCTAATGGTTGACCTC
>112430891; Leptosphaeria tompkinsii strain IP 1151.76 18S ribosomal RNA gene, partial sequence; internal transcribed spacer 1, 5.8S ribosomal RNA gene, and internal transcribed spacer 2, complete sequence; and 28S ribosomal RNA gene, partial sequence
GGAAGTAAAAGTCGTAACAAGGTTTCCGTAGGTGAACCTGCGGAAGGATCATTACCAAAACTAGCTTTGGCTCTGCCACTGCCAGTACCCTTGTCTATGCGTACCGTATGTTGTTCCCTCGGTGGAGTCTCTCTGCCGCTGGGCATCTTAATAAACTCTTATTGCCGTTAGAAGCAGTACACTTGTCTGATTATGGACTTTTAAAGACTATCACAACTTTCAACAACGGATCTCTTGGTTCTGGCATCGATGAAGAACGCAGCGAAATGCGATAAGTAGTGTGAATTGCAGAATTCAGTGAATCATCGAATTTTTGAACGCACATTGCGCCCCTTGGTATTCCTTGGGGCATGCCTGTTCGAGCGTCATTTAACACTCTCAAGCTGTGCTTGGTGTTGGGCGTCTGTCCCCCGGTAGCGGGGACTCGCCTCAAAGTCATTGGCGGCGTGTTTATGCCTGCTTCCCGCGCAGCACTTTGCGCACTTTGGGAAGACTTGGTGGCATAGCTCGCACTCCAGTAAGCTCTTTTTACTGTAGTTTGACCTCGAATCAGGTAGGGATACCCGCTGAACTTAAGCATATCAATAAGCGGAGGA
>169247428; Mycocentrospora cantuariensis voucher CBS 112.24 18S ribosomal RNA gene, partial sequence; internal transcribed spacer 1, 5.8S ribosomal RNA gene, and internal transcribed spacer 2, complete sequence; and 28S ribosomal RNA gene, partial sequence
GGAAGTAAAAGTCGTAACAAGGTTTCCGTAGGTGAACCTGCGGAAGGATCATTACTGAGAGTACTGGGCTCTGCCTAGCTACTTTTACCCATGTTTTCCACGTACCAAAGTTTCCTCGGCGGCTCTGCCCGCCGATTGGACTCCATTCAAACCAATGTAGTTGCAGTCAGCGTCTGAAAAATTTAATAGTTACAACTTTCAACAACGGATCTCTTGGTTCTGGCATCGATGAAGAACGCAGCGAAATGCGATAAGTAGTGTGAATTGCAGAATTCAGTGAATCATCGAATCTTTGAACGCACATTGCACCTCTCGGTATTCCGGGAGGTATGCCTGTTCGAGCGTCATTTGTACCCTCAAGCTCTGCTTGGTGTTGGGTGTTTGTTCCGCCTTTGCGTGTGAACTCGCCTTAAAACAATTGGCAGCCGGCGTACTTGTTCCGGAGCGCAGCACATTTTGCGTCTCAGATCAATGTACATCAGCATCCAAGAAGCCTTATTTAACGCTCTTGACCTCGGATCAGGTAGGGATACCCGCTGAACTTAAGCATATCAATAAGCGGAGGA
>10242341; Renispora flavissima isolate CEH313 18S ribosomal RNA gene, partial sequence; internal transcribed spacer 1, 5.8S ribosomal RNA gene and internal transcribed spacer 2, complete sequence; and 28S ribosomal RNA gene, partial sequence
TTTCCGTAGGTGAACCTGCGGAAGGATCATTACCAGTGCCACCGGCGCTCACCCGGACAGCTTCTTTTTTAAAGAGTTTCCGGGTGCAACGTCGGTCTGAGCCCTCACCCATGAGTACTATACTTTTATATTGCCTCGGCGAGCCTTGCTATACTGTGTTGTATGGCTGCCGGGGGGAGAATTTCCGGGGCCGCTTCGGCGCTTTGGTTTCCCCGGGCTTGTGTTCGCCGATGGAATATTGAATTTCTGATGAAGCTATGTTTTGTCTGAGTAATTTATTAATTAAATAAAACTTTCAACAACGGATCTCTTGGTTCCGGCATCGATGAAGAACGCAGCGAAATGCGATAAGTAGTGTGAATTGCAGAATTCCGTGAATCATCGAATCTTTGAACGCACATTGCGCCCTCTGGTATTCCGGAGGGCATGTCTGTCCGAGCGTCATTGCAACCCTCAAGCACGGCTTGCGTGATGGGTCATTTTTTGTCCTTTATTTATTATAAATGGGGACAGGCCCGAAAGGCAGTGACAGCGTTTTAACGCAAGTGTCTGAGTGAAATGGGAAATTTTTTTTTTTTTTTTAAAAATAAAACCTGCACTCAAAAGACCTGGTTAACGCTTGTCGGTCAACTAACTATTTTTCTTCGGTTGACCTCGGATCAGACAAGAATACCCGC
>290490526; Picoa juniperi voucher IRA-MBA sb2 18S ribosomal RNA gene, partial sequence; internal transcribed spacer 1, 5.8S ribosomal RNA gene, and internal transcribed spacer 2, complete sequence; and 28S ribosomal RNA gene, partial sequence
GGAAGGATCATTAAACGAACGAAGCCTGTTTCTCGGGACATGAATTTCAAAACCAGAACATCTGTGTACGTTACCTGTTGCTTCCGCGCTGCGCGTGTCGCAGATGTGCCGGCTTCTGCGGATATACCCCCACCCGGGTGGTGGGGGGATCGTGGAGTGTCGGCGTGGAAGGCTATACCGCAAACTCTTGTATTTCCATGTTTTCTGTCTGAACTGTCATACAAATAAGTTAAAACTTTCAACAACGGATCTCTTGGTTCTCGCATCGATGAAGAACGCAGCGAAATGCGATAAGTAGTGTGAATTGCAGAATTCCGTGAATCATCGAATCTTTGAACGCACATTGCGCCTTCTGGTATTCTGGGAGGCATGCCTGTTCGAGCGTCATTAAAATCAATTCAAGCATTTCAGCTTGGTCATGGAGGAAGAGTCCACCCTGTGGTCTCCCCACTGAAATCGGTAAAGGCGGAAAGAGTCCGGTGCACGGTGTAGGTGGGGACTAATGGGCTCTTCGTGTCCGGAGTCGTACCAGCCGACAAATCCCCTACAATTCTTCTTGAGTGAGGTTCGGGTCAGAGTAGGGATCAACCCGCTGAACTTAAGCATATCA
>62906789; Monacrosporium shuzhengense internal transcribed spacer 1, partial sequence; 5.8S ribosomal RNA gene, complete sequence; and internal transcribed spacer 2, partial sequence
GACTGCGGATGATCATTACCAAACAAAAAGTGATTCCGGGTCAGGCCGCGAGGCATGGCCCGTTAACACTCCAACCCTCTGTGAACCAAAAAACCTTTCGCTTCGGCAGCAGCCCGGTTGGAAGCAACCGCCCGCGTCAGCCTGCCGCTAGCACCAAAAAACAAAACTTGCAGTAAAACATTGTCTGATAACCATATTTTCGAATGAAAATTAAAACTTTCAACAACGGATCTCTTGGTTCCCGCATCGATGAAGAACGCAGCGAAACGCGATAGTTAATGTGAATTGCAGAATTCAGTGAATCATCGAGTCTTTGAACGCACATTGCGCCCATTGGTATTCCATTGGGCATGTCTGTTTGAGCGTCATTACAACCCTCGGTCACAACCGGTTTTGAGTTGGCCCGGGCCTCGCGCCCCGCCCGCTTTAAAGTTGTAAGCTCTGCTGGCCTCCGCGCCCGACCAGAACATAGTAAATCTCATGCCTTGTTCAACGGTTAAGCACGGACGGTTCGGCCTGAACAAAACCTCCAAACTCAAGGTTTGACCTCAGATCAGACAAGG
>157410425; Aspicilia dudinensis voucher Nordin 6036 (UPS) 18S ribosomal RNA gene, partial sequence; internal transcribed spacer 1, 5.8S ribosomal RNA gene, and internal transcribed spacer 2, complete sequence; and 28S ribosomal RNA gene, partial sequence
CATTACCGAGATTAGGGTCCTTCGGGGTCTGACCCTCCCACCCTTTGTGTATTATACCTTTGTTGCTTCGGCGGATATTTCAGGTTGCGGTACTGGCTTGCCACGTACCAGCCTCCGAGTCCGCCAGAGGCTCTCTCCATTCTGAATTATTAGTGTTGTCTGAGTAACCGATTAAATAAACTAAAACTTTCAACAACGGATCTCTTGGTTCTGGCATCGATGAAGAACGCAGCGAAATGCGATAAGTAATGTGAATTGCAGAATTCAGTGAATCATCGAATCTTTGAACGCACATTGCGCCCTCCGGTATTCCGGGGGGCATGCCTGTTCGAGCGTCATTACACCTCTCAAGCTCAGCTTGGTATTGGGCCTCCGTCCTCCGCGGATGGGCCTGAAAACCAGTGGCAGTGCAGCCGGTGCTCAAGCGTAGTAATTTTTATCCCGCTTTGGAGTCGCCGGGTGGACCCGCCAGACAA
>327180235; Chaetosphaeria myriocarpa strain M35 18S ribosomal RNA gene, partial sequence; internal transcribed spacer 1 and 5.8S ribosomal RNA gene, complete sequence; and internal transcribed spacer 2, partial sequence
AGAGGAAGTAAAAGTCGTAACAAGGTCTCCGTTGGTGAACCAGCGGAGGGATCATTACTGGAATCGCAAGATCCCACAACCCTCGTGAACCTACCGAAACGTTGCCTCGGCGGGCGCCCGGCCCTGCGCCGGGCGTTCAGCCCGCCGGTGGCCCACTACTCTGTCTCTGCAGCGTGGCATCTCCGAGAATACAAAAACAAGTAAAAACTTTTAACAACGGATCTCTTGGCTCTAGCATCGATGAAGAACGCAGCGAAATGCGATAAGTAATGCGAATTGCAGAATTCAGTGAATCATCGAGTTTTTGAACGCACATTGCGCCCGCCAGCATCCTGGCGGGCATGCCTGTTCGAGCGTCATTTCCACCCTCAGGCTCTGCCTGGTGTTGGGGGCCTGCACCCGCAGCCCCTCAAAGACAGCGGCGGTCCCGGCCCCGGCCCCGAGCGTAGTAATATACGTCGCTTCGGGTGCCGGGCGGGCCCCAGCCGTAAGCCTTTATTCTCAATAGGT
>345133930; Cyanonectria buxi strain CBS 125551 18S ribosomal RNA gene, partial sequence; internal transcribed spacer 1, 5.8S ribosomal RNA gene, and internal transcribed spacer 2, complete sequence; and 28S ribosomal RNA gene, partial sequence
ATCATTACCGAGTTTACAACTCCCAAACCCCTGTGAACATACCTACAACGTTGCCTCGGCGGATCAGCCCGCTCCCCGTGAAACGGGACGGCCCGCCAGAGGACCCCAAACCCTGAATTTATCAATTGTATCTTCTGAGTAACATAAACAAATAAATCAAAACTTTCAACAACGGATCTCTTGGTTCTGGCATCGATGAAGAACGCAGCGAAATGCGATAAGTAATGTGAATTGCAGAATTCAGTGAATCATCGAATCTTTGAACGCACATTGCGCCCGCTAGTATTCTGGCGGGCATGCCTGTTCGAGCGTCATTTCAACCCTCAAGCCCCCCCGGGCTTGGTGTTGGGGATCGGCGAAGGCCCTCCGGGGTCACGCGCCGGCCCCGAAATCTAGTGGCGGTCTCGCTGCAGCTTCCATTGCGTAGTAGCTAACACCTCGCAACTGGGACGCGGCGCGGCCAAGCCGTTAAACCCCCCAAATTTTTCTGAATGTTGACC
>346229607; Pyrenochaetopsis sp. SB9456a 18S ribosomal RNA gene, partial sequence; internal transcribed spacer 1 and 5.8S ribosomal RNA gene, complete sequence; and internal transcribed spacer 2, partial sequence
GCGCTATATTGTTAAGTAGCGGTTCCACTGTTCGAGTTCAAGTTAATGTACTGCGAGCCCACTATCATGACGAGCCCAATTGTGCCTCCCAAGCCCATTTGCGCTGCCATTATTCTAGGGTTCTCGCACCAAGCGGACAAACACCCAAAACTCAGAGAGCTGGGGTACATGATCCTCGAACGCTGCCCCAGAATACCAAGCCATTGCTTAAGTTGCTGATTCATGATTTGCAATTCACACTACTATCGCATCGTGCTTTTATCGAGCAGACCAAGTCCGTTGTGACAGTGTAACTTTAAATTTTCTCGACGCTGATTGCAATTACCAAAGGTTTAATTGTGTCCATGGCGGCAAGCCCACCATGAAACGACAAGTATCGCAAGACTGGGGTAGAATATCTGACAGGGCAGGCCTAGAGCTGCAGCAGTTTTGGGTCGGCCCCCCCGTCATATTTGTAATGATTTTTTACTTTGAGTTTTTACCTGCGGAAGGATCATTACACAATATTACGGGGGGCCGGACCCCAAAACTGCTTGCAGCTTTGGGCCTGCCCTGTCTGATATTCTACCCCATGTCTTTTGCGTACTTTTCGTTTCCTTGGTGGGCTTGCCTGCCAATAGGACAACCAATTAAACCTTTTTGTAATTGCAATCAGCGTCTGAAAAAACTTTAATAGTTACAACTTTCAACAACGGATCTCTTGGTTCTGGCATCGATGAAGAACGCAGCGAAATGCGATAAGTAGTGTGAATTGCAGAATTCAGTGAATCATCGAATCTTTGAACGCACATTGCGCCCCTTGGTATTCCATGGGGCATGCCTGTTCGAGCGTCATTTGTACCCTCAAGCTCTGCTTGGTGTTGGGTGTTTGTCCCGCCTTTGGTGCGTGGACTCGCCTTAAAATAATTGGCAGCCGGCATATTGGCCTTGGAGCGCAGCACATTTTGCGCTTCTAGTCAATGATTGTTGGCGTCCAGCAAGTACA
>385258069; Aspergillus calidoustus strain AUMC 6717 18S ribosomal RNA gene, partial sequence; internal transcribed spacer 1, 5.8S ribosomal RNA gene, and internal transcribed spacer 2, complete sequence; and 28S ribosomal RNA gene, partial sequence
CCTGCGGAAGGATCATTACCGAGTGCAGGTCTGCCCCCGGGCAGGCCTAACCTCCCACCCGTGAATACCTGACCAACGTTGCTTCGGCGGTGCGCCTCCCCCCGGGGGGGCAGCCGCCGGGGACCACACCGAACCTCTTGTCTTTAGTGTTGTCTGAGCTTGATAGCAAACCTATTAAAACTTTCAACAATGGATCTCTTGGTTCCGGCATCGATGAAGAACGCAGCGAACTGCGATAAGTAATGTGAATTGCAGAATTCAGTGAATCATCGAGTCTTTGAACGCACATTGCGCCCCCTGGCATTCCGGGGGGCATGCCTGTCCGAGCGTCATTGCTGCCCTTCAAGCCCGGCTTGTGTGTTGGGTCGTCGTCCCCCCCGGGGGACGGGCCCGAAAGGCAGCGGCGGCACCGCGTCCGGTCCTCGAGCGTATGGGGCTTTGTCACCCGCTCGATAAGGGCCGGCCGGGCGCCAGCCGGCGTCTCCAACCTTCTATTTTTTACCAGGTTGACCTCGGATCAGGTAGGGATACCCGCTGAACTTAAGCATATCAAA
>259377245; Shiraia bambusicola strain GZAAS2.0703 internal transcribed spacer 1, partial sequence; 5.8S ribosomal RNA gene and internal transcribed spacer 2, complete sequence; and 28S ribosomal RNA gene, partial sequence
GGTTATAGCATATAGCCCCAGTCTGCACCCATGTCTTTTGCGTACTAAATGTTTCCTCGGCAGGCCTGCCTGCCGGTTGGACACGCTTATACTCTTTGTAATTGCAATCAGCGTCTGAACCAACTATAATATTTACAACTTTCAACAACGGATCTCTTGGTTCTGGCATCGATGAAGAACGCAGCGAAATGCGATAAGTAGTGTGAATTGCAGAATTCAGTGAATCATCGAATCTTTGAACGCACATTGCGCCCCATGGTATTCCATGGGGCATGCCTGTTCGAGCGTCATTTGAAAACTCAAGCTTTGCTTGGTATTGGGTGGTTGTCCTGTTCTTTGCAACTGGACTCGCCTTAAAGATATTGGCAGCCGGCATTTTGGCCTTGGAGCGCAGCACAATTTGCGGATCCAGGTTGGAGTACTGACGTCCATTTAAGCTTACCACGCTTGACCTCGGATCAGGTAGGGATACCCGCTGAACTTAAGCATATCAATAAG
>253987310; Caliciopsis sp. DJB-2009a isolate GUFCC 4947 18S ribosomal RNA gene, partial sequence; internal transcribed spacer 1, 5.8S ribosomal RNA gene, and internal transcribed spacer 2, complete sequence; and 28S ribosomal RNA gene, partial sequence
AGTCGTAACAAGGTTTCCGTAGGTGAACCTGCGGAAGGATCATTACTGAATTGGCGGCCTTCGGGCCCGTCCTTTCTACCCCATGTGTATTCTCTCCACGTTGCTTCGGCGGGCCAGCCCCCCGGGGCGGTCGCCGGACGTGCCTCCCTCGGGGGTCGCGTCCGGGACTCGTGCCCGCCGGAGACCCTTCTAAACTCTTGTCATGAATTGTCGTCTGAGTCTTATAAAAAAATTAAACAAAACTTTCAACAACGGATCTCTTGGTTCTGGCATCGATGAAGAACGCAGCGAAACGCGATAGGTATTGTGAATTGCAGAATTTAGTGAATCATCGAATCTTTGAACGCACATTGCGCCCTTTGGTATTCCGAAGGGCATGCCTGTCCGAGCGTCATTTCAACCCTCCAGCCCGGCTGGTGTGTTGGGCCTCGTCCCCCCGGGGACGGGCCCCAAAGACAGGGACGGCGCCGCGTCCAGCCCCCGAGCGTATGGGACTTTGTCACTGCTCGTGTGGTCTGGCCGGTCCGGTCCAACCCCCCCATCTCTTGTACCAGATGGACCTCGATCAGGTA
>269853714; Phellinus robustus voucher JV0309/144 clone b 18S ribosomal RNA gene, partial sequence; internal transcribed spacer 1, 5.8S ribosomal RNA gene, and internal transcribed spacer 2, complete sequence; and 28S ribosomal RNA gene, partial sequence
AAGGATCATTAACGTGGAGGTTGATGCTGGTGCATATATATATGTACATGTGCTCACTTTCACACTCTTCATCCACTCAACCCCTGTGCACTTTATCAGAGTTAGTAATTGTATTGTGGTGGGCCGTTTGTTATTCATTGTTAGAAGCGGGGTGACCCTTTCTGGCAGCATTAGTACAATATTGGTTCAACTGCTACTATGAACACTTTGACTTATACAAACACTTTACTTGTGAATGTGAATGTGTAATGCTCCTTGTGAGCGGAAATACAACTTTCAACAACGGATCTCTTGGCTCTCGCATCGATGAAGAACGCAGCGAAATGCGATAAGTAATGTGAATTGCAGAATTCAGTGAATCATCGAATCTTTGAACGCACCTTGCGYCCCTTGGTATTCCGAGGGGCATGCCTGTTTGAGTGTCATGTAATTCTCAATTCTCTTTTTCTTAATTGAAGAAGAGGCTTGGACTTGGAGGAATGCTGGTACTACTGTCTGTATCGGCTCCTCTCAAATGCATTAGCTGGACTGTAGTTCGCATTGTTTGGTGTAGTAATAGTTATCTATCTATATTCACTGCAGTGCTTGCTTAGACTGTCTGCTTCCAATAGTCCGTCTATGTGTTGGACAGGTACTTTGTTACCTTTGACCCATTGACCTCAAATCAGGTAGGACTACCCGCTGAACTTAA
>33145931; Antrodia camphorata partial ITS1, 5.8S rRNA gene and partial ITS2, strain P-1
GAACCTGCGGAAGGATCATTATTGTATTTGAAAGGGGTTGTAGCTGACCTCCTCTTGAAAAGGGGGGAGGTATGTGCACACCTCTGTTCATTCATATTCTCTCACACCTGTGCATGCTTTGTAGGTTGGTTTTGAATGGTTGTCTTCTCTGATGGAGACAGCTGTTTTGACCTTCCTATGTTTTTTAAATTGACTCCGTATCAGTTACAGAATGTATGTTGCGTGTAACGCATATTGTATAACTTTCAGCAACGGATCTCTTGGCTCTCGCATCGATGAAGAACACGGCGAAATGTGATAAGTAATGTGAATTGCAGAATTCAGTGAATCATCGAATCTTTGAACGCACCTTGCGCTCCTTGGTATTCTGAGGAGCATGCCTGTTTGAGTGTCATGGAATTATCAACCCTTTTGACTTTTTGTTGAATGGGCTTGGATTTGGAGGGTTAAATTGCTGGCTCTTTTTTTTGATTCAGCTCCTCTTGAATGCATTAGCTTGAACCCTTGTGGATTGACCTTATCGGTGTGATAGTCATCTATGCCGTGGTTGTCTGAGGTGGGATCGGCTTCTAATGGTGCAAGTCCCTTCAGGGGGATGATTTTCTAATGACCTTCTGACCTCAAATCAGGTAGGACTACCCGCTGAACTTAAGCATATCA
>332001116; Dasyspora echinata isolate 05 18S ribosomal RNA gene, partial sequence; internal transcribed spacer 1, 5.8S ribosomal RNA gene, and internal transcribed spacer 2, complete sequence; and 28S ribosomal RNA gene, partial sequence
GTAGGTGAACCTGCGGAAGGATCATTAAAAATAAATTTGATTGCACTTAATTGTGAATCATATTTAAACTATTTTTTTCAAATTGCCTTTTCACATGTAAATCTTTGACATAGTGATTTGGTATAAGTGACAAACTTAAAGTTGGTTACATTAAATTAAACTTATTTTTGATAAAAAACAAGTTTTTTAGTGAAATAAATCATAACTTAATTTATAACTTTTAACAATGGATCTCTAGGCTCTCACATTGATGAAGAACACAGTGAAATGTGATAAGTAATGTGAATTGCAGAATTCAGTGAATCATCAAATCTTTGAACGCATCTTGCACTTTTTGGAATTCCAAAAGGTACACCTGTTTGAGTGTCATGAAATCATTCTCATTTAATAATTTATTTATTTGAATTATTCTAATGGATTTTGAGTTTTGCTAATTTTGGCTCACTTAAAATAGATCAGTTAATCCCCTTTTATCATTATGAATTGGTTTGACTTAATGTGATAATATATTTTCATTGAGCAATCAAATTCTGAATAAAGAGGAAGGCTTCAAAAGTATTTTGATAACCTTTAAGACCTCAAATCAGGTGGAATTACCTGCTGAACTTAAGCATATCAATAAGCAGAGGAAAAGAAACTAACAAGGATTCCCCTAGTAATGGCGAATGAA
>40643303; Hygrophoropsis aurantiaca 18S rRNA gene, 5.8S rRNA gene, 28S rRNA gene, internal transcribed spacer 1 (ITS1) and internal transcribed spacer 2 (ITS2), isolate MA-Fungi 47695
CTTATTTGAAAGACGAAGGAAGCGGACTGTTGCTGGCCCTTTGGTGACGCTGGATAACGGCTGAACTGACTGGCATCGTGCACGTTTGCGACCTTTTTCGATCAATAATTCTCCACACACCTGTGCACTTGTTGTAGGCTTTCGAAAGAAAGCCTATGTTTTCACACACACCAAATGTATGTTTATAGAATGTCTTTACAATTATTGAGCGCTTCTTCGAGAAGACGGTCAGTAAATAAAATTATACAACTTTCAGCAACGGATCTCTTGGCTCTCGCATCGATGAAGAACGCAGCGAATTGCGATATGTAATGTGAATTGCAGATTTTCAGTGAATCATCGAATCTTTGAACGCACCTTGCGCTCCTTGGTATTCCGAGGAGCATGCCTGTTTGAGTGTCATTAAATTCTCAACTCCCTTTGATTTTATTATCGAAGGGAGCTTGGATAGTGGGTTTGCTGGCGTTGATCGTCGGCTTTCCTTAAATGCATTGGCAAAGGCGATGGCATGATAACGTCTTTCGGTGTGATAATGATCGCCGTGGATGGAAGTGTCCCATTTCTCCTGTGCCTATAACCCGTGTCGTTTGTTGCTTCATTGTGATGAATAAATATACACTCTTGAAC
>160714548; Lepiota cristata isolate HKAS49258 internal transcribed spacer 1, partial sequence; 5.8S ribosomal RNA gene, complete sequence; and internal transcribed spacer 2, partial sequence
TCTTGGTCATTAGAGGAAGTAAAAGTCGTAACAAGGTTTCCGTAGGTGAACCTGCGGAAGGATCATTATTGAATAAACTTGGTAGGTTGTAGCTGGCTTTTCGAAGCATGTGCACGCCCACTATCTTTATCCATCCACCTGTGCACCCTTTGTAGTCTTGGAGGACAAGAGCGGCTGACTCCTCGAATGGCTTCTTCTAGCCTTTCGGATGTGAGGGATGCTGTGCGAAAGCACGGCTCTCCTCAATGGCTCGCAATTTCCTCTAGGTCTATGTCTTTTCCATATACCACATAGTATGTTGTAGAATGCATTATATGGACCCATGTGCCTATAAAACTCAATACAACTTTCAGCAACGGATCTCTTGGCTCTCGCATCGATGAAGAACGCAGCGAAATGCGATAAGTAATGTGAATTGCAGAATTCAGTGAATCATCGAATCTTTGAACGCACCTTGCGCTCCTTGGTATTCCGAGGAGCATGCCTGTTTGAGTGTCACTAAATTCTCAACCACTCCAGCCTTTGCAGGTTGGATGTGGCTTGGATGTTGGGGGTTTCTGCGGGCCTCTCTTTTGAGGTCGGCTCCCCTAAAATGCATTAGCGGAACTGTTTGCGGTCCGTCGCCGGTGTGATAATTATCTACGCCATAGACGAAGGCTGCTCTCTGTCTGTTCAGCTTCTAACTGTCCCCTGTGGACAACTTTTTGAACGTTTGACCTC
>335877285; Neolentinus kauffmanii strain VKGJ01 internal transcribed spacer 1, partial sequence; 5.8S ribosomal RNA gene and internal transcribed spacer 2, complete sequence; and 28S ribosomal RNA gene, partial sequence
GCTGAGCTTAGACCCGCCTGTGGTTCTCTACAAACACTTATAGTATTTAGAATGTAAACCTGCGTATAATAACGCATCTTATACAACTTTCAGCAACGGATCTCTTGGCTCTCGCATCGATGAAGAACGCAGCGAAATGCGATAAGTAATGTGAATTGCAGAATTCAGTGAATCATCGAATCTTTGAACGCACCTTGCGCTCCTTGGTATTCCGAGGAGCATGCCTGTTTGAGTGTCATGGTATTCTCAATTCCCTAAATCTTTGCGGATTTGGGTGAATTGGATGTGGAGGTGATTGCTGGCGTGCGTTTTTTAAATGGCGTGCCGGCTCCTCTGAAATGAATTAGCGGGAATGTTGCCGTGTCAACCTCAGTGTGATAATTATCTGCGCTGTTGTTGCTCAGCAAAAATATATGTTCTCGCTTCGAATCGTCTTTGGACAATTTCTTGACAATCTGACCTCAAATCAGGTAGGACTACCCGCTGAACT
>5725490; Lentinula lateritia strain RV95-378 18S ribosomal RNA gene, partial sequence; internal transcribed spacer 1, 5.8S ribosomal RNA gene and internal transcribed spacer 2, complete sequence, and 25S ribosomal RNA gene, partial sequence
CCGTAGGTGAACCTGCGGAAGGATCATTATTGAATTTTTTGGTGGTGGATTGTTGCTGGCCTTTGGGTATGTGCACATCCTCCTCTGATTCTATTCATCCACCTGTGCACTTTTTGTAGGAGTTCTTTCATTGGGTTTTTGTAGGTGCTCATTAACGAGTTAACTTGTGAAGACTTGTTGAAAAGACTTCTATGTTCTTATAAACTATTGAAGTATGTTATAGAATGATTTTGTTATTGGGACTTTATTGACCCTTTAAACTTAATACAACTTTCAGCAACGGATCTCTTGGCTCTCCCATCGATGAAAACGCACAAATGCGATAAGTAATGTGAATTGCAGAATTCAGTGAATCATCGAATCTTTGAACGCACCTTGCGCCCTCTGGTATTCCGGAGGGCATGCCTGTTTGAGTGTCATTAAATTCTCAACTTTATAAGTTTTTACTTATTAAAGCTTGGATATTGGAGGTTTGCAGGCGTTTGTCAGCTCCTCTTAAATTTATTAGTGGAATTCCTGTTTTGTTGGTTTTCAACCTTGGTGTGATAATTATCTACATTTTGGTTTGAAATCTTACAATAATAAAGCTCTATTGGTTTGGGTTGTTGCATTTTAGTTTGCTCAATCTGTTCTACTCATTGGAGAAAAAGGGAAGGTCTGCTTTCTAACTGTCTTTATTGACTATATATAACTTATTTGCTTGACCTCAAATCAGGTAGGATTACC
>238801145; Clitopilus passeckerianus strain CBS 330.85 18S ribosomal RNA gene, partial sequence; internal transcribed spacer 1, 5.8S ribosomal RNA gene, and internal transcribed spacer 2, complete sequence; and 28S ribosomal RNA gene, partial sequence
AAGGATCATTATTGAATAAACTTGGTCAAGCTGTTGCTGGTCCTTCGGGGCATGTGCACGCTTGCCACCAATTTTAACCACCTGTGCACTTTTTGTAGACTAGAAACGTTTCTCGAGGCAACTCGGATTGAGAACTGCTGCGCGAAAGCCAGCTATTCTTGTGTTTCTCAGTCTATGTTTTTACATACCCCGAATGAATGTATTAGAATGTATTGCTGGGCCTTTGTGCCTTTAAATCAAATACAACTTTCAACAACGGATCTCTTGGCTCTCGCATCGATGAAGAACGCAGCGAAATGCGATAAGTAATGTGAATTGCAGAATTCAGTGAATCATCGAATCTTTGAACGCACCTTGCGCTCCTTGGTATTCCGAGGAGCATGCCTGTTTGAGTGTCATTAAATTCTCAACTATACAAGTTTTTATTAACCTGTATGGCTTGGACCATGGGATTTGCGGGCTTTCTGAGTCGGCTATCCTTAAATGCATTAGCAGAGCTTTTGCCGCTAATCTCTGGTGTGATAATTATCTACGCCATTGAGAAGTGACATGTTGAGGCTTCGCTTCTAATCGTCTTCACAGACAATATTTGACAATCTGACCTCAAATCAGGTAGGATTACCCGCTGAACTTAAGCATATCAATAA
>27461741; Gymnopilus liquiritiae 18S ribosomal RNA gene, partial sequence; internal transcribed spacer 1, complete sequence; and 5.8S ribosomal RNA gene, partial sequence
GTAACAAGGTTTCCGTAGGTGAACCTGCGGAAGGATCATTATTGAATAAACTTGACGTGGTTGTAGCTGACTCTCTCGGGAGTATGTGCTCGCTCGTCATTTTTATCTTTCCACCTGTGCACTTTTTGTAGATTTAGATGTGACTTTCTGAGGTAACTCGGTTGGGAGGAATGTCAATTCGTTGGCTTTCCTTGTATGTCCAAATCTATGTTTTTATACACTCAAAAAAATGTAACAGAATGTATACTGGGCCTTGTGCCTATAAATTATATACAACTTTCAGCAACGGATCTCTTGGCTCTCGCATCGA
>77025289; Granulobasidium vellereum isolate AFTOL-ID 887 internal transcribed spacer 1, partial sequence; 5.8S ribosomal RNA gene, complete sequence; and internal transcribed spacer 2, partial sequence
ATGAAATAATACTTTGCAGCTTCAAGTTGTTGCTGGTCTTTAACGAGACATGTGCACACTTGTTGTTGTGAATATTCATCCACCTGTGCACTTCTGTAAGTCTGGAAAACTATCATAAAGTTTACTTTGTGGTTTGAAAGGTTGCTTTTTTAAAGCTCCTTTTGACTTTCCAGGCTTATGAATTCATATACTCTTTGTATGTCTTGAATGTCTTGTTTACTGGACTTATGTCCTCTAAAACTATATACAACTTTCAACAACGGATCTCTTGGCTCTCGCATCGATGAAGAACGCAGCGAAATGCGATAACTAATGTGAATTGCAGAATTCAGTGAATCATCGAGTCTTTGAACGCACCTTGCGCCCTCTGGTATTCCGGAGGGCATGCCTGTTTGAGTGTCAGTGAAATCTCAACCTCTCATGCTTTGTTGGCATTGAGAGGATTGGATATGGAGGCTTGCTGGATTTTATTCAGCTCCTCTGAAATGTATTAGCAGGAACCATTGCTAAGGTTTACTGCAGCCGTGTGATAATTATCTTGCGGTTGAAGTAAATAATTAGTTTGTCTCACTTTTGGTCTGAAGAAATGCTCATTGAGCTTTCTTTGCCTTCTCTCTTCGGAGTGATACCTATCCAAGTGCAGATTTTAATGGTCTTATCCAGCTTCTAACCATCTGGAAACAGATAACACTTGACCAT
>300086916; Erythricium laetum isolate MG73 18S ribosomal RNA gene, partial sequence; internal transcribed spacer 1, 5.8S ribosomal RNA gene, and internal transcribed spacer 2, complete sequence; and 28S ribosomal RNA gene, partial sequence
TTTCTCATCCATCTCACACCTGTGCACCTTTGTGGTCTAGACGTTACGGCTGTTGAAAAACAGCTGGAGGTCAGGTCATGTTTTTATATATATACTCTTCAGTTCAGAATGTAAACAACGTGATAAAACACATTTAATACAACTTTCAACAACGGATCTCTTGGCTCTCGCATCGATGAAGAACGCAGCGAAATGCGATAAGTAATGTGAATTGCAGAATTCAGTGAATCATCGAATCTTTGAACGCACCTTGCGCTCCTTGGTATTCCGAGGAGCATGCCTGTTTGAGTGTCATGAATATCTCAAAAACCCCTTGAGGAATTGGGGGGCTTTTGGACTTGGAGGCTTGCCGGCGTCTCGTCGGCTCCTCTTTAAATGCATTAGCTGGGATCTTTCGAGAAACAGCCTCGGTGTGATAATTGTCTACGCCGTGTGTTCTGTTGATCGCTTAGTTTGCTACCCTGCCTGAAAAGGTGGTTGTGTGGCTTGGAGATCTTGCTTCAAAATCGTTGTTAAATCAACAATATCAATTTATTTTGACATCTGACCTCAAATCAGGTAGGACTACCCGCTGAACTTAAGCATATCAATAAGCGGAGGAAAAGAAACTAACAAGGATTCCCCTAGTAACTGCGAGTGAAGCGGGAAAAGCTCAAATTTAAAATCTGGTGG
>22024474; Russula nigricans 217RUF24 18S ribosomal RNA gene, partial sequence; internal transcribed spacer 1, 5.8S ribosomal RNA gene, and internal transcribed spacer 2, complete sequence; and 28S large subunit ribosomal RNA gene, partial sequence
AAAAGTCGTAACAAGGCATCCGAAGAAGAACCTGCGGAAGGATCATTATCGTACNNNNNNNNCGCGAGGGCTGTCGCTGACCTTTTTCAAAGGTCGTGACGCCCGAGCGCTCTCGCCTACAATCCACCTCACCACTTGTGCATCACCGCGCGGGGCCTCCCTCTTGGCTCGCTTCGAGAGAGGCTCGCGTTCTTCACATCACACACACACACCTTTTTAGTTTTGAATGTCATTCATTTGCGATAACACGCAATCAATACAACTTTCAACAACGGATCTCTTGGCTCTCGCATCGATGAAGAACGCAGCGAAATGCGATACGTAATGTGAATTGCAGAATTCAGTGAATCATCGAATCTTTGAACGCACCTTGCGCCCCTTGGCATTCCGAGGGGCACACCCGTTTGAGTGTCGTGAAATTCTCAAACCTTCTTGGTTTCTTGACCAAGATGGCTTTGGACTTTGGAGGTGTTGTGCTGGCTTTGCAAAAAGTCGGCTCCTCTTAAATGCATTAGTGGGGTCCCCTTTGCCAATCCCCAGGCGTGATAAGATGTTTCTACGTCTTGGGATTTGCTCTGTTCACTGGGAACCTGCTGCCAACCGTCTCGTGAGAGACATCGTTCGAGCTTGCTCGGCACACGAATCTTGACCTCAAATCGGGTGAGACTACCCGCTGAACTTAAGCATATCAAT
>351626629; Panus sp. DK1 internal transcribed spacer 1, partial sequence; 5.8S ribosomal RNA gene and internal transcribed spacer 2, complete sequence; and 28S ribosomal RNA gene, partial sequence
GATCATTACTTGCCTTTATGACAAGGTTGTAGCTGGCCCTAACCCGGGGCATGTGCACGCCTTGCTCATTCCAAATTCTACACCTCTGTGCACTTAACATGGGTTGGTTGCGGCTTGTCTCTCGGGGCGAGCTTGCCCGCCTGTGGTTCTCTACAAACACTTTATAGTATTAGAATGTAAACCCGCGTATAATAACGCATCTTATACAACTTTCAGCAACGGATCTCTTGGCTCTCGCATCGATGAAGAACGCAGCGAAATGCGATAAGTAATGTGAATTGCAGAATTCAGTGAATCATCGAATCTTTGAACGCACCTTGCGCTCCTTGGTATTCCGAGGAGCATGCCTGTTTGAGTGTCATGGTATTCTCAATTCCCTAAATCTTTGCGGGTTTGGGTGAATTGGATGTGGAGGTGTGATTGCTGGCGTGCGTTTTTTTTTTTAAAAAATGGCGTGCCGGCTCCTCTGAAATGAATTAGCGGGAATGTTGCCGTGTCAACCTCAGTGTGATAATTATCTGCGCTGTTGTTGCTCAGCAAAATATTATGTTCTCGCTTCGAATCGTCTTCGGACAATTTCTTGACATCTGACCTCAAATCAGGTAGGA
>83627201; Hyalodendron sp. JS1111 18S rRNA gene (partial), ITS1, 5.8S rRNA gene, ITS2 and 26S rRNA gene (partial), isolate 1111
AGGGATCATTACAAGTGACCCCGGTCTAACCACCGGGATGTTCATAACCCTTTGTTGTCCGACTCTGTTGCCTCCGGGGCGACCCTGCCTTCGGGCGGGGGCTCCGGGTGGACACTTCAAACTCTTGCGTAACTTTGCAGTCTGAGTAAATTTAATTAATAAATTAAAACTTTTAACAACGGATCTCTTGGTTCTGGCATCGATGAAGAACGCAGCGAAATGCGATAAGTAATGTGAATTGCAGAATTCAGTGAATCATCGAATCTTTGAACGCACATTGCGCCCCCTGGTATTCCGGGGGGCATGCCTGTTCGAGCGTCATTTCACCACTCAAGCCTCGCTTGGTATTGGGCAACGCGGTCCGCCGCGTGCCTCAAATCGACCGGCTGGGTCTTCTGTCCCCTAAGCGTTGTGGAAACTATTCGCTAAAGGGTGCTCGGGAGGCTACGCCGTAAAACAAACCCATTTCTAAGGTTGACCTCGGATCAGGTAGGGATACCCGCTGAACTTAA
>323361651; Lichenomphalia sp. GAL9540 internal transcribed spacer 2 and 28S ribosomal RNA gene, partial sequence
ATTCAGGTGAAGCGTCGAGTGCTTCTGCTTACAACGGTCTTTGAACGAGACATGGATAGGGGTGACCCCTAACCCCTATCTGACAACTTGACCTCAAATCAGGTAGGACTACCCGCTGAACTTAAGCATATCAATAAGCGGAGGAAAAGAAACTAACAAGGATTCCCCTAGTAACTGCGAGTGAAGCGGGATGAGCTCAAATTTAAAATCTGGCAGCCCTTGCGGTCGCCCGAGTTGTAATCTAGAGAAGCGTTATCCGCGCTGGACCGTGTACAAGTCTCTTGGAAAAGAGCATCATAGAGGGTGAGAATCCCGTCTTTGACACGGACGCCCAGGGCTTTTGCGATGCGCTCTCGATGAGTCGAGTTGTTTGGGAATGCAGCTCAAAATGGGTGGTAAATTCCATCTAAAGCTAAATATTGGGGAGAGACCGATAGCGAACAAGTACCGTGAGGGAAAGATGAAAAGAACTTTGAAAAGAGAGTTAAACAGTACGTGAAATTGTTGAAAGGGAAACGCTTCAAGTCAGTCGCATCTGCTGGGGATCAACCTACTCGCAAGAGTGGGAGCACTTTCCAGTCGATGGGTCAGCATCAATTTCGACCGTTGGATAAAGGTCAGGGGAATGTGGCATCCTCGGATGTGTTATAGCCCTTGGTCGCATACACCGGTTGGGATTGAGGAACTCAGCACGCCTGCAAAGGCCGGGGGGTTTTACCCTCACGTCACGTGCTTAGGATGCTGGCATAATGGCTTCAATCGACCCGTCTTGAAA
>169977279; Phaeolepiota aurea ITS1, 5.8S rRNA gene, ITS2 and 28S rRNA gene (partial), specimen voucher TAA146976
GGAGCATTGTGCACACCCCCAACTTTACTTCTCCACCTGTGCACCTTTTGTAGACTTGTTGAAAATCTCGGGTTTTCCAACTTGGTTTTGAGGAACTGCCGTGCGCAAGCCGGCTATCCTTTTTATCTCTCCAAGGCTACGTTTTTCATATACCCCATAGTATGTTACAGAATGCAATCAATGGGCTTTATTGCCTATAAAACAAATACAACTTTCAGCAACGGATCTCTTGGCTCTCGCATCGATGAAGAACGCAGCGAAATGCGATAAGTAATGTGAATTGCAGAATTCAGTGAATCATCGAATCTTTGAACGCACCTTGCGCTCCTTGGTATTCCGAGGAGCATGCCTGTTTGAGTGTCATTAAATTCTCAACCTTTCCAAGTTTTATTACCTGGTCAGGCTTGGATTTGGGGGTTGCAGGTTTCTTTCATGAAGTCAGCTCCTCTTAAACACATTAGCGGAACCTTTTTGTGGACCGTCAATGGTGTGATAATTATCTACGCTATTGTACGCTACAATCTTATAGGGCTTCAGCTTCTAACTGTCCATTGACTTGGACAATTCTTGACCATTTGACCTCAAAT
>379324151; Pseudolagarobasidium sp. KKN-2012 internal transcribed spacer 1, 5.8S ribosomal RNA gene, and internal transcribed spacer 2, complete sequence; and 28S ribosomal RNA gene, partial sequence
TATGACAGGGTTGTAGCTGGCCCCAATCGGGCATGTGCACACCTTTGTACATTCCAATTCTTACACCTCTGTGCACTTTTCATAGATTTAGTGTGGAAAAGGTCATATTTGATCTTGGAAATACTGAATCTATGTATTTACAAACGCTTTAGTTATTAGAATGTCATCCGCGTATAACGCAATAAATACAACTTTCAGCAACGGATCTCTTGGCTCTCGCATCGATGAAGAACGCAGCGAAATGCGATAAGTAATGTGAATTGCAGAATTCAGTGAATCATCGAATCTTTGAACGCACCTTGCGCCCCTTGGTATTCCGAGGGGCATGCCTGTTTGAGTGTCATGGTATTCTCAATACCCTAAATCTTTATGGATGAAGGTGTATTGGATTTGGAGGTTTATGTTGGCTCTTTCAAGTGTCAGCTCCTCTTAAATATATTAGCAGAGATGTTACTGCTACTCTCCAGTGTGATAATTGTCTACACTGTTAGTAGTGCAGTAAAAATAAAGTCTATGCTTCTAAATGTCCTTGGACAACTTTTTGACATCTGACCTCAAATCCAGGA
>4097004; Collybia subnuda 18S ribosomal RNA gene, partial sequence, and 5.8S ribosomal RNA gene and internal transcribed spacers 1 and 2, complete sequence
TCCCCTAGGNGAACCTGCGGAAGGATCATTATTGAAAGGTTTTGGGGAATTACTGTTGCTGGCCTTTTCTAATGGAAGGGTATGTGCACGTATTCTCTAATCTATTCATCCACCTGTGCACTTTTTGTAGAAGTACTCTTGAGTTGATTGGTAGAAGGTCTTTGACTCTCTACCGTTGATTTGAAGGGCTTCTATGTTCTTACAAACAAGTTAAGCATGTTATAGAATGTTATTTTACTGGGACTTGATTGACCCTTTAAAACTTTATACAACTTTCAGCAACGGATCTCTTGGCTCTCCCATCGATGAAGAACGCAGCGAAATGCGATAAGTAATGTGAATTGCAGAATCAGTGAATCATCGAATCTTTGAACGCACCTTGCGCCCTCTGGTATTCCGGAGGGCATGCCTGTTTGAGTGTCATTATATTCTCAACTTCAATAATTTTCTTTAATTGTTGAAGCTTGGATGTGGAGGCTTTTGCTGGCATCTCAGATGTCCGGCTCCTCTTAAATGCATTAGTGGAACCCGTTCAGTTGGGCTATCCTTGGTTGTGATAATTATCTACGCTTTGGATTAGTCCTCAACAAACTCTTAGTGATCAATGCACTTTTGTACATTGGTTGGGGTATTGCATTTGTTTGCTCTGCCTGGCTCACTAGAGTGAAAGGGAAATTGACCGCTTTCGAACTGTCTGTGTACTGCGGACAATTTTATTGACTATTTGACCTCAAATCAGGTAGGACTAC
>50346932; Cyphellopsis anomala strain PB318 18S ribosomal RNA gene, partial sequence; internal transcribed spacer 1, 5.8S ribosomal RNA gene, and internal transcribed spacer 2, complete sequence; and 25S ribosomal RNA gene, partial sequence
GTTTCCGTAGGTGAACCTGCGGAAGGATCATTATTGAATTCTCTAGCTGGGTTGTTGCTGGTTCCGAAAGGTTCATGTGCACACCTCGCTTTTGACTCCTTTCCACCTGTGCACTTTTGTAATCAGGCTTTGACTGCCAACCAGTGTCTAAGTATGCCTCTGTTTACAGAGGATCTGGGGTTTGGGTCCTTTTGGGTCCCTTTCTCTGAAGCACTTGGCCGGCTCAGCTTGACTACATTTTCATTTACACTATTGTATGTTCAGAAAGTCATGTTTACTGGTCTTTAGACCTTTAATCTTACACAACTATTGGCAACAGGATCTCTTGGCTCACACATCGATGAAGAACGCAGCGAAATGCGATAAGTAATGTGAATTGCAGATTTCAGTGAATCATCGAATCTTTGAACGCACCTTGCACCTTCTGGTATTCCGGAAGGTACACCTGTTTGAGTGTCATTAAATTCTCAACCAATTAGCTTTTTGTTGATTGGCTTGGATGTGAGGGTTGCGGGCTGCCTTCACAGGCTGGCCGGCTCCCTTTAAATGCATTAGCTGGAGCGAAGTACAAGCGTTTCATCTCTTTGATGCTTGAAAGCCTCCTGGTGTTGGTAATTATCTACGCCGTTGGTTTAGTCATTGAGCTTGTTCGTTTGGAAGAGTCCTCTGCTTCTAACTGTCTCGCAAGGGACTAGTCCACTCATGGGCTACTTTAATGACTATTGGACCTCAAATCAGGGGGACTACCCG
>56406630; Entomocorticium sp. MPBType2 small subunit ribosomal RNA gene, partial sequence; internal transcribed spacer 1, 5.8S ribosomal RNA gene, and internal transcribed spacer 2, complete sequence; and large subunit ribosomal RNA gene, partial sequence
GGATCATTAGCGAAGTCTGGAATGCGTGTTCGGTATTGATGCTGCCCGGCAACGGGATGTGCTCATCTGGATGCGTGTCCCTTCTCTATTCCACCCCACTGTGAACCAAGCGTGCGAGCCGAAGAGAGATCGGAAGCTCGTATGCAATCCTTAATATACCCCATCATGTATCAGAATGTACCTTGCGTTAACTCGCACAAATACAACTTTCAACAACGGATCTCTTGGCTCTCGCATCGATGAAGAACGCAGCGAAATGCGATAAGTAATGTGAATTGCAGAATTCAGTGAATCATCGAATCTTTGAACGCACCTTGCGCCCCTTGGCATTCCGAGGGGCACGCCTGTTTGAGTGTCGTGAACTCCTCCACCCTCTATCTTTTTCGGAAGGCATTGGGCTGGGATTTGGGAGCTTGCGGGTCCCTGGCTGATCCGCTCTCCTTGAATACATTAGTGAAGCCCTTGCGGCCTTGGTGTGATAGTCATCTACGCCTCGGCTTAGCGAACTTAACGGGACTCGCTTCCAACCGTCTCGCAAGAGACAACTACTACCAAC
>315436558; Xerula melanotricha isolate TFB12284 18S ribosomal RNA gene, partial sequence; internal transcribed spacer 1, 5.8S ribosomal RNA gene, and internal transcribed spacer 2, complete sequence; and large subunit ribosomal RNA gene, partial sequence
GCGGAAGGATCATTATTGAACTTTGAACACTTTTGTTAAGCAAAAGTCTGTTGCTGGCTTCTTAGGAAGTATATTGTGCACGGCTTTTGATTAGCGAAGGTCTCTTCTTTGTCCACCTGTGCACCTTTTGTAGATCTGGATACCTMTCACCGTCAAAGGTGGATTTTGAAGGGTTGCTCTTCGGAGCTCTCTTTGTTTTCCAGGTCTATGCTTTATATCTTCTCAAGYATGTTTTGAATGTCTTGTTTATGGGACTTGCGTCCTTTAAAACTTAATACAACTTTCAACAACGGATCTCTTGGCTCTCGCATCGATGAAGAACGCAGCGAAATGCGATAACTAATGTGAATTGCAGAATTCAGTGAATCATCGAGTCTTTGAACGCACCTTGCGCCCTTTGGTATTCCGAAGGGCATGCCTGTTTGAGTGTCAGTATACTCTCAACCCCTCTCACTTTGTTGATGAGGTGGATTGGATGTGGAGGTTGCTGGATGCTTCATTGCAATCAGCTCTTCTGAAATGTATTAGCAGTAGTACCGTTGACTGGGCTTGCTAGACTTGTGATAATATCTATGGTCTTCTTGCTGGGTAGAGGTCGGGTTTTGAAGGGTTGCTTTCAGGAGCTCTCTTTGCCTTCTCTTGAAAGAGAGATAACTATGCGACTCTATCAGATGGCTGCAGCTTCTAATCGTCTGTAACAAGACACTTAACTGACTATTTGACC
>327187758; Polyporus grammocephalus genes for ITS1, 5.8S rRNA, ITS2, partial and complete sequence, strain: WD2379
ATCGAGTTTTGAAAGGGGTTGTAGCTGGCCTTACGAGGCATTGTGCACACCCTGCTCAATCCACTCTACACCTGTGAACTAACTGTGGGTCTTTTGGGGGTTTGCATCTTTTGTAAGCCTTTGGGGGCTCATGTTTACTTTACAAACACTCATAAAGTAATGGAATGTGTATTGCGATGTAATGCATCTTTATACAACTTTCAGCAACGGATCTCTTGGCTCTCGCATCGATGAAGAACGCAGCGAAATGCGATAAGTAATGTGAATTGCAGAATTCAGTGAATCATCGAATCTTTGAACGCACCTTGCGCTCCTTGGTATTCCGAGGAGCACACCTGTTTGAGTGTCGTGTAATTCTCAACCTACAAGGTCTTTGTGGGCCTTGTTAGGCTTGGATATTGGAGGATATAATTGTCGGCATGAGTCGGCTCCTCTTAAATGCATTAGCTTGGTCCTTTGTGGATCGGCTCTCGGTGTGATAAGTTGTTTATGCCGTGACCGTGAAGCATTTTCTATGGGAAGGAGCTTATAA
>21304793; Gautieria sp. Gerry499USA internal transcribed spacer 1, partial sequence; 5.8S ribosomal RNA gene, complete sequence; and internal transcribed spacer 2, partial sequence
[truncated: 453,081 more chars]
