# Supplementary material for: Two New Computational Methods for Universal DNA Barcoding: A Benchmark Using Barcode Sequences of Bacteria, Archaea, Animals, Fungi, and Land Plants
Source: PLoS One. 2013 Oct 18;8(10):e76910. doi: 10.1371/journal.pone.0076910 (PMC3799923; doi:10.1371/journal.pone.0076910)
Supplement: Dataset S10 — Full-length query sequence sets of matK of land plants. Nucleotide sequences used as full-length query sets of matK of land plants. (ZIP) [file pone.0076910.s010.zip › plants_matK_species_query_full.fasta]

>62903224; Acorus calamus var. angustatus isolate AcalV maturase K (matK) gene, partial cds; chloroplast
TAATTTGGTTAATGATTCTAACCGAAATCGATTAGTTCGGCAAAACAAGAATTTTTATTATCAAACGATATTAGAGGGTTTTTCAGTCATTATGGAAATTCCATTCTCGATAATATTTTTATCTTCCGTTGAAGAAAAAAAAGCAAAAATACCAAAAATTCAGAATTTACGATCTATTCATGCAACATTTCCCTTTTTAGAAGACAAATTATCACATTTAAATCATGTATCAGATATATTAATACCCTATCCCATCCATCTCGAAATCCTGGTTCAAGTTCTTCAAGGCTGGATACAAGATGTTCCGTCTTTACATTTATTGCGGTTCTTTCTCCATGAGTTTCATAATTGGAATAGTCTCATTACTCCAAAGAAATCCATTTCTTTTCTTTTTTCAAAGGGGAATCAAAGACTCTTCTTGTTCTTATATAATTCTTATGTATTTGAGTGTGAATCCGCATTAGTATTTCTCCGTAAACAATCCTTTTATTTACGATCAACATCTTTTGGAACCTTTGTTGAGCGAACACATTTCTATGGAAAAATAGAGCATATTGTAGTAGTGCGTAGGAAGAATTTTCAAAAGGCCTTATCTTTGTTCAAAGATCCTTTCATCCATTATATCCGATATAAAGGAAAATCAATTCTGGCTTCAAAGGGGACTCATTTTCTGATGAAGAAATGGAAATATCACCTTCTAAATTTCTGGCAATGTCATTTTTACTTTTGGTCTCAACCGCATAGGATTCATATAAACCAATTATCAAATCATTCTTTCTATTTTATGGGCTATCTTTCAAGTGTACGAATCGATTTTTCGACGGTAAGGAGTCAAATGCTAGAAAGTTCATTTCTAATGGATACTCCTACTAAAAAATTCGATACTATAGTCCCAATTATTCCTCTAATCGGATCATTGGCTAAAGCTAAGTTTTGTAACGTATCGGGGCATCCTGTTAGTAAGCCGGTCTGGGCTGATTTGTCAGATGCTG
>295418906; Anthurium andraeanum chloroplast partial matK gene for maturase K, specimen voucher MIB:zpl:01717
ATACCCTATCCCATCCATCTGGAAATCCTGGTTCAAATTCTACAATGCTGGATACAAGATGTTCCCTCTTTACATTTATTACGATTCTTTTTTCACGAATATCATAATTGGAATAATCTCGTTACTCCAAAGAAATCTAGTTATGATTTTTCAAAAGAGAATCCAAGACTATTTTTGTTCCTGTATAATTCTTATGTAGTTGAATACGAATCCATATTCGTTTTTCTCCTTAAACAATCCTCTTATTTACGATCAACATCTTCTGGAACCTTTCTTGAGCGAACACATTTCTATGGAAAAATAGAAGATCTTGTAGTAGTTTGTTGTAATGATTTTCAGAAAACCCTATGGTTGTTCAAGGATCCTTTCATGCATTATGTTAGATATCAAGGAAAATTGATTCTAGCTTCAAAAGGGACTCATCTTTTGATGAATAAATGGAAATCTTACTTTGTCAATTTTTGGCAATGTCATTTTCACTTTTGGCCTCAACCCTGTAGGATCCACATAAACCAATTCCCCAGTTTTTCTTTCTATTTTCTGGGTTATCTTTCAAGTGTACCAATAAATCCTTCCGCGGTAAAGAGTAAAATGCTAGAGAATTCTTTTTTAATAGATACTATTGCTAATAAATTGGAAACTATACTTCCAATTATTCTTATGATTGGATCATTGTCGAAAGCTAAATTTTGTAACGTATCAGGGAATCCTATTAGTAAGCCAGTTTGGACTGATTTGTCAGATTCTGATATTATTGATCGATTTGGTCGGATATGTAGAAATCTTTCT
>293339177; Bucephalandra motleyana voucher P.C. Boyce & Jeland ak Kisai Ar252 (SAR) trnK gene, partial sequence; and maturase K (matK) gene, partial cds; chloroplast
CTCTTTCAAGAGTATATTTATGCACTTGCTCATGATCATGGTTTAAATGTAAATGGATCAAATTTTGATGAACCTGCGGAAATTTCAGATTATGACAATAAATTTAGCTCATTACTTGTGAAACGTTTAATTACTCGAATGTACCAACAGAATTATTTGATCAATTCTGTTAATGATTCTAACAAAAATAGATTCGTTGGGCACAACAAGAATTTTTATTCTCCAATGATATCAGAGAGTCTTGCTGTCATTGTGGAAATTCCTTTCTCGCTGCGATTAGTATCCTCCTTCGAAGAAAAAAAAGAAATACCAAAATCTCAGAATTTACGATCTATTCATTCAATATTTCCATTTTTTGAGGACAAATTATCACATTTAAATTATGTATCAGATATACTAATACCCTATCCCGTCCATCTAGAAATCTTGGTTCAAATTCTACAATGCTGGATACAAGATGTTCCTTCTTTACATTTATTACAATTCTTTTTTCACGAATATAATAATTGGAATAATCTCATTACTCTAAAAAAATCTAGTTATGGTTTTTCAAAAGAGAATCCAAGACTATTTTTATTCCTATATAATTCTTATGTAGTTGAATGCGAATCCCTATTAGTTTTTCTCCGTAAACAATCCTCTTATTTACGATCAACATCTTCTGGAACCTTTCTTGAGCGAACACATTTCTATGAAAAAATAGAACAACATCTTGTAGTACTTTGTTGTAATGATTTTCAGAAAACCCTATGGTTGTTCAAGGATCCTTTCATGCATTATGTTAGATATCAAGGAAAATCCATTCTGGCTTCAAAAGGGACTCATCTTCTGATGAAGAAATGGAAATCTTACTTTGTCAATTTTTGGCAATGTCATTTTCACTTTTGGTCTCAACCCTGTAGGATCCACATAAACCAATTCAAAAATTTTTCTTTCTATTTTCTGGGTTATCTTTCAAGTGTACCAATAAATCCTTCGGCGGTAAAGAGTCAAATGCTAGAGAATTCCTTTTTAATAGATACTGTTACTAAAAATTTTGAAACTATAGTTCCAATTATTCCTATGATTGGATCATTGTCAAAAGCTAAATTTTGTAACGTATCGGGAAATCCTATTAGTAAGCCAGTTTGGGCCGATTTGCCAGATTCTGATATTATTGATCGATTTGGTTGGATATGTAGAAATCTTTTTCATTATTACAGTGGGTCTTCAAAAAAACAGAGTTTGTATCGAATAAAGTATATACTTCGACTTTCATGTGCTAGAACTTTGGCTCGTAAACATAAAAGTACGGTACGCGCTTTTTTGCAAAGATTAGGTTCAGAATTTTTAGAAGAATTCTTTACGGAAGAAGAAAAAGTTCTTTCTTTAATCTTACCAAGAATTTCTTATCCTTTACATAAGTTATATAGAGAACGCATTTGGTATTTGGATATTATTCGTATGAATGACTTGGTGAATCATTTATGATTCATTGGTCATGAGACCATGTAAATGAAATAGAAACAAAAATCTCAAGAGAGATAAAAAGTCAGTCCAGTCATTTTCATTCTGAAATGCTCATGCAGTAATGGTTGAATC
>293339190; Piptospatha elongata voucher P.C. Boyce & S.Y. Wong Ar2052 (SAR) trnK gene, partial sequence; and maturase K (matK) gene, partial cds; chloroplast
CTCTTTCAAGAGTATATTTATGCACTTGCTCATGATCATGGTTTAAATGTAAATGGATCCAATTTTGATGAACCTGCGGAAATTTCAGATTATGACAATAAATTTAGCTCATTACTTGTGAAACGTTTAATTACTCGAATGTACCAACAGAATTATTTGATCAATTCTGTTAATGATTCTAACAAAAATAGATTCGTTGGGCACAACAAGAATTTTGATTCTCCAATGATATCAGAGAGTCTTGCTGTCATTGTGGAAATTCCTTTCTCGCTGCGATTAGTATCCTCCTTCGAAGAAAAAAAAGAAATACCAAAATCTCAGAATTTACGATCTATTCATTCAATATTTCCATTTTTTGAGGACAAATTATCACATTTAAATTATGTATCAGATATACTAATACCCTATCCCGTCCATCTAGAAATCTTGGTTCAAATTCTACAATGCTGGATACAAGATGTTCCTTCTTTACATTTATTACAATTCTTTTTTCACGAATATCATAATTGGAATAATCTCATTACTCTAAAGAAATCTAGTTATGGTTTTTCAAAAGAGAATCCAAGACTATTTTTCTTCCTATATAATTCTTATGTAGTTGAATGCGAATCCCTATTAGTTTTTCTCCGTAAACAATCCTCTTATTTACGATCAACATCTTCTGGAACCTTTCTTGAGCGAACACATTTCTATGAAAAAATAGAACAACATCTTGTAGTACTTTGTTGTAATGATTTTCAGAAAACCCTATGGTTGTTCAAAGATCCTTTCATGCATTATGTTAGATATCAAGGAAAATCCATTCTGGCTTCAAAAGGGACTCATCTTCTGATGAAGAAATGGAAATCTTACTTTGTCAATTTTTGGCAATGTCATTTTCACTTTTGGTCTCAACCCTGTAGGATCCACATAAACCAATTCAAAAATTTTTCTTTCTATTTTCTGGGTTATCTTTCAAGTGTACCAATAAATCCTTCGGCGGTAAAGAGTCAAATGCTAGAAAATTCCTTTTTAATAGATACTGTTACTAAAAATTTGGAAACTATAGTTCCAATTATTCCTATGATTGGATCATTGTCAAAAGCTAAATTTTGTAACGTATCGGGAAATCCTATTAGTAAGCCAGTTTGGGCCGATTTGCCAGATTCTGATATTATTGATCGATTTGGTTGGATATGTAGAAATCTTTTTCATTATTACAGTGGGTCTTCAAAAAAACAGAGTTTGTATCGAATAAAGTATATACTTCGACTTTCATGTGCTAGAACTTTGGCTCGTAAACATAAAAGTACGGTACGCGCTTTTTTGCAAAGATTAGGTTCAGAATTTTTAGAAGAATTCTTTACGGAAGAAGAAAAAGTTCTTTCTTTAATCTTACCAAGAATTTCTTATCCTTTACATAAGTTATATAGAGAACGCATTTGGTATTTGGATATTAGTCGTATGAATGACTTGGTGAATCATTTATGATTCGTTGGTCATGAGACCATGTAAATGAAATAGAAACAAAAATCTCAAGAGAGATAAAATGTCAGTCCAGTCATTTTCATTCTGAAATGCTCATGCAGTAATGGTTGAATC
>209417736; Callopsis volkensii plastid partial trnK gene intron and matK gene for maturase K
ATGGAAGAATTAAAAGGATATTTAGAAAAAAGTAAATCTAAACAACACTTCCTATATCCGCTTCTCTTTCAAGAGTATATTTACGCACTTGCTCATGATCATGGTTTAAATGTAAATGGATCAATTTTTTATGAACCCGCGGAAATTTTAGGTTATGACAATAAATTTAGCTCATTACTTGTGAAACGTTTAATTACTCGAATGTACCAACAGAATTATTTGATCAATTCTGTTAATGATTCTAACCAAAATAGATTCGTTGGACACAACAAGAATTTTTATTCTCAAATGATATCAGAGGGTTTTGCTGTCATCATGGAAATTCCTTTCTCGCTGCGATTAGTATCCTCCCTCGAAGAAAAAAAAGAAATACCAAAATCTCAGAATTTACGATCTATTCATTCAATATTTCCATTTTTTGAGGACAAATTATCACATTTAAATTATGTATCAGATATACTAATACCCTATCCCGTCCATCTAGAAATCTTGGTTCAAATTCTACAATGCTGGATACAAGATGTTCCCTCTTTACATTTATTACAATTCTTTTTTCACGAATATCATGATTGGAATAATCTCATTACTCCAAAGAAATCTAGTTATGGTTTTTCAAAAGAGAATCCAAGACTATTTCGATTCCTATATAATTCTTATGTGGTTGAATGCGAATCCATATTAGTTTTTCTCCGTAAACAATCCTCTTATTTACGATCAACATCTTCTGGAACCTTTCTTGAGCGAACACATTTCTATGAAAAAATAGAACAACATCTTGTAGTACTTTGTTGTAATGATTTTCAGAAAACCCTATGGTTGTTCAAGGATCCTTTCATGCATTATGTTAGATATCAAGGAAAATCCATTCTGGCTTCAAAAGGGACTCATCTTCTGATGAAGAAATGGAAATCTTACTTTGTCAATTTTTGGCAATGTCATTTTCACTTTTGGTCTCAACCCTGTAGGATCCACATAAACCAATTCTCCAATTTTTCTTTCTATTTTCTGGGTTATCTTTCAAGTGTACCAATAAATCCTTCAGCGGTAAAGAGTCAAATGCTAGAGAATTCTTTTTTAATAGATACTGTTACTAAAAAATTCGAAACTATAATTCCAATTATTCCTATGATTGGATCATTGTCAAAAGCTAAATTTTGTAACGTATCTGGGAATCCTATTAGTAAGCCAGTTTGGGCCGATTTGTCAGATTCTGATATTATTGATCGATTTGGTCGGATATGTAGAAATCTTTCTCATTATTACAGTGGGTCTTCAAAAAAACAGAGTTTGTATCGAATAAAGTATATACTTCGACTTTCATGTGCTAGAACTTTGGCCCGTAAACATAAAAGTACGGTACGCGCTTTTTTGCAAAGATTAGGTTCAGAATTTTTAGAAGAATTCTTTACGGAAGAAGAAAAAGTTCTTTCTTTAATCTTACCAAGAATTTCTTATTCTTTACATAAGTTATATAAAGAACGCATTTGGTATTTGGATATTATTCGTATAAATGACTTGGTGAATCATTTATGATTCATTGGTCATGAGACCGTGTAAATGAAATAGAATAGAAACCAAAATTCTCAAGAGAGAAAAAAATGTAAGTCATTTTTATTCTGAAATGCTCATGCAGTAATGGTTGAATCAACTGAGTATTCAAGTTTCTTAGACTTTCTTTTCGGGATCTAATCTAAGTTTTAGATGTATACATAGGGAAAGTCGTGTGCAATGAAAACTGCAAGCACGG
>194579481; Ambrosina bassii isolate A66 maturase K (matK) gene, partial cds; chloroplast
GATCTAAACAACAACACTTCCTATATCCGCTACTCTTTCAAGAGTATATTTACGCACTTGCTCATGATCATGGTTTAAATAGAAATGGTTCAATTTTTTACGAACCCGCAGAGATTTCAGGTTATGACAAGAAATTTTGTTCATTACTTGTGAAACGTTTAATTACTCGAATGTACCAACAGAATTATTTGATCAGTTCTGTTAATGATTCTAAACAAAATAGATTCATTGGGTATAACAAGAATTTTTATTCTCAAATGATATCAGAGGGTTTTGCTGCCATTGTGGAAATTCCTTTCTCATTGGGATTAGTATCTTCCCTCGAAGAAAAAAAAGAAATACCAAAATCTCAGAATTTACGATCTATTCATTCAATATTTCCATTTTTTGAGGACAAATTATCACATTTAAATTGTGTATCAGATATACTAATACCCTATCCCGTACATCTAGAAATCTTGGTTCAAATTCTACAATGCTGGATACAAGATGTTCCCTCTTTACATTTATTACGATTATTTTTTCACGAATATCATAATTGGAATAATCTCATTACTCCAAAGAAANNNNNNNNNNNNNNNNNNNNNNNNNNNNNNNNNNNNNNNNNNNNNNNNNNNNNNNNNNNNNNNNNNNNNNNNNNNNNNNNNNNNNNNNNNNNNNNNNNNNNNNNNNNNNNNNNNNNNNNNNNNNNNNNNNNNNNNNNNNNNNNNNNTCGAACACATTTCTATGAAAAAATAGAACAACATTTCGTAGTACTTTGTTGTAATGATTTTCAGAAAACCTTATGGTTGTTCAAGGACCCTTTCATGTATTATGTTAGATATCAAGGAAGATCAATTCTGGCTTCAAAAGGGACTCATCTTCTGATGAAGAAATGGAAATATTACATTGTCAATTTTTGGCAATGTCATTTTAACTTTTGGTCTCAACCCAGTAGGATCCACATAAACCAATTCTCAAATTTTTCTTTCTATTTTCTGGGTTATCTTTCAAGTGTACCAATAAATCCTTCAGCAGTAAAGAGTCAAATGCTAGAGAATTCTTTTTTAATAGATACTGTTACTAAAAAATTCGAAACTATAGTTCCAATTATTCCTATGATTGGATCATTGTCAAAAGCTAAATTTTGTAACGTATCCGGGAATCCTATTAGTAAGCCAGTTTGGGCCGATTTGTCAGATTCTGATATTATTGATCGATTTGGTCGGATATGTAGAAATCTTTCTCATTATTACAGTGGGTCTTCAAAAAAACAGAGTTTGTATCGAATAAAGTATATACTTCGACTTTCATGTGCTAGAACTTTGGCCCGTAAACATAAAAGTACGGTACGCGCTTTTTTGCAAAGATTAGGTTCAGAATTTTTAGAAGAATTCTTTACGGAAGAAGAAAAAGTGCTTTCTTTAATCTTACCAAGAATTTCTTATCCTTTACATAAGTTATATAGAGAACGCATTTGGTATTTGGATATTATTCGTATAAATGACTTGGTGAATCATTTATGATTCATTAGTCATAAGACCATGTAAATGAAATAGAATAGAAACTCAAATTCTCAAGAGAGAAAAAATGTCAGTCATTTTCATTCCGAAATGCCCATGCAGTAATGGTTGAATCAACTGAGTATTCAAGTTTCTTAGACTTTCTTTTAGGGATCTAATCTATGTTTTAGATGTATACATAGGGAAAGTCGTGTGCAATGAAAACTGCAAGCACTTGACTTATTATACT
>209417644; Lysichiton americanus plastid partial trnK gene intron and matK gene for maturase K
ATGGAAGAGTTAAAAGGATATTTAGAAAAAGATAGATCTCGGCAACAACACTTCCTATATCCGCTTATCTTTCAAGAGTATATTTACGCACTTGCTCATGATCATGGTTTAATAAAGGGATCAATTTTTTACGAATCCACGGAAATTTTAGGTTATGACAATAAATCCAGCTCATTACTTGTTAAACGTTTAATTACTCGAATGTATCAACAGAATTATTTGATTAATTCGGTTAAGGATTCTAACCAAAATAGATTCGTTGGGCATAACAAGAATTTTTTTTCTCAAATGCTATCAGAGGGTTTTGCAGTCATTGTGGAAATTCCCTTCTCGCTACGATTAGTATCTTCCCTCGAAGAAAAAAAAGAAATACCAAGATCTCAAAATTTACGATCTATTCATTCAATATTTCCTTTTTTAGAGGACAAATTCTCACATTTAAATTATGTGTCAGATATATTAATACCCTACCCCATTCATCTTGAAATCTTGGTTCAAATTCTACAATGCAGTATACAAGATCTTCCCTCTTTGCATTTATTGCGATTCTTTCTTCACGAATATCATAATTGGAATAGTCTCATTACTCCAAATAAATCTAGTTACATTTTTTCAAAAGAAAATAAAAGACTATTTCGGTTCCTATATAGTTCTTATGTATTTGAATGGGAATCTATATTAGTTTTTCTACGTAAGCAATCCTCTTATTTACGATTAACATCTTACGGATCTTTTATTGAGCGAACACTTTTCTATGGAAAAGTGGAACATCTTTTAGTAGTTTGTCGTAATGATTTTCAGAAGACCCTATGGTTATTCAAGGATCCTTTTATGCATTATGTTAGATATCAAGGAAAATCCATTCTGGCTTCAAAAGGAACTCATCTTATGATGAAGAAATGGAAATGTCACCTTGTCAATTTTTGGCAATGTCATTTTCACTTTTGGTCTCAACCGTACAGAATCCATATAAAGCAATTCTCAACTTATTCCTTCTATTTTCTGGGCTATCTTTCAAGTGTGCTAAAAAGTCCTTCCGCGGTTAGGAGTCAAATGTTAGAGAATTTTTTTTTAATAGATACTGTTACTAATAAATTCGATATTATAGTCCCAATTATTTCTATGATTGGATCATTGTCTAAAGCTAAATTTTGTAATGTATCAGGGCATCCTATTAGTAAGCCGGTTTGGGCCGATTTGCCGGATTCTGATATTATTGATCGATTTGGTAGGATATGTAGAAATCTTTCTCATTATCACAGTGGATCCTCAAAAAAACAGAGTTTGTATGGAATAAAGTATATACTTCGACTTTCATGTGCTAGAACTTCGGCTCGTAAACATAAAAGTACGGTACGTGCTTTTTTGCAAAGATTGGGTTCAGAATTTTTAGAAGAATTCTTTACGGAAGAAGAAAAAGTGCTTTCTTTTTTTTTTCCAAGAACCTCTTTTCCTTTACATAGGTCATATAGAGAACGTATTTGGTATTTGGATATTATTCGTATCAATGACTTGGTGAATCATTTATGATTGGTTATGAGACTCTGTAAAAAAAATGGAATAGAAATGATCTATCTATAAATGATCAAGAGATAAAAAAAATTCATTCATTTTTTGAATTCTGAAATGCTCATAGTGGTTGAATCAATTACGTAGTCAAGTTTATTAGACTTTCTTTTCGGGATCTAGGTTTTAGATGTATACATAGGGAAAGTCGTGTGCAATGAAAAATGCAAGCACGG
>194579477; Xanthosoma violaceum isolate A42 maturase K (matK) gene, partial cds; chloroplast
GATCTAAACAACAACACTTCCTATATCCGCTTCTCTTTCAAGAGTATATTTATGTACTTGCTCATGATCATGGTTTAAATGTAAATGGATCAATTTTTTATGAACCCGCGGAAATTTTAGGTTATGACAAAAATTTTAGCTCATTACTTGTGAAACGTTTAATTACTCGAATGTACCAACAGAATTTTTTGATCAATTCTGTTAATGATTCTAACCAAAATAGATTCGTTGGGCATAACAAGAATTTTTATTCTCAAATGATATCAGAGGGTTTTGCTGTCATTGTGGAAATTCCTTTCTCGTTGCGATTAGTATCCTCCATCGAAGAAAAAAAAGAAATACCAAAATCTCAGAATTTACGATCTATTCATTCAATATTTCCATTTTTTGAGGACAAATTATCACATTTAAATTGTGTATTAGATATACTAATACCCTATCCCGTACATCTAGAAATCTTGGTTCAAATTCTACAATGCTGGATACAAGATGTTCCCTCTTTACATTTATTACGATTCTTTTTTCACGAATATCATAATTGGAATAATCTTATTACTCCAAAGAAANNNNNNNNNNNNNNNNNNNNNNNNNNNNNNNNNNNNNNNNNNNNNNNNNNNNNNNNNNNNNNNNNNNNNNNNNNNNNNNNNNNNNNNNNNNNNNNNNNNNNNNNNNNNNNNNNNNNNNNNNNNNNNNNNNNNNNNNNNNNNNNNNNTCGAACACATTTCCATGAAAAAATAGAACAACATCTCGTAGTACTTTGTTGTAATGATTTTCAGAAAACCCTATGGTTGCTCAAGGATCCTTTCATGCATTATGTTAGATATCAAGGAAAATCAATTCTGGTTTCAAAAGGGACTCGTCTTCTGATGAAGAAATGGAAATCTTACTTTGTCAATTTTTGGCAATGTCATTTTCACTTTTGGTCTCAACCCTGTAGGATCCACATAAACCAATTCTCAAATTTTTCTTTCCATTTTCTGGGTTATCTTTCAAGTGTACCAATAAATCCTTCAGCGGTAAAGAGTCAAATGCTAGAGAATTCTTTTTTAATAGATACTGTTACTAAAAAATTCGAAACTATAGTTCCAATTATTTCTATGGTTGGATCATTGTCAAAAGCGAAATTTTGTAACGTATCGGGGAATCCTATTAGTAAACCAGTTTGGGCCGATTTGTCAGATTCTGATATTATTGATAGGTTTGGTCGGATATGTAGAAATCTTTCTCATTATTATAGTGGGTCTTCAAAAAAACAAAGTTTGTATCGAATAAAGTATATACTTCGACTTTCGTGTGCTAGAACTTTGGCCCGTAAACATAAAAGTACGGTACGCGCTTTTTTGCAAAGATTAGGTTCAGAATTTTTAGAAGAATTTTTTACGGAAGAAGAAAAAGTTCTTTCTTTAATCTTACCAAGAATTTCTTATCCTTTACATAAGTCTTACCCTTTACATAAGTTATATAGAGAACGCATTTGGTATTTGGATATTATTCGTATAAATGACTTGGTGAATCATTTATGATTCATTAGTCATAAGACCATGTAAATGAAATAGAATAGAAACCAAAATTCTCAAGAGAGAAAAAATGTCAGTCATTTTCATTCTGAAATGCCCATGCAGTAATGGTTGAATCAACTGAGTATTCAAGTTTCTTAGACTTTCTTTTCGGGATCTAATCTAAGTTTTAGATGTATACATAGGGAAAGTCGTGTGCAATGAAAACTGCAAGCACTTGACTTATTATACT
>306478482; Scheuchzeria palustris maturase K (matK) gene, partial cds; chloroplast
TTTGCATTTCTTGCGATGTTTTCTCTACGAATGTCATAATTCCAATGGTTTCATTACTCGAAAGAAATCCGTTTATATCTTTTCAAGAGAGAATCAAAAACTATTTAGGTTCCTATATAATTCTTATGTATCTGAATATGAATCCTTATTTTGTTTTCTCCGTAAACATTCCTCTTATTTACTATCAACATCCTCTGGAGACTTTATTGAGCGAACACATTTCTATGGGAAAATAGAATATCTTGCAGTAATTTTTCGTAATGATTTTCAGAAAACTTTATGCTTGCTCAAAGATCCTTTCATGCATTATGTTAGATATCAAGGAAAATCAATTCTCGCTTCAAAGGGAACTCATCTTCTGATGAAGAAATGGAAATGTCACCTTATCAATTTTTGGCAATGTAATTTTTACTTTTGGTCTCAACCATATAGGATTCATATAAACCCATTATCAACCAATTCCTTTTATTTCTTAGGTTATCTTTCAAGTGTATTAATAACTCCTTTGACAGTAAGGAGTAAAATGCTAGAGTATTCTTTTCTAATAGACACTTTTACTAAGAAATTCGATACTCTAGTCCCAATTATTCCTCTCATTGGATCCTTGTTTAAAGCGAAATTTTGTAATGTATCTGGACATCCCATTAGTAAGCCAATTTTGGCCGATTTATCAGATTCTGATATTCTTGATCGATTTGGCCGGATATGTAGAAATCTTTCTCATTATCACAGTGGATCCTCAAAGAAACAGAGTTTGTATCGAATGAAGTATATACTTCGACTTTCATGTGCTAGAACTTTGGCTCGTAAACATAAAACTACGGTACGCGCTTTTTNACNAAGATNAGGTNCAGGATTTTNACNAGAATTCTTTNCAGAAGANG
>126021176; Taccarum crassispathum voucher Goncalves 104 (UB) maturase K (matK) gene, partial cds; chloroplast
ATGGTGGAATTTANNGGATATTTAGAAAAAAGGCGATCTAAACAACAACACTTCCTATATCCGCTTCTCTTTCAAGAGTATAGGAACGCACTTGCTCATGATCATGGTTNAAATGTAAATGGGTCAATTTTTTATGAACCCGCGGAATTTTCAGGTTATGACAATAAATTTAGCTCATTACTTGTGAAACGTTTAATTACTCGAATGTACCAACAGAATTATTTGATCAATTCTGTTAATGATTCTAACAAAAATAGATTCGTTGGGCACAACAAGAGTTTTTATTCTCAAATGATATCAGAGGTTTTTGCTGTCATTGTGGAAATGCCTTTTTCGCTGCGATTAGTATCCTCCCTCGAAGAAAAAAAAGAAATACCAAAATGTCAGAATTTACGATCTATTCATTCAATATTTCCATTTTTTGAGGACAAATTATCACATTTAAATTATGTATCAGATATACTAATACCCTATCCCGNCCATCTAGAAATCTTGGTTCAAATTCTACAATGCTGGATACATGATGTTCCCTCTTTACATTTATTACGATTCTTTTTTCACGAATATCATAATNGGAATAATCTCATTACTCCAAAAAAATCTAGTTATGGTTTTTCAAAAGAGAATCCAAGACTATTTCGGTTCCTATATAACTCTTATGTAGTTGAATGCGAATCCATATTAGTTTTTCTCCGTAAACAATCCTCTTATTTACGATCAACATCTTCTGGAACCTTTCTTGAGCGAACACATTTCTATGAAAAAATAGAACAACATCTTGTAGTACTTTGTTGTAATGATTTTCAGAAAACCCTATGGTTGTTCAAGGATCCTTTCATGCATTATGTTAGATATCAAGGAAAATCAATTCTGGCTTCAAAAGGGACTCATCTTCTGATGAAGAAATGGAAATCTTACTTTGTCAATTTTTGGCAATGTCATTTTCACTTTTGGTCTCAACCCTGTAGAATCCACATAAACCAATTCTCGAATTTTGCTTTCTACTTTCTGGGTTATCTTTCAAATGTACCAATAAAGCCTTCGGCGGTAAAGAGTCAAATGCTAGAGAATTACTTTTTAATAGATACTGTTACTAAAAAATTCGAAACTATAGTTCCAATTATTCCTATGATCGGATCATTGTCAAAAGCTAAATTTTGTAACGTATCGGGGAATCCTATTAGTAAGCCAGTTTGGGCCGATTTGTCAGATTCTGATATTATTGATCGATTTGGTCGGATATGTAGAAATCTTTCTCATTATTATAGTGGGTCCTCAAAAAAGCAGAGTTTGTATCGAATAAAGTATATACTTCGACTTTCATGTGCTAGAACTTTGGCCCGCAAACATAAAAGTACGGTACGTGCTTTTTTGCAAAGATTAGGTTCAGAATTTTTAGAAGAATTCTTTACGGAAGAAGAAAAAGTTCTTCCTTTAATCTTACCAAGAATTTCTTATCCTTTACATAAGTTATATAGAGAACGCATTTGGTATTTGGATATTATTCGTATAAATGACTTGGTGAATCACATTGGTCATGAGACCA
>209417836; Colletogyne perrieri plastid partial trnK gene intron and matK gene for maturase K
ATGGAAGAATTTAAGGGATATTTAGAAAAAAGTAGATCTAAACAACAACACTTCCTATATCCGCTTCTCTTTCAAGAGTATATTTACGCACTTGCTCATGATCGTGGTTTAAATGTAAATGGATCAATTTTTTATGAACCCGCGGAAATTTCAGGTTATGACAAAAAATTTAGCTCATTACTTGTGAAACGTTTAATTACTCGAATGTACCAACAGAATTTTTTGATCAATTCTGTTAATGATTCTAAACAAAATGGATTCGTTGGGCATAACAAGAATTTTTATTCTCAAATGATATCAGAGGGTTTTGCTGTCATTGTGGAAATTCCTTTCTCATTGCGATTAGTATCTTCCCTCGAAGAAAAAAAAGAAATACCAAAATCTCATAATTTACGATCTATTCATTCAATATTTCCATTTTTTGAGGACAAATTATCACATTTAAATTGTGTATCAGATATACTAATACCCTATCCCGTACATCTAGAAATCTTGGTTCAAATTCTACAATGCTGGATACAAGATGTTCCCTCTTTACATTTATTACGATTCTTTTTTCACGAATATCATAATTGGAATAATCTCATTACTCCAAAGAAATCTAACTATTATGGTTTTTCAAAAGAGAATCCAAGACTTTTTTTGTTCCTATATAATTCTTATGTAGTTGAATGCGAATCCATATTAGTTTTTCTCCGTAAACAATCCTCTTATTTACGATCAACATCTTCTGGAACCTTTCTTGAGCGAACACATTTATATGAAAAAATAGAACAACATCTCGTAGTACTTTGTTGTAATGATTTTCAGAAAACCCTATGGTTGTTCAAGGATCCTTTCATGCATTATGTTAGATATCAAGGAAAATCAATTCTGGCTTCAAAAGGGACTCATCTTCTGATGAAGAAATGGAAATCTTACTTTGTCAATTTTTGGCAATGTCATTTTCACTTTTTGTCTCAACCCAGTAGGATCCACATAAACCAATTCTCAAAATTTTCTTTCTATTTTCTGGGTTATCTTTCAAGTGTACCAATAAATCCTTCAGCGGTAAAGAGTCAAATGCTAGAGAATTCTTTTTTAATAGATACTGTTACTAAAAAATGCGAAACTATAGTTCCAATTATTCCTATGATTGGATCATTGTCAAAAGCTAAATTTTGTAACGTATCGGGGAATCCTATTAGTAAGCCAGTTTGGGCCGATTTGTCAGATTCTGATATTATTGATCGATTTGGTCGGATATGTAGAAATCTTTCTCATTATTACAGTGGGTCTTCAAAAAAACAGAGTTTGTATCGAATAAAGTATATACTTCGACTTTCATGTGCTAGAACTTTGGCCCGTAAACATAAAAGTACGGTACGCGCTTTTTTGCAAAGATTAGGTTCAGAATTTTTAGAAGAATTCTTTACGGAAGAAGAAAAAGTGCTTTATTTAATCTTACCAAGAATTTCTTATCCTTTACATAAGTTATATAGAGAACGCATTTGGCATTTGGATATTATTCGTATAAATGACTTGGTGAATCATTTATGATTCATTAGTCATAAGACCATGTAAATGAAATAGAATAGAAACTCAAATTCTCAAGAGAGAAAAAATGTCAGTCATTTTCATTCTGAAATGCCCATGCAGTAATGGTTGAATCAACTGAGTATTCAAGTTTCTTAGACTTTCTTTTCGGGATCTAATCTAAGTTTTAGATGTATACATAGGGAAAGTCGTGTGCAATGAAAACTGCAAGCACGG
>54144418; Harperocallis flava chloroplast matK gene for maturase, complete cds
ATGGAAGAATTAAAAGGATATTTAGAAAAATATAGATCTCGGCAACAACGCTTTTTATATCCGTTACTCTTTCAGGAGTATATTTATACACTTGCTTATGATCATGGTTTAAATGAATCGGTTTTTCGCGAACCCGTGGAAATTTTGGGTTATGACAATAAATTCAGTTCAGTACTTGTGAAACGTTTAATTACTCGAATGTATCAACAGAATTATTTGATTCATTCGGTTAATGATTTTAACCAAAATAGATTTGTTGTGCTCAACAAAAATTTGTATTCTCAAATAATATTAGAGGGTTTTTTAGTCGTTGTGGAAATTCCTTTCTCGTGGCGATTAGTGTCTTTCCTCGAAGAAAAAAAAGAAATACCAAAATCACAGAATTTACGATCTATTCATTCAATATTTGCTTTTTTAGAGGACAAATTATCACATTTAAATTATGTGTCAGATATACTAATACCCCATCCCATCCATCTTGAAATCTTGGTTCAAATTTTACAATGTAGGATACAAGATGTTCCCTCTTTACATTTATTGCGATTCTTTCTCCACGAATATCATAATTGGAATAGTCTAATTACTCCAAAGGAATCCATTTTTCCTTTTTCAAAAGAGAATCAAAGATTCTTTCGGTTCCTGTATAATTCTTATGTATCTGAATATGAATCCGTATTAGTTTTTTTTCATAAACAATCCTCTTATTTACGAGAAACATCGTCTGGAGCCTTTCTTGAGCGAACACATTTCTATGGAANNNNNNNNNNNNNNNNNNNNNNNNNNTGTAATGGTTTTCAGAAAACCCTATGGTTGTTCAAGGATCCTTTCATGCATTATGTTAGATATCGAGGAAAATCAATTCTGGCTTCAAAAGGGACTCATCTTCTGATGAAGAAATGTAAATCTTACCTTGTCAACTTTTGGCAAGGTAATTTTTACTTTTGGTCTCAACCTTATAGAATTCATATAAAGCAATTTTCNAATTATTCCTTATATTTTATGGGCTATATTTCANGTATACTAATAAAGCCTTCAGCGGTAAGGAGTCAAATGCTAGAGAATTCATTTCTAATAGATGCTGTTACTAAAAAATTAGATACTCTAGTCCCAATTTTTCCTCTGATTGGAGCATTGTACAAAGCTAAATTTTGTAACGTATCAGGGCATCCCATTAGTAAGGCAATCTGGGCAGATTTGTCAGATTCTGATATTATTGATCGATTTAGTCGGATATGTAAAAATCTTTCTCATTATCACAGCGGATCCTCAAAAAAACAGAGTTTATATCGAATAAAGTATATACTCCGACTTTCATGTGCTAGAACTTTGGCTCGTAAACATAAAAGTACAGTACGCTCTTTTTTACAAAAATGGGGTTTCGGGTTTTTAGAAGAATTCTTTACAGATACGGAAGAAAAAAAAATTCTTGGTAAGATCTTACCAAGAATTTTTTTTTCTTCACATAGGTTAGATAGAGAACGTATTTGGTATTTGAATATTATTCGTATTAATGACTTGGTGAATCATTCATGATTGGTTATGAGACCA
>296033481; Spirodela intermedia strain 8410 maturase K (matK) gene, partial cds; chloroplast
CCTTTTTCACGAATATCACAATGGGAATAATTGCATTACTCCAAAGAAATCTAGTTATGGTTTTTCAAAAGATAATCCAAGACTATATAGGTTCCTATATAATTCTTATGTAGTAGAATGCGAATCCATATTTGTTTTTCTCCGTAAATCATCCTCTTATTTACAATCAACATCTTTTGGAACCCTTCTTGAGCGAACATACTTCTATGGAAAAATAAAACATATTGGAGTAACTCATTCTAATGATTTTCAGAAAACCCTATGGTTGTTCAAGGATCCTTTCATGCATTATGTTAGGTATCAAGGAAAATCAATTATGGCTTCAAAAGGGACTCATCTTCTGATGAAGAAATGGAAATCTTACTTTGTGAATTTATGGCAATGTAATTTTCACTTTTGGTCTCAACCCAGTAGGATCCACATAAACCAATTCTCCCATTTTTCTTTCTATTTTTTGGGTTATCTTTCAAGTGTACCAATAAATCGTTCATCGGTAAAGAGTCAAATGCTAGAGAATTCCTTTTTAATAGATACCGTTACTAAAAAATTTGAAACGATGGTATCAATTATTCCTATGATTGGGTCATTGTCAAAAGCTAAATTTTGTAACCTATCGGGGAATCCTATTAGCAAGCCAGTTTGGGCCGATTTGTCAGATTCTGATATTATTGATCGATTTGGTCGAATATGTAGAAACCTTTCTCATTATTACAGTGGGT
>194579495; Ariopsis peltata isolate A117 maturase K-like (matK) gene, partial sequence; chloroplast
AATCTATACAACAACCCTTCCTATATCCGCTTCTCTTTCAAGAGTATATTTACGCACTTGCTCATAATCATGGTTTAAATGTAAATGGGTCCATTTTTTGGGAACCCCCTGAAATTTCAGGTTATGACAATAAATTAAGCTCATTACTTGGGAAACGTTTAATTACTCGAAGGGACCAACAGAATTATTTGATCAATTCTGTTAATGATTCTAACCAAAATAGATTCGTTGGGCATAACAAGAATTTTTATTCTCAAATGATATTAGAGGGTTTTGCTGTCATTGGGGAAATTCCTCTCTCATTGCGATTAGTATCTTCCCTCGAAGAAAAAAAAGAAATAAAAAAATCTCAGAATTTACGATCTATTCATTCAATATTTCCATTTTTTGAGGACAAATTATCACATTTAAATTGTATATCAGATATACTAATACCGTATCCCGTACATCTAGAAATCTTGGTTCAAATTCTACAATGGTGGATACAAGATGTTCCTTCTTTACATTTATTACGATTCTTTTTTCACGAATATTATAATTGGAATAATCTCATTACTCCAAGAAANNNNNNNNNNNNNNNNNNNNNNNNNNNNNNNNNNNNNNNNNNNNNNNNNNNNNNNNNNNNNNNNNNNNNNNNNNNNNNNNNNNNNNNNNNNNNNNNNNNNNNNNNNNNNNNNNNNNNNNNNNNNNNNNNNNNNNNNNNNNNNNNNNTCGAACACATTTCTATGAAAAAATAGAACAACATCTCGTAGTACCTTGTTGTAATGATTTTCAGAAAACCCTATGGTTGTTCAAGGATCCTTTCATACATTATGTTCGATATCAAGGAAAATCAATTCTGGCTTCAAAGGGGACTCATCTTCTGATGAAGAAATGGAAATCTTACTTTGTCAATTTTTGGCAATGTCATTTTCACTTTTGGTCTCAACCCGGTAGGATCCACATAAGCCAATTCTCCAAATTTTCTTTCTATTTTCTGGGTTATCTTTCAAGTGTACCAATAAATCCTTCAGCCGTAAAGAGTCAAATGCTAGAGAGTTATTTTTTAATAGATACTGTTACTCAAAAATTCGAAACTATAGTTCCAATTATTCCAATGATTGGATCATTGTCAAAAGCTAAATTTTGTAACGTATCGGGGAATCCTATTAGTAAGCCAGTTTGGGCCGATTTGTTAGATTCTGATATTATTGATCGATTTGGTCGGATATGTAGAAATCTTTCTCATTATTATAGTGGGTCTTCAAAAAAACAAAGTTTGTATCGAATAAAGTATATACTTCGACTTTCGTGCGCTAGAACTTTGGCCCGTAAACATAAAAGTACGGTACGCGCTTTTTCGCAAAGATTAGGTTCAGAATTTTTAGAAGAATTCTTTACGGAAGAAGAAAAAGTGCTTTCTTTAATCTTACCAAGAATTTCTTATCCTTTACATAAGTTATATAGAGAACGCATTTGGTATTTGGATATTATTCGTATAAATGACTTGGTGAATCATTTATGATTCATTAGTCATAAGACCATGTAAATGAAATCGAATAGGAACTCAAATTCTAAAGAGAGAAAAATGTCAGTCATTTTCATTCTGAAATGCCCATGCAGTAATGGTTGAATCAACTGAGTATTCAACTTTCTTAGACTTTCTTTTCGGGATCTAATCTAAGTTTTAGATGCATACATAGGGAAAGTCGTGTGCAATGAAAACTGCAAGCACTTGACTTATTATACT
>340513391; Egeria densa maturase K (matK) gene, partial cds; chloroplast
TGTCAGATATAGTAATACCCTATCCTATTCATCTCGAAATCTTGATTCAAATTCTACAATCCTGGATAAAAGATGTTCCCTCTTTGCATTTATTGCGATTTTTTCTATATGAAAATGGGAATAGTTTCATTACTCTAAAGAAATCTATTTCCCTTTTTTCAAAAGAGAATCAAAGACTATTTCGGTTCCTATATAATTCTTACGTATCTGAATATGAATTAGTATTTTGTTTTCTCCGTAGACATTCCTCTTATTTACTATCAACATCTTCTGGAGACTTTATTGAGAGAACACATTTCTATGGAAAAATAGGACATCTTGTAGTAGTTTGTCGTAATGATTTTCAGAAAAGCTTACAGTTGTTCGAGGATCCTTGCATGCATTATGTTAGATATCAAGGAAAATCAATTCTCGCTTCAAAAGGAACCTATCTTCTGATGAACAAATGGAAATGTTACTTTGTCCATTTTTGGCAATCTAATTTTTACTTTTGGTCTCAACCATATAGGATTCATATAAACCAATTATCAAATAATTCTTTCGATTTTTTGGGTTATCTTTCAAGTGTATTAATAAATCCTTTGGCAGTAAGAAGTAAAATGCTAGAGTATTCATTTCTAATAGACATTGGTACTAAGAAATTCGATACTATAGTCCCTGTTATTCTTCTTATTGGCTCGTTGTCTAAAGCTAAATTTTGTAATGTATCTGGGCATCCCATTAGTAAGCCGATTTGGACTGATTTATCGGATTCTGATATTATTGATCGATTTGGTCGGATATGTAGAAATCTTTCTCATTATTATA
>374251208; Cymodocea rotundata from India maturase K (matK) gene, partial cds; chloroplast
ACCCAGTCCATCTGGAAATCTTGGTTCAAATTTTACAATCTTGGATACAAGATGTTCCAGTTTTGCATTTATTGCGATTTTTTCTTTACGAATATCATAATTGCAATAGTTTGATTACTCTAAGTAAATCCATTTCTATTTTTTCAAAAGAGAATCAAAGATTTTTTCGTTTACTATATAATTATTATTTATCTGAATATGAATCCGCGTTTTGTTTTCTACGTAAACATTCTTCTTATTTACGATCAACATCCTTTGTAGACTTTATTGATCGAACACATTTTTATGGAAAAATAGAACATCTTGCGGTAGTTTTTCGTAATGATTTTCAGAAAACCCTACGATTGCTCAAAGATCCTTTCCTGCATTATGTTAGATATCAAGGAAAATCAATCCTGGCGTCAAAGGGAACTCATCTTATAATGAAGAAATGGAAATATTACCTTGTCCTTTTTTGGCAATGGAATTTTTATTTTTGGTCTCAACCACATAGGATTCATATAAATCAATTATCAAATAATTCCCTCTATTTTATGGGTTATCTTTCCAGTGTATTAATAAATCCTTTGACAGTAAGGAATAAAATGCTAGAGTATTCTTTTCTAATAGACATTGTTAGTAATAAATTTGATACTCTAGTTCCGATTATCCCTCTCATTGGATCTTTATCTAAAGAAAAGTTTTGTAATGTATCCGGGTATCCCATTAGTAAGCCAGTTTGGACCGATTTATCTGATTCTGATATTATTGATCGGTTTGGTCGTATATGTAGAAATCTTTCTCATTATCACAGTGGGTCCTCAAAAAAACAGAATTTGTATCGAATCAAGTATATACTTCGACTTTCATGCGCTAGAAC
>194579525; Helicodiceros muscivorus isolate A87 maturase K (matK) gene, partial cds; chloroplast
GATCTATACAACAACACTTCCTATATCCGCTTCTCTTTCAAGAGTATATTTACGCACTTGCTCATAATCATGGTTTAAATGTAAATGGGTCAATTTTTTATGAACCCCCAGAAATTTCAGGTTATGACAAAAAATTTAGCTCATTACTTGTGAAACGTTTAATTACTCAAATGTACCAACACAATTTTTTGATCAATTCTGTTAATGATTCTAACCAAAATGGATTCGTTGGGCATAACAAGAATTTTTATTCTCAAACGATATCAGAGGGTTTTGCTGTCATTATGGAAATTCCTTTCTCATTGCGACTAGTATCCTCCCTCGAAGAAAAAAAAGAAATACTAAAATCTCAGAATTTACGATCTATTCATTCAATATTTCCATTTTTTGAGGACAAATTATCACATTTAAATTGTGTATCAGATATACTAATACCCTATCCCGTACATCTAGAAATCTTGGTTCAAATTCTACAATGCTGGATACAAGATGTTCCTTCTTTACATTTATTACGATTCTTTTTTCACGAATATTATAATTGGAATAATCTCATTACTTTAAAGAAANNNNNNNNNNNNNNNNNNNNNNNNNNNNNNNNNNNNNNNNNNNNNNNNNNNNNNNNNNNNNNNNNNNNNNNNNNNNNNNNNNNNNNNNNNNNNNNNNNNNNNNNNNNNNNNNNNNNNNNNNNNNNNNNNNNNNNNNNNNNNNNNNNTCTAACACATTTCTATGAAAAAATAGAGCAACATCTCGTAGTGCTTTGTTGTAATGATTTTCAGAAAACCCTATGGTTGTTCAAGGATCCTTTCATACATTATGTTAGATATCAAGGAAAATCAATTCTGGCTTCAAAAGGGACTCATCTTCTGATGAAGAAATGGAAATCTTACTTTGTCAATTTTTGGCAATGTCATTTTCACTTTTGGTCTCAACCAAGTAGGATCCACATAAGCCAATTCTCAAATTTTTCTTTCTACTTTCTGGGTTATCTTTCAAGTGTCCCAAAAAATCCTTTAGCGGTAAAGAGTCAAATGCTAGAGAGTTCTTTTTTAATAGATACTGTTACTAAAAAATTCGAAACTATAGTTCCAATTATTCCAATGATTGGATCATTGTCAAAAGCTAAATTTTGTAACGTATCGGGGAATCCTATTAGTAAGCCAGTTTGGGCCGATTTGTCAGATTCTGATATTATTGATCGATTTGGTCGTATATGTAGAAATCTTTCTCATTATTACAGTGGGTCTTCAAAAAAACAAAGTTTGTATCGAATAAAGTATATACTTCGACTTTCATGCGCTAGAACTTTGGCCCGTAAACATAAAAGTACGGTACGCGCTTTTTTGCAAAGATTAGGTTCAGAATTTTTAGAGGAATTCTTTACGGAAGAAGAAAAAGTGCTTTCTTTAATCTTACCAAGAATTTCTTATCCTTTACATAAGTTATATAGAGAACGCATTTGGTATTTGGATATTATTCGTATAAATGACTTGGTGAATCATTTATGATTTATTAGTCATAAGACCATGTAAATGAAATCGAATAGAAACTCAAATTCTAAAGAGATAAAAATGTCAGTCATTTTCATTCTGAAATGCCCATGCAGTAATGATTGAATCCACTGAGTATTCAAGTTTCTTAGACTTTCTTTTCAGGATCTAAGTTTTAGATGTATACATAGGGAAAGTCGTGTGCAATGAAAACTGCAAGCACTTGACTTATTATACT
>209417832; Carlephyton glaucophyllum plastid partial trnK gene intron and matK gene for maturase K
ATGGAAGAATTTAAGGGATATTTAGAAAAAAGTAGATCTAAACAACAACACTTCCTATATCCGCTTCTCTTTCAAGAGTATATTTACGCACTTGCTCATGATCGTGGTTTAAATGTAAATGGATCAATTTTTTATGAACCCGCGGAAATTTCAGGTTATGACAAAAAATTTAGCTCATTACTTGTGAAACGTTTAATTACTCGAATGTACCAACAGAATTTTTTGATCAATTCTGTTAATGATTCTAAACAAAATGGATTCGTTGGGCATAACAAGAATTTTTATTCTCAAATGATATCAGAGGGTTTTGCTGTCATTGTGGAAATTCCTTTCTCATTGCGATTAGTATCTTCCCTCGAAGAAAAAAAAGAAATACCAAAATCTCATAATTTACGATCTATTCATTCAATATTTCCATTTTTTGAGGACAAATTATCACATTTAAATTGTGTATCAGATATACTAATACCCTATCCCGTACATCTAGAAATCTTGGTTCAAATTCTACAATGCTGGATACAAGATGTTCCCTCTTTACATTTATTACGATTCTTTTTTCACGAATATCATAATTGGAATAATCTCATTACTCCAAAGAAATCTAACTATTATGGTTTTTCNAAAGAGAATCCAAGACTTTTTTTGTTCCTATATAATTCTTATGTAGTTGAATGCGAATCCATATTAGTTTTTCTCCGTAAACAATCCTCTTATTTACGATCAACATCTTCTGGAACCTTTCTTGAGCGAACACATTTATATGAAAAAATAGAACAACATCTCGTAGTACTTTGTTGTAATGATTTTCGGAAAACCCTATGGTTGTTCAAGGATCCTTTCATGCATTATGTTAGATATCAAGGAAAATCAATTCTGGCTTCAAAAGGGACTCATCTTCTGATGAAGAAATGGAAATCTTACTTTGTCAATTTTTGGCAATGTCATTTTCACTTTTTGTCTCAACCCAGTAGGATCCACATAAACCAATTCTCAAAATTTTCTTTCTATTTTCTGGGTTATCTTTCAAGTGTACCAATAAATCCTTCAGCGGTAAAGAGTCAAATGCTAGAGAATTCTTTTTTAATAGATACTGTTACTAAAAAATTCGAAACTATAGTTCCAATTATTCCTATGATTGGATCATTGTCAAAAGCTAAATTTTGTAACGTATCGGGGAATCCTATTAGTAAGCCAGTTTGGGCCGATTTGTCAGATTCTGATATTATTGATCGATTTGGTCGGATATGTAGAAATCTTTCTCATTATTACAGTGGGTCTTCAAAAAAACAGAGTTTGTATCGAATAAAGNNNNNNNNNNGACTTTCGTGTGCTAGAACTTTGGCCCGTAAACATAAAAGTACGGTACGCGCTTTTTTGCAAAGATTAGGTTCAGAATTTTTAGAAGAATTCTTTACGGAAGAAGAAAAAGTGCTTTATTTAATCTTACCAAGAATTTCTTATCCTTTACATAAGTTATATAGAGAACGCATTTGGCATTTGGATATTATTCGTATAAATGACTTGGTGAATCATTTATGATTCATTAGTCATAAGACCATGTAAATGAAATAGAATAGAAACTCAAATTCTCAAGAGAGAAAAAATGTCAGTCATTTTCATTCTGAAATGCCCATGCAGTAATGGTTGAATCAACTGAGTATTCAAGTTTCTTAGACTTTCTTTTCGGGATCTAATCTAAGTTTTAGATGTATACATAGGGAAAGTCGTGTGCAATGAAAACTGCAAGCACGG
>209417778; Ulearum sagittatum plastid partial trnK gene intron and matK gene for maturase K
ATGGAAGAATTAAAAGGATATTTAGAAAAAAGTAGATCTAAACAACAATACTTCCTATATCCACTTCTCTTTCAAGAGTATATTTATGTACTTGCTCATGATCATGGTTTAAATGTAAATGGATCAATTTTTTATGAACCCGCGGAAATTTCGGGTTATGACAAAAAATTTAGCTCATTACCTGTGAAACGTTTAATTACTCGAATGTACCAACAGAATTATTTGATCAATTCTGTTAATGATTCTAACCAAAATGGATTCGTTGGGCATAACAAGAATTTTGATTCTCAAATGATATCAGAGGGTTTTGCTGTCATTGTGGAAATTCCTTTCTCGTTGCGATTAGTATCCTCCCTCGAAGAAAAAAAAGAAATACCAAAATCTCAGAATTTACGATCTATTCATTCAATATTTCCATTTTTTGAGGACAAATTATCACATTTAATTTGTGTATTAGATATACTAATACCCTATCCCGTACATCTAGAAATCTTGGTTCAAATTCTACAATGCTGGATACAAGATGTTCCCTCTTTACATTTATTACGATTCTTTTTTCACGAATATCATAATTGGAATAATCTTATTACTCCAAAGAAATCTAACTATTATGGTTTTTCAAAAGAGAATCCAAGACTATTTTTGTTCCTATATAATTCTTATGTAGTTGAATGCGAATCCATATTTGTTTTTCTCCGTAAACAGTCCTCTTATTTACGATCAACATCCTCTGGAACCCTTCTTGAGCGAACACATTTCCATGAAAAAATAGAACAACATCTCGTAGTACTTTGTTGTAATGATTTTCAGAAAACCCTATGGTTGTTCAAGGATCCTTTCATGCATTATGTTAGATATCAAGGAAAATCAATTCTGGCTTCAAAAGGGACTCGTTTTCTGATGAAGAAATGGAAATCTTACTTTGTCAATTTTTGGCAATGTTATTTTCACTTTTGGTCTCAACCCTGTAGGATCTACATAAACCAATTCTCCAATTTTTCTTTACATTTTCTGGGTTATCTTTCAAGTGTACCAATAAATCCTTCCGCGGTAAAGAGTCAAATGCTAGAGAATTCTTTTTTAATAGATACTGTTACTAAAAAATTCGAAACTCTAGTTCCAATTATTTCTATGATTGGATCATTGTCAAAAGCTAAATTTTGTAACGTATCGGGGAATCCTATTAGTAAACCCGTTTGGGCCGATTTGTCAGATTCTGATATTATTGATCGGTTTGGTCGGATATGTAGAAATCTTTCTCATTATTACAGCGGGTCCTCAAAAAAACAAAGTTTGTATCGAATAAAGTATATACTTCGACTTTCGTGTGCTAGAACTTTGGCTCGTAAACATAAAAGTACGGTACGCGCTTTTTTGCAAAGATTAGGTTCAGAATTTTTAGAAGAATTTTTTACGGAAGAAGAAAAAGTTCTTTCTTTAATCTTACCAAGAATTTCTTATCCTTTACATAAGTTATATAGAGAACGCATTTGGTATTTGGATATTATTCGTATAAATGACTTGGTGAATCATTTATGATTTATTAGTCATAAGACCATGTAAATGAAATAGAATACAAAAAATCTCAAGAGAGAAAAAATGTCAGTCATTTTCATTCTGAAATGCCCATGCAGTAATGGTTGAATCAACTGAGTATTCAAGTTTCTTAGACTTTCTTTTCGGGATCTAATTAGAGTTTTAGATGTATACATAGGGAAAGTCGTGTGAAATGAAAGCTGCAAGCTCGG
>17220976; Wolffia globosa maturase K (matK) gene, complete cds; chloroplast gene for chloroplast product
ATGGAAGAATTCAAAGGATATTTACAAAAAGGTGGATTGAAACAACAACACTTCCTATATCCCCTTCTCTTCAAAGAGTATATTTATGCACTTGCGCATGATCAGGGTTTAAATGCATCAACTTTTAATGAACCCGCCGATATTTCAGGTTATGACAAAAAATATAGCTCATTACTTGTCAAACGGTTAATTAAGAGACTATATCAACAGAATAGCTTTATACGTTCTGTTAATAAAGCTAAGCAAACTAGATTCGTCGGACACAACAAGAATTTTTATTATCAAATGGTATCAGAGGGTTTTGCTATCGTTTTAGAAATTCCCTTGTCCCTACGATTAGTATCTTCGCTCAAAGAAAAAAAAGACATACCGAAATATCAGAATTTACGATCTATTCATTCAATATTTTCTTTTTTAGAGGATAAATTTCCACATTTACATTATGTATCAGATATACTGATACCTTATCCGGTCCATCTAGACAAATTGATTCAAATTCTACAATGCTGGATACATGATGTTCCCACTTTACATTTATTACGATTGTTTTTTCATGACTATCACAATTGGAATAATTGCATTACTACAAATAAATCTAGTTATGGTTTTTCAAAAGAAAATCCAAGACTATATAGGTTTCTATATAATTCTTATGTAGTTGAAGCCGAATCCATATTTGTTTTTCTTCGTAAATCTTCATCCTATTTACGATCAACATCTTTTGGACCTCTTCTTGAGCGAACACACTTCTATGGAAAAATGAAACATATTGGCGTAACTCGTTGTAATGATTTTCAGAAACCCCTAGAGCTCTTCAAGGATCCTATCATGCATTATGTTAGGTATCAATCAAAAGTTCTTATCGCTTCAAGGGGGACTCATCTTCTTTTGAAGAAATGGAAATCTTACTTTATGAATTTATGGCAATGTCATTTTAACTTTTGGTCTGAACCCAGTAGGATACACCTAAACCAATTTCCAAAATTTTCTTTCTATTTTTTGGGTTATCTTTCAAGTGTAGAAATGACTCGTTCATCCATAAAAAGTCAAATGCTCGAGAATTCCTTTTTAATAGATACTGTTACTCCAAAATTTCAAACTCTCATAGCCATTATTCCGATCATTGGGTCATTGGCCAGAGCTAAATTTTGTAATCTATCGGGGAATCCTATTAGCAAGCCAGTTTGGACCGATTTGTCAGATTCTGAGATTATTGATCGATTTGGTAGACTATGTCGAAACCTTTCACATTATTACAGTGGGTCTTCAAAAAAACAGAGTTTGTACCGAATAAAGTATATACTTAGACTTTCATGTGCTCGAACTTTGGCGCGGAAACACAAAACGACAGTACGCACTTTTTTGCAAAGATTAGGTTCAGAGTTTTTTGAAGAATTCTTTATGGAAGAAGAAAAAGTTCTTTCTTTAATGTTATCAAGAACTTCTTATCCTTTACATCAGTTATATAGAGAACCTATTTGGTTTTTGGATATTATTCGTCTAAATGACTTGGTGAATCATTTATGA
>351588453; Sagittaria guayanensis voucher WQF1049 maturase K (matK) gene, partial cds; chloroplast
GTTCCCTCTTTGCACTTATTTCGATTTTTTCTATACGAATATCATAATTGGAATAGTTCCATTACTCTAAAGAAATCTCTTTTTATTTTTGTAAAGGAGAATCCAAGATTCTTTTGGTTCTTATATAATTCTTATGTATCTGAATATGAGTCTGTATTTTGTTTTCTTCGTAAACATTCCTCTTATTTATTAGCAACATCCTATAGAAATTTGATTGAGCGAACCTCTTTTTCTGGAAAAATGGAACATCTTGTAGAAGTTTGTTGGAATGATTTTCAGAAGAACCTACAGTTGTTCAAGGATCCCTGTATGCATTACGTTAGATATCAAGGAAAATCCATTCTCGCTTCAAAGGGAACTTATCTTCTGATGAAGAAATGGAAATGTTACCTTGTCCATTTTTGGGAATGTTACTTTTCTTTTTGGTCTCAACCATATAGGATTCATATAAACCAATTATCCGAGAATTCTTTCGATTTTTGGGGTTATTTTTCAATTGTATTAAGAAATCCTTTGACAGTAAGAAGTCAAATGCTAGAGTACTCATGTCTTATAGACAATACAGTTACTAAAAAATTCGATACTCTAGTTCCGATGAGTCCTCTCATTGGATCCTTGTCGAAAGCGAAATTTTGTAATGGGTCCGGGCATCCTACTAGTAAAGCCCCTTGGACTGGTTTATCCGATTCTGATCTTATTGATCGCTTTGTTCGGATATGTAGAAATCTTTCTCATTAT
>351587339; Potamogeton lucens voucher WQF3059 maturase K (matK) gene, partial cds; chloroplast
GTTCCCGCTTTGCATTTATTTCGATTTTTCCTTTATGAATACCATAATAGGAATACTCCGATTACTCTAAATAAATACATTTCCAGCTTTTCAAAAGAGAATCAAAGATTCCTCCGTTTACTATATAATTCTTATTTATCTGAATATGAATTAGTATTTTGTTTTCTACGTAAACATTCCTTTTATTTACTATCAACATCTTTTGGAGACTTTATTGATCGAACGCATTTCTATATAAAAATAGAACGTCTTGCAGTAGTTTTTCGTAATGATTTTCAAAAAACTCTACAATTGTTCAAGGATCCTTTCATGCATTATGTTAGATATCAAGAAAAATCCATTTTGGCTTTAAGGGGAACCCATCTTATAATGAAGAAATGGAAATATTACCTTGTGAATTTTTGGCAATGGAATTTTTCTTTTTGGTCTCAACCATATAGGATTCATATAAACCCATTATCAAAAAATTCCCTCTATTTTTTGGGTTATCTTTCAAGTGTATTAGTAAATCCTTTAACAGTAAGTAGTAAAATGCTAGAGTATTCTTTTCTAATAGACGCTGCTACTAAGAAATTCGATACTATAGTTCCCATAATTCCTCTGATTGGATCATTATCTAAAGCGAAATTTTGTAAAGTATCTGGATATCCCATTAGTAAGCCAATTTGGACCGATTTATCGGATGCCGATATTATTGATCGATTTGGTCGTATATGTAGGAATCTTTCTCATTAT
>209417716; Gearum brasiliense plastid partial trnK gene intron and matK gene for maturase K
ATGGAAGAATTAAAAGGATATTTAGAAAAAAGTCGATCTAAACAACAACACTTCCTATATCCGCTTCTCTTTCAAGAGTATATTTACGCACTTGCTCATGATCATGGTTTAAATGTAAATGGGTCAATTTTTTATGAACCCGCGGAATTTTCAGGTTATAACAATAAATTTAGCTCATTACTTGTGAAACGTTTAATTACTCGAATGTACCAACAGAATTATTTGATCAATTCTGTTAATGATTCTAACAAAAATAGATTTGTTGGGCACAACAAGAGTTTTTATTCTCAAATGATATCAGAGGTTTTTGCTGTCATTGTGGAAATTCCTTTTTCGCTGCGATTAGTATCCTCCCTCGAAGAAAAAAAAGAAATACCAAAATTTCAGAATTTACGATCTATTCATTCAATATTTCCATTTTTTGAGGACAAATTATCACATTTAAATTATGTATCAGATATACTAATACCCTATCCCGTCCATCTAGAAATCTTGGTTCAAATTCTACAATGCTGGATACAAGATGTTCCCTCTTTACATTTATTACGATTCTTTTTTCACGAATATCATAATTGGAATAATCTCATTACTCCAAAAAAATCTAGTTATGGTTTTTCAAAAGAGAATCCAAGACTATTTCGGTTCCTATATAACTCTTATGTAGTTGAATGCGAATCCATATTAGTTTTTCTCCGTAAACAATCCTTTTATTTACGATCAACATCTTCTGGAACCTTTCTTGAGCGAACACATTTCTATGAAAAAATAGAACAACATCTTGTAGTACTTTGTTGTAATGATTTTCAGAAAACCCTATGGTTGTTCAAGGATCCTTTCATGCATTATGTTAGATATCAAGGAAAATCAATTCTGGCTTCAAAAGGGACTCATCTTCTGATGAAGAAATGGAAATCTTACTTTGTCAATTTTTGGCAATGTCATTTTCACTTTTGGTCTCAACCCCGTAGGATCCACATAAACCAATTCTCAAATTTTTCTTTCTACTTTCTGGGTTATCTTTCAAATGTACCAATAAAGCCTTCGGCGGTAAAGAGTCAAATGCTAGAGAATTACTTTTTAATAGATACTGTTACTAAAAAATTCGAAACTATAGTTCCAATTATTCCTATGATCGGATCATTGTCAAAAGCTAAATTTTGTAACGTATCGGGGAATCCTATTAGTAAGCCAGTTTGGGCCGATTTGTCAGATTCTGATATTATTGATCGATTTGGTCGGATATGTAGAAATCTTTCTCATTATTACAGTGGGTCTTCAAAAAAGCAGAGTTTGTATCGAATAAAGTATATACTTCGACTTTCATGTGCTAGAACTTTGGCCCGTAAACATAAAAGTACGGTACGTGCTTTTTTGCAAAGATTAGGTTCAGAATTTTTAGAAGAATTCTTTATGGAAGAAGAAAAAGTTCTTCCTTTAATCTTACCAAGAATTTCTTATCCTTTACATAAGTTATATAGAGAACGCATTTGGTATTTGGATATTATTCGTATAAATGACTTGGTGAATCACATTGGTCATGAGGCCACGTAAATGAAATAGAATAGGAACAACAATTCTCAAGAGAGAAAAAAAATGTCAGTCATTTTCATTCTGAAATGCTCATGCAGTAATGGTTGAATCAACTGAGTATTCAAGTTTCTTAGACTTTCTTTTCGGGATCTAATCTTAGTTTTAGATGTATACATAGGGAAAGTCGTGTGCAATGAAAACTGCAAGCACGG
>11527540; Najas minor chloroplast matK DNA for maturase, complete cds
ATGTATCAACAGAGTTATTGGATTCATTCGTTGAATGATTCTAATCAAAATAGAATCACGGGACACAGCAATCCTTTTGTTTTTCAAATGCTATTAGGGGCTTTCGCAGTGATTCTAGAAATTCCTTTTTCCCTGTCATATTTTTTTTCTTCAAAAAACGAAATACCAAAATATCAGAATCTCCAATCTATTCATTCGATATTTCCCTTTTTAGAGGATAAATTTTCCCATTTAAATGATGTCTCAGACATAGTAATACCCTATCCTATTCATCTTGAAATCTTGATTCAAATTCTACAATCCTGGATAAGAGATGTTCCCTCTTTACATTTATTGCGGTTTTTTTTATATGAATATCATAATGGGAATAGTTTCATTGCTCTAAAGAAATCGATTTCTATTTTTTCAAAAAAGAATCCAAGACTCTTTTTGTTCTTATATAATGCTTATGTATTGGAATATGAATCCGTATTTTGTTTTCTCCGTAGAAATTCCTCTTATTTACTATCTACATTTTTTGAAGATTTTATAGAACGAACCTATTTCTATGGAAAAATAGAGCATCTTGTAGTAGTTTTCCGTAATGATTTTCCAAAAAGTTTACAGTTGTTTACGGATCCTTGTATGCATTATGTTCGATATCAAGGAAAATCCATTCTCGCTTCAAAGGGATCCTCTTTTTTACTGAAGAAATGGAAATGTTACCTTGTCCATTTTTGGCAATGTAATTTTGACTTTTGGTCTCAACCATATAGGATTCGTATAACCCCATTATCCAATCATTCTTTCTATTTTTTGGGCTATCTTTCAAGTGGATTAAGAAATTCTTTAGCAATAAAAAGTAAAATGCTGGAGTATTCTTTTCTAATAGACACTGTTATTAAGAAATTCGATACTATAGTTCCAGTTCCTCCTGTTGTGGAGTCCTTGTCTAAAGCTAAATTTTGTAATGGATTAGGGCATCCTATTAGTAAGTCAGTTTGGACTGACTTATCTGATTCGGATATTATTGATCGATTTGGTCGAATATGTAGAAATCTTTCTCATTATTATAGTGGATCCTCAAAAAAGCAGAGTTTGTATCGAATGAAGTATATACTTCGGCTTTCGTGTGCTAAAACCTTGGCTCGTAAGCATAAAACTACAGTACGCAGTTTTTTGCAAAAATTAGGTTCAGGGTTGTTAGAAGAATTCTTTACGGAAGAAGAAAAAGTTCTTTCTTTGGTCTTAGCAAAAACTTCTTTTTTCTCACACGAGTTAAATAGAGAGCGTATTTGGTATTTGGATATTATTCGTATCAATTGA
>209417654; Pothos scandens plastid partial trnK gene intron and matK gene for maturase K
ATGGAAGAATTCAAAGAATATTTAGAAAAAAGTAGATCTAAACAACAACACTTCCTATACCCGCTTCTCTTTCAAGAGTATATTTATGCATTTATTCATGATTGTGGTTTAAATGTAAATGGATCAATTTTTTATGAACCCACAGAAATTTCCAGTTATGACAATAAATCTAGCTCATTACTTGCGAAACGTTTAATTACTCGAATGTACCAACAGAATTATTTGATCAATTCTGTTAATGATTCTAATCAAAATAGATTCGTTGGGCACAACCAGAATTTTTATTCTCAAATGATATCAGAGGGTTTTGCTTTCATTGTGGAAATTCCGTTCTCGCTGCGATTAGTACCCTCCCTCGAAGAAAAAAAAGAAATACCAAAATTTCAGAATTTACGATCTATTCATTCAATATTTCCATTTTTGGAGGACAAATTATCACATTTAAATTATGTATCAGATATACTAATACCCTATCCCGTCCATCTCGAAATTCTGGTTCAAATTCTACAATGCTGGATACAAGATGTTCCCTCTTTACATTTATTACGATTCTTTTTTCACGAATATCATAATTGGGATAATCTCGTTACTCCAAAGAAATCTAGTTATGATTTTTCAAAAGAGAATCCAAGACTATTTTGGTTCTTATATAATTCTTATGTAGTTGAATACGAATCTATATTAGTTTTTTTCCGTAAACAATCCTCTTATTTACGATCAACATCTTCTGGAACCTTTATTGAGCGAACACATTTCTATGAAAAAATAGAACATCTTGTAGTAGTTTGTTGTAATGATTTTCAGAAAATTATATGGTTATTCAAGGATCCTTTTATGCATTATGTTAGATATCAAGGAAAATCAATTCTAGCTTCAAAAGGGACTCATCTTTTGATGAATAAATGGAAATCTTACTTTGTGAATTTTTGGCAATGTCATTTTCACTTTTGGTCTCAACCCTGTAGGATCCACATAAACCAATTCCCCAGTTTTTCTTTCTATTTTCTGGGTTATCTTTCAAGTGTACAAATAAATCTTTCAGCGGTAAACAGTCAAATGCTAGCGAATTTTTTTTTAATAGATACTATTGCTAATGCTAAAAAATTTGAAACTATACTTCCAATTATTCCTATGATTGGATCATTGTCGAAAGCTAAATTTTGTAACGTATCAGGGAATCCTATTAGTAAGTCAGTTTGGACCGATTTGTCAGATTCTGATATTATTGATCGATTTGGTCGGATATGTAGAAATCTTTCTCATTATTACAGCGGGTCTTCAACAAAACAAAGTTTGTATCGAATAAAATATATACTTCGACTTTCATGTGCTAGAACTTTGGCTCGTAAACATAAAAGTACGGTACGCGCTTTTTTGCAAAGATTAGGTTCAGATTTTTTAGAAGAATTCTTTACGGAAGAAGAAAAAGTTCTTTCTTTAATCTTACCAAGGATTTCTTATCCTTTACATTTACATAAGTTATATAGAGAACGTATTTGGTATTTGGATATTATTCGTATAAATGACTTGGTGAATCATTTATGATTCATTGGTCATGAGGCCATGTAAATGAAATAGAATTGAAATCTAAATTACCAAGAGAGAAAAAATGTCAGTCATTTTCATTCTGAAATGCTCATGCAATAATGGTTGAATCAACTGAGTATTCAAGTTTTTTAGACTTTCTTTTCGGGATCTAATCTAAGTTTTAGATGTATACATAGGGAAAGTCGTGTGCAATGGAATTGCAAGC
>306478500; Maundia triglochinoides maturase K (matK) gene, partial cds; chloroplast
TTTGCATTTATTGCGATTTTTTCTCTACAAATATCATAATTGCAATAGTTTCATTACTCTAAGGAAATCCATTTATATTTTTTCAAAAGAGAATCAAAGACTCTTTCGTTTACTATATAATTCTTATTTATATGAATATGAATCAGTCTTTTGTTTTTTACGTAAACATTCTTCTTATTTATTATCAACATCTTTTGGAGACTTTATTGATCGAATACATTTCTATGGAAAAATAGAGCATCTTGCAGGAGTTTTTCGTAATGATTTTCAGAAAATCCTACGATTGTTCAAGGATCCTTTCATGCATTATGTTAGATATCAAGGAAAATCAATTCTGGCTTCAAGGGGAACTTCTCTTATAATGAAGAAATGGAAATATCACCTTGTCAATTTTTGGCAATGGAATTTTTCTTTTTGGTCTCAACCATATAGGATTCATATAAACCAATTATCAAATAATTCCTTCCATTTTTGGGGTTATCTTTCAAACGTATTAATAAATCCTTTGACAGTAAGGAGTCAATTGCTAGAATATTCTTTTCTAATAGACACGGTTACTAAGAAATTTGATACTATAGTTCCAATCATTCCTCTCATTGGATCGTTGTCTAAAGCTAAATTTTGTAATGTATCTGGGCATCCCATTAGTAAGCCAATTTGGACTGATTTATCAGATTCTGATATTATTGATCGATTTGGTCGTATATGTAGAAATATTTCTCATTATCACAGTGGATCCTCAAAAAAACAGAGTTTGTATCGAATAAAGTATATACTTCGGCTTTCATGTGCTAGAACTTTGGCTCGTAAACATAAAACCACGGTACGTGCTTTTTTACAAAGATTAGGTTCAGGATTTTTAGAAGAATTCTTTACAGAAGAAG
>374251212; Enhalus acoroides from India maturase K (matK) gene, partial cds; chloroplast
ATCCTATTCATCTCGAAATCTTGATTCAAATTCTACAATCCCGGATTCCAGATGTTCCCTCTTTGCATTTATTGCGATTTTTTCTATACGAATCTCCTAATTTGAATCGTTTCATTGCTCGAAATAAATCGGTTTATATTTGTTCAAAAGAGAATCCAAGACTTTTTCGGTTCCTATATAATTCTTATGTCTCTGAATATGAATCAGTATTTTGTTTTCTCCGTAGACATTCCTTTGATTTACTATCCACATCTTTTGGAGACTTTCTTGAGCGAACTCATTTCTATGGAAAAATAGAGTATCTTGTAGTAGTTTGTCGTAATGATTTTCAGAAAAGCTTACAGTTGTTTAAGGATCCTTGCATGCATTATGTGAGATATCAAGGAAAATCCATTCTTGCATCAAAAGGAACCTATTTTCTGATGAAGAAATGGAAATGTTACCTTGTTCGTTTTTGGCAATGTCATTTTTCCTTTTGGTCTCAACCATATAGGATTCCTATCAACCAATTATCCAATAATTCTTTCAATTTTTGGGGTTATCTTTCAAGTGTATTAATCAATCCTTTGGAAGTCCGGAGTCAAATGCTAGAGTCTTCATTTCTAATAGACACTGTGACTAAGAAATTCGAGACTATAGTCCCAGTTATTCCTCTCATTGAATCCTTGTCGAAAGCTCAATTTTGTGATGTATCCGGGTATCCTATTAGTAAGGGGATTTGGACGGATTTATCCGATTCTGATATAATTGATCGATTTGGTCGGATATGTAGGAATCTTTCTCATTATTATAGTGGATCCTCAAAAAAACAGAGTTTGTATCGAATGAAGTATATACTTCGACTTTCTTGTGCTAGAAC
>209417670; Rhodospatha oblongata plastid partial trnK gene intron and matK gene for maturase K
ATGGAAGAATTTAAAGGATATTTAGAAAAAAGTAGATCTAAACAACAACACTTCCTATATCCGCTTCTCTTTCAAGAGTATATTTACGCGCTTGTTCATGGTCATGGTTTAAATGTAAATGGATCAATTTTTTATGAACCCACGGAAATTTCAGGTTATGACAATAAATCTAGCTCATTACTTGTGAAACGTTTAATTACTCGAATGTACCAACAGAATTATTTGATCAATTCTGTTAATGATTCTAATCAAAATAGATTCGTTGGGCATAACCAGAAATTTTATTATCAAATGATATCAGAGGGTTTTGCTTTCATTGTGGAAATTCCTTTCTCACTGCGATTACTATCCTCCCTCGAAGAAAAAAAAGAAATACCAAAATCTCAGAATTTACGATCTATTCATTCAATATTTCCATTTTTAGAGGATAAATTATCACATTTAAATTATGTATCAGATATACTAATACCCTATCCCGTCCATCTAGAAATCCTGGTTCAAATTCTACAATGCTGGATACAAGATGTTCCCTCTTTACATTTATTACGATTCTTTTTTCATGAATATCATAATTGGAATAATCTCGTTACTCCAAGGAAATGGAAATCTAGTTATGGTTTTTCAAAAGAGAATCCAAGACTATTTCGGTTCCTATATAATTCTTATGTAGTTGAATGCGAATCTTTATTAGTTTTTCTCCGTAAACAATCCTCTTATTTACGATCAACATCTTCTGGAACTTTTCTTGAGCGAACACATTTCTATGGAAAAATAGAACATCTTGTAGTAGTTTGTTGTAATGATTTTCAGAAAACCCTGTGGTTGTTCAAGGATCCTTTCATGCATTATGTTAGATATCAAGGAAAATCAATTCTAGCTTCAAAAGGGCCTCATCTTTTGATGAATAAATGGAAATCTTACTTTGTCAATTTTTGGCAATGTCATTTTCACTTTTGGTTTCAACCCTGTAGGATCCACATAAACCAATTCTCCAATTATTCTTTCTATTTTCTGGGTTATCTTTCAAGTGTACTAATAAATCTTTCAGTAGTAAAGAGTCAAATGCTAGAGAATTCTTTTTTAATAGATACTGTTGCTAAAAAATTCGAAACTATAGTTCCAATTATTCCTATGATTGGATCATTGTCGAAAGCTAAGTTTTGTAACGTATCGGGGAATCCTATTAGTAAGCCAGTTTGGGCCGATTTGTCAGATTCTGATATTATTGATCGATTTGGTCGGATATGTAGAAATCTTTCTCATTATTACAGTGGGTCTTCAACAAAACAGAGTTTGTATCGAATAAAGTATATACTTCGACTTTCATGTGCTAGAACTTTGGCTCGTAAACATAAAAGTACGGTACGCGCTTTTTTGCAAAGATTAGGTTCAGTTTTTTTAGAAGAATTTTTTACGGAAAAAGAAAAAGTTCTTTCTTTAATCTTACCAAGAATTTATTATTCTTTACATTTACATAAGTTATATAGAGAACGTATTTGGTATTTGGATATTATTCGTATAAATGACTTGGTGAATCATTCATGATTCGTTGGTCATCAGCCCCCGTAAATGGAATAGAATAGGAACCCCAATTTCCCAGAGAGAAAAAAAAAAATGTCAGTCATTTTAATTCTGAAATGCTCATGCAGTAATGGTTGAATCAACTGAGTATTCAAGTTTTTTAGACTTTCTTTTCGGAATCTAATCTAAGTTTTAGATGTATACATAGGGAAAGTCGTGTGCAATGAAAACTGCAAGCACGG
>11527522; Halophila ovalis chloroplast matK DNA for maturase, partial cds
ATGTATCAACAGAATTCTTTGATGAATTCCCTGAATGATTCGAAGCAAAATCCATTTGTTGTACATAGCAATTCTTTTTTTTCTCAAATGATATCCGGGGCTTTTGCAGTTCTTGTAGAAATTCCTTTCTCCTTGCCATCCCTTTCAGAAGAAAAAAAAGAAATCCNAAAATCTAAGAATTTACGATCTATTCATTCAATATTCCCTTTTTTAGAGGACCGATTTTCACATATTAATTATATATCCNATATAGGAATCCCTTATCCTGTTCATCTCGAAATCTTGATTCCAATTCTACAATCCCGGATTCCAGATGTTCCTTCTTTGCATTTTTTGCGGTTTTTTCTATACGAATCTCCTAATTGGAATCGTTTCATTACTCGAAAGAAATCGATTTCTATTTGTTCAAAAGAGAATCCAAGACTCTTTCGGTTCCTATATAATTCTTATCTCTCTGAATATGAATCAGTATTTTGTTTTATCCGTAGACATTCCTTTTATTTACTATCCACATCTTCTGGAGACTTTCTTGAGCGAATCCATTTCTATGGAAAAATAGAGTATCTTGTAGTAGTTTGTCGTAATGATTTTCAGAAAAGCTTACAGTTGTTCAAGGATCCTTGCATGCATTATGTGAGATATCAAGGAAAATCCATTCTTGCATCAAAAGGAACCTATTTTCTGATGAAGAAATGGAAATGTTACCTTGTTCGTTTTTGGCAATGTCATTTTTCCTTTTGGTCTCAACCGTATAGGATTCCTATCAACCCATTATCCAAAAATTCTTTCGATTTTTGGGGTTATCTTTCAAGTGTATTAATCAATCCTTTGGCAGTCCGGAGTCAAATGCTAGAGTCTTCATTTCTAATAGACACTGTGACTCAGAAATTCGAGACTATAGTCCCAGTTATTCCTCTGATTGGATCCTTGTCGAAAGCTCAATTTTGTAATGTATCTGGGGATCCTATTAGTAAGGCTGTTTGGACGGGTTTTTCTGATTCTGATATAATTGATCGGTTTGGTCGGATATGTAGGAATCTTTCTCATTATTATAGTGGATCCTCAAACAAACAGAGTTTGTATCGAATGAAATATATACTTCGATTTTCATGTGCTAGAACCTTGGCTCGTAAGCATAAAACTACAGTACGTGCTTTTTTGCAAAGATTGGGTTCAGGGTTTTTCGAAGAATTCTTTACGGAAGAAGAAAAAGTGCTTTCTTTGGTCTTACCAAAAACCTCTTTTCCCTCACAGGAGTTCTATAGAGAACGTATTTGGTATTTGGATATTCNTCGTATCAATGAC
>293339192; Ooia grabowskii voucher P.C. Boyce & Jeland ak Kisai Ar294 (SAR) trnK gene, partial sequence; and maturase K (matK) gene, partial cds; chloroplast
CTCTTTCAAGAGTATATTTATGCACTTGCTCATGATCATGGTTTAAATGTAAATGGATCAAATTTTGATGAACCTGCGGAAATTTCAGATTATGACAATAAATTTAGCTCATTACTTGTGAAACGTTTAATTACTCGAATGTACCAACAGAATTATTTGATCAATTCTGTTAATGATTCTAACAAAAATAGATTCGTTGGGCACAACAAGAATTTTTATTCTCCAATGATATCAGAGAGTCTTGCTGTCATTGTGGAAATTCCTTTCTCGCTGCGATTAGTATCCTCCTTCGAAGAAAAAAAAGAAATACCAAAATCTCAGAATTTACGATCTATTCATTCAATATTTCCATTTTTTGAGGACAAATTATCACATTTAAATTATGTATCAGATATACTAATACCCTATCCCGTCCATCTAGAAATCTTGGTTCAAATTCTACAATGCTGGATACAAGATGTTCCTTCTTTACATTTATTACAATTCTTTTTTCACGAATATCATAATTGGAATAATCTCATTACTCTAAAGAAATCTAGTTATGGTTTTTCAAAAGAGAATCCAAGACTATTTTTATTCCTATATAATTCTTATGTAGTTGAATGCGAATCCCTATTAGTTTTTCTCCGTAAACAATCCTCTTATTTACGATCAACATCTTCTGGAACCTTTCTTGAGCGAACACATTTCTATGAAAAAATAGAACAACATCTTGTAGTACTTTGTTGTAATGATTTTCAGAAAACCCTATGGTTGTTCAAGGATCCTTTCATGCATTATGTTAGATATCAAGGAAAATCCATTCTGGCTTCAAAAAGGACTCATCTTTTGATGAAGAAATGGAAATCTTACTTTGTCAATTTTTGGCAATGTCATTTTCACTTTTGGTCTCAACCCTGTAGGATCCACATAAACCAATTCCAAAATTTTTCTTTCTATTTTCTGGGTTATCTTTCAAGTGTACCAATAAATCCTTCGGCGGTAAAGAGTCAAATGCTAGAGAATTCCTTTTTAATAGATACTGTTACTAAAAATTTGGAAACTATAGTTCCAATTATTCCTATGATTGGATCATTGTCAAAAGCTAAATTTTGTAACGTATCGGGAAATCCTATTAGTAAGCCAGTTTGGGCCGATTTGCCAGATTCTGATATTATTGATCGATTTGGTTGGATATGTAGAAATCTTTTTCATTATTACAGTGGGTCTTCAAAAAAACAGAGTTTGTATCGAATAAAGTATATACTTCGACTTTCATGTGCTAGAACTTTGGCTCGTAAACATAAAAGTACGGTACGCGCTTTTTTGCAAAGATTAGGTTCAGAATTTTTAGAAGAATTCTTTACGGAAGAAGAAAAAGTTCTTTCTTTAATCTTACCAAGAATTTCTTATCCTTTACATAAGTTATATAGAGAACGCATTTGGTATTTGGATATTATTCGTATGAATGACTTGGTGAATCATTTATGATTCATTGGTCATGAGACCATGTAAATGAAATAGAAACAAAAATCTCAAGAGAGATAAAATGTCAGTCCAGTCATTTTCATTCTGAAATGCTCATGCAATAATGGTTGAATC
>209417694; Podolasia stipitata plastid partial trnK gene intron and matK gene for maturase K
ATGGAAGAATTGAAAGGATATTTAGAAAAAAGTAGATCTAAACAGCAACATTTCCTATATCCGCTTCTCTTTCAAGAGTATATTTACGCACTTGCTCATGATCATGGTTTAAATGTAAATGGATCAATTTTTTATGATCCCACGGGAATTTCAGGTTATGACAATAAATCTAGCTCATTACTTGTGAAACGTTTAATTATTCGAATGTACCAACAGAATTATTTGATCAATTCTGTTAATGATTCCAACCAAAATAGATTCGTTGGGCACAACAAGAGTTTTTATTCTCAAATGATATCAGAGGGTTTTGCTGTCATTGTGGAAATTCCTTTTTCGCTGCGATTAGTATCCTCCCTCGAAGAAAAAAAAGAAATACCAAAATTTCAGAATTTACGATCTATTCATTCAATATTTCCATTTTTGGAGGACAAATTATCACACATAAATTATGTATCAGATATACTAATACCCTATCCCATCCATCTAGAAATCTTGGTTCAAATTCTACAATGCTGGATACAAGATGTTCTCTCTTTACATTTATTACGATTCTTTTTTCACGAATATCATAATTGGAATAATCTCATTACTCCAAAGAAATCTAGTTATGGTTTTTCAAAAGAGAATCCAAGACTTTTTCGGTTCCTATATAATTCTTATGTAATTGAATGCGAATTCGTATTAGTTTTTCTCCGTAAACAATCCTCTTATTTACGATCAACATCTTTTGGAACTTTTCTTGAGCGAACACATTTCTATGAAAAAATAGAACATCTTGTAGTAGTTTGTTGTAATGATTTTAAGAAAACCCTATGGTTGTTCAAGGATCCTTTCATGCATTATGTTAGATATCAAGGAAAATCAATTCTGGCTTCAAAAGGGACTCATCTTCTGATGAAGAAATGGAAATCCTACCTTGTCAATTTTTGGCAATGTCATTTTAACTTTTGGTCTCAACCCTCTAGGATCCACATAAACCAATTCTCCAATTTTTCTTTCTATTTTCTGGGTTATCTTTCAAGTGTACCAATAAGTACTTCAGCGGTAAAGAGTCAAATGCTAGAGAATTCTTTTTTAATAGATATTGTTACTAAAAAATTCGAAACTATAGTTCCAATTATTCCTATGATTGGATCATTGTCAAAAGCCCAATTTTGTAACGTATCGGGGAATCCTATTAGTAAGCCAGTTTGGGCCGATTTGTCAGATTCTGATATTATTGATCGATTTGGTCGGATATGTAGAAATCTTTCTCATTATTACAGTGGGTCTTCAAAAAAACAGAGTTTGTATCGAATAAAGTATATACTTCGACTTTCATGTGCTAGAACTTTGGCCCGTAAACATAAAAGTACGGTACGCGCTTTTTTGCAAAGATTAGGTTCAGAATTTTTAGAAGAATTCTTTACGGAAGAAGAAAAAGTTCTTTCTTTAATCTTACCAAGGATTTCTTATCCTTTACATAAGTTATATAGAGAACGTATTTGGTATTTGGATATTATTCGTATAAATGACTTGGTGAATCATTTATGATTCATTGTTCATGAGACCATGTAAATGACATAGAATAGAAACCCACACTTTCAAGAGAGAAAAAAATGTCAGTCGTTCTCATTCTGAAATGCTCATGCAGTAATCGTTGAATCAACTGAGTATTCAAGTTTTTTAGACTTTCTTTTCGGGATCTAATCTAAGTTTTAGATGTATACATAGAGAAAGTCGTGTGCAATGAAAACTGCAAGCACGG
>58014158; Vallisneria americana maturase K (matK) gene, partial cds; chloroplast
ATGTGTCGGGATGATTGTCGATCTGATGAGTTTCATTTTGACACATATGGGAATTGGAACCTTCCCCCTATATTTTGGAGAGGATTTCTAGAAAACGGAGTTCAAAAAAGGGAAGAAGGAGTCCCTCATTGGTTTTACATGCTATCAAGGACTCTTGCATTTCTTCTAGAAATTCCCTATTTCCTACCATCCTTTTTTTCTTCCTTTTTTCAATTTCAATTTCAATTGAAACAAAACAAAGAAATACCACAATATCATAAATGGAGATCTTCTCATTCCCTATTTCCTTTTTTCGAGGACAAAATTCCCCATTTAGATTACGTCTTCAATATGGAAATGCCCGATTCTATTAATATCGAAGTCTTGATTCAAATTTTGCAATGTCAGATCACAGATGTTCCTTCTTTGCATTTATTGCGATTTTTTTTATATGAACATTTTGTTTTTTCTTTATTTACAAAGGAATATCCCAGTTGGCGTTTGTTTCATGAATTTGGTTATGGGAGGGATGATAGAAAGTCTTTTTTCGTGAAACAATATCAATATGATATTTTGTTTTTTGTTGTAAGTAAGAGTGTCAAACTCTTTTACTTATTATATAACTCTTATGTATATGAATGGGAATTTGTATTT
>209417678; Alloschemone occidentalis plastid partial trnK gene intron and matK gene for maturase K
ATGGAAGAATTTAAAGGATATTTTGAAAAAAGTAGATCTAAACAACAACACTTCCTATATCCGCTTCTCTTTCAAGAGTATATTTACGCACTTGTTCATGATCATGGTTTAAATGTAAATGGATCAATTTTTTATGAACCCACGGAAATTTCAGGTTATGACAATAAATCTAGCTCATTACTTGTGAAACGTTTAATTACTCGAATGTACCAACAGAATTATTTGATCAATTCTGTTAATGATTCTAATCAAAATAGATTCGTTGGGCATAACCAGAATTTTTATTCTCAAATGATATCAGAGGGTTTTGCTTTCATTGTGGAAATTCCTTTCTCACTGCGATTACTATCCTCCCTCGAAGAAAAAAAAGAAATACCAAAATCTCAGAATTTACGATCTATTCATTCAATATTTCCATTTTTAGAGGATAAATTATCACATTTAAATTATGTATCAGATATACTAATACCCTATCCCGTCCATCTAGAAATCCTGGTTCAAATTCTACAATGCTGGATACAAGATGTTCCCTCTTTACATTTATTACGATTCTTTTTTCATGAATATCATAATTGGAATAATCTCGTTACTCCAAGGAAATCTAGTTATGGTTTTTCAAAAGAGAATCCAAGACTATTTCGGTTCCTATATAATTCTTATGTAGCTGAATGCGAATCTTTATTAGTTTTTCTCCGTAAACAATCCTCTTATTTACGATCAACATCTTCTGGAACTTTTCTTGAGCGAACACATTTCTATGGAAAAATAGAACATCTTGTAGTAGTTTGTTGTAATGATTTTCAGAAAACCCTGTGGTTGTTCAAGGATCCTTTCATGCATTATGTTAGATATCAAGGAAAATCAATTCTAGCTTCAAAAGGGCCTCATCTTTTGATGAATAAATGGAAATCTTACTTTGTCAATTTTTGGCAATGTCATTTTCACTTTTGGTTTCAACCCTGTAGGATCCACATAAACCAATTCTCCAATTATTCTTTCTATTTTCTGGGTTATCTTTCAAGTGTACTAATAAATCTTTCAGTAGTAAAGAGTCAAATGCTAGAGAATTCTTTTTTAATAGATACTGTTGCTAAAAAATTCGAAACTATAGTTCCAATTATTCCTATGATTGGATCATTGTCGAAAGCTAAGTTTTGTAACGTATCGGGGAATCCTATTAGTAAGCCAGCTTGGGCCGATTTGTCAGATTCTGATATTATTGATCGATTTGGTCGGATATGTAGAAATCTTTCTCATTATTACAGTGGGTCTTCAACAAAACAGAGTTTGTATCGAATAAAGTATATACTTCGACTTTCATGTGCTAGAACTTTGGCTCGTAAACATAAAAGTACGGTACGCGCTTTTTTGCAAAGATTAGGTTCAGTTTTTTTAGAAGAATTTTTTACGGAAGAAGAAAAAGTTCTTTCTTTAATCTTACCAAGAATTTCTTATTCTTTACATTTACATAAGTTATATAGAGAACGTATTTGGTATTTGGATATTATTCGTATAAATGACTTGGTGAATCATTCATGATTCATTGGTCATCAGACCCCGTAAATGAAATAGAATAGAAACCCAAATTAACAAGAGAGAAAAAAAAAATGTCAGTCATTTTCATTCTGAAATGCTCATGCAGTAATGGTTGAATCAACTGAGTATTCAAGTTTTTTAGACTTTCTTTTCGGAATCTAATCTAAGTTTTAGATGTATACATAGGGAAAGTCGTGTGCAATGAAAACTGCAAGCGC
>209417708; Nephthytis afzelii plastid partial trnK gene intron and matK gene for maturase K
ATGGAAGAATTAAAAGGATATTTAGAAAAAAGTAGATCTAAACAACAACACTTCCTATATCCGTTTCTCTTTCAAGAGTATATTTACGCACTTGCTCATGATCATGGTTTAAATGTAAATGGATCAATTTTTTATGAACCCGCAGAAATTTCAGGTTATGACAATAAATTTAGCTCATTACTTGTGAAACGTTTAATTACTCGAATGTACCAACAGAATTATTTAATCAATTCTGTTAATGATTCTAACCAAAATAGATTCGTTGGTCACAACAAGAATTTTTATTCTCAAATGATATCAGAGGGTTTTGCTGCCATTGTGGAAATTCCTTTCTTGCTGCGATTAGCATCCTCCCTCGAAGAAAAAAAAGAAATACCAAAATCTCAGAATTTACGATCTATTCATTCAATATTTCCATTTTTTGAGGACAAATTATCACATTTAAATTATGTATCAGATATACTAATACCCTATCCTGTCCATCTAGAAATCTTGGTTCAAATTCTACAATGCTGGATACAAGATGTTCCTTCTTTACATTTATTACGATTCTTTTTTCACGAATATCATAATTGGAATAATCTCATTACTCAAAAGAAATCTAGTTATGGTTTTTCAAAAGAGAATCCAAGACTATTTTGGTTCCTATATAATTCTTATGTAGTTGAATGTGAATCTATATTAGTTTTTCTCCGTAAACAATCCTCTTATTTACGATCAACATCTTCTGGACCCTTTCTTGAGCGAACACATTTCTATGAAAAAATAGGACAACATCTTATAGTACTTTGTTGTAATGATTTTCAGAAAACTCTATGGTTGTTCAAGGACCCTTTCATGCATTATGTTAGATATCAAGGAAAATCCATTTTGGCTTCAAAAGGGACTCATCTTCTGATGAAGAAATGGAAATCTTACTTTGTCAATTTTTGGCAATGTCATTTTCACTTTTGGTCTCAACCCTGTAGGATCCACATAAACCAATTCTCAAATTTTTCTTTCTATTTTCTGGGTTATCTTTCAAATGTACCAATAAATCTTTCAGCAGTAAAGAGTCAAATGCTAGAGAATTCCTTTTTAATAGATACTGTTACTAAAAAATTCGAAACTATAGTTCCAATTATTCCTATGATTGGATCATTGTCAAAAGCTAAATTTTGTAACGTATCGGGGAATCCTATTAGTAAGCCAGTTTGGGCCGATTTGTCAGATTCTGATATTATTGATCGATTTGGTCGGATATGTAGAAATCTTTCTCATTATTACAGTGGGTCTTCAAAAAAACAGAGTTTGTATCGAATAAAGTATATACTTCGACTTTCATGTGCTAGAACTTTGGCCCGTAAACATAAAAGTACGGTACGCGCTTTTTTGCAAAGATTAGGTTCAGAATTTTTAGAAGAATTCTTTACGGAAGAAGAAAAAGTCCTTTCTTTAATCTTACCAAGAATTTCTTATCCTTTACATAAGTTATATAGAGAACGCATTTGGTATTTGGATATTATTCGTATAAATAACTTGGTGAATCATTTATGATTCATTGGTCATGAGACCATGTAAATGAAATAGAATAGAAACTCAAATTCTCAAGAGAGAAAAAAATGTCAGTCATTTTCATTCTGAAATGCTCATGCAGTAATGGTTGAATCAACTGAGTATTCAAGTTTCTTAGACTTTCTTTTCGGGATCTAATCTAAGTTTTAGATGTATACATAGGGAAAGTCGTGTGCAATGAAAACTGCAAGCGCGG
>293339157; Anchomanes difformis voucher P.C. Boyce et al. Ar30 (SAR) trnK gene, partial sequence; and maturase K (matK) gene, partial cds; chloroplast
CTCTTTCAAGAGTATATTTACGCACTTGCTCATGATCATGGTTTAAATGTAAATGGATCAATTTTTTATGAACCCGCAGAAATTTCAGGTTATGACAATAAATTTAGCTCATTACTTGTGAAACGTTTAATTACTCGAATGTACCAACAGAATTATTTAATCAATTCTGTTAATGATTCTAACCAAAATAGATTCGTTGGGCACAACAAGAATTTTTATTCTCAAATGATATCAGAGGGTTTTGCTGCCATTGTGGAAATTCCTTTCTCGCTGCGATTAGCATCCTCCCTCGAAGAAAAAAAAGAAATACCCAAATCTCAGAATTTACGATCTATTCATTCAATATTTCCATTTTTTGAGGACAAATTATCACATTTAAATTATGTATCAGATATACTAATACCCTATCCTGTCCATCTAGAAATCTTGGTTCAAATTCTACAATGCTGGATACAAGATGTTCCCTCTTTACATTTATTACGATTCTTTTTTCACGAATATCATAATTGGAATAATCTCATTACTCAAAAGAAATCTAGTTATGGTTTTTCAAAAGAGAATCCAAGACTATTTTGGTTCCTATATAATTCTTATGTAGTTGAATGTGAATCTATATTAGTTTTTCTCCGTAAACAATCCTCTTATTTACGATCAACATCTTCTGGACCCTTTCTTGAGCGAACACATTTCTATGAAAAAATAGGACAACATCTTATAGTACTTTGTTGTAATGATTTTCAGAAAACCCTATGGTTGTTCAAGGACCCTTTCATGCATTATGTTAGATATCAAGGAAAATCTATTTTGGCTTCAAAAAGGACTCATCTTCTGATGAAGAAATGGAAATCTTACTTTGTCAATTTTTGGCAATGTCATTTTCACTTTTGGTCTCAACCCTGTAGGATCCACATAAACCAATTCTCAAATTTTTCTTTCTATTTTCTGGGTTATCTTTCAAATGTACCAATAAATCCTTCAGCAGTAAAGAGTCAAATGCTAGAGAATTCCTTTTTAATAGATACTGTTACTAAAAAATTCGAAACTATAGTTCCAATTATTCCTATGATTGGATCATTGTCAAAAGCTAAATTTTGTAACGTATCGGGGAATCCTATTAGTAAGCCAGTTTGGGCCGATTTGTCAGATTCTGATATTATTGATCGATTTGGTCGGATATGTAGAAATCTTTCTCATTATTACAGTGGGTCTTCAAAAAAACAGAGTTTGTATCGAATAAAGTATATACTTCGACTTTCATGTGCTAGAACTTTGGCCCGTAAACATAAAAGTACGGTACGCGCTTTTTTGCAAAGATTAGGTTCAGAATTTTTAGAAGAATTCTTTACGGAAGAAGAAAAAGTCCTTTCTTTAATCTTACCAAGAATTTCTTATCCTTTACATAAGTTATATAGAGAACGCATTTGGTATTTGGATATTATTCGTATAAATGACTTGGTGAATCATTTATGA
>11527526; Hydrocharis dubia chloroplast matK DNA for maturase, partial cds
ATGTATGAACAGAATTATTTGATTAATCCCTTTGATGATTCTAACCAAAATCGATTTGTAAATCTTTTTTTTTCTGAAATGATATCGGGAGGGGTTGGGGTTATTGTAGAAATTCCTTTCTCCCTTCTTCAAGAAAAAAAAGAAATAGCAAAATATCAGAATTTACGATCTATTCATTCGATATTTCCTTTTTTAGAGGACAAATTTTCACATTTAAATTATGTGTCAGATATAGTAATACCCTATCCTATTCATCTCGAAATTTTGATTCAAATTCTACAATCCTGGATCAAAGATGTTTCCTCTTTGCATTTATTGCGATTTTTTCTATATGAATATCAGAGTTTCATTACTCTGAAGAAAGGGATCTCTCCTTTTTCAAAAGACAATCAAAGACTATTTCGGTTCCTATATAATTCTTATGTATTCGAATATGAATTAGTATTTTGTTTTCTCCGTAGACATTCCTCTTATTTACTAGCAACATCTTCTGGAGATTTTATTGAGCGAACACATTTCTATGGAAAAATCGAGTATCTTGTAGTAGTTTGTCGTAATGATTTTCAGAAACCCTTAGAGTTGTGCAAAGATCCTTGCATGCATTATGTTCGATATCAAGGAAAATCCATTCTCGCTTCAAAGGGAACCTATCTTTTGATGAAGAAATGGAAATGTTACCTTGTCCATTTTTGGGAATGTTATTTTGACTTTTGGTCTCAACCATATAGGATTTATATAAACTCATTATCAAATAATTCTTTCGATTTTTTGGGTTATTTTTCAAGCATATTAATAAATTCTTTGGCAGTAAGAAGTAAAATGCTAGAGCATTCATTTCTAATAGACACTGTTACTAAGAAGTTGGATACTCTAGTCCCAGTTATTCCTCTCATTAGGTCGTTGTCGAAAGCGAAATTTTGTAATGTATCTGGACATCCTATAAGTAAGCCAATTTGGACGGATTTATCCGATTCTGATATTATTGATCGATTTGGTCGGATATGTAGAAATCTTTCGCATTATTATAGCGGATCCTCAAAGAAACAGAGTTTGTATCGAATGAAGTATATACTTCGATTTTCATGTGCTAGAACCTTGGCTCGTAAACATAAAACTACAGTACGCGCTTTTTTGCAAAGATTGGGTTCAAGGTTTTTAGAAGAATTCTTGACGGAAGAAGAAAGTGCACTTTCTTTGGTGTTACCAAAGACCTCTTTTCCCTCACACGGGTCATACGGAGAACGTATTTGGTATTTGGATATTATACGTATCAATGAC
>58014160; Apalanthe granatensis maturase K (matK) gene, partial cds; chloroplast
ATGTATCAACAGAGTTATTTGATTAATTCGTTTAATGATTCTAATGTAAATCGATTTGTTGGACACAACAATAACCTTTTTTCTCAAATGATATCAGGGGGTTTTGCAGTTATTGTGGAAATTCCTTTCTCCCTGCCATTTTTTCTTGAGGAAAAAAAAGAAATACCAAAATATCAGAATTTACGATCTATTCATTCGATATTTCCTTTTTTAGAGGACAAATTTTCCCATTTAAATTATGTGTCAGATATAGTAATACCCTATCCTATTCATCTCGAAATCTTGATTCAAATTCTACAATCCTGGATAAAAGATGTTCCCTCTTTGCATTTATTGCGATTTTTTCTATATGAAAATGGGAATAGTTTCATTACTCTAAAGAAATCCATTTCCCTTTTTTCAAAAGAGAATCAAAGACTATTTCGGTTCCTATATAATTCTTACGTATCTGAATATGAATTAGTATTTTGTTTTCTCCGTAGACATTCCTCTTATTTACTATCAACATCTTCTGGAGACTTTATTGAGAGAACACATTTCTATGGAAAAATAGGACATCTTGTAGTAGTTTGTCGTAATGATTTTCAGAAAAGCTTACAGTTGTTCGAGGATCCTTGCATGCATTATGTTAGATATCAAGGAAAATCAATTCTCGCTTCAAAAGGAAGCTATCTTCTGATGAAGAAATGGAAATCTTACTTTGTCCATTTTTGGCAATCTAATTTTTACTTTTGGTCTCAACCATATAGGATTCATATAAACCAATTATCAAATAATTCTTTCGATTTTTTGGGTTATCTTTCAAGTGTATTAATAAATCCTTTGGCAGTAAGAAGTAAAATGCTAGAGTATTCATTTCTAATAGATATTGGTACTAAGAAATTCGATACTATAGTCCCAGTTATTCTTCTTATTGGCTCGTTGTCTAAAGCTAAATTTTGTAATGTATCTGGGCATCCCATTAGTAAGCCGATTTGGACTGATTTATCTGATTCTGATATTATTGATCGATTTGGTCGGATATGTAGAAATCTTTCTCATTATTATAGTGGATCCTCAAAAAAACAGAGTTTGTATCGAATGAAGTATATACTGCGACTTTCATGTGCTAGAACCTTGGCTCGTAAGCATAAAACTACAGTACGTGCTTTTTTGCAAAGATTAGGTTCAAGGTTTTTAGAAGAATTCTTTACGGAAGAAGAACAAGCTCTTTCTTTGGTCTTGCCAAACAATTCTTTTCCTTCACATGGGTCATATAGAGAACGTATTTGGTATTTGGATATTGTTCGTATCAGTGAC
>194579491; Peltandra virginica isolate A108 maturase K (matK) gene, partial cds; chloroplast
GATCTAAACAACAACACTTCCTATATCCGCTTCTCTTTCAAGAGTATATTTACGCACTTGCTCATGATCATGGTTTAAATGTAAATGGATCAATTTTTTATGAACCCGCAGAAATTTCAGGTTATGACAAAAAATTTAGCTCATTACTTGTAAAACGTTTAATTACTCGAATGTACCAACAGAATTTTTTGATCAATTCTGTTAATGATTCTAAACAAAATAGATTCGTTGGGCATAACAAGAATTTGGATTCTCAAATGATATCAGAGGGTTTTGCTGTCATTGTGGAAATTCCTTTCTCATTGCGATTAGTATCTTCCCTCGAAGCAAAAAAAGAAATACCAAAATATCAGAATTTACGATCTATTCATTCAATATTTCCATTTTTTGAGGACAAATTATCACATTTAAATTGTGTATCAGATATACTAATACCCTATCCCGTACATCTAGAAATCTTGGTTCAAATTCTACAATGCTGGATACAAGATGTTCCCTCTTTACATTTATTACGATTCTTTTTTCACGAATATCATAATTGGAATAATCTCATTACTCCAAAGAAANNNNNNNNNNNNNNNNNNNNNNNNNNNNNNNNNNNNNNNNNNNNNNNNNNNNNNNNNNNNNNNNNNNNNNNNNNNNNNNNNNNNNNNNNNNNNNNNNNNNNNNNNNNNNNNNNNNNNNNNNNNNNNNNNNNNNNNNNNNNNNNNNNTCGAACACATTTCTATGAAAAAATAGAACAACATTTCGTAGTACTTTGTTGTAATGATTTTCAGAAAACCCTATGGTTGTTCAAGGATCCTTTCATGCATTATGTTAGATATCAAGGAAAATCAATTCTGGCTTCAAAAGGGACTCACCTTCTGATGAAGAAATGGAAATCTTACTTTGTCAATTTTTGGCAATGTCATTTTCACTTTTGGTCTCAACCCAGTAGGATCCACATAAACCAATTCTCCAATTTTTCTTTCTATTTTCTGGGCTATCTTTCAAGTGTACCAATAAATCCTTCAGCGGTAAAGAGTAAAATGCTAGAGAATTCTTTTTTAATAGATACTGTTGATAAAAAATTCGAAACTATAGTTCCAATTATTCCTATGATTGGATCATTGTCAAAAGCTAAATTTTGTAACGTATCGGGGAATCCTATTAGTAAGCCAGTTTGGGCCGATTTGTCAGATTCTGATATTATTGATCGATTTGGTCGGATATGTAGAAATCTTTCTCATTATTACAGTGGGTCTTCAAAAAAACAGAGTTTGTATCGAATAAAGTATATATTTCGACTTTCCTGTGCTAGAACTTTGGCCCGTAAACATAAAAGTACGGTACGCGCTTTTTTGCAAAGATTAGGTTCAGAATTTTTAGAAGAATTCTTTACGGAAGAAGAAAAAGTTCTTTCTTTAATCTTACCAAGAATTTATTATCCTTTACATAAGTTATATAGAGAACGCATTTGGTATTTGGATATTAGTCGTATAAATGACTTGGTGAATCATTTATGATTCATTAGTCATAAGACCATGTAAATGAAATAGAATAGAAACTCAAATTCTCAAGAGAGAAAAAATGTCAGTCATTTTCATTCTGAAATGCCCATGCAGTAATGGTTGAATCAACTGAGTATTCAAGTTTCTTAGACTTTCTTTTCGGGATCTAATCTAAGTTTTAGATGTATACATAGGGAAAGTCGTGTGCAATGAAAACTGCAAGCACTTGACTTATTATACT
>209417684; Dracontium polyphyllum plastid partial trnK gene intron and matK gene for maturase K
ATGGAAGAATTAAAAGGATATTTAGAAAAAAGTAGATCTAAACAGCAACATTTCCTATATCCGCTTCTCTTTCAAGAGTATATTTACGCACTTGCTCATGATCATGGTTTAAATGTAAATGGATCAATTTTTTATGATCCCGCGGAAATTTCAGGTTATGACAATAAATCTAGCTCATTACTTGTGAAACGTTTAATTATTCGAATGTACCAACAGAATTATTTGATCAATTCTGTTAATGATTCCAACCAAAATAGATTCGTTGGGCACAACAAGAATTTTTATTCTCAAATAATATCGGAGGGTTTTGCTGTCATTGTGGAAATTCCTTTCTCGCTGCGATTAGTATCCTCCCTCGAAGAAAAAAAAGAAATACCAAAATTTCAGAATTTACGATCTATTCATTCAATATTTCCATTTTTGGAGGACAAATTATCACACATAAATTATGTATCAGATATACTAATACCCTATCCCATCCATCTAGAAATCTTGGTTCAAATTCTACAATGCTGGATACAAGATGTTCTCTCTTTACATTTATTACGATTCTTTTTTCACGAATATCATAATTGGAATAATCTCATTACTCCAAAGAAATCTAGTTATGGTTTTTCAAAAGAGAATCCAAGACTTTTTCGGTTCCTATATAACTCTTATGTAATTGAATGCGAATCCGTATTAGTTTTTCTCCGTAAACAATCCTCTTATTTACGATCAACATCTTTTGGAACTTTTCTTGAGCGAACACATTTCTATGAAAAAATAGAACATCTTGTAGTAGTTTGTTGTAATGATTTTAAGAAAACCCTATGGTTGTTCAAGGATCCTTTCATGCATTATGTTAGATATCAAGGAAAATCAATTCTGGCTTCAAAAGGGACTCATCTTCTGATGAAGAAATGGAAATCCTACCTTGTCAATTTTTGGCAATGTCATTTTCACTTTTGGTCTCAACCCTCTAGGATCCACATAAACCAATTCTCCAATTTTTCTTTCTATTTTCTGGGTTATCTTTCAAGTGTACCAATAAGTACTTCAGCGGTAAAGAGTCAAATGCTAGAGAATTCTTTTTTAATAGATACTGTTACTAAAAAATTCGAAACTATAGTTCCAATTATTCCTATGATTGGATCATTGTCAAAAGCTCAATTTTGTAACGTATCGGGGAATCCTATTAGTAAGCCAGTTTGGGCCGATTTGTCAGATTCTGATATTATTGATCGATTTGGTCGGATATGTAGAAATCTTTCTCATTATTACAGTGGGTCTTCAAAAAAACAGAGTTTGTATCGAATAAAGTATATACTTCGACTTTCATGTGCTAGAACTTTGGCCCGTAAACATAAAAGTACGGTACGCGCTTTTTTGCAAAGATTAGGTTCAGAATTTTTAGAAGAATTCTTTACGGAAGAAGAAAAAGTTCTTTCTTTAATCTTACCAAGGATTTCTTATCCTTTACATAAGTTATATAGAGAACGTATTTGGTATTTGGATATTATTCGTATAAATGACTTGGTGAATCATTTATGATTCATTGTTCATGAGACCATGTAAATGACATAGAATAGAAACCCACATTTTCAAGAGAGAAAAAAATGTCAGTCGTTCTAATTCTGAAATGCTCATGCAGTAATGGTTGAATCAACTGAGTATTCAAGTTTTTTAGACTTTCTTTTCGGGATCTAATCTAAGTTTTAGATGTATACATAGGGAAAGTCGTGTGCAATGAAAACTGCAAGC
>346328922; Leucocasia gigantea maturase K (matK) gene, partial cds; chloroplast
TTTATTACGATTCTTTTTTCACGAATATTATAATTGGAATAATCTCATTACTCCAAAGAAATCTAACTATTATGGTTTTTCGAAAGAGAATCCAAGACTTTTTTTGTTCCTATATAATTCTTATGTAGTTGAATGCGAATCCATATTTGTTTTTCTCCGTAAACAATCCTCTTATTTACGATCAACATCTTCTGGAACCTTTCTTGAGCGAACACATTTCTATGAAAAAATAGAACAACATCTCGTAGTACTTTGTTGTAATGATTTTCAGAAAACCCTATGGTTGTTCAAGGATCCTTTCATACATTATGTTAGATATCAAGGAAAATCAATTCTGGCTTCAAAAGGGACTCATCTTCTGATGAAGAAATGGAAATCTTACTTTGTCAATTTTTGGCAATGTCATTTTCACTTTTGGTCTCAACCCAGTAGGATCCACATAAGCCAATTCTCCAATTTTTCTTTCTATTTTCTGGGTTATCTTTCAAGTGTCCCAATAAATCCTTCAGCGGTAAGGAGTCAAATGCTAGAGAGTTCTTTTTTAATAGATACTGTTACTAAAAAATTCGAAACTATAGTTCCAATTATTCCAATGATTGGATCATTGTCAAAAGCTAAATTTTGTAACGTATCGGGGAATCCTATTAGTAAGCCAGTTTGGGCCGATTTGTCAGAT
>293339202; Philonotion americanum voucher Josef Bogner 2911 (M) trnK gene, partial sequence; and maturase K (matK) gene, partial cds; chloroplast
CTCTTTCAAGAGTATATTTATGCACTTGCTCATGATCATGGTTTAAATGTAAATGGATCCCATTTTTATGAACCCGCAGAAATTGCAGATTACGACAATAAATTTAGCTCATTACTTGTGAAACGTTTAATTATTCGAATGTACCAACAGAATTATTTGATCAATTCTGTTAATGATTCTAACAAAAATAGATTCGTTGGGCACAACAAGAATTTTTATTATCAAATGATATCAGAGGGTCTTGCTGTCATTGTGGAAATTCCTTTCTTACTGCGGTTAGTATCCTCCCTCGAAGAAAAAAAAGAAATACCAAAATCTCAGAATTTACGATCTATTCATTCAATATTTCCATTTTTTGAGGACAAATTATCACATTTAAATTATGTATCAGATATACTAATACCCTATCCCGTCCATCTAGAAATCTTGGTTCAAATTCTACAATGCTGGATACAAGATGTTCCCTCTTTACATTTATTACAATTATTTTTTCACGAATATCATAATTGGAATAATCTCATTACTTTAAAGAAATCTAGTTATGGTTTTTCAAAAGAGAATCCAAGACTCTTTTTATTCCTATATAATTCTTATGTAGTTGAATGCGAATCCATATTAGTTTTTCTCCGTAAACAATCCTCTTATTTACGATCAACATCTTCTGGAACCTTTCTTGAGCGAACACATTTCTATGAAAAAATAGAACAACATCTTATAGTACTTTGTTGTAATGATTTTCAGAAAACCCTATGGTTGTTCAAGGATCCTTTCATGCATTATGTTAGATATCAAGGAAAATGCATTCTGGCTTCAAAAGGGACTCATCTTCTGATGAAGAAATGGAAATCTTACTTTGTCAATTTTTGGCAATGTCATTTTCACTTTTGGTCTCAACCCTGTAGGATCCACATAAACCAATTCTCCAATTTTTCTTTCTATTTTCTGGGTTATCTTTCAAGTGTACCAATAAATCCTTCGGCGGTAAAGAGTCAAATGCTAGAGAATTCCTTTTTAATAGATACTGTTACTAAAAATTTGGAAACTATAGTTCCAATTATTCCTATGATTGGATCATTGTCAAAAGCTAAATTTTGTAACGTATCCGGAAATCCTATTAGTAAGCCAGTTTGGGCCGATTTGCCGGATTCTGATATTATTGATCGATTTGGTTGGATATGTAGAAATCTTTTTCATTATTACAGTGGGTCTTCAAAAAAACAGAGTTTGTATCGAATAAAGTATATACTTCGACTTTCATGTGCTAGAACTTTGGCCCGTAAACATAAAAGTACGGTACGCGCTTTTTTGCAAAGATTAGGTTCAGAAATTTTAGAAGAATTCTTTACGGAAGAAGAAAAAGTGCTTTCTTTAATCTTACCAAGAATTTCTTATCCTTTACATAAGTTATATAGAGAACGCATTTGGTATTTGGATATTATTCGTATGAATGACTTGGTGAATGATTTATGATTCATTGGTCATAAGACCATGTAAATGAAATAGAATAGAAAAAAAAATCTCAAGAGAGATAAAATGTCAGTCCAGTCATTTTCATTCTGAAATGCTCATGCAGTAACGGTTGAATC
>170780322; Zomicarpella amazonica maturase K (matK) gene, complete cds; chloroplast
CTGTCTCTGGTTCAAGTATAATTTAAAATGGAAGAATTCAAAGGATATTTAGAAAAAAGTAGATCTAAACAACAACACTTCCTACATCCGCTTCTCTTTCAAGAGTATATTTATGTACTTGCTCATGATCATGGTTTAAATGTAAATGGATCCATTTTTTATGAACCCGCGGAAATTTCGGGTTATGACAAAAAATTTAGCTCATTACTTGTGAAACGTTTAATTACTCGAATGTACCAACAGAATTATTTGATCAATTCTGTTAATGATTCTAACCAAAATAGATTCGTTGGGCATAACAAGAATTTTTATTCTCAAATGATATCAGAGGGGTTTGCTGTCATTGTGGAAATTCCTTTCTCGTTGCGATTAGTATACTCCCTCGAAGAAAAAAAAGAAATACCAAAATCTCAGAATTTACGATCTATTCATTCAATATTTCCATTTTTTGAGGACAAATTATCACATTTAAATTGTGTATTAGATATACTAATACCCTATCCCGTACATCTAGAAATCTTGGTTCAAATTCTACAATGCTGGATACAAGATGTTCCCTCTTTACATTTATTACGATTCTTTTTTAACGAATATCATAATTGGAATAATCTTATTACTCCAAAGAAATCTAACTATTATGGTTTTTCAAAAGAGAATCCAAGACTATTTATGTTCCTATATAATTCTTATGTAGTTGAATGCGAATCCATATTTGTTTTTCTCCGTAAACAATCCTCTTATTTACGATCAACATCTTCTGGAACCTTTCTTGAGCGAACACATTTCCATGAAAAAATAGAACAACATTTCGTAGTACTTTGTTGTAATGATTTTCAGAAAACCTTATGGTTGGTCAAGGATCCTTTCATGCATTATGTTAGATATCAAGGAAAATCAATTCTGGCTTCAAAAGGGACTCGTCTTCTGATGAAGAAATGGAAATCTTACTTTGTCAATTTTTGGCAATGTCATTTTCACTTTTGGTCTCAACCCTGTAGGATCCACATAAACCAATTCTCAAAATTTTCTTTCCATTTTCTGGGTTATCTTTCAAGTGTACCAATAAATCCTTCAGCGGTAAAGAGTCAAATGCTAGAGAATTCTTTTTTAATAGATACTGTTACTAAAAAATTGGAAACTATAGTTCCAATTATTTCTATGATTGGATCATTGTCAAAAGCTAAATTTTGTAACGTATCAGGGAATCCTATTAGTAAACCAGTTTGGGCCGATTTGTCAGATTCTGATATTATTGATCGGTTTGGTCGGATATGTCGAAATCTTTCTCATTATTACAGCGGGTCTTCAAAAAAACAAAGTTTGTATCGAATAAAGTATATACTTCGACTTTCGTGTGCTAGAACTTTGGCCCGTAAACATAAAAGTACGGTACGTGCTTTTTTGCAAAGATTAGGTTCAGAATTTTTAGAAGAATTTTTTACGGAAGAAGAAAAAGTTCTTTCTTTAATCTTACCAAGAATTTCTTATCCTTTACATAAGTTATATAGAGAACGCATTTGGTACTTAGATATTATTCGTATAAATGACTTGGTGAATCATTTATGATTCATTAGTCATAAGACCGTGTAAATGAAATAGAATAGAAACAAAAATTCTCAAGAGAGAAAAAATGTCAGTCATTTTCATTCTGAAATGCCCATGCAGTAATGGTTGAATCAACTGAGTATTCAAGTTTCTTAGACTTTCTTTTCGGGATCTAATCTAAGTTTTAGATGTATACATAGGGAAAGTCGTG
>209417710; Pseudohydrosme gabunensis plastid partial trnK gene intron and matK gene for maturase K
ATGGAAGAATTCAAAGGATATTTAGAAAAAAGTAGATCTAAACAACAACACTTCCTATATCCGTTTCTCTTTCAAGAGTATATTTACGCACTTGCTCATGATCATGGTTTAAATGTAAATGGATCCATTTTTTATGAACCCGCAGAAATTTCAGGTTATGACAATAAATTTAGCTCATTACTTGTGAAACGTTTAATTACTCGAATGTACCAACAGAATTATTTAATCAATTCTGTTAATGATTCTAACCAAAATAGATTCGTTGGGCACAACAAGAATTTTTATTCTCAAATGATATCAGAGGGTTTTGCTGCCATTGTGGAAATTCCTTTCTCGCTGCGATTAGCATCCTCCCTCGAAGAAAAAAAAGAAATACCCAAATCTCAGAATTTACGATCTATTCATTCAATATTTCCATTTTTTGAGGACAAATTATCACATTTAAATTATGTATCAGATATACTAATACCCTATCCTGTCCATCTAGAAATCTTGGTTCAAATTCTACAATGCTGGATACAAGATGTTCCCTCTTTACATTTATTACGATTCTTTTTTCACGAATATCATAATTGGAATAATCTCATTACTCAAAAGAAATCTAGTTATGGTTTTTCAAAAGAGAATCCAAGACTATTTGGGTTCCTATATAATTCTTATGTAGTTGAATGTGAATCTATATTAGTTTTTCTCCGTAAACAATCCTCTTATTTACGATCAACATCTTCTGGACCCTTTCTTGAGCGAACACATTTCTATGAAAAAATAGGACAACATCTTATAGTACTTTGTTGTAATGATTTTCAGAAAACCCTATGGTTGTTCAAGGACCCTTTCATGCATTATGTTAGATATCAAGGAAAATCTATTTTGGCTTCAAAAAGGACTCATCTTCTGATGAAGAAATGGAAATCTTACTTTGTCAATTTTTGGCAATGTCATTTTCACTTTTGGTCTCAACCCTGTAGGATCCACATAAACCAATTCTCAAATTTTTCTTTCTATTTTCTGGGTTATCTTTCAAATGTACCAATAAATCCTTCAGCAGTAAAGAGTCAAATGCTAGAGAATTCCTTTTTAATAGATACTGTTACTAAAAAATTCGAAACTATAGTTCCAATTATTCCTATGATTGGATCATTGTCAAAAGCTAAATTTTGTAACGTATCGGGGAATCCTATTAGTAAGCCAGTTTGGGCCGATTTGTCAGATTCTGATATTATTGATCGATTTGGTCGGATATGTAGAAATCTTTCTCATTATTACAGTGGGTCTTCAAAAAAACAGAGTTTGTATCGAATAAAGTATATACTTCGACTTTCATGTGCTAGAACTTTGGCCCGTAAACATAAAAGTACGGTACGCGCTTTTTTGCAAAGATTAGGTTCAGAATTTTTAGAAGAATTCTTTACGGAAGAAGAAAAAGTCCTTTCTTTAATCTTACCAAGAATTTCTTATCCTTTACATAAGTTATATAGAGAACGCATTTGGTATTTGGATATTATTCGTATAAATGACTTGGTGAATCATTTATGATTCATTGGTCATGAGACCATGTAAATGAAATAGAATAGAAACCCAAATTATCAAGAGAGAAAAAAATGTCAGTCATTTTCATTCTGAAATGCTCATGCAGTAATGGTTGAATCAACTGAGTATTCAAGTTTCTTAGACTTTCTTTTCGGGATCTAATCTAAGTTTTAGATGTATACATAGGGAAAGTCGTGTGCAATGAAAACTGCAAGCACGG
>126021154; Mangonia tweedieana voucher Goncalves 611 (UB) maturase K (matK) gene, partial cds; chloroplast
ATGGAAGATTTTNNAGGATATTTAGAAAAAAGTCGATCTAAACAACAACACTTCCTATATCCGCTTCTCTTTCAAGAGTATATTTACGCACTTGCTCATGATCATGGTTTAAATGTAAATGGGTCAATTTTTTATGAACCCGCGGGATTTTCAGGTTATGACAATAAATTTAGCTCATTACTTGTGAAACGTTTAATTACTCGAATGTACCAACAGAATTATTTGATCAATTCTGTTAATGATTCTAACAAAAATGGATTCGTTGGGCACAACAAGAGTTTTTATTCTCAAATGATATCAGAGGTTTTTGCTGTCATTGTGGAAATTCCTTTTTCGCTGCGATTAGTATCCTCCCTCGAAGAAAAAAAAGAAATACCAAAATTTCAGAATTTACGATCTATTCATTCAATATTTCCATTTTTCGAGGACAAATTATCACATTTAAATTATGTATCAGATATACTAATACCCTATCCCGTCCATCTAGAAATCTTGGTTCAAATTCTACAATGCTGGATACAAGATGTTCCCTCTTTACATTTATTACGATTCCTTTTTCACGAATATCATAATTGGAATAATCTCATTACTCCAAAAAAATCTAGTTATGGTTTTTCAAAAGAGAATCAAAGACTATTTTGGTTCCTATATAACTCTTATGTAGTTGAATGCGAATCCATATTAGTTTTTCTCCGTAAACAATCCTCTTATTTACGATCAACATCTTCTGGAACCTTTCTTGAGCGAACACATTTCTATGAAAAAATAGAACAACATCTTGTAGTACTTTGTTGTAATGATTTTCAGAAAACCCTATGGTTGTTCAAGGACCCTTTCATGCATTATGTTAGATATCAAGGAAAATCCATTCTGGCTTCAAAAGGGACTCATCTTCTGATGAAGAAATGGAAATCTTACTTTGTCAATTTTTGGCAATGTCATTTTCACTTTTGGTCTCAACCCTGTAGGATCCACATAAACGAATTCTCCAATTTTTCTTTCTACTTTCTGGGTTATCTTTCAAATGTACCAATAAAGTCTTCGGCGGTAAAGAGTCAAATGCTAGAGAATGACTTTTTAATAGATACTGTTACTAAAAAATTCGAAACTATAGTTCCAATTATTCCTATGATCGGATCATTGTCAAAAGCTAAATTTTGTAACGTATTGGGGAATCCTATTAGTAAGCCAGTTTGGGCCGATTTGTCAGATTCTGATATTATTGATCGATTTGGTCGGATATGTAGAAATCTTTCTCATTATTACAGTGGGTCTTCAAAAAAGCAGAGTTTGTATCGAATAAAGTATATACTTCGACTTTCATGTGCTAGAACTTTAGCCCGTAAACATAAAAGTACGGTACGTGCTTTTTTGCAAAGATTAGGTTCAGAATTTTTAGAAGAATTCTTTACGGAAGAAGAAAAAGTTCTTCCTTTAATCTTACCAAGAATTTCTTATCCTTTACATAAGTTATATAGAGAACGCATTTGGTATTTGGATATTATTCGTATAAATGACTTGGTGAATCACATTGGTCATGGGACCA
>209417748; Cryptocoryne lingua plastid partial trnK gene intron and matK gene for maturase K
ATGGAAGAATTAAAAGGATATTTTGAAAAAACTAGATCTAAACAACAACACTTCTTATACCCGCTTCTCTTTCAAGAGTCTATTTATTCACTTGCTCATGATCATGGTTTAAATGTAAATGGATCAAATTTTGATGAATCTGCGGAAATTTCAGATTATGACAAAAAATTTAGCTCATTACTTGTGAAACGTTTAATTACTCGAATGTACCAACAGAATTATTTGATCAATTCTGTTAATGATTCTAACAAAAATAGATTCGTTGGGCACAACAAGAATTTTTATTCTCCAATGATATCAGAGGGTCTTGCTGTCATTGTGGAAATTCCTTTCTCGCTGCGATTAATACCTTCCCTCGAAGAAAAAAAAGAAATACCAAAATCTCAGAATTTACGATCTATTCATTCAATATTTCCGTTTTTTGAGGACAAATTTTTACATTTAAATTATGTATCAGATATACTAATACCCTATTCCGTCCATCTAGAATTTTTGGTTCAAATTTTACAATGCTGGATACAAGATGTTCCCTCTTTACATTTATTACAATTATTTTTTCACGAATATCATAATTGGAAAAATCTCATTACTCTCAAAAAATCTAGTTATGGGTTTTCAAAAGAGAATCCAAGAATATATGTATTCCTATATAATTCTTATGTAGTTGAATGCGAATCCATATTAGTTTTTCTCCGTAAACAATCCTCTTATTTACGATCAACATCTTCTGGAACCTTTCTTGAGCGAACACATTTCTATGAAAAAATAGAACAACATCTTGTAGTACTTTGTTGCAATGATTTTCATAAAACCCTATGGTTATTCAAGGATCCTTTTATGCATTATGTTAGATATCAAGGAAAATCCATTCTGGCTTCAAAAGGGACTCATCTTCTGATGAAGAAATGGAAATCTTATTTTTTAAATTTTTGGCAATGTCATTTTCACTTTTGGTCTCAACCTTGTAGGATCCACATAAACCAATTCCCAAAATTTGCTTTCTATTTTCTGGGTTATCTTTTAAGTGTATCAATAAATCCTTCGGTGGTAAAGAGTCAAATGCTAGATAATTCCTTTTTAATGGATACTGTTACTAAAAAATGGGAAACTATAGTTCCAATTATTCCTATGATTGGATCATTGTCAAAAGCTAAATTTTGTAACGTATCGGGAAATCCTATTAGTAAGCCAGTTTGGGCCGATTTGCCGGATTCTGATATTATTGATCGATTTGGTTGGATATGTAGAAATATTTTTCATTATTGCAGTGGATCTTCAAAAAAACAGAATTTGTATCGAATAAAGTATATACTTCGACTTTCATGTGCTAGAACTTTGGCTCGTAAACATAAAAGTACGGTACGCGCTTTTTTGCAAAGATTAGGTTCAGAATTTTTAGAAGAATTCTTTACGGAAGAAAAAAAAGTGCTTTCTTTAATCTTACCAAGAATTTCTTATCCTTTACATAAGTTATATAGAGAACACATTTGGTATTTGGATATTATTCGTATGAATGACTTGGTAAATCATTTATGATTCATTGGTCATGAGACCGTGTAAATGAAATAGAATAGAAACAAAAATTTCGAGAGAGATAAAATGTCAGTCCAGTCATTTTCATTCTGAAATGCTCATGCAGTAATCTGAATAGTCAAGTTTTTTAGACTTTCTATTCGGGATCTAAGTTTTAGATGTATACATAGGTAAAGTCGTGTACAA
>209417686; Urospatha sagittifolia plastid partial trnK gene intron and matK gene for maturase K
ATGGAAGAATTCAAAGGATATTTAGAAAAAAGTAGATCTAAACAGCAACATTTCCTATATCCGCTTCTCTTTCAAGAGTATATTTACGCACTTGCTCATGATCATGGTTTAAATGTAAATGGACCGATTTTTTATGATCCCACGGAAATTTCAGGTTATGACAATAAATCTAGTTCATTACTTGTGAAACGTTTAATTACTCGAATGTACCAACAGAATTATTTGAGAAGTTCTGTTAATGATTCCAACCAAAATGGATTCGTTGGACACAACAAGAATTTTTATTCTCAAATGATATCAGAGGGTTTTGCTGTCATTGTGGAAATTCCTTTATCGCTGCGATTAGGATCCTCCCTCGAAGAAAAAAAAGAAATACCAAAATTTCAGAATTTACGATCTATTCATTCAATATTTCCATTTTTAGAGGACAAATTATCACACATAAATTATATATCAGATATACCAATACCCTATCCCATCCATCTAGAAATCTTGGTTCAAATTCTACAATGCTGGATACAAGATGTTCTCTCTTTACATTTATTACAATTCTTTTTTCATGAATATCATAATTGGAATAATCTCATTACTCCAAAGAAATCTAGTTATGGTTTTTCAAAAGAGAATCCAAGACTTTTTTGGTTCCTATATAATTCTTATGTAATTGAATGCGAATCCGTATTAGTTTTTCTCCGTAAACAATCCTCTTATTTACGATCAACATCTTTTGGAACTTTTCTTGAGCGAACACATTTCTATGAAAAAATAGAACATCTTGTATTAGTTTGTTGTAATGATTTTAATAAAACCCTATGGTTGTTCAAGGATCCTTTCATGCATTATGTTAGATATCAAGGAAAATCCATTCTGGCTTCAAAAGGGACTCATCTTCTGATGAAGAAATGGAAATCCTACCTTGTCAATTTTTGGCAATGTCATTTTCACTTTTGGTCTCAACCCTCTAGGATCCGCATAAACCAATTCTCCAATTTTTCTTTCTATTTTCTGGGTTATCTTTCAAGTATACCAATAAGTACTTCAGCGGTAAAGAGTCAAATGCTAGAGAATTCTTTTTTAATAGATACTGTTACTAAAAAATTCGAAACTATAGTTCCAATTATTCCTATGATTGGATCATTGTCAAAAGCTCAATTTTGTAACGTATCGGGGAATCCTATTAGTAAGCCAGTTTGGGCCAATTTGTCAGATTCTGATATTATTGATCGATTTGGTCGGATATGTAGAAATCTTTCTCATTATTACAGCGGGTCTTCAAAAAAACAGAGTTTGTATGGAATAAAGTATATACTTCGACTTTCATGTGCTAGAACTTTGGCCCGTAAACATAAAAGTACGGTACGCGCTTTTTTGCAAAGATTAGGTTCAGAGTTTTTAGAAGAATTCTTTACGGAAGAAGAAAAAGTTCTTTCTTTAATCTTACCAAGGATTTCTTATCCTTTACATAAGTTATATAGAGAAGAACGTATTTGGTATTTGGATATTATTCGTATAAATGACTTGGTGAATCATTTATGATTCATTGTTCATAAGACCGTGTAAATGACATAGAATAGAAACCCACATTTTCAAGAGAGAAAAAAATGTCAGTCGTTCTCATTCTGAAATGCTCATGCAGTAATGGTTGAATCAACTGAGTATTCAAGTTTTTTAGACTTTTTTTTCGGGATTTAATTTAAGTTTTAGATGTATACATAGGGAAAGTCGTGTGCAATGAAAACTGCAAGCACGG
>293339280; Schismatoglottis josefii voucher P.C. Boyce et al. Ar1157 (SAR) trnK gene, partial sequence; and maturase K (matK) gene, partial cds; chloroplast
CTCTTTCAAGAGTATATTTATGCATTTGCTCATGATCATGGTTTAAATGTAAATGGATCAAATTTTGATGAACCTGCGGAAATTTCAGATTATGACAATAAATTTAGCTCATTACTTGTGAAACGTTTAATTACTCGAATGTACCAACAGAATTATTTGATCAATTCTGTTAATGATTCTAACAAAAATAGATTCGTTGGGCACAACAAGAATTTTTATTCTCCAATGATATCAGAGAGTCTTGCTGTCATTGTGGAAATTCCTTTCTCGCTGCGATTAGTATCCTCCTTCGAAGAAAAAAAAGAAATACCAAAATCTCAGAATTTACGATCTATTCATTCAATATTTCCATTTTTTGAGGACAAATTATCACATTTAAATTATGTATCAGATATACTAATACCCTATCCCGTCCATCTAGAAATCTTGGTTCAAATTCTACAATGCTGGATACAAGATGTTCCTTCTTTACATTTATTACAATTCTTTTTTCACGAATATCATAATTGGAATAATCTCATTACTCTAAAGAAATCTAGTTATGGTTTTTCAAAAGAGAATCAAAGACTATTTTTATTCCTATATAATTCTTATGTAGTTGAATGCGAATCCCTATTAGTTTTTCTCCGTAAACAATCCTCTTATTTACGATCAACATCTTCTGGAACCTTTCTTGAGCGAACACATTTCTATGAAAAAATAGAACAACATCTTGTAGTACTTTGTTGTAATGATTTTCAGAAAACCCTATGGTTGTTCAAGGATCCTTTCATGCATTATGTTAGATATCAAGGAAAATCCATTCTGGCTTCAAAAGGGACTCATCTTCTGATGAAGAAATGGAAATCTTACTTTGTCAATTTTTGGCAATGTCATTTTCACTTTTGGTCTCAACCCTGTAGGATCCACATAAACCAATTCAAAAATTTTTCTTTCTATTTTCTGGGTTATCTTTCAAGTGTACCAATAAATCCTTCGGCGGTAAAGAGTCAAATGCTAGAGAATTACTTTTTAATAGATACTGTTACTCAAAATTTTGAAACTATAGTTCCAATTATTCCTATGATTGGATCATTGTCAAAAGCTAAATTTTGTAACGTATCGGGAAATCCTATTAGTAAGCCAGTTTGGGCCGATTTGCCAGATTCTGATATTATTGATCGATTTGGTTGGATATGTAGAAATCTTTTTCATTATTACAGTGGGTCTTCAAAAAAACAGAGTTTGTATCGAATAAAGTATATACTTCGACTTTCATGTGCTAGAACTTTGGCTCGTAAACATAAAAGTACGGTACGCGCTTTTTTGCAAAGATTAGGTTCAGAATTTTTAGAAGAATTCTTTACGGAAGAAGAAAAAGTTCTTTCTTTAATCTTACCAAGAATTTCTTATCCTTTACATAAGTTATATAGAGAACGCATTTGGTATTTGGATATTAGTCGTATGAATGACTTGGTGAATCATTTATGATTCATTGGTCATGAGACCATGTAAATGAAATAGAAACAAAAATCTCAAGAGAGATAAAATGTCAGTCCAGTCATTTTCATTCTGAAATGCTCATGCAGTAATGGTTGAATC
>21311148; Amorphophallus konjac trnK gene, partial intron sequence; and maturase K (matK) gene, complete cds; chloroplast genes for chloroplast products
TCCAGAAATGCTTCCTGTCTATGGTTCAAGTATTATTTAAAATGGAAGAATTAAAAGGATATTTAGAAAAAAGTAGATCGAAACAACAACACTTCCTATATCCGCTTCTCTTTCAAGAGTATATTTACGCACTTGCTCATGATCATGGTTTAAATGTAAATGGATCCCTTTTTTATGAACCCGCGGAAATTTCAGGTTATGACAAAAAATTTAGCTCATTACTTGTGAAACGTTTAATTACTCGAATGTACCAACAGAATTATTTGATCAATTCTGTTAATGATTCTAACCAAAATGGATTCGTTGGGCATAACAAGAATTTTTATTCTCAAATGATATCAGAGGGTTTTGCTGTCATTGTGGAAATTCCTTTCTCGTTGCGATTAGTATCCTCCCTCGAAGAAAAAAAAGAAATACCAAAATCTCAGAATTTACGATCTATTCATTCAATATTTCCATTTTTTGAGGACAAATTATCACATTTAAAGTGTGTATCAGATATACTAATACCCTACCCCGTACATCTAGAAATCTTGGTTCAAATTCTACAATGCTGGATACAAGATGTTCCCTCTTTACATTTATTACGATTCTTTTTTCATGAATATCATAATTGGAATAATCTCATTACTCCAAAGAAATCTAACTATTATGGTTTTTCAAAAGAGAATCCAAGGCTATTTTTGTTCCTATATAATTCTTATGTAGTTGAATGCGAATCCATATTAGTTTTTCTCCGTAAACAATCCTCTTATTTACGATCAACATCTTCTGGAACCTTTCTTGAGCGAGCACATTTCTATGAAAAAATAGAACAACATCTCGTAGTACTTTGTTGTAATGATTTTCAGAAAACCCTATGGTTGTTCAAGGATCCTTTCATGCATTATGTTAGATATCAAGGAAAATCAATTCTGGCTTCAAAAGGGACTCATCTTCTGATGAAGAAATGGAAATCTTACTTTGTCAATTTTTGGCAATGTCATTTTCACTTTTGGTCTCAACCCTGTAGGATCCACATAAACCAATTCTCAAATTTTTCTTTCTATTTTCTGGGTTATCTTTCAAGTGTACCAATAAATCCTTCAGCGGTAAAGAGTCAAATGCTAGAGAATTCTTTTTTAGTAGATACTGTTACTAAAAAATTCGAAACTATAGTTCCAATTATTCCTATGATTGGAGCATTGTCAAAAGCGAAATTTTGTAACGTATCGGGGAATCCTATTAGTAAGCCAGTTTGGGCCGATTTGTCCGATTCTGATATTATTGATCGATTTGGTCGGACATGTAGAAATCTTTCTCATTATTACAGCGGGTCTTCAAAAAAACAAAGTTTGTATCGAATAAAGTATATACTTCGACTTTCATGTGCTAGAACTTTGGCCCGTAAACATAAAAGTACAGTACGCGCCTTTTTGCAAAGATTAGGTTCAGAATTTTTAGAAGAATTCTTTACGGAAGAAGAAAAAGCTCTTTCTTTAATCTTACCAAGAATTTCTTATCCTTTACATAAGTTATATAGAGAGCGCATTTGGTATTTGGTTTGGTATTTGGATATTATTCGTATAAATGACTTGGTGAATCATTTATGATTCGTTAGTCATAAGATCATGAAAATGAAATAGAATAGAAACCCAAATTCTCAAGAGAGAAAAAAATGTCAGTCATTTTCATTCTGAAATGCCCATGCAGTAATGGTTGAATCAACTGAGTATTCAAGTTTCTTAGACTTTCTTTTCGGGATCTAATCTAAGTTTTAGATGTATACATAGGGAAAGTCGTGTGCAATGAAAACTGCAAGCACGGTTTGGGGAGGG
>209417658; Pothoidium lobbianum plastid partial trnK gene intron and matK gene for maturase K
ATGGAAGAATTCAAAGAATATTTAGAAAAAAGTAGATCTAAACAACAACACTTCCTATATCCGCTTCTCTTTCAAGAGTATATTTATGCACTTATTCATGATCGTGGTTTAAATGTAAATGGATCAATTTTTTATGAACCCACGGAAATTTCCAGTTATGACAATAAATCTAGCTCATTACTTGTGAAACGTTTAATTACTCGAATGTACCAACAGAATTATTTGATCAATTCTGTTAATGATTCTAATCAAAATAGATTCGTTGGGCACAACCAGAATTTGTATTCTCAAATGATATCAGAGGGTTTTGCTTTCATTGTGGAAATTCCGTTCTCGCTACGATTAGTACACTCCCTCGAAGAAAAAAAAAAAGAAATACCAAAATTTCAGAATTTACGATCTATTCATTCAATATTTCCATTTTTGGAGGACAAATTATCACATTTAAATTATGTATCAGATATACTAATACCCTATCCCGTCCATCTCGAAATTCTGGTTCAAATTCTACAATGCTGGATACAAGATGTTCCCTCTTTACATTTATTACGATTCTTTTTTCACGAATATCATAATTGGGATAATCTAGTTACTCCAAAGAAATCTAGTTATGGTTTTTCAAAAGAGAATCCAAGACTATTTTGGTTCTTATATAATTCTTATGTAGTTGAATACGAATCTATATTAGTTTTTTTCCGTAAACAATTCTCTTATTTACGATCAACATCTTCTGGAACCTTTATTGAGCGAACACATTTCTATGAAAAAATAGAACATCTTGTAGTAGTTTGTTGTAATGATTTTCAGAAAATTCTATGGTTATTCAAGGATCCTTTTATGCATTATGTTAGATATCAAGGAAAATCAATTCTAGCTTCAAAAGGGACTCATCTTTTGATGAATAAATGGAAATCTTACTTTGTGAATTTTTGGCAATGTCATTTTCACTTTTGGTCTCAACCCTGTAGGATCCACATAAACCAATTCCCCAGTTTTTCTTTCTATTTTCTGGGTTATCTTTCAAGTGTACAAATAAATCTTTCAGCGGTAAACAGTCAAATGCTAGCGAATTTTTTTTTAATAGATACTATTGCTAAAAAATGGGAAACTATACTTCCAATTATTCCTATGATTGGATCATTGTCGAAAGCTAAATTTTGTAACGTATCGGGGAATCCTATTAGTAAGTCAGTTTGGACCGATTTGTCAGATTCTGATATTATTGATCGATTTGGTCGGATATGTAGAAATCTTTCTCATTATTACAGTGGGTCTTCAACAAAACAACAGTTTGATCGAATAAAATATNNNNNNNGACTTTCGTGTGCTAGAACTTTGGCTCGTAAACATAAAAGTACGGTACGCGCTTTTTTGCAAAGATTAGGTTCAGATTTTTTAGAAGAATTCTTTACGGAAGAAGAAAAAGTTCTTTCTTTAATCTTACCAAGAATTTCTTATCCTTTACATTTACATAAGTTATATAGAGAACGTATTTGGTATTTGGATATTATTCGTATAAATAACTTGGTGAATCATTTATGATTCATTGGTCATGAGACCATGTAAATGAAATAGAATTGAAATCAAAATTACCAAGAGAGAAAAAATGTCAGTCATTTTCATTCTGAAATGCTCATGCAATAATGGTTGAATCAACTGAGTATTCAAGTTTTTTAGACTTTCTTTTCGGAATCTAATCTAAGTTTTAGATGTATACATAGGGAAAGTCGTGTGCAATGAAAATTGCAAGCACGA
>293339186; Phymatarum borneense voucher P.C. Boyce et al. Ar1931 (SAR) trnK gene, partial sequence; and maturase K (matK) gene, partial cds; chloroplast
CTCTTTCAAGAGTATATTTATGCACTTGCTCATGATCATGGTTTAAATGTAAATGGATCAAATTTTGATGAACCTGCGGAAATTTCAGATTATGACAATAAATTTAGCTCATTACTTGTGAAACGTTTAATTACTCGAATGTACCAACAGAATTATTTGATCAATTCTGTTAATGATTCTAACAAAAATAGATTCGTTGGGCACAACAAGAATTTTTATTCTCCAATGATATCAGAGAGTCTTGCTGTCATTGTGGAAATTCCTTTCTCGCTGCGATTAGTATCCTCCTTCGAAGAAAAAAAAGAAATACCAAAATCTCAGAATTTACGATCTATTCATTCAATATTTCCATTTTTTGAGGACAAATTATCACATTTAAATTATGTATCAGATATACTAATACCCTATCCCGTCCATCTAGAAATCTTGGTTCAAATTCTACAATGCTGGATACAAGATGTTCCTTCTTTACATTTATTACAATTCTTTTTTCACGAATATCATAATTGGAATAATCTCATTACTCTAAAGAAATCTAGTTATGGTTTTTCAAAAGAGAATCCAAGACTATTTTTATTCCTATATAATTCTTATGTAGTTGAATGCGAATCCCTATTAGTTTTTCTCCGTAAACAATCCTCTTATTTACGATCAACATCTTCTGGAACCTTTCTTGAGCGAACACATTTCTATGAAAAAATAGAACAACATCTTGTAGTACTTTGTTGTAATGATTTTCAGAAAACCCTATGGTTGTTCAAGGATCCTTTCATGCATTATGTTAGATATCAAGGAAAATCCATTCTGGCTTCAAAAGGGACTCATCTTCTGATGAAGAAATGGAAATCTTACTTTGTCAATTTTTGGCAATGTCATTTTCACTTTTGGTCTCAACCCTGTAGGATCCACATAAACCAATTCCAAAATTTTTCTTTCTATTTTCTGGGTTATCTTTCAAGTGTACCAATAAATCCTTCGGCGGTAAAGAGTCAAATGCTAGAGAATTCCTTTTTAATAGATACTGTTACTAAAAATTTTGAAACTATAGTTCCAATTATTCCTATGATTGGATCATTGTCAAAAGCTAAATTTTGTAACGTATCGGGAAATCCTATTAGTAAGCCAGTTTGGGCCGATTTGCCAGATTCTGATATTATTGATCGATTTGGTTGGATATGTAGAAATCTTTTTCATTATTACAGTGGGTCTTCAAAAAAACAGAGTTTGTATCGAATAAAGTATATACTTCGACTTTCATGTGCTAGAACTTTGGCTCGTAAACATAAAAGTACGGTACGCGCTTTTTTGCAAAGATTAGGTTCAGAATTTTTAGAAGAATTCTTTACGTTTACGGAAGAAGAAAAAGTTCTTTCTTTAATCTTACCAAGAATTTATTATCCTTTACATAAGTTATATAGAGAACGCATTTGGTATTTGGATATTAGTCGTATGAATGACTTGGTGAATCATTTATGATTCATTGGTCATGAGACCATGTAAATGAAATAGAAACAAAAATCTCAAGAGAGATAAAGAGATAAAATGTCAGTCCAGTCATTTTCATTCTGAAATGCTCATGCAGTAATGGTTGAATC
>126021132; Croatiella integrifolia voucher Croat 86435 (MO) maturase K (matK) gene, partial cds; chloroplast
ATGGAAGAATTANAAGGATATTTAGAAAAAAGTCGATCTAAACAACAACACTTCCTATATCCGCTTCTCTTTCAAGAGTATATTTACGCACTTGCTCATGATTATGGTTTTAATGGAAATGGGTCCATTTTTTATGAACCCGCGGAATTTTCAGGTTATGACAATAAATTTAGCTCATTACTTGTGAAACGTTTAATTACTCGAATGTACCAACAGAATTATTTGATCAATTCTTTTAATGATTCTAACAAAAATAGATTCGTTGGGCACAACAAGAGTTTTTATTATCAAATGATATCAGAGGTTTTTGCTGTCATTGTGGAAATTCCTTTTTCGCTGCGATTAGTATCCTCCCTCGAAGAAAAAAAAGAAATACCAAAATTTCAGAATTTACGATCTATTCATTCAATATTTCCATTTTTTGAGGACAAATTATCACATTTAAATTATGTATCAGATATACTAATACCCTATCCCGTCCATCTAGAAATCTTGGTTCAAATTCTACAATGTTGGATACATGATGTTCCCTCTTTACATTTATTACGATTCTTTTTTCACGAATATCATAATTGGAATAATCTCATTACTCCAAAAAAATCTAGTTATGGTTTTTCAAAAGAGAATCCAAGACTATTTCGGTTCCTATATAACTCTTATGTAGTTGAATGCGAATCCATATTAGTTTTTCTCCGTAAACAATCCTCTTATTTACGATCAACATCTTCTGGAACCTTTCTTGAGCGAACACATTTCTATGAAAAAATAGAACAACATCTTGTAGTACTTTGGTGGAATGATTTTCAGAAAACCCTATGGGTGTTCAAGGATCCTTTCATGCATTATGTTAGATATCAAGGAAAATCCATTCTGGGTTCAAAAGGGACTCATCTTCTGATGAAGAAATGGAAATCTTACTTTGTCAATTTTTGGCAATGTCATTTTCACTTTTGGGCTCAACCCTGTACAATCCACATAAACCAATTCTCGAATTTTTCTTTCTACTTTCTGGGTTATCTTTCAAATGTACCAATAAAGCCTTCGGCGGTAAAGAGTCAAATGCTAGAGAATGACTTTTTAATAGATACTGTTACTAAAAAATTAGAAACTATAGTTCCAATTATTCCTATGATCGGATCATTGTCAAAAGCTAAATTTTGTAACGTATCGGGGAATCCTATTAGTAAGCCAGTTTGGGCCGATTTGTCAGATTCTGATATTATTGATCGATTTGGTCGGATATGTAGAAATCTTTCTCATTATTACAGTGGGTCTTCAAAAAAGCAGAGTTTGTATCGAATAAAGTATATACTTCGACTTTCATGTGCTAGAACTTTGGCCCGTAAACATAAAAGNACGGCACGTGCTTTTTTGCAAAGATTANGTTCAGAATTTTTAGAAGAATTCTTTACGGAAGAAGAAAAAGTTCTTCCTTTAATCTTACCAAGAATTTCTTATCCTTTACATAAGNTATATAGAGAACGCATTTGGCATTTGGATATTATTCNGATAAATGACTTGGCTAATCACATTGGCCCTGAGACCC
>307635377; Posidonia kirkmanii maturase K (matK) gene, partial cds; plastid
ATACCTTGCCTTGTTCTGACCATATCGCACTATGTATCATTTTATAACGCAAGAGGGGCTTCTGGCTCTATGATTTTAAATGGAAGAATTAAAGAAATATTTAGAAAAAGATAGATATCCGCAACAACACTTCCTATACCCGCTTCTATTTCAGGAGTATATTTATGTACTTGCTCATGATCATGGTTTAAATAGATCAATTTTTTACGAATCCATGGAAATTTTAGGTTATGACAATAAATCCAGTTTACTACTTGTGAAACGTTTAATTACTCGAATGTATCAACAGAAGTATTTGATTAATTCGTTTAATGATTCTAACCAAAATATATTTGTTGGATGCAACAATCATTTTTTTTCTCAAATTATATCAGGGAGTTTTGCAGTTATTGTAGAAATTCCTTTCTCACTGCCACCCTTCCTTGATAAAAAAAAAGAAATACCAAAATCTCAAAATTTACGATCTATTCATTCGATATTTCCTTTTTTAGAGGACAAATTTTCACATTTAAATTATGTGTCAGATATACTAATACCTTATCCCATTCATCTCGAAATCTTGGTTCAAATTTTACAATCCTGGGTACAAGATATTCCCACTTTGCATTTATTGCGATTTTTTCTCTACGAATATCATAATTGGAATAGTTTCATTACTCTAAGGAAATCCATTTCTATCTTTTCAAAAGAGAATCAAAGATTCTTTCGTTTACTATATAATTATTATTTATCTGAATATGAATCCGTGTTTTGTTTTCTACGTAAACATTCCTCTTATTTACTATCAACATCCTTTGGAAACTTTATTGATCGAACACATTTCTATGGAAAAATAGAAAATCTTGCGGTAGTTTTTCGTAATGATTTTCAGAAAACCCTACGATTGCTCAGGGATCCTTTCATGCATTATGTTAGATATCAAGAAAAATCAATCCTGGCTTCAAAGGGAACTCATCTTATAATGAAGAAATGGAAATATCACCTTGTCAATTTTTGGCAATGGAATTTTTATTTTTGGTCTCAACCATATAGGATTCATATAAACCAATTATCAAATAATTCCTTCTATTTTCTGGGTTATCTTTCCAGTGTATTAATAAATCCTTTGACAGTAAAGAGTAAAATGCTAGAGTATTCTTTTCTAATAGAC
>209417696; Anaphyllopsis americana plastid partial trnK gene intron and matK gene for maturase K
ATGGAAGAATTAAAAGGATATTTAGAAAAAAGTAGATCTAAACAGCAACATTTCCTATATCCGCTTCTTCTTCAAGAGTATATTTACGCACTTGCTCATGATCATGGTTTAAATGTAAATGGATCAATTTTTTATGATCCCACGGAAATTTCAGGTTATGACAATAAATCTAGCTCATTACTTGTGAAACGTTTAATTATTCGAATGTACCAACAGAATTATTTGATCAATTCTTTTAATAATTCCAACCAAAATAGATTCGTTGGGCACAACAAGAATTTTTATTCTCAAATGATATCAGAGGGTTTTGCTGTCATTGTGGAAATTCCTTTCTCGCTGCGATTAGTATCCTCCCTCGAAGAAAAAAAAGAAATACCAAAATTTCAGAATTTACGATCTATTCATTCAATATTTCCATTTTTGGAGGACAAATTATCACACATAAATTATGTATCAGATATACTAATACCCTATCCCATCCATCTAGAAATCTTGGTTCAAATTCTACAATGCTGGATACAAGATGTTCTCTCTTTACATTTATTACGATTCTTTTTTCACGAATATCATAATTGGAATAATCTCATTACTCCAAAGAAATCTAGTTATGGTTTTTCAAAAGAGAATCCAAGACTTTTTCGATTCCTATATAATTCTTATGTAATTGAATGCGAATCCGTATTAGTTTTTCTCCTTAAACAATCCTCTTATTTACGATCAACATCTTTTGGAACTTTTCTTGAGCGAACACATTTCTATGAAAAAATAGAACATCTTGTAGTAGTTTGTTGTAATGATTTTAAGAAAACCCTATGGTTGTTCAAGGATCCTTTTATGCATTATGTTAGATATCAAGGAAAATCAATTCTGGCTTCAAAAGGGACTCATCTTCTGATGAAGAAATGGAAATCCTACCTTGTCAATTTTTGGCAATGTCATTTTCACTTTTGGTCTCAACCCTCTAGGATCCACATAAACCAATTCTCCAATTTTTCTTTTTATTTTCTGGGTTATCTTTCAAGTGTACCAATAAGTACTTCAGCGGCAAAGAGTCAAATGCTAGAGAATTCTTTTTTAATAGATACTGTTACTAAAAAATTCGAAACTATAGTTCCAATTATTCCTATGATTGGATCATTGTCAAAAGCTCAATTTTGTAACGTATCGGGGAATCCTATTAGTAAGCCAGTTTGGGCCGATTTGTCAGATTCTGATATTATTGATCGATTTGGTCGGATATGTAGAAATCTTTCTCATTATTACAGTGGGTCTTCAAAAAAACAGAGTTTGTATCGAATAAAGTATATACTTCGACTTTCATGTGCTAGAACTTTGGCCCGTAAACATAAAAGTACGGTACGCGCTTTTTTGCAAAGATTAGGTTCAGAATTTTTAGAAGAATTCTTTACGGAAGAAGAAAAAGTTCTTTCTTTAATCTTACCAAGGATTTCTTATCCTTTACATAAGTTATATAGAGAACGTATTTGGTATTTGGATATTATTCGTATAAATGACTTGGTGAATCATTTATGATTCATTGTTCATGAGACCATGTAAATGACATAGAATAGAAACCCACATTTTCAAGAGAGAAAAAAATGTCAGTCGTTCTAATTCTGAAATGCTCATGCAGTAATGGTTGAATCAACTGAGTATTCAAGTTTTTTAGACTTTCTTTTCGGGATCTAATCTAAGTTTTAGATGTATACATAGGGAAAGTCGTGTGCAATGAAAACTGCAAGCACGG
>209417656; Pedicellarum paiei plastid partial trnK gene intron and matK gene for maturase K
ATGGAAGAATTCAAAGAATATTTAGAAAAAAGTAGATCTAAACAACAACACTTCCTATATCCGCTTCTCTTTCAAGAGTATATTTATGCACTTATTCATGATCGTGGTTTAAATGTAAATGGATCAATTTTTTATGAACCCACGGAAATTTCCAGTTATGACAATAAATCTAGCTCATTACTTGTGAAACGTTTAATTACTCGAATGTACCAACAGAATTATTTGATCAATTCTGTTAATGATTCTAATCAAAATAGATTCGTCGGGCACAACCAAAATTATTATTCTCAAATGATATCAGAGGGTTTTGCTTTCATTGTGGAAATTCCGTTCTCGCTGCGATTAGTACCCTCCCTCGAAGAAAAAAAAAAAGAAATACCAAAATTTCAGAATTTACGATCTATTCATTCAATATTTCCATTTTTGGAGGACAAATTATCACATTTAAATTATGTATCAGATATACTAATACCCTATCCCGTCCATCTCGAAATTCTGGTTCAAATTCTACAATGCTGGATACAAGATGTTCCCTCTTTATATTTATTACGATTCTTTTTTCACGAATATCATAATTGGGATAATCTTGTTACTCCAAAGAAATCTAGTTATGATTTTTCAAAAGAGAATCCAAGACTATTTAGGTTCTTATATAATTCTTATGTAGTTGAGTGCGAATCTATATTAGTTTTTTTCCGTAAACAATCCTCTTATTTACGATCAACATCTTCTGGAACCTTTATTGAGCGAACACATTTCTATGAAAAAATAGAACATCTTGTAGTAGTTTGTTGTAATGATTTTCAGAAAATTCTATGGTTATTCAAAGATCCTTTTATGCATTATGTTAGATATCAAGGAAAATCAATTCTAGCTTCAAAAGGGACTCATCTTTTGATGAATAAATGGAAATCTTACTTTGTGAATTTTTGGCAATGTCATTTTCACTTTTGGTCTCAACCCTGTAGGATCCACATAAACCAATTCCCCAGTTTTTCTTTCTATTTTATGGGTTATCTTTTAAGTGTACAAATAAATCTTTCAGCGGTAAACAGTCAAATGCTAGCGAATTCTTTTTTAATAGATACTATTGCTAAAAAATGGGAAACTATACTTCCAATTATTCCTATGATTGGATCATTGTCGAAAGCTAAATTTTGTAACGTATCAGGGAATCCTATTAGTAAGCCAGTTTGGACCGATTTGTCAGATTCTGATATTATTGATCGATTTGGTCGGATATGTAGAAATCTTTCTCATTATTACAGTGGGTCTTCAACAAAACAAAGTTTGNNNNNNNNNNNNNNNNNNNNNNGACTTTCGTGTGCTAGAACTTTGGCTCGTAAACATAAAAGTACGGTACGCGCTTTTTTGCAAAGATTAGGTTCAGATTTTTTAGAAGAATTCTTTACGGAAGAAGAAAAAGTTCTTTCTTTAATCTTACCAAGAATTTATTATCCTTTACATTTACATAAGTTATATAGAGAACGTATTTGGTATTTGGATATTATTCGTATAAATAACTTGGTGAATCATTTATGATTCATTGGTCATGAGACCATGTAAATGAAATAGAATTGAAATCAAAATTACCAAGAGAGAAAAAAAAAATGTCAGTCATTTTCATTCTGAAATGCTCATGCAATAATAGTTGAATCAACTGAGTATTCAAGTTTTTTAGACTTTCTTTTCGGAATCTAATCTCAGTTTTAGATGTATACATAGGGAAAGTCGTGTGCAATGAAAATTGCAAGCCCGA
>170780320; Zomicarpa steigeriana maturase K (matK) gene, complete cds; chloroplast
CTGTCTCTGGTTCAAGTATAATTTAAAATGGAAGAATTCAAAGGATATTTAGAAAAAAGTAGATCTAAACAACAACACTTCCTATATCCGCTTCTCTTTCAAGAGTATATTTATGTACTTGCTCATGATCATGGTTTAAATGTAAATGGATCAATTTTTTATGAACCCGCGGAAATTTCGGGTTATGACAAAAAATTTAGCTCATTACTTGTGAAACGTTTAATTACTCGAATGTACCAACAGAATTATTTGATCAATTCTGTTAATGATTCTAACCAAAATGGATTCGTTGGGCATAACAAGAATTTTTATTCTCAAATGATATCAGAGGGGTTTGCTGTCATTGTGGAAATTCCTTTCTCGTTGCGATTAGTATCCTCCCTCGAAGAAAAAAAAGAAATACCAAAATCTCAGAATTTACGATCTATTCATTCAATATTTCCATTTTTTGAGGACAAATTATCACATTTAAATTGTGTATTAGATATACAAATACCCTATCCCGTACATCTAGAAATCTTGGTTCAAATTCTACAATGCTGGATACAAGATGTTCCCTCTTTACATTTATTACGATTCTTTTTTCACGAATATCATAATTGGAATAATCTTATTACTCCAAAGAAATCTAACTATTATGGTTTTTCAAAAGAGAATCCAAGACTCTTTTTGTTCCTATATAATTCTTATGTGGTTGAATGCGAATCCATATTTGTTTTTCTCCGTAAACAATCCTCTTATTTACGATCAACATCTTCTGGAACCTTTCTTGAGCGAACACATTTCCATGAAAAAATAGAACAACATCTCGTAGTACTTTGTTGTAATGATTTTCAGAAAACCCTATGGTTGCTCAAGGATCCTTTCATGCATTATGTTAGATATCAAGGAAAATCAATTCTGGCTTCAAAAGGGACTCGTCTTCTGATGAAGAAATGGAAATCTTACTTTGTCAATTTTTGGCAATGTCATTTTCACTTTTGGTCTCAACCCTGKAGGATCCACATAAACCAATTCTCAAAAATTTCTTTCCATTTTCTGGGTTATCTTTCAAGTGTACCAATAAATCCTTCAGCGGTAAAGAGTCAAATGCTAGAGAATTCTTTTTTAATAGATACTGTTACTAAAAAATTCGAAACTATAGTTCCAATTATTTCTATGATTGGATCATTGTCAAAAGCTAAATTTTGTAACGTATCAGGGAATCCTATTAGTAAACCAGTTTGGGCCGATTTGTCAGATTCTGATATTATTGATCGGTTTGGTCGGATATGTCGAAATCTTTCTCATTATTACAGCGGGTCTTCAAAAAAACAAAGTTTGTATCGAATAAAGTATATACTTCGACTTTCGTGTGCTAGAACTTTAGCCCGTAAACATAAAAGTACGGTACGTGCTTTTTTGCAAAGATTAGGTTCAGAATTTTTAGAAGAATTTTTTACGGAAGAAGAAAAAGTTCTTTCTTTAATCTTACCAAGAATTTCTTATCCTTTACATAAGTTATATAGAGTACATAAGTTATATAGAGAACGCATTTGGTACTTAGAAATTATTCGTATAAATGACTTGGTAAATCATTTATGATTCATTAGTCATAAGACCATGTAAATGAAATAGAATAGAAACAAAAATTCTCAAGAGAGAAAAAATGTCAGTCATTTTCATTCTGAAATGCCCATGCAGTAATGGKTGAATCAACTGAGTATTCAAGTTTCTTAGACTTTCTTTTCGGGATCTAATCTAAGTTTTAGATGTATACATAGGGAAAGTCGTG
>194579475; Calla palustris isolate A57 maturase K-like (matK) gene, partial sequence; chloroplast
GATCTAAACACTTCCTATATCCGCTTCTCTTTCAAGAGTATATTTACGCACTTGCTCATGATCATGGTTTAAATGTAAAAAATGGATCCATTTTTTATGAACCCTCGGAAATTTCAGGTTATAACAAAAAATTTAGCTCATTACTTGTGAAACGTTTAATTACTCGAATGTACCAACAGAATTATTTGATCAATTCTGTTAATGATTCTAATCAAAATGGATTCGTCGGACACAACAAGAATTTTTATTCTCAAATGATATCAGAGGGTTTTGCTGTCATTGTGGAAATTCCTTTCTCGCTGCGATTAGTATCCTCCCTCGAAGAAAAAAAAGAAATACCAAAATCTCAGAATTTACGATCCATTCATTCAATATTTCCATTTTTTGAGGACAAATTCTCACATTTAAATTATGTATCAGATATACTAATACCCTATCCCGTCCATCTAGAAATCTTGGTTCAAATTCTACAATGCTGGATACAGGATGTTCCCTCTTTACATTTATTACGATTCTTTTTTCACGAATATCATAATTGGAATAATCTCATTACTCCAAAGAAANNNNNNNNNNNNNNNNNNNNNNNNNNNNNNNNNNNNNNNNNNNNNNNNNNNNNNNNNNNNNNNNNNNNNNNNNNNNNNNNNNNNNNNNNNNNNNNNNNNNNNNNNNNNNNNNNNNNNNNNNNNNNNNNNNNNNNNNNNNNNNNNNNTCGAACACATTTCTATGAAAAAGTGGAACAACATCTTGTAGTACTTTGTTGTAATGATTTTCAGAAAACCCTATGGTTGTTCAAGGATCCTTTCATGCATTATGTTAGATATCAAGGAAAATCGATTCTGGCTTCAAAAGGGACTCATCTTCTGATGAAGAAATGGAAATCTTACTTTGTCAATTTTTGGCAATGTAATTTTCACTTTTGGTCTCAACCCTGTAGGATCCACATAAACCAATTCTCCAATTTTTCTTTCTATTTTCTGGGTTATCTTTCAAGTGTACCAATAAATCCTTCAACGGTAAAGAGTCAAATGCTAGAGAATTCCTTTTTAATAGATACTTTTACTAAAAAATTCGAAACTATAGTTCCAATTATTCCTATGATTGGATCATTGTCAAAAGCTAAATTTTGTAACGTATCGGGGAATCCTATTAGTAAGTCAGTTTGGGCCGATTTGTCAGATTCTGATATTATTGATCGATTTGGTCGGATATGTAGAAATCTTTCTCATTATTACAGTGGGTCTTCAAAAAAACAGAGTTTGTATCGAATAAAGTATATACTTCGACTTTCATGTGCTAGAACTTTGGCTCGTAAACATAAAAGTACGGTACGCACTTTTTTGCAAAGATTAGGTTCAGAATTTTTAGAAGAATTCTTTACGGAAGAAGAAAAAATTCTTTCTTTAATCTTACCAAGTTATATAGAGAACGCATTTGGTATTTGGATATTATTCGTATAAATGACTTGGTGAATCATTTATGATTCCTTGGTCATGAGACCATGTAAGAGAAATAGAATAGAAACAAAAATTATCAAGAGAGAAAAAAAAAATGTCAGTCATTTTAATTCTGAAATGCTCATGCAGTAATGGTTGAATCAACTTAGTATTCAAGTTTTTTAGACCGGGATCTAATCTAAGTTTTAGATGTATACATAGGGAAAGTCGTGTGCAATGAAAACTGCAAGCACTTGACTTATTATACT
>293339210; Schottariella mirifica voucher P.C. Boyce et al. Ar1615 (SAR) trnK gene, partial sequence; and maturase K (matK) gene, partial cds; chloroplast
CTCTTTCAAGAGTATATTTATGCACTTGCTCATGATCATGGTTTAAATGTAAATGGATCAAATTTTGATGAACCTGCGGAAATTTCAGATTATGACAATAAATTTAGCTCATTACTTGTGAAACGTTTAATTACTCGAATGTACCAACAGAATTATTTGATCAATTCTGTTAATGATTCTAACAAAAATAGATTCGTTGGGCACAACAAGAATTTTTATTCTCCAATGATATCAGAGAGTCTTGCTGTCATTGTGGAAATTCCTTTCTCGCTGCGATTAGTATCCTCCTTCGAAGAAAAAAAAGAAATACCAAAATCTCAGAATTTACGATCTATTCATTCAATATTTCCATTTTTTGAGGACAAATTATCACATTTAAATTATGTATCAGATATACTAATACCCTATCCCGTCCATCTAGAAATCTTGGTTCAAATTCTACAATGCTGGATACAAGATGTTCCTTCTTTCCATTTATTACAATTCTTTTTTCACGAATATCATAATTGGAATAATCTCATTACTCTAAAGAAATCTAGTTATGGTTTTTCAAAAGAGAATCCAAGACTATTTATATTCCTATATAATTCTTATGTAGTTGAATGCGAATCCCTATTAGTTTTTCTCCGTAAACAATCCTCTTATTTACGATCAACATCTTCTGGAACCTTTCTTGAGCGAACACATTTCTATGAAAAAATAGAACAACATCTTGTAGTACTTTGTTGTAATGATTTTCAGAAAACCCTATTGTTGTTCAAGGATCCTTTCATGCATTATGTTAGATATCAAGGAAAATCCATTCTGGCTTCAAAAGGGACTCATCTTCTGATGAAGAAATGGAAATCTTACTTTGTCAATTTTTGGCAATGTCATTTTCACTTTTGGTCTCAACCCTGTAGGATCCACATAAACCAATTCAAAAATTTTTCTTTCTATTTTCTGGGTTATCTTTCAAGTGTACCAATAAATCCTTGGGCGGTAAAGAGTCAAATGCTAGAGAATTCCTTTTTAATAGATACTGTTACTAAAAATTTGGAAACTATAGTTCCAATTATTCCTATGATTGGATCATTGTCAAAAGCTAAATTTTGTAACGTATCGGGAAATCCTATTAGTAAGCCAGTTTGGGCCGATTTGCCAGATTCTGATATTATTGATCGATTTGGTTGGATATGTAGAAATCTTTTTCATTATTACAGTGGGTCTTCAAAAAAACAGAGTTTGTATCGAATAAAGTATATACTTCGACTTTCATGTGCTAGAACTTTGGCTCGTAAACATAAAAGTACGGTACGCGCTTTTTTGCAAAGATTAGGTTCAGAATTTTTAGAAGAATTCTTTACGGAAGAAGAAAAAGTTCTTTCTTTAATCTTACCAAGAATTTCTTATCCTTTACATAAGTTATATAGAGAACGCATTTGGTATTTGGATATTATTCGTATGAATGACTTGGTGAATCATTTATGACTCATTGGTCATGAGACCATGTAAATGAAATAGAAACAAAAATCTCAAGAGAGATAAAATGTCAGTCCAGTCATTTTCATTCTGAAATGCTCATGCAGTAATGGTTGAATC
>21311210; Filarum manserichense trnK gene, partial intron sequence; and maturase K (matK) gene, complete cds; chloroplast genes for chloroplast products
TCCAGAAATGCTTCCTGTCTCTGGTTCAAGTATAACTTAAAATGGAAGAATTAAAAGGATATTTAGAAAAAAGTAGATCTAAACAACAACACTTCCTATATCCACTTCTCTTTCAAGAGTATATTTTTGTACTTGCTCATGATCATGGTTTAAATGTAAATGGATCAATTTTTTATGAACCCGCGGAAATTTCGGGTTATGACAAAAAATTTAGCTCATTACTTGTGAAACGTTTAATTACTCGAATGTACCAACAGAATTATTTGATCAATTCTGTTAATGATTCTAACCAAAATAGATTCGTTGGGCATAACAAGAATTTTGATTCTCAAATGATATCAGAGGGTTTTGCTGTCATTGTGGAAATTCCTTTCTCGTTGCGATTAGTATCCTCTCTCGAAGAAAAAAAAGAAATACAAAAATCTCAGAATTTACGATCTATTCATTCAATATTTCCATTTTTTGAGGACAAATTATCACATTTAATTTGTGTATTAGATATACTAATACCCTATCCCGTACATCTAGAAATCTTGGTTCAAATTCTACAATGCTGGATACAAGATGTTCCCTCTTTACATTTATTACGATTCTTTTTTCACGAATATAATAATTGGAGTAATCTTATTACTCCAAAGAAATCTAACTATTATGGTTTTTCAAAAGAGAATCCAAGACTATTTTTGTTCCTATATAATTCTTATGTAGTTGAATGCGAATCCATATTTGTTTTTCTCCGTAAACAGTCCTCTTATTTACGATCAACATCCTCTGGAACCTTTCTTGAGCGAACACATTTCCATGAAAAAATAGAACAACATCTCGTAGTACTTTGTTGTAATGATTTTCAGAAAACCCTATGGTTGTTCAAGGATCCTTTCATGCATTATGTTAGATATCAAGGAAAATCAATTCTGGCTTCAAAAGGGACTCGTTTTCTGATGAAGAAATGGAAATCTTACTTTGTCAATTTTTGGCAATGTCATTTTCACTTTTGGTCTCAATCCTGTAGGATCCACATAAACCAATTCCCCAATTTTTCTTTACATTTTCTGGGTTATCTTTCAAGTGTACCAATAAATCCTTCCGCGGTAAAGAGTCAAATGCTAGAGAATTCTTTTTTAATAGATACTGTTACTAAAAAATTCGAAACTCTAGTTCCAATTATTTCTATGATTGGATCATTGTCAAAAGCTAAATTTTGTAACGTATCGGGGAATCCTATTAGTAAACCCGTTTGGGCCGATTTGTCAGATTCTGATATTATTGATCGGTTTGGTCGGATATGTAGAAATCTTTCTCATTATTACAGCGGGTCCTCAAAAAAACAAAGTTTGTATCGAATAAAGTATATACTTCGACTTTCGTGTGCTAGAACTTTGGCTCGTAAACATAAAAGTACGGTACGCGCTTTTTTGCAAAGATTAGGTTCAGAATTTTTAGAAGAATTTTTTACGGAAGAAGAAAAAGTTCTTTCTTTAATCTTACCAAGAATTTCTTATCCTTTACATAAGTTATATAGAGAACGCATTTGGTATTTGGATATTATTCGTATAAATGACTTGGTGAATCATTTATGATATGATTTATTAGTCATAAGACCTTGTAAATGAAATAGAAACAAAAAATCTCAAGAGAGAAAAAATGTCAGTCATTTTCATTCTGAAATGCCCATGCAGTAATGGTTGAATCAACTGAGTATTCAAGTTTCTTAGACTTTCTTTTCGGGATAATCTAAGTTTTAGATGTATACATAGGGAAAGTCGTGTGAAATGAAAACTGCAAGCACGGTTTGGGGAGGGATCCTTT
>209417648; Symplocarpus foetidus plastid partial trnK gene intron and matK gene for maturase K
ATGGAAGAGTTAAAAGGATATTTAGAAAAAGAGAGATCTCGGCAACAACACTTCCTATATCCGCTTATCTTTCAAGAGTATATTTACGCACTTGCTCATGATCATGGTTTAAAGGGATCAATTTTTTACGAATCCACGGAAATTTTAGGTTATGACAATAAATCCAGCTCATTACTTGTTAAACGTTTAATTACTCGAATGTATCAACAGAATTATTTGATTAATTCCGTTAATGATTCTAACCAAAATGGATTCGTTGGGCATAACAAGAATTTTTTTTCTCAAACGCTATCAGAGGGTTTTGCAGTCATTGTGGAAATTCCCTTCTCGCTACGATTAGTATCTTCCCTCGAAGAAAAAAAAGAAATACCAAAATCTCAAAATTTACGATCTATTCATTCAATATTTCCTTTTTTAGAGGACAAATTCTCACATTTAAATTATGTGTCAGATATATTAATACCCTACCCCATTCATCTTGAAATCTTGGTTCAAATTCTACAATGCTGTATACAAGATCTTCCCTCTTTGCATTTATTGCGATTCTTTCTTCACGAATATCATAATTGGAATAGTCTCATTACTCCAAATAAATCTAGTTACATTTTTTCAAAAGAAAATCAAAGACTATTTCGGTTCCTATATAATTCTTATGTATTTGAATGGGAATCTATATTAGTTTTTCTACGTAAGCAATCCTCTTATTTACGATCAACATCTTACGGATCTTTTATTGAGCGAACACTTTTCTATGGAAAAGTGGAACATCTTTTAGTAGTTTGTCGTAATGATTTTCAGAAGACCCTATGGTTATTCAAGGATCCTTTTATGCATTATGTTAGATATCAAGGAAAATCCATTCTGGCTTCAAAAGGAACTCATCTTATGATGAAGAAATGGAAATGTCACCTTGTCAATTTTTGGCAATGTCATTTTCACTTTTGGTCTCAACCGTACAGAATCCATATAAAGCAATTCTCAACTTATTCCTTCTATTTTCTGGGCTATCTTTCAAGTGTGCTAAAAAATCCTTCCGCGGTTAGGAGTCAAATGTTAGAGAATTCTTTTTTAATAGATACTGTTACTAAAAAATTCGATATTATAGTCCCAATTATTCCTATGATTGGATCATTGTCTAAAGCTAAATTTTGTAATGTATCAGGGCATCCTATTAGTAAGCCGGTTTGGGCCGATTTGCCAGATTCTGATATTATTGATCGATTTGGTAGGATATGTAGAAATCTTTCTCATTATCACAGTGGATCCTCAAAAAAACAGAGTTTGTATCGAATAAAGTATATACTTCGACTTTCATGTGCTAGAACTTCGGCTCGTAAACATAAAAGTACGGTACGTGCTTTTTTGCAAAGATTGGGTTCAGAATTTTTAGAAGAATTCTTTACGGAAGAAGAAAAAGTGCTTTCTTTGATTTTACCAAGAACCTTTTTTCCTTTACATAGGTCATATAGAGAACGTATTTGGTATTTTGATATTATTCGTATCAATGACTTGGTGAATCATTTATGATTGGTTATGAAACTCTGTAAAAAAAATGGAATATAAATGATCTATCTATAAATGATCAAGAGATAAAAAAAAAATTCATTCATTTTTTTAATTCTGAAATGCTCATAGTGGTTGAATCAATTACGTAGTCAAGTTTATTAGACTTTCTTTTCGGGATCTAGGTTTTAGATGTATACATAGGGAAAGTCGTGTGCAATGAAAAATGCAAGCACGG
>50080141; Tofieldia divergens chloroplast matK gene for maturase, complete cds
ATGGAAGAATTAAAAGGATATTTAGGAAAATATGGATCTCGGCAACAACGCTTCTTATATCCGTTACTCTTTCAGGAGTATATTTATACACTTGCTCATGATCATGGTTTAAATGAATCGGTTTTTCACGAACCCATGGAAATTTTAGGTTATGAAAATAAATTCAGTTCAGTACTTGTGAAACGTTTAATTACTCGAATGTCTCAACAGAATTATTTGATGCATTCGGTTAATTATTTTAACCAAAATCGATTTGTTGTGCTCAACATCAACAATAATTTTTATTCTCAAAGAATATCAGAGGTTTTTGCAGTCGTTTTGGAAATTCCTTTCTCGTCGCGATTGGTGCCTTTCCTCGAAGAAAAAAAAGAAATACCAAAATCAAAGAATTTACGATCCATTCATTCAATATTTTCTTTTTTAGAGGACAAATTATTACATTTAAATTATGTGTCAGATATACAAATACCCCATCCCATCCATCTTGAAATATTGGTTCAAATTCTACAATGTCGGATACAAGATGTTCCCTCTTTACATTTATTGCGATTTTTTCTCCACGAATATCATAATTGGAATAGTCTAATTACTCCAAAGAAATCGATTTCTTCCTTTTTCAAATTAAAAGATAATCAAAGACTCTTTCGGTTCCTATATAATTCTTATGTATCTGAATATGAATTTGTATTTGTTTWTCTCCGTAAAMAATCCTCTTATCTAGGATCAAGATCTTTTGGAGCCTTTCTTGAGCGAACACATTTCTATGGAAAAATGGARCATCCTATAGTAGTGCGTTGTAATKRTTTTCAGAAGACTCTATGGTTCTTCAGGGATCCTTTCATGCATTATGTTCGATATCRAGGAAAATCAATTCTGGCTTCAAAGGGGACTCATCTTCTGATGAAGAAATGGAAATMTTACCTTGTCAATTTYTGGCAATRTTATTTTTACTTTTGGTCTCAACCATATAGGATCCATATAAATCCATTATCAAATTATTCCTTCTATTTTCTGGGCTATATTTCTAGTATACTAATAAATCTTTCGGCAGTAAGGAATCAAATGTTAGAGAATTCATTTCTAATRGATACTGTTACTAAAAAATTAGATACTCTAGTCCCAATTTTTCCTCTGATTGGAGCATTGTGCAAAGCCAAATTTTGTAACGTATCAGGGCATCCCATTAGTAAGCCGATCTGGGCAGATTTGTCAGATTCTGATATTATTGATCGATTTAGTCGAATATGTAAAAATCTTTCTCATTATCACAGCGGATCCTCAAAAAAACAGACTTTATATCGAATAAAGTATATACTTCGACTTTCATGTGCTAGAACTTTGGCTCGTAAACATAAAAGTACAGTACGCGCTTTTTTACAAAAATTAGGTTCTGGGTTTTTAGAAGAATTCTTTACGGAAGAAAAAAAAGTGCTTTCTTTTATCTTACCAAGAATTTATTTTTCTTCACATAGGTTAGATAGAGAACGTATTTGGTATTTGGATATTATTCGTATCAATGACTTGGTGAATCATTCATGATTGGTTATGAGACCA
>296033353; Dracunculus vulgaris trnK gene, partial sequence; and maturase K (matK) gene, complete cds; chloroplast
ACTGTATCGCACTATGTATCATTTGCTGATCCAAGAAATGCTTCCTGTCTCTGGTTCAAGTATAATAAAAAATGGAAGAATTAAAAGGATATTTAGAAAAGAGTAGATCTATACAACAACACTTCCTATATCCGCTTCTCTTTCAAGAGTATATTTACGCACTTGCTCATAATCATGGTTTAAATGTAAATGGGTCAATTTTTTATGAACCCCCAGATATTTCAGGTTATGACAAAAAATTTAGCTCATTACTTGTGAAACGTTTAATTACTCGAATGTACCAACACAATTTTTTGATCAATTCTGTTAATGATTCTAACCAAAATGGATTCGTTGGGCATAACAAGAATTTTTATTCTCAAACGATATCAGAGGGTTTTGCTGTCATTATGGAAATTCCTTTTTCATTGCGACTAGTATCCTCCCTCGAAGAAAAAAAAGAAATACCAAAATCTCAGAATTTACGATCTATTCATTCAATATTTCCATTTTTTGAGGACAAATTATCACATTTAAATTGTGTATCAGATATACTAATACCCTATCCCGTACATCTAGAAATCTTGGTTCAAATTCTACAATGCTGGATACAAGATGTTCCTTCTTTACATTTATTACGATTCTTTTTTCACGAATATTATAATTGGAAAAATCTCATTACTCTAAAGAAATCTAACTATTATGGTTTTTCGAAAGAGAATCCAAGACTTTTTTTGTTCCTATATAATTCTTATGTAGTTGAATGCGAATCCATATTAGTTTTTCTCCGTAAACAATCCTCTTATTTACGATCAACATCTTCTGGAACCTTTCTTGAGCGAACACATTTCTATGAAAAAATAGAACAACRTCTCGTAGTGCTTTGTTGTAATGATTTTCAGAAAACCCTATGGTTGTTCAAGGATCCTTTCATACATTATGTTAGATATCAAGGAAAATCAATTCTGGCTTTAAAAGGGACTCACCTTCTGATGAAGAAATGGAAATCTTACTTTGTCAATTTTTGGCAATGTCATTTTCACTTTTGGTCTCAACCAAGTAGGATCCACATAAGCCAATTCTCAAATTTTTCTTTATACTTTCTGGGTTATCTTTCAAGTGTCCCCAAAAATCCTTTAGCGGTAAAGAGTCAAATGCTAGAGAGTTCTTTTTTAATAGATACTGTTACTAAAAAATTCGAAACTATAGTTCCAATTATTCCAATGATTGGATCATTGTCAAAAGCTAAATTTTGTAACGTATCGGGGAATCCTATTAGTAAGCCAGTTTGGGCCGATTTGTCAGATTCTGATATTATTGATCGATTTGGTCGTATATGTAGAAATCTTTCTCATTATTACAGTGGGTCTTCAAAAAAACAAAGTTTGTATCGAATAAAGTATATACTTCGACTTTCATGCGCTAGAACTTTGGCCCGTAAACATAAAAGTACGGTACGCGCTTTTTTGCAAAGATTAGGTTCAGAATTTTTAGAGGAATTCTTTACGGAAGAAGAAAAGGCGCTTTCTTTAATCTTACCAAGAATTTCTTATCCTTTACATAAGTTATATAGAGAACGCATTTGGTATTTGGATATTATTCGTATAAATGACTTGGTGAATCATTTATGATTCATTAGTCATAAGACCATGTAAATGAAATCGAATAGAAACTCAAATTCTAAAGAGAGAAAAATGTCAGTCATTTTCATTCTGAAATGCCCATGCAGTAATGATTGAATCCACTGAGTATTCAAGTTTCTTAGACTTTCTTTTCAGGATCTAAGTTTTAGATGTATACATAGGGAAAGTCGTGTGCAATGAAAACTGCAAGCACGGTTTGGGGAGGGATCCTTTTATATAAAGAAAAATTTTCTACTCCATCCGACTAGTTC
>293339175; Bakoa lucens voucher P.C. Boyce & S.Y. Wong Ar2097 (SAR) trnK gene, partial sequence; and maturase K (matK) gene, partial cds; chloroplast
CTCTTTCAAGAGTATATTTATGCACTTGCTCATGATCATGGTTTAAATGTAAATGGATCAAATTTTGATGAACCCGCGGAAATTTCAGATTATGACAATAAATTTAGCTCATTACTTGTGAAACGTTTAATTACTCGAATGTACCAACAGAATTATTTGATCAATTCTGTTAATGATTCTAACAAAAATAGATTCGTTGGGCACAACAAGAATTTTTATTCTCCAATGATATCAGAGAGTCTTGCTGTCATTGTGGAAATTCCTTTCTCGCTGCGATTAGTATCCTCCTTCGAAGAAAAAAAAGAAATACCAAAATCTCAGAATTTACGATCTATTCATTCAATATTTCCATTTTTTGAGGACAAATTATCACATTTAAATTATGTATCAGATATACTAATACCCTATCCCGTCCATCTAGAAATCTTGGTTCAAATTCTACAATGCTGGATACAAGATGTTCCTTCTTTACATTTATTACAATTCTTTTTTCACGAATATCATAATTGGAATAATCTCATTACTCTAAAGAAATCTAGTTATGGTTTTTCAAAAGAGAATCCAAGACTATTTATATTCCTATATAATTCTTATGTAGTTGAATGCGAATCCCTATTAGTTTTTCTCCGTAAACAATCCTCTTATTTACGATCAACATCTTCTGGAACCTTTCTTGAGCGAACACATTTCTATGAAAAAATAGAACAACATCTTGTAGTACTTTGTTGTAATGATTTTCAGAAAACCCTATGGTTGTTCAAGGATCCTTTCATGCATTATGTTAGATATCAAGGAAAATCCATTCTGGCTTCAAAAGGGACTCATCTTCTGATGAAGAAATGGAAATCTTACTTTGTCAATTTTTGGCAATGTCATTTTCACTTTTGGTCTCAACCCTGTAGGATCCACATAAACCAATTCAAAAATTTTTCTTTCTATTTTCTGGGTTATCTTTCAAGTGTACCAATAAATCCTTCGGCGGTAAAGAGTCAAATGCTAGAGAATTCCTTTTTAATAGATACTGTTACTCAAAATTTTGAAACTATAGTTCCAATTATTCCTATGATTGGATCATTGTCAAAAGCTAAATTTTGTAACGTATCGGGAAATCCTATTAGTAAGCCAGTTTGGGCCGATTTGCCAGATTCTGATATTATTGATCGATTTGGTTGGATATGTAGAAATCTTTTTCATTATTACAGTGGGTCTTCAAAAAAACAGAGTTTGTATCGAATAAAGTATATACTTCGACTTTCATGTGCTAGAACTTTGGCTCGTAAACATAAAAGTACGGTACGCGCTTTTTTGCAAAGATTAGGTTCAGAATTTTTAGAAGAATTCTTTACGGAAGAAGAAAAAGTTCTTTCTTTAATCTTACCAAGAATTTCTTATCCTTTACATAAGTTATATAGAGAACGCATTTGGTATTTGGATATTAGTCGTATGAATGACTTGGTGAATCATTTATGATTCGTTGGTCATGAGACCATGTAAATGAAATAGAAACAAAAATCTCAAGAGAGATAAAATGTCAGTCCAGTCATTTTCATTCTGAAATGCTCATGCAGTAATGGTTGAATC
>209417704; Aglaonema modestum plastid partial trnK gene intron and matK gene for maturase K
ATGGAAGAATTAAAAGGATATTTAGAAAAAAGTAAATCTAAACAACAACACTTCCTATATCCGCTTCTCTTTCAAGAGTATATTTACGCACTTGCTCATGATCATGGTTTAAATGTAAATGGATCAATTTTTTATGAACCCGYGGAAATTTCAGGTTATGACAATAAATTTAGCCCATTWCTTGTGAAACGTTTAATTACTCGAATGTACCAACAGAATTATTTAATCAATTCTGTTAATGATTCTAACCAAAATAGATTCGTTGGGCACAACAAGAATTTTTATTCTCAAACGATATCAGAGGGTTTTGCTGCCATTGTGGAAATTCCTTTCTCTCTGCGATTAGCATCCTCCCTCGAAGAAAAAAAAGAAATACCAAAATCTCAGAATTTACGATCTATTCATTCAATATTTCCATTTTTTGAGGACAAATTACCACATTTAAATTATGTATCAGATATACTAATACCCTATCCTGTCCATCTAGAAATCTTGGTTCAAATTCTACAATGCTGGATACAAGATGTTCCCTCTCTACATTTATTACGATTTTTTTTTCACGAATATCATAATTGGAATAATCTCATTACCTCAAAGAAATCTAGTTATGGGTTTTCAAAAGAGAATCCAAGACTATTCCGGTTCCTATATAATTCTTATGTAGTCGAATGGGAATCTATATTAGTTTTTCTCCGTAAACAATCCTTTTATTTACGATCAACATCTTATGGACCCTTTCTTGAGCGAACACATTTCTTTGAAAAAATAGAACAACATCTTATAGTACTTTGTTGTAATGATTTTCAGAAAACCCTATGGTTGTTCAAGGATCCTTTCATGCATTATGTTAGATATCAAGGAAAATCAATTCTGGCTTTAAAAGGGACTCATCTTCTGATGAAGAAATGGAAATCTTACTTTGTCAATTTTTGGCAATGTCATTTTTACTTTTGGTCTCAACCCTGTAGGATCTACATAAACCAATTCTCAAATTTTTCTTTCTATTTTCTGGGTTATCTTTCAAATGTACCAATAAATCCTTCAGCGGTAAAGAGTCAAATGCTAGAGAATTCCTTTTTAATAGATACTGTTACTAAAAAATTCGAAACTATAGTTCCAATTATTCCTATGATTGGATCATTGTCAAAAGCTAAATTTTGTAACGTATCGGGGAATCCTATTAGTAAGCCAGTTTGGGCTGATTTGTCAGATTCTGATATTATTGATCGATTTGGTCGGATATGTAGAAATCTTTCTCATTATTACAGTGGGTCTTCAAAAAAACAGAGTTTGTATCGAATAAAGTATATACTTCGACTTTCATGTGCTAGAACTTTGGCCCGTAAACATAAAAGTACGGTACGCGCTTTTTTGCAAAGATTAGGTTCAGAATTTTTAGAAGAATTCTTTACGGAAGAAGAAAAAGTCCTTTCTTTAATCTTACCAAGAATTTCTTATCCTTTACATAATTCTTATCCTTTACATAAATTATATAGAGAACGCATTTGGTATTTGGATATTATTCGTATAAATGACTTGGTGAATCATTTATGATTCATTCGTCATGAGACCATGTAAATGAAATGGAATAGAAACAAAAATTATCAAGAGAGAAAAAAATGTCAGTCATTTTCATTCTGAAATGCTCATGCAGTAATGGTCGAATCAACTGAGTATTCAAGTTTCTTAGACTTTCTTTTCGGGATGTAATCTAAGTTTTAGATGTATACATAGGGAAAGTCGTGTGCAATGAGAACTGCAAGCACGG
>346328920; Steudnera colocasiifolia maturase K (matK) gene, partial cds; chloroplast
TTTATTACGATTCTTTTTTCACGAATATTATAATTGGAATAATCTCATTACTCCAAAGAAATCTAACTATTATGGGTTTTCGAAAGAGAATCCAAGACTTTTTTTGTTCCTATATAATTCTTATGTAGTTGAATGCGAATCCATATTAGTTTTTCTCCGTAAACAATCCTCTTATTTACAATCAACATCTTCTGGAACCTTTCTTGAGCGAACACATTTCTATGAAAAAATAGAACAACATCTCGTAGTACTTTGTTGTAATGATTTGCAGAAAACCCTATGGTTGTTCAAGGATCCTTTCATACATTATGTTAGATATCAAGGAAAATCAATTCTGGCTTCAAAAGGGACTCATCTTCTGATGAAGAAATGGAAATCTTACTTTGTCAATTTTTGGCAATGTCATTTTCACTTTTGGTCTCAACCCAGTAGGATCTACATAAGCCAATTCTCCAATTTTTCTTTCTATTTTCTGGGTTATCTTTCAAGTGTACCAATAAATCCTTCAGCGGTAAAGAGTCAAATGCTAGAGAGTTCTTTTTTAATAGATACTGTTACTAAAAAATTCGAAACTATAGTTCCAATTATTCCAATGATTGGATCATTGTCAAAAGCTAAATTTTGTAACGTATCGGGGAATCCTATTAGTAAGCCAGTTTGGACCGATTTGTCAGAT
>374251250; Halodule wrightii from India maturase K (matK) gene, partial cds; chloroplast
ATCCCATTCATCTCGAAATCTTGGTTCAAATTTTACAATCCCGGATACAAGATGTTCCTACTTTGCATTTATTGCGATTTTTTCTCTACGAATATCACAATTGGAATAATTTCATTACTCTAAGGAAATCCATTTCTCTTTTTTCAAAAGAGAATCCAAGATTCTTTCGTTTACTATATAATTATTATTTATCTGAATATGAATCTGTGTTTTGTTTTCTACGTAAACATTCCTCTTATTTACTATCAGTATCCTTTGTAGACTTTATTGATCGAACACATTTTTATGGAAAAATAGAACATCTTGCGGTAGTTTTTCGTAATGATTTTCAGAAGACCCTACGATTATTCAGGGATCCTTTCATGCATTATGTTAGATATCAAGGAAAATCAATCTTGGCTTCAAAGGGAACTCATCTTATAATGAAGAAATGGAAATATTACTTTGTAAATTTTTGGCAATGGAATTTTTATTTTTGGTCTCAACCACATAAGATTCATATAAACCAATTATCAAAGAATTCCTTATATTTTCTGGGTTATCTTTCCAGTGTATTAAGAAATCCTTTGACAGTAAATAGTAAAATGCTAGAGTATTCTTTTTTAATAGACATTTTTATTAATAAATTCGATACTATAGTTCCGATTATTCCTCTCATTGGATCTTTATCTAAAGCAAAATTTTGTAATGTATCTGGGTATCCCCTTAGTAAGCCAATTTGGACCGATTTATCTGATTCTGAGATTATTGATCGGTTTAGTCGTATATGTAGAAATCTTTCTCATTATCACAGTGGATCCTCAAAAAAACAGAGTTTGTATCGAATGAAGTATATACTTCGACTTTCTTGTGCTAGAAC
>209417650; Lemna minor plastid partial trnK gene intron and matK gene for maturase K
ATGGAAGAATTCAAAGGATATTTACAAAAAGGTGGATTTAAACAACAACACTTCCTATATCCACTTCTCTTTCAAGAGTATATTTATGCACTTGCTCACGATCATGGTTTAAATGTAAATGCATCAACTTTTAACGAACCCCCTGAAATTTCAGGTTATGGCAATAAATATAGCTCATTACTTGTGAAACGGTTAATTACTCGAATATACCAACAGAATAGTTTTATCTATTCTGTCAATAATTCTAAGCAAAATAGATTCGTTGGACACAATAAGAATTTTTATTATAAAATGATATCAGAGGGTTTTGCTATTGTTGTAGAAATTCCGTTTTCACTGCGATTAGTATCTTCTCTCAAAGAAAAAAAAGAAATAACGAAATCTCAGAATTTACGATCTATTCATTCACTATTTCCATTTTTAGAGGATAAATTTTCACATTTAAATTATGTATCAGATATACTAATACCTTATCCGGTCCATCTAGAAATATTGGTTCAAATTCTACAATGCTGGATACAAGATCTTCCCACTTTACATTTATTACGATTGATTTTTCACGACTATCACAATGGGAGTAATAGCATTCCTCCAAATAAATCTAGTTTTGGTTTTTCAAAAGATAATCCAAGACTCTATAGGTTCCTATATAATTCTTATGTAGTCGAATGCCAATCCATATTTGATTTTCTTCGTAAATCATCCTCTTATTTACGATCAACATCTTTTGGACCCCTTCTTGAGCGAACACACTTCTATGGAAAAATGAAACATATTGGAGTAACTTGTTGTAATGATTTTCAGAAAACCCTATGGTTGTTCAAGGATCCTTTCATGCATTATGTTAGGTATCAAGGAAAATGCATTATGGCTTCAAAAGGGACTCATCTTCTGATGAAGAAATGGAAATCTTACTTTGTGAATTTATGGCAATGTCATTTTCACTTTTGGTCTCAACCCAGTAGGATACACATAAACCAATTCCCCCATTTTTCTTTCTATTTATTGGGTTATCTTTCAAGTGTGCCAATAAATCCTTCATCCGCGAAGAGTCAAATGCTAGAGAATTCCTTTTTAATAGATAGCTTTACTCCAAAATTTGAAACAATGATATCAATTATTCCTATGATTGGGTCATTGGGCAAAGCTAAATTTTGTAATCTATCAGGGAATCCTATTAGCAAGCCAGCTTGGGCAGATTTGTCAGATTCTGATATTATTGATCGATTTGGTAGAATATATAGAAACCTTTCTCATTATTACAGTGGGTCTTCAAAAAAACAGAGTTTGTATCGAATAAAATATATACTTAGACTTTCCTGTGCTCGAACTTTGGCTCGTAAACATAAAAGTACAGTACGCGCTTTTTTGCAAAGATTAGGTTCAGAGTTTTTCGAAGAATTCTTTATGGAACAAGAAAAAGTGCTTTCTTTAATCTTACCAAGAACTTCTTATCCTTTACATCAGTTATCTAGAGAACCCATTTGGTATTTGGATATTATTCGTATAAATGACTTGGTAAATCATTTCGATTTATGATTCATTGGTGATAAAACAGTATAAATCAAATAGAAAAAAACTTATCAAGTAAAAAATCTTAGTCATCTTTATTCTGAAATGCTCATACAGTAGTGGTTGAATCAACTGAGTAGTCAGTTTTCTTACACTTTTCGGGATCTAATCTAAATTTTAGATGTATACATAGGGAAAGTCGTGTGCAATGAAAACTGCAAGCGCGG
>340512473; Baldellia ranunculoides maturase K (matK) gene, partial cds; chloroplast
TATCAGATATACGGATACCGTATCCTATTCATCTTGAAATTTTGATTCAAATAATACAATTCTGGATACAAGACGTTCCCTCTTTGCACTTATTGCGATTTTTTCTATACGAATATCATAATTGGAATAGTTCCATTACTCTAAAGAAATCTCTTTCTATTTTTGTAAAGGAGAATCCAAGATTCTTTTGGTTCTTATATAATTCTTATGTATCTGAATATGAATCTATATTTTGTTTTCTTCGTAAACATTCCTCTTATTTACTAGCAACATCCTATAGAAATTTGATTGAGCGAACCTCTTTTTCTGGAAAAATGGAGCATCTTGTAGAAGTTTGTTGGAATGATTTTCAGAAGAACCTACAGTTGTTCAAGGATCCCTGTATGCATTACGTTAGATATCAAGGAAAATCCATTCTCGCTTCAAAGGGAACTTATCTTCTGATGAAGAAATGGAAATGTTACCTTGTCCATTTTTGGGAACGTCACTTTTCTTTTTGGTCTCAACCATATAGGATTCATATAAACCCATTATCCGATAATTCTTTCGATTTTTGGGGTTATTTTTCAATTGTATTAAGAAATCCTTTGACAGTAAGAAGTCAAATGCTAGAGTACTCATGTCTTATAGACAATACAGTTACTAAGAAATTCGATACTCTAGTTCCGATGAGTCCTCTCATTGGATCCTTGTCGAAAGCGCAATTTTGTAATGGGTCCGGGCATCCTACTAGTAAAGCCCCTTGGACTGGTTTATCCGATTCTGATCTTATTGATCGCTTTGTTCGGATATGTAGAAATCTTTCTCATTATCATA
>209417702; Anubias barteri plastid partial trnK gene intron and matK gene for maturase K
ATGGAAGAATTAAAAGGATATTTAGAAAAAAGTACATCTAAACAACAACACTTCCTATATCCGCTTCTCTTTCAAGAGTCTATTTACGCACTTGCTCATGATCATGGTTTAAATGTAAATGGATCAATTTTTTATGAACCCGCGGAAATTTCAGGTTATGACAATAAATTTAGCTCATTACTTGTGAAACGTTTAATTACTCGAATGTACCAACAGAATTATTTGATCAATTCTGTTAATAATTCTAACCAAAATAGATTCATTGGGCACAACAAGAATTTTGATTCTCAAATGATATCAGAGGGTTTTGCTGTCATTGTGGAAATTCCTTTCTCGCTGCGATTAGTATCCTCCCTCGAAGAAAAAAAAGAAATACCAAAATCTCAGAATTTACGATCTATTCATTCAATATTTCCATTTTTTGAGGACAAATTATCACATTTAAATTATGTATCAGATATACTAATACCCTATCCCGTCCATCTAGAAATCTTGGTTCAAATTATACAATGCTGGATACAAGATGTTCCCTCTTTACATTTATTACGATTCTTTTTTCACGAATATCATAATTGGAATAATCTCATTACTCCAAAGAAATCTAGTTATGGTTTTTCAAAAGAGAATCCAAGACTATTTCGGTTCCTATATAATTCTTATGTAGTTGAATGCGAATCCATATTCGTTTTTCTCCGTAAACAATCCTCTTATTTACGATCAACATCTTCTGGAACCTTTCTTGAGCGAACCCATTTCTATGAAAAAATAGAACAACATCTTGTAGTACTTTGTTGTAATGATTTTCAGAAAACCCTATGGTTGTTCAAAGATCCTTTCATGCATTATGTTAGATATCAAGGAAAATCAATTCTGGCTTCAAAAGGGACTCATCTTCTTATGAAGAAATGGAAATCTTACTTTGTCAATTTTTGGCAATGTCATTTTCACTTTTGGTCTCAACCCTGTAGGATCCACATAAACCAATTCTCGAATTTTTCTTTCTATTTTCTGGGTTATCTTTCAAGTGTGCCAATAAATCCTTCAGCGGTAAAAAGTCAAATGCTAGAGAATTCTTTTTTAATAGATACTGTTACTAAAAAATTCGAAACTATAGTTCCAATTATTCCTATGATTGGATCATTGTCAAAAGCTAAATTTTGTAACGTATCGGGAAATCCTATTAGTAAGCCAGTTTGGGCCGATTTGTCAGATTCTGATATTATTGATCGATTTGGTCGGATATGTAGAAATCTTTCTCATTATTACAGTGGGTCTTCAAAAAAACAGAGTTTGTATCGAATAAAGTATATACTTCGACTTTCATGTGCTAGAACTTTGGCCTGTAAACATAAAAGTACGGTACGCGCTTTTTTGCCAAGATTAGGTTCAGAATTTTTAGAAGAATTCTTTACGGAAGAAGAAAAAGTTCTTTCTTTAATCTTACCACCAAGAATTTCTTATCCTTTACATAAGTTATATAGAGAACGCATTTGGTATTTGGATATTATTCGTATAAATGACTTGGTGAATCATTTATGATTCATTGGTCATGAGACCATGTAAATGAAATAGAATAGAAACCAAAATTCTCAAGAGAGAAAAAAATGTCAGTCATTTTCATTCTGAAATGCTCATGCAGTAATGGTTGAATCAACTGAGTATTCAAGTTTCTTAGACTTTTTTTTCGGGATCTAATCTAAGTTTTAGATGTATACATAGGGAAAGTCGTGTGCAATGAAAACTGCAAGCAC
>209417742; Stylochaeton bogneri plastid partial trnK gene intron and matK gene for maturase K
ATGGAAGAATTAAAAGGATATTTAGAAAAAGGTAGATCTAAACAACAACACTTCCTATATCCGCTTCTTTTTCAAGAGTATATTTACGCACTTGCTCATGATCATGGTTTAAATGTAAATGGGTCAATTTTTTATGAACCCGCGGAAATTTCAGGTTATGACAATAAATCTAGCTCATTACTTGTGAAACGTTTAATTATTCGAATGTACCAACAGAATTATTTGATCAATTCTATTAATGATTCTAACCAAAATAGATTCGTTGGGCACAACAAGAATTTTTATTCTCAAATGATATCAGAGGGTTTTGCTGTCATTGTGGAAATTCCTTTCTCGCTGCGATTAGTATCCTCCTTCGAAGAAAAAAAAGAAATACCAAAATCTCAGAATTTACGATCTATTCATTCAATATTTCTATTTTTGGAGGACAAATTATCACATTTAAATTATGTATCAGATATACTAATACCCTATCCCGCTCATCTAGAAATCCTGGTTCAAATTCTACAATGCTGGATACAAGATGTTCCCTCTTTACATTTATTACGATTCCTTTTTCACGAATATCATAATTGGAATAATCTCATTACTCCAAAGAAATCTAGTTATGGTTTCTCAAAAGAGAATCCAAGACTCTTTTTGTTCCTATATAATTCTTATGTAGTTGAATGCGAATCCCTATTAGTTTTTCTCCGTAAACAATCCTCTTATTTACGATCAACATCTTCTGGAACCTTTATTGAGCGAACACATTTCTATGAAAAAATAGAACAACATCTTGTAGTAGTTTGTTGTAATGATTTTTATAAAACCCCATGGTTGTTCAAGGATCCTTTCATGCATTATATTAGATATCAAGGAAAATCAATTCTGGCTTCAAAAGGGACTTATCTTCTTATGAAGAAATGGAAATCCTACTTTGTCAATTTTTGGCAATGTCATTTTCGCTTTTGGTCTCAACCCTGTAGGATCTACATAAACCAATTCTCCAATTTTTCTTTCTATTTTTGGGGTTATCTTTCAAGTGTACCAAAAAATCCTTCAGCGGTAAAGAGTCAAATGCTAGAGAATTCTTTTTTAATAGATACTGTTACTAAAAAATTCGAAACTATAGTTCCAATTATTCCTATGATTGGATCATTGTCAAAAGCTAAATTTTGTAATGTATCGGGGAATCCTATTAGTAAGCCAGTTTGGGCCGATTTGTCAGATTCTGATATTATTGATCGATTTGGTCGGATATGTAGAAATCTTTCTCATTATTACAGTGGGTCTTCAAAAAAACAGAGTTTGTATCGAATAAAGTATATACTTCGACTTTCATGTGCTAGAACTTTGGCCCGTAAACATAAAAGTACGGTACGCGCTTTTTTGCAAAGATTAGGTTCAGAATTTTTAGAAGAATTCTTTACGGAAGAAGAAAAAGTTCTTTCTTTAATCTTGCCAAGAATTTCTTATCCTTTGCATAAGTTATATAGAGAACGTATTTGGTATTTGGATATTATTCGTATAAATGACTTGGTGAATCATTTATGATTCATTTGTCATGAGACTATGTAAATGAAATAGAATATAAACCCCAATTCTCAAGAGAGAAAAAAGAAAATGTCAGTCATTCTGAAATGCTCATGCAGTAATGGTTGAATCAACTGAGTAGTCAAGTTTCTTAGACTTTCGTTTTGGGATCTAAGTTTTAGATGTATACATAGGGAAAGTCGTGTGCAATGAAAAAAGCAAG
>10862961; Zantedeschia aethiopica chloroplast matK gene for maturase, complete cds
ATGGAAGAATTAAAAGGATATTTAGAAAAAAGTCAATCTAAACAACAACACTTCCTATATCCGCTACTCTTTCTAGAGTATATTTATGCACTTGCTCATGATCATGGTTTAAATGTAAATGGATCAATTTTTTATGAACCCGCGGAAATGTCAGGTTATGACAATAAATTTAGCTCATTACTTGTGAAACGTTTAATTACTCGAATGTACCAACAGAATTTTTTGATAAATTCTGTTAATGATTCTAATCAAAATAGATTCGTTGGGCACAACAAGAATTTTTATTCTCAAATGATATCAGAGGGTTTTGCTGTCATTGTGGAAATTCCTTTCTCGCTGCGATTAGTATCCTCCCTCGAGGAAAAAAAAGAAATACCAAAATCTCAGAATTTACGATCTATTCATTCAATATTTCCATTTTTTGAGGACAAATTATCACATTTAAATTATGTATCAGATATACTAATACCCTATCCTGTCCATCTAAAAATCTTGGTTCAAATTTTACAATGCTGGATACAAGATGTTCCTTCTTTACATTTATTACGATTCTTTTTTCACGAATATCATAATTGGAATAATATCATTACTCCAAAAAAATCTAGTTATGGTTTTTCAAAAGAGAATCCAAGACTATTTAGGTTTCTATATAATTCTTATGTAGTTGAATGCGAATCCATATTAGTTTTTCTCCGTAAACAATCGTCTTATTTACGATCAACATCTTCCGGAACCTTTCTTGAGCGAACACATTTCTATGAAAAAATAGAACAACAACATCTTGTAGTACTTTGTTATAATGATTTTCAGAAAATCCTATGGTTGTTCAAGGATCCTTTCATGCATTATGTTAGATATCAAGGAAAATCAATTCTGGCTTCAAAAGGGACTCATTTTCTGATGAAGAAATGGAAATCTTACTTTGTCAATTTTTGGCAATGTCATTTTCACTTTTGGTCTCAACCCCGTAGGATCCACATAAACCAATTCTCAAAATTTTCTTTCTATTTTCTGGGTTATCTTTCAAATGTACCAATAAACCCTTCAGCAGTAAAGAGTCAAATGCTAGAGAATTCCTTTTTAATAGATACTGTTACTAAAAAATTCGAAACTATAGTTCCAATTGTTCCTATGATTGGATCATTGTCAAAAGCTAAATTTTGTAACGTATTAGGGAATCCTATTAGTAAGCCAGTTTGGGCTGATTTGTTAGATTCTGACATTATTGATCGATTTGGTCGGATATGTAGAAATCTTTCTCATTATTACAGTGGGTCTTCAAAAAAACAGAGTTTGTATCGAATAAAGTATATACTTCGACTTTCATGTGCTAGAACTTTGGCCCGTAAACATAAAAGTACGGTACGCGCTTTTATGCAAAGATTAGGTTCAGAATTTTTAGAAGAATTCTTTACGGAAGAAGAAAAAGTTATTTCTTTAGCTTTACCAAGAATTTCTTATCCCTTACATAAGTTATATAGAGAACGCATTTGGTATTNGGATATTATTCGTATAAATGACTTGGTGAATCATTTATGATTCATTGGTCATGATACTA
>270155901; Syngonium podophyllum voucher S.B. Davis 0922 (FLAS) maturase K (matK) gene, partial cds; chloroplast
ATTTAAATTGTGTATTAGATATACTAATACCCTATCCCGTACATCTAGAAATCTTGGTTCAAATTCTACAATGCTGGATACAAGATGTTCCCTCTTTACATTTATTACGATTCTTTTTTCACGAATATCATAATTGGAATAATCTTATTACTCCAAAGAAATCTAACTATTATGGTTTTTCAAAAGAGAATCCAAGACTATTTTTGTTCCTATATAATTCTTATGTAGTTGAATGCGAATCCATATTAGTTTTTCTCCGTAAACAATCCTCTTATTTACGATCAACATCTTCTGGAACCTTTCTTGAGCGAACACATTTCCATGAAAAAATAGAACAACATCTCGTAGTACTTTGTTGTAATGATTTTCAGAAAACCCTATGGTTGTTCAAGGATCCTTTCATACATTATGTTAGATATCAAGGAAAATCAATTCTGGCTTCAAAAGGGACTCGTCTTCTAATGAAGAAATGGAAATCTTACTTTGTCAATTTTTGGCAATGTCATTTTCACTTTTGGTCTCAACCCTGTAGGATCCACATAAACCAATTCTCACATTTTTCTTTCCATTTTCTGGGTTATCTTTCAAGTGTACCAATAAATCCTTCAGCGGTAAAGAGTCAAATGCTAGAGAATTTTTTTTTAATAGATACTGTTACTAAAAAATTCGAAACTAGAGTTCCAATTATTTCTATGATTGGATCATTGTCAAAAGCTAAATTTTGTAACGTATCGGGGAATCCTATTAGTAAACCAGTTTGGGCCGATTTGTCAGATTCTGATATTATTGATCGATTTGGTCGGATATGTAGAAATCTTTCTCTATTA
>126021114; Cercestis mirabilis voucher Goncalves 616 (UB) maturase K (matK) gene, complete cds; chloroplast
ATGGAAGACTTAAAAGGATATTTAGAAAAAAGTAGATCTCAACACTTCCTATATCCGCTTCTCTTTCAAGAGTATATTTACGCACTTGCTCATGATCATGGTTTAAATGTAAATGGATCAATTTTTTATGAACCTGCAGAAATTTCAGGTTATGACAATAAATTTAGCTCATTACTTGTGAAACGTTTAATTACTCGAATGTACCAACAGAATTATTTGATCAATTCTGTTAATGATTCTAACCAAAAAAGATTCATTGGGCACAACAAGAATTTTTATTCTCAAATGATATCAGAAGGTTTTGCTGTCATTGTGGAAATTCCTTTCTTGCTGCGATTAGTATCCTCCCTCGAAGAAAAAAAAGGAATACCAAAATCTCAGAATTTACGATCTATTCATTCAATATTTCCATTTTTTGAGGACAAATTATCACATTTAAATTATGTATCAGATATACTAATACCCTATCCCGTCCATCTAGAAATCTTGGTTCAAATTCTACAATGCTGGATACAAGATGTTCCCTCTTTACATTTATTACGATTCTTTTTTCACGAATATCATAATTGGAAAAATCTCATTACTCCAAAGAAATCTAGTTATGGTTTTTCAAAAGAGAATCCAAGACTATTTCGGTTCCTATATAATTCTTATGTAGTTGAATGCGAATCCATATTAGTTTTTCTCCGTAAACAATCCTCTTATTTACGATCAACATTTTCTGGAACCTTTCTTGAGCGAACACATTTCTATGAAAAAATAGAACAACATCTTGTAGTACTTTGTTGTAATGATTTTCAGAAAACTCTATGGTTGTTCAAGGATCCTTTCATGCATTATGTTAGATATCAAGGAAAATTCATTCTGGCTTCAAAAGGGACTCATCTTCTGATGAAGAAATGGAAATCTTACTTTGTCAATTTTTGGCAATGTCATTTTCACTTTTGGTCTCAACCCTGTAGGATCCACATAAACCAATTCTCAAATTTTTCTTTCTATTTTCTGGGTTATCTTTCAAATGTACCAATAAATCCTTCAGCGGTAAAGAGTCAAATGCTAGAGAATTCCTTTTTAATAGATACTGTTACTAAAAAATTCGAAACTATAGTTCCAATTATTCCTATGATCGGATCATTATCAAAAGCTAAATTTTGTAACGTATCGGGGAATCCTATTAGTAAGCCAGTTTGGGCCGATTTGTCAGATTCTGATATTATTGATCGATTTGGTCGGATATGTAGAAATCTTTCTCATTATTACAGTGGATCTTCAAAAAAACAGAGTTTCTATCGAATAAAGTATATACTTCGACTTTCATGTGCTAGAACTTTGGCCCGTAAACATAAAAGTACGGTACGTGCTTTTTTGCAAAGATTAGGTTCAGAATTTTTAGAAGAATTCTTTACGGAAGAAGAAAAAGTTCTTCCTTTAATCTTACCAAGAATTTCTTATCCTTTACATAAGTTATATAGAGAACGCATTTGGTATTTGGATATTATTCGCATAAATGACTTGGTGAATCATTTATGATTCATTGGTCATGAGACCA
>126021168; Spathicarpa lanceolata voucher Goncalves 633 (UB) maturase K (matK) gene, partial cds; chloroplast
ATGGAAGAATTTNNAGGATATTTAGAAAAAAGTCGATCTAAACAACAACACTTCCTATATCCGCTTCTCTTTCAAGAGTATATTTACGCACTTGCTCATGATCATGGTTTAAATGTAAATGGGTCAATTTTTTATGAACCCGCGGAATTTTCAGGTTATTACAATAAATTTAGCTCATTACTTGTGAAACGTTTAATTACTCGAATGTACCAACAGAATTATTTGATCAATTCTGTTAATGATTCTAACAAAAATAGATTCGTTGGGCACAACAAGAGTTTTTATTCTCAAATGATATCAGAGGTTTTTGCTGTCATTGTGGAAATTCCTTTTTCGCTGCGATTAGTATCCTCCCTCGAAGAAAAAAAAGAAATACCAAAATTTCAGAATTTACGATCTATTCAGTCAATATTTCCATTTTTTGAGGACAAATTATCACATTTAAATTATGTATTAGATATACTAATACCCTATCCCGTCCATCTAGAAATCTTGGTTCAAATTCTACAATGCTGGATACATGATGTTCCCTCTTTACATTTATTACGATTCTTTTTTCACGAATATCATAATTGGAATAATCTCATTACTCCAAAAAAATCTAGTTATGGTTTTTCAAAAGAGAATCCAAGACTATTTCGGTTCCTATATAACTCTTATGTAGTTGAATGCGAATCCATATTAGTTTTTCTCCGTAAACAATCCTCTTATTTACGATCAACATCTTCTGGAACCTTTCTTGAGCGAACACATTTCTATGAAAAAATAGAACAACATCTTGTAGTACTTTGTTGGAATGATTTTCAGAAAACCCTATGGTTGTTCAAAAATCCTTTCATGCATTATGTTAGATATCAAGGAAAATCCATTTTGGCTTCAAAAGGGACTCATCTTCTGATGAAGAAATGGAAATCTTACTTTGTCAATTTTTGGCAATGTCATTTTTACTTTTGGTCTCAACCCTGTAGAATCCACATAAACCAATTCTCGAATTTTTCTTTCTACTTTCTGGGTTATCTTTCAAATGTACCAATAAAGCCTTCGGCGGTAAAGAGTCAAATGCTAGAGAATGACTTTTTAATAGATACTGTTACTAAAAAATTCGAAACTATAGTTCCAATTATTCCTATGATCGGATCATTGTCAAAAGCTAAATTTTGTAACGTATCGGGGAATCCTATTAGTAAGCCAGTTTGGGCCGGTTTGTCAGATTCTGATATTATTGATCGGTTTGGTCGGATATGTAGAAATCTTTCTCATTATTACAGTGGGTCTTCAAAAAAGCAGAGTTTCTATCGAATAAAGTATATACTTCGACTTTCATGTGCTAGAACTTTGGCCCGTAAACATAAAAGTACGGTACGTGCTTTTTTGCAAAGATTAGGTTCAGAATTTTTAGAAGAATTCTTTACGGAAGAAGAAAAAGTTCTTCCTTTAATCTTACCAAGAATTTCTTATACTTTACATAAGTTATATAGAGAACGCATTTGGTATTTGGATATTATTCGTATAAATGACTTGGTGAATCACATTGGTCATGAGACCA
>262317783; Typhonium roxburghii chloroplast matK gene for maturase K, partial cds, trnK intron, partial sequence, specimen_voucher: TI:J.Murata 19940812
TAAGCCGGTTTGGGCCGATTTGTCAGATTCTGATATTATTGATCGATTTGGTCGTATATGTCGAAATCTTTCTCATTATTACAGTGGGTCTTCAAAAAAACAAAGTTTGTATCGAATAAAGTATATACTTCGACTTTCATGCGCTAGAACTTTGGCCCGTAAACATAAAAGTACGGTACGCGCTTTTTTGCAAAGATTAGGTTCAGAATTTTTAGAAGAATTCTTTACGGAAGAAGAAAAAGTGCTTTCTTTAATCTTACCAAGAATTTCTTATCCTTTACATAAGTTATATAGAGAACGCATTTGGTATTTGGATATTATTCGTATAAATGACTTGGTGAATCATTTATGATTCATTAGTCATAAGACCATGTAAATGAAATCGAATAGAAACTCAAATTCTAAAGAGAGAAAAATGTCAGTCATTTTCATTCTGAAATGCCCATGCAGTAATGATTGAATCAACTGAGTATTCAAGTTTCTTAGACTTTCTTTTCGGGATCTAAGTTTTAGATGTATACATAGGGAAAGTCGTGTGCAATGAAAACTGCAAGCACGGTTTGGGGAGGGATCTTTTTATATAAAGAAAAATTTT
>11527532; Ottelia alismoides chloroplast matK DNA for maturase, partial cds
ATGTATCAACAGAGTTATTTGATTAATTCGTTTAATGATTCTAATCCAAATCGATTCGTTGGACGCAGCAATCATCTTTTTTCTCAAATGATATCAGGGGGGGTTGCGGTTATTGTAGAAATTCCTTTCTCCCTGCCAATTTTTCTTGAAGAAAAAAAAGAAATACAAAAATATCAGAATTTACGATCTATTCATTCGATATTCCCTTTTTTAGAGGACAAATTTTCGCATTTAAATTATGTGTCAGATATAGTAATACCCTATCCTATTCATCTCGAAATCTTGATTCAAATTCTACAATCCTGGATAAAAGATGTTCCCTCTTTGCATTTATTGCGATTTTTTCTATATGAAAATGGGAATAGTTTCATTACTCTAAAGAAATCCATTTCCCTTTTTTCAAAAGAGAATCAAAGACTATTTAGGTTCCTATATAATTCTTATGTATATGAATATGAATCAGTATTTTGTTTTCTCCGTAGACATTCCTCTTATTTACTATCAACATCTTTTGGAGACTTTATTGAGCGAACACATTTCTATGGAAAAATAGAACATCTTGTAGTAGTTTGTCGTAATGATTTTCAGAAAAGCTTACAGTTGTTCGAGGATCCTTGCATGCATTATGTTAGATATCAAGGAAAATCAATTCTCGCTTCAAAAGGAACCCATCTTCGGATGAAGAAATGGAAATGTTATCTTGTCCATTTTTGGCAATGTCATTTTTATTTTTGGTCTCAACCATATAGGATTCATATAAACCAATTATCAAATAATTCTTTCGATTTTTTGGGTTATCTTTCAAGTGTATTAATAAATCCTTTGGCAGTAAGAAGTAAAATGCTAGAGTATTCATTTCTAATAAACACAGTTACTAAGAAATTCGATACTATAGTTCCAGTTATTCCTCTCATTGGGTCGTTGTCTAAAGCTAAATTTTGTAATGTATCTGGGCATCCCATTAGTAAGCCGATTTGGACTGATTTATCCGATTCTGATATTATTGATCGATTTTGTCGGATATGTAGAAATCTTTCTCATTATTATAGTGGATCCTCAAAAAAACAGAGTTTGTATCGGATGAAGTATATACTTCGACTTTCATGTGCTAGAACCTTGGCTCGTAAGCATAAAACTACAGTACGTGCTTTTTTGCAAAGATTAGGTTCAAGGTTTTTAGAAGAATTCTTTACGGAAGAAGAACAAGTTCTTTCTTTGGTCTTGCCAAAAACTTCTTTTCCTTCACATGGGTCATATAGAGAACGTATTTGGTATTTGGATATTGTTCGTATCAATGAC
>209417750; Lagenandra ovata plastid partial trnK gene intron and matK gene for maturase K
ATGGAAGAATTAAAAGGATATTTCGAAAAAACTAGATCGAAACAACAACACTTTCTATACCCGCTTCTCTTTCAAGAGTCTATTTATTCACTTGCTCATGATCATGGTTTAAATGTAAATGGATCAAATTTTGATGAATCTGCGGAAATTTCAGATTATGACAAAAAATTTAGCTCATTACTTGTGAAACGTTTAATTACTCGAATGTACCAACAGAATTATTTGATCAATTCTGTTAATGATTCTAACAAAAATAGATTCGTTGGGCACAACAAGAATTTTTATTCTCCAATGATATCAGAGGGTCTTGCTGTCATTGTGGAAATTCCTTTCTCGCTGCGATTAATACCTTCCCTCGAAGAAAAAAAAGAAATACCAAAATCTCAGAATTTACGATCTATTCATTCAATATTTCCATTTTTTGAGGACAAATTATTATATTTAAATTATGTATCAGATATACTAATACCCTATCCCGTCCATCTAGAATTTTTGGTTCAAATTCTACAATGCTGGATACAAGATGTTCCCTCTTTACATTTATTACAATTATTTTTTCACGAATATCATAATTGGAAAAATCTCATTACTCTCAAAAAATCTAGTTATGGTTTTTCAAAAGAGAATCCAAGAATATATATATTCCTATATAATTCTTATGTAGTTGAATGCGAATCCATATTAGTTTTTCTCCGTAAACAATCCTCTTATTTACGATCAACATCTTCTGGAACCTTTCTTGAGCGAACACATTTCTATGAAAAAATAGAACAACATCTTGTAGTACTTTGTTGCAATGATTTTCAGAAAACCCTATGGTTGTTCAAGGATCCTTTTATGCATTATGTTAGATATCAAGGAAAATCCATTCTGGCTTCAAAAGGGACTCATCTTCTGATGAAGAAATGGAAATCTTACTTTTTCAATTTTTGGCAATGTCATTTTCACTTTTGGTCTCAACCTTGTAGGATCCACATAAACCAATTCCCAAAATTTTCTTTCTATTTTCTGGGTTATCTTTTAAGTGTATCAATAAATCCTTCGGCGGTAAAGAGTCAAATGCTAGAGAATTCCTTTTTAATGGATACTGTTACTAAAAAATGGGAAACTATAGTTCCAATTATTCCTATGATTGGATCATTGTCAAAAGCTAAATTTTGTAACGTATCGGGAAATCCTATTAGTAAGCCAGTTTGGGCCGATTTGCCGGATTCTGATATTATTGATCGATTTGGTTGGATATGTAGAAATCTTTTTCATTATTACAGTGGATCTTCAAAAAAACAGAATTTGTATCGAATAAAGTATATACTTCGACTTTCATGTGCTAGAACTTTGGCTCGTAAACATAAAAGTACGGTACGCGCTTTTTTGCAAAGATTAGGTTCAGAATTTTTAGAAGAATTCTTTACGGAAGAAAAAAAAGTGCTTTCTTTAATCTTACCAAGAATTTCTTATCCTTTACATAAGTTATATAGAGAACGCATTTGGTATTTGGATATTATTCGTATGAATGACTTGGTAAATCATTTATGATTCATTGGTCATGAGACCGTGTAAATGAAATAGAATAGAAACAAAAATTTCGAGAGAGATAAAATGTCAGTCCAGTCATTTTCATTCTGAAATGCTCATGCAGTAATCTGAATAGTCAAGTTTTTTAGACTTTCTTTTCGGGATCTAAGTTTTAGATGTATACATAGGGAAAGTCGTGTGCAATGAAAATTGCAAGCACGG
>296033593; Wolffiella oblonga strain 7164 maturase K (matK) gene, partial cds; chloroplast
GTTTTTTCATGACTATCACAATTGGAGTAATGACATTACTATTACTACAAATAAATCGACTTATGGTTTTTCAAAAGATAATGCAAGACTCTATAGGTTCCTATATAATTCTTATGTAGTTGAATGCGAATCCATATTTGTTTTTCTTCGCAAATCATCATCCTATTTACAATCAACATCTTTTGGACCCCTTCTTGAGCGAACACACTTCTATGGAAAAATGAAAGATATTGGAATAATTTCTTGTAATGATTTTCAGAAACCCCTAGGGTTATTCAAGGATCCTTTTATGCATTATGTTAGGTATCAAGGAAAATCTATTATCGCTTCAAGAGGGACTCATCTTCTTTTGAAGAAATGGAAATCTTACTTTCTAAATTTATGGCAATGTCATTTTCACTTTTGGTCTCAACCCAGTAGGATACACATAAACCAATTTGCACATTTTTCTTTCTATTTTTTGGGTTATCTTTCAAGTGTAGAAATGAATCCTTCTTCCATGAAGAGTCAAATGCTAGAGAATTCCTTTTTAATAGATACTGTTACTCCAAAATTTCAAACTCTGATAGCAATTATTCCGATGATTGGGTCATTGGCCAGAGCTAAATTTTGTAATCTATCGGGTAATCCTATTAGCAAGCCAGTTTGGACCGATTTGTCAGATTCTGAGATTATTGATCGATTTGGTCGACTATGTCGAAACATTTCACATTATTACAGTGGGT
>209417664; Spathiphyllum wallisii plastid partial trnK gene intron and matK gene for maturase K
ATGGAAGAATTAAAAGGATATTTAGAAAAAAGTAGATCTAAACAACAACACTTCCTATATCCGCTTCTCTTTCAAGAGTATATTTATGCACTTGTTCATGATCATGGTTTAAATGTAAATGGATCAATTTTTTATGAACCCACGGAAATTTCAGGTTATGACAATAAATCTAGCTCATTACTTGTGAAACGTTTAATTACTCGAATGTACCAACAGAATTATTTGATCAATTCTGTTAATGATTCTAATCAAAATAGATTCGTTGGGCACAACCAGAATTTTTATTCTCAAATGATATCAGAGGGTTTTGTTTTCATTGTGGAAATTCCTTTCTCACTGCGATTACTATCCTCCCTCGAAGAAAAAAAAAAAATACCAAAATCTCAGAATTTACGATCTATTCATTCAATATTTCCATTTTTAGAGGATAAATTATCACATTTAAATTATGTATCAGATATACTAATACCCTATCCTGTCCATCTAGAAATCCTGGTTCAAATTCTACAATGTTGGATACAAGATGTTCCCTCTTTACATTTATTACGATTCTTTTTTCATGAATATCATAATTGGAATAATCTCGTTACTCCAAGGAAATCTAGTTATGGTTTTTCAAAAGAGAATCCAAGACTATTTTGGTTCCTATATAATTCTTATGTAGTTGAATGCGAATCCCTATTTGTTTTTCTCCGTAAACAATCCTCTTATTTACGATCAACATCTTCTGGAACTTTTCTTGAGCGAACCCATTTCTATGGAAAAATAGAACATCTTGTAGTAGTTTGTTGTAATTGTTTTCAGAAAACCCTGTGGTTGTTCAAGGATCCTTTCATGCATTATGTTAGATATCAAGGAAAATCAATTCTAGCTTCAAAAGGGCCTCATCTTTTGATGAATAAATGGAAATCTTACTTTGTCAATTTTTGGCAATGTCATTTTCACTTTTGGTTTCAACCTTGTAGGATCCACATAAACCAATTCTCCCATTTTTCTTTCTATTTTCTGGGTTATCTTTCAAGTGTACTAATAAATCCTTCAGTAATAAAGAGTCAATTGCTAGAGCATTCTTTTTTAATAGATACTGTTGCTAAAAAATTCGAAACTATAGTTCCAATTATTCCTATGATTGGATCATTGTCGAAAGCTAAGTTTTGTAACGTATCGGGGAATCCTATTAGTAAGCCAGTTTGGGCCGATTTGTCAGATTCTGATATTATTGATCGATTTGGTCGGATATGTAGAAATCTTTCTCATTATTACAGTGGGTCTTCAACAAAACAGAGTTTGTATCGAATAAAGTATATACTTCGACTTTCATGTGCTAGAACTTTGGCTTGTAAACATAAAAGTACGGTACGCGCTTTTTTGCAAAGATTAGGTTCAGATTTTTTAGAAGAATTTTTTACGGAAGAAGAAAAAGTTCTTTCTTTAATATTACCAAAAATTTCTTATTCTTTACATTTACATAAGTTATATAGAGAACGTATTTGGTATTTGGATATTAGTCGTATAAATGACTTGGCGAATCATAAATGATTCATTGGTCATCAGACCACGTAAATGAAATAGAATAGAAACCCAAATTAACCAGAGAGAAAAAAAAAATGTCAGTCATTTTCATTCTGAAATGCTCATGCAGTAATGGTTGAATCAACTGAGTATTCAAGTTTTTTAGACTTTCTTTTCGGAATCTAATCAATGTTTTAGATGTATACATAGGGAAAGTCGTGTGCAATGAAAACTGCAAGCACGG
>194579518; Eminium spiculatum isolate A118 maturase K (matK) gene, partial cds; chloroplast
GATCTATACAACAACACTTCCTATATCCGCTTCTCTTTCAAGAGTATATTTACGCACTTGCTCATAATCATGGTTTAAATGTAAATGGGTCAATTTTTTATGAACCCCCAGAAATTTCAGGTTATGACAAAAAATTTAGCTCATTACTTGTGAAACGTTTAATTACTCGAATGTACCAACACAATTTTTTGATCAATTCTGTTAATTATTCTAACCAAAATAGATTCGTTGGGCATAACAAGAATTTTTATTCTCAAACGATATCAGAGGGTTTTGCTGTCATTATGGAAATTCCTTTCTCATTGCGACTAGTATCCTCCCTCGAAGAAAAAAAAGAAATACCAAAATATCAGAATTTACGATCTATTCATTCAATATTTCCATTTTTTGAGGAAAAATTATCACATTTAAATTGTGTATCAGATATACTAATACCCTATCCCGTACATCTAGAAATCTTGGTTCAAATTCTACAATGCTGGATACAAGATGTTCCTTCTTTACATTTATTACGATTCTTTTTTCATGAATATTATAATTGGAATAATCTCATTACTCTAAAGAAANNNNNNNNNNNNNNNNNNNNNNNNNNNNNNNNNNNNNNNNNNNNNNNNNNNNNNNNNNNNNNNNNNNNNNNNNNNNNNNNNNNNNNNNNNNNNNNNNNNNNNNNNNNNNNNNNNNNNNNNNNNNNNNNNNNNNNNNNNNNNNNNNNTCTAACACATTTCTATGAAAAAATAGAGCAACATCTCGTAGTGCTTTGTTGTAATGATTTTCAGAAAACCCTATGGTTGTTCAAGGATCCTTTCATACATTATGTTAGATATCAAGGAAAATCAATTCTGGCTTCAAAAGGGACTCATCTTCTGATGAAGAAATGGAAATCTTACTTTGTCAATTTTAGGCAATGTCATTTTCACTATTGGTCTCAACCAAGTAGGATCCACATAAGCCAATTCTCAAATTTTTCTATCTACTTTCTGGGTTATCTTTCAAGTGTCCCAAAAAATCCTTTAGCGGTAAAGAGTCAAATGCTAGAGAGTTCTTTTTTAATAGATACTGTTACTAAAAAATTGGAAACCATAGTTCCAATTATTCCAATGATTGGATCATTGTCAAAAGCTAAATTTTGTAACGTATCGGGGAATCCTATTAGTAAGCCAGTTTGGGCCGATTTGTCAGATTCTGATATTATTGATCGATTTGGTCGTATATGTAGAAATCTTTCTCATTATTACAGTGGGTCTTCAAAAAAACAAAGTTTGTATCGAATAAAGTATATACTTCGACTTTCATGCGCTAGAACTTTGGCCCGTAAACATAAAAGTACGGTACGCGCTTTTTTGCAAAGATTAGGTTCAGAATTTTTAGAGGAATTCTTTACGGAAGAAGAAAAAGTGCTTTCTTTAATCTTACCAAGAATTTATTATCCTTTACATAAGTTATATAGAGAACGCATTTGGTATTTGGATATTATTCGTATAAATGACTTGGTGAATCATTTATGATTCATTAGTCATAAGACCATGTAAATGAAATCGAATAGAAACTCAAATTCTAAAGAAAGAAAAATGTCAGTCATTTTCATTCTGAAATGCCCATGCAGTAATTATTGAATCCACTGAGTATTCAAGTTTCTTAGACTTTCTTTTCAGGATCTAAGTTCTAGATGTATACATAGGGAAAGTCGTGTGCAATGAAAACTGCAAGCACTTGACTTATTATACT
>296033333; Arum jacquemontii trnK gene, partial sequence; and maturase K (matK) gene, complete cds; chloroplast
ACTGTATCGCACTATGTATCATTTGCTGATCCAAGAAATGCTTCCTGTCTCTGGTTCAAGTATRATAAAAAATGGAAGAATTAAAAGGATATTTAGAAAAGAGTAGATCTATACAACAACACTTCCTATATCCGCTTCTCTTTCAAGAGTATATTTACGCACTTGCTCATAATCATGGTTTAAATGTAAATGGGTCAATTTTTTATGAACCCCCAGAAATTTCAGGTTATGACAAAAAATTTAGCTCATTACTTGTGAAACGTTTAATTACTCGAATGTACCAACACAATTTTTTGATCCATTCTGTTAATGATTCTAACCAAAATAGATTCGTTGGGCATAACAAGAATTTTTATTCTCAAACGATATCAGAGGGTTTTGCTGTCATTATGGAAATTCCTTTCTCATTGCGACTAGTATCCTCCCTCGAAGAAAAAAAAGAAATACCAAAATCTCAGAATTTACGATCTATTCATTCAATATTTCCATTTTTTGAGGACAAATTATCACATTTAAATTGTGTATCAGATATACTAATACCCTATCCCGTACATCTAGAAATCTTGGTTCAAATTCTACAATGCTGGATACAAGATGTTCCTTCTTTACATTTATTACGATTCTTTTTTCACGAATATTATAATTGGAAAAATCTCATTACTCTAAAGAAATCTAACTATTATGGTTTTTCGAAAGAGAATCCAAGACTTTTTTTGTTCCTATATAATTCTTATGTAGTTGAATGCGAATCCATATTAGTTTTTCTCCGTAAACAATCCTCTTATTTACGATCAACATCTTCTGGAACCTTTCTTGAGCGAACACATTTCTATGAAAAAATAGAACAACATCTCGTAGTGCTTTGTTGTAATGATTTTCAGAAAACCCTATGGTTGTTCAAGGATCCTTTCATACATTATGTTAGATATCAAGGAAAATCAATTCTGGCTTCAAAAGGGACTCATCTTCTGATGAAGAAATGGAARTCTTACTTTGTCAATTTTTGGCAATGTCATTTTCACTTTTGGTCTCAACCAAGTAGGATCCACATAAGCCAATTCTCAAATTTTTCTTTCTACTTTCTGGGTTATCTTTCAAGTGTCCCCAAAAATCCTTTAGCGGTAAAGAGTCAAATGCTAGAGAGTTCTTTTTTAATAGATACTGTTACTAAAAAATTCGAAACTATAGTTCCAATTATTCCAATGATTGGATCATTGTCAAAAGCTAAATTTTGTAACGTATCGGGGAATCCTATTAGTAAGCCAGTTTGGGCCGATTTGTCAGATTCTGATATTATTGATCGATTTGGTCGTATATGTAGAAATCTTTCTCATTATTACAGTGGGTCTTCAAAAAAACAAAGTTTGTATCGAATAAAGTATATACTTCGACTTTCATGCGCTAGAACTTTGGCCCGTAAACATAAAAGTACGGTACGCGCTTTTTTGCAAAGATTAGGTTCAGAATTTTTAGAGGAATTCTTTACGGAAGAAGAAAAGGTGCTTTCTTTAATCTTACCAAGAATTTCTTATCCTTTACATAAGTTATATAGAGAACGCATTTGGTATTTGGATATTATTCGTATAAATGACTTGGTGAATCATTTATGATTCATTAGTCATAAGACCATGTAAATGAAATCGAATAGAAACTCAAATTCTAAAGAGAGAAAAATGTCAGTCATTTTCATTCTGAAATGCCCATGCAGTAATGATTGAATCCACTGAGTATTCAAGTTTCTTAGACTTTCTTTTCAGGATCTAAGTTTTAGATGTATACATAGGGAAAGTCGTGTGCAATGAAAACTGCAAGCACGGTTTGGGGAGGGATCTTTTTATATAAAGAAAAATTTTCTACTCCATCCGACTAGTTC
>11527542; Hydrocleys nymphoides chloroplast matK DNA for maturase, partial cds
ATGTATCAACAGAGTTTTTTGATTCATTCATCTAATGAATCTCGTCAAAATAGATTCGTTGGACACAACAACCCTTTTTTTTCTCAAATGATATCGGGGGGCTTTGCGGTTATTGTAGAAATTCCTTTCTCGCTCCCATCCGTAATTGAAGAAAAAAAAAAAGAAATGCCAAAATCTCATAATTTACGATCGGTTCATTCGATATTTCCTTTTTTGGAGGACCAATTTTCCCATTTAAATTATGTATCAGATATACTGATACCATATCCCATTCATCTCGAAATTTTGATTCAAATAATACAATCCTGGATACAAGATGTTCCCTCTTTGCACTTATTGCGATTTTTTCTATACGAATATCATAATTGGAATAGTTTCATTACTCTAAAGAAATCTCTTTCCATTTTTTCAAAGGAGAATCCAAGATTCTTTTGGTTTTTATATAATTCTTATGTATCTGAATATGAATCCGTATTTTGTTTTCTTCGTAAACATTCCTCTTATTTACTATCAGCATCCTATAGAAATTTTATTGAGCGAACACTTTTTTATGGAAAAATAGAGCATCTTGTAGTAGTTTGTTGTAATGATTTTCATAAAAACCTACAGTTGTTCAAGGATCCTTGTATGCATTATGTNAGATATCAAGGAAAATCAATTCTCGCTTCAAAGGGAACTTATCTTCTGATGAAGAAATGGAAATGTTACCTTGTCCATTTTTGGGAATGCAATTTTTCTTTTTGGTCTCAACCATATAGGATTCATATAAACCAATTATCCAATAATTCTTTCTATTTTTTGGGTTATTTTTCAATTGTATTAATAAATCCTTTGACAGTAAAAAGTCAAATGCTAGAGTACTCATGTCTTATAGACAATACTTTTACTAAAAAATTGGATACTCTAGTTCCGATTCTTTCTCTCATTGGATCGTTGTCTAAAGCGAAATTTTGTAATGTGTCAGGGCATCCTACTAGTAAACCCGTTTGGGCTGATTTATCGGATTCGGATATTATTGATCGGTTTGTTCGGATATGTAGAAATCTTTCTCATTATCATAGTGGATCCTCAAAAAAACAGAGTTTGTATCGAATGAAGTATATACTTCGACTTTCATGCGCTAGAACTTTGGCTCGTAAGCATAAAACTACGGTACGCGCTTTTTTTCAAAGATTAGGTTCAGGATTTTTGGAAGAATTCTTTACGGAAGAACAAAAGTTTCTTTCCTTGGTCTTGCCAGGAACCCCCTTTGCCTCCGGCTCAGATAGGGTATATAAAGAACGTATTTGGTATTTGGATATTATTCGTATCAATGAC
>58014154; Butomus umbellatus maturase K (matK) gene, partial cds; chloroplast
ATGTATCAACAGAATTATTCGATTAATTCGTTTAATGATTCCAATCAAAATGGGTTCGTTGGACACAACAATCCTTTTTTTTCTCAAATGATATCCGGGGGTTTTGCCGTTATTGTAGAAATTCCTTTCTCCCTGCCACCTTTTCTTGAAGAAAAAAGAAAAATACCAAAATCTCAAAATTTACGATCTATTCATTCGATATTTCCTTTTTTAGAGGATAAATTTTCACATTTAAATTATGTGTCAGATATACTAATACCGTATCCCATTCATCTCGAAATCTTGGTTCAAATTCTAAAATCCTGGATAAAAGATGTTCCCTCTTTGCATTTATTGCGATTTTTTCTATACGAATATTATAATTGGGATAGTTCTATTACCCTAAAGAAATCCATTTCTCTTTTTTCAAAAGAGAATCAAAGACTCTTTCGGTTCCTATATAATTCTTATGTATCTGAATATGAATTAGTTTTTTGTTTTCTCCGGAAACATTCCTCTTATTTACTATCAACATCTTTTGGAGACTTTATTGAGCGAACACATTTCTATGGAAAAATAGAACATCTTGTAGTAGTTTGTCGTAATGATTTTCAGAAAAGCCTACAGTTGTTCAAGGATCCTTGCATGCATTATGTTAGATATCAAGGAAAATCAATTCTCGCTTCAAAGGGAACTTATCTTCTGATGAAGAAATGGAAATGTTACCTTGTCAATTTTTGGCAATGTAATTTTTACTTTTGGTCTCAACCGTATAGGATTCATATAAACCAATTATCAAACAATTCTTTCTATTTTCTGGGTTATCTTTCAAGCGTATTAAGAAACCCTTTGGCAGTAAGGAGTAAAATGCTAGAGTATTCATTTCTAATAGATACTTTTACTAAAAAATTCGATACTATAGTCCCAATTATTCCTCTCATTGGATCGTTGTCTAAAGCTAAATTTTGTAATGTATCCGGGCATCCCATTAGTAAGCCAATTTGGACTGATTTATCGGATTCTGATATTATTGATCGATTTGGTCGGATATGTAGAAATCTTTCTCATTATCATAGTGGATCCTCAAAAAAACACAGTTTGTATCGAATGAAGTATATACTTCGACTTTCATGTGCTAGAACTTTGGCTCGTAAACATAAAACTACAGTACGCACTTTTTTGCAAAGATTAGGTTCAGGGTTTTTAGAAGAATTCTTTACGGAAGAAGAAAAAGTTCTTTCTTTAGTCTTGCCAAGAGCCTCTTTTCCCTCACATAGGTCATATAGAGAACGTATTTGGTATTTGGATATTATTCGTATCAATGAC
>262317835; Colocasia esculenta chloroplast matK gene for maturase K, partial cds, trnK intron, partial sequence, specimen_voucher: TI:Ohi-Toma Col01
TAAGCCAGTTTGGACCGATTTGTCAGATTCTGATATTATTGATCGATTTGGTCGGATATGTAGAAATCTTTCTCATTATTACAGTGGGTCTTCAAAAAAACAAAGTTTGTATCGAATAAAGTATATACTTCGACTTTCATGCGCTAGAACTTTGGCCCGTAAACATAAAAGTACGGTACGCGCTTTTTTGCAAAGATTAGGTTCAGAATTTTTAGAAGAATTCTTTACGGAAGAAGAAAAAGTGCTTTCTTTAATCTTACCAAGAATTTATTATCCTTTACATAAGTTATATAGAGAACGCATTTGGTATTTGGATATTATTCGTATAAATGATTTGGTGAACCATTTATGATTCATTAGTCATAAGACCATGTAAATGAAATCGAATAGAAATTCAAATTCTAAAGAGAGAAAAATGTCAGTCATTTTCATTCTGAAATGCCCATGCAGTAATAGTTGAATCAACTGAGTATTCAAGTTTCTTAGACTTTCTTTTCGGGATCTAAGTTTTAGATGTATACATAGGGAAAGTCGTGTGCAATGAAAACTGCAAGCACGGTTTGGGGAGGGATCTTTTTATATTATATAAAGAAAAATTTT
>209417826; Montrichardia arborescens plastid partial trnK gene intron and matK gene for maturase K
ATGGAAGAATTAAAAGGATATTTAGAAAAAAATAGATCTAAACAACAACACTTCCTATATCCGCTTCTCTTTCAAGAGTATATTTACGCACTTGCTCATGATCATGGTTTAAATGTAAATGGATCAATTTTTTATGAACCCACAGAAATTTCAGGTTATGACAATAAATTTAACTCATTACTTGTGAAACGTTTAATTACTCGAATATACCAACAGAATTATTTGACCAATTCTGTTAATGATTCTAACCAAAATAGATTCGTTGGGCACAACAAGAATTTTTATTCTCAATCTCAAATAATATCAGAGGGTTTTGCTGTCATTGTGGAAATTCCTTTCTCGCTGCGATTAGTATCCTCCCTCGAAGAAAAAAAAGAAATACCAAAATCTCAGAATTTACGATCTATTCATTCAATATTTCCATTTTTTGAGGACAAATTATCACATTTAAATTATGTATCCGATATATTAATACCCTATCCCGTTCATCTAGAAATCTTGGTTCAAATTCTACAATGCTGGATACAAGATGTTCCCTCTTTACATTTATTACGATTCTTTTTTCACGAATATCATAATTGGAATAATCTCATTACTCCAAAGAAATCTAGTTATGGTTTTTCAAAAGGGAATCCAAGACTATTTCGGTTCCTATATAATTCTTATGTAGTTGAATGCGAATCCATATTAGTTTTTCTCCGTAAACAATCCTCTTATTTACGATCAACATCTTCTGGAACCTTTCTTGAGCGAACACATTTCTATGAAAAAATAGAACAACATCTTGTAGTACTTTGTTGTAATGATTTTCAGAAAACCCTATGGTTGTTCAAGGATCCTTTCATGCATTATGTTAGATATCAAGGAAAATCAATTCTGGCTTCAAAAGGGACTCATCTTCTAATAAAGAAATGGAAATCTTATTTTGTCAATTTTTGGCAATGTCATTTTCACTTTTGGTCTCAACCCTTTAGGATCCACATAAACCAATTCTCAAATTTTTCTTTCTACTTTCTGGGTTATCTTTCAAGTGTACCAATAAATCCTTCAGTGGTAAAGAGTCAAATGCTAGAGAATTCTTTTTTAATAGATACTGTTACTAAAAAATTGGAAACTATAGTTCCAATTATTCCTATGATTGGATCATTGTCAAAAGCTAAATTTTGTAACGTATCGGGGAATCCTATTAGTAAGCCAGTTTGGGCCGATTTGTCAGATTCTGACATTATTGATCGATTTGGTCGGATATGTAGAAATCTTTCTCATTATTACAGTGGGTCTTCAAAAAAACAGAGTTTGTATCGAATAAAGTATATACTTCGACTTTCATGTGCTAGAACTTTGGCCCGTAAACATAAAAGTACGGTACGCGCTTTTTTGCAAAGATTAGGTTCAGAATTTTTAGAAGAATTCTTTACGGAAGAAGAAAAAGTTCTTTCTTTAATCTTACCAAGAATTTCTTATCCTTTACATAAGTTATATAGAGAACGCATTTGGTATTTGGATATTATTCGTATAAATGACTTGGTGAATCATTTATGATTCATTGGTCATGCGACCATGTAAATGAAATAGAATAGAAACAAAAATTCTCAAGAGAGAAAAAAATGTCAGTCATTTTCATTCTGAAATGCTCATGCAGTAATGGTTGAATCAACTGAGTATTCAAGTTTCTTAGACTTTCTTTTCGGGATCTAATCTAAGTTTTAGATGTATACATAGGGAAAGTCGTGTGCAATGAAAACTGCAAGTACGG
>140326359; Echinodorus paniculatus isolate E4 trnK gene, partial sequence; and maturase K (matK) gene, partial cds; chloroplast
CCTATACCCACTTCTATTTCAGGAATATATATATGCGCTTGCTCATATTCATAATCATGGTTTAAATGGATCTCTTTTTTATGAATCCGGGGAAGTTTTGGGTTATGACAATAAATCGAGTTTCATACTTGTGAAACGTCTAATTCTTCGAATGTATCAACAAAATTTTTTGATTCATTCATCTAATGAATCTCATCAAAATGGATTGGTTGGACACGGCACGCCCTTTTTTTCTCAAATGATATCGGGTGGCTTTGCGGTTATTGTAGAAATTCCTTTCTCGCTCCCATCCTCAATTGAAGAAAAAAAAAAAGAAAGACCAAAATCTCAGAATTTACAATCAATTCATTCGATATTTCCTTTTTTCGAGGACCAATTTTCCCATTTAAATTATCTATCAGATATACGGATCCCGTATCCCATGCATCTCGAAATTTGGATTCAAATAATACAATCCTGGATACAGGATGTTCCCTCTTTGCACTTATTGCGATTTTTTCTATACGAATATCATAATTGGAAGAATTTCATTACTCGAACGAAATCTCTTTCTCTTTTTGGAAAGGAGAATCCAAGATTCTTTCGGTTCTTATATAATTCTTATGTATCTGAATATGAATCCGTATTTTGTTTTCTTCGTAAAGGAGCCTCTTATTTACTAGTAAGATCCTATCGAAATTGGATTGAGCGAACCCATTTTTATGGAAAAATGGAATATCTTCTAGTAGTTTGTTCTAATGATTTTCCGAAAAACCTACAGTTGTTCAAGGATCCTTGTATGCATTATGTTCGATATCAAGGAAAATCAATTCTCGCTTCAAAGGGAACTTATCTTCTGATGAAGAAATGGAAATGTTACCTTGTCAATTTTTGGGAATGTCACTTTTCTTTTTGGTCTCAACCATATAGGATTCATATAAACCGATTATCCAATAATTCTTTCGATTTTTTGGGTTATTTTGCAATTCGATTAAGAAATCCTTTGACAGTCAGAAGTCAAATGCTCGAGTACTTATGTCTTATAGACAATACTCTTACGAAAAAATTGGATACTCTCGTTCCGATTATTCCTCTCATTGGATCCTTGTCTAAAGCACAATTTTGTAATGTGTCCGGGTATCCTACCAGTAAACCCATTTGGACTGATTTATCGGATTCTGATATTATGGATCGCTTTCTTCGGATATGTAGAAATCTTTCGCATTATCATAGTGGATCCCCAAAGAAGGAGAGTTTGTATCGAATGAAGTATATACTTCGACTTTCATGCGCTAGAACTTTGGCCCGTAAACATAAAATTACGGTACGCTC
>209417668; Stenospermation ulei plastid partial trnK gene intron and matK gene for maturase K
ATGGAAGAATATAAAGGATATTTAGAAAAAAGTAGATCTANACAACAACACTCACTATATCCGCTTCTCTTTCAAGAGTATATTTACGCACTTGTTCATGATCATGGTTTAAATGTAAATGGATCAAGGTTTTATGAACCCACGAAAATTTCAGGCTATGACAATAAATCTAGCTCATTACTTGAGAAACGTTTAATTACTCGAATGTACCAACAGAATTATTTGATCAATTCTGTTAATGATTCTAATCAAAATAGATTCGTTGGGCATAACCAGAATTTTTATTCTCAAATGATATCAGAGGGTTTTGCTCTCATTGTGGAAATTCCTTTCTCACTGCGATTAGTATCTTCCCTCGAAGAAAAAAAAGATGTACCATNNTCTCACAATTTACGATCTATTCATTCAATATTTCCATTCTTAGAGGACAAATTATCACATTTAAATTATGTATCAGATATACTAATACCCTATCCCGTCCATCTAGAAATCCTGGTTCAAATTCTACAATGCTGGATACAAGATGTTCCCTCTTTACATTTATTACGATTCTTTTTTCATGAATATCATAATTGGAATAATCTCGTTACTCCAAGGAAATCTAGTTATGGTTTTTCAAAAGAGAATCCAAGACTATTTTGGTTCCTATATAATTCTTATGTAGTTGAATGCGAATCTTTATTAGTTTTTCTCCGTAAAGAATCCTCTTATTTACGATCAACATCTTCTGGAACTTTTCTTGAGCGAACACATTTCTATGGAAAAATAGAACATCTTGTAGTAGTTTGTTGTAATGATTTTCAGAAAACCCTGTGGTTGTTCAAGGATCCTTTCATGCATTATGTTAGATATCAAGGAAAATCCATTCTAGCTTCAAAAGGGCCTCATCTTTTGATGAATAAATGGAAATCTTACTTTGTCCATTTTTGGCAATGTCATTTTCACTTTTGGTTTCAACCCTGTAGGATCCACATAAACCAATTCTCCAATTATTCTTTCTATTTTCTGGGTTATCTTTCAAGTGTACTAATAAATCTTTCAGTAGTAAAGAGTCAAATGCTAGAGAATTCTTTTTTAATAGATACCGTTGCTAAAAAATTCGAAACTATAGTTCCAATTATTCCTATGATTGGATCATTGTCGAAAGCTAAGTTTTGTAACGTATCGGGGAATCCTATTAGTAAGCCAGTTTGGGCCGATTTGTCAGATTCTGATATTATTGATCGATTTGGTCGGATATGTAGAAATCTTTCTCATTATTACAGTGGGTCTTCAACAAAACAGAGTTTGTATCGAATAAAGTATATACTTCGACTTTCATGTGCTAGAACTTTGGCTCGTAAACATAAAAGTACGGTACGCGCTTTTTTGCAAAGATTAGGTTCCGTTTTTTTAGAAGAATTTTTTACGGAAGAAGAAAAAGTTCTTTCTTTAATCTTACCAAGAATTTCTTATTCTTTACATTTACATAAGTTATATAGAGAACGTATTTGGTATTTGGATATTATTTGTATAAATGACTTGGTGAATCATGAATGATTCATTGGTCATCAGACCAAGTAAATTAAATAGAATAGAAACCCAAATTAACAAGAGAGAAAAAAAATGTCAGTCATTTTCATTCTGAAATGCTCATGCAGTAATGGTTGAATCAACTGAGTATTCAAGTTTTTTAGACTTTCTTTTCGGAATCTAATCTAAGTTTTAGATGTATACATAGGGAAAGTCGTGTGCAATGAAAACTGCAAGCACGG
>47604597; Limnocharis flava chloroplast matK gene for maturase, complete cds
ATGGAAGAATTCAAAAAGGATTTCGAGAGGGATGGATATTGGCAACAGCACTTCCTATATCCACTTCTATTTCAGGAATATATATATGCACTCGCTCATATTCATAATCATGGTTTAAACGGATCCGCTTTTTACGAATCTGGGGAAATTCTTGGTTATGACAAGAAATCCAGTTTCATACTTGTGAAACGTCTAATTCTTCGAATGTATCAACAGAATTTTTTGATTTATTCATCGAATGAATCTCGTCAAAATGGATTCGTTGGAGACAAGAACCCTTTTTTTTCTCAAATGATATCCGGGGGCTTTNCGGTTATTGTAGAAATTCCTTTCTCGTTCCCATCCCTAATTGAAGAAAAAAAAAAAGAAATACCAAAATCTCAGAATTTACGATCGATTCATTCGATATTTCCTTTTTTGGAGGACCAATTTTCCCATTTAAATTATGTATCAGATATATGGATACCGTATCCCGTTCATCTCGAAATTTTGATTCCGATAATACAATCCTGGATANAAGATGTTCCCNCTTTGCACTTATTGCGATTTTTTCTATACGAATATCCTAATTGGAATAGTTTCATTACTTTCAAGAAATCTCTTTCGATTTTTTCAAAGGAGAATCCGAGATTCTTTTGGTTCTTATACAATTCTTATGTATCGGAATATGAATCCGTATTTTGTTTTCTTCGTAAACATTCCTCTNATTTACTATCAACATCCTATAGAAATTGGATTGAGAGAACGCATTTNTATGGAAAAATAGAGCATCTTGTAGTAGTTTGTTGTAATGATTTTCATAAAACCNNACAGTTGTTCAAGGATCCTTGTATGCATTATGTTAGATATCAAGGAAAAGGAATTCTTGCTTCAAAGGGAACGGATCTTCTGATGAAGNAATGGAAATGTTACCTTGTTCGTTTTTGGGAATGTCATTTTTCTTTTTGGTCTCAACCATATAGGATTCATATAAACCAATTATCCAATAATTCTTTCGATTTTTTGGGTTATTTTTCAATTCGATTAATCAATCCTTTGACAGTCAAAAGTCAAATGCTAGAGTACTCATATCTTATAGACAATACTTTTACTAAAAAATTGGATACTCGAGTTCCGATTCTTTCTCTCATTAGATCGTTGTCNAAAGCGAAATTTTGTAATGTGTCGGGGCATCCTACTAGTAAACCCGTTTGGGCTGATTTATCCGATTCTGATATTATGGATCGGTTTATTCGGATATGTAGAAACTTTCTCAATTATCATAGNGGATCCTCAAAAAAACAGAGTTTGTATCGAATGAAGTATATACTTCGACTTTCATGCGCTAGAACTTTGGCTCGNNAACATAAAACTNCGGTACGTGCTTTTTTTCAAAGATTAGGTTCCGGGTTTTTAGAAGAATTCTTTACGGAAGAACAAAAGTTTTTTTCCTCGGTCTTGCCAGGAATCCCCTTTGCCTCAGGCTCGGATCGGGTATATAAAGAACGTATTTGGTATTTGGATATTATTCGTATCAATGACTTGGTGAATTACTCATAATTGGCCATGAAA
>58014156; Maidenia rubra maturase K (matK) gene, partial cds; chloroplast
ATGTGTCGGGATGATTGTCGATCTGATGAGTTTCATTTTGACACATATTGGAATTGGAACCTTCCCCCTATCTTTTGGAGAGGATTTCTAGAAAACGGAGTTCAAAAAAGGGAAGAAGGAGTCCCTCATTGGTTTTACATGCTATCAAGGACTCTTGCATTTCTTCTAGAAATTCCCTATTTCCTACCATCCTTTTTTTCTTCCTTTTTTCAATTTCAATTTCAATTGAAACAAAACAAAGAAATACCACAATATCATAAATGGAGATCTTCTCATTCCCTATTTCCTTTTTTCGAGGACAAAATTCCCCATTTAGATTATGTCTTCAATATGGAAATGCCCGATTCTATTAATATCGAAGTCTTGATTCAAATTTTGCAATGTCAGATCACAGATGTTCCTTCTTTGCATTTATTGCGATTTTTTTTATATGAACATTTTGTTTTTTCTTTATTTACAAAGGAATATCCCAGTTGGCGTTTGTTTCATGAATTTGGTTATGAGAGGGATGATAGAAAGTCTTTTTTCGTGAAACAATATCAATATGATATTTTGTTTTTTGTTGTAAGTAAGAGTGTCAAACTCTTTTACTTATTATATAACTC
>262317831; Alocasia cucullata chloroplast matK gene for maturase K, partial cds, trnK intron, partial sequence, specimen_voucher: TI:Ohi-Toma Alo01
TAAGCCAGTTTGGGCCGATTTGTCGGATTCTGATATTATTGATCGATTTGGTCGGATATGTAGAAATCTTTCTCATTATTACAGTGGGTCTTCAAAAAAACAAAGTTTGTATCGAATAAAGTATATACTTCGACTTTCATGCGCTAGAACTTTGGCCCGTAAACATAAAAGTACGGTACGCGCTTTTTTGCAAAGATTAGGTTCAGAATTTTTAGAAGAATTCTTTACGGAAGAAGAAAAAGTGCTTTCTTTAATCTTACCAAGAATTTCTTATCCTTTACATAAGTTATATAGAGAACGCATTTGGTATTTGGATATTATTCGTATAAATGACTTGGTGAATCATTTATGATTCATTAGTCATAAGACCATGTAAATGAAATCGAATAGAAACTCAAATTCTAAAGAGAGAAAAATGTCAGTCATTTTCATTCTGAAATGCCCATGCGGTAATGGTTGAATCAACTGAGTATTCAAGTTTCTTAGACTTTCTTTTCGGGATCTAAGTTTTAGATGTATACATAGGGAAAGTCGTGTGCAATGAAAACTGCAAGCACGGTTTGGGGAGGGATCTTTTTATATAAAGAAAAATTTT
>209417700; Lasimorpha senegalensis plastid partial trnK gene intron and matK gene for maturase K
ATGGAAGAATTAAAAGGATATTTAGAAAAAAGTAGATCTAAACAGCAACATTTCCTATATCCGCTTCTCTTTCAAGAGTATATTTACACACTTGCTCATGATCATGGTTTAAATGTAAATGGATCAATTTTTGATGATCCTGCGGAAATTTCAGGTTATGACAATAAATCTAGCTCATTACTTGTGAAACGTTTAATTATTCGAATGTACCAACAGAATTATTTGATCAATTCTGTTAATGATTCCAACCAAAATAGATTCGTTGGGCACAACAAGAATTTTTATTCTCAAATGATATCAGAGGGTTTTGCTGTCATTGTGGAAATTCCTTTTTCGCTGCGATTAGTATCCTCCCTCGAAGAAAAAAAAGAAATACCAAAATTTCAGAATTTACGATCTATTCATTCAATATTTTCATTTTTGGAGGACAAATTATCACACATAAATTATATATCAGATATATTAATACCCTATCCCATCCATCTAGAAATCTTGGTTCAAATTCTACAATGCTGGATACGAGATGTTCTCTCTTTACATTTATTACGATTCTTTTTTCACGAATATCATAATTGGAATAATCTCATTACTCCAAAGAAATCTAGTTATGGTTTTTCAAAAGAGAATCCAAGACTTTTTCGGTTCCTATATAATTCTTATGTAATTGAATGCGAATCCGCATTAGTTTTTCTCCGTAAACAATCCCTTATTTATTTACGATCAACATCTTTTGGAACTTTTCTTGAGCGAACACATTTCTATGAAAAAATAGAACATCTTGTAGTAGTTTGTTGTAATGATTTTAAGAAAACCCTATGGTTGTTCAAGGATCCTTTCATGCATTATGTTAGATATCAAGGAAAATCAATTCTGGCTTCAAAAGGGACTCATTTTCTGATGAAGAAATGGAAATACTACCTTGTCAATTTTTGGCAATGTCATTTTCACTTTTGGTCTCAACCTTCTAGGATCCACATAAACCAATTCTCCAATTTTTCTTTCTATTTTCTGGGTTATCTTTCAAGTGTACCAATAAGTACTTCAGCGGTAAAGAGTCAAATGCTAGAGGATTCTTTTTTAATAGATACTGTTACTAAAAAATTCGAAACTATAGTTCCAATTATTCCTATGATTGGATCATTGTCAAAAGCCCAATTTTGTAACGTATCGGGGAATCCTATTAGTAAGCCAGTTTGGGCCGATTTGTCAGATTCTGATATTATTGATCGATTTGGCCGGATATGTAGAAATCTTTCTCATTATTACAGTGGGTCTTCAAAAAAACAGAGTTTGTATCGAATAAAGTATATACTTCGACTTTCATGTGCTAGAACTTTGGCCCGTAAACATAAAAGTACGGTACGCGCTTTTTTGCAAAGATTAGGTTCAGAATTTTTAGAAGAATTCTTTACGGAAGAAGAAAAAGTTCTTTCTTTAATCTTACCAAGGATTTATTATCCTTTACATAAGTTATATAGAGAACGTATTTGGTATTTGTATATTATTCGTATAAATGACTTGGTGAATCATTTATGATTCATTGTTCATGAGACCATGTAAATGACATAGAATAGAAACCCACACTTTCAAGAGAGAAAAAAATGTCAGTCGTTCTCATTCTGAAATGCTCATGCAGTAATGGTTGAATCAACTGAGTATTCAAGTTTTTTAGACTTTCTTTTCGGGATCTAATCTAAGTTTTAGATGTATACATAGGGAAAGTCGTGTGCAATGAAAACTGCAAGCACGG
>21311208; Arisaema tortuosum trnK gene, partial intron sequence; and maturase K (matK) gene, complete cds; chloroplast genes for chloroplast products
TCCAGAAATGCTTCCTGTCTCCGGTTCAAGTATAATAAAAAATGGAAGAATTAAGAGGATATTTAGAAAAGAGTAGATCTATACAACAACACTTCCTATATCCGCTTCTCTTTCAAGAGTATATTTACGCACTTGCTCATAATCATGGTTTAAATGTAAATGGGTCAATTTTTTATGAACCCCCTGAGATTTCAGGTTATGACAAAAAATTTAGTTCATTACTTGTGAAACGTTTAATTACTCGAATGTACCAACAGAATTATTTGATCAATTCTTTTAATGATTCTAACCAAAATGGATTCGTTGGGCATAACAAGAATTTTTATTCTCAAATGATATCGGAGGGTTTTGCTGTCATTGTGGAAATTCCTTTCTCATTGCGATTAGTATCCTCCCTCGAAGAAAAAAAAGAAATACCAAAATCTCAGAATTTACGATCTATTCATTCAATATTTCCATTTTTTGAGGACAAATTATCACATTTAAATTGTATATCAGATATACTAATACCCTATCCCGTACATCTAGAAATCTTGGTTCAAATTATACAATGCTGGATACAAGATGTTCCTTCTTTACATTTATTACGATTCTTTTTTCACGAATTTTATAATTGGAATAATCTCATTACTCCAAAGAAATCTAACTATTATGGTTTTTCGAAAGAGAATCCAAGACTTTTTTTGTTCCTATATAATTCTTATGTAGTTGAATGCGAATCCATATTAGTTTTTCTCCGTAAACAATCCTCTTATTTACGATCAACATCTTCTGGAACCTTTCTTGAGCGAACACATTTCTATGAAAAAATAGAACAACATCTTGTAGTACTTTGTTGTAATGATTTTAAGAAAACCCTATGGTTGTTCAAGGATCCTTTCATACATTATGTTAGATATCAAGGAAAATCCATTCTGGCTTCAAAAGGGACTCATCTTCTGATGAAGAAATGGAAATCTTACTTTGTCAATTTTTGGCAATGTCATTTTCACTTTTGGTCTCAACCCAGTAGGATCCACATAAGCCAATTCTCAAACTTTTCTTTCTATTTTCTGGGTTATCTTTCAAGTGTCCCGCTAAATCCTTTAGCGGTAAAGAGCCAAATGCTAGAGAGTTCTTTTTTAATAGATACTGTTACTAAAAAATGCGAAACTATAGTTCCAATTATTCCAATGATTGGATCATTGTCAAAAGCTAAATTTTGTAACGTATCGGGGAATCCTATTAGTAAGCCAGTTTGGGCCGATTTGTCAGATTCTGATATTATTGATCGATTTGGTCGTATATGTAGAAATCTTTCTCATTATTACAGTGGGTCTTCAAAAAAACAAAGTTTGTATCGAATAAAGTATATACTTCGACTTTCATGCGCTAGAACTGTGGCCCGTAAACATAAAAGTACGGTACGCGCTTTTTTGCAAAGATTAGGTTCAGAATTTTTAGAAGAATTCTTTATGGAAGAAGAAAAAGTGCTTTCTTTAATCTTACCAAGAATTTCTTATCCTTTACATAAGTTATATAGAGAACGCATTTGGTATTTGGATATTATTCGTATAAATGACTTGGCGAATCATTTATGATTCATTAGTCATAAGACCATGTAAATGAAATAGAATAGAAACTCAAATTCTAAAGAGAGAAAAATGTCAGTCATTTTCATTCTGAAATGCCCATGCAGTAATGGTTGAATCAACTGAGTATTCAAGTTTCTTAGACTTTTTTTTTGGGATCTAATCTAAGTTTTAGATGTATACATAGGGAAAGTCGTGTGCAATGAAAACTGCAAGCACGGTTTGGGGAGGGATCTTTT
>209417672; Rhaphidophora crassifolia plastid partial trnK gene intron and matK gene for maturase K
ATGGAAGAATTCAAAGGATATTTAGAAATAGAAAAAAGTAGATCTAAACAACAACACTTCCTATACCCGCTTCTCTTTCAAGAGTATATTTACGCACTTGTTCATGATCATGGTTTAAATGTAAATGGATCAATATCCATTTTTTATGAACCCACGGAAATTTCAGGTTATGACAATAAATCTAGCTCATTACTTGTGAAACGTTTAATTACTCGAATGTACCAACAGAATTATTTGATCAATTCTGTTAATGATTCTAATCAAAATAGATTCGTTGGGCACAACCAGAATTTTTATTCTCAAATGATATCAGAGGGTTTTGCTTTCATTGTGGAAATTCCTTTCTCACTGCGATTACTATCCTCCCTCGAAGAAAAAAAAGAAATACCAAAATCTCAGAATTTACGATCCATTCATTCAATATTTCCATTTTTAGAGGATAAATTATCACATTTAAATTATGTATCAGATATACTAATACCCTATCCCGTCCATCTAGAAATCCTGGTTCAAATTCTACAATGCTGGATACAAGATGTTCCCTCTTTACATTTATTACAATTCTTTTTTCATGAATATCATAATTGGAATAATCTCGTTACTCCAAGGAAATCTAGTTATGGTTTTTCAAAAGAGAATCCAAGACTATTTCGGTTTCTATATAATTCTTATGTAGTTGAATGCGAATCTTTATTAGTTTTTCTCCGTAAACAATCCTCTTATTTACGATCAACATCTTCTGGAACTTTTCTTGAGCGAACACATTTCTATGAAAAAATAGAACATCTTGTAGTAGTTTGCTGTAATGATTTTCAGAAAACCCTGTGGTTGTTCAAGGATCCTTTCATGCATTATGTTAGATATCAAGGAAAATCAATTCTAGCTTCAAAAGGGCCTCATCTTTTGATGAATAAATGGAAATTTTACTTTGTCAATTTTTGGCAATGTCATTTTCACTTTTGGTTTCAACCCAGTAGGATCCACATAAACCAATTCTCCCATTTTTCTTTCTATTTTCTGGGTTATCTTTCAAGTGTACTAATAAATCCTTCAGTAGTAAAGAGTCAAATGCTAGAGAATTCTTTTTTTATAGATACTGTTGCTAAAAAATTCGAAACTATAGTTCCAATTATTCCTATGATTGGATCATTGTCGAAAGCTAAGTTTTGTAACGTATCGGGGAATCCTATTAGTAAGCCAGTTTGGGCCGATTTGTCAGATTCTGATATTATTGATCGATTTGGTCGGATATGTAGAAATCTTTCTCATTATTACAGTGGGTCTTCAACAAAACAGAGTTTGTATCGAATAAAGTATATACTTCGACTTTCATGTGCTAGAACTTTGGCTCGTAAACATAAAAGTACGGTACGCGCTTTTTTGCAAAGATTAGGTTCAGATTTTTTAGAAGAATTTTTTACGGAAGAAGAAAAAGTTCTTTCTTTAATCTTACCAAGAATTTCTTATTCTTTACATTTACATAAGTTATATAGAGAACGTATTTGGTATTTGGATATTATTCGTATAAATGACTTGGTGAATCATGAATGATTGATTCATTGGTCATCAGACCACGTAAATGAAATAGAATAGAAACCAAAATTAACAAGAGAGGAAAAAAATGTCAGTCATTTTCATTCTGAAATGCTCATGCAGTAATGGTTGAATCAACTGAGTATTCAAGTTTTTTAGACTTTCTTTTCCTTTTCGGAATCTAATCTAAGTTTTAGATGTATACATAGGGAAAGTCGTGTGCAATGAAAACTGCAAGCACGG
>209417692; Pycnospatha arietina plastid partial trnK gene intron and matK gene for maturase K
ATGGAAGAATTAAAAGGATATTTAGAAAAAAGTAGATCTAAACAGCAACATTTCCTATATCCGCTTCTCTTTCAAGAGTATATTTACGCACTTGCTCATGATCATGGTTTAAATGTAAATGGATCAATTTTTTATGATCCCACGGAAATTTCAGGTTATGACAATAAATCTAGCTCATTACTTGTGAAACGTTTAATTATTCGAATGTACCAACAGAATTATTTGATCAATTCTGTTAATGATTCCAATCAAAATAGATTCGTTGGGCACAACAAGAATTTTTATTCTCAAATGATATCAGAGGGTTTTGCTGTCATTGTGGAAATTCCTTTTTCGCTGCGATTAGTATCCTCCCTCGAAGAAAAAAAAGAAATACCAAAATTTCAGAATTTACGATCTATTCATTCAATATTTCCATTTTTGGAGGACAAATTATCACACATAAATTATGTATCAGATATACTAATACCCTATCCCATCCATCTAGAAATCTTGGTTCAAATTCTACAATGCTGGATACAAGATGTTCTCTCTTTACATTTATTACGATTCTTTTTTCACGAATATCATAATTGGAATAATCTCATTACTCCAAAGAAATCTAGTTATGGTTTTTCAAAAGAGAATCCAAGACTTTTTCGGTTCCTATATAATTCTTATGTAATTGAATGCGAATCCGTATTAGTTTTTCTCCGTAAACAATCCTCTTATTTACGATCAACATCTTTTGGAACTTTTCTTGAGCGAACACATTTCTATGAAAAAATAGAACATCTTGTAGTAGTTTGTTGTAATGATTTTAAGAAAACCCTATGGTTGTTCAAGGATCCTTTCATGCATTATGTTAGATATCAAGGAAAATCAATTCTGGCTTCAAAAGGGACTCATCTTCTGATGAAGAAATGGAAATCCTACCTTGTCAATTTTTGGCAATGTCATTTTCACTTTTGGTCTCAACCCTCTAGGATCCACATAAACCAATTCTCCAATTTTTCTTTCTATTTTCTGGGTTATCTTTCAAGTGTACCCATAAGTACTTCAGCGGTAAAGAGTCAAATGCTAGAGAATTCTTTTTTAATAGATACTGTTACTAAAAAATTCGAAACTATAGTTCCAATTATTCCTATGATTGGATCATTGTCAAAAGCCCAATTTTGTAACGTATCGGGGAATCCTATTAGTAAGCCAGTTTGGGCCGATTTGTCAGATTCTGATATTATTGATCGATTTGGTCGGATATGTAGAAATCTTTCTCATTATTACAGTGGGTCTTCAAAAAAACAGAGTTTGTATAGAATAAAGTATATACTTCGACTTTCATGTGCTAGAACTTTGGCCCGTAAACATAAAAGTACGGTACGCGCTTTTTTGCAAAGATTAGGTTCAGAATTTTTAGAAGAATTCTTTACGGAAGAAGAAAAAGTTCTTTCTTTAATCTTACCAAGGATTTCTTATCCTTTACATAAGTTATATAGAGAACGTATTTGGTATTTGGATATTATTCGTATAAATGACTTGGTGAATCATTTATGATTCATTGTTCATGAGACCATGTAAATGACATAGAATAGAAACCCACACTTTCAAGAGAGAAAAAAATGTCAGTCGTTCTCATTCTGAAATGCTCATGCAGTAATGGTTGAATCAACTGAGTATTCAAGTTTTTTAGACTTTCTTTTCGGGATCTAATCTAAGTTTTAGATGTATACATAGGGAAAGTCGTGTGCAATGAAAACTGCAAGCACGG
>209417680; Amydrium humile plastid partial trnK gene intron and matK gene for maturase K
ATGGAAGAATTCAAAGGATATTTAGAAATAGAAAAAAGTAGATCTAAACAACAACACTTCCTATATCCGCTTCTCTTTCAAGAGTATATTTACGCACTTGTTCATGATCATGGTTTAAATGTAAATGGATCAATATCCATTTTTTATGAACCCACGGAAATTTCAGGTTATGACAATAAATCTAGCTCATTACTTGTGAAACATTTAATTACTCGAATGTACCAACAGAATTATTTGATCAATTCTTTTAATGATTCTAATAAAAATAGATTCGTTGGTCACAACCAGAATTTTTATTCTCAAATGATATCAGAGGGTTTTGCTTTCATTGTGGAAATTCCTTTCTCACTGCGATTACTATCCTCCCTCGAAGAAAAAAAAGAAATACCAAAATCTCAGAATTTACGATCCATTCATTCAATATTTCCATTTTTAGAGGATAAATTATCACATTTAAATTATGTATCAGATATACTAATACCCTATCCTGTCCATCTAGAAATCCTGGTTCAAATTCTACAATGCTGGATACAAGATGTTCCCTCTTTACATTTATTACAATTCTTTTTTCATGAATATCATAATTGGAATAATCTCATTACTCCAAGGAAATCTAGTTATGGTTTTTCAAAAGAGAATCCAAGACTATTTCGGTTTCTATATAATTCTTATGTAGTTGAATGCGAATCTTTATTAGTTTTTCTCCGTAAACAATCCTCTTATTTACGATCAACATCTTCTGGAACTTTTCTTGAGCGAACACATTTCTATGAAAAAATAGAACATCTTGTAGTAGTTTGTTGTAATGATTTTCAGAAAACCCTGTGGTTGTTCAAGGATCCTTTCATGCATTATGTTAGATATCAAGGAAAATCCATTCTAGCTTCAAAAGGGCCTCATCTTTTGATGAATAAATGGAAATTTTACTTTGTCAATTTTTGGCAATGTCATTTTCACTTTTGGTTTCAACCCTGTAGGATCCACATAAACCAATTTTCCCATTTTTCTTTCTATTTTCTGGGTTATCTTTCAAGTGTACTAATAAATCCTTCAGTAGTAAAGAGTCAAATGCTAGAGAATTCTTTTTTTATAGATACTGTTGCTAAAAAATTCGAAACTATAGTTCCAATTATTCCTATGATTGGATCATTGTCGAAAGCTAAGTTTTGTAACGTATCGGGGAATCCTATTAGTAAGCCAGTTTGGGCCGATTTGTCAGATTCTGATATTATTGATCGATTTGGTCGGATATGTAGAAATCTTTCTCATTATTACAGTGGGTCTTCAACAAAACAGAGTTTGTATCGAATAAAGTATATACTTCGACTTTCATGTGCTAGAACTTTGGCTCGTAAACATAAAAGTACGGTACGTGCTTTTTTGCAAAGATTAGGTTCAGATTTTTTAGAAGAATTTTTTACGGAAGAAGAAAAAGTTCTTTCTTTAATCTTACCAAGAATTTCTTATTCTTTACATTTACATAAGTTATATAGAGAACGTATTTGGTATTTGGATATTATTCGTATAAATGACTTGGTGAATCATAAATGATTGATTCATTGGTCATCAGACCACGTAAATGAAATAGAATAGAAACCAAAATTAACAAGAGAGGAAAAAAATGTCAGTCATTTTCATTCTGAAATGCTCATGCAGTAATGGTTGAATCAACTGAGTATTCAAGTTTTTTAGACTTTCTTTTCCTTTTCGGAATCTAATCTAAGTTTTAGATGTATACATAGGGAAAGTCGTGTGCAATGAGAACTGCAAGCACG
>11527534; Stratiotes aloides chloroplast matK DNA for maturase, partial cds
ATGTATCAACAGAATTATTTGATTAATTCGTTTAATGATTCTAACCAAAATCGATTCGTTGGACACAGCAATCATTTTTTCTCTCAAATGATATCAGGGGGTTTTGCGGTTATTGTAGAAATTCCTTTCTCCCTGCCATCTTTTCTTGAAGAAAAAAAAGAAATACCAAAATATCAGAATTTACGATCTATTCATTCGATATTCCCTTTTTTGGAGGACAAATTTTTACATTTAAATTATGTGTCAGATATAGTAATACCCTATCCTATTCATCTCGAAATCTTGATTCAAATTCTACAATCCCGTATAAAAGATGTTCCCTCTTTGCATTTATTGCGATTTTTTCTATACGAATATCATAATTGGAATAGTTTCATTACTCTAAAGAAATCCATTTCTATTTTTTCAAAAGAGAATCAAAGACTATTTCGGTTCCTATATAATTCTTATGTATCTGAATATGAATCGGTATTTTGTTTTCTCCGTAGACATTCCTCTTATTTACTATCAACATCTTCTGGAGACTTTATTGAGCGAACACATTTCTATGGAAAAATGGAGCATCTTGTAGTAGTTTGTCGTAATGATTTTCAGAAAAGTTTACAGTTATTCAAGGATCCTTGCATGCATTATGTTAGATACCAAGGAAAATCAATCCTCGCTTCAAAAGGAACCTATTTTCTGATGAAGAAATGGAAATGTCACCTTGTCCATTTTTGGCAATGTAATTTTTACTTTTGGTCTCAACCATATAGGATTCATATAAACCAATTATCAAATAATTCTTTCGATTTTTTGGGTTATCTTTCAAGTGTATTAATAAATCCTTTGGCAATAAGGAGTAAAATGCTAGAGTATTCATTTCTAATAGACACTGTTACTAAGAAATTCGATACTATAGTCCCAGTTATTCCTCTCATTGGATCATTGTCTAAAGCTAAATTTTGTAATGTATCTGGGCATCCCATTAGTAAGCCGATTTGGACTGATTTATCCGATTCTGATATTATTGATCGATTTGGTCGGATATGTAGAAATCTTTCTCATTATTATAGTGGGTCCTCAAAAAAACAGAGTTTGTATCGAATGAAGTATATACTTCGACTTTCATGTGCTAGAACCTTGGCTCGTAAGCATAAAACAACAGTGCGTGCTTTTTTGCAAAGATTGGGTTCAGGGTTTTTAGAAGAATTCTTTACGGAAGAAGAAAAAGTGCTTTCTTTGGTCTTGCCAAAAACCTCTTTTCCCTCACATGGGTCATATAGAGAACGTATTTGGTATTTGGATATTATTCGTATCAATGAC
>33333457; Orontium aquaticum maturase K (matK) gene, partial cds; chloroplast gene for chloroplast product
ATGGAAGAGTTAAAAGGGTATTTAGAAAAAGATAGATCTCGGCAACAACACTTCCTATATCCGCTTCTCTTTCAAGAGTATATTTACGCACTTGCTCATGATCATGGTTTAAACGGATCAATTTTTTACGAATCCATGGAAATTTTAGGTTATGACAATAAATCCAGCTCATTACTTGTTAAACGTTTAATTACTCGAATATATCAACAGAATTATTTGATTAATTCTGTTAATGATTCTAATCAAACTAGATTCGTTGGGCATAACAAGAATTTTTTTTCTCAAATGCTATCGGAGGGTTTTGCAGTCATTGTGGAAATTCCCTTCTCGCTACGATTAGTATCTTCCTTCGAAGAAAAAAAGGACATACCAAAATCTCAAAGTTTACGATCTATTCATTCAATATTTCCTTTTTTAGAGGACAAATTATCACATTTAAATTATGTGTCAGATATATTAATACCCTATCCCATTCATCTTGAAATCTTGGTTCAAATTCTACAATGCTGGATCCAAGATGTTCCCTCTTTGCATTTATTGCGATTCTTTCTTCACGAATATAATAATTGGAATAGTCTCATTACTCCAAAGAAATCTAGTTACATTTTTTCAAAAGAAAATCAAAGACTATTTCGGTTCCTATATAATTCTTATGTATTTGAATCGGAATCTATATTCGTTTTTATCCGTAAGCAGTCCTCTTATTTACGATCAACATCTTACGGATCTTTTATTGAGCGAACACATTTCCATGGAAAAGTAGAACAGCTTATAGTAGTTTGTTGTAATGATTTTCAGAAAACCCTATGGTTGTTCAAGGATCCTTTCATGCATTATGTTAGATATCAAGGAAAATCAATTCTGGCTTCAAAAGGAACTCATCTTCTGATGAAGAAATGGAAATATCACCTTGTCAATTTTTGGCAATGTCATTTTCACTTTTGGTCTCAACCGTACAGAATCCATATAAACCAATTCTCAACTTATTCCTTCTATTTTCTAGGCTATCTTTCAAGTGTACTAAAAAATCCTTACGCGGTTAGGAGTCAAATGCTAGAGAATTCCTTTTTAATAGATACTGTTACTAATAAATTTGATACTCTAGTCTCAATTATTCCTATGATTGGATCATTATCTAAAGCTAAATTTTGTAATGTATCAGGACATCCTATTAGTAAGCCGGTTTGGGCCGATTTGCCGGATTCTGATATTCTTGATCGATTTGGTCGGATATGTAGAAATCTTTCTCATTATCACAGTGGATCCTCAAAAAAACAGAGTTTGTATCGAATAAAGTATATACTTCGACTTTCATGTGCTAGAACTTCGGCTCGTAAACATAAAAGTACGGTACGTGCTTTTTTGCAGAGATTGGGTTCAGAATTTTTAGAAGAATTCTTTACGGAAGAAGAAAAAATTCTTTCTTTGATTTTACCAAGAACTTCTTTTCCTTTACATAGGTCATATAGAGAACGTATTTGGTATTTGGATATTATTCGTATCAATGACTTGGTAAATCAT
>30962517; Phyllospadix iwatensis matK gene for maturase, partial cds
ATGGAAGAATTTAAAAGATATTTAGAAAAAGAAAGATATCGGAAACAACACTTCCTATATCCGCTTCTATTTCAAGAGTATATCTATGCACTTGCTCATGATTATAGTTTAAATGGATCCTTTTTTTACGAATCCGTGGAAATTTTAGTTTCTGACAATAAATCCAGTTTACTACTTGCAAAACGTTTAATTACTCGAATGTATCAACAGAATTATTTAATAAATTCGTTTAATGATTCTAACCAAAATGGATTTGTTGGATACAACAATTCTTTTTTTTCTCAAATGATTTTGGGGAGTTTTACAGTTATTGTAGAAATTCCTTTCTCGTTGCCACCTTTAAAAAAGGAAATACCCAAATCTCATAATTTACAATCTATTCATTCAACATTTCCTTTTTTGGAGGACAAATTTTCACATTTAAATTATGTGTCAGATATACTAATACCTTATCCCATCCATATAGAAATCTTAGTTCAAATTCTACAATCCTGGATACAAGATGTTCCCGCTTTACATTTATTGCGATTTTATATATATGAATACCATAATTGGAATACTTTTATTACTCGAAAAAAATCCATTTCTATCTTTTCAAAAGAGAATCAAAGATTTTTTCGTTTACTATATAATTCTTATTTATCTGAATATGAATTAGTATTTTGTTTTATACGTAAGCATTCTTCTTATTTACTATCAACATCTTTTGAAGACTTTATTGATCGAACACATTTCTATGTAAAAATGGAACATCTTGTTGTAGTTTTTTGTAATTATTTTCAGAAAAACTTACAATTGCTCAAGGATCCTTTCATGCATTATGTTAGATATCAAGGAAAGTCCATTATGGCTTCAAAGGGAACTCATCTTATAATGAAGAAATGGAAATATCACCTTGTTTATTTTTGGCAATGTAATTTTTATTTTTGGTCTCAACCATATAGAATTCATATAACCCAATTATCAAACAATTCCTTTTATTTTCTGGGTTACCTTTTAAGTGTATTAATAAATCCTTTAACAGTAAGTAGTAAAATCCTAGGGTATTGTTTTCTAATAGACACAGTTACTAAAAATTTGGATGTTATAGTTCCAATTATTCCTATCATTAGATCCTTGTCTAAAGCTAAGTTTTGTAATGTATCTGGATATCCCATTAGTAAGCCAATTTGGACCGATTTATCGGATTCTGCAATTATTGATCGGTTTGGTCGTATATGTAGAAATCTTTCTCATTATTATAGTGGATCCTCAAAAAAACAGAGTTTGTATCGAATGAAGTATATACTTCGACTTTCATGTGCTAGAACTTTGGCTCGTAAACATAAAACCACAGTACGTGCTTTTTTACAAAGATTGGGTTCAGGCTTTTTAGAAGAATTTTTTACAGAAGAAGAAAAAGTGCTTTCTTTGGTCTTTCCAAAACTTTCTTTTCCCTTACACGGGTTATATAGAGAACGTATTTGGTATTTGGATATTATTCGTATCCATGACTTGGTGAATTATTCA
>209417666; Heteropsis oblongifolia plastid partial trnK gene intron and matK gene for maturase K
ATGGAAGAATTTAAAGGATATTTAGAAAAAAGTAGATCTAAACAACAACACTTCCTATATCCGCTTCTCTTTCAAGAGTATATTTACGCACTTGTTCATGATCATGGTTTAAATGTAAATGGATCTATTTTTTATGAACCCACGGAAATTTCAGGTTATGACAATAAATCTAGCTCATTACTTGTGAAACGTTTAATTACTCGAATGTACCAACAGAATTATTTGATCAATTCTGTTAATGATTCTAAGCAAAATGGATTCGTTGGGCATAACCAGAATTTTTATTCTCAAATGATATCAGAGGGTTTTGCTTTCATTGTGGAAATTCCTTTCTCACTGCGATTACTATCCTCCCTCGAAGAAAAAAAAGAAATACCAAAATCTCAGAATTTACGATCTATTCATTCAATATTTCCATTTTTAGAGGATAAATTATCACATTTAAATTATGTATCAGATATACTAATACCCTATCCCGTCCATCTAGAAATCCTGGTTCAAATTCTACAATGCTGGATACAAGATGTTCCCTCTTTACATTTATTACGATTCTTTTTTCATGAATATCATAATTGGAATAATCTCGTTACTCCAAGGAAATCTAGTTATGGTTTTTCAAAAGAGAATCCAAGACTATTTCGGTTCCTATATAATTCTTATGTAGCTGAATGCGAATCTTTATTAGTTTTTCTCCGTAAACAATCCTCTTATTTACGATCAACATCTTCTGGAACTTTTATTGAGCGAACACATTTCTATGGAAAAATAGAACATCTTGTAGTAGTTTGTTGTAATGATTTTCAGAAAACCCTGTGGTTGTTCAAGGATCCTTTCATGCATTATGTTAGATATCAAGGAAAATCAATTCTAGCTTCAAAAGGGCCTCGTCTTTTGATGAATAAATGGAAATCTTACTTTGTCAATTTTTGGCAATGTCATTTTCACTTTTGGTTTCAACCCTGTAGGATCCACATAAACCAATTCTCCAATTATTCTTTCTATTTTCTGGGTTATCTTTCAAGTGTACTAATAAATCTTTCAGTAGTAAAGAGTCAAATGCTAGAGAATTCTTTTTTAATAGATACTGTTGCTAAAAAATTCGAAACTATAGTTCCAATTATTCCTATGATTGGATCATTGTCGAAAGCTAAGTTTTGTAATGTATCGGGGAATCCCATTAGTAAGCCAGTTTGGGCCGATTTGTCAGATTCTGATATTATTGATCGATTTGGTCGGATATGTAGAAATCTTTCTCATTATTACAGTGGGTCTTCAACAAAACAGAGTTTGTATCGAATAAAGTATATACTTCGACTTTCATGTGCTAGAACTTTGGCTCGTAAACATAAAAGTACGGTACGCGCTTTTTTGCAAAGATTAGGTTCAGTTTTTTTAGAAGAATTTTTTACGGAAGAAGAAAAAGTTCTTTCTTTAATCTTACCAAGAATTTCTTATTCTTTACATTTACATAAGTTATATAGAGAACGTATTTGGTATTTGGATATTATTCGTATAAATGACTTGGTGAATCATGAATGATTCATCGGTAATCAGACCACGTAAATGAAATAGAAAAATTAACAAGAGAAAAAAAAATGTCAGTCATTTTCATTCTGAAATGCTCATGCAGTAATGGTTGAATCAACAGAGTATTCAAGTTTTTTAGACTTTCTTTTCGGAATCTAATCTAAGTTTTAGATGTATACATAGGGAAAGTCGTGTGCAATGAAAACTGCAAGCACGG
>351582413; Alisma plantago-aquatica voucher WQF2086 maturase K (matK) gene, partial cds; chloroplast
GTTCCCTCTTTGCACTTATTGCGATTTTTTCTATACGAATACCATAATTGGAATTGTTTCATTACTCTAAAGAAATCTCTTTCTATTTTTGCAAAGGAGAATCCAAGATTATTTTGGTTCTTATATAATTCTTATGTATCTGAATATGAATCCGTATTTTGTTTTCTTCGTAAACATTCCTCTTATTTACTATCAACATCCTATAGAAATTTGATTGAGCGAACACATTTTTATGGAAAAATGGAGCATCTTGCAGTAGTTTGTTGTAATTGTTTTCATAAAAACCTGCAGTTGTTCAAAGATCCTTGTATACATTATGTTAGATATCAAGGAAAATCAATTCTCGCTTCAAAGGGAACTTATCTTCTGATGAAGAAATGGAAATGTTACCTTGTCAATTTTTGGGAATGTCACTTTTCTTTTTGGTCTCAACCATATAGGATTCATATAAACCAATTATCCAATAATTCTTTCGATTTTTTGGGTTATTTTTCAATTGTATTAATAAATCCTTTGACAGTAAGAAGTCAAATGCTAGAGTACTCATGTCTAATAGACAATACTGCTACTAAAAAATTCGATACTATAGTTCCGATTATTCCTCTCATTGGATCGTTGTCCAAAGCGAAATTTTGTAATGTGTCCGGGCATCCTATTAGTAAACCCATTTGGACTGATTTATCCGATTCTGATATTATTGATCGGTTTGTTCGGATATGTAGAAATCTTTC
>126021150; Gorgonidium vermicidum voucher Forzza 1965 (SPF) maturase K (matK) gene, partial cds; chloroplast
ATGGAAGATTTTNNNGGATATTTAGAAAAAAGTCGATCTAAACAACAACACTTCCTATATCCGCTTCTCTTTCAAGAGTATATTTACGCACTTGCTCATGATCATGGTTTAAATGTAAATGGGTCAATTTTTTACGAACCCGCGGAATTTTCAGGTTATGACAATAAATTTAGCTCATTACTTGTGAAACGTTTAATTATTCGAATGTACCAACAGAATTATTTGATCAATTCTGTTAATGATTCTAACAAAAATAGATTCGTTGGGCACAACAAGAGTTTTTATTCTCAAATGATATCAGAGGTTTTTGCTGTCATTGTGGAAATTCCTTTTTCGCTGCGATTAGTATCCTCCCTCGAAGAAAAAAAAGAAATACCAAACTTTCAGAATTTACGATCTATTCATTCAATATTTTCATTTTTTGAGGACAAATTATCACATTTAAATTATGTATCAGATATACTAATACCCTATCCCGTCCATCTAGAAATCTTGGTTCAAATTCTACAATGCTGGATACAAGATGTTCCCTCTTTACATTTATTACGATTCTTTTTTCACGAATATCATAATTGGAATAATCTCATTACTACAAAAAAATCTAGTTATGGTTTTTCAAAAGAGAATCCAAGACTATTTCGGTTCCTATATAACTCTTATGTAGTTGAATGCGAATCCATATTAGTTTTTCTCCGCAAACAATCCTCTTATTTACGATCAACATCTTCTGGAACTTTTCTTGAGCGAACACATTTCTATGAAAAAATAGAACAACATCTTGTAGTACTTTGTTGTAATGATTTTCAGAAAACCCTAGGGTTGTTCAAGGATCCTTTCATGCATTATGTTAGATATCAAGGAAAATCCATTCTGGCTTCAAAAGGGACTCATTTTCTGATGAAGAAATGGAAATCTTACTTTGTCAATTTTTGGCAATGTCATTTTCACTTTTGGTCTCAACCCTGTAGGATCCACATAAACCAATTCTCCCATTTTTCTTTCTACTTTCTGGGTTATCTTTCCAATGTACCAATAAAGCCTTCGGCGGTAAAGAGTCAAATGCTAGAGAATTACTTTTTAATAGATACTGTTACTAAAAAATTCGAAACTATAGTTCCAATTATTCCTATGATCGGATCATTGTCAAAAGCTAAATTTTGTAACGTATCGGGGAATCCTATTAGTAAGCCAGTTTGGGCCGATTTGTCAGATTCTGATATTATTGATCGATTTGGTCGGATATGTAGAAATCTTTCTCATTATTACAGTGGGTCTTCAAAAAAGCAGAGTTTGTATCGAATAAAGTATATACTTCGACTTTCATGTGCTAGAACTTTGGCCCGTAAACATAAAAGTACGGTACGTGCTTTTTTGCAAAGATTAGGTTCAGAATTTTTAGAAGAATTCTTTACGGAAGAAGAAAAAGTTCTTCCTTTAATCTTACCAAGAATTTCTTATCCTTTACATAAGTTATATATACATAAGTTATATAGAGAACGCATTTGGTATTTGGATATTATTCGTATAAGTGCCTTGGTGGATCACATTGGTCATGAGACCA
>209417774; Jasarum steyermarkii plastid partial trnK gene intron and matK gene for maturase K
ATGGAAGAATTCAAAGGATATTTAGAAAAAAGTAGATCTAAACAACAACACTTCCTATATCCGCTTCTCTTTCAAGAGTATATTTACGTACTTGCTCATGATCGTGGTTTAAATGTAAATGGATCAATTTTTTATGAACCCGCGGAAATTGCAGGTTATGACAAAAAATTTAGCTCATTACTTGTGAAACGTTTAATTACTCGAATGTACCAACAGAATTATTTGATCAATTCTGTTAATGATTCTAACCAAAATAGATTCGTTGGGCATAACAAGAATTTTTATTCTCAAATGATATCAGAGGGTTTTGCTGTCATTGTGGAAATTCCTTTCTCGTTGCGATTAGTATCCTCCCTCGAAGAAAAAAAAGAAATACCAAAATCTCAGAATTTACGATCTATTCATTCAATATTTCCATTTTTTGAGGACAAATTATCACATTTAAATTGTGTATTAGATATACTAATACCCTATTCCGTACATCTAGAAATCTTGGTTCAAATTCTACAATGCTGGATACAAGATGTTCCCTCTTTACATTTATTACGATTCTTTTTTCACGAATATCATAATTGGAATAATCTTATTACTCCAAAGAAATCTAACTATTATGGTTTTTCAAAAGAGAATCCAAGACTATTTTTGTTCCTATATAATTCTTATGTAGTTGAATGCGAATCCATATTAGTTTTTCTCCGTAAACAATCCTCTTATTTACGATCAACATCTTCTGGAACCTTTCTTGAGCGAACACATTTCCATGAAAAAATAGAACAACATCTCGTAGTACTTTGTTGTAATGATTTTCAGAAAACCCTATGGTTGTTCAAGGATCCTTTCGTGCATTATGTTAGATATCAAGGAAAATCAATTCTGGCTTCAAAAGGGACTCATCTTCTGATGAAGAAATGGAAATCTTACTTTGTCAATTTTTGGCAATGTCATTTTAACTTTTGGTCTCAACCCTGTAGGATCCACATAAACCAATTCTCAAATTTTTCTTTCCATTTTCTGGGTTATCTTTCAAGTGTACCAATAAATCCTTCAGCGGTAAAGAGTCAAATGCTAGAGCATTTTTTTTTAATAGATACTGTTACTAAAAAATTCGAAACTATAGTTCCAATTATTTCTATGATTGGATCATTGTCAAAAGCTAAATTTTGTAACGTATCGGGGAATCCTATTAGTAAACCAGTTTGGGCCGATTTGTCAGATTCTGATATTATTGATCGATTTGGTCGGATATGTAGAAATCTTTTTCATTATTACAGCGGGTCTTCAAAAAAACAAAGTTTGTATCGAATAAAGTATATACTTCGACTTTCGTGTGCTAGAACTTTGGCCCGTAAACATAAAAGTACGGTACGCGCTTTTTTGCAAAGATTAGGTTCAGAATTTTTAGAAGAATTTTTTACGGAAGAAGAAAAAGTGCTTTCTTTAATCTTACCAAGAATTTCTTATCCTTTACATAAGTTATATAGAGAACGCATTTGGTATTTGGATATTATTCGTATAAATGACTTGGTGAATCACTTATGATTCATTAGTCATAAGACCATGTAAATGAAATAGAATAGAAACAAAAACTCTCAAGAGAGAAAAAATGTCAGTCATTTTCATTCTGAAATGCCCATGCAGTAATGGTTGAATCAACTGAGTATTCAAGTTTCTTAGACTTTCTTTTCGGGATCTAATCTAAGTTTTAGATGTATACATAGGGAAAGTCGTGTGCAATGAAAACTGCAAGCACGG
>33333411; Amborella trichopoda maturase K (matK) gene, partial cds; chloroplast gene for chloroplast product
ATGGAGGAATTACGAGGATATTTAGAAATAGATAGACCCCATCAACAACGCTTCCTATATCCGCTTCTATTCCAGGAGTCTATCTATGCACTTGCTCATAATCATGGTTTAAATGGATCAATTCTTTACGAACCCATGGAAGATTTAGGTCATGACAAGAAATCCAGTTCACTAAATGTAAAACGTTTAATTATTCAAATGTATCAACAGAATCATTTCATCATTTCATTTAATGATTCTAACCAAAATAGATTTCTTGGGCATAGCAGGAATTCTTATTTTCAAATGGTATCAGAGGGTTTTGCAGTAATTGTGGAAATTCCATTCTCGATGCGATTAGTATCTTCCCTAGAAAAAGGATCTGAATCTCATAATTTCCAATCTATCCATTCAATATTTCCGTTTCTAGAGGACAAACTTTCATATTTAAATTATGTGTTAGATATACTAATACCCCACCCAANCCATCTGGAAATCTTGGTTCAAAGCCTTCGCCAATGGATACGAGACCTTTCTTCTTTGCATTTATTGCGGTTTTTTCTCCACGAACATCAGAATTGGAATAGTTTCATTACTACAAATACAAAGAAATGCAGTTCTTTTTTTTCAAGAGAGAATCAAAGATTGTTTTTGTTCCTGTACAATTTTCATGTATATCAATTTGAATCCCTTTTCGTTTTCCTACGTAAACAATTTTTTCATTTACGGTCGATATCTTTTGGATCTTTTCTTGAACGAACACATTTCTATGGAAAAATAGAAAATTTTGTAGTATCCATGCGTAATCATTCTCAGAATATTTTATGGTTGTTCAAGGACCTTTTCATGCATTATGTTAGATATAAAGGAAAATCAATTATGGCTTCAAGGGGTACTTATCTCCTTATGAATAAATGGAAATCTCACCTTGTCAATTTCTGGCAATTCCGTTTTTACTTCTGGTCTCAACCGGGCAGAATCCATATAAATGAATTATCCAATCATTCCTTCTATTTCCCGGGCTATCTTTCAGGTCTACGATTAAATCCCTCGATGGTAAGGAGTGAAATGCTAGAGAATTCATTTATGATAGATGCTGKTATCAAGAGATTCGATACAGTAGTCCCAACTATTTTTCTTATTGGATCCTTGGCTAAAGTAAAATTATGTAACGTATCAGGGCATCCTATTAGTAAGTCGGTCTGGGCCGATTCGTCAGATTCTGATATTCTCGATCAATTTGGGCGGATATGCAGAAATCTCTCTCATTATCACAGTGGGTCCTACAAAAAACACAGTTTGTGTCGAATAAAATATATACTTCGACTTTCGTGTGCTAGAACTTTGGCTCGTAAACATAAAAGCACGGTACGCGCAATTTTGAAAAGATTAGGTTCGGAATTCTTGGACGAATTCCTTACGGAGGAACAAGAGATTCTTTCCTTGATTTTTCCAAAAACCCCTTTCCATAGTGGACGAATTTGGTATTTGGATATTATCCGTATTCATAGTCTGGCCAATCAT
>345105624; Brassaia actinophylla maturase K (matK) gene, partial cds; matK-psbA intergenic spacer, complete sequence; and photosystem II subunit D1 gene, partial cds; chloroplast
GATTGGGCTCGGGATTCTTGGAAGAATTCTTTACGGCGGAAGAACAAGTTCTTTACTTGACCTTTCCAAGAGCATCTTCCGCTTCGCAGAGGTTATATAGAAGGCGGATTTGGTATTTGGATTTTATTTGTATCAATGATTTGGCCAATCATGAATGATTCGTTAGGAATCCGTGTAAATTAAATGGAAATTATCACTAAAAAATCTAAGTAATGAAGATAAATAATGAAGAGATAACGAAAAAAAATCCTTTTTTTTATTCTGAAATGTTGATGTAGGATGTAGTAAGGGTTAAATCAACCGAGTCTTTTTAAAGTTCTAAGTAAGGAACTTAGTTTTAGATGTATATATAGGGAAAGCCGTGTGCAATGAAAAATGCAAGCACGGTTTGGGGAGGGGTTTTTACCTATTTAACAAGGAAATTATCTACTCCATCCGACTAGTTCCGGGTTCGAATCCCGGGCAACCCACTGTCACATAAAAATGATATGTATAGAAATCCCTTTTTTTTTTTATTTTTGTAATCCACTTACAAAAAATTTGGATATTTATAGATAGATATTGGTTGACACGGACATATAAGTCATGTTATACTGTTGAATAACAAGCCTTTAGTTTTCTATATTTCGAGTTATCGAAAATTCGTGTGCTTGGGAGTCCCTGATGATTAAATAAACCAAGATTTTACCATGACTGCAATTTTAGAGAGACGCGAAAGCGAAAGCCTATGGGGTCGCTTCTGTAACTGGATAACCAGCACCGAAA
>351587231; Pleurospermum uralense voucher NASLQX031 maturase K (matK) gene, partial cds; chloroplast
GCTTCTTCTTTACATTTATTACGATTCTTTCTCCACGAGTATCGTAGTTGGAATACTCCAAATAAAGCCAGTTCTGGTTTTTTAAAAATAAATACAAGAATTTTTTTCGTCCTATATAATTCTCATCTATGTGAATACGAATCCATCTTTGTCTTTCTCCGTAACCAATCTTCTCATTTATGCTCAACGTCTTCTGGAACCCTTCTTGAACGAATCTATTTCTATGGCAAAATAGAACATCTTGTAGAAGCTAAGGCCTTTCAGGGAAATCTATGGTTGTTCAAGGATCCTTTCATGCATTATGTTAGGTATCAAGGAAAATCAATTCTCGCTTCAAAAGGGACGCCCCTTTTGATGAAAAAATGGACATATTACTTTGTCAATTTATGGAAATGTAATTTTTACCTGTGGTCTCAGCCGGTAAGGATCTGTATAAACCAATTATATAACCATTCCCTAGTCCTTCTGGGCTATCTATCAAGTGCGCGGCTAAACCCTTCAATGGTACGCAGTCAAATGCTAGAAAATGCATTTATAATTGATAATCCTATTAAAAAGTTCGATACTATTGTTCCAATTGTTCCTCTGATTGGATCATTGGCTAAGGCGAGATTTTGTAACGTACTTGGGCACCCTATTAGTAAGGCTGTTTGGACCGATTTATCAGATTCTGATATTGTTGGCCGATTTGGGCGTATATGCAGAAATCTTTCTCATTATTATAGTGGATCCTCACAAAAAAGTAGTTTGTATCGAATAAAG
>2281166; Endressia castellana maturase (matK) gene, chloroplast gene encoding chloroplast protein, partial cds
ATGGAAGAATTCCAAAGATATTTAAAGCTAAATAGATCTCAACAACACTACTTCTTATATCCACTTATCTTTCAGGAGTATATTTATGCACTTGCGCATGATCATGGTTTAAATAGAAATAGATCCGTTTTGTTGGAAAATGCAGGTTCTACTAAGTTCAGCTTACTAATTGTGAAACGTGCAATTGAGCGAATGTATCGTTATGAACAGAATCATTTTATTCTTTTTGCTAATGATTTTACCCAAAATACCTTTTTTGGGCGCAACAAAAATTTTAATTTTCAAATGATATCAGAAGGATTTGCAGTCATTGTAGAAATTCCGTTTTATCTCCGATTATTATCTTCGCTAGAAAGGAAAGGAATAGTTAAATCTCATAATTTACGATCAATTCATTCAATATTCCCTTTTTTAGAGGACAAATTTTCACATTTAATTTATGTGTTAGAGATACTAATACCCTACCCAGTCCATCTGGAAATATTAGTTCAAACTCTTCGCTACTGGGTAAAAGACGCTTCTTCTTTACATTTATTAAGATTCTTTCTCCACGAGTATCGTATTTGGAATACTCCAAAAAAAGCCAGTTCTTGTTTTTCAAAAATAAATCAAAGGTTTTTCTTCGTCCTATATAATTCTCATCTATGTGAATACGAATCCATCTTNGTCTTTCTTNNNNNNNNNNNNNNNNANTTATNNTNAANNTNTTCTGAAANNNTTNTTGAACGAATCTTTTTCTATGGAAAACTAAAACATCTTGGACTTGTAGAAGCTTTTGTTAAGGCCTTTCAGGACAATCTATGGTTGTTTAAGGACCCTTTCATGCATTATATTAGTTATCAAGGAAAATCCATTCTCGCTTCAAAAGGGACGCCCCTTTTGATGAAAAAATGGACATATTATTTTGTCAATTTATGGAAATGTCATTTTTACCTATGGTCTCAGCCGGGNACGATCTGTATAAACCAATTATATAATCATTCCCTAGCTATTCTGGGCTATCTATCAAGTGCGCGACTAAACCCTTCAATGGTACGCAGTCAAATGCTAGAAAATGCATTTATAATTGATAATCCTATTAAT
>2281188; Myrrhis odorata maturase (matK) gene, chloroplast gene encoding chloroplast protein, partial cds
ATGGAGGTATTCCAAAGATATTTAAAGCTAAATAGATTTCAACAACACTACTTCTTATATCCACTTATCTNTCAGGAGTATATTTATGCACTTGCGCATGATCATGGTTTAAATAGAAATAGATCCTTTTTTTTGGAAAATGCAGGTTATAATAAATTCAGCTTACTAATTGTGAAACGTGCAATTGAGCGAATGTATCAGTATGAACAGAAGCATTTGATTTTTTTTGCTAATGGTTTTAACCAAAATATATTTTTTGGACGCAACAAGCATTTTTATTTTCAAATGATATCAGAAGGATTTGCAGTCATTGTAGAAATTCCGTTTTATCTCCGATTATTATCTTCGCTAGAAAGGAAAGGAATAGTTAAATCTCATAATTTACGATCAATTCATTCAATATTCCCTTTTTTAGAGGACAANTTTTCACATNTAATTAATGTATTAGAGATACTAATACCCTACCCAGCCCATCTGGAAATATTAATTCAAACTATGCGCTACTGGGTAAAAGACGCTTCTTCTTTACATTTATTACGATTCTTTCTCCATGAGTATTGTAGTTGGAATACTTCAAATAAAGCCAATTCTTGTTTTTCAAAAAGAAATCAAAGGTTTTTCTTCGTCCTATATAATTCTCATCTATGTGAATACGAATCCANNNNNNNNNNNNNNNGTAACCAATCTTCTCATTTATGCTCAACGTCTTCTGGAACCCTTCTTGAACGAATCTATTTCTATGGAAAACTAGAAAAGCTTGTACTTGTAGAAGCTTTTGCTAAGGCCTTTCAGGNCAATATATGGTTGTTTAAGGATCCTTTCATGCATTATGTTAGGTATCAAGGAAAATCAATTCTCGCTTCAAAAGGGACGCCCCTTTTGATGAAAAAATGGACATATTACTTTGTCAATTTATGGANATGTAATTTTTACCTATGGTCTCAGCCGGGAACGATCTGTATAAACCCATTATATAATAATTCCCTAGCTCTTCTGGGCTATCTATCAAGTGCGCGACTAAACCCTTCAATGGTACGCAGTCAAATGCTAGAAAATGCATTTATAATTGATAATCCTATTAAT
>14276746; Delarbrea collina maturase (matK) gene, partial cds; chloroplast gene for chloroplast product
ATGGAGGAATTCCAAAGATATTTAGAGCTAAATAGATCTCAACAACACTACTTCTTATATCCACTTATCTTTCAGGAGTATATTTATGCACTTGCTCATGATCATGGTTTAAATAGATCGATTTTGTTGGAAAATGTGGGTTATGACAATAAATCCAGCTTACTAATTGTGAAACGTTTAATTGCTCGAATGTATCAGTATCAACAGAATAATTTGATTCTTTCCGCTAATGATTCTAACCAAAATCTATTTTTGGGGCGCAACAAGAATTTGTATTCTCAAATGATATCAGAGGGGTTTGCAGTCATTGTGGAAATTCCATTTTCTCTACGATTAATATCTTCCCTAGAAAGTAAAGGGATAGTCAAATCTCATAATTTACGATCAATTCATTCAATATTTCCCTTTTTAGAGGACAAATTTTCACATTTAATTTATGTGTTAGAGATACTAATACCCTACCCAGTCCATCTGGAAATCTTGGTTCAGACTCTTCGCTACTGGGTAAAAGATACTTCTTCTTTGCATTTATTACGATTCTTTCTCCACGAGTATCGTAATTGGAATACTCCAAATAAAGCCGGTTCCTCTTTTTCAAAAAGAAATCANCGATTATTTTTCTTTCTATATAATTCTCATCTATGTGAATACGAATCCATCTTTGTCTTTATCCGTAACCAATCTTCTCATTTACGCTCAACATCTTCTGGAACCCTTCTTGAACGAATTTATTTCTATGGAAAAATAGAACATCTTGTAGAAGTATTTGCTAAGGCTTTTCAGGCCACTCTATGGTTGTTGAAGGATCCTTTCATGCATTATGTTAGGTATCAAGGAAAATCAATTGTCGCTTCAAAAGGGACGCCCCTTTTGATGAAAAAATGGACATATTACTTTGTCAATTTATGGCAATGTCATTTTTACCTGCGGTCTCAATCGGGAAAGATCTGTACAAACCAATTATACAATCATTCCCTCGACCTTCTGGGCTATCTATCAACTGCGCAGCTAAACCCTTCAACGGTACGTGGTCAAATGCTGGAAAATTCATTTATAATTGAGAATCCTATTAAT
>14276770; Pseudosciadium balansae maturase (matK) gene, partial cds; chloroplast gene for chloroplast product
AGAGCTAAATAGATCTCAACAACACTACTTCTTATATCCACTTATCTTTCAGGAGTATATTTATGCACTTGCTCATGATCATGGTTTAAATAGATCGATTTTGTTGGAAAATGGGGGTTATGACAATAAATCCAGCTTACTAATTGTGAAACGTTTAATTGCTCGAATGTATCAGTATCAACAGAATAATTTGATTCTTTCCGCTAATGATTCTAACCAAAATCGATTTTTGGGGCGCAACAAGAATTTGTATTCTCAAATGATATCAGAGGGGTTTGCAGTCATTGTGGAAATTCCATTTTCTCTACGATTAATATCTTCCCTAGAAAGTAAAGGNATAGTCAAATCTCATAATTTACGATCAATTCATTCAATATTTCCCTTTTTAGAGGACAAATTTTCACATTTAATTTATGTGTTAGAGATACTAATACCCTACNCAGTCCATCTGGAAATCTTGGTTCAGACTCTTCGCTACTGGGTAAAAGATACTTCTTCTTTGCATTTATTACGATTCTTTCTCCACGAGTATCGTAATTGGAATACTCCAAATAAAGCCGGTTCCTCTTTTTCAAAAAGAAATCAACGATTATTTTTCTTTCTATATANTTCTCATCTATNTGAATACNAATCCATCTTTGTCTTTATCCGTAACCAATCTTCTCATTTACNCTCAACATCTTCTGGAACCCTTCTTGAACGAATTTATTTCTATGGAAAAATAGAACATCTTGTAGAAGTATTTGCTAAGGCTTTTCAGGCCACTCTATGGTTGTTGAAGGATCCTTTCATGCATTATGTTAGGTATCAAGGAAAATCAATTGTCGCTTCAAAAGGGACGCCCNTTTTGATGAAAAAATGGACATATTACTTTGTCAANTTATGGCNATGTCATTTTTACCTGCGGTCTCAATCGGGAAAGANNTGNACAAACCAATTATACAATNNNNCCCTCGANCTTCTGGGCTATCTATCAACTGCGCAGCTAAACCCTTCAACGGNACGTGGTCAAATGCTGGAAAATTCATTTNTAATTGA
>2281174; Heracleum lanatum maturase (matK) gene, chloroplast gene encoding chloroplast protein, partial cds
ATGGAGGAATTCCAAAGATATTTAAAACTAAATAGATCTCAACAACACTACTNCNTATATCCACTTANCTNTCAGGAGTATATTTATGCACTTGCGCATGATCATGGTTTAAATAGAAATAGATCCGTTGTGTTGGAAAATGCAGGTTCTAATAAGTTCAGCTTACTAATTGTGAAACGTGCAATTGAGCGAATGTATCAGTATGAACAGAATCATTTGATTCTTTTTGCTAATGATTTTACCCAAAATACCTTTTTTGGGCGCAACAAGAATTTTAATTTTCAAATGATATCAGAAGGATTTGCAGTCATTCTAGAAATTCCGTTTTATCTCCGATTATTATCTTCGCTAGAAAGGAAAGGAATAGTTAAATCTCATAATTTACGATCAATTCATTCAATATTCCCTTTTTTAGAGGACAAATTTTCACATTTAATTTATGTGTTAGAGATACTAATACCCTACNCAGTCCATCTGGAAATATTGGTTCAAACTCTTCGCTACTGGGTAAAAGACGCTTCTTCTTTACATTTATTAAGATTCTTTCTCCACGAGTATCGTATTTGGAATACTCCAAATAAAGCCAGTTCTTGTTTTTCAAAAAGAAATCAAAGGTTTTTCTTCGTCCTANNTAATTCTCATCTATGTNNATNCNNATCNANCNNNNNNNNNNNNNGTAAGAAATCTTCTNATNNATNCTCAACGTCTTCTGGAACCCTNNTTGAACNAATCTTTTTCTATGGAAAANNAGAACATCTTGGACTTGTAGAAACTTTTGCTAAAGCCTTTCAGGACAATCTATGGTNGTTTAAGGACCCTTTCATGCATTATATTAGTTATCAAGGAAAATCAATTCTCGNTTCAAAAGGGACGCCCCTTTTGATGAAAAAATGGACATATTATTTTGTCAATTTATGGAAATGTCATTTTTACCTATGGTCTCAGCCGGGNACGATCTGTATAAACCAATTATATAATAATTCCCTAGTTCTTCTGGGCTATCTATCAAGTGCGCGACTAAACTCTTCAATGGTACNCAGTCAAATGCTAGANNNTGCATTTATAATTGATAATCCTATTANT
>75758040; Homalocarpus dissectus maturase K (matK) gene, partial cds; chloroplast
ATGGAGCAATTACAAAGATATTTAGAGCGAAATAGATCTCAACAACACTACTTCTTATATCCACTTATCTTTCAGGAGTATATTTATGCACTTGCCCATGATCATGGTTTAAATCGAAATAGACCCATTTTCTTGGAAAATGCAGGTTATGACAATAAATTCGGTTTACTAATTGTGAAACGGTTAATTGCTCGAATGTATCAGTATCAACAGAATCCTTTGATTCTTTCTGCTAATGATTTTAACCAAAATGTTTTTTTTGGATGCAACACCAATTTGTATTCTCAAATGATATCAGAGGGGTTTGCAGTCATTGTGGAAATTCCTTTTTATCTAGAATTCAGATTTTCTCTAGAAAGGAAAGGGATAGTCAAATCTCATAATTTACAATCAATTCATTCAGTATTTCCTTTTTTAGAGGACAAATTTTCACATTTAATTTATGTATTAGAGATACTAATACCCTACCCAGTCCATCTGGAAATATTGGTTCAAACTCTTCGCTACTGGGTTAAAGACGCCTCTTCTTTGCATTTATTACGATTCTTTCTTCACGAGTATCGTAGTTGGAATACTGAAAATCAAGCCAGTTCTTGGTTTTCAAAAAGAAATCAAAGATTTTTCTTCTTCCTATATAATTCTCATTTATGTGAATACGAATCCATCTTCGTCTTTCTTCGTAACCAATCTTCTCATTTACGCTCAACATCTTCTGGAACCCTTCTTGAACGAATCTATTTTTATGGAAAAATAGAACCTCTTGTAGAAGTATTTGATAAGGCCTCTCAGAACAATCTGTGGTTGTTCAAGGATCCTTTCATGCATTATGTTAGGTATCAAGGGAAATCAATTCTTGCTTCAAAAGGGACGCCCCTTTTGATGAAAAAATGGACATATTACTTTGTTAATTTATGGAAATCTTATTTTTACCTGTGGTCTCAACCGGGAAGCATCTGTATAAACCAATTATACAACTATTCCCTCAATCTTATGGGCTATCTATCAAGTACGCGGCTGAATCCTTCAATGATACGCGGCCAAATGCTAGAAAATTCATTTCTAATTTTGAATACTATTAAAAAGTTCGATACNCTTATACGAATGATACCAATGATTGGATCCTTGGCTAAGT
>14276756; Myodocarpus lanceolatus maturase (matK) gene, partial cds; chloroplast gene for chloroplast product
ATGGAGGAATTCCAAAGATTTTTAGAGCTAAATAGATCTCAACAACACTACTTCTTATATCCACTTATCTTTCAGGAGTATATTTATGCACTTGCTCATGATCATGGTTTAAATAGATCGATTTTGTTGGAAAATGTGGGTTATGACAATAAATCCAGCTTACTTATTGTGAAACGTTTAATTGCTCGAATGTATCAGTATCAACAGAATCATTTGATTCTTTCCGCCAATGATTCTAACCAAAATATATTTTTGGGGCGCAACAAGAATTTGTATTCTCAAATGATATCAGAGGGGTTTGCAGTCATTGTGGAAATTCCATTTTCTCTACGATTAATATCTTCCCTAGAAAGTAAAGGGATAGTCAAATCTCATAATTTACAATCAATTCATTCAATATTTCCCTTTTTAGAGGACAAATTTTCACATTTAATTTATGTGTTAGAGATACTAATACCCTACCCAGTCCATCTGGAAATCTTGGTTCAGACTCTTCGGTACTGGGTAAAAGATGCTTCTTCTTTGCATTTATTACGATTCTTTCTCCACGAGTATCATAATTGGAATACTCCAAATAAAGCCGGTTCCTCTTTTTCAAAAAGAAATCANCGATTATTTTTCTTTCTATATAATTCTCATCTATGTGAATACGAATCCATCTTTGTCTTTATCCGTAACCAATCTTCTCATTTACGCTCAACATNTTCTGGAACCCTTCTTGAACGAATATATTTCTATGGAAAAATAGANCATCTTGTAGAAGTATTTGNTAAGGCTTTTCAGGCCAATATATGTTTGTTGAAGGATCCTTTCATGCATTATGTTAGGTATCAAGGAAAATCAATTGTCGCTTCAAAAGGGACGCCCCTTTTGATGAAAAAAGGGACATATTACTTTGTCAATTTATGGCAATGTCATTTTTACCTGCGGTCTCAATCGGGAAAGATCTGTATAAACCAATTATACAATCATTCCCTCGACCTTCTGGGCTATTTATCAAGTGCGCAGCTAAACCCTTCAATGGTACGTGGTCAAATGCTAGAAAATTCATTTCTAATTGATAATGCTATTAAT
>2281196; Oenanthe sarmentosa maturase (matK) gene, chloroplast gene encoding chloroplast protein, partial cds
ATGNANGAATTCCAAAGATATTTAAAGCTAAATAGATATCAACAACACTATTTCTTATATCCACTTATCTTTCAGGAGTATATTTATGCACTTGCGCATGATCATGATTTAAATAGAATAAATAGAGATAGATCTATTTTGTTGGAAAATGCAGGTTCTAATAAATTCAGCTTACTAATTGTGAAACGTGCAATTGAGCGAATGTATCAGTATGAACAGAATCATTTGATTCTTTTTGCTAATGATTTTAACCAAAATCCATTTTTTGGACGCAATAAGAATTTTTATTTTCAAATAATATCAGAAGGATTTGCAGTCATTGTAGAAATTCCGTTTTATCTCCGATTATTATCTTCGATAGAAAGGAAAGGGATAGTTAAATCTCATAATTTACGATCAATTCATTCAATATTCCCTTTTTTAGAGGACAAATTTTCACATTTAATTTATGTGTTAGAGATACTAATACCCTACCCAGCCCATCTGGAAATATTGGTTCAAACTCTTCGCTACTGGGTAAAAGACGCTTCTTCTTTACATTTATTACGATTCTTTCTCCACGAGTATCGTAGTTGGAATACTCCAAATAAAGCCAGTTCTTGTTTTTCAAAAAGAACTCAAAGGTTTTTCTTCGTCCTATATAATTCTCATCTATGTGNATATGNATCCATCTTCGTCTTTCTTCGTNNNNNNNNNNNNNNTNTATNNTNAACNTTTTCTGGAACCCTTATTGAACGAATCTATTTCTATGGAAAACTAGAACATCTTGTACTTGTAGAAGCTTTTGCTAAGGCCTTTCAGTCCAATCTATGGTTGTTCAAGGATCCTTTCATGCATTATGTTAGGTATCAAGGAAAATCAATTCTCGCTTCAAAAGGGACGCCCCTTTTGATGAAAAAATGGACATATTACTTTGTCAATTTATGGAAATGTCATTTTTACCTATGGTCTCAGCCGGGNACGATCTGTATAAACCAATTATATAATAATTCCCTAGCTCTTCTGGGCTATCTATCAAGTGCGCGGCTAAACCCTTCAATGGTACGCAGTCAAATGCTACAAAATGCATTTCTAATTGATAATCCTATTAAT
>33669405; Platysace lanceolata maturase K-like (matK) gene, partial sequence; chloroplast gene for chloroplast product
TGGAAGAATTCCAAAGATATTTAGAACTAAATAGATCTCAACAACAATACTTCTTATATCCACTTATCTTTCAGGAGTATATTTATGCACTTGCACATAATCATGGTTTAAATAGATCGATTTTGTTGGAAAATGCGGGTTATGACAATAAATCTAGTTTACTAACTGCGAAACGTTTAATTGCTCGAATGGATCAGTATCCACAGAACCTGNTGMTCCTTTCTGCTATNGANNTTNCCCAATATCTCTNNNNNNNNNNNNNNNNNNNNNNNNNNNNNNNNNNNNNNNNNNNNNNNNNNNNNNNNNNNNNNNNNNNNNNNNNNNNNNNNNNNNNNNNNNNNNNNNNNNNNNNNNNNNNNNNNNNNNNNNNNNNNNNNNNNNNNNNNNNNNNNNNNNNNNNNNNNNNNNNNNNNNNNNNNNNNNNNNNNNNNNNNNNNNNNNNNNNNNNNNNNNNNNNNNNNNNNNNNNNNNNNNNNNNNNNNNNNNNNNNNNNNNNNNNNNNNNNNNNNNNNNNNNNNNNNNNNNNNNNNNNNNNNNNNNNNNNNNNNNNNNNNNNNNNNNNNNNNNNNNNNNNNNNNNNNNNNNNNNNNNNNNNNNNNNNNNNNNNNNNNNNNNNNNNNNNNNNNNNNNNNNNNNNNNNNNNNNNNNNNNNNNNNNNNNNNNNNNNNNNNNNNNNNNNNNNNNNNNNNNNNNNNNNNNNNNNNNNNNNNNNNNNNNNNNNNNNNNNNNNNNNNNNNNNNNNNNNNNNNNNNNNNNNNNNNNNNNNNNNNNNNNNNNNNNNNNNNNNCAAGCCAATSTAGGGTTGTTGAAGGATCCTTTCAKGCGTTATGTTAGGTATCAAGAAAAAYCANTTCTCGCNTCAAAAGGGACGCCCCTTTTGATGAAAAAATGGACATATTATTTTGTCAATTAATGGCAAKGCCATTTTGCCGTGCGGTCTCAACCGGGAAGGATCTGTATAAACCAATTAGACAACCATCCCCTGGACCTTATGGGCTATCTATCAAGTGTGCGGCTAAACCCTTCAATGGTACGCGGTCAAATGATAGAAAATTCATTTCTAATTGATACTGCTATTAAGAAGTTCGATACTATTGTTCCAATTATTACTCTGATTGGATCATTGAGTAAAGCGAGATTTTGTAACATATTGGGGCATCCTATTAGTAAGGCGGTTTGGACCGATTTC
>2281138; Anginon rugosum maturase (matK) gene, chloroplast gene encoding chloroplast protein, partial cds
ATGGAGGAATTCCAAAGATATTTAAAACTAAATAGATCTCAACAACACTACTTCTTATATCCACTTATCTTTCAGGAGTATATTTATGCACTTGCGCATGATCATGGTTTAAACAGAAATAGATCCATTTTGTTGGAAAATGCAGGTTATAATAAATTCAGCTTACTAATTGTGAAACGTGCAATTGAGCGAATGTATCAGTCTGAACAGAATCATTTTCTTCTTTTTGCTAATGATTTTAACCAAAATATCTTTTTTGGACGCAACAAGAATTTGAATTTTCAAATGATATCAGAAGGGTTTGCAGTCATTGTGGAAATTCCATTTTATCTCCGATTAATATCTTCGCTAGAAAGGAAAGCAATAGTAAAATCTCAGAATTTACGATCAATTCATTCAATATTCCCCTTTTTAGAGGACAAATTTTCACATTTAATTCATGTGTTAGAGATACTAATACCCTACCCAGCCCATCTGGAAATATTGGTTCAAGCTCTTCACTACTGGGTAAAAGATGCTTCTTCTTTGCATTTATTACGATTCTTTCTCCACGAGTATCGTAGTTGGAATACTCGAAATAAAGCCAGTTCTTGTTTTTCAAAAAGAAATCAAAGNTTATTCTTCGTCCTATATAATTCTCATCTATGTGAATACGAATCCATCNNNNNNNNNNNNNNNNNNNNATCTTCTCATTTATNCTCAACGTCTTCTGGAACCCTTCTTGAACGAATCCTTTTTTATGGAAAAATAGAACATCTTGTAGAAGTTTTTGCTAAGGCCTTTCAGGNCAATCTATGGTTGTTCAAAGATCCTTTCATGCATTATGTNAGGTATCAAGGAAAATCAATTCTCGCTTCAAAAGGGACGCCCCTTTTGATGAAAAAATGGACATATTACTTTGTCAATTTATGGAAATGTCATTTTTACCTGTGGTCTCAGCCGGGAAGGATCTGTATAAACCAATTATATAATCATTCCCTCGACCTTCTGGGCTATCTATCAAGTGCGCGGTTAAACCCTTCAATGGTACGCAGTCAAATGCTAGAAAATGCATTTCTAATTGATAATNNNATTAAT
>340512723; Petroselinum crispum maturase K (matK) gene, partial cds; chloroplast
TGTTAGAGATACTAATACCCTACCCAGCCCATCTGGAAATATTGGTTCAAACTCTTCGCTATTGGGTAAAAGACGCTTCTTCTTTACATTTATTAAGATTCTTTCTCCACGAGTATCGTAGTTGGAATACTCCAAATAAAGCCAGTTCTTGTTTTTCAAAAAGAAATCAAAGGTTTTTCTTCGTCCTATATAATTCTCATCTATGTGAATACGAATCCATCTTCGTCTTTCTTCGTAACCAATCTTCTCATTTATGCTCAACGTCTTCTGGAACCCTTCTTGAACGAATCTTTTTCTATGGAAAAATAGAACATCTTGGACTTGTAGAAGCTTTTGCTAAGGTCTTTCAGGACAATCTATGGTTGTTTAAGGACCCTTTCATGCATTATATTAGGTATCAAGGAAAATCAATTCTCGCTTCAAAAGGGACGCCCCTTTTGATGAAAAAATGGACATATTTTTTTGTCAATTTATGGAAATGTCATTTTTACCTATGGTCTCAGCCGGGACGGGTCTGTATAAACCAATTATATAATCATTCCCTAGCTCTTCTGGGCTATCTATCAAGTGCGCGACTAAATCCTTCAATGGTACGCAGTCAAATGCTAGAAAATGCATTTCTAATTGATAATCCTATTAATAAGTTCGATACTCTTGTTCCAATTGTTCCTCTGATTGGAGCATTGGCTAAGGCGAGATTTTGTAACGTATTGGGGCACCCTATTAGTAAGGCGGTTTGGACTGATTTATCAGATTCTGATATTGTTGTCCGATTTGGGAGTATCTGCAGAAATCTTTCTCATTATTATA
>7707626; Cnidium monnieri chloroplast trnK gene for tRNA-Lys, intron, and matK gene for maturase, partial cds
CTATATCCACTTATCTTTCAGGAGTATATTTATGCACTTGCGCATGATCATGGTTTAAATATAAATAGATCCGTTTTGTTGGAAAATGCAGGTTCTAATAAGTTCAGCTTACTAATTGTGAAACGTGCAATTGAGCGAATGTATCAGTATGAACAGAATCATTTGATTCTTTTTGCTAATGATTTTACCCAAAATACCTTTTTTGGGCGCAACAAAAATTTTAATTTTCAAATGATTTCAGAAGGATTTGCAGTCATTGTAGAAATTCCGTTTTATCTCCGATTATTATCTTCGCTAGAAAGGAAAGGAATAGTTAAATCTCATAATTTACGATCAATTCATTCAATATTCCCTTTTTTAGAGGACAAATTTTCACATTTAATTTATGTGTTAGAGATACTAATACCCTACCCAGTCCATCTGGAAATATTAGTTCAAACTCTTCGCTACTGGGTAAAAGACGCTTCTTCTTTACATTTATTAAGATTCTTTCTCCACGAGTATCGTATTTGGAATACTCCAAATAAAGCCAGTTCTTGTTTTTCAAAAAGAAATCAAAGGTTTTTCTTCGTCCTATATAATTCTCATCTATGTGAATACGAATCCATCTTCGTCTTTCTTCGTAACAAATCTTCTCATTTATGCTCAACGTCTTCTGGAACCCTTCTTGAACGAATCTTTTTATATGGAAAACTAAAACATCTTGGACTTGTAGAAGCTTTTGCTAAGGCCTTTCAGGACAATCTATGGTTGTTTAAGGACCCTTTCATGCATTATATTAGTTATCAAGGAAAATCCATTCTCGCTTCAAAAGGGACGCCCCTTTTGATGAAAAAATGGACATATTATTTTGTCAATTTATGGAAATGTCATTTTTACCTATGGTCTCAGCCGGGACGGATCTGTATAAACCAATTATATAATCATTCCCTAGCTCTTCTGGGCTATCTATCAAGTGCGCGACTAAACCCTTCAATGGTACGCAGTCAAATGCTAGAAAATTCATTTATAATTGATAATCCTATTAATAAGTTCGATACTCTTGTTCCAATTGTTCCTCTAATTGGATCATTGGCTAAGGCGAGATTTTGTAACGTATTGGGGCACCCTATTAGTAAGGCGGTTTGGACTGATTTATCAGATTCTGATATTGTTGTCCGATTTGGGCGTATCTGCAGAAATATTTCTCATTATTATAGTGGATCCTCACAAAAAAAGAGTCTGTATCGAATAAAGTATATACTTCGACTTTCTTGTGCTAGAACTTT
>2281148; Carum carvi maturase (matK) gene, chloroplast gene encoding chloroplast protein, partial cds
ATGGAGGAATTCCAAAGATATTTAAAGCTAAATAGATCTCAACAACACTACTTCTTATATCCACTTATCTTTCAGGAGTATATTTATGCACTTGTACATGATCATGGTTTAAATATAAATAGGTCCGTTTTGTTGGAAAATTCAGGTTCTAATAAATTAAGTTTACTAAGTGTGAAACGTGCAATTGAGCGAATGTATCAGTATGAACAGAAGCATNTTATTCTTTTTGCTAATGATTTTAACCAAAATCATTTTTTGGGGCGCAACAAGAATTATCATTTTCAAATGATATCAGAAGGATTTGCAGTCATTGTAGAAATTCCGTTTTATCTCCGATTATTATCTTCGCTAGAAAGGNAAGGAATAGNTAAATCTCATAATTTACGATCAATTCATTCAATATTCCCTTTTTTAGANGACAAATTTTCACATCTAATTTATGTATTAGAGATACTAATACCCTACCCAGCCCATCTGGAAATATTGGTTCAAACTCTTCGCTACTGGGTAAAAGACGCTTCTTCTTTACATTTATTAAGATTCTTTCTCCACGAGTATCGTAGTTGGAATACNCCAAATAAAGCCAGTTCTTTTTTTTCAAATCAAAGGTTTTTCTTCGTNCTATATNATTCTCATCTATNTGAATACGAATCCGTCTTCGNCTNTCTTCGTAACCAATCTTCTCATTTATGCTCAACGTCTTCTGGAGCCCTTCTTGAACGAATCTTTTTCTATGGAAAACTAGAACATCTTGGACTTGTAGAAGCTTTTGCTAAGGTCTTTCAGGACAATCTATGGTTGTTTAAGGACCCTTTAATGCATTATATTAGGTATCAAGGAAAATCAATTCTCGCTTCCAAAGGGACGCCCCTTTTGATGAAAAAATGGACAGATTTTTTTGTCAATTTATGGAAATGTCATTTTTACCTATGGTCTCAGCCGGGNACGATCTGTATAAACCAATTATCTAATAATTCCCTAGCCCTTCTGGGCTATTTATCAAGTGCGCGACTAAACCCTTCAATGGTACGCAGTCNNATGCTAGAAAATTTATTTCTAATTGATAATCCTATTAAA
>2281230; Aralidium pinnatifidum maturase (matK) gene, chloroplast gene encoding chloroplast protein, partial cds
NNNNNNNNNNNNNNNNNNNNNNNNNNNNNNNNNNNNNNNNNNNNNNNNNNNNNNNNNNNNNNNNNNNNNNNNNNNNNNNNNNNNNNNNNNNNNNNNCTTGCTCATGATCATGGTTTAATTAGATNGATTTTGGTGGANNATGTGGGTTATGACNATAAATCCAGCTTACTAATTGTGAAACGTTTAATTGTTCGNNTGTATCAACAGAATNNTNTGATTCTTTCTGCTAATGATTCTAACCAAAATCTATTTTTTGGGCGCAACAAGAATTTGTATTCTCAAATGANATCAGANGGGTTTGCAGTCATTGTGGAAATTCCATTTTCTCTACGATTAATATCTTCNCTAGNAAGGAAAGGGATAGTAAAATCTCATAATTTGCGATCAATTCATTCAATATTTCCTTTTTTAGAGGACAAATTTTCACATTTAATTTATGTGTTAGAGATAGTAATACCCTACCCAGTCCATCTGGAAATCTTGGTTCAAACTCTTCGCTACTGGGTAAAAGATGCTTCTTCTTTGCATTTATTNCGATTTTTTTTCCACGAGTATCATAATAGNAATAGTCTTATTACTCCAAATAAAGCCGGTTCTTCTTTTTCAAAAAGAAATCAAANNTTATNCTTCNTCCTATNTNATNCTNATNNNNNNNNNNNNNNNNNNNNNNNNNNNNNNNNNNNNNNNNNNNNNNNNNATTTACGCTCAACATCTTNTGGAACNCTTNTTGAACGAATATATTTCTACGGAAAAATAGAAAATCTTGTACTTGTAGAAGTCTTTGCTAAGGCTTTTCAGGCCAATCTATGGTTGTTGAAGGATCCTTTCATGCATTATGTTAGGTATCAGGGAAAATCAATTCTCGCTTCAAAAGGGACGCNTTTTTTGATGNAAAAATGGACATATTACTTTGTCAATTTATGGCAATGTCATTTTTACCTGTGGTCTCAACCGGGAAGGATCTGTATAAACCAATTATCCAATCATTCCCTCGACCTTTTGGGCTATCTATCAAGTGCGCGGCTAAACCCTTCAATGGTACGCGGTCANATGCTAGAAAATTCATNTCTAATTGATAATGCTATTAAG
>349590941; Schefflera heptaphylla isolate shawpc0493K maturase K (matK) gene, partial cds; chloroplast
GCTTCTTCTTTGCATTTATTACGATTCTTTCTCCACGAGTATTGTAATTGGAATACTCCAAATAAAGCCGGTTCTTCTTTTTCAAAAAGAAATCAAAGACTATTCTTCTTCCTATATAATTCTCATCTATGTGAATACGAATCCATCTTCATCTTTCTCCGTAACCAATCTTCTCATTTACGCTCAACATCTTCTGGAACCCTTCTTGAACGAATATATTTCTATGGAAAAATAAAATATCTTGTAAAAGTCTTTGTTAAGGCTTTTCAAGTCAATCTATTGTTGTTGAAGGATCCTTTCATGCATTATGTTAGGTATCAAGGAAAATCAATTCTCGCTTCAAAAGGGACGCCCTTTTTGATGAAAAAATGGACATATTACTTTGTTAATTTATGGCAATGTCATTTTTACCTGTGGTCTCAACCGGGAAGGATCTGTATAAACCAATTATACAATCATTCCCTCGACCTTCTGGGCTATCTATCAAGTGCGCGGCTAAACCCTTCAATGGTACGCGGTCAAATGCTAGAAAATTCATTTCTAATTGATAATGCTATTAATAAGTTCGATACTATTGTTCCAATTATTCCTCTGATTGGATCATTGGCTAAAGCGAAATTTTGTAACGTATTGGGGCATCCTATTAGTAAGGCGGTTTGGACCGATTTATCAGATTCTGATATTATTGACCGATTTGGGCGTATATGCAGAAATCTTTCTCATTATCATAGTGGATCCTCACAAAAAAAGAGTTTGTATCGAATAAAGTATATA
>2281250; Gastonia rodriguesiana maturase (matK) gene, chloroplast gene encoding chloroplast protein, partial cds
ATGGAGGAATTCCAAAGATATTTAGAGCTNNATAGATCTCAACAACACTACTTCTTATATCCACTTATCTTTCAGGAGTATATTTATGCACTTGCTCATGATCATGGTTTAAATAGAAATAGATCTATTTNGTTGGAAAATGCGGGTTATGATAATAAATTCAGTTTACTAATTGTGAAACGTTTAATTTCTCGAATGTNTCAGTATCAACAGAATCNTTTGATTCTTTCTACTAAGGATTCTAACCAAAATCTATTTTTGAGGCGCAACAAGAATTTGTATTCTCAAATGATATCAGAGGGGTTTGCAGTCATTGTGGAAATTCCATTTTCTCTACAATTAATATCTTCCCTAGAAAGCAAAGGGATAGTCAAATCTCATAATTTACGATCAATTCATTCACTATTTCCTTTTTTAGAGGACAATATNTCACATNTAATTTATGTGTTAGAGATACTAATACCCTACCCAGTCCATCTGGAAATCTTGGTTCAAACTCTTCGCTACTGGGTAAAAGATGCTTCTTCTTTGCATTTATTACGATTCTTTCTCCACGAGTATTGTAATTGGAATACTCCAAANAAAGCCGGTTCTTCAAGAAATCAAAGACTATTCTTCTTCCTATATAATTCTCATCTATNTNNNNNNNNNNNNNNNNNNNNNNNNNNNNNNNNNNNNTNTTCTNATTTACNNTCAACATCTTCTGGAACCNTTCTTGAACGANTNTNTTTCTATGGAAAAATTAAATATCTTGTAAAAGTATTTGTTAAGGCTTTTCAAGTCAATCTATTGTTGTTGAAGGATCCTTTCATGCATTATGTTAGGTATCAAGGAAAATCAATTCTCGCTTCAAAAGGGACGCCCTTTTTGATGAAAAAATGGACATATTACTTTGTTAATTTATGGCAATGTCATTTTTACCTGTGGTCTCAACCGGGAAGGATCTGTATAAACCAATTATNCAATCATTCCCTCGACCTTCTGGGCTATCTATCANGTGCNCGGCTAAACCCTTCAATGGTACNCGGTCAAATGCTAGAAAANTCANTTCTAATTGATAATGCTATTAAT
>2281200; Perideridia gairdneri maturase (matK) gene, partial cds; chloroplast
ATGGAGGAATTCCAAAGATATTTAAAGCTAAATAGATCTCAACNGCACTATTTCTTATATCCACTTATCTTTCAGGAGTATATTTATGCACTTGCGCATGATCATGGTTTAAATAGAATAAATAGAGATAGATCTATTTTGTTGGAAAATGCAGGTTCTAATAAATTCAGCTTACTAATTGTGAAACGTGCAATTGAGCGAANNTATCAGTATGAACAGAATCATTTGATTCTTTTTGCTAATGATTTTAACCAAAATATATTTTTTGGACGCAACAAGAATTTTAATTTTCAAATGATATCAGAAGGATTTGCAGTCATTGTAGAAATTCCGTTTTATCTCCGATTATTATCTTCGCTAGAAAGGAAAGGNATAGTTAAATCTCATAATTTACGATCAATTCATTCAATATTCCCTTTTTTAGAGGACAAATTTTCACATTTAATTTATGTGTTAGAGATACTAATACCCTACCCAGCCCATTTGGAAATATTGGTTCAAACTCTTCGCTACTGGGTAAAAGACGCTTCTTCTTTACATTTATTACGATTCTTTCTCCACGAGTATCATAGTTGGAATACTCCAAATAAAGCCAGTTCTTGTTTTTCAAAAAGAACTCAAAGGTTTTTCTTCGNCCTATATAATTCTCATCTANNTGAATATGAATCCATCTTCGTCTTTCTTCGTAACCAATCTTATCATTTATGCTCAACGTCTTCTGGAACCCTTCTTGAACGAATCTATTTCTATGGAAAACTAGAACATCTTGTACTTGTAGAAGCTTTTGCTAAGGCCTTTCAGGNCAATCTATGGTTGTTCAAGGATCCTTTCATGCATTATGTTAGGTATCAAGGAAAATCAATTCTCGCTTCAAAAGGGACGCCCCTTTTGATGAAAAAATGGGCATATTACTTTGTCAATTTATGGAAATGTCATTTTTACCTATGGTCTCAGCCGGGNACGATCTGTATAAACCAATTATATAATCATTCCCTAGCTCTTCTGGGCTATCTATCAAGTGCGCGGCTAAACCCTTCAATGGTACGCAGTCAAATGCTACAAAATGCATTTATAATTTATAATCCTATTAAT
>2281170; Enantiophylla heydeana maturase (matK) gene, chloroplast gene encoding chloroplast protein, partial cds
ATGGAAGAATTCCAAAGATATTTAAAGCTAAATAGATCTCAACAACACTACTTCTTATATCCACTTATCTTTCAGGAGTATATTTATGCACTTGCGCATGATCATGGTTTAAATAGAAATAGATCCGTTTTGTTGGAAAATGCAGGTTCTAATAAGTTCAGCTTACTAATTGTGAAACGTGCAATTGAGCGAATGTATCAGTATGAACAGAATCATTTGATTCTTTTTGCTAATGATTTTACCCAAAATCCCTTTTTTGGGCGCAACAAAAATTTTAATTTTCAAATGATATCAGAAGGATTTGCAGTCATTGTAGAAATTCCGTTTTATCTCCGATTATTATCTTCGCTAGAAAGTAAAGGAATAGTTAAATTTCATAATTTACGATCAATTCATTCAATATTCCCTTTTTTAGAGGACAAATTTTCACATTTAATTTATGTGTTAGAGATGCTAATACCCTACCCAGTCCATCTGGAAATATTAGTAAAAACTCTTCGCTACTGGGTAAAAGANGCTTCTTCTTTACATTTATTAAGATTCTTTCTCCACGAGTATCGTATTTGGAATACTCCAAATAAAGCCAGTTCTTGTNTTTCAAAAAGAAATCAAAGGTTTTTCTTCGTCCTATATAATTCTCATCTATGTGAATACNAATCCATCTTNNNNNNNNNNNNNNNNNNNNNNNNNNNTTTNTNCTCAACGTCTTCTGGAACCCTTCTTGAACGAATCTTTTTCTATGGAAAACTAAAACATCTTGGACTTGTAGAAGCTTTTGCTAAGGCCTTTCAGGACAATCTATGGTTGTTTAAGGACCCTTTCATGCATTATATTAGTTATCAAGGAAAATCNATTCTCGCTTCAAAAGGGACGCCCCTTTTGATGAAAAAATGGACATATTATTTTGTCAATTTATGGAAATGTCATTTTTACCTATGGTCTCAGCCGGGNACGATCTGTATAAACCAATTATATAATCATTCCCTAGCTCTTCTGGGCTATCTATCAAGTGCGCGACTAAACCCTTCAATGGTACGCAGTCAAATGTTAGAAAATGCATTTATAATTGATAATCATATTAAT
>2281178; Kalopanax pictus maturase (matK) gene, chloroplast gene encoding chloroplast protein, partial cds
ATGGAGGNNTTCCAAAGATATTTAGAGCTAGATAGATCTCACCAACACTACTTCTTATATCCACTTATCTTTCAGGNGNATATTTATGCACTTGCTCATGATCATGGTTTAAATAGAAATAGATCTATTTTGTTGGAAAATGCGGGTTATGACAATAAATTCAGTTTACTAATTGTGAAACGTTTAATTGTTCGNANGTATCAGTATCAACAGAATCATTTGATTCTTTCTACTAATGATTCTAACCAAAATCTATTTTTGAGGCGCAACAATAATTNGTATTCTCAAATGATATCAGAGGGGTTTGCAGTCATTGTGGAAATTCCATTTTCTCTACAATTAATATCTTCCCTAGNAAGCAAAGGGATAGTCAAATCTNATAATTTACGATCAATTCATTCAATATTTCCTTTTTTAGAGGACAAAATTTCACATTTAANTTATGTGTTAGAGATACTAATACCCTACCCAGTCCATCTGGAAATCTTGGTTCAAACTCTTCGCTACTGGGTAAAAGATGCTTCTTCTTTGNATTTATTACGATTCTTTCTCCACGAGTATNGTAATTGGAATACTCCAAATAAAGCCGATTCTTCTTTTTCAAAAAGAAATCAAAGACTATTCTTCTTCCTANATAATTCTNATCTATGTGNATACGAANNNNNNNNNNNNNNNNNNNNNNNNNNNNNTTCTCATTTACGCTCAACATCTTCTGGAACCCTTCTTGAACGAATATATTTCTATGGAAAAATAAAATATCTTGTAAAAGTCTTTGTTAAGGCTTTTCAAGTCAATCTATTGTTGTTGAAGGATCCTTTCATGCATTATGTTAGGTATCAAGGAAAATCAATTCTCGCTTCAAAAGGGACGCCCTTTTTGATGAAAAAATGGACATATTACTTTGTTAATTTATGGCAATGTCATTTTTACCTGTGGTCTCAACCGGGAAGGATCTGTATAAACCAATTATACAATCATTCCCTCGACCTTCTGGGCTATCTATCAAGTGCGCGGCTAAACCCTTCACTGGTACGCGGTCAAATGCTAGAAAATTCATTTCTAGTTGATAATGCTATTAAT
>2281184; Laserpitium latifolium maturase (matK) gene, chloroplast gene encoding chloroplast protein, partial cds
ATGGAGGAATTCCAAAGATATTTAAAGCTANATAGATCTCAACAATACTACTTCTTATATCCACTTATCTTTCAGGAGTATATTTATGCACTTGCGCATGACCATGGTTTAAATACAAATAGATCCATTTTTTTGGAAAATGTAGGTTATAATAAATTCAGTTTACTAATTGTGAAACGTGCAATTGAGCGAATGTATCAGTATGAACAGAAGCATTTGATTCTTTTTGATAATGATTTTAACCAAAATATATTTTTTGGACGCAACAAGAATTTTTCTTTTCAAATGATATCAGAAGGATTTGCAGTCATTGTAGAAATTCCCTTTTATCTCCGATNNTTATCTTCGCTAGAAAGGAAAGGAATAGGTAAATCTAATAATTTACGATCAATTCATTCAATATTCCCTTTTTTAGAGGACAANTTTTCACATTTAATTTATGTATTAGAGATACTAATACCCTACCCAGCCCATCTGGAAATATTGATTCAAACTCTGCGTTACTGGGTAAAAGACGCTTCTTCTTTACATTTATTACGATTCTTTCTCCATGAGTATCGTAGTTGGAATACTCCAAATAAAGCCAGTTCTTGTTTTTCAAAAAGAAATCAAAGGTTTTTCTTCNTCCTATATAATTCTCATCTATNNNNNNNNNNNNNNNNNNNNNNNNNTNTTNGTAACCAATCTTCTNATTTATGTTCAACGTCTTCTGGAACCCTTCTTGAACGAATCTATTTCTATGGAAAACTAGAACATCTTGTACTTGTAGAAGCTTTTGCTAAGGCCAAGGCCTTTCAGGNCAATCTATGGTTGTTTAAGGATCCTTTCATGCATTATGTTAGGTATCAAGGAAAATCAATTCTCGCTTCAAAAGGGACGCCCCNTTTGATGAAAAAATGGACNTATTACTTTGTCAATTTATGGAAATGTCATTTTTACCTATGGTCTCAGCCGGGNACGATCTGTATAAACCAATTATATAATAATTCCCTAGCTTTTCTGGGCTATATNTCAAGTGCGCGACTAAACCCTTCAATGGTCCGCAGTCAAATGCTAGAAAATGCATTTATAATTGATAATCCTATTAAT
>2282015; Aciphylla aurea maturase (matK) gene, chloroplast gene encoding chloroplast protein, complete cds
ATGGAGGAATTCCAAAGATATTTAAAGCTAAATAGATCTCAACAACACTACTTCTTATATCCACNTATCTTTCAGGAGTATATTTATGCACTTGTGCATGATCATGGTTTAAATAGAAATAGATCCATTTTGTTGGAAAATGTAGGTTATAATAAATTCAGCTTACTAATTGTGAAACGTGCAATTGAGCGAATGTATCAGTATGAACAGAATCATTTGATTCTTTTTGCTAATGATTTTAACCAAAATCTCTTTTTTGGACGCAACAAGAATTTTAATTTTCAAATGATATCAGAAGGATTTGCAGTCATTGTAGAAATTCNGTTTTATCTCCGATTATTNTCNTCGCTAGNAAGGAAAGGAATAGTTAAATCTCATNATTTNCGATCAATTCATTCAAATTTCCCTTTTTTAGAGGNCAAATTTTNNNNNNNNNNNNNNNNNNNNNNNNNNNNNNNNNNNNNNNNNNNNNNNNNNNNNNNNNNNNNNNAAACTCTTNGCTACTGNGTAAAAGANGCTTCTTCTTTACATTTATTACGATTCTTTCTNCACGNGTATNGTAGTTGGNATACTCCAAATAAAGNCAGTTCTTCTTTTTCAAAAAGAAATCAAAGGTTTTTCTTCATCCTATATAATTCTCATCTATGTGAATACGAATCNNNNNNNNNNNNNNNNNNTAACCAATCTTCTCATTTATGCTCAACGTCTTCTGGAACCCTTCTTGAACGAATCTATTTCTATGGAAAACTAGAGCATCTTGTACTTGTAGAAGCTTTTGCTAAGGCCTTTCAGGNCAATCTATGGTTGTTCAAGGATCCTTTCATGCATTANNTTAGGNNNNNNNNNNNNNNNNNNNNNNNNNNNNNNNNNNNNNNNNNNNNNNNNNNNNNNNNGATATATTACTTTGTCAATTTATGGAAATGTCATTTTTACTTATGGTCTCAGCCGGGNACGATCTGTATAAACCAATTATATNATCATTCCTTAGCTCTNCTTGGCTAGTTNTC
>2281236; Centella erecta maturase (matK) gene, chloroplast gene encoding chloroplast protein, partial cds
ATGGAAGAATTCCAAAGATATTTAGAGCNAAATAGATCTCAACAATACTACTTCTTATATCCACTTATCTTTCAGGAGTATATTTATGTACTTGCGCATGATCATGGTTTAAATAGATCAATTTTGTTAGAAAATGCAGGTTATGACAATAAATCCAGCTTACTAATTGTGAAACGTTTAATTGCTCGAATGTATCAGTATCAACGGAATCATTTGATTCTTTCTACTAATGATTTTAACCAAAATATCTTTTGGGGGCGTAACAAGAATTTGTATTCTCAATTGATATCAGAGGGGGTTACAGTCATTGTGGAAATTCCCTTTTCTGTACGATTAATATCTTCCCTAGAAAGGAAAGGGATAGTTAAATCTCATAATTTACGATCAATTCATTCAATATNTCCTTTTTTAGAGGACAAAATTTCACATTTAATTTATNNGTTAGAGATACTAATACCTTACCCAGTCCATCTGGAAATCTTGGTTCAAATTCTTCGCTACTGGTTAAAAGATGCTTCTTCTTTGCATTTATTACGACTCCTTCTCTACGAGTATCGTAATTGGAATACTTCAAATAAAGCCAGTTCTTCTTTTTCAAAAAGATCTCAAAGATTCTTCTTCTTCCTATATAAYTCTTATCTATGTSAATACNNNNNNNNNNNNNNNNNNNNNNNNNNNNNNTCTTCTCNTTTACNNTCAACATCTTCTAGAACCCTTCTTGAACGAGTATATTTCTATGGAAAAATAGAACATCTTGGAGAAGTCTTTGCTAAGGCTTTTCAAGTCAATCTATGGTTATTGAAGGANCCTTTCATGCATTACGTTAGGTATCAAGGAAAATCAATTCTCACATCAAAAGGGACGCCTCTTTTGATGAAAAAATGGGTATATTACTTTGTTAATTTATGGCAATGTCATTTTTACCTGTGGTCTCAACCGAGAAGGATCTGTATAAACCAATTATATAATTATTCGCTCGACTTTCTGGGCTATCTATCAAGTGCACGGCTAAACCCTTCAATGGTACGCGGTCAAATGCTAGAAAATTCATTTCTAATTGATAATACTATTAAT
>33669400; Marianthus ringens maturase K-like (matK) gene, partial sequence; chloroplast gene for chloroplast product
CCCCCCAAAATCTTCTATCCTTAGTTCAACTATAATTTCAAATGGAGGAATTCCAAAAATATTTAGAGCTAAATAGATCTCAACAACACTACTTCTTATATCCACTTATCTTTCAGGAGTATATTTATGCACTTGCTCATGATCATGGTTTAAATAGATCGATTTTGTTAGAAAATGTGGGTTATGACAATAAATCCAGCTTACGAATTGTGAAACGTTTAATTGCTCAAATGTATCAGTATCAACAGAATCCTTTGATTCTTTCTGCTAATGATTCTAACCAAAATCTATTTTTGGGGTGCAACAAGAACTTGTATTCTCAAATAATATCCGAGGGCTTTGCAGTCATTGTGGAAATTCCGTTTTTCTTACGATTAATATCTTCCCTAGAAAGGAAAGGGATAGTCAAATCTCATAATTTACGATCAATTCATTCAATATTTCCTTTTTTAGAGGACAAATTATCACATTTAATTTATGTGTTAGAGATACTAATACCCTACCCAGTCCATCTGGAAATCTTGGTTCAAACTCTTCGCTACTGGGTAGAAGATGCTTCTTCTTTGCATTTATTACGATTCTTTCTTCACGAGTGTCGTAATTGGAATACTCCAAAAAAAGCCAGCTTTTCTTTTTCAAAAGAAATAAAAGATTATTCTTCTTCCTATATAATTCTCATATATGTGAATACGAATCCATCTTCGTCCTTCTCCGTAACCAATCTTCTCATTTACGCTCAACATCTTCTGGAACCCTTCTTGAACGAATATATTTCTATGGAAAAATAGAACATCTTGTACAAGTCTTTGCTAAGGCTTTTCAGGACAATCTATGGCTGCCGAAGGATCCTTTCATACATTATGTTAGGTATAAAGGAAAATCAATTCTTGCTTCAAACGGAACGCCCCTTTTGATGAAAAAATGGACATATTACTTTGTCAATTTATGGCAATGTCATTTTTACCTGTGGTCTCGACCGGGAAGGATCTGTATAAACCAACTATACAATCATTCTCTCGACCTTCTAGGCTATCTATCAAGTGCGCAGCTAAACCCTTCAATGGTACGCGGTCAAATGCTAGAAAATGCATTTCTAATTGATAATGCTATTAAAAAGTTCGATACAGTTGTTCCAATTATTCCTCTGATTGGATCATTGGCTAAAGCGAAATTTTGTAACGTATTGGGGCGTCCTATTAGTAAGGCGGTTTGGGCTGATTTATCAGATTCTGATAT
>22795488; Apium graveolens chloroplast partial matK gene for maturase
ATATTTATGCACTTGCGCATGATCATGGTTTAAATAGAAATAGATCCATTTTGTTGGAAAATGCAGGTTCTAATAAATTCAGCTTACTAATTGTGAAACGTGCAATTGAGCAAATGTATCAGTATAAACAGAATCATTTGATTCTTTTTGCTAATGATTTAAACCAAAATCCCTTTTTGGGGCGCAACAAGAATTTTAATTTTCAAATGATATCAGAAGGATTTGCAGTCATTGTAGAAATTCCGTTTTATCTCCAATTATTATCTTCGCTAGAAAGGAAAGGAATAGTTAAATCTCATAATTTACGATCAATTCATTCAATATTCCCTTTTGTAGAGGACAAATTTTCACATTTAATTTATGTGTTAGAGATACTAATACCCTACCCAGCCCATCTGGAAATATTGGTTCAAACTCTTCGCTATTGGGTAAAAGACGCTTCTTCTTTACATTTATTAAGATTCTTTCTCCACGAGTATCGTAGTTGGAATACTCCAAATAAAGCCAGTTCTTGTTTTTCAAAAAGAAATCAAAGGTTTTTCTTCGTCCTATATAATTCTTATCTATGTGAATACGAATCCATCTTCGTCTTTCTTCGTAACCAATCTTCTCATTTATGCTCAACGTCTTCTGGAACCCTTCTTGAACGAATCTTTTTCTATGGAAAAATAGAACATCTTGGACTTGTAGAAGCTTTTGCTAAGGCCTTTCAGGACAATCTATGGTTGTTTAAGGACCCTTTCATGCATTATATTAGGTATCAAGGAAAATCAATTCTCGCTTCAAAAGGGACGCCCCTTTTGATGAAAAAATGGACATATTTTTTTGTCAATTTATGGAAATGTCATTTTTACCTATGGTCTCAGCCGGGACGGGTCTGTATAAACCAATTATATAATCATTCCCTAGCTCTTCTGGGCTATCTATCAAGTGCGCGACTAAATCCTTCAATGATACGCAGTCAAATGCTAGAAAATGCATTTCTAATTGATAATCCTATTAATAAGTTCGATACTCTTGTTCCAATTGTTCCTCTGATTGGATCATTGGCTAAGGCGAGATTTTGTAACGTATTGGGGCACCCTATTAGTAAGGCGGTTTGGACTGATTTATCAGATTCTGATATTGTTGTCCGATTTGGGAGTATCTGCAGAAATCTTTCTCATTATTATAGTGGATCCTCACAAAAAAAGAGTTTGTATCGAATAAAGTATATACTTCGACTGTCTTGTGCTAGAACTTTGGCTCGTAAACATAAAAGTACTGTACGTGCTTTTTTGAAAAGATCGGGCTCGGGGTTATTGGAAGAATTCTTTACGGCGGAAGAGCAAGTCCTTTATTTGACCTTTCCAAGAGCTTCTTCCACTTCGCAGAGATTATATAGAAGGCGTATTTGGTATTTGGATATTATTTGTATCAATGATTTGGCCAGTCATGAATTGAATGATTCATTAGGAAATCATGTAAATTGTCACTAAAAATGTAAGTAATGAAGATAAATAATGAAGAGAAAACAAATTTTTTTTTTCTGAAATGTTGATGTAGGATGTAGTAAGGGTTAAATCAACCGAGTATTCAACTTTTTTAAAGTTCTAAGTAAGAAACCGGGTTTTTAATGTATACATAGGGAAAGCCGTGTGCAATGAAAAATGCAAGCACGGTTTGGGGAGGGGTTTTT
>331704551; Pittosporum glabratum maturase K (matK) gene, partial cds; chloroplast
GTGTTAGAGATACTAATACCCTACCCAGTCCATCTGGAAATCTTGGTTCAAACTCTTCGCTACTGGGTAGAAGATGCTTCTTCTTTGCATTTATTACGATTCTTTCTTCACGAGTGTCGTAATTTGAATACTCCAAATAAAGCCAGTTTTTCTTTTTCAAAAAGAAATAAAAGATTATTCTTCTTCCTATATAATTCTCATATATGTGAATACGAATCCATCTTCGTCTTTCTCCGTAACCAATCTTCTCATTTACGCTCAACATCTTCTGGAACCCTTCTTGAACGAATATATTTCTATGGAAAAATAGAACATCTTGTACAAGTCTTTGCTAAGGCTTTTCAGGACAATCTATGGCTGCCGAAGGATCCTTTCATGCATTATGTTAGGTATAAAGGAAAATCAATTCTTGCTTCAAACGGGAAGCCCCTTTTGATGAAAAAATGGACATATTACTTTGTCAATTTATGGCAATGTCATTTTTACCTGTGGTCTCGACCGGGAAGGATCTGTATAAACCAATTATACAATCATTCTCTCGACCTTCTAGGCTATCTATCAAGTGCGCGGCTAAACCCTTCAATGGTACGCGGTCAAATGCTAGAAAATGCATTTCTAATTGATAATGCTCTTAAAAATTTCGATACCGTTGTTCCAATTATTCCTCTGATTGGATCATTGGCTAAAGCGAAATTTTGTAACGTATTGGGGCGTCCTATTAGTAAGGCGGTTTGGGCTGATTTATCAGATTCTGATATTATTGACCGATTTGGGCGTATATGCAGAAACATTTCTCATTATCATAGCGGATCCTCACG
>2281226; Taenidia integerrima maturase (matK) gene, chloroplast gene encoding chloroplast protein, partial cds
ATGGAAGAATTCCAAAGATATTTAAAGCAAAATAGATCTCAACAACACTACTTCTTATATCCACTTATCTTTCAGGAGTATATTTATGCACTTGCGCATGATCATGGTTTAAATAGAAATAGATCCGTTTTGTTGGAAAATGCAGGTTCTAATAAGTTCAGCTTACTAATTGTGAAACGTGCAATTGAGCGAATGTATCAGTATGAACAGAATCATTTGATTCTTTTTGCTAATGATTTTACCCAAAATACCTTTTTTGGGCGCAACAAAAATTTTAATTTTCAAATAATATCAGAAGGATTTGCAGTCATTGTAGAAATTCCGTTTTATCTCCGATTATTATCTTCGCTAGAAAGGAAAGGAATAGTNAAATCTNATAATTTACGATCAATTCATTCAATATTCCCTTTTTTAGAGGACAAATTTTCACATTTAATTTATGTGTTAGAGATACTAATACCCTACNCAGTCCATCTGGANATATTAGTTCAAACTCTTCGCTACTGGGTAAAAGACGCTTCTTTTTTACATTTATTACGATTCTTTCTCCACGNGTATCGTATTTGGAATACTCCAAATAAAGCCAGTTCTTGTTTTTCAAAAGGAAATCAAAGGTTTTTCTTCGTCCTATATAATTCTCNNNNNNNNNNNNNNNNNNNNNNNNNNNNNNNNNNNNNNNNNNNNNNNNNNNNNNNNNNCTCAACGTCTTCTGGAACCCTTCTTGAACGAATCTTTTTCTATGGAAAACTAAAACATCTTGGACTTGTAGAAGCTTTTGCTAAGGCCTTTCAGGACAATCTATGGTTGTTTAAGGACCCTTTCATGCATTATATTAGTTATCAAGGAAAATCCATTCTCGCTTCAAAAGGGACGCCCCTTTTGATGAAAAAATGGACATATTATTTTGTCAATTTATGGAAATGTCGTTTTTACCTATGGTCTCAGCCGGGNACGATCTGTATAAACCAATTATATAATCATTCCCTAGCTCTTCTGGGCTATCTATCAAGTGCGCGACTAAACCCTTCAATGGTACGCAGTCAAATGCTAGAAAATGCATTTATAATTGATAATCCTACTAAT
>2281284; Tetrapanax papyriferus maturase (matK) gene, chloroplast gene encoding chloroplast protein, partial cds
ATGGAGGAATTCAAAAGATATTTAGAGCTAGATAGATCTCAACAACACTACTTCTTATATCCACTTATCTTTCAGGAGTATATTTATGCACTTGCCCATGATCATGGTTTAAATAGAAATAGATCCTTTTTGTTGGAAAATGCGGGTTATGACAATAAATTCAGTTTACTAATTGTGAAACGTTTAATTGCTCGAATGTATCAGTATCAACAGAATAATTTGATTCTTTCTACTAATGATTCTAACCAAAATATATTTTTGAGACGCAACAAGAATTTGTATTTTCAAATGATATCAGAGGGGTTTGCAGTCATTGTGGAAATTCCATTTTCTACACAATTAATATCTTCCCTAGAAAGTAAAGGGATAGTTAAATCTCATAATTTACGATCAATTCATTCAATATTTCCTTTTTTAGAGGACAAGATTTCACATTTAATTTATGTGTTAGAGATACTAATACCCTACCCAGTCCATCTGGAAATCTTGGTTCAAACTCTTCGCTACTGGGTAAAAGATGCTTCTTCTTTNNATTTATTACGATTCTTTCTCCACGAGTATTCTAATTGGAATACTCCAAATAAAGNCGGTTCCTCTTTTTCAAAAAGAAATCAAAGACTCTTCTTCTTCCTATNTAANTCTNATCTATGTGAANNNNNNNNNNNNNNNNNNNNNNTTNGNAACCAATNTTCTNATTTATNCTCAACATCTTCTGGAACCCTTCTTGAACGAATATATTTCTATGCAAAAATTAAATATCTTGTAAAAGTCTTTGTTAAGTCTTTTCAAGTCAATCTATTGTTATTGAAGGATCCTTTCATGCATTATGTTAGGTATCAAGGAAAATCAATTCTCGCTTCAAAAGGGACGTNCTTNTTGATGAAAAAATGGACACATTACTTTGTTAATTTATGGCAATGTAATTTTTACCTGTGGTCTCAACCGGGAAGGATCTGTCTAAACCAATTATACAATAAATCCTTCGACCTTCTGGGCTATCTATCAAGTGCGCGGCTAAACCCTTCAATGGTACGCGGTCAAATGCTAGAAAATTCATTTCTAATTGATAATGCTATTAAA
>2281192; Neogoezia minor maturase (matK) gene, chloroplast gene encoding chloroplast protein, partial cds
ATGGAGGAATTCCAAAGATATTTAAAGCTAAATAGATATCAACAACACTATTTCTTATATCCACTTATCTTTCAGGAGTATATTTATGCACTTGCGCATGATCATGGTTTAAATAGAATAAATAGAGATACATCTATTTTGTTGGAAAATGCAGGTTATAATAAATTCAGCTTACTAATTGTGAAACGTGCAATTGAGCGAATGTATCAGTATGAACAGAATCATTTGATTTTTTTTGCTAATGATTTTAACCAAAATATTTTTTTTGGACGCAACAAGAATTTTAATTTTCAAATGATATCAGAAGGATTTACAGTCATTGTAGAAATTCNGTTTTATCTCCGNNNNNNNNCNTNGCTAGNAAGGNAAGNNNTAGTNAAATCTNATANTTTACGATCAATTCATTCAATATTCCCTTTTTTAGAGGACAAATTTTCACATTTAATTTATGTGTTAGAGATACTAANACCCTACCCAGCCCATCTGGAAATATTGGTTCAAACTCTTCGCTACTGGGTAAAAGATGCTTCTTCTTTACATTTATTACGATTCTTTCTCCNCGAGTATCGTAGTTCGNATACTATAAATAAAGCCAGTTCTTTTTTTTCAAAAAGAACTNNNANGTTTTTCTTCGTCCTANNNNATTCTNNTCTATGTGNATNNGNNTCCNNNNTNNNNNNNNNNNNNNNNNNNNNNNNNNNNNNNNNCNCAACNTCTTCTGGAACCTTTCTTGAACGAATCTATTTCTATGGAAAACTAGAACATCTTGTACTTGTAGAAGCTTTTGCTAAGGCCTTNCAGTCCAATCTATGGTTGTTCAAGGATCCTTNCATGCATTATGTTAGGTATCANGGAAAATCAATTCTCGCTTCAAAAGGGACGCCCCTTTTGATGAAAAAATGGACATATTACNTTGTCAATTTATGGAAATGTAATTTTTACCTATNGTCTCAGCCGGGNACGATCTGTATAAACCAATTATNTNANCATTCCCTAGCTCTTCTGGGCTATCTATCAAGTGCGCGGCTAAACCCTTCAATGGTACNCAGTCAAATGCTACAAAATGCATTTCTAATTGATAATCCTATTAAT
>2281264; Micropleura renifolia maturase (matK) gene, chloroplast gene encoding chloroplast protein, partial cds
ATGGAGGAATTCCAAAGATATTTAGAGCTAAATAGATCTCAACAATACTACTTCTTATATCCACTTATCTTTCAGGAGTATATTTATGCACTTGCGCATGATCATGGTTTAAATAGATCAATTTTGTTAGAAAATGCAGGTTATGACAATAAATCCAGCTTACTAATTGTGAAACGTTTAATTGCTCGAATGTATCAGTATCAACAGAATCATTTGATTCTGTCTACTAATGATTTTAACCAAAATATCTTTTGGGGGCGTAACAAGAATTTGTATTCTCAATTGATATCAGAGGGGGTTACAGTCATTGTGGAAATTCCCTTTTCTGTACGATTAATATCTTCCCTAGAAAGGAAAGGGATAGTTAAATCTCATAATTTACGATCAATTCATTCAATATTTCCTTTTTTAGAGGACAAAATTTCACATNTAATTTATGTGTTAGAGATACTAATACCTTACCCAGTCCATCTGGAAATCTTGGTTCAAATTCTTCGCTACTGGTTAAAAGATGCTTCTTCTTTGCATTTATTACGACTCCTTCTCTACGAGTATCGTAATTGGAATACTTCAAATAAAGCCAGTTCTTCTTTTTCAAAAGGATCTCAAAGATTCTTCTTCTTCCTATATAATTCTTATCTATGTGAATACNNNNNNNNNNNNNNNNNNNNNNNNNNNNNNNNTTCTCATTTACNCTCAACATCTTCTAGAACCCTTCTTGAACGAGTATATTTCTATGGAAAAATAGAACATCTTGTAGAAGTCTTTGCTAAGGCTTTTCAAGTTAATCTATGGTTATTGAAGGATCCTTTCATGCATTACGTTAGGTATCAAGGAAAATCAATTCTCACATCAAAAGGGACGCCTCTTTTGATGAAAAAATGGGNATATTACNNNNTTAATTTATGGCAATGTCATTTTTACCTGTGGTCTCAACCGAGAAGGATCCGTATAAACCAATTATATAATTATTCGCTTGACTTTCTGGGCTATCTATCAAGTGCACGGCTAAACCCTTCAATGGTACGCGGTCAAATGCTAGAAAATTCATTTCTAATTGATAATACTATTAAT
>315140479; Daucus carota voucher AP198 maturase K (matK) gene, partial cds; chloroplast
GTATTAGAGATACTAATACCCTACCCAGCCCATCTGGAAATATTGATTCAAACTCTGCGCTACTGGGTAAAAGACGCTTCTTCTTTACATTTATTACGATTCTTTCTCCATGAGTATCGTAGTTGGAATACGCCAAATAAAGCCAGTTCTTTTTTTTCAAAAAGAAATCAAAGGTTTTTCTTCGTCCTATATAATTCTCATATATGTGAATATGAATCCATCTTCGTCTTTCTTCGTAACCAATCTTCTCATTTATGTTCAACCTCTTCTGGAACCCTTCTTGAACGAATCTATTTCTATGGAAAACTAGAACATCTTGTACTTGTAGAAGCTTTTGCTAAGGCCTTTCAGGCCAATCTATGGTTGTTTAAGGATCCTTTCATGCATTATGTTAGGTATCAAGGAAAATCAATTCTCGCTTCAAAAGGGACACTCCCTTTGATGAAAAAATGGACATATTACTTTGTCAATTTATGGGAATGTCGTTTTTACCTATGGTCTCAGCCGGGACGGATCTGTATAAACCAATTATATAATAATTCCCTATCTCTTCTAGGATATATATCAAGTGCGGGACTAAACCCTTCAATGGTCCGCAGTCAAATGTTAGAAAATGCATTTATAATTGATAATCCTATTAAAAAGTTCGATACTCTTGTTCCAATTGTTCCTCTGATTGGATCATTGGCTAAGGCGAGATTTTGTAACGTATTGGGGCACCCTATTAGTAAGGCGGTTTGGACTGATTTATCAGATTCTGATATTATTGTCCGATTTGGGCGTATATGCAGAAATCTTTCTCATTTTTTTAGTGGATCTTCACAAAAAAAGAGTTTGTATCGAATAAAG
>2281176; Heteromorpha trifoliata maturase (matK) gene, chloroplast gene encoding chloroplast protein, partial cds
ATGGAGGAATTCCAAAGATATTTAAAACTAAATAGATCTCAACAACACTACTTCTTATATCCACTTATCTTTCAGGAGTATATTTATGCACTTGCGCATGATCATGGTTTAAACAGAAATAGATCCATTTTGTTGGAAAATGCAGGTTATAATAAATTCAGCTTACTAATTGTGAAATGTGCAATTGAGCGAATGTATCAGTATGAACAGAATCATTTTCTTCTTTTTGCTAATGATTTTAACCAAAATATCTTTTTTGGACGCAACAAGAATTTGAATTTTCAAATGATATCAGAAGGGTTTGCAGTCATTGTGGAAATTCCATTTTATCTCCGATTAATATCTTCGCTAGNAAGGAAAGGAATAGTAAAATCTCAGAATTTACGATCAATTCATTCAATATTCCCCTTTTTAGAGGACAAATTTTCACATTTAATTCATGTGTTAGAGATATTAATACCCTACCCAGCCCATCTGGAAATATTGGTTCAAGCTCTTCACTACTGGGTAAAAGATGCTTCTTCTTTGCATTTATTACGATTCTTTCTCCACGAGTATCGTAGTTGGAATACTCGAAATAAAGCCAGTTCTTGTTTTTCAAAAAGAAATCAAAGNTTATTCTTCGTCCTATATAATTCTCATCTATGTGAATACGAATCCATCTNNNNNNNNNNNNNNNNNNAATNTTNTNATTTATNCTCAACGTNTTNTGGAACCCTTCTTGAACGAATCCTTTTTTATGGAAAAATAGAACATCTTGTAGAAGTTTTTGCTAAGGCCTTTCAGGNNAATCTATGGTTGTTCAAAGATCCTTNCATGCATTATGTTAGGTATCAAGGAAAATCAATTCTCGCTTCAAAAGGGACGCCCCTTTTGATGAAAAAATGGACATATTNNNTTGTCAATTTATGGAAATGTCATTTTTACCTGTGGTCTCAGCCGGGAAGGATCTGTATAAACCAATTATNTNANCATTCCCTCGACCTTCTGGGCTATCTATCAAGTGCGCGGTTAAACCCTTCAATGGTACGCAGTCAAATGCTAGAAAATGCATTTCTAATTGATAATACTATTAAT
>14276786; Dichosciadium ranunculaceum maturase (matK) gene, partial cds; chloroplast gene for chloroplast product
ATGGAGGAATTACAAAGATATTTAGAGCTAAATAGATCTCAACAACACTACTTCTTATATCCACTTATCTTTCAGGAGTATATTTATGCACTTGCGCATGATCATGGTTTAAATCGAAATAGATCCGCTTTGTCGGAAAATGCAGGTTATGACAATAAATTCGGCTTACTAATTGTGAAACGTTTAATTGCTCGAATGTATCAGTATCAACAGAATCGTTTGATTCTTTCTGCTAATGGTTTTAACCAAAATGTTTTTTTTGGATGCAACAAGAATTTGTATTCTCAAATGATATCAGAGGGGTTTGCAGNCATTGTGGAAATTCCTTTTTATCTAGGATTCAGATCTTCCCTAGAAAGGAAAGGGATAGTCAAATNCCATAATTTACAATCAATTCATTCAATATTTCCTTTTTTAGAGGACAAATTTTCACATTTAATTTATGTGTTAGAGATACTAATACCCTACCCAGTCCATCTGGAAATATTGGTTCAAACTCTTCGCTACTGGGTTAAAGACGCCTCTTCTTTGCATTTATTACGATTCTTTCTCCACGAGTATCGTAGTTGGAATACNTCAAATCAAGCCAGTTCGTGGTTTTCAAAAAGAAATCAAAGATTATTCTTCTTCCTATATAATTATTATTTATGTGAATACGAATCCATCTTCGTCTTTCTTCGTAACCAATCTTCTCATTTATGCTCAACATCTTCTGGAACCCTTCTTGAACGAATCTATTTTTATGGAAAGATAGAACATCTTGTAGAAGTCTTTGGTAAGGCCTTTCAGAACAATCTGTGGTTGTTGAAGGATCCTTTCATGCATTATGTTAGGTATCAAGGGAAATCAATTCTTGCTTCAAAAGGGCCGCCCCTTTTGATGAAAAAATGGACATATTACTTTGTTAATTTATGGAAATGTCATTTTTACCTGTGGTCTCAACCGGGAAGGATCTGTATAAACCAATTATACAACTACTCCCTCGAACTTATGGGCTATCTATCAAGTGCGCGGCTAAACCCTTCAATGATACGCGGCCAAATGCTAGAAAATTCATTTCTAATTGATAATACTATTAAT
>2281268; Pseudopanax arboreus maturase (matK) gene, chloroplast gene encoding chloroplast protein, partial cds
ATGGAGGAATTCCAAAGATATTTAGAGCTNNATAGATCTCAACAACACTACTTCTTATATCCACTTATCTTTCAGGAGTATATTTATGCACTTGCTCATGATCATGGTTTAAATATAAATAGATCTATTTTGTTGGAAAATGCGGGTTATGATAATAAATTCAGTTTACTAATTGTGAAACGTTTAATTGCTCGAATGTATCAGTATCAACAGAATCATTTGATTCTTTCTACTAATGATTCTAACCAAAATCTATTTTTGAGGCGCAACAAGAATTTGTATTCTCAAATGATATCAGAGGGGTTTGCAGTCATTGTGGAAATTCCATTTTCTCTACAATTAATATCTTCCCTAGAAAGCAAAGGGATAGTCAAATCTCATAATTTACGATCAATTCATTCAATATTTCCTTTTTTAGAGGACAAAATTTCACATTTAATTTATGTGTTAGAGATACTAATACCCTACCCAGTCCATCTGGAAATCTTGGTTCAAACTCTTCGCTACTGGGTAAAAGATGCTTCTTCTTTGCATTTATTACGATTCTTTCTCCACGAGTATTGTAATTGGAATACTCCAAATAAAGNCGGTTCTTCTTTTTCAAAAAGAAATCAAAGNCTATTCTTCTTCCTATATAATTCTCATCTATGTGAANNNNNNNNNNNNNNNNNNNNNNNNNNNNNNNNNNNNNNNNNTTTANNNTCAANCTNTTNTGGAACCCTTCTTGAACNAATATATTTCTATGGAAAAATAAAATATCTTGTAAAAGTCTTTGTTAAGGCTTTTCAAGTCAATCTATTGTTGTTGAAGGATCCTTTCATGCATTATGTTAGGTATCAAGGAAAATCAATTNTCGCTTCAAAAGGGACGCCCTTTTTGATGAAAAAATGGACATATTACTTTGTTAATTTATGGCAATTTCATTTTTACCTGTGGTCTCAACCGGGAAGGATCTGTATAAACCAATTATACAATCATTCCCTCGACCTTGTGGGCTATCTATCAAGTGCGCGGCTAAACCCTTCAATGGTACGCGGTCAAATGCTAGAAAATTCATTTCTAATTGATAATGCTATTAAT
>75758026; Asteriscium chilense maturase K (matK) gene, partial cds; chloroplast
ACGACATAAACCATTCATTTAAATGGAAAAGAGAGGGTAGAGATCTGTTGAGAAGTTTACCTGTATCCGAGGTATCTATTCGTTTCGTTTCTTACTAGAATACCTTGTTTTGACTGTATCGCACTATGTATCATTTGATCATCCCCAAAATCCTCTACCTTTAGTTCAACTAGAATTTCAAATGGAGGAATTCCAAAGATATTTAGAGCTAAATAGATCTCAACAACACTACTTCTTATATCCACTTATCTTTCAGGAGTATATTTATGCACTTGCGCATGATCATAGTTTAAATAGAAATAGATCTTTTTTGTTGGAAAATGCAGGTTATGACAAGAAATTCGGCTTACTAATTGTGAAACGTTTAATTGTTCGAATGTATCAGTATCAACAGAATCATTTGATTCTTTCTGCTAATGATTTTAACCAAAATCTTTTTTTTGGACGCAACAAGAATTTTTATTCTCAAATTATATCAGAGGGGTTTTCAGTCATTGTGGAAATTCCATTTTATCTACGATTAATATCTTCCCTAGAAAGGAAAGGGAGAGTCAAATTTCATAATTTACGATCAATTCATTCAATATTTCCTTTTTTAGAGGACAAATTTTCACATTTAATTTATGTGTTAGAGATACTAATACCCTATCCAGTCCATCTGGAAATATTGGTTCAAACTCTTCGATACTGGGTCAAAGACGCTTCTTCTTTGCATTTATTACGATTCTTTCTCCACGAGTATCGTAGTTGGAATACTCCAAATAAAGCCAGTTCTTGGTTTTCAAAAAGAAATCAAAGATTATTCTTCTTCCTATATAATTCTCATCTATGTGTATACGAATCCATCCTTGTCTTNNNNNNNNNNNNNNNNNNNNNNNNNNGCGCAACATCTTCTGGAACCCTTCTTGAACGAATCTATTTCTATGGAAAAATAGAACATCTTGTAGAAGTCTTTGCTAAGGCTTTTCAGGCTAATCTGTGGTTGTTGAAGGATCCTTTCATGCATTATGTTAGGTATCAAGGGAAATCAATTCTCGCTTCAAAAGGGACGCCCCTTTTTATGAAAAAATGGACATATTACTTTGTTAATTTATGGAAATGTCATTTTTACCTGTGGTCTCAACCGGGAAGGATCTGTATAAACCAATTATACAACCATTCCCTCGATCTTCTGGGCTATCTATCAAGTGCGCGGCTAAACCCTTCAATGGTACGCGGTCAAATGTTAGAAAATGCATTTCTAATTGATAATGCTATTAATATTAAAAAGTTGGATACAATTGTTCCAATTATTCCAATGATTGGATCATTGTATAAGGCGAAATTTTGTAACGTATTGGGGCATCCTATTAGTAAAGCCATTTGGACCGATTTATCAGAT
>33669397; Bolax gummifera maturase K-like (matK) gene, partial sequence; chloroplast gene for chloroplast product
CTCTACTTTTAGTTCAACTCAAATTTCAAATGGAGGAATTACAAAGATATTTAGAGCTAAATAGATCTCAACAACACTACTTTTTATATCCACTTATCTTTCAGGAGTATATTTATGCACTTGCGCATGATCATGGTTTAAATCGAAATAGATCCGCTTTGTCGGAAAATGCAGGTTATGACAATAAATTCGGCTTACTAATTGCGAAACGTTTAATTGCTCGAATGTATCAGTATCAACAGAATCGTTTGATTCTTTCTGCTAATGATTTTCACAAAAATGTTTTATTTGGATGCAACAAGAATTTGTATTCTCAAATGATATCCGAGGGGTTTGCAGTCATTGTGGAAATCCCTTTTATCTAGGATTCAGATCTTCCCTAGAAAGGAANGGGATAGTCAAATCTCATAATTTACAATCAATTCATTCAATATTTCCTTTTTTAGAGGACAAATTTTCACATTTAATTCATGTGTNAGAGATACTAATACCCTACCCAGTCCATCTGGAAATATTGGTTCAAACTCTTCGCTACTGGGTTA
>2281186; Levisticum officinale maturase (matK) gene, chloroplast gene encoding chloroplast protein, partial cds
ATGGAGGAATTCCAAAGATATTTAAAGCTAAATAGATCTCAACAACACTACTTCTTATATCCACTTATCTTACAGGAGTTTATTTATGCACTTGCGCATGATCATGGTTTAAATAGAAATAGATCCGTTTTGTTGGAAAATGCAGGTTCTAATAAGTTCAGCTTACTAATTGTGAAACGTGCAATTGAGCGAATGTATCAGTATGAACAGAATCATTTGATTCTTTTTGCTAATGATTTTACCCAAAATACCTTTTTTGGGCGCAACAAGAATTTTAATTTTCAAATNATATCAGAAGGATTTGCAGTCATTGTAGAAATTCNGTTTTATCTCCGATTATTATCTTCGCTAGNAAGGNAAGGAATAGTTAAATCTCATAATTTACGATCAATTCATTCAATATNCCNTTTTNNANANGANAAATTTTCNCATTTAATTNATGTGNTAGAGATACTAATACCCTACNCAGTCCATCTGGAAATATTGGTTCAAACTCTTCGNTACTGGGTAAAAGACGNTTCTTCTTTACATTTATTAAGATTCTTTCTCCACGAGTATNGTATTTGGAATACTCCAAATAAAGNCAGTTCTTGTTTTTCAAAAAGAAATNAAAGNTNNNNCNNNNNNNNNNNNNNNNNNNNNNNNNNNNNNNNNNNNNNNNNNNNNNNNNNNNNNNNNNNNNNNNNNNNNNNNTTATNCTCAACGTCTTCTGGAACCCTTCTTGAACGAATCTTTTTCTATGGAAAACTAGAACATCTTGGACTTGTAGAAGCTTTTGCTAAGGCCTTTCAGGACAATCTATGGTTGTTTAAGGACCCTTTGATGCATTATATTAGTTATCAAGGAAAATCAATTCTCGCATCAAAAGGGACGCCCCTTTTGATGAAAAAATGGACATATNNNTTTGTCAATTTATGGAAATGTCATTTTTACCTATGGTCTCAGCCGGGNACGATCTGTATAAACCAATTATATAATCANTCCCTAGCTCTTCTGGGCTATCTATCAAGNGCGCGACTAAACCCTTCAATGGTACGCAGTCAAATGCTAGAAAATGCATTTATAATTGATAATNCTATTAAT
>340512731; Ammi majus maturase K (matK) gene, partial cds; chloroplast
TGTTAGAGATACTAATACCCTACCCAGCCCATCTGGAAATATTGGTTCAAACTCTTCGCTATTGGGTAAAAGACGCTTCTTCTTTACATTTATTAAGATTCTTTCTCCACGAGTATCGTAGTTGGAATACTCCAAATAAAGCCAGTTCTTGTTTTTCAAAAAGAAATCAAAGGTTTTTCTTCGTCCTATATAATTCTCATCTATGTGAATACGAATCCATCTTCGTCTTTCTTCGTAACCAATCTTCTCATTTATGCTCAACGTCTTCTGGAACCCTTCTTGAACGAATCTTTTTCTATGGAAAAATAGAACATCTTGGACTTGTAGAAGCTTTTGCTAAGGTCTTTCAGGACAATCTATGGTTGTTTAAGGACCCTTTCATGCATTATATTAGGTATCAAGGAAAATCAATTCTCGCTTCAAAAGGGACGCCCCTTTTGATGAAAAAATGGACATATTTTTTTGTCAATTTCTGGAAATGTCATTTTTACCTATGGTCTCAGCCGGGACGGGTCTGTATAAACCAATTATATAATCATTCCCTAGCTCTTCTGGGCTATCTATCAAGTGCGCGACTAAATCCTTCAATGGTACGCAGTCAAATGCTAGAAAATGCATTTCTAATTGATAATCCTATTAATAAGTTCGATACTCTTGTTCCAATTGTTCCTCTGATTGGAGCATTGGCTAAGGCGAGATTTTGTAACGTATTGGGGTACCCTATTAGTAAGGCGGTTTGGACTGATTTATCAGATTCTGATATTGTTGTCCGATTTGGGAGTATCTGCAGAAATCTTTCTCATTATTATA
>327366262; Cussonia spicata voucher OM1553 maturase K (matK) gene, partial cds
TCTTCTTTGCATTTATTACGATTCTTTCTCCACGAGTATTGTAATTGGAATACTCCAAATAAAGCCGGTTCTTCTTTTTCAAAAAGAAATCAAAGACTATTCTTCTTCCTATATAATTCTCATCTATGTGAATACGAATCCATCTTCATCTTTCTCCGTAACCAATCTTCTCATTTACGCTCAACATCTTCTGGAACCCTTCTTGAACGAATATATTTCTATGGAAAAATAAAATATCTTGTAAAAGTCTTTGTTAAGGCTTTTCAAGTCAATCTATTGTTGTTGAAGGATCCTTTCATGCATTATGTTAGGTATCAAGGAAAATCAATTCTCGCTTCAAAAGGGACGCCCTTTTTGATGAAAAAATGGACATATTACTTTGTTAATTTATGGCAATGTCATTTTTACCTGTGGTCTCAACCGGGAAGGATCTGTATAAACCAATTATACAATCATTCCCTCGACCTTCTGGGCTATCTATCAAGTGCGCGGCTAAACCCTTCAATGGTACGCGGTCAAATGCTAGAAATTTCATTTCTAATTGATAATGCTATTAATAAGTTCGATACTATTGTTCCAATTATTCCTCTGATTGGATCATTGGCTAAAGCGAAATTTTGTAACGTATTGGGGCATCCTATTAGTAAGGCGGTTTGGACCGATTTATCAGATTCTGATATTATTGACCGATTTGGGCGTATATGCAGAAATCTTTCTCATTATCATAGTGGATCCTCACAAAAAAAGAGTTTGTAT
>2281140; Anthriscus sylvestris maturase (matK) gene, chloroplast gene encoding chloroplast protein, partial cds
ATGGAGGAATTCCAAAGATATTTAAAGCTAAATAGATTTCAACAACACTACTTCTTATATCCACTTATCTTTCAGGAGTATATTTATGCACTTGCGCATGATCATGGTTTAAATAGAAATAGATCCTTTTTTTTGGAAAATGCAGGTTATAATAAATTCAGCTTACTAATTGTGAAACGTGCAATTGAGCGAATGTATCAGTATGAACAGAAGCATTTGATTTTTTTTGCTAATGATTTTAACCAAAATATATTTTTTGGACGCAACAAGAATTTTTATTTTCAAATGATATCAGAAGGATTTGCAGTCATTGTAGAAATTCCGTTTTATCTCCGATTATTATCTTCGCTAGAAAGGAAAGGAATAGTTAAATCTCATAATTTACGATCAATTCATTCAATATTTCCTTTTTTAGAGGACAATTTTTCACATNTAATTTATGTATTAGAGATACTAATACCCTACCCAGCCCATCTGGAAATATTAATTCAAACTATGCGCTACTGGGTAAAAGACGCTTCTTCTTTACATTTATTACGATTCTTTCTCCATGAGTATTGGAGTTGGAATACNNCAAATAAAGCCAGTTCTTGTTTTTCAAAAAGAAATCAAAGGTTTTTCTTCGTCCTATATAATTCTCATCTATGTGAATACGAANNNNNNNNNNNNNNNNNNNNTAACCAATCTTCTCATTTATNCTCAACGTCTTCTGGAACTCTTCTTGAACGAATATATTTCTATGGAAAAATAGAAAAGCTTGTACTTGTAGAAGCTTTTGCTAAGGCCTTTCAAGCTAACCTATGGTTGTTTAAGGATCCTTTCATGCATTATGTTAGGTATCAAGGAAAATCAATTCTCGCTTCAAAAGGGACGGCCCTTTTGATGAAAAAATGGACATATTACTTTGTCAATTTATGGAAATCTCATTTTTATCTATGGTCTCAGCCGGGNACGATTTGTATAAACCAATTTTACAATCATTCCCTAGCTCTTCTGGGCTATCTATCAAGTGCGCGACTAAACCCTTCAATGGTACGCAGTCAAATGCTAGAAAATTCATTTATAATTGATAATACTATTAAT
>33669408; Rhytidosporum alpinum maturase K (matK) gene, partial cds; chloroplast gene for chloroplast product
TTAGTTCAACTATAATTTCAAATGGAGGAATTCCAAAAATATTTAGAGCTAAATAGATCTCAACAACACTATTTCTTATATCCACTTATCTTTCAGGAGTATATTTATGCACTTGCTCATGATCATGGTTTAAATAGATCGATTTTGTTAGAAAATGTGGGTTATGACAATAAATCCAGCTTACGAATTGTCAAACGTTTAATTTCTCATTCTCAAATGTTTCAGTATCAACAGAATCCTTTGGTTCTTTCTGCTAATGATTCTAACCAAAATATATTTTCGGGGCGCAACAAGAATTTGTATTCTCAAAAAATATCCGAGGGCTTTGCAGTCATTGTGGAAATTCCGTTTTTCTTACGATTAAGATCTTCCCTAGAAAGGAAAGGGATAGTCAAATCTCATAATTTACGATCAATTCATTCAATATTTCCTTTTTTAGAGGACAAATTTTCACATTTAATTTATGTGTTAGAGATACTAATACCCTACCCAGTCCATCTGGAAATCTTGGTTCAAACTCTTCGCTACTGGGTAGAAGATGCTTCTTCTTTGCATTTATTACGATTCTTTCTTCACGAGTGTCGTAATTTGAATACTCCAAATAAAGCCAGTTTTTCTTTTTCAAAAAGCAATAAAAGATTCTTCTTCTTCCTATATAATTCTCATATATGTAAATACGAATCCATCTTCGTCTTTCTCCGTAACCAATCTTCTCATTTACGCTCAACATCTTCTGGAACCCTTCTTGAACGAATATATTTCTATGGAAAAATAGAACATCTTGTACAAGTCTTTGCTAAGGCTTTTCAGGACAATCTATGGCTGCCGAAGGATCCTTTCATGCATTATGTTAGGTATAAAGGAAAATCTATTCTTGCTTCAAACGGGAAGCCCCTTTTGATGAAAAAATGGACATATTACTTTGTCAATTTATGGCAATGTCATTTTTACCTGTGGTCTCGACCGGAAAGGATCTGTATAAACCAATTATACAATCATTCTCTCGACCTTCTAGGCTATCTATCAAGTGCGCGGCTAAACCCTTCAATGGTACGCGTTCAAATGCTAGAAAATGCATTTCTAATTGATAATGCTATTAAAAAGTTCGATACCGTTGTTCCAATTATTCCTCTGATTGGATCATTGGCTAAAGCGAAATTTTGTAACGTATTGGGGCGTCCTATTAGTAAGGCGGTTTGGGCTGATTTATCA
>14276774; Astrotricha sp. Plunkett 1551 maturase (matK) gene, partial cds; chloroplast gene for chloroplast product
ATGGAGGAATTCCAAAGATATTTAGAGCTAGATAGATCTCAACAACACTATTTCTTATATCCACTTATCTTTCAGGAGTATATTTATGCACTTGCTCATGATCATGGTTTAAATATAAACAGATCCGTTTTGTTGAAAAATGCGGGTTATGACAATAAATTCAGTTTACTAATTGTGAAACGTTTAATTGCTCGAATGTATCAGTATCAACAGAATCATTTGATTCTTTCTACTAATGATTCTAAACAAAATCTATTTTTGAGGCGCAACAAGAATTTGTATTCTCAAATGATATCANAGGGTTTTTCAGTCATTGNGGAAATTCCATTTTCTCTACAATTAATCTCTTCCCTAGAAAGCAAAGGGATAGTAAAATCTCATAATTTACGATCAATTCATTCAATATTTCCTTTTTTAGAGGACAAAATTTCACATTTAATTTATGTTTTAGAGATACTAATACCCTACCCAGTCCATCTGGAAATCTTGGGTCAAACTCTTCGCTACTGGGTAAAAGATGCTTCTTCTTTGCATTTATTACGATTCTTTCTCCACGAGTATTGTAATTGGAATACTCCCAATAACGCCGGTTCTTCTTTTTCAAAAAGAAATCAAAGACTATTCTTCTTCCTATATAATTCTCATCTATGTGAATACGAATCCATCTTCATCTTTCTCCGTAACCAATCTTCTCATTTACGCTCAACATTTTCTGGAACACTTCTTGAACGAATATATTTCTATGGAAAAATAAAATATCTTGTAAAATTCTTTGTTAAGTCTTTTCAAGTCAATCTATTGTTGTTGAAGGATCCTTTCATGCATTATGTTAGGTATCAAGGAAAATCAATTCTCGCTTCAAAAGGGACGCCTTTTTTGATGAAAAAATGGACATATTACTTTGTTAATTTATGGCAATGTCATTTTTACCTGTGGTCTCAACCGGGAAGGATCTGTATAAACCAATTATACAACCATTCCCTCGACCTTCTGGGCTATCTATCAAGTGCGCGGCTAAACCCCTCAACGGTACGCGGTCAAATGCTAGAAAATTCATTTATAATTGATAATACTATTAAG
>18496831; Lilaeopsis carolinensis maturase (matK) gene, partial cds; chloroplast gene for chloroplast product
ATGGAGGAATTCCAAAGATATTTAAAGCTAAATAGACATNAACAACACTATTTCTTATATCCACTTATCTTTCAGGAGTATATTTATGCCCTTGCGCATGATCATGGTTTAAATAGAATAAATAGAGATACATCTATTTTGTTGGAAAATGCAGGTTCTAATAAATTCAGCTTACAAATTGTGAAACGTGTAATTGAGCGAATGTATCAGTATGAACAGAATCATTTGATTTTTTTTGCTAATGATGTTAACCAAAATATTTTTTTTGGACGCAACAAGAATTTAAATTTTCAAATGATATCAGAAGGATTTACAGTCATTGTAGAAATTCCGTTTTATCTCCGATTATTATCTTCGCTAGAAAAGAAAGGGATAGTTAAATCTNNNNNNNNNNNNNNNNNNNNNNNNNNNNNNNNNNNNNNAGAGGACAAATTTTCACATTTAATTTATGTGTTAGAGATATTAATACCTTACCCAGCCCATCTGGAAATATTGGTTCAAACTCTTCGCTACTGGGTAAAAGACGCTTCTTCTTTACATTTATTACGATTCTTTCTCCACGAGTATCGTAGTTCGAATACTACAAATAAAGCCAGTTCCTTTTTTTCAAAAATAACTCAAAGGTTTTTCTTCGTCCTATATAATTCTTATCTATGTGAATATGAATCCATCTTCGTCTTTCTTCGTAACCAATCTTCTCATTTATGCTCAACGTCTTCTGGAACCTTTCTTGAACGAATCTATTTCTATGGAAAACTAGAACATCTTGTACTTGTAGAAGCTTTTGCTAAGGCCTTTCAGTACAATCTATGGTTGTTCAAGGATCCTTTCATGCATTATGTTAGGTATCAAGGAAAATCAATTCTCGCTTCAAAAGGGACGCCCCTTTTGATGAAAAAATGGACATATTACTTTTTCAATTTATGGAAATGTAATTTTTACTTATGGTCTCAGCCGGGACGGATCTGTATAAACCAATTATATAATCATTCCCTAGCTCTTCTGGGCTATCTATCAAGTGCGCGGCTAAACCCTTCAATGGTACGCAGTCAAATGCTAGAAAATGCATTTATAATTGATAATCCTATTAAT
>340512747; Conium maculatum maturase K (matK) gene, partial cds; chloroplast
TGTTAGAGATACTAATACCCTACCCAGCCCATCTGGAAATATTGGTTCAAACTCTTCGCTACTGGGTAAAAGACGCTTCTTCTTTACATTTATTAAGATTCTTTCTACACGAGTATCGTAGTTGGAATACTCCAAATAAAGCCAGTTCTTTTTTTTCAAAAAGAAATCAAAGGTTTTTCTTCGTCCTATATAATTCTCATCTATGTGAATACGAATCCATCTTCGTCTTTCTTCGTAACCAATCTTCTCATTTATGCTCAACGTCTTCTGGAACCCTTCTTGAACGAATCTTTTTCTATGGAAAGATAGAACATCTTGGACTTGTAGAAGCTTTTGCTAAGGCCTTTCAGGACAATCTATTGTTGTTTAAGGACCCTTTCATGCATTATATTAGGTATCAAGGGAAATCAATTCTCGCTTCAAAAGGGACGCCCCTTTTGATGAAAAAATGGACATATTATTTTGTAAATTTATGGAAATGTCATTTTTACCTATGGTCTCAGCCGGGACGGATCTGTATAAACCAATTATATAATCATTCCCTAGCTCTTCTGGGCTATGTATCAAGTGCGCGACTAAACCCTTCAATGGTACGCAGTCAAATGCTAGAAAATGCATTTATAATTGATAATCCTATTAATAAGTTTGATA
>2281246; Fatsia japonica maturase (matK) gene, chloroplast gene encoding chloroplast protein, partial cds
ATGGAGGAATTCCAAAGATATTTAGAGCTNNATAGATCTCAACAGCACTACTTCTTATATCCACTTATMTTTCAGGAGTATATTTATGCACTTGCTCATGATCATGGTTTAAATAGAAATAGATCTATTTTGTTGGAAAATGCGGRTTATGMYAATAAATTCAGTTTACTAATTGTGAAACGTTTAATTGCTCGAATRTATCAGTATCAACAGAATCRTTTGATTCTTTCYACTAAKGATTCTAACCAAAATCTATTTTTGAGGCGCAACAAGAATTTGTATTCTCAAATGATATCAGAGGGGTTTGCAGTCATTGTGGAAATTCCAWTTTCTCTACAATTAATATCTTCCCTAGAAAGCAAAGGGATAGTCAAATCTCATAATTTACGATCAATTCATTCAATATTTCCTTTTTTAGAGGACAAAATTTCACATTTAATTTATGTGTTAGAGATACTAATACCCTACCCAGTCCATCTGGAAATCTTGGTTCAAACTCTTCGCTACTGGGTAAAAGATGCTTCTTCTTTGCATTTATTACGATTCTTTCTCCACGAGTATTGTAATTGGAATACTCCAAATAAAGCCGGTTCTTCTTYTTCAAAAAGAAATCAAAGACTATTCTTCTTCCTATATAATTCTCATCTATGTGAATACGAATNNNNNNNNNNNNNNNNNNGTAANNAATNTTCTNATTTACNCTCAACATCTTCTGGAACCCTTCTTGAACGAATATATTTCTATGGAAAAATAAAATATCTTGTAAAAGTCTTTGTTAAGGCTTTTCAAGTCAATCTATTGTTGTTGAAGGATCCTTTCATGCATTATGTTAGGTATCAAGGAAAATCAATNCTCGCTTCAAAAGGGACGCCCTTNTTGATGAAAAAATGGACATATTACTTTGTTAATTTATGGCAATGTCATTTTTACCTGTGGTCTCAACCGGGAAGGATCTGTATAAACCAATTATNCAATCATTCCCTCGACCTTCTGGGCTATCTATCAAGTGCGCGGCTAAACCCTTCAATGGTACNCGGTCAAATGCTAGAAAATTCATTTCTAATTGATAATGCTATTAAT
>331704499; Aralia spinifolia maturase K (matK) gene, partial cds; chloroplast
ACTAATACCCTACCCAGTCCATCTGGAAATCTTGGTTCAAACTCTTCGCTACTGCGTAAAAGATGCTTCTTCTTTGCATTTATTACGATTCTTTCTCCACGAGTATTGTAATTGTAATACTCCAAAGAAAGCCGGTTCCTCTTTTTCAAAAAGAAATCAAAGACTATTCTTCTTCCTATATAATTCTCATCTATGTGAATACGAATCCATCTTCATCTTTTTCCGTAACCAATCTTCTCATTTACGCTCAACATCTTCTGGAACCCTCCTTGAACGAATCCATTTCTATGGAAAAATAAAATATCTTGTAAAAGTCTTTGTTAAGGCTTTTCAAGTCAATCTATTGTTGTTGAAGGATCCTTTCATGCATTATGTTAGGTATCAAGGAAAATCAATTCTCGCTTCAAAAGGGACGCCCTTTTTGATGAAAAAATGGACATATTACTTTGTTAATTTATGGCAATGTCATTTTTACCTGTGGCCTCAACCGGGAAGGATCCGTATAAACCAATTATACAATCATTCCCTCGACCTTCTGGGCTATCTATCAAGTGCGCGGCTAAACCCTTCAATGGTACGCGGTCAAATGCTAGAAAATTCATTTCTAATTGATAATGCTATTAAGAAGTTCGATACTATTGTTCCAATTATTCCTCTGATTGCATCATTGGCTAAAGCGAAATTTTGTAACGTATTAGGGCATCCTATTAGTAAGGCGGTTTGGACCGATTTATCAGATTCTGATATTATTGACCGATTTGGGCGTATATGCAGAAATCTTTCTCATTATCATAGTGGATCCTCAC
>2281168; Eremocharis fruticosa maturase (matK) gene, chloroplast gene encoding chloroplast protein, partial cds
ATGGAGGAATTCCAAAGATATTTAGATCTANATAGATCTCAACAACACTACTTCTNATATCCACTTATCTTTCAGGNGNATATTTATGCACTTGCGCATGATNATAGTTTANATAGAAATAGATCCATTTTGTTGGAAAATGCAGNTTATGACAATAAATTCGGCTTACTAATTGTGNAACGNTTAATTGCTCGNATATATCAGTATCAACAGAATCATTTGATTCTTTCTGCTAATGATNTTAATCAANATCTATTTTTTGGACGCAACAAGAATTNGTATTCTNAAATNATATCAGNGGGGTTTGCAGTCATNGTGGAAATTCCATNTNATNNACGNNNAATANCTTCCCAAGNAAGGNAAGGGAGGGNAAAATNTAATAATTTACGANCAATTNATTCAATATTTCCTTTCTTAGAGGACAAATTTTCACATTTAANTNANGTGTNAGAGATACTAATACCCTATCCAGTCCATCTGGANATATTGGTTCAAACNATTCGCTACTGGGTCAAAGACGNNTCTTCTTTGCATNTATTACGATTCTTTCTCCACGNGAATNGTAGTTGGCATACTCCANATNAAGCCNGTTCTTNGTTTTCAAAAAGAAANNNNNNNNNNNNNNNNNNNNNNNNNNNNNNNNNNNNNNNNNNNNNNNNNNNNNNNNNNNNNNNNNNNNNNNNNNNNNNNNNNNNNNNNNNNNNNNNNNNNNNTGGAACCCTTCTTGAACGAATCTATTTCTATGGAAAAATAGAACATCTTGTAGAAGTCTTTGCTAAGGCTTTTCAGGCCAATTTATGGTTGTTGAAGGATCCTTTCATGCATTATGTTAGGTATCAAGGGAAATCAATTCTCGCTTCAAAAGGGACGTCCCTTTTGATGAAAAAATGGACATATTACTTTGTTAATTTATGGAAATGTCATTTTTACCTGTGGTCTCAACCTGGAAGGATCTGTATAAACCAATTATACAATCATTCCCTCGACCTTCTGGGCTATCTATCACGTGCGCGGCTAAACCCCTCAATGGTACGTGGTCAAATGCTAGAAAATGCATTTCTAATTGATAATGCTATTAAT
>2281134; Aegopodium podagraria maturase (matK) gene, chloroplast gene encoding chloroplast protein, complete cds
ATGGAGGAATTCCAAAGATATTTAAAGCTAAATAGATCTCAACAACACTACTTCTTATATCCACTTATCTTTCAGGAGTATATTTATGCACTTGCGCATGATCATGGTTTAAATAGAAATAGGTCCGTTTTGTTGGAAAATGCAAGTTCTAATAAATTAAGTTTACTAAGTGTGAAACGTGCAATTGAGCGAATGTATCAGTATGAACAGAATCATTTGATTCTTTTTGTTAATGATTTTAACCAAAATCCTTTTTTTGGGCGCAACAATAATTTTCATTTTCAAATGATATCAGAAGGATTTTCAGTCATTGTAGAAATTCCGTTTTATCTCCAATTATTATCTTCGCTAGAAAGGAAAGGAATAGTGAAATCTCATAATTTACGATCAATTCATTCAATATTCCCTTTTTTAGAGGACAAATTTTCACATTTAATTTATGTGTTAGAGATACTAANANNCTACCCAACCCATCTGGAAATATTGATTCAAACTCTTCGCTACTGGGTAAAAGACGCTTCTTCTTTACATTTATTAAGATTCTTTCTCCACGAGTATCGTAGTTGGAATACTCCAAATAAAGCCAGTTCTTGTTTTTCAAAAAGAAATCAAAGGTTTTTCTTCGTCCTATATAATTCTCATCTATGTGNATNCGAANCCNNNTTCGTCTTTCTTCGTAACCAATCTTCTCATTTATGATCAACGTCTTCTGGAACCCTTTTTGAACGAATCTTTTTCTATGGAAAACTAGAACATCTTGNACTTGTAGAAGCTTTTGCTAAGGCCTTNNAGGACAATCTATGGTTGTTTAAGGACCCTTTCATGCNTTATATTAGGNATCAAGGAAAATCAATTCTCGCTTCAAAAGGGACGCCCCTTTTGATGAAAAGATGGATATATCTTTTTGTCANTTTATGGAAATGTCATTTTTACCTATGGTCTCAGCCGGGNACGATCTGTATAAACCAATTATCTAAGAATTCCCTAGCCCTTCTGGGCTATCTATCAAGTGCGCGACTAAACCCTTCAATGGTACGCAGTCAAATGCTAGAAAATGTATNTCTAATTGATAATCCTATTAAN
>14276776; Osmoxylon geelvinkianum maturase (matK) gene, partial cds; chloroplast gene for chloroplast product
ATGGAGGAATTCCATAGATCTCAACAACACTACTTCTTATATCCACTTATCTTTCAGGANTATATTTATGCACTNGCTCATGATCATGGTTTAAATAGAAATAGATCCATTTTGTTGGAAAATGCGGGTTATGACAATAAATTCAGTTTACTCATTGTGAAACGTTTAATTGCTCGAATGNATCAGTATCAACAAAATCATTTGATTCTTTCTACTAATGATTCTAACCAAAATCGATTTTTGAGGCGCAACAAGAATTTGTATTCTCAAATGATATTAGAGGGGTTTGCAGTCATTGTGGAAATTCCATTTTCTCTACAATTAATATCTTCCCTAGAAAGCANAGGGATAGTCAAATCTCATAATTTACGATCAATTCATTCANNATTTNCTTTTTTAGAGGACAAAATTTCACATTTNATTTNTGNTTTANAGATACTAATACCCTACCCAGTCCATNTGGAAATCTTGGTTCAAACTCTNCGNTANNGGGTAAAAGATGCTTNTTNTTTGCATTTATTNCGATTCTTTCTCCACGAGTATTGTAATTGGAATACTCCAAATAAAGCCGGTTCTTNTTTTTCAAAAAGAAATCAAAGACTATTCTTCTTCCTATATAATTCTCATCTATGTGAATGCGAATCCNCNTTCATCTTTCTCCGTAACCAATCTTNTCATTTACGCTCAACATCTTCTGGAACCCTTCTTGAACGAATATATTTCTATGGAAAAATAAAATATCTTGTAAAAGTCTTTGTTAAGGCTTTTCAAGTCAATCTATTGTTGTTGAAGGATCCTTTCATGCATTATGTTAGGTATCAAGGAAAATCAATTCTCGCTTCAAAAGGGACACCCCTTTTGATGAAAAAATGGATATATTNCTTTGTTAATTTATGGCAATGTCATTTTTACCTGTGGTCTCANCCGGGAAGGATCTGTATAAACCAATTATACAATCATTCCCTCGACCTTCTGGGCTATCTATCAAGTGNGCGGCTAAACCCTTCAATAGTACGCGGTCAAATGCTAGAAAATTCATTTCTAATTGATAATGCTATTAAT
>2281212; Spermolepis echinata maturase (matK) gene, chloroplast gene encoding chloroplast protein, partial cds
ATGGAAGAATTCCAAAGATATTTAAAGCTAAATAGATCTCAACAACACTATTTCTTATATCCACTTATCTTTCAGGAGTATATTTATGCACTTGCGCATGATCATGGTTTAAATAGAAATAGATCCGTTTTGTTGGAAAATGCAGGTTCTAATAAGTTCAGCTTACTAATTGTGAAACGTGCAATTGAGCGAATGTATCAGTATGAACAGAATCATTTGATTCTTTTTGCTAATGATTTTACCCAAAATACCTTTTTTGGGCGCAACAAAAATTTTAATTTTCAAATAATATCAGAAGGATTTGCAGTCATTGTAGAAATTCCGTTTTATCTCCGATTATTATCTTCGCTAGNAAGGAAAGGNATAGTTAAATCTCATAATTTACGATCAATTCATTCAATATTCCCTTTTTTAGAGGATAAATTTTCACATTTAATTTATGTGTTAGAGATACTAATACCCTACCCAGTCCATCTGGANATATTAGTTCAAACTCTTCGCTACTGGGTAAAAGACGCTTCTTCTTTACATTTATTAAGATTCTTTCTCCACGAGTATCGTATTTGGAATACTCCAAATAAAGCCAGTTCTTGTTTTTCAAAAAGAAATCAAAGGTTTTTCTTCGTCCTATATAATTCTCATCTATGTGNATACNAATNNNNNNNNNNNNNNNNNNNTAACAAATNTTCTNATTTATGCTCAACGTCTTCTGGAACCCTTCTTGAACGAATCTTTTTCTATGGAAAACTAAAACATCTTGGACTTGTAGAAGCTTTTGCTAAGGCCTTTCAGGACAATCTATGGTTGTTTAAGGACCCTTTCATGCATTATATTAGTTATCAAGGAAAATCCATTCTCGCTTCAAAAGGGACGCCCCTTTTGATGAAAAAATGGACATATTATTTTGTCAATTTATGGAAATGTCATTTTTACCTATGGTCTCAGCCGGGNACGATATGTATAAACCAATTATATAANCATTCCCTAGCTCTTCTGGGCTATCTATCAAGTGCGCGACTAAACCCTTCAATGGTACGCAGTCAAATGCTAGAAAATGCATTTATAATTGATAATCCTATTAAT
>75758028; Azorella aretioides maturase K (matK) gene, partial cds; chloroplast
ATGGGGGAATTCCAAAGATATTTAGAGCTAAATAGATCTCAACAACACTACTTCTTATATCCACTTATCTTTCAGGAGTATATTTATGCACTTGCGCATGATCATGATTTAAATAGAAATAGATCTGTTTTGTTGGAAAATGCAGGTTATAACAAAAAATTCGGCTTACTAATAGTGAAACGCTTAATTGCTCGAATGTATCAGTATCAACAGAATCATTTGATTCTTTCTCCTAATGATTTTCACAAAAATATTTTTTTTGGACGCAAGAATAATTTAGATTATCAAATGATATCAGAGGGGTTTGCAGTCATTGTGGAAATTCCATTAGTAATATCTTCCCTAGACCTAGAAAGGAAAGGGATAGTCAAATCTCATAATTTACGATCAATTCATTCAATATTTCCTTTTTTAGAAGACAAATTTTCACATTTAATTCATGTATTAGAGATACTAATACCCTACCCAGTCCATCTGGAAATATTGGTTCAAACTCTTCGCTACTGGGTCAAAGATGCTTCTTCTTTGCATTTATTACGGTTCTTTCTCCACGAGTATCGTAGTTGGAATACTTCAAATAAAGCCAGTTCTTGGTTTTCAAAAAGAAATAAAAGATTATTCTTCTTCCTATATAATTCTCATCTATGTGAATACGTATCCATCTTCGTCTTTCTTCGTAATCAATCTTCTCATTTACGCTCAACATCTTCTGGAACTCTTCTTGAACGAATCTATTTCTATGGAAAAGTAGAGCATCTTGTAGAAGTCTTTGCTAAGGCTTTTCAAGCAAATCTATGGTTGTTGAAGGACTCTTTCATACATTCTGTTAGGTATCAAGGGAAATCAATTCTCGCTTCAAAGGGGACGCCCCTTTTTATTAAAAAATGGACATATTACTTTGTTCATTTATGGAAATGTAATTTTTACCTGTGGTTTCAACCAGAAAGGATCTGTATAAACCAATTATACAATCATTCTCTCGACCTTCTGGGCTATCTATCAACTGCGCGGTTAACCCCTTCAATGGTACGCAGTCAAATGCTAGAAAATGCGTTTCTAATTGATAATGCTATTAAGAAGTTCGATACTATTGTTCCAATTATTCGAATTATTAGATCATTGGCTAAGGCAAAATTTTGTAACGTATTGGGACATCCTATTAGTAAGGCCGTTTGGACCGATTTATCAGATTCTGATATTGTTGACCGATTTGGGCGTATATGCAGACATATTTCTTATTATTATAGCGGATCCTCGCAAAAAAAGAGTTTGTATC
>2281276; Reynoldsia sandwicensis maturase (matK) gene, chloroplast gene encoding chloroplast protein, partial cds
ATGGAGGAATTCCAAAGATATTTAGAGCTAGATAGATCTCAACAACACTACTTCTTATATCCACTTATCTTTCAGGAGTATATTTATGCACTTGCTCATGATCATGGTTTAAATAGAAATAGATCTATTTTGTTGGAAAATGCGGGTTATGATAATAAATTCAGTTTACTAATTGTGAAACGTTTAATTTCTCGAATGTATCAGTATCAACAGAATCATTTGATTCTTTCTACTAAGGATTCTAACCAAAATCTATTTTTGAGGCGCAACAAGAATTTGTATTCTCAAATGATATCAGAGGGGTTTGCAGTCATTGTGGAAATTCCATTTTCTCTACAATTACTATCTTCCCTAGAAAGCAAAGGGATAGTCAAATCTCATAATTTACGATCAATTCATTCACTATTTCCTTTTTTAGAGGACAATATTTCACATTTAAGTTATGTGTTAGAGATACTAATACCCTACCCAGTCCATCTGGAAATCTTGGTTCAAACTCTTCGCTACTGGGTAAAAGATGCTTCTTCTTTGCATTTATTACGATTCTTTCTCCACGAGTATTGTAATTGGAATACTCCAAATAAAGCCGGTTCTTCTTTTTCAAAAAGAAATCAAAGACTATTCTTCTTCCTANNNNATTCTCATCTANNNNNNNNNNNNNNNNNNNNNNNNNTTCTCCGTAACCAATCTTCTNATTTACNNTCAACATCTTCTGGAACCCTTNTTGAACGAATCTATTTCTATGGAAAAATGAAATATCTTGTAAAAGTATTTGTTAAGGCTTTTCAAGTCAATCTATTGTTGTTGAAGGATCCTTTCATGCATTATGTTAGGTATCAAGGAAAATCAATTCTCGCNTCAAAAGGGACGCCCTTTTTGATGAAAAAATGGACATATTACTTTGTTAATTTATGGCAATGTCATTTTTACCTGTGGTCTCAACCGGGAAGGATCTGTATAAACCAATTATACAATCATTCCCTCGACCTTCTGGGCTATCTATCAAGTGCGCGGCTAAACCCTTCAATGGTACGCGGTCAAATGCTAGAAAATTCATTTCTAATTGATAATGCTATTAAT
>2281152; Ciclospermum leptophyllum maturase (matK) gene, chloroplast gene encoding chloroplast protein, partial cds
ATGGAGGAATTCCAAAGATATTTAAAGCTAAATAGATCTCAACAACACTACTTCTTATATCCACTTATCTTTCAGGAGTATATTTATGCACTTGCGCATGATCATGGTTTAAATAGAAATAGATCCATTTTGTTGGAAAATGCAGGTTCTAATAAATTCAGCTTACTAATTGTGAAACGTGCCATTGAGCGAATGTATCAGTATGAACAGAACCATTTGAATCTTTTTGCTAATGATTTTAACCAAAATCCATTTTTTGGGCGCAACAAAAATTTGAATTTTCAAATGATATCAGAAGGATTTGCAGTCATTGTAGAAATTCNGTTTTATCTACGATTATTATCTTCGCTAGAAAGGCTAGNAAGGAAAGGGATAGTGAAATCTCAGAATTTACGATCAATTCATTCAATATTCCCTTTTTTAGAGGNCAAATTTTCACATNTAATTTATGTGTTAGAGATACTAATACCCTACCCAGCCCATCTGGAAATATTGGTTCAAACTCTTCGCTACTGGGTAAAAGACGCTTCTTCTTTACATTTATTAAGATTCTTTCTCCACGAGTATCGTAGTTGGAATACTCCAAATAAAGCCAGTTCTTGTTTTTCAAAAAAAAATCAAAGGTTTTTCTTCGTCCTATATAATTCTCATCTATGTGAATACNAATCCATCNNNNNNNNNNNNNNNNNNNNNNNNNNNNATTTATGCTCAACGTCTTCTGGAACCCTTCTTGAACGAATCTTTTTCTATGGAAAACTAGAACATCTTGGACTTGTAGAAGCTTTTGCTAAGGCCTTTAAGGACAATCTATGGTTGTTTAAGGACCCTTTCATGCATTATATTAGGTATCAAGGAAAATCAATTCTCGCTTCAAAAGGGACGCCCCTTTTGATGAAAAAATGGACCTATTTTTTTGTCAATNTNNGGAAATGTCATTTTTACCTATGGTCTCAGCCGGGNACGATCTGTATAAACCAATTATATAATAATTCCCTAGCCCTTCTGGGCTATCTATCAAGTGCGCGACTAAACCCTTCAATGGTACGCAGTCAAATGCTAGAAAATGCATTTCTAATTGATAATCCTATTAAA
>2281144; Bifora americana maturase (matK) gene, chloroplast gene encoding chloroplast protein, partial cds
ATGGAGGAATTCCAAAGATATTTAAAGCTAAATAGATATCAACAACACNTTTTTTTATATCCGCTTATCTTTCAGGAGTATATTTATGCACTTGCGCATGATCATGGTTTAAATAGAGATACATCTATTTTGTTGGAAAATGCAGGTTCTAATAAATTCAGCTTACTAATTGCGAAACGTGCAATTGAGCGAATGTATCAGTATGAACAGAATCATTTTATTTTTTTTGCTAATGATTTTAACCAAAATGTTTTTTTTGGACGCAACAAGAATTTTAATTTTCAAATGATATCAGAAGGATTTACAGTCATTGTAGAAATTCCGTTTTATCTCCGATTATTATCTTCGCTAGAAAGTAAAGGGATAGTTAAATCTCATAATTTACGATCAATTCATTCAATATTCCCTTTTTTAGAGGACAAATTTTCACATATAATTTATGTGTTAGAGATACTAATACCCTACCCAGCCCATCTGGAAATATTGGTTCAAACCCTTCGCTACTGGGTAAAAGACGCTTCTTCTTTACATTTATTACGATTCTTTCTCCACGAGTATCGTAGTTCGAATACTACAAATAAAGCCAGTTCTTTTTTTTCAAAAAGAACTCAAAGGTTTTTCTTCGTCCTATATAATTCTCATCTATGTGAATATGAATCCATCTTCGNCTTTCTTCGTAACCAATCTTCTCATTTATGTTCAACGTCTTCTGGAACCTTTCTTGAACGAATCTATTTCTATGGAAAACTAGAACATCTTGTACTTGTAGAAGCTTTTGCTAAGGCCTTTCAGTCCAATTTACGGTTGTTCAAGGACCCTTTCATGCATTATGTTAGGNATCAAGGAAAATCAATTCTCGCTTCAAAAGGGACGCCCCTTTTGATGAAAAAATGGACANATTACTTTGTCAATTTATGGAAATGTAATTTTTACCTATGGTCTCGGCCGGGNACGATCTGTATAAACCAATTATATAATCATTCCCTAGCTCTTCTGGGCTATCTATCAAGTGCGCGGCTAAACCCTTCAATGGTACGCAGTCAAATGCTACAAAATGCATTTATAATTGATAATCCTATTAAT
>2281142; Astrantia x rosensimfonie maturase (matK) gene, chloroplast gene encoding chloroplast protein, partial cds
ATGGAGGAATTCCAAAGATATTTAAATTTAAAGCTAAATAGATCTCAACAACACTACTTCTNATATCCACTTATCTTTCAGGAATATATTTATGCACTTGCGCATGTACATGGTTTAAATAGAAATAGATCCTTTTTGTTGGAAAATACAGATTATGACAATAAATTCAGCTTACTAATTGTGAAACGTTTAATTGCTCGAATGTATCAGTATCAACAGAATAATTTGACTCTTTCTGCTAATTATTTTAACCAAAATAGATTTTTGGGGCGCAACAAGAATTTGTATTCTCAAATGATATCAGAGGGGTTTGCAGTCATTGTGGAAATTCCATTTTCGCTACGATTAATATCTTCGCTAGNAAGGNAAGGAATAGTAAAATCTCATAAGTTACGATCAATTCATTCAATATTTCCATTTTTAGAGGACAAATTTTCACATTTAATTTATGTGTTAGAGATACTAATACCCTACCCGGCCCATCTGGAAATATTGGTTCAAGCTCTTCGCTACTGGGTAAAAGACGCTTCTTCTTTGCATTTTTTACGATTCTTTCTCCACGAGTATNGTAGTTGGNATACTCCAAATAAGGCCAGTTCTTTTTTTTCAAAAAGAAATCAAACNNNNTNCNNCGTCCNAGATNANNCTCATCTANNTGNNNNNNNNNNNNNNNNNNNNNNNNNNNNNNNNNNNNNNNNNNNTTTNNNCTCAACATCTTCTGGAACCCTTCTTGAACGAATCTTTTTCTATGGAAAAACAGAACATCTTGTAGAAGTTTTTGCTAAGGCTTTTCGGGCTAATCTATNGTTGTTGAGGGAGCCTTTCATGCATTATGTTAGGTATCAAGGAAAATCAATNCTCGCTTCAAAAGGGACGCCCCTTTTGATGAAAAAATGGACATATTACTTTGTCAATTTATGGAAATGTCATTTTTACCTGTGGTCTCAACCGGGAAGGATCTGTAGAAACGAATTATATNANCATTCCCTCGACCTTCTGGGCTATCTATCAAGTGCGTGGTTAANCCCTTCAATGGTACNCGGTCAAATGTTAGAAAATGCATTTCTAATTGATAATGCTATTAAG
>242801018; Chaerophyllum temulum voucher BM000954735 maturase K (matK) gene, partial cds; chloroplast
ATTTCCTTTTTTAGAGGACAATTTTTCACATTTAATTTATGTATTAGAGATACTAATACCCTACCCAGCCCATCTGGAAATATTGATTCAAACTCTGCGCTACTGGGTAAAAGACGCTTCTTCTTTACATTTATTACGATTCTTTCTCCATGAGTATTGTAGTTGGAATACTTCAAATAAAGCCAGTTCTTGTTTTTCAAAAATAAATCAAAGGTTTTTCTTCATCCTATATAACTCTCATCTATGTGAATACGAATCCATCTTCGTCTTTTTTCGTAACCAATCTTCTCATTTATGCTCAACGTCTTCTGGAACCCTTCTTGAACGAATCTTTCTCTATGGAAAACTAGAGCATCTTGTACTTGTAGAAGCTTTTGCTAAGGCCTTTCAGGCCAATCTATGGTTGTTTAAGGATCCTTTCATGCATTATGTTAGGTATCAAGGAAAATCAATTATCGCTTCAAAAGGGACGCCCCTTTTGATGAAAAAATGGACATATTACTTTGTCAATTTATGGAAATGTCATTTTTACCTATGGTCTCAGCCGGGACGGATCTGTATAAACCAATTATATAATCATTCCTTAGCTCTTCTGGGCTATCTATCAAGTGCGCGACTAAACCCTTCAATGGTACGCAGTCAAATGCTAGAAAATGCTTTTATAATTGATAATCCTATTAATATTAATAAGTTCGATACTATTGTTCCAATTGTTCCTCTGATTGGATCATTGGCTAAGGCGAGATTTTGTAACGTATTCGGGCACCCTATTAGTAAGGCGGTTTGGACTGATTTATCAGATTCTGATATTGTTGTCCGATTTGGGCGTATATGCAGAAATATTTCTC
>2281156; Coaxana purpurea maturase (matK) gene, chloroplast gene encoding chloroplast protein, partial cds
ATGGAAGAATTCCANAGATATTTAAAGCTAAATAGATCTCAACAACACTACTTCTTATATCCACTTATCTTTCAGGAGTATATTTATGCACTTGCGCATGATCATGGTTTAAATAGAAATAGATCCGTTTTGTTGGAAAATGCAGGTTCTAATAAGTTCAGCTTACTAATTGTGAAACGTGCAATTGAGCAAATGTATCAGTATGAACAGAATCATTTGATTCTTTTTGCTAATGATTTTACCCAAAATCCCTTTTTTGGGCGCAACAAAAATTTTAATTTTCAAATGATATCAGAAGGATTTGCAGTCATTGTAGAAATTCCGTTTTATCTCCGATTATTATCTTCGCTAGAAAGTAAAGGAATAGTTAAATCTCAAAATTTACGATCAATTCATTCAATATTCCCTTTTTTAGAGGACAAATTTTCACATNTAATTTATGTGTTAGAGATACTAATACCCTACCCAGTCCATCTGGANATATTAGTTCAAACTCTTCGCTACTGGGTAAAAGACGCTTCTTCTTTACATTTATTAAGATTCTTTCTCCACGAGTATCGTATTTGGAATACTCCAAATAAAGCCAGTTCTTGTTTTTCAAAAAGAAATCAAAGGTTTTTCTTCGTCCTATATAATTCTCATCTATGTGNANNNNNNNNNNNNNNNNNNNNNNNNNNNNNNNNNNNNNNNNNNNNNNNNNNNNNNNNNNNTGGAANNNTTNTTGNNCGNNTCTNTTTNTATGGANAACTAAAACATCTTGGACTTGTAGAAGCTTTTGCTAAGGCCTTTCAGGACAATCTATGGTTGTTTAAGGACCCTTTCATGCATTATATTAGTTATCAAGGAAAATCCATTCTCGCTTCAAAAGGGACGTNCCTTTTGATGAAAAAATGGACATATTATTTTGTCAATTTATGGANATGTCATTTTTACCTATGGTCTCAGCCGGGNACGATCTGTATAAACCAATTATATAATCATTCCCTAGCTCTTCTGGGCTATCTATCAAGTGCGCGACTAAACCCTTCAATGGTACGCAGTCAAATGTTAGAAAATGCATTTATAATTTATAATCCTATTAAT
>2281180; Lagoecia cuminoides maturase (matK) gene, chloroplast gene encoding chloroplast protein, partial cds
ATGGAGGAATTCCAAAGATATTTAAAGCTAAATAGATCTCAACAACACTACTTCTTATATCCACTTATCTTTCAGGAGTATATATATGCACTTACGCATAATCATGGTTTAAATAGAAATAGATCCATTTTATTTGAAAAAGCAGGTTCTAATAAATTCAGCTTACTAATTGTGAAACGTGCAATTGAGCGAATGTATCAGTATGAACAGAATCATTTGATTCTTTTTGCTAATGATTTTAACCAAAATCCATTTTTTGGGCGCAACAAGAATTTTAATTTTCAAATGATATCAGAAGGATTTGCAGTCATTGTAGAAATTCCGTTTTATCCCCGATTATTATCTTCGCTAGAAAGGAAAGGAATAGTGAAATCTCATAATTTACGATCAATTCATTCAATATTCCCCTTTTTAGAGGACAAATTTTCACATTTAATTTATGTGTTAGAGATACTAATACCCTACNCAGCCCATCTTGAAATATTGGTTCAAATTTTTCGCTACTGGGTAAAAGACGCTTCTTCTTTACATTTATTAAGATTCTTTCTCCACGAGTATCGTAGTTGGAATACTACAAATAAAGCCAGTTCTTGTTTTTCAAAAATAAATCAAAGGTTTTTCTTCGTCCTATATAACTCTCATCTATGTGAATATGAATNNNNNNNNNNNNNNNNNNNNNNNNNNNNNNNNNNTTTATNCTCAANGTNTTCTGGAACNCTTGTTGAACGAATCTTTTTCTATGGAAAAATAGAACATCTTGGACTTGTAGAAGCTTTTGCTAAGGCCTTTCAGGACAATCTATGGTTGTTTAAGGACCCTTTCATGCATTATATTAGGTATCAAGGAAAATCAATTCTTGCTTCAAAAGGNNNNNNCTTNTTGATGAAAAAATGGACATAWTTTTTTGTCAATTTATGGAAATGTAATTTTTACCTATGGTCTCAGCCGGGNACGATCTGTATAAAACAATTATATAATCATTCCCTAGCTCTTCTGGGCTATCTATCAAGTGCGCGACTAAACCGTTCAATGGTACGCAGTCAAATGCTAGAAAGGGCTTTTCTAATTGATAATCCTATTAAT
>2281254; Hymenosporum flavum maturase (matK) gene, chloroplast gene encoding chloroplast protein, partial cds
ATGGAGGAATTCCAAAAATATTTAGAGCTAAATAGATCTCAACAACACTACTTCTTATATCCACTTATCTTTCAGGAGTATATTTATGCACTTGCTCATGATCATGGTTTAAATAGATCGATTTTGTTAGAAAATGTGGGTTATGACAATAAATCCAGCTTACGAATTGTGAAACGTTTAATTGCTCAAATGTATCAGTATCAACAGAATCCTTTGATTCTTTCTGCTAATGATTCTAACCAAAATATATTTTTGGGGCGCAACAAGAATTTGTATTCTCAAATAATATCCGAGGGCTTTGCAGTCATTGTGGAAATTCCGTTTTTCTTACGATTAATATCTTCCCTAGAAAGGAAAGGGATAGTCAAATCTCATAATTTACGATCAATTCATTCAATATTTCCTTTTTTAGAGGACAAATTTNCACATTTAATTTATGTGTTAGAGATACTAATACCCTACCCAGTCCATCTGGAAATCTTGGTTCAAACTCTTCGCTACTGGGTAGAAGATGCTTCTTCTTTGCATTTCTTACGATTCTTTCTTCACGAGTATCGTAATTTGAAAACTCCAAATAAAGCCAGTTTTTCTTTTTCAAAAAGAAATAAAAGGATTATCTTCTTCCTATATCATTCTCATATATGTGAATACGAATCCATCTTCGTCTTTCTCCGTAACCAATCTTCTCATTTACGCTCAACATCTTCTGGAACCCTTCTTGAACGAATATATTTCTATAGAAAAATAGAACATCTTGTACAAGTCTTTGCTAAGGCTTTTCAGGACAATCTATGGCTGCCGAAGGATCCTTTCATGCATTATGTTAGGTATAAAGGAAAATCAATTCTTGCTTCAAACGGNAAGCCCNTTTTGATGAAAAAATGGACATATTACTTTGTCAATTTATGGCAATGTCATTTTTACCTGTGGTCTCGACCGGGAAGGATCTGTATAAACCAATTATACAATCATTCTCTCGACCTTCTAGGCTATCTATCAAGTGCGCGGCTAAACCCTTTAATGGTACGCGGTCAAATGCTAGAAAATGCATTTCTAATTGATAATGCTATTAAA
>340512725; Ridolfia segetum maturase K (matK) gene, partial cds; chloroplast
TGTTAGAGATACTAATACCCTACCCAGCCCATCTGGAAATATTGGTTCAAACTCTTCGCTACTGGGTAAAAGACGCTTCTTCTTTACATTTATTAAGATTCTTTCTCCACGAGTATCGTAGTTGGAATACTCCAAATAAAGCCAGTTCTTGTTTTTCAAAAAGAAATCAAAGGTTTTTCTTCGTCCTATATAATTCTCATCTATGTGAATACGAATCCATCTTCGTCTTTTTTCGTAACCAATCTTCTCATTTATGCTCAACGTCTTCTGGAACCCTTCTTGAACGAATCTTTTTCTATGGAAAAATAGAACATCTTGGACTTGTAGAAGCTTTTGATAAGGCCTTTCAGGACAATCTATGGTTGTTTAAGGACCCTTTCATGCATTATATTAGGTATCAAGGAAAATCAATTCTCGCTTCAAAAGGGACGCCCCTTTTGATGAAAAAATGGACATATTTTTTTGTCAATTTATGGAAATGTCATTTTTACCTATGGTCTCAGCCGGGACGGATCTGTATAAACCAATTATATAATAATTCCCTAGCTCTTCTGGGCTATCTATCAAGTGCGCGACTAAATCCTTCAATGGTACGCAGTCAAATGCTAGAAAATGCATTTATAATTGATAATCCTATTAATAAGTTCGATACTCTTGTTCCAATTGTTCCTCTGATTGGATCATTGGCTAAGGCGAGATTTTGTAACGTATTAGGGCACCCTATTAGTAAGGCGGTTTGGACTGATTTATCAGATTCTGATATTGTTGTCCGATTTGGGAGTATCTGCAGAAATCTTTCTCATTATTATA
>2281162; Donnellsmithia cordata maturase (matK) gene, chloroplast gene encoding chloroplast protein, partial cds. Const
ATGGAAGAATTCCAAAGATATTTAAAGCTAAATAGATCTCAACAACACTACTTCTTATATCCACTTATCTTTCAGGAGTATATTTATGCACTTGCGCATGATCATGGTTTAAATATAAATAGATCCGTTTTGTTGGAAAATGCAGGTTCTAATAAGTTCAGCTTACTAATTGTGAAACGTGCAATTGAGCGAATGTATCAGTATGAACAGAATCATTTGATTCTTTTTGCTAATGATTTTACCCAAAATCCCTTTTTTGGGCGCAACAAAAATTTTAATTTTCAAATGATATCAGAAGGATTTGCAGTCATTGTAGAAATTCCGTTTTATCTCCGATTATTATCTTCGCTAGAAAGTAAAGGNATAGTTAAATCTCATAATTTACGATCAATTCATTCAATATTCCCTTTTTTAGAGGACAAATTTTCACATTTAATTTATGTGTTAGAGATACTAATACCCTACCCAGTCCATCTGGAAATATTAGTTCAAACTCTTCGCTACTGGGTAAAAGACGCTTCTTCTTTACATTTATTAAGATTCTTTCTCCACGAGTATCGTATTTGGAATACTCCAAATAAAGCCAGTTCTTGTTTTTCAAAAAGAAATNAAAGGTTTTTNTTCGTCCTATATAATTCTCATCTATGTGNATACGAATCCATCNNNNNNNNNNNNNNNNNNNNNNNNNNNNNTTTATGNTCAACGTNTTCTGGAACCCTTCTTGAACGAATCTTTTTCTATGGAAAACTAAAACATCTTGGACTTGTAGAAGCTTTTGCTAAGGCCTTTCAGGACAATTTATGGTTGTTTAAGGACCCTTTCATGCATTATATTAGTTATCAAGGAAAATCCATTCTCGCTTCAAAAGGGACGCCTCTTTTGATGAAAAAATGGACATATTATTTTGTCAATTTATGGAAATGTCATTTTTACCTATGGTCTCAGCCGGGNACGATCTGTATAAACCAATTATATAATCATTCCCTAGCTCTTCTGGGCTATCTATCAATTGCGCGACTAAACCCTTCAATGGTACGCAGTCAAATGCTAGAAAATGCATTTATAATTGATAATCCTATTAAT
>14276740; Apiopetalum velutinum maturase (matK) gene, partial cds; chloroplast gene for chloroplast product
TNNNNNAANTNNANANATATTTANAGCTAAATAKATCTCAACAACACTACTTCTTATATCCACTTATCTTTCAGGAGTATATTTATGCACTTGCGCATGATCATGGTTTAAATAGATCGATTTTGTTGGAAAATGCGGGTTATGACAATAAATCCAGCTTACTAATTGTGAAACGTTTAATTGCTCGAATGTATCAGTATCAACAGAATCATTTGATTCTTTCTGCTAATGATTTTAACCAAAATATCTTTTTTGGGCGCAACAAGAATTTGTATTCTCAAATGATATCAGAGGGGGTTGCAGTCATTGTGGAAATTCCCTTTTCTCTACGATTAATATCTTCCCTAGAAAGACGATTAATATCTTCCCTAGAAAGGAAAGGGATAGTCAAATCTCATAATTTACGATCAATTCATTCAATATTTCCTTTTTTAGAGGACAAATTTTCACATTTAATTTATNTNTTACAGATACTAATACCCTACCCANTCCATCTGGAAATCTTNGGTCAAACTCTTCNNTACTNGNTAAAANANNCTTCTTCTTTGCATTTATTACCAGATCTTCTCCNNNAGTATCNNAATTGGAATACTCCAAATAAANNNNNNTCTTCTTTTNCAAATTCAAAAANNAATCAAAGATTATTCTTCTTCNTATATATTTCTCATCTATRTGAATACGAATCCATCTTCGTCTTTCTCCGTAACCAATCTTCTCATTTACGCTCAACATCTTATGGAACCCTTCTTGAACGAATATATTTCTATGGAAAAATAGAACATCTTGTAGAAGTCTTTGCTAAGGCTTTTCAGGTCAATCTATGGTTGTTGAAGGATCCTTTCATGCATTATGTTAGGTATCAAGGAAAATCAATTCTCGCTTCAAAAGGGACGCCCCTTTTGATGAAAAAATGGACATATTACTTTGTTAATTTATGGCAATGTCATTTTTCCCTGTGGTCTCAACCGAGAAAGATCTGTATAAACCAATTATACAATCATTCCCTCGACCTTCTGGGCTATCTATCAAGTACGCGGCTAAACCCTTCAATGGTACGCGGTCAAATGCTAGAAAATTCATTTCTAATTGATAATGCTATTAAT
>2282016; Tauschia arguta maturase (matK) gene, chloroplast gene encoding chloroplast protein, partial cds
TTCCAAAGNTATTTAAAGCTAAATAGNTCTCAACAACACTACTTCTTATATCCACTNATCTTTCAGGAGTATATTTATGCACTTGCGCATGATCATAGAAATAGATCCGTTTTGCTGGAAAATGCAGGTTCTAATAAGTTCAGTTTACTAATTGTGAAACGTGCAATTGAGCGAATGTATCAGTATGAACAGAATCATTTGAATCTTTTTGCTAATGATTTTACCCAAAATACCTTTTTTGGGCGCAACAAAAATTTTAATTTTCAAATGATATCAGAAGGATTTGCAGTCATTGTAGAAATTCCGTTTTATCTCCGATTATTATCTTCGCTAGNAAGGAAAGGAATAGTTAAATCTCATAATTTACGATCAATTCATTCAATATTCCCTTTTTTAGAGGACAAATTTTCACATTTAATTTATGTGTTAGAGATACTAATNCCCTACCCAGTCCATCTNGANATATTAGAACAAACTCTTCGCTACTGGGTAAAAGACGCNTCTTCTTTACATTTATTAAGATTCTTTCTACACGAGTATCGTATTTGGAATACTACAAATAAAGCCAGTTCTTGTTTTTCAAAAAGAAATCAAAGGTTTTTCTTCGTCCTATATAATTCTCATCNNNNNNNNNNNNNNNNNNNNNNNNNNNNNNNNNNNNNNNNNNNNNNNNNNTTATNCTCAACNTNTTCTGGAACCCTTCTTGAACGAATCTTTTTCTATGGAAAACTAAAACATCTTGGACTTGTAGAAGCTTTTGCTAAGGCCTTTCAGGACAATCTATGGTTGTTTAAGGACCCTTTCATGCATTATATTAGTTATCAAGGAAAATCCATTCTCGCTTCAAAAGGGACGCCCCTTTTGATGAAAAAATGGACATATTATTTTGTCAATTTATGGAAATGTCATTTTTACCTATGGTCTCAGCCGGGNACGATCTGTATAAACCAATTATATAATCATTCCCTAGCTCTTCTGGGCTATCTATCAAGTGCGCGACTAAACCCTTCAATGGTACGCAGTCAAATGCTAGAAAATGCATTTATAATGGATAATCCTATTAAT
>2281240; Cheirodendron trigynum maturase (matK) gene, chloroplast gene encoding chloroplast protein, partial cds
ATGGAGGAATTCCAAAGATATTTAGAGCTNNATAGAGCTCAACAACACTACTTCTTATATCCACTTATCTTTCAGGAGTATATTTATGCACTTGCTCATGATCATGGTTTAAATAGAAATAGATCTTTTTTGTTGGAAAATGCGGGTTATGACAATAAATTCAGTTTACTAATTGTGAAACGTTTAATTGCTCGAATGTATCAGTATCAACAGAATAATTTGATTCTTTCTACTAATGATTCTAACCAAAATCGATTTTTGAGGCGCAACAAGAATTTGTATTCTCAAATGATATCAGAGGGGTTTGCAGTCATTGTGGAAATTCCATTTTCTCTACNNTTAATATCTTCCCTAGAAAGCAAAGGTATAGTCAAATCTCATAATTTACGATCAATTCATTCAATATTTCCTTTTTTAGAGGACAAAATTTCACATNTAATTTATGTGTTAGAGATACTAATACCCTACCCAGTCCATCTGGAAATCTTGGTTCAAACTCTTCGCTACTGGGTAAAAGATGCTTCTTCTTTGCATTTATTACGATTCTTTCTCCACGAGTTTTGTAATTGGAATACTCCAAATAAAGNCGGTTCTTCTTTTTCAAAAASAAATCAAAGNCTATTCNTCTTCCTATNTNATTCTCATCTANNNNNNNNNNNNNNNNNNNNNNNNNNNNNNNNNNNNNNNNNNNNNNNTTTACNCTCAACNTNTTNTGGAACNCTTNTTGAACNAATNTATTTCTATGGAAAAATAAAATNCNTTGTAAAAGTCTTTGTTAAGGCTTTTCAAGTTAATCTATTGTTGTTGAAGGATCCTTTCATGCATTATGTTAGGTATCAAGGAAAATCAATTCTCGCTTCAAAAGGGACGCCCCTTTTGATGAAAAAATGGACATATTACTTTGTTAATTTATGGCAATGTCATTTTTACCTGTGGTCTAAACCGGGAAGGATCTGTATAAACCAATTATACAATCATTCCCTCGACCTTCTGGGCTATCTATCAAGTGCGCGGCTAAACCCTTCAATGGTACGCGGTCAAATGCTAGAAAATTCATTTCTAATTGATAATGCTATTAAT
>306755278; Panax japonicus isolate PW082_J maturase (matK) gene, partial cds; chloroplast
AGAGATACTAATACCCTACCCAGTCCATCTGGAAATCTTGGTTCAAACTCTTCGCTACTGGGTAAAAGATGCTTCTTCTTTGCATTTATTACGATTCTTTCTCCACGAGTATTGTAATTGGAATACTCCAAATAAAGCCGGTTCTTCTTTTTCAAAAAGAAATCAAAGACTATTCTTCTTACTATATAATTCTCATCTATGTGAATACGAATCCATCTTCATCTTTCTCCGTAACCAATCTTCTCATTTACGCTCAACATCTTCTGGAACCCTTCTTGAACGAATCTATTTCTATGGAAAAATAAAATATCTTGTAAAAGTCTTTGTTAAGGCTTTTCAAGTCAATCTATTGTTGTTGAAGGATCCTTTCATGCATTATGTTAGGTATCAAGGAAAATCAATTCTCGCTTCAAAAGGGACGCCCTTTTTGATGAAAAAATGGACATATTACTTTGTTAATTTATGGCAATGTCATTTTTACCTGTGGTCTCAACCGGGAAGGATCTGTATAAACCAATTATACAATCATTCCCTCGACATTCTGGGCTATCTATCAAGTGCGCGGCTAAACCCTTCAATGGTACGCGGTCAAATGCTAGAAAATTCATTTCTAATTGATAATGCTATTAATAAGTTCGATGCTATTGTTCCAATTATTCCTCTGATTGGATCATTGGCTAAAGCGAAATTTTGTAACGTATTGGGGCATCCTATTAGTAAGGCGGTTTGGACCGATTTATCAGATTCTGATATTATTGACCAATTTGGGCGTATATGCAGAAATCTTTCTCATTATCATAGTGGATCCTCACAAAAAA
>33669393; Arthrophyllum mackeei maturase K (matK) gene, partial cds; chloroplast gene for chloroplast product
TGGAGGAATTCCAAAGATATTTAGAGCTNNATAGATCTCAACAACACTACTTCTTATATCCACTTATCTTTCAGGAGTATATTTATGCACTTGCTCATGATCATGGTTTAAATAGAAATAGATCTATTTTGTTGGAAAATGCGGGTTATGCTAATAAATTCAGTTTACTAATTGTGAAACGTTTAATTGCTCGAATATATCAGTATCAACAGAATCNTTTGATTCTTTCTACTAAGGATTCTAACCAAAATCTATTTTTGAGGCGCAACAAGAATTTGTATTCTCAAATGATATCAGAGGGGTTTGCAGTCATTGTGGAAATTCCATTTTCTCTACAATTAATATCTTCCCTAGAAAGCAAAGGGATAGTCAAATCTCATAATTTACGATCAATTCATTCAATATTTCCTTTTTTAGAGGACAAAATTTCACATTTAATTTATGTGTTAGAGATACTAATACCCTACCCAGTCCATCTGGAAATCTTGGTTCAAACTCTTCGCTACTGGGTAAAAGATGCTTCTTCTTTGCATTTATTACGATTCTTTCTCCACGAGTATTGTAATTGGAATACTCCAAATAAAGCCGGTTCTTCTTCTTCAAAAAGAAATCAAAGNCTATTCTTCTTCCTATATAATTCTCATCTATGTGAATNCNAATCCATCTTNNNNNNNNNNNNNNNNNAANNTTCTNATTTACNNTCAACATNTTCTGGAACCNTTNTTGAACGAATATATTTCTATGGAAAAATAAAATATCTTGTAAAAGTCTTTGTTAAGGCTTTTCAAGTCAATCTATTGTTGTTGAAGGATCCTTTCATGCATTATGTTAGGTATCAAGGAAAATCAATTCTCGCTTCAAAAGGGACGCCCTTTTTAATGAAAAAATGGACATATTACTTTGTTAATTTATGGCAATGTCATTTTTACCTGTGGTCTCAACCGGGAAGAATCTGTATAAACCAATTATACAATAATTCCCTCGACCTTCTGGGCTATCTATCAAGTGCGCGGCTAAACCCTTCAATGGTACGCGGTCAAATGCTAGAAAATTCATTTCTAATTGATAATGCTATTAAT
>167890212; Steganotaenia araliacea voucher OM1350 maturase K (matK) gene, partial cds; chloroplast
GCTTCTTCTTTGCATTTATTACGATTCTTTCTCCACGAGTATCGTAGTTGGAATACTCCAAATAAAGCCAGTTCTTGTTTTTCAAAAAGAAATCAAAGATTATTCTTCGTCCTATATAATTCTCATCTATGTGAATACGAATCCATCTTCGTCTTTCTCCGTAACCAATCTTCTCATTTACGATCAACATCTTCTGGAACCATTCTTGAACGAATCTATTTCTATGGAAAAATAGAACATCTTGTAGAAGTTTTTGCTAAGGTTTTTCAGGCCAATCTATGGTTGTTGAAGGATCCTTTCATGCATTATGTTAGGTATCAAGGAAAATCAATTCTCGCTTCAAAAGGGACGCCCCTTTTGATGAAAAAATGGACATATTACTTTGTCAATTTATGGAAATGTCATTTTTACCTGTGGTCTCAACCGGGAAGGATCTGTATAAACCAATTATATAATCATTCCATCGACCTTCTGGGCTATCTATCAAGTGCGCGGCGAAACCCTTCAATGGTACGCGGTCAAATGCTAGAAAATGCATTTCTTATTGATAATGCTATTAATAAGTTCGATACTATTGTTCCAATTATTACTCTGATTGGATCATTGGCTAAGGCAAAATTTTGTAACGTATTGGGGCATCCTATTAGTAAGGCCGTTTGGACCGATTTATCAGATTCTGATATTGTTGGCCGATTTGGGCGTATATGCAGAAATCTTTCTCATTATT
>75758044; Neosciadium glochidiatum maturase K (matK) gene, partial cds; chloroplast
ATGGCGGAATTCCAAAGATATTTAGAGCTAGATAGATTTCAACAACACTACTTCTTATATCCACTTATCTTTCAGGAGTATATTTATGTACTTGCTCATGATCAGGATTCGAGTTTAAATAGAAATGGATCTCTTTTGTTGGAAAATGTGAGTTATGACAATAAATTCAGTTTTCTAATTGTGAAACGTTTAATTGCTCGAATGTATCAGTATCAACAGAATCATTTGATTCTTTCTATTTCTGATTCTAAAAAAAATAGAGTTTTGGGGCGAAACAAGAATTTGTATTCTCAAATGATATTAGAGGGATTTGCAGTTATTGTGGAAATTCCATTTTATTTCCAATTAATATCTTCTCTAAAAAGCAAAGAGATAGTCAAATCTCATAATTTACTATCAATCCATTCAATCTTTCCTTTTTTAGAGGAAAAATTTTCACATTTAATTTATGTGTTAGAGATACTAATACCCTACCCAGTCCATTTAGAAATCTTAGTTCAAACTCTTCGTTACTCGTTAAAAGATGCTTCGTCTTTACATTTATTGCGATTCTTTCTCCACGAGTATTGTAATTGGAGTACCCCAAATAAAGTAGGTTTCTCTTTTTCAAAAAGAAATAAAAGACTATTCTTCTTCCTATATAATTCTTATTTATGTGAATATGAATCCATCTTCGTCTTTCTCCGTAACCAATCTTCTCATTTACGTTCAATATCTTCTGGAACCCTTCTTGAACGAATATATTTCTATGGAAAAATAAACTATCTTGTAGAAGTCTTTGTTAAGAGTTTTCAGGTCAATCTAGTCTTGTTCAAGGACCCTTTCATGCATTATGTTAGGTATCAAGGAAAATCGATTCTCGCTTCAAAAGAGACGCCCCTTTTGATGAAACAATGGACATATTATTTTGTTAATTTATGGCAATGTCATTTTTATCTGTGGTCTCAACCGGGACGTATCTATATAAACCAATTCTACAACCATTCCCTTGATCTTTTGGGTTATTTATCAAGTGCGCGGCTAAACCCTTCAATGATACGTGGTCAAATGCTAGAAAATGTATTTCTAATTGATAATGCTATTAAAAAAGTTGACACTATTGTTCCAATTAGTCCTCTGATTGGATCATTGGCTAACGCTAAATTTTGTAATGTATTGGGGCATCCTATTAGTAAGGCGGTTTGGTCTGATTTATCAGATTCTGATATTATTGACCGATTTGGGCGTATATGCAGAAATCT
>315140465; Cryptotaenia canadensis voucher AP133 maturase K (matK) gene, partial cds; chloroplast
TTTCACATTTAATTTATGTGTTAGAGATACTAATACCCTACCCAGCCCATCTGGAAATATTGGTTCAAACTCTTCGCTACTGGGTAAAAGACGCTTCTTCTTTACATTTATTACGATTCTTTCTCCACGAGTATCGTAGTTCGAATACTCCAAATAAAGCCAGTTCTTTTTTTTCAAAAAGAACTCAAAGGTTTTTCTTCGTCCTATATAATTCTCATCTATGTGAATATGAATCCATCTTCGTCTTTCTTCGTAACCAATCTTCTCATTTATGCTCAACGTCTTCTGGAACCCTTCTTGAACGAATCTATTTCTATGGAAAACTAGAACATCTTGTATTTGTAGAAGCTTTTGCTAAGGCCTTTCAGTCCAATCTATGGTTGTTCAAGGATCCTTTCATGCATTATGTTAGGTATCAAGGAAAATCAATTCTCGCATCAAAAGGGACGCCTCTTTTGATGAAAAAATGGACATATTACTTTGTCAATTTATGGAAATGTAATTTTTACCTATGGTCTCAGCCGGAACGGATTTGTATAAAGCAATTATATAATCATTCCCTAGCTCTTCTGGGCTATCTATCAAGTGCGCGGCTAAACCCTTCAATGGTACGCAGTCAAATGCTACAAAATGCATTTCTAATTGATAATCCTATTAATAAGTTCGATACTATTGTTCCAATTGTTCCTCTGATTGGATCATTGGCTCAGGCGAGATTTTGTAACGTATTGGGGCACCCTATTAGTAAGGTGGTTTGGACTGATTTATCAGATTCTGATATTGTTGTCCGATTTGGGCGTATATGCAGAAATCTTTCTCATTATTATAGTGGATCCTCGCAAAAAAAGATTTTGTATCGAATAAAG
>14276780; Actinotus helianthi maturase (matK) gene, partial cds; chloroplast gene for chloroplast product
ATGGAGGAATTCCAAAGATATTTAGAGCTAAATAGATCTCAACAACACTACTTCTTATATCCACTTATTTTTCAGGAGTATATTTATGCACTTGCGCATGATCATGGTTTAAATAGATCAATTTTGTTGGCAAATGCGGGTTATGACAATAAATCCAGCTTACTACTTGTGAAACGTTTAATTGCTCGAATGTATCACTATCAACAGAATAATTTTATTCTTTCTGCTAATAATTTTAACCAAAATATCTTTTGTGGGCGCAACAAGAACTTATATTCTCAAATGATATCAGAGGGGGTTGCAGTCATTGTGGAAATTCCCTTTTCTCTACGATTAATATCTTCCCGAGAAAGGAAAGGGATAGTCAAATCTCACAATTTACGATCAATTCATTCAATATTTCCTTTTTTAGAGGACAAATTTTCACATTTAATTTATATGTTAGAGATACTAATACCCTATCCAGTCCATCTGGAAATCTTGGNTCAAACTCTTCGCTACTGGGTAAACGATGCTTCTTCTTTGCATTTATTACGATTCTTTCTCCATGAGTATCATAATTGGAATACTATAAATAGAAAAAAAGACAGTTTTTATTTTTCAAATTCAAAAATAAATCAAAGATTATTCTTCTTCCTATATAATTCTTATTTATGTGAATACGAATCCATCTTCGTCTTTCTCCGTAACCAATCTTCTCATTTACGCTCAACATCTTCTGGAACACTTTTTGAACGAATATATTTCTATGGAAAAATAAAACATCTTGTAGAAGTCTTTGCTAAGGCTTTTCAGGTTAATCTATGGTTGTTGAAGGATCCTTTGATGCATTATGTTAGGTATCAAGGAAAATCAATTCTCGCTTCAAAAGGGACGCCCCTTTTGATGAAAAAATGGACATATTACTTTGTTAATTTATGGCAATGTCATTTTTACCTGTGGTCTCAGCCGAGAAGGATCTGTATAAACCAATTACATAATCATTCCCTCGACTTTTTGGGCTATCTAGCAAGTACGCGGCTATACCCTTCAATGGTACGCGGTCAAATGCTAGAAAATTCATTTTTAATTGAGAATTCTATTAAT
>290583817; Notopterygium franchetii voucher PS1215MT01 maturase K (matK) gene, partial cds; chloroplast
TATGTGTTAGAGATACTAATACCCTACCCAGCCCATCTGGAAATATTGGTTCAAACTCTTCGCTACTGGGTAAAAGACGCTTCTTCTTTACATTTATTACGGTTCTTTCTCCACGAGTATCGTAGTTGGAATACTCCAAATAAAGCCAGTTCTTTTTTTTCAAAAATAAATCAAAGGTTTTTCTTCGTCCTATATAATTCTCATCTATGTGAATACGAATCCATCTTCGTCTTTCTCCGTAACCAATCTTCCCATTTATGCTCAACGTCTTCTGGAACCCTTCTTGAACGAATCTATTTCTATGGAAAACTAGAACATCTTGATCTTGTACTTGTAGAAGTTTTTGCTAAGGCCTTTCAGGTCAATCTATGGTTGTTCAAGGATCCTTTCATACATTATGTTAGGTATCAAGGAAAATCAATTCTCGCTTCAAAAGGGACGCCCCTTTTGATGAAAAAATGGACATATTACTTTGTAAATTTATGGAAATGTCATTTTTGCCTGTGGTCTCAGCCGGGACGGATCTGTATAAACCAATTATATAATCATTCCCTAGCTCTTCTGGGCTATCTATCAAGTGCGCAGCTAAACCCTTCAATGGTACGCAGTCAAATGCTAGAAAATGCATTTCTAATTGATAATCCTATTAATAAGTTCGATACTATTGTTCCAATTGTTCCTCTGATTGGATCATTGACTAAGGCGAGATTTTGTAACGTATTGGGGCACCCTATTAGTAAGGCGGTTTGGACCGATTTATCAGATTCTGATATTGTTGGTCGATTTGGGCGTATATGCAGAAATCTTTCTC
>2281282; Tupidanthus calyptratus maturase (matK) gene, chloroplast gene encoding chloroplast protein, partial cds
ATGGAGGAATTCCAAAGATATTTAGAGCTAGATAGATCTCAACAACACTACTTCTTATATCCACTTATCTTTCAGGAGTATATTNNNGCACTTGCTCATGATCATGGTTTAAATAGAAATAGATCTATTTTGTTGNNNAATGCGGGTTATGACAATAAATTCAGTTTACTAATTGTGAAACGTNTAATTGCTCGAATGTATCAGTATCAACAGAATCATNTGATTCTTTCTACTAATGATTCTAACCAAAATCTATTTTTGAGGCGCAATAAGAATTTGTATTCTCAAATGATATCAGAGGGGTTTGCAGTCATTGTGGAAATTCCATTTTCTCTACAATTAATATCTTCCCTAGAAAGCAAAGGGATAGTCAAATCTCATAATTTACGATCAATTCATTCAATATTTCCTTTTTTAGAGGACAAAATTTCACATTTAATTTATGTGTTAGAGATACTAATACCCTACCCAGTCCATCTGGAAATCTTGGTTCAAACTCTTCGTTACTGGGTAAAAGATGCTTCTTCTTTGCATTTATTACGATTCTTTCTCCACGAGTATTGTAATTGGAATACTCCAAATAAAGNNGGTTCTTCTTTTTCAAAAAGAAATCAAANTCTATTCTTCTTCCTATATAATTCTCATCTATGTGAATACGAATCCATCTTNNNNNNNNNNNNNNNNNNNNNNNNNNNTTTACNNTCAACATNTTCTGGAACCCTTCTNGAACGAATATATTTCTATGGAAAAATAAAATATCTTGTAAAAGTCTTTGTTAAGGCTTTTCAAGTCAATCTATTGTTGTTGAAGGATCCTTTCATGCATTATGTTAGGTATCAAGGAAAATCAATTCTCGCTTCAAAAGGGACGCCCTTTTTGATGAAAAAATGGACATATTACTTTGTTAATTTATGGCAATGTCATTTTTACCTGTGGTCTCAACCGGGAAGGATCTGTATAAACCAATTATACAATCATTCCCTCGACCTTCTGGGCTATCTATCAAGTGCGCGGCTAAACCCTTCAATGGTACGCGGTCAAATGCTAGAAAATTCATTTCTAATTGATAATGCTATTAAT
>2281280; Sollya heterophylla maturase (matK) gene, chloroplast gene encoding chloroplast protein, partial cds
ATGGAGGAATTCCAAAAATATTTAGAGCTANATAGATCTCAACAACACTACTTCTTATATCCACTTATCTTTCAGGAGTATATTTATGCACTTGCTCATGATCATGGTTTAAATAGATCGATTTTGTTAGAAAATGTGGGTTATGACAATAAATCCAGCTTACGAATTGTGAAACGTTTAATTGCTCAAATGTATCAGTATCAACAGAATCCTTTGATTCTTTCTGCTAATGATTCTAACCAAAATAGATTTTTGGGGTGCAACAAGAACTTGTATTCTCAAATNATATCCGAGGGCTTTGCAGTCATTGTGGAAATTCCGTTTTTTTTACGATTAATATCTTCCCTAGAAAGGAAAGGGATAGTCAAATCTCATAATTTACGATCAATTCATTCAATATTTCCTTTTTTAGAGNNNNAAATTTCACATNTAATTTATGTGTTAGAGATACTAATACCCTACCCAGTCCATCTGGAAATCTTGGTTCAAACTCNNNGCTACTGGGTAGGAGATGCTTCTTCTTTGCATTTATTACGATTCTTTCTTCACGAGTATNGTAATTGGAATACTCCAAAAAAAGSCMGTTTTTCTTTTTCAAAAAGAAATAAAAGANTATTCTTCTTCCTATANAATTCTNATATATGTNNNNNNNNNNNNNNNNNNNNNNNNNNCCGTAACCAATCTTCTCATTTACNCTCAACATCTTCTGGAACCCTTCTTGAACGAATATATTTCTATGGAAAAATAGAACATCTTGTACAAGTCTTTGCTAAGGCTTTTCAGGACAATCTATGGCTGCCGAAGGATCCTTTCATACATTATGTTAGGTATAAAGGANAATCAATTCTTGCTTCAAACGGAACGCCCGTTTTGATGAAAAAATGGACATATTACTTTGTCAATTTATGGCAATGTCATTTTTACCTGTGGTCTCGGCCGGGAAGGATCTGTATAAACCAACTATACAATCATTCTCTCGACCTTCTAGGCTATCTATCAAGTGCGCAGCTAAACCCTTCAATGGTACGCGGTCAAATGCTAGAAAATGCATTTCTAATTGATAATGCTATTAAA
>2281218; Shoshonea pulvinata maturase (matK) gene, chloroplast gene encoding chloroplast protein, partial cds
ATGGAGGAATTTCNAAGATATTTAAAGCTNNATAGATATCAACAACACTATTTCTTATATCCACTTATCTTTCAGGAATATATTTATGCACTTGCGCACGATCATGGTTTAAATAGAATAAATAGAGATAGATCTATTTTGTTGGAAAATGCAGGTTCTAATAAATTCAGCTTACTAATTGTGAAACGTGCAATTGAGCGAATGTATCAGTATGAACAGAATCATTTGATTCTTTTTGCTAATGATTTTAACCAAAATCTATTTTTTGGATGCAACAAGAATTTTAATTTTCAAATGATATCAGAAGGATTTGCAGTCATTGTAGAAATTCNNTTTTATCTCCGATTATTATCTTCGCTANNNNNNNNNNNNNNNNNNNNNNNNNNNNNNNNNNNNNNNNNNNNNNNNNNNNNNNNNNNNNNNNNNNNNNNNNNNNNNNNNNNNNNNNNNNNNNNNNNNNNNNNNNNNNNNNNNNNNNNNNNNNNNNNNNNNNNNNNNNNNNNNNNNNNNNNNNNNNNNNNNNNNNNNNNNNNNNNNNNNNNNNNNNNNNNNNNNNNNNNNNNNNNTNGTATTNGGNANACTACAAATAAAGCCAGTTCTNGTTTTTCAAAAAGAAATCAAAGGTTTTTCTTNGTCCTANATAATTCTCATCTATGTGNATANNNNNNNNNNNNNNNNNNNNTTCGTAACCAATCTTCTCATTTATGCTCAACGTCTTCTGGAACCCTTATTGAACGAATCTATTTCTATGGAAAACTAGAACATCTTGTACTTGTAAAAGCTTTTGCTAAGGCCTTTCAGTCCAATCTATGGTTGTTCAAGGATCCTTTCATGCATTATGTTAGGTATCAAGGAAAATCAATTCTCGCTTCAAAAGGGACGCCCCTTTTGATGAAAAAATGGACATATTACTTTGTCAATTTATGGAAATGTCATTTTTACCTATGGTCTCAGCCAGGACGGATCTGTATAAACCAATTATATAATCATTCCCTAGCTCTTCTGGGTTATCTATCAAGTGCGCGGCTAAACCCTTCAATGGTACGCAGTCAAATGCTACAAAATGCATTTCTAATTGATAATCCTATTAAT
>2281202; Pastinaca sativa maturase (matK) gene, chloroplast gene encoding chloroplast protein, partial cds
ATGGAGGAATTCCANAGATATTTAAAGCTANATAGATCTCAACAACACTACTTCTNATATCCACTTATCTTTCAGGNGNATATTTATGCACTTGCGCATGATCATGGTTTANATAGAAATAGATACGTTGTGTTGGNAAATGCAGNTTATAATAAGTTCAGCTTACTAATTGTGAAACGTGCAATTGAGCGNANGTATCAGTATGAACAGAATCATTTGATTCTTTTTGCTAATGATNTTACCCAANATACCTTTTTTGGGCGCAACAAGAATNTTAATTTTCAAATGATATCAGAAGGATTTGCAGTCATTCTAGAAATTCCGTTTTATCTCCGNTTATTATCTTCGCTAGNAAGGNAAGGNATAGTTAAATCTCATAATTTACGATCAATTCATTCAATATTCCCTTTTTTAGAGGACAAATTTTCACATTTAATTTATGTGTTAGAGATACTAATACCCTACCCAGTCCATCTGGANATATTGGTTCAAACTCTTCGCTACTGNGTAAAAGACGCTTCTTCTTTACATTTATTAAGATTCTTTCTCCACGNGTATNGTATTTGGNATACTCCAAATNAAGCCAGTTCTTGTTTTTCAAAAAGAAATCAAAGGTTTTTCTTCGTCCTATATAATTCTNATCTATGTNNATANNNNNNNNNNNNNNNNNNNNNNNNNNNNNNATCTTCTCATTTATNCTCAACNTCTTCTGGAACCCTTCTTGAACGAATCTTTTTCTATGGAAAACTAGAACATCTTGGACTTGTAGAAACTTTTGCTAAGGCCTTTCAGGACAATCTATGGTTGTTTAAGGACCCTTNCATGCATTATATNAGTTATCAAGGAAAATCAATNCTCGCTTCAAAAGGGACNCNCCTTNTGATGAAAAAATGGACATATNTNTTTGTNAATTTATGGAAATGTCATTTTTACCTATNGTCTCAGCCGGGNACGATCTGTATNANCCAATTATNTNANCATTCCCTAGTNCTTCTGGGCTATCTATCAAGTGCGCGACTAANCNCTTCAATGGTATGCAGTCAAATGCTAGAAAATGCATTTATNATTGATAANCCTATTAAN
>315140839; Sium suave voucher AP342 maturase K (matK) gene, partial cds; chloroplast
TTTCACATTTAATTTATGTGTTAGAGATACTAATACCCTACCCAGCCCATCTGGAAATATTGGTTCAAACTCTTCGCTACTGGGTAAAAGACGCTTCTTCTTTACATTTATTACGATTCTTTCTCCACGAGTATCGTAGTTGGAATACTCCAAATAAAGCCAGTTCTTGTTTTTTAAAAAGAACTCAAAGGTTTTTCTTCGTCCTATATAATTCTCATCTATGTGAATATGAATCCATCTTCGTCTTTCTTCGTAACCAATCTTCTCATTTATGCTCAACGTCTTCTGGAACCCTTATTGAACGAATCTATTTCTATGGAAAACTAGAACATCTTGTACTTGTAAAAGCTTTTGCTAAGGCCTTTCAGTCCAATCTATGGTTGTTCAAGGATCCTTTCATGCATTATGTTAGGTATCAAGGAAAATCAATTCTCGCTTCAAAAGGGACGCCCCTTTTGATGAAAAAATGGACATATTACTTTGTCAATTTATGGAAATGTCATTTTTACCTATGGTCTCAGCCAGGACGGATCTGTATAAACCAATTATATAATCATTCCCTAGCTCTTCTGGGTTATCTATCAAGTGCGCGGCTAAACCCTTCAATGGTACGCAGTCAAATGCTACAAAATGCATTTCTAATTGATAATCCTATTAATAAGTTCGATACTATTGTTCCAATTGTTCCTCTGATTGGATCATTGGCTCAGGCGAGATTTTGTAACGTATTGGGGCACCCTATTAGTAAGGTGGTTTGGACTGATTTATCAGATTCTGATATTGTTGTCCGATTTGGGCGTATATGCAAAAATCTTTCTCATTATTATAGTGGATCCTCGCAAAAAAAGAGTTTGTATCGAATAAAG
>32526550; Pennantia cunninghamii chloroplast partial matK gene for maturase and partial trnK gene intron
TATCGCACTATGTATCATTTGATAACTCCCCAAATCCTCTACCTTTGATTCAACTAAAATTTAAAATGGAGGAATTCCAAAGATATTTAGAGCTAGATAGATCTCAACAACACTACTTCTTATATCCACTTATCTTTCAGGAGTATATTTATGCACTTGCTCATGATCATGGTTTAAATAGATCTATTTTGTTGGTAAATGCAGGTTATGACAATAAATCCAGCTTACTAATTGTGAAACGTTTAATTGCTCGAATGTATCAACAGAATCATTTGATTCTTTCGGCTAATCATTCTAACCAAAATACATTTTGGGGGCGTAACAAGAATTTGTATTCTCAAATGATATCAGAGGGATTTGCAGTCATTGTGGAAATTCCATTTTCTCTACGATTAATATCAATATCTTCCCTAGAAAGGAAAGGGATAGTCAAATCTCATAATTTACGATCAATTCATTCAATATTTCCTTTTTTAGAGGACACATTTTCACATTTGAATTCTGTGTTAGAGATACTAATACCCTACCCAGTCCATCTGGAAATCGTGGTTCAAACTCTTCGCTACTGGGTAAAAGATGCTTCTTCTTTGCATTTATTGCGATTCTTTCTCCACGAGTATCGTAATTGGAATAGTCTTATTACCCCAAAGAAAGCCAGTTCTTCTTTTTCAAAAAGAAGTCAAAGATTATTCTTTTTCCTATATAATTCTCATGTATGTGAATACGAATCCATCTTCGTCTTTCTGCGTAACCAATCTTCTCATTTACGATCAACATCTTCTGGAGCCCTTCTTGAACGAATATATTTCTATGGAAAAATAGAACATCTTGTAGAAGTCTTTGCTAAGGCTTTTCAGGCCAATCTATGGTTGTTCAAGGATTCTTTCATGCATTATGTTAGGTATCAAGGAAAATCCATTCTCGCTTCAAAAGGTACGTCTCTTTTGATGAAAAAATGGACATATTACTTTGTTAATTGCTGGCAATGTCATTTTTACTTGTGGTCTCAACCAGGAAGGGTCTCTATAAACCAATTATCCAATCATTCCCTCGACCTTCTGGGCTATCTCTCAAGTGTGCGGCTAAACCCTTCAATGGTACGCAGTCAAATGCTAGAAAATACATTTCTAATTGATAATGCTATTAAGAAGTTCGATACTATTGTTCCAATTATTCCTCTGATTGGATCATTGGCTAAAGCCAAATTTTGTAACGTATTAGGACAGCCTATTAGTAAGGCGGTTTGGGCCGATTTATCAGATTCTGATATTATTGACCGATTTGGGCGTATATGCAGAAAATTTTCTCATTATCATAGCGGATCCTCACAAAAAAAGAGTTTGTATCGAATAAAGTATATACTTCGGCTTTCTTGTGCTAGAACTTTGGCTCGTAAACACAAAAGTACTGTACGTGCTTTTTTGAAAAGATTAGGCTCGGAATTATTGGAAGAATTCTTTACGGCGGAAGAACAAGTTCTTTCTTTAACCTTCCCAGGAGCTTCTTCTATTTCGCAGAGGTTATATAGAAGGCGGATTTGGTATTTGGATATAATTTGTATCAATGATTTGGCCAATCATGAATAATTTGTTAGGAAACCGTGTAAATGGAAATTCTCTATAAATAATCTAAATGATGAAGATAAATAATGAAGAGATAACGATAACAAAAATTTTTATTTATTTCGATTCTGAAATGTTGATGTAGCATGTAGTAAGGGTTAAATCAACTGAGTATTCCACTTTTTAAAGTCTTGTCTACTAAGTAAGGAACGGAGTTTTAGATGTATACATAGGGAAAGCCGTGTGCAATGAAAAATGCAAGTACGACTTGGGGAGGGGTCTTTCCTTATTTAACAAGGAAATTATCTACTCCATC
>2281182; Lomatium howellii maturase (matK) gene, chloroplast gene encoding chloroplast protein, partial cds
ATGGAAGAATTCCAAAGATATTTAAAGCTAAATAGATCTCAACAACACTACTTCTTATATCCACTTATCTTTCAGGAGTATATTTATGCACTTGCGCATGATCATGGTTTAAATATAAATAGATCCGTTTTGTTGGAAAATGCAGGTTATAATAAGTTCAGCTTACTAATTGTGAAACGTGCAATTGAGCGAATTTATCAGTATGAACAGAATCATTTGAATCTTTTTGCTAATGATTTTACCCAAAATACCTTTTTTGGGCGCAACAAAAATTTTAATTTTCAAATGATATCAGAAGGATTTGCAGTCATTGTAGAAATTCCGTTTTATCTCCGATTATTATCTTCGCTAGNAAGGAAAGGAATAGTTAAATCTCATAATTTACGATCAATTCATTCAATATTCCCTTTTTTAGAGGACAAATTTTCANNTTTAATTTATGTGTTAGAGATACTAATACCCTACCCAGTCCATCTGGAAATATTAGTTCAAACTCTTCGCTACTGGGTAAAAGACGCTTCTTCTTTACATTTATTAAGATTCTTTCTACACGAGTATCGTATTTGGAATACTACAAATAAAGCCAGTTCTTGTTTTTCAAAAAGAAATCANAGGTTTTTCTTCGTCCTATATAATTCTCATCTATGTGAATACGAATCCATCTTCGTCTTTCTTCGTAACAAATCTTCTCATTTATGCTCAACGTCTTCTGGAACCCTTCTTGAACGAATCTTTTTATATGGAAAACTAAAACATCTTGGACTTGTAGAAGCTTTTGCTAAGGCCTTTCAGGACAATCTATGGTTGTTTAAGGACCCTTTCATGCATTATATTAGTTATCAAGGAAAATCCATTCTCGCTTCAAAAGGGACGCCCCTTTTGATGAAAAAATGGACATATTGTTTTGTCAATTTATGGAAATGTCATTTTTACCTATGGTCTCAGCCAGGACGGATCTGTATAAACCAATTATATAATCATTCCCTAGCTCTTCTGGGCTATCTATCAAGTGCGCGACTAAACCCTTCAATGGTACGCAGTCAAATGCTAGAAAATGCATTTATAATGGATAANCCTATTAAT
>33669402; Mulinum sp. Hufford s.n. maturase K-like (matK) gene, partial sequence; chloroplast gene for chloroplast product
CCTCTACCTTTAGTTCAGCTAGAATTTCAAATGGAGGAATTCCAAAGATATTTAGAGCTAACTAGATCTCAACAACACTACTTCTTATATCCACTTATCTTTCAGGAGTATATTTATGCACTTGCGCATGATCATGATTTAAATAGAAATAGATCTGTTTTGCTGGAAAATGCAGGTTATAACAAAAAATTCGGCTTACTAATAGTGAAACGCTTAATTGCTCGAATGTATCAGTATCAACAGAATCATTTGATTCTTTCTGCTAATGATTTTCACAAAAATATTTTTTTTGGACGCAAGAAGAATTTAGATTATCAAATGATATCCGAGGGGTTTGCGGTCATTGTGGAAATTCCATTAGTAATATCTTCCCTAGACCTAGAAAGGAAAGGGATAGTCAAATCTCATAATTTACGATCAATTCATTCAATATTTCCTTTTTTAGAAGACAAATTTTCACATTTAATTTATGTCTTAGAGATACTAATACCCTACCCAGTCCATCTGGAAATATTGGTTCAAACTCTTCGCTACTGGGTCAAAGATGCTTCTTCTTTGCATTTATTACGGTTCTTTCTCCACGAGTATCGTAGTTGGAATACTTCAAATAAAGCCAGTTCTTGGKTTTCAAAAAGAAATAAAAGATATTCTTCTTCCTATATAATTCTCATCTATGGGAATACGAATCTATCTTCGGCTTTCTTCGAACCAATCTTATCATTTACGCTCAACATCTTCTGGAACTCTTCTTGAACGAATCTACTTCTATGGAAAAGTAGAGCATCGCGTAGAAGTCTTTGGTAAGGCTTTTCAAGCARATCTATGGTTGTTGAAGGACTCTCTCATCCATTATGTTAGGTATCAAGGGAAATCAATTCTCGCTTCAAAGGGGACGCCCCTTTTTATGAAAAAATGGGCATATTGCTTTGTTGATTTATGGAAATGTAATTTTGACCTGTGGTCTCAACCAGAAAGGATCTGTATAAACCAATTATACAATCATTCTCTCGGCCTTCTGGGCTATCTATCAACTGCGCGGTTAACCCCTTCAATGGTGGGCAGTCAAATGCTAGAAAATGCGTTTCTAATTGATAATGCTATTAATAAGTTCGAGTACTATTGTTCCAATTATTCGAATTATTAGATCATTGGCTAAGGCGAAATTTTGTAACGTATTGGGACATCCTATTAGTAAGGCCGTT
>2281210; Sphenosciadium capitellatum maturase (matK) gene, chloroplast gene encoding chloroplast protein, partial cds
ATGGAAGAATTCCAAAGATATTTAAAGCTAAATAGATCTCAACAACACTACTTCTTATATCCACTTATCTTTCAGGAGTATATTTATGCACTTGCGCATGATCATGGTTTAAATATAAATAGATCCGTTTTGTTGGAAAATGCAGGTTCTAATAAGTTCAGCTTACTAATTGTGAAACGTGCAATTGAGCGAATGTATCAGTATGAACAGAATCATTTGATTCTTTTTGCTAATGATTTTACCCAAAATACCTTTTTGGGGCGCAACAAAAATTTTAATTTTCAAATGATATCAGAAGGATTTGCAGTCATTGTAGAAATTCCGTTTTATCTCCGATTATTATCTTCGCTAGAAAGGAAAGGAATAGTTAAATCTCATAATTTACGATCAATTCATTCAATATTCCCTTTTTTAGAGGACAAATTTTCACATTTAATTTATGTGTTANNNNNACTAATACCCTACCCAGTCCATCTGGAAATATTAGTTCAAACTCTTCGCTACTGGGTAAAAGACGCTTCTTCTTTACATTTATTAAGATTCTTTCTCCACGAGTATCGTATTTGGAATACTCCAAATAAAGCCAGTTCTTGTTTTTCAAAAAGAAATCAAAGGTTTTTCTTCGTCCTATATAATTCTCATCTATGTGAATNCNANTCCNNNNNNNNNNNNNNNNNNNNNNNNNNNNNNNNNNNNNNNNNNNNNNNTNCTGGAACCCTTCTTGAACGAATCTTTTTATATGGAAAACTAAAACATCTTGGACTTGCAGAAGCTTTTGCTAAGGCCTTTCAGGACAATCTATGGTTGTTTAAGGACCCTTTCATGCATTATATTAGTTATCAAGGAAAATCCATTCTCGCTTCAAAAGGGACGCCCCTTTTGATGAAAAAATGGACATATTATTTTGTCAATTTATGGAAATGTCATTTTTACCTATGGTCTCAGCCGGGNACGATCTGTATAAACCAATTATATAATCATTCCCTAGCTCTTCTGGGCTATCTATCAAGTGCGCGACTAAACCCTTCAATGGTACGCGATCAAATGCTAGAAAATGCATTTATAATTGATAATCCTATTAAT
>345105806; Hedera algeriensis voucher AFG-CA07-N4a tRNA-Lys (trnK) gene, partial sequence; and maturase K (matK) gene, partial cds; chloroplast
AAATAGATCTATTTCTATTTAAACCATGATCATGAGCAAGTGCATAAATATACTCCTGAAAGATAAGTGGATATAAGAAGTAGTGTTGTTGAGATCTATCTAGCTCTAAATATCTTTGGAATTCCTCCATTTGAAATTCTAGTTGAACTAAAGGTAGAGGATTTAGAGGGTTATCAAATGATACATAGTGCGATACAGTCAAAACAAGGTATTATAGTAAGAAACGAATAGATACCTCGGATACTGGTAAACTTATCAACAGATTCTCTATCCTCTCTTTTCCATTTAAATGAATTGGTTTATGTTCGTTATAGGATAACAAGATGGTTAGAAATCCTTTATTTTATCAACCCAATCGCTCTTTTGATTTTGGAATTTTTTTATCAATATACTGTTTCTTATACACAAGCATTTCCATTCCATAATAGAAAATGATAATAGTTAGGATTCATTAAAAAATAAAGAATCCACTCCATGGGAGAAGCTCTTCCCGTATCAGGCACTAATATATTTTTAACGTCTAATTAGATCGGGTAATTATTCAAATTAAGAACAGAAGCTCGTTGCTTTTTTCCCTATAATCAATTAATTGAAGCCACAAGGCTCTATCTCTATCCATTTATTCATTCGACCCAACTTGAAATTGAATTCATTTTGCTCCGTTTCAAAAAATCAAACAAGGGTTTGGACCGATCCGGAAAGAATGAAATATTCTCAGAACTCTTCGTTGATACGACATGCTATTTTTTCCATTCATTCCCTTTCAGGATCAGTCGTGGTCTTCCAAACTTTACCGATGGTATGGACGAATCCTTCGCTTCATCCAAATGTGTAAAAGATCCTAGCCGCACTTAAA
>225594714; Petagnaea gussonei chloroplast partial matK gene for maturase K, isolated in Italy, Sicily, Torrente Fiumetto
CCCAAATCCTCTCCCTTTAGTTCAACTAGAATTTCAAATGGAGGAATTCCAAAGATATTTAAAGCTAAATAGATCTCAACAACACTACTTCTTATATCCACTTATCTTTCAGGAGTATATTTATGCACTTGCGCATGATCATGGTTTAAATAGAAATAGATCCATTTTGTTGGAAAATGTAGGTTATGACAATAAATTCAGCTTACTAATTGTGAAACGTTTAATTGCTCGAATGTATCAGTATCAACAGAAGAATTTTACTCTTTCTGCTACTTATTTTAACCAAAATCTCTTTTTTGGACGCAACAATTATTTGTATTCTCAAATGATATCAGAGGGGTTTGCAGTCATTGTGGAAATTCCATTTTCTCTACGATTAATATCTTCGCTAGAAAGGAAAGGGATAGTAAAATCTCATAAGTTACGATCAATTCATTCAATATTTCCATTTTTAGAGGACAAATTTTCACATTTAATTTATGTGTTAGAGATACTAATACCCTACCCGGCCCATCTGGAAATATTGGTTCAAGCTCTTCGCTACTGGGTAAAAGACGCTTCTTCTTTGCATTTATTACGATTCTTTCTTCACGAGTATCGTAGTTGGAATACTCCAAATAAAGCCAGTTCTTTTTTTTCAAAAAGAAATCAAAGATTATTCTTCGTCCTATATAATTATCATCTATGTGAATATGAATCCATCTTCGTCTTTCTCCGTAACCAATCTTCTCATTTACGCTCAACATCTTCTGGAACCCTTCTTGAACGAATCTTTTTCTATGGAAAAACAGAACATCTTGGAGAAGTTTTTGCTAAGGCTTTTCAGACCAATCTGTGGTTGTTGAGGGATCCTTTCATGCATTATGTTAGGTATCAAGGAAAATCAATTATCGCTTCAAAAGGGACGCCCCTTTTGATGAAAAAATGGACATATTACTTTGTAAATTTCTGGAAATGTCATTTTTACCTGTGGTCTCAACCGGAAAGGATCTGTATAAACCAATTAGATAATCATTCCCTCGACCTTCTGGGCTATCTATCAAGTGCGCGGCTAAACCCTTCAATGGTACGCGGTCAAATGCTGGAAAATGCATTTCTAATGGATAATGCTATTAATAAGTTCGATACTCTTGTTCCAATTATTCCTCTGATTGGATCATTGGCTAAGGCGAAATTTTGTACCGTATTGGGACATCCTATTAGTAAAGCCATTTGGGCGGATTTATCAGACTCTGATATTGTTGGCCGGTTTGGGCGTATATGCAGAAAGATTTCTCATTATTATAGCGGATCCTCACAAAAAAAGA
>18700706; Diplopanax stachyanthus maturase K gene, complete cds; chloroplast gene for chloroplast product
AAATCCTCTACTTTTGGTTCAAATCTAATTTCAAATGGAGGAATTCCAAAAATATTTAGAACTAGATAGATCTCAGCAACACGACTTCCTATATCCACTTATCTTTCAGGAATATATTTATGCATTTGCTCATGATTATGGTTTAAATAGATCGATTTTATTGGAAAATCCAGGTTATGACAATAAATATAGCTTACTAATTGTAAAGCGTTTAATTACTCGAATGTATCAACAGAATCATTTGATTATTTCCGCTAATGATTCTAACCAAAATCAAATTTTTGGGCACAACAAGAATTTTTATTCTCAAATGATATCAGAGGGATTTGCAGTCATTGTGGAAATTCCATTTTCTCTACGATTAATATCTTCCCTAGAAAGGAAAGAGATAGTAAAATCTCATAATTTACGATCAATTCATTCAATATTTCCCTTTTTAGAGGACAAATTCTTACATTTAAATTATGTGTTAGATATACTAATACCCCCTCCCGTCCATCTGGAAATCTTGGGTCAAACTCTTCGTTACTGGGTAAAAGATGCCTCTCCTTTGCATTTATTACGGTTCTTTCTACACGAGTATCGTAATTGGAATAGTCTTATTACTCCAAAGAAACCCGGTTCCTCTTTTTCAAAAAGAAATCAAAGATTATTCTTGTTCCTATATAATTCTCATGTATATGAATACGAATCTATTTTCGTCTTTCTCCGTAACCAATCTTCTCATTTACGATCAACATCTTCTGGAGACCTTCTTGAACGAATATATTTCTATGAAAAAATAGAACATCGTATAGAAGTCTTTGCTAAGGGTTTTCAGGCTATCCTATGGTTGTTCAAGGATCCTAACATACATTATGTTAGGTATCAAGGAAAATCAATTCTGGCTTCAAAAGGGACGTCTCTTTTGATGAATAAATGGAAGTATTACCTTGTCAATTTCTGGCAATGGCATTTTTACGTGTGGTCTCAACCAGGAAAGATCTCTATAAACCAATTATCCAATCATTCCCTCGACTTTATGGGCTATCTTTCAAGTGTGCGACTAAACCCCTCAATGGTACGGAGTCAAATGCTAGAAAATTCATTTTTAATAGATAATGCTATTAAGAACTTCGATACCACAGTTCCAATTATCCCTCTGATCGGATCATTGACTAAAGCGAAATTTTGTAACGTATTAGGGAATCCCATTAGTAAGCCGGTCTGGGCTGATTTGTCAGATTCTGATATTATTGACCGATTTGGGCGTATATGCAGAAATCTTTCTCATTATCATAGCGGATCCTCAAAAAAAAAGAATTTGTATCGAATAAAGTATATACTTCGACTTTCTTGTGCTAAAACTTTAGCTCGTAAACACAAAAGTACTGTACGTGCTTTTTTGAAAAGATTAGGCTCGGAATTATTGGAAGAATTCCTTACGGAGGAAGAACAAGTTCTTTCTTTGACCTTCCCAAGAACTTCTTCTACTTCGCGGGGGTTATATAGAAGGCCGATTTGGTATTTGGATATTATTTGTATCAATGATCTGGCCAATCATGAATGATTCGTTATGAGACCGTGTAAATATAAATTTTTTCTAAATAATTTGAATGATGAAGAGATCAAAAAATTCATTTATTTCGATTTTGAAATGTTCATGTAGCATATAGTAATAGTAAGGGTTAAATCAACTGAGTATTCAACTTCTTGTCTAGGGAAGGAACTGAGTTTTAGATGTATACATAGGGAAAGCCGTGTGCAATGAAAAATGCAAGCACGGCTTGGGGAGGGTTTTTACTTATT
>242800807; Sanicula europaea voucher BM000954699 maturase K (matK) gene, partial cds; chloroplast
GAAAATCAATTATCGCTTCAAAAGGGACGCCCCTTTTGATGAAAAAATGGACATATTACTTTGTAAATTTATGGAAATGTCATTTTTACCTGTGGTCTCAACCGGGAAGGATCTGTATAAACCAATTATATAATCATTCCCTCGACCTTCTGGGCTATCTATCAAGTGCGCGGCTAAACCCTTCAATGGTACGCGGTCAAATGCTGGAAAATGCATTTCTAATTGATAATGCTATTAATAAGTTCGATACTGTTGTTCCAATTATTCCTCTGATTGGATCATTGGCTAAGGCGAAATTTTGTACCATATTGGGACATCCTATTAGTAAAGCCGTTTGGTCGGATTTATCAGACTCTGATATTGTTGGCCGGTTTGGGCGTATATGCAGA
>33669410; Spananthe paniculata maturase K (matK) gene, partial cds; chloroplast gene for chloroplast product
TTTNNNNNNNNAAATGATANNAGAGGNGTTTGCNGTCATTGTGGAAATTCNATTTTNTNTACGATTAANATCTNACCTANAAAGGNAAGGGATAGTTAAATCTCAGNATTTACGATCAATTCATTCAATATTTCCTTTTTTAGAAGACAAATTTTCACATTTAATTTATGTGTTAGAGATACTAATACNCNACNCNGTCNATCTGGAAATATTGGTTCAAACTCTTCGCTATTGGGTCAAGGACGCNTCTTCTTTGCATTTATTACGATTCTTTCTTCACGAGTATCGTAGTTGGAATACTTCAAATAAAGCCAGTTCTTCATTTTCAAAAAGAAATCAAAGATTATTCTTCTTCCTATATAATTCTNATNTATGTNANNNNNNNNNNNNNNNNNNNNNNNTTCGTAACCAATCTTCTCATTTACGCTCAACATCTTCTGTAACCCTTCTTGAACGAATCCATTTCTATGGAAAAGTAGAGCATCTTGTAGAAGTCTTTGCTAAGGCTTTTCAGGCCAATCTATGGTTGTTGAAGGACCCTTTCATACATTATGTTAGGTATCAAGGAAAATCTATTCTCGCTTCAAAGGGGATGCCCCTTTTGATGAAAAAATGGAAATATTACTTTGTTAATTTATGGAAATGTAATTTTTACCTGTGGTNTCAACCAGGAAGGATCTGTATAAACCGATTATNCAATCATTCCCTCGACCTTCTGGGCTATCTATCAAGTGCGCGGCTAAACCCTTCAATAGTACGCGGTCAAATGCTAGAAAATGCATTTCTTATTGATAATGCTATTAAT
>2281130; Angelica lucida maturase (matK) gene, chloroplast gene encoding chloroplast protein, partial cds
ATGGAAGNATTCCAAAGATATTTAAAGCTAAATAGATCTCAACAACACTACTTCTTATATCCACTTATCTTTCAGGAGTATATTTATGCACTTGCGCATGATCATGGTTTAAATATAAATAGATCCGTTTTGTTGGAAAATGCAGGTTCTAATAAGTTCAGCTTACTAATTGTGAAACGTGTAATTGAGCGAATGTATCAGTATGAACAGAATCATTTGATTCTTTTTGCTAATGATTTTACCCAAAATACCTTTTTTGGGCGCAACAAAAATTTTAATTTTCAAATGATATCAGAAGGATTTGCAGTNATNGTAGAAATTCNGTTTTATCTNCGNTTATTATCTTCGCTAGAAAGGAAAGGNATAGTTAAATCTCAGNATTTACGATCAATTCATTCAATATTCCCTTTTTTAGAGGACAAATTTTCACATTTAATTTATGTGTTAGAGATACTAATACCCTACCCAGTCCATCTGGAAATATTAGTTCAAACTCTTCGCTACTGGGTAAAAGANGCTTCTTCTTTACATTTATTAAGATTCTTTCTCCACGAGNATNGTATTTGGAATACTCCAAATNAAGCCAGTTCTTGTTTTTCAAAAAGAAATNNAAGGTTTTTCNNNGTCCTATATAATTCTCATCTATGTGNANNNNNNNCCNTNTTNGTCTTTCTTNGTNNNNNNNNNNNNNNNNNNNNNTNAACNTNTTCTGGAACNNTTCTTGAACGAATCTTTTTATATGGAAAACTAAAACATCTTGGACTTGTAGAAGCTTTTGCTAAGGCCTTTCAGGACAATCTATGGTTGTTTAAGGACCCTTTCATGCATTATATTAGTTATCAAGGAAAATCNATTCTCGCTTCAAAAGGGACGCCCCTTTTGATGAAAAAATGGACATATTATTTTGTCAATTTATGGAAATGTCATTTTTACCTATGGTCTCAGCCGGGNACGATCTGTATAAACCAATTATATAATCATTCCCTAGCTCTTCTGGGCTATCTATCAAGTGCGCGACTAAACCCTTCAATGGTACGCAGTCAAATGCTAGAAAATGCATTTATAATTGATAATCCTATTAAT
>332015625; Dendropanax dentiger maturase K (matK) gene, partial cds; chloroplast
ATTTCTGTGTTAGAGATACTAATACCCTACCCAGTCCATCTGGAAATCTTGGTTCAAACTCTTCGCTACTGGGTAAAAGATGCTTCTTCTTTGCATTTATTACGATTCTTTCTCCACGAGTGTTGTAATTGGAATACTCTAAATAAAGCCGGTTCTTCTTTTTCAAAAAGAAATCAAAGACTATTCTTCTTCCTATATAATTCTCATCTATGTGAATACGAATCCATCTTCATCTTTCTCCGTAACCAATCTTCTCATTTACGCTCAACATCTTCTGGAACCCTTCTTGAACGAATATATTTCTATGGAAAAATAAAATATCTTGTAAAAGTCTTTGTTAAGGCTTTTCAAGTCAATCTATTGTTGTTGAAGGATCCTTTCATGCATTATGTTAGGTATCAAGGAAAATCAATTCTCGCTTCAAAAGGGACGCCCTTTTTGATGAAAAAATGGACATATTACTTTGTTAATTTATGGCAATGTCATTTTTACCTGTGGTCTCAACCGGGAAGGATCTGTATAAACCAATTATACAATCATTCCCTCGACCTTCTGGGCTATCTATCAAGTGCGCGGCTAAACCCTTCAATGGTACGCGGTCAAATGCTAGAAAATTCATTTCTAATTGATAATGCTATTAATAAGTTCGATACTATTGTTCCAATTATTCCTCTGATTGGATCATTGGCTAAAGCGAAATTTTGTAACGTATTGGGGCATCCTATTAGTAAGGCGGTTTGGACCGATTTATCAGATTCTGATATTATTGACCGATTTGGGCGTATATGCAGAAATCTTTCTCATTATCATAGTGGATCCTCACAAAAAAAGAGTTTGTATCGAATAAAGTAT
>2281262; Mackinlaya macrosciadia maturase (matK) gene, chloroplast gene encoding chloroplast protein, partial cds
ATGGAGGNATTCCANAGATATTTAGNGCTANATAGATCTCAACAACACTACTTCTNATATCCACTTATCTTTCAGGNGNATATTTATGCACTNGTGCATGATCATGCTTTAAATAGATTGATTTTGTTGGAAAATGCGGNTTATGACAATAAATCCAGNTTACTAATTGTGNAACGNTNAATTGCTCGAANGTATCAGTATCAACAGAATCATTTGATTCTTTCTGCTAATGATNTTATTCAANATATATTTTTTGGGCGCAACAAGAATTNGTATTCTCAAATNATATCAGNGGGNNTTACAATCCTTGTGNAAATTCCCTTTTCTCTACNGTTAATATCTTCCCTAGNAAGGAAAGGGGTAGTTAAATCTCATAAATTACGATCAATTCATTCAATATNTCCTTTTTTAGAGGACAAATTTNNNNNTNTAATTTANGTGTTAGAGATACTAATNCCCTACNCAGTCCATCTGGAAATCTTGGTTCAAACTCTTCGTTACTGGTTAAAAGATGCTTCTTCTTTGCATTTATTACGATTTTTTCTCCACGAGTATCATAATTGGAATACTCCAAATAAAGCCAGTTCTTCTTTTTCAAAAATAACTCAAAGNTTATTCTTCTTTCTATATAATTCTCATCTNNNNNNNNNNNNNNNNNNNNNNNNNNNNNNNNNNNNCCAATCTTCTCATTTACGCTCAATATCTTCTGGAACTCTTCTTGAACGAATATATTTCTATGGAAAAATAGAACATCTTGTAGAAGTCTTTGCTAAGGCTTTTCAAATAAATCTATGGTTGTTGAAGGATCCGTTCATGCATTATGTTAGGTATCAAGGAAAATCAATTCTCGCATCAAAAGCTACGCCCCTTTTGATGAAAAAATGGATATATTACTTTGTTAATTTATGGCAATGTCATTTTTACCTGTGGTCTCAACCGAGAAGGGTCTGTATAAACCAATTATACAATCATTCCCTCGACCTTCTGGGCTATCTATCAAGTGCGCGGCTAAATCCTTCAATGGTACGCGGTCAAATGCTAGAAAATTCCTTTCTAATTGATAATGCTATTAAA
>2281146; Bupleurum falcatum maturase (matK) gene, chloroplast gene encoding chloroplast protein, partial cds
ATGGAAGAATTCCAAAGATTTTTAAAGCTAAATATATCTCAACAACACTACTTCTTATATCCACTTATCTTTCAGGAGTCTACTTATGCACTTGCGCATGATCATGGTTTAAATATAAATAGACCCTTTTTGTTGGAAAATGCAGGTTATAATAAATTCAGCTTACTTGTTGTGAAACGTGTAATTGAGCGAATGTATGAGTATGAACAGAATCATTTGATTCTTTTTTATAATGATTTTAACCAAAAGATATTTTTTGGACGCAACAATGATTTTCATTGTCAAATGATATTAGAGGGGTTTGCAGTTATTGTGGAAATTCCATTTTTTCTCCGATTAATATCTTCGCTAAAAAGGNAAGGNATAGTCAAATCTNATAATTTACGATCAATTCATTCAATATTCCCTTTTTTAGAGGACAAAATTTCACATTTAATTTTTGTGTTAGAGATACTNATNNNCTACCCAGNNCATCTGGAANNNTTAGTTNAAACTCTTCGCTACTGGGTAAAAGNNGNNTCTTCTTTGNATTTNTTACGACTCTTTCTCCACGNGTATCGTAGTTGGNATACTCCAACTNAAGCCAGTTCTTTTTTTTCAAAAAGAAANNNNNNNNNNNNNNNNNNNNNNNNNNNNNNNNNNNNNNNNNNNNNNNNNNNNNNNNNNNTCTTTCTACGTAACCAATCTTCTCATTTATGCTCAACGTCTTCTGGAACCCTTCTTGAACGAATCTATTTCTACGGAAAAATAGACCGTCTTGTAGAAATTTTGGATAAGGCCTTTCAGCACAATCTATGGTTGTTCAAGGATCCTTNCATGCATTATGTTCGGTATCAAGGAAAATCGATTATGCATTCAAAAGGGACGTCCCTTTTGATGAAAAAATGGACCTATTACTTTGTCAATTTATGGAAATGTTATTTTTATCTGTGGTTTCAGCCGGGNAAGATCTGTATAAACCAAGTATATNATCATTCCCTCGCCCTTCTNGGCTATCTATCAAGTGCGCGNCTAAACCCTTCAATGGTACCCAGTCAAATGCTAGAAAATGCNTTTCTAATTGATAANNCTATTAAN
>351586899; Peucedanum ledebourielloides voucher NASLQX014 maturase K (matK) gene, partial cds; chloroplast
GCTTCTTCTTTACATTTATTAAGATTCTTTCTCCACGAGTATCGTATTTGGAATACTCCAAAAAAAGCCAGTTCTTGTTTTTCAAAAATAAATCAAAGGTTTTTCTTCGTCCTATATAATTCTCATCTATGTGAATACGAATCCATCTTCGTCTTTCTTCGTAACAAATCTTCTCATTTATGCTCAACGTCTTCTGGAACCCTTCTTGAACGAATCTTTTTCTATGGAAAACTAAAACATCTTGGACTTGTAGAAGCTTTTGCTAAGGCCTTTCAGGACAATCTATGGTTGTTTAAGGACCCTTTCATGCATTATATTAGTTATCAAGGAAAATCCATTCTCGCTTCAAAAGGGACGCCCCTTTTGATGAAAAAATGGACATATTATTTTGGCAATTTATGGAAATGTCATTTTTACCTATGGTCTCAGCCGGGACGGATCTGTATAAACCAATTATATAATCATTCCCTAGCTCTTCTGGGCTATCTATCAAGTGCGCGACTAAACCCTTCAATGGTACGCAGTCAAATGCTAGAAAATGCATTTATAATTGATAATCCTATTAATAAGTTCGATACTCTTGTTCCAATTGTTCATCTAATTGGATCATTGGCTAAGGCGAGATTTTGTAACGTATTTGGGCACCCTATTAGTAAGGCGGTTTGGACTGATTTATCAGATTCTGATATTGTTGTCCGATTTGGGCGTATCTGCAGAAATATTTCTCATTAT
>75758036; Eryngium giganteum maturase K (matK) gene, partial cds; chloroplast
ATGGAGGAATTACAAAGATATTTAAAGCTAAATAGATCTCAACAACACTACTTCTTATATCCACTTATCTTTCAGGAGTATATTTATGCACTTGCGCATGATCATGGTTTAAATAGAAATAGATCGGTTTTGTTGGAAAATGCGGGTTATGACAATAAATTCAGCTTACTAATTGTGAAACGGTTAATTGCTCGAATGTATCAGTATCAACAGAAAAATTGGACTCTTTCTGCTAATGATTATAACCAAAATGTCTTTTTGGGACACAACAAGAATTTGTATTCTCAAATGATATCAGAGGGGTTTGCAGTCATTGTGGAAATTCCATTTTCTCTACGATTAATATCTTCGCTAGAAAGGAAAGGGATAGTAAAATNTCATAAGTTACGATCAATTCATTCAATATTTCCATTTTTAGAGGACAAATTTTCACATTTAATTTATGTGTTAGAGATACTAATACCCTACCCGGCCCATCTGGAAATATTGGTTCAAGCTCTTCGCTACTGGGTAAAAGACGCTTCTTCTTTGCATTTATTACGATTCTTTCTTCACGAGTATCGTAGTTGGAATACTCCAAATAAAGCCAGTTCTTTTTTTTCAAAAAGAAATCAAAGATTATTCTTCGTCCTATATAATTCTCATCTATGTGAATATGAATCGATCTTCGTCTTTCTCCGTAACCAATCTTCTCATTTACGCTCAACATCTTCTGGAACCCTTCTTGAACGAATCTTTTTTTATGGAAAAACGGAACACCTTGTAGAAGTTTTTGCTAAGTCTTTTCAGGCCAATCTATGGTTGTTGAGGGATTCTTTCATGCATTATGTTAGGTATCAAGGAAAATCCATTATCGCTTCAAAAGGGACACCCCTTTTGATGAAAAAATGGACATATTACTTTGTAAATTTATGGAAATGTCATTTTTACCTGTGGTCTCAACCAGGAGGGATCTGTATAAACCAATTATATAATCATTCCCTCGACCTTCTGGGCTATCTATCAAGTGCGCGGCTAAACCCTTCAATGGTACGCGGCCAAATGCTGGAAAATGCATTTCTAATTGATAATGCTATTAAGAAGTTCGATACTATTGTTCCAATTATACCTCTGATTGGATCATTGGCTAAGGCG
>2281208; Rhodosciadium nudicaule maturase (matK) gene, chloroplast gene encoding chloroplast protein, partial cds
ATGGAAGAATTCCANAGATATTTAAAGCTANATAGATCTCAACAACACTACTTCTNATATCCACTTATCTTTCAGGNGNATATTTATGCACTTGCGCATGATCATGGTTTAAATAGAAATAGATCCGTTTTGTTGGAAAATGCAGGTTCTAATAAGTTCAGCTTACTAATTGTGAAACGTGCAATTGAGCGAATGTATCAGTATGAACAGAATCATTTGATTCTTTTTGCTAATGATTTTACCCAAAATCCCTTTTTTGGGCGCAACAAAAATTTTAATTTTCAAATGATATCAGAAGNATTTGCAGTCATTGTAGAAATTCNNTTTTATCTCCGNTTATTATCTTCGCTAGAANGTAAAGGNATAGTTAAATTTCATAATTTACGATCAATTCATTCAATATTCCCTTTTTTAGAGGACAAATTTTNANATTTAATTTATGTGTTAGAGATACTAATACCCTACCCAGTCCATCTGGAAATATTAGTAAAAACTCTTCGCTACTGGGTAAAAGACGCTTCTTCTTTACATTTATTAAGATTTTNNCTCCACGAGTATCGTATTTGGNATACTCCAAATAAAGNCAGNNCNTGNNNTNCAAAAAGAAATCAAAGGTTTTTCTTCGNCCNAGANNNNNNNNNNNNNNNNNNNNNNNNNNNNNNNNNNNNNNNNNNNNNNNNNNNNNNNNNTCATTTNTNCTCAACGTNTTCTGGAACCCTTCTTGAACGAATCTTTTTCTATGGAAAACTAAAACATCTTGGACTTGTAGAAGCTTTTGCTAAGGCCTTTCAGGACAATCTATGGTTGTTTAAGGACCCTTTCATGCATTATATTAGTTATCAAGGAAAATNCATTCTCGCTTCAAAAGGGACGCCNCTTTTGATGAAAAAATGGACATATTATTTTGTCAATTTATGGAAATGTCATTTTTACCTATGGTCTCAGCCGGGNACGATCTGTATAAACCAATTATATAATCATTCCCTAGCTCTTCTGGGCTATCTATCAAGTGCGCGACTAAACCCTTCAATGGTACGCAGTCAAATGCTAGAAAATGCATTTATAATTGATAATCCTATTAAT
>345105627; Polyscias fruticosa maturase K (matK) gene, partial cds; matK-psbA intergenic spacer, complete sequence; and photosystem II subunit D1 gene, partial cds; chloroplast
GATTGGGCTCGGGATTATTGGAAGAATTCTTTACGGCGGAAGAACAAGTTCTTTACTTGACCTTTCCAAGAGCATCTTCCGCTTCGCAGGGGTTATATAGAAGGCGGATTTGGTATTTGGATATTATTTGTATCAATGATTTGGCCAATCATGAATGATTCGTTAGGAATCCGTGTAAATTAAATGGAAATTCTCACTAAAAAATCTAAGTAATGAAGATAAATAATGAAGAGATAACGAAAAAAATCCTTTTTTATATTCTGAAATGTTGATGTAGGATGTAGTAAGGGTTAAATCAACCGAGTATTCAACCTTTTAAAGTTCTAAGTAAGGAACTTCTTTTTAGATGTATATATAGGGAAAGCCGTGTGCAATGAAAAATGCAAGCACGGTTTGGGGAGGGGTTTTTACCTATTTAACAAGGAAATTATCTACTCCATCCGACTAGTTCCGGGTTCGAATCCCGGGCAACCCACTGTCACATAAAAATGATATGTATAGAAATTCTTTTTTGATTTTTGCAATCCACTTACAAAAAATTCGGATAGTTATAGATAGATATTGGTTGACACGGACACATAAGTCATGTTATACTGTTTAATAACAAGCCTTCAGTTTTCTATATTTCAAGTTATCGAAAATTCGTGTGCTTGGGAGTCCCTGATGATTAAATAAACCAAGATTTTACCATGACTGTAATTTTAGAGAGACGCGAAAGCGAAAGCCTATGGGGTCGCTTCTGTAACTGGATAACCAGCACCGAAA
>2281224; Tetraplasandra hawaiensis maturase (matK) gene, partial cds; chloroplast gene for chloroplast product
ATGGAGGAATTCCAAAGATATTTAGAGCTAGATAGATCTCAACAACACTACTTCTTATATCCACTTATCTTTNAGGAGTATATTTATGCACTTGCTCATGATCATGGTTTAAATAGAAATAGATCTATTTTGTTGGAAAATGCGGGTTATGATAATAAATTCAGTTTACTAATTGTGAANNGTTTAATTTCTCGAATGTATCAGTATCAACAGAATCATTTGATTCTTTCTACTAANGATTCTAACCAAAATCTCTTTTTGAGGCGCAACAAGAATTTGTATTCTCAAATGATATCAGAGGGGTTTGCAGTCATTGTGGAAATTCCATTTTCTCTACAATTAATATCTTCCCTAGAAAGCAAAGGGATAGTCAAATCTCNTAATTTACGATCAATTCATTCACTATTTCCTTTTTTAGAGGACAATATTTCACATTTAATTTATGTGTTAGAGATACTAATACCCTACCCAGTCCATCTGGAAATCNNGGTTCAAACTCTTCGCTACTGGGTAAAAGNTGCTTCTTCTTTGCATTTATTACGATTCTTTCTCCACGAGTATTGTAATTGGAATACTCCAAATAAAGNCNGTTCTTCTTTTTCAAAAAGAAATNAAAGACTATTCTTCTTCCTATNNNATTCTCATCTATGTNNNNNNNNNNNNNNNNNNNNNNNNNNNNNNNNNNNNNNTTNTCATTTACNCTCAACATNTTCTGGAACCCTTCTTGAACGNNTNTATTTCTATGGAAAAATTAAATATCTTGTAAAAGTATTTGTTAAGGCTTTTCAAGTCAATCTATTGTTGTTGAAGGATCCTTTCATGCATTATGTTAGGTATCAAGGAAAATCNATTCTCNNTTCAAAAGGGACNCCNTTTTTGATGAAAAAATGGACATATTACTTTGTTAATTTATGGCAATGTCATTTTTACCTGTGGTCTCAACCGGGAAGGATCTGTATAAACCAATTATACAATCATTCCCTCGACCTTCTGGGCTATCTATCAAGTGCGCGGCTAAACCCTTCAATGGTACGCGGTCAAATGCTAGAAAATTCATTTCTAATTGATAATGCTATTAAT
>2281260; Melanophylla alnifolia maturase (matK) gene, chloroplast gene encoding chloroplast protein, partial cds
ATGGAGGAATTTCAAAGATATTNNGAGCTNNATAGATCTCAACAACACTACTTCTTATATCCACTTATYTTTCAGGAGTATATTTATGCACTTGCTCATGATCATGGTTTAAATAGATCTATTTTGGCGGAAAATGCGGGTTATGACAATAAATCCAGCTTACTAATTGTGAAACGTTNAATTGCTCNAATGTATCAACAGAATCATTTGATTCTTTCTGCTAATGATTCTAACCAAAATATATTTTTGGGTCGCAACAAGAATTTGTATTCTCAAATGATATCAGAGGGGTTTGCAGTCATTGTGGAAATTCCATTTTATCTACGATTAATATCTTCCCTAGAAANGAAAGGGATAGTAAAATCTCATAATTTACGATCAATTCATTCAATATTTCCTTTTTTAGAGGACAAATTTTCACATTTAATTTATGTGTTAGAGATAGTAATACCCTACCCAGTCCATCTGGAAATCTTGGTTCAAACTCTTCGCTACTGGGTAAAAGATGCTTCTTCTTTACATTTATTACGATTCTTTTTCCACGAGTATCGTAATTTGAATAGTCTTATTACTCCAAATAAAGCCGGTTCTTCTTTTTCAAAAAGAAATCAAANNTTATNCTTCWTCCTATATNATTCTCATGTATGTGAATNCNNNNNNNNNNNNNNNNNNNNNNNNNACCAATCTTCTCATTTACGCTCAACATCGTCTGGAACCCTTCTTGAACGAATATATTTCTACGGAAAAATAGAACATCTTGTAGAAGTCTTTGCTAAGGCTTTTCAGGCCAATCTATGGTTATTGNAGGATCCTTTGATGCATTATGTTAGGTATCAGGGAAAATYAATTCTCGCTTCAAAAGGGACGCCTCTTTTGATGAANAAATGGACATATTACNTTGTCAATTTMTGGCAATGTCATTTTTACCTGTGGTCTCAACCGGGAAGGATCTGTATAAACCAATTATCCAATCATTCCCTCGACCTTYTGGGCTATCTATCAAGTGCCCGGCTAAACCCTTCAATGGTACGCGGTCAAATGCTAGAAAATTCATTTCTAATTGATAATGCTATTAAG
>182410879; Thapsia villosa isolate assem15.0.2 maturase K (matK) gene, partial cds; chloroplast
TAGCCCCAGAAAGTCGAAGTATATACTTTATTCGATACAAACTCTTTTTTTGTGAGGATCCACTAAAAAAATGAGAAAGATTTCTGCATATACGCCCAAATCGGACAACAATATCATAATCTGATAAATCAGTCCAAACGGCCTTACTAATAGGGTGCCCCAATACGTTACAAAATCTCGCCTTAGCCAATGATCCAATCAGAGGAACAATTGGAACAAGAGTATCGAACTTATTAATAGGATTATCAATTATAAATATATTTTCTAGCATTTGACTGCGTACCATTGAAGGGTTTAGTCGCGCACTTGATATATAGCCCAGAAGAGCTAGAGAATTATTATATAATTGGTTTATACAGATTCGTCCCGGCTGAGACCATAGGTAAAAATGACATTTCCATAAATTGACAAAGTAATATGTCCATTTTTTCATCAAAGGGGGCGTCCCTTTTGAAGCGAGAATTGATTTTCCTTGATACCTAACATAATGCATGAAAGGATCCTTAAACAACCATAGATTGGCCTGAAAGGCCTTAGCAAAAGCGTCTACATATACAAGATGTTCTAGTTTTCCATAAAAATGGATTCGTTCAAGAAGGGTTCCAGAAGACGTTGAACATAAATAAGAAGATTGGTTACGAAGAAAGACGAAGATGGATTCGTATTCACATAAATGAGAATTATATAGGACGAAGAAAAACCTTTGATTTCTTTTTGAAAAAAAAGAACTGGCTTTATTTGGAGTATTCCAACTACGATATTCATGGAGAAAGAATCGTAATAAATGTAAAGAAGAAGCGTCTTTTACCCAGTAGCGCAGAGTTTGAACTAAGATTCCC
>14276788; Diplaspis hydrocotyle maturase (matK) gene, partial cds; chloroplast gene for chloroplast product
ATGGAGGAATTCCAAAGATATTTAGAGCTAAATAGATCTCAACAACACTACTTCTTATATCCACTTATCTTTCAGGAGTATATTTATGCACTTGCGCATGATCATGGTTTAAATAAAAATAGATCTATTTTGTTGGAAAATGCAGGTTATGACAAAAAATTCGGCTTACTAATTGTGAAACGCTTAATTGCTCGAATGTATCAGTATCAACAGAATCATTTGATTCTTTCTGCTAATGATTTTCACAAAAATATTTTTTTTGGACGCAAGAAGAATTTAGATTATCAAATGATATCAGAAGGGTTTGCGGTCATTGTGGAAATTCCATTTTATCTACAATTAATATCTTCCCTAGAAAGGAAAGGGATAGTCAAATCTCATAATTTACGATCAATTCATTCAATATTTCCTTTTTTAGAAGACAAATTTTCACATTTAATTTATGTGTTAGAGATACTAATACCCTACCCAGTCCATCTGGAAATATTGGTTCAAACTCTTCGCTACTGGGTCAAAGATGCTTCTTCTTTGCATTTATTACGGTTCTTTCTCCACGAGTATCGTAGTTGGAATACTTCAAATAAAGCCAGTTCTTGGTTTTCAAAAAGAAATAAAAGATTATTCTTCTTCCTATATAATTCTCATCTATGTGAATGCGAATCCATCTTCGTCTTTCTTCGTAACCAATCTTCTCATTTACGCTCAACATCTTCTGGAACTCTTCTTGAACGGATCTATTTCTATGGAAAAGTAGAACATCTTGTAGAAGTCTTTGCTAAGGCTTTTCAAGCAAATCTATGGTTGTTGAAGGACTCTTTCATACATTATGTTAGGTATCAAGGGAAATCAATTCTCGCTTCAAAGGGGACGCCCCTTTTGATGAAAAAATGGACATATTACTTTGTTAATTTATGGAAATGTAATTTTTATCTGTGGTCTCAACCGGAAAGGATCTGTATAAACCAATTATACAATCATTCTCTCGACCTTCTGGGCTATCTATCAAGTGCGCGGTTAACCCCTTCAATGGTACGCAGTCAAATGCTAGAAAATGCATTTCTAATTGATAATGCTATTAAT
>2281266; Meryta sinclairii maturase (matK) gene, chloroplast gene encoding chloroplast protein, partial cds
ATGGAGGAATTCCAAAGATATTTAGAGCTAGATAGATCTCAACAACACTACTTCTTATATCCACTTATCTTTCAGGAGTATATTTATGCACTTGCTCATGATCATGGTTTAAATATAAATAGATCTATTTTGTTGGAAAATGCGGGTTATGATAATAAACCTAGTTTACTAATTGTGAAACGTTTAATTGCTCGAATGTATCAGTATCAACAGAATCATTTGATTCTTTCTACTAATGATTCTAACCAAAATATATTTTTGAGGCGCAACAAGAATTTGTATTCTCAAATGATATCAGAGGGGTTTGCAGTCATTGTGGAAATTCCATTTTCTCTACAATTAATATCTTCCCTAGAAAGCAAAGGGATAGTAAAATCTCATAATTTACGATCAATTCATTCAATATTTCCTTTTTTAGAGGACAAAATTTCACATTTAATTTATGTGTTAGAGATACTAATACCCTACCCAGTCCATCTGGAAATCTTGGTTCAAACTCNNCGATACTGGGTAAAAGATGCTTCTTCTTTGCATTTATTACGATTCTTTCTCCACGAGTATTGTAATTGGAATACTCCAAATAAAGCCGGTTCTTCTTTTTCAAAAAGAAATCAAAGACTATTCTTCTTCCTATNNAATTCNCATCTATGTGAANNNNNNNNNNNNNNNNNNNNNNNNNNNNNNNNNNNNNNNNATTTACNCTCAACATCTTCTGGAACCCTTCTTGAGCGAATATATTTCTATGGAAAAATAAAATATCTTGTAAAAGTCTTTGTTAAGGCTTTTCAAGTCAATCTATTGTTGTTGAAGGATCCTTTCATGCATTATGTTAGGTATCAAGGAAAATCAATTCTCGCTTCAAAAGGGACGCCCTTTTTGATGAAAAAATGGACATATTACTTTGTTAATTTATGGCAATTTCATTTTTACCTGTGGTCTCAACCGGGAAGGATCTGTATAAACCAATTATACAATCATTCCCTCGACCTTCTGGGCTATCTATCAAGTGCGCGGCTAAACCCTTCAATGGTACGCGGTCAAATGCTAGAAAATTCATTTCTAATTGATAATGCTATTAAT
>290583879; Eleutherococcus giraldii voucher PS1461MT01 maturase K (matK) gene, partial cds; chloroplast
TATGTGTTAGAGATACTAATACCCTACCCAGTCCATCTGGAAATCTTGGTTCAAACTCTTCGCTACTGGGTAAAAGATGCTTCTTCTTTGCATTTATTACGATTCTTTCTCCACGAGTATTGTAATTGGAATATTCCAAATAAAGCCGGTTCTTCTTTTTCAAAAAGAAATCAAAGACTATTCTTCTTCCTATATAATTCTCATCTATGTGAATACGAATCCATCTTCATCTTTCTCCGTAACCAATCTTCTCATTTACGCTCAACATCTTCTGGAACCCTTCTTGAACGAATATATTTCTATGGAAAAATAAAATATCTTGTAAAAGTCTTTGTTAAGGCTTTTCAAGTCAATCTATTGTTGTTGAAGGATCCTTTCATGCATTATGTTAGGTATCAAGGAAAATCAATTCTCGCTTCAAAAGGGACGCCCTTTTTGATGAAAAAATGGACATATTACTTTGTTAATTTATGGCAATGTCATTTTTACCTGTGGTCTCAACCGGGAAGGATCTGTATAAACCAATTATACAATCATTCCCTCGACCTTCTGGGTTATCTATCAAGTGCGCGGCTAAACCCTTCAATGGTACGCGGTCAAATGCTAGAAAATTCATTTCTAATTGATAATGCTATTAATAAGTTCGATACTATTGTTCCAATTATTCCTCTGATTGGATCATTGGCTAAAGCGAAATTTTGTAACGTATTGGGGCATCCTATTAGTAAGGCGGTTTGGACCGATTTATCAGATTCTGATATTATTGACCGATTTGGGCGTATATGCAGAAATCTTTCTC
>308096536; Gomphandra javanica maturase K-like (matK) gene, partial sequence; chloroplast
TGGAAGAATTCCAAAGATATTTAGATCAGATAGATCTCAACAACACGACTTCCTATCTCCACTTATCTTTCAGGAGTATATTTATGCATTTGCTCATGATCATGGTTTGAAGGGATCGATTTTCTTGGAAAATGCAGGGTATGACAATAAACTCAGCTTATTAATTGTGAAACGTTTAATTACTCGAATGTATCAACAGAATCATTTGATTCTTTCGGCTCATAATCCTAATAAAAATCCATTTTTTGGTCGCAATACAAATTTGTATTCTCAAATGATATCAGGGGGATTTGTAGTCATTGTGGAAATTCCATTTTTTCTACGATTAATATCTTCCCTAGAAGGGAAAACAATAATAAAATCTCCTAATTTACGATCAATTCATTCAATATTTCCTTTTTTAGAGGACAATTTGTCACATTTTTATTCTGTGTTAGATATATTAATACCTCACCCTACCCATCTGGAAATCTTGGTTCAAACTCTTCGCTACTGGGTAAAAGATGCTTCTTCTTTGCATTTATTACGATTCTTTATTCACGAATATCGTAATTTGAATAGTCTTATTATTTCAACGAAACTTAGGTCTTCTTTTTCAAAAATGAATCAAAGATTTGTTTTCTTCCTATATAATTCTCATGTATGTGAATACGAATCCATCTTCGTTTTTCTCCGTAACCAATCTTTTCATTTACGATCAACATCTTCTGGAGCCTTTCTTGAACGAATATATTTCTATGAAAAAATAGAACATCTTGTAGAAGTCTTTGCTAAGGCTTTTCAGGTCAACATATGGTTGTTCGAAGACCCCTTGATGCATTATGTTAGGTATCAAGGAAAAATTTTTCTGGCTTCAAAAGGGACCGGTCTTTTGATAAATAAATGGAAATATTACCTTGTCAATTTCTGGCAATGTTATTTTTACCTATGGCCTCAAGCAGGAAGGATCCAGATAAACCAATTATCCAATTATTCTCTCGACTTTCTGGGTTATCTTTCAAGTGTGCAACTAAATACTTTACTGGTCTGGAGTCAAATGCTAGAAAATGCATTTCTAATTGATAATGCTATTAAGAAGTTCGATACCAATGTTCCAATTATTCCTCTGATTGGATCATTAGCTAACGCTAAATTTTGTAACGTATTGGGGCATCCCATTAGTAAGCCGGTTCGGGCCGATTTATCCGATTCGGATATTATTGGCCGATTTGGGCGTATAGGCAGAAATCTTTCTCATT
>308096541; Gonocaryum litorale maturase K-like (matK) gene, partial sequence; chloroplast
TGGAAGAATTCCAAAGATATTTAGAGCAGAGAGATCTCAGCAACACGACTTCCTATATCCACTTATCTTTCAGGAGTATATTTATGCACTTGCTCATGATCATAGTTTAAATAGATCGATTTTGTCCGAAAATGCAGGTTATGACAATAAATCCAGCTTACTAATTGTGAAACGTTTAATTACTCGAATGTATCAACAAAATCATTTGATTCTTTCGACTAATGATTCTAACCAAAACCCATTTTGGGGGCGCAATAAGAGTTTGTATTCTCAAATGATATCAGAGGGATTTGCAGTCATTGTGGAAATTCCATTTTCTCTACGATTAATATCGTCCCTAGAAGGGAAAAAGATAGTCAAATCTCATAATTTACGATCAATTCATTCAATATTTCCTTTTTTAGAGGACAAATTTTCACATTTAAATTATGTGTTAGATATACTAATACCCCACCCCGTCCATCTGGAAATCTTGGTTCAAACTCTTCGCTACTGGGTAAAAGATACTTCTTCTTTGCATTTATTACGATTCTTTCTCCACAAGTATCATAATTGGGATAGTCTTATTACTTCAAGGAAACCCAGTTCTTTTTTTTCAAAAAGAAATCAAAGATTATTTTTCTTTCTATATAATTCTCATGTATGTGAATACGAGTCCATCTTCGTCTTTCTCCGTAACCAATCTTTTCATTTACGATCAACATCTTTTGGAGCCCTTCTTGAACGAATCTATTTCTATGGAAAAATAGAACATCTTCTCGAAGTCTTTGTTAAGGTTTTTCAGGCCAACCTATGGTTGTTCAAGTATCCCTTCATGCATTATATTAGGTATCAAGGAAAATCAATTCTGGCTTCAAAAGGGACGTCTCTTTTGATGAATAAATGGAAATATTACCTTGTCAATTTCTGGCAATGTTATTTTTACCTGTGGTCTCAAGCAGGAAGGATTCAGATAAACCAATTATCCAACTATTCCCTCGATTTTCTGGGCTATCTTTCAAGTGTGCGACTAAACCCTTTAATGGTGCAGAGTCAAATGCTAGAAAATTCATTTCTAATTGATACTGCTATTAAGAAGTTCGATACTATTGTTCCAATTATTTCTCTGATTGGATCATTGGCTAAAGCAAAATTTTGTAACATATTAGGGCATCCCACTAGTAAGCCGGTTTGGGCCGATTTATCAGATTCGGCTATTATTGACCGATTTGGGCGTATATGCAGAAATCTTTCTCATTA
>22796639; Helwingia japonica chloroplast partial matK gene for maturase
ATGGAGGAATCCAAAGATATTTCGAGYAGATAGATCTCAACAACACGACTTTCTATATCCACTTATCTTTCAGGAGTATATTTATGCACTTGCTCATGATCAGGGTTTAAATAGATCGATTTTGTTGGAACATGCAGGTTATGACAATAAATCCAGCTTACTAATTGTGAAACGTTTAATTAGTCGAATGTATCAACAGAATTATTTGATTCTTTCGTCTAATGATTCTAACCAAAATCCATTTTTTTGGCGCAATAAGAATTTGTATTCTCAAATGATATCAGAGGGATTTCCAGTCATTGTGGAAATTCCATTTTATCTACGAGTAATATCTTCCCTAGAAGGGAAACAGATACTAAAATCTCCTAATTTACGATCAATTCATTCAATATTTCCTTTTTTAGAGGACAAATTTTCACATTTAAATTATGTGTTAGATATATTAATACCCCACCCCGTCCATCTGGAAATCTTGGTTCAAACTCTTCGGTACTGGGTAAAAGATGCTTCTTCTTTGCATTTATTACGATTCTTTCTCCACCAGGATCATAATTGGAATAGTCTTCTTACTTCAAAGAAACCCAGTTCTTCTTTTTCAAGAAGAAATCAAAGATTTTTTTTCTTCTTATATAATTCTCATGTATGTGAATACGAATCCATCTTCGTCTTTCTCCGTAATCAATCTTCTCATTTACGATCAACATCTTCTGGAGCCCTTCTTGAACGAATATATTTCTATGGAAAAATAGAACTTCTTGTAGAAGTCTTTGCTAAGGCTTTTCAGGTTAACCTATGGTTGTTCAAGGATCCCTTCATACATTATGTTAGATATCAAGGAAAATCCATTCTATCTTCAAAAGAGACGTCTCTTTTGATGAATAAATGGAAATATTACCTTGTCAATTTCTGGCAATGTTATTTTTACCTGTGGTCTCAACCAGGAAGGATCCATATAAACCAATTCGCCAATTATTATCTCGACTTTCTGGGCTATTTTTCAAGTGTGCGACTAAACCCTTTAATGGTACGGAATCAAATGCTAGAAAATTCATTTCTAATCGATAATGGTATTAAGAAGTTCGATACCATTTTTCCAATTATTCCTATGATTGGATCGTTGGCGAAAGCGAAATTTTGTAACGGATTAGGGCATCCCATTAGTAAGTCGGTTCGGGCCGATTTATCAGATTCTGATATTATGGATCGATTTGGACGGATATGCAGAAATCTTTCTCATTATTATAGCGGATCCTCAAAAAAAAAGAGTTTATATCGAATAAAGTATATACTGCGACTTTCTTGTATTAGAACTTTGGCTCGTAAACACAAAAGTACTGTACGTACTTTTTTGAAAAGATTAGGGTCGGAATTATTTGGAGGAATTCTTACGGCGGAAGACCAAGTTCTTTCTTTGACCTTTCCAAGAGCTTCTTCCACTTCACGGCGGTTATATCGAAGGCGAATTTGGTATTTGGATATTATTTGTATCAATGATTTGACCAATCATGAATGATTCGTTATGAGACCGTGTAAATGGAAATCCGCCCTAACTAATTTCAATCATGACGATCAATAATGAATCAATAATGAAGAGATAAGAGATAACAATAATTTTTATTTAGTTAGATTCTGAAATGTTGATGTAGCAGGTAGGAAGGGTTAAATCAACTGAGTATTAAACTTTTTGAAAGTCTTGTATAAGGAAGGAACTGAGTTTTCGATGTATACATAGAAGCCGTGTGCAATGAAAATGCAAGCACGTTGGAGGTT
>308096531; Citronella suaveolens maturase K-like (matK) gene, partial sequence; chloroplast
TGGAAGAATTCCAAAGATATTTAGAGCAGATAGATCTCAACAACACGACTTCCTATATCCACTTATCTTTCAGGAGTATATTTATGCACTTGCTCATGATCATGGTTTAAATAGATCCATTTTGTTGAAAAATGCAGGTTATGACAATAAATCCAGCTTACTAATTGTGAAACGTTTAATTACTCGAATGTATCAACAGAACCGTTTGATTCTTTCGGTTAATGATTCTAACCAAAATCCATTTTTGGGGTGGAATAAGAATTTGTATTCTCAAATGATATCAGAGGGATTTGCAGTCATTGTGGAAATTCCATTTTTTCTACGATTACTATCTTCCCTAGAAGGGAAAAATATAGTAAAATCTCATAATTTACGATCAATTCATTCAATATTTCCTTTTTTAGAGGACAAATTTTCACATTTAAATTATGTGTTAGATATACTAATACCCCACCCCGTCCATCTGGAAATCTTAGTTCAAACTCTTCGCTACTGGGTAAAAGATACTTCTTCTTTGCATTTCTTACGATTCTTTCTCCACGAGTATCGTAATTGGAATAGTCTTATTACTTCAACGAAACCCAGTTCTTCTTTTTCAAAAAAAAATCAAAGATTCTTTTTTTTCCTATATAATTCTCATGTATGTGAATACGAATCCATCTTCTTTTTTCTCCGTAACCAATCTTCTCATTTACGATCAACATCTTCTGGAACCCTTCTTGAACGAATCTATTTCTATGGAAAAATAGAACATCTTGTAGAAGTCTTTGTTAAGGTTTTTCAGGCCAACCCATGGTTGTTCAAGGATCCCTTCATGCACTATGTTAGGTATCAAGGAAAATCCATTCTGATTTCAAAAGGGACGTCTCTTTTGATGAATAAATGGAAATATTACCTTGTTAATTTCTGGAAATGTTATTTTGACTTGTGGTCTCAAGCGGGAAGGATCCAGGTAAACCAATTATCCAAATATTCCCTCGACTTTCTGGGTTATCTTTCAAGTGTGCGACTAAACCCTTTAATGGTACGGAGTCAAATGCTAGAAAATGCATTTCTAATTGATAATGCTATTAAGAAGTTCGATACCATTGTTCCAATTATTCCTCTGATTGGATCATTGGCTAAAGCGAAATTTTGTAACGTATTAGGGCATCCCGTTAGTAAGCCGGTTTGGGCCGATTTATCAGATTCGGATATTATTGACCGATTTGGGCGTATATGCAGAAATCTTTCTCATTA
>22797484; Phyllonoma ruscifolia chloroplast partial matK gene for maturase
ACAGTTATGCACTTGCTCATGATCATGGTTTAAATACATCGCTTTTGTTGGAAAATGCAGGTTATGACAATAAATCCAGCTTACTAATTGTGAAACGCTTAATTATTCGAATGTCTCACCAGAATAATTTGATTCTTTCGGCTAATAATTCTAACCAAAATAAATTTTCTGGACGCAATAAAAATTTGTATTCTCAAATGATATCAGAGGGATTTGCAGGCATTGTGGAAATTCCATTTTATCTACGATTAATATCTTCCCTCGAAGGGAAAGAGATGCTAAAATCTCATCATTTACGATCAATTCATTCAATATTTCCTTTTTTGGAGGACCAATTTTCACATTTAAATTATGGGTTAGATATACTAACACCCCCCCTTCCCCATCTGGAAATCTTGGTTCAAACTCTTCGTTACTGGGTAAAAGATGCTTCTTCTTTGCATTTATTACGATTCTTTCTCCATGAGGATCGTAATTGGAATAGTCTTATTACTTTAAAAAAACCCAGTTCGTTTTTTTCAAAAAGAAATCAAAGATTCTTTTTCTTTTTATATAATTTTCATGTATGTGAATACGAATCGATCCTCGTTTTTCTCCGTAATCAATCTTCTCATTTACGATCAACATCTTCTGGAGTCCTTCTTGAACGAATATATTTCTATAGAAAAATAGAACATCTTGTAGAAGTCTTTGCTAAGGCTTTTCAGGTCAATCTATCGTTGTTCAAGGATCCATTCATACATTATGTTAGGTATCAAGGCAAATCAATTCTGGCTTCAAAAGGGACGTCTATTTTAGTGATGAAATGGAAATATTACCTTGTTAATTTCTGGCAATGTTATTTTTACATGTGGTTTCAACCAGGAAGGATCCATAGAAATCAATTATCCAATCAGTCTCTCAACTTTCTGGGCTATTTTTCAAGTGTACGGTTAAAACCTTTAATGGTACGGAATCAGATGCTAGAAATTTCATTTTTAATCGCTAATCGTATTAAGAAGTTCGATACCATTGTTCCAATTATTCCCCTGATTAGATCGTTGGCGAAAGCGAAATTTTGTAACGTATTAGGGCATCCCATTAGTAAGCCGGTTTGGGCTGATTTATCAGATTCTGATATTATGGATCGATTGGGGCGTATATGCAGAAATCTTTTTCATTATCATAGTGGATCCTCAAAAAAAAAGAATTTGTATCGAATAAAGTATATACTTCGCCTTTCTTGTATTAGAACTTTGGCTCGGAAACACAAAAGTACTGTACGTACTTTTTTGAAACGATTAGGGTCAGAATTATTGGAAGAATTCTTTACGACGGAAGACCAAGTTTTTTCTTTGACCTTCCCGAGAGCTTCTTCTACTTCACATCGGTTATATAGAAGACGAGTTTGGTATTTGGATATTATTTGTATCAATGATTTTGCCAATCATGAATGATTCGTTATGAGACCGTGTAAATGGAAATCATACCTAACTAATTTAAATCATATCGATCAATAATGAAGAGATAAGAACAATTTTGATTTATTTGTTGTATTCTGAAATGTTGATGTAGCAGGTAGGAAGGGTTAAATCAATTGAGTATTCAACTTTTTGAAAGTCTTGTATAAGGAAGGAACTGAGTTTTCAATGTATA
>351584525; Ilex polyneura voucher Z161 maturase K (matK) gene, partial cds; chloroplast
ATTCTTTCTCTACGAGGATCGTAATTGGAATAGTCTTATTACTTCACAGAAACCCGGTTCTTCTTTTTCAAAAAGAAATCAAAGATTCTTTTTATTCTTATATAATTCTCATGTATGTGAATACGAATCTATCTTCGTTTTTCTCCGTAATCAATCTTCTCATTTACGATCAACATCTTCTGGAGTTCTTCTTGAACGAATATATTTCTATGGAAAAATAGAATATCTTGTAGAAGTCTTTGCTAAGGCTTTTCAGGTCAACCTATGGTTGTTCAAGGATCCTTTCATACATTATGTTAGGTATCAAGAAAAATCAATTCTGGCTTCAAAAGGGACGTCTCTTTTGATGAATAAATGGAAACATTACCTTGTCAATTTCTGGCAATGTTATTTTTACCTGTGGTCTCAACCAGGAAGAATCCATATAAACCAATTTTCCAATTATTATCTTGACTTTATGGGCTATTTTTCAAGTGTGCGACTAAATCCTTTAATGGTACGGAATCAAATGCTAGAAAATTCATTTCTAATCAATAATGCTATTAAGAAGTTCGATATCAGTGTTCCAATTATTCCTCTGATTGGATCGTTGGCGAAAGCGAAATTTTGTAACGGATTAGGGCATCCCATTAGTAAGCCGGTTCGGGCCGATTTATCAGATTCTGATATTATTGATCGATTTGGGCGTATATACAGAAATCTTTTTCATTAT
>22795834; Cardiopteris quinqueloba chloroplast partial matK gene for maturase
ATATTTATACACTTGCTCATGATCATAGTTTAAATAGATCGATTTTTTTGGAAAATACAAGTTATGGCAATAAATTCAGCTTACTAATTGTGAAACGTTTAATTAGTCGAATGTACCGACAGAATCATTTGATTCTTTCGGCTAAGTATTCTAACAAAAATTCGTTTTTTTGGTGCAATAAGAATTTGTATTCTCAAATGATATCAGAAGGATTTGTAATCGTTGTGGAAATTCCATTTTCTCTACGATTAATATCTTACCTAGAAGGGAAAAAGATAGTAAAATCTCATAATTTACGATCAATTCATTCAATATTTCTTTTTTTAGAGGACAAATTTTCACATTTAAATTATGTGTTAGATATACTAATACCCCACCCCGTTCATCTGGAAATCTTGGTTCAAACTCTTCGTTGTTGGGTAAAAGATGCTTCGTCTTTACATTTACTACGATTCTTTCTCCACGAGTATCGTAATTGGAATACTTCAACGAAACCTAGTTCTTCTTTTTCAAAAAGAAATCAAAGATTGTTTTTCTTCCTATATAATTATCATGTATGTGAATACGAATCCATCTTCGTCTTTCTCCGTAACCAATCTTTTCATTCACGATTAACATCTTCTGGAGCCCTTCTTGAACGAATCTATTTCTATGAAAAACTAGAGCATCTTGTAGAAGTCTTTGTTAAGGTTTTTCAGGCCAACCCATGGTTGTTCAAAGATCCCCTCATGCATTATGTTAGGTATCAAGGAAAATCCATTCTGGCTTCAAAAGGGACGTCTCTTTTGATGAATAAATGGAAATATTACCTTGTCAATTTCTGGCAATGTTATTTTTACCTGTGGTCTGAAGCAGGAGGGATCCAGATAAACCAATTATCCAACTATTCCCTCAATTTTCTGGGCTATCTTTCAAGTGTGCGGCTAAACCCTTTAATGGTACGGAATCAAATGCTAGAAAATTCATTTTTAATTGACAATGCTATTAAAAAGTTTGATACCGTTGTTCCAATTATTTCTCTGATTGGATCATTGGCTAAAGCAAAATTTTGTAACATAGTAGGGCATCCCATTAGTAAGCCGGTTTGGTCCGATTTATCGGATTCGGATATTATTGACCGATTTGGGCGTATATGTAGAAATCTTTATCATTATCATAGCGGATCCTCAAAAAAAAAGAGTTTGTATCGTATAAAGTATATACTTCGACTTTCTTGTGCTAGAACTTTGGCTCGTAAACACAAAAGTACTGTACGTGCTTTTTTGAAAAGAGTCGGTTCGGGATTATTGGAAGAATTCTTTACGTCGGAAGACAAAGTTCTTTCCTTGACCTTCCCAAGAGTTTCTTCTACTTTGCAGAGGTTATATAGAAGGCGGATTTGGTATTTGGATATTATTTGTATCAATGATTTGGCCAATCATGAATGATTCGTTATGAGACCTTGTAAGTTGTAAGTGGAAATTCTCCCTAAATGAAATACTGAAATATAAATAATTCGTTTAAATGATGAAGGGAAACCTATAATTTTTATTTGTATTCTGAAATGTTGATGTAGTAAGGGTTAAATCAACCGAGTATTCAACTCTTGTCTAAGGAAGGAACTAAGTTTTAGATGTATACATAGGGAAAGCCGTGTGCGGTGAAAAATGCAAGCACGGCTTGGGGAGGGGTTTTT
>90967868; Areca triandra chloroplast matK pseudogene (partial), and trnK gene (partial), intron, specimen voucher 1984-2295 (K)
GACCATATTGCACTATGTATCATTTGATAACCCCAAAAATGAAATGGGTCCTGCCTCTGGTTCAAGTAGAAATGTAAATGGAAGAATTACAAGGATATTTAGAAAAAGATAGATCTCGGCAACAACACTTTCTATATCCGCTTCTCTTTAAGGAGTATATTTACACATTTGCTCATGATCGTGGTTTAAATGGTTCGATTTTTTACGAATCCACGGAAATTTTTGGTTATGACAATAAATCTAGTTCAGTACTTGTGAAACGTGCAATTATTCGAATGTATCAACAGAATTATTTGATTTATTCGGTTAACGATTCTAACCAAAATCGATTCGTTGGGTACAACAATGATTTTTATTTTCATTTTTATTCTCAGATGATATTGGAAGGTTTTGCAGTCATTGTGGAAATTCCATTCTTGCTGCGATTAGTATCTTCCCTCGAAGAAAAAAAAATACCAAAATCTCATAATTTGAATTTACGATCTATTCATTCAATATTTCCCTTTTTGGAGGACAAATTATCGCATTTAAATTATGTGTCAGATATACTAATACCTTATCCCATCCATCTGAAAATCTTGGTTCAAATCCTTCAATGCTGGATCCAAGATGCTCCTTCTTTACATTTATTGCGATTCTTTCTTCACGAATATCATAATTGGAATAGTCTTATTACTCCGAATAATTCGATTTTTTTTTTCAAAAGAAAATAAAAGACTATTTCGGTTCCCATATAATTCTTATGTATCTGAATGCGAATTTGTATTAGTTTTTCTCCGTAAACAATCTTCTTATTTACGATTAACATCTTCTGGAGCTTTTCTTGAGCGAACACATTTCTATGGAAAAATAGAACATCTTATAGTAGTGCGCCGTAATTATTTTCAGAAGACCCTATGGTTCTTCAAGGATCCCTTCATGCATTATGTTCGATATCAAGGAAAAGCAATTCTGGTTTCAAAGGGGACTCATCTTCTGATGAAGAAATGGAAATGTCACCTTGTCAATTTCTGGCAATATTATTTTCATTTTTGGTCTCAACCGTACAGGATACATATAAACCAATTATCAAGCCGTTCTTTCCATTTTTTAGGTTATCTTTCAAGTGTACTAATAAATCCTTCGGCGGTAAGGAATCAAATGCTAGAGAATTCATTTCTAATAGATACTGTTATTAAAAAATTCGATACCAGAGTCCCGGTTATTCCTCTTATTGGGTCATTGTCTAAAGCTAAATTTTGTACCGTATCGGGGCATCCTATTAGTAAGCCGATCTGGACCAATTTATCAGATTGCGATATTATTGATCGATTTGGTCGGATATGTAGAAATCTTTCTCATTATCATAGTGGATCCTCAAAAAAACAGAGTTTGTATCGAATAAAGTATATACTTCGATTTTCGTGTGCTAGAACTTTGGCTCGTAAACATAAAAGTATGGTACGCGCTTTTTTGCAAAGATTAGGTTCGGGATTATTACAAGAATTCTTTACGGAAGAAGAACAAGTTGTTTCTTTGATCTTCCCAAAAACAACTTCTTTTTCTTTACATGAATCACATATAGAACGTATTTGGTATTTGGATATTATCCGTATCAATGACCTGGTGAATTATTCATAATGGGTTTGGTGACGTGATGAGACTTATGAATAGAAATGATCTATAAATGATCAAGAGAGAAAAAAATTCATGAATTTTCATTCTGAAATGCTCATTGCAGTAGTGTAGTGGTTGAATCAACTGAGTAGTCAAAATTATTATACTTTCTTCTCGGGACCCAAGTTTTATATTATACATAGGTAAAGTC
>90967861; Pelagodoxa henryana chloroplast matK pseudogene (partial), and trnK gene (partial), intron, specimen voucher 1988-2935 (K)
GACCATATTGCACTATGTATCATTTGATAACCCCAAAAATGAAATGGGTCCTGCCTCTGGTTCAAGTAGAAATGTAAATGGAAGAATTACAAGGATATTTAGAAAAAGATAGATCTCGGCAACAACACTTTCTATATCCGCTTCTCTTTAAGGAGTATATTTACACATTTGCTCATGATCGTGGTTTAAATGGTTCGATTTTTTACGAATCCACGGAAATTTTTGGTTATGACAATAAATCTAGTTCAGTACTTGTGAAACGTTCAATTATTCGAATGTATCAACAGAATTATTTGATTTATTCGGTTAACGATTCTAACCAAAATCGATTCGTTGGGCACAACAATTATTTTTATTTTCATTTTTATTCTCAGATGATATTGGAAGGTTTTGCAGTCATTGTGGAAATTCCATTTTTGCTGCGATTAGTATCTTCCCGCGAAGAAAAAAAAATACCAAAATCTCAGAATTTGAATTTACGATCTATTCATTCAATATTTCCCTTTTTGGAGGACAAATTATCGCATTTAAATTATGTGTCAGATATACTAATACCTTATCCCATCCATCTGAAAATCTTGGTTCAAATCCTTCAATGCTGGATCCAAGATGTTCCTTCTTTACATTTATTGCGATTCTTTCTTCACGAATATCATAATTGGAATAGTCTTATTACTCCTAATAATTCTATTTTTTTTTTTTCAAAAGAAAATAAAAGACTATTTCGGTTCCCATATAATTCTTATGTATCTGAATGCGAATTTGTATTAGTTTTTCTTCGTAAACAATCTTCTTATTTACGATTAACATCTTCTGGAGCTTTTCTTGAGCGAACACATTTCTATGGAAAAATAGAACATCTTATAGTAGTGCGCCGTAATTATTTTCAGAAGACCCTATGGTTCTTCAAGGATGCCTTCATGCATTATGTTCGATATCAAGGAAAAGCAATTCTGGTTTCAAAGGGGACTCATCTTCTGATGAAGAAATGGAAATGTCACCTTGTCAATTTCTGGCAATATTATTTTCACTTTTGGTCTCAACCGTACAGGATCCATATAAACCAATTATCAAGCTGTTCTTTCTATTTTCTAGGTTATCTTTCAAGTGTACTAATAAATCCTTCGGCGGTAAGGAATCAAATGCTAGAGAATTCATTTCTAATAGATACTGTTATTAAAAAATTCGATACCAGAGTCCCAGTTATTCCTCTTATTGGATCATTGTCTAAAGCTAAATTTTGTACCGTATCGGGGCATCCTATTAGTAAGCCGATCTGGACCAATTTATCAGATTGCGATATTATTGATCGATTTGGTCGGATATGTAGAAATCTTTCTCATTATCACAGTGGATCCTCAAAAAAACAGAGTTTGTATCGGATAAAGTATATACTTCGATTTTCGTGTGCTAGAACTTTGGCTCGTAAACATAAAAGTATGGTACGCGCTTTTTTGCAAAGATTAGGTTCGGGATTATTAGAAGAATTCTTTACGGAAGAAGAACAAGTTGTTTCTTTGATCTTCCCAAAAACAACTTCTTTTTCTTTACATGAATCACATATAGAACGTATTTGGTATTTGGATATTATCCGTATCAATGACCTGGTGAATTATTCATAATGGGTTTGGTGACGTGATGAGACTTATGAATAGAATAGAAATGATCTATAAATGATCAAGAGAGAAAAAAATTCATGAATTTTCATTCTGAAATGCTCATTGCAGTAGTGTAGTGGTTGAATCAACTGAGTAGTCAAAATTATTATACTTTCTTCTCGGGACCCAAGTTTTATATTATACATAGGTAAAGTC
>90967911; Cyrtostachys renda chloroplast matK pseudogene (partial), and trnK gene (partial), intron, specimen voucher 1982-5882 (K)
GACCATATTGCACTATGTATCATTTGATAACCCCAAAAATGAAATGGGTCCTGCCTCTGGTTCAAGTAGAAATGTAAATGGAAGAATTACAAGGATATTTAGAAAAAGATGGATCTCGGCAACAAAACTTTCTGTATCCGCTTCTCTTTAAGGAGTATATTTACACATTTGCTCATGATCGTGGTTTAAATGGTTCGATTTTTTACGAATCCACGGAAATTTTTGGTTATGACAATAAATCTAGTTCAGTACTTGTGAAACGTTCAATTATTCGAATGTATCAACAGAATTATTTGATTTATTCGGTTAACGATTCTAACCAAAATCGATTCGTTGGGTACAACAATTATTTTTATTTTCATTTTTATTCTCAGATGATATTGGAAGGTTTTGCAGTCATTGTGGAAATTCCATTCTTGCTGCGATTAGTATCTTCCCTCGAAGAAAAAAAAATACCAAAATCTCAGAATTTGAATTTACGATCTATTCATTCAATATTTCCCTTTTTGGAGGACAAATTATCGCATTTAAATTATGTGTCAGATATACTAATACCTTATCCCATCCATCTGAAAATCTTGGTTCAAATCCTTCAATGCTGGATCCAAGATGTTCCTTCTTTACATTTATTGCGATTCTTTCTTCACGAATATCATAATTGGAATAGTCTTATTACTCCGAATAATTCTATTTTTTTTTTTTCAAAAGAAAATAAAAGACTATTTCGGTTCCCATATAATTCTTATGTATCTGAATGCGAATTTTTATTAGTTTTTCTTCGTAAACAATCTTCTTATTTACGATTAACATCTTCTGGAGCTTTTCTTGAGCGAACACATTTCTATGGAAAAATAGAACATCTTATAGTAGTGCGCCATAATTATTTTCAGAAGACCCTATGGTTCTTCAAGGATCCCTTCATGCATTATGTTCGATATCAAGGAAAAGCAATTCTGGTTTCAAAGGGGACTCATCTTCTGATGAAGAAATGGAAATGTCACCTTGTCAATTTCTGGCAATATTATTTTCACTTTTGGTCTCAACCGTACAGGATCCATATAAACCAATTATCAAGCTGTTCTTTCTATTTTTTAGGTTATCTTTCAAGTGTACTAATAAATCCTTCGGCGGTAAGGAATCAAATGCTAGAGAATTCATTTCTAATAGATACTGTTATTAAAAAATTCGATACCAGAGTCCCAGTTATTCCTCTTATTGGATCATTGTCTAAAGCTAAATTTTGTACCGTATCGGGGCATCCCATTAGTAAGCCGATCTGGACCAATTTATCAGATTGCGATATTATTGATCGATTTGGTCGGATATGTAGAAATCTTTCTCATTATCACAGTGGATCCTCAAAAAAACAGAGTTTGTATCGAATAAAGTATATACTTCGATTTTCGTGTGCTAGAACTTTGGCTCGTAAACATAAAAGTATGGTACGCGCTTTTTTGCAAAGATTAGGTTCGGGATTATTAGAAGAATTCTTTACGGAAGAAGAACAAGTTGTTTCTTTGATCTTCCCAAAAACAACTTCTTTTTCTTTACATGAATCACATATAGAACGTATTTGGTATTTGGATATTATCCGTATCAATGACCTGGTGAATTATTCATAATGGGTTTGGTGACGTGATGAGACTTATGAATAGAAATGATCTATTAATGATCAAGAGAAAAAAAAATTCATGAATTTTCATTCTGAAATGCTCATTGCAGTAGTGTAGTGGTTGAATCAACTGAGTAGTCAAAATTATTATACTTTCTTCTCGGGACCCAAGTTTTATATTATACATAGGTAAAGTC
>90967843; Acrocomia aculeata chloroplast matK pseudogene (partial), and trnK gene (partial), intron, specimen voucher Baker 1000 (FTG)
GACCATATTGCACTATGTATCATTTGATAACCCAAAAAATGAAATGGGTCCTGCCTCTGGTTCAAGTAGAAATGGAAATGGAAGAATTACAAGGATATTTAGAAAAAGATAGATCTCGGCAACAACACTTTCTATATCCGCTTCTCTTTAAGGAGTATATTTACACATTTGCTCATGATCGTGGTTTAAATGGTTCGATTTTTTACGAATCCACGGAAATTTTTGGTTATGACAATAAATCTAGTTCAGTACTTGTGAAACGTTCAATTATTCGAATGTATCAACAGAATTATTTGATTTATTCGGTTAATGATTCTAACCAAAATCGATTCGTTGGGCACAACAATTATTTTTATTTTCATTTTTATTCTCAGATGATATTGGAAGGTTTTGCAGTCATTGTGGAAATTCCATTCTTGCTGCGATTAGTATCTTCCCTCGAAGAAAAAAAAATACCAAAATCTCAGAATTTGAATTTACGATCTATTCATTCAATATTTCCCTTTTTGGAGGACAAATTATCGCATTTAAATTATGTGTCAGATATACTAATACCTTATCCCATCCATCTGAAAATCTTGGTTCAAATCCTTCAATGCTGGATCCAAGATGTTCCTTCTTTACATTTATTGCGATTCTTTCTTCACGAATATCATAATTGGAATAGTCTTATTACTCCGAATAATTCTATTTTTTTTTCAAAAGAAAATAAAAGACTATTTCGGTTCACATATAATTCTTATGTATCTGAATGCGAATTTGTATTAGTTTTTCTTCGTAAACAATCTTCTTATTTACGATTAACATCTTCTGGAGCTTTTCTTGAGCGAACACATTTCTATGGAAAAATAGAACATCTTATACTTATAGTAGTGCGCCGTAATTATTTTCAGAAGACCCTATGGTTCTTCAAGGATCCCTTCATGCATTATGTTCGATATCAAGGAAAAGCAATTCTGGTTTCAAAGGGGACTCATCTTCTGATGAAGAAATGGAAATGTCATCTTGCCAATTTCTGGCAATATTATTTTCACTTTTGGTCTCAACCGTACAGGATCCATATAAACCAATTATCAAGCTGTTCTTTCTATTTTCTAGGTTATCTTTCAAGTGTACTAATAAATCCTTCGGCGGTAAGGAATCAAATGCTAGAGAATTCATTTCTAATAGATACTGTTATTAAAAAATTCGATACCAGAGTCCCTGTTATTCCTCTTATTGGATCATTGTCTAAAGCTAAATTTTGTACCGTATCGGGGCATCCTATTAGTAAGCCGATCTGGACCAATTTATCAGATTGCGATATTATTGATCGATTTGGTCGGATATGTAGAAATCTTTCTCATTATCACAGTGGATCCTCAAAAAAACAGAGTTTGTATCGAATAAAGTATATACTTCGATTTTCGTGTGCTAGAACTTTGGCTCGTAAACATAAAAGTATGGTACGCGCTTTTTTGCAAAGATTAGGTTCGGGATTATTAGAAGAATTCTTTACGGAAGAAGAACAAGTTGTTTCTTTGATCTTCCCAAAAACAACTTCTTTTTCTTTACATGAATCACATATAGAACGTATTTGGTATTTGGATATTATCCGTATCAATGACCTGGTGAATTATTCATAATGGGTTTGGTGACGTGATGAGACTTATGAATAGAATAGAAATGATCTATAAATGATCAAGAGAGAAAAAAATTCATGAATTTTCATTCTGAAATGCTCATTGCAGTAGTGTAGTGGTTGAATCAATTGAGTAGTCAAAATTATTATACTTTCTTCTCGGGACCCAAGTTTTATATTATACATAGGTAAAGTC
>90967859; Geonoma congesta chloroplast matK pseudogene (partial), and trnK gene (partial), intron, specimen voucher Borchsenius 348 (AAU)
AACCCAAAAAATGAAATGGGTCCTGCCTCTGGTTCAAGTAGAAATGTAAATGGAAGAATTACAAGGATATTTAGAAAAAGATAGATCTCGGCAACAACACTTTCTATATCCGCTTCTCTTTAAGGAGTATATTTACACATTTGCTCATGATCGTGGTTTAAATGGTTCGATTTTTTACGAATCCACGGAAATTTTTGGTTATGACAATAAATCTAGTTCAGTACTTGTGAAACGTTCAATTATTCGAATGTATCAACAGAATTATTTGATTTATTCGGTTAACGATTCTAACCAAAATCGATTCGTTGGACACAACAATTATTTTTATTTTCATTTTTATTCTCAGATGATATTGGAAGGTTTTGCAGTCATTGTGGAAATTCCATTCTTGCTGCAATTAGTATCTTCCCTCGAAGAAAAAAAAATACCAAAATCTCAGAATTTGAATTTACGATCTATTCATTCAATATTTCCCTTTTTGGAGGACAAATTATCGCATTTAAATTATGTGTCAGATATACTAATACCTTATCCCATCCATCTGAAAATCTTGGTTCAAATCCTTCAATGCTGGATCCAAGATGTTCCTTCTTTACATTTATTGCGATTCTTTCTTCACGAATATCATAATTGGAATAGTCTTATTACTCCGAATAATTCTATTTTTTTTTTTTCAAAAGAAAATAAAAGACTATTTCGGTTCCCATATAATTCTTATGTATCTGAATGCGAATTTTTATTAGTTTTTCTTCGTAAACAATCTTCTTATTTACGATTAACATCTTCTGGAGCTTTTCTTGAGCGAACACATTTCTATGGAAAAATAGAACATCTTATAGTAGTGCGCCGTAATTATTTTCAGAAGACCCTATGGTTCTTCAAGGATCCCTTCATGCATTATGTTCGATATCAAGGAAAAGCAATTCTGGTTTCAAGGGGGACTCATCTTCTGATGAAGAAATGGAAATGTCACCTTGTCAATTTCTGGCAATATTATTTTCACTTTTGGTCTCAACCGTACAGGATCCATATAAACCAATTATCAAGCTGTTCTTTCTATTTTCTAGGTTATCTTTCAAGTGTACTAATAAATCCTTCGGCGGTAAGGAATCAAATGCTAGAGAATTCATTTCTAATAGATACTGTTATTAAAAAATTCGATACCAGAGTCCCAGTTATTCCTCTTATTGGATCATTGTCTAAAGCTAAATTTTGTACCGTATCGGGGCATCCTATTAGTAAGCCGATCTGGACCAATTTATCAGATTGCGATATTATTGATCGATTTGGTCGGATATGTAGAAATCTTTCTCATTATCACAGTGGATCCTCAAAAAAACAGAGTTTGTATCGAATAAAGTATATACTTCGATTTTCGTGTGCTAGAACTTTGGCTCGTAAACATAAAAGTATGGTACGCGCTTTTTTGCAAAGATTAGGTTCGGGATTATTAGAAGAATTCTTTACGGAAGAAGAACAAGTTGTTTCTTTGATCTTCCCAAAAACTACTTCTTTTTCTTTACATGAATCACATATAGAACGTATTTGGTATTTGGATATTATCCGTATCAATGACCTGGTGAATTATTCATAATGGGTTTGGTGACGTGATGAGACTTATGAATAGAATAGAAATGATCTATAAATGATCAAGAGAGAAAAAAATTCATGAATTTTCATTCTGAAATGCTCATTGCAGTAGTGTAGTGGTTGAATCAACTGAGTAGTCAAAATTATTATACTTTCTTCTCGGGACCCAAGTTTTATATTATACATAGGTAAAGTC
>354696447; Serenoa repens voucher NYBG Live Collection 4131/95D maturase K (matK) gene, complete cds; chloroplast
AATAGGTCCCGCCTCTGGTTCAAGTAGAAATGTAAATGGAAGAATTACAAGGATATTTAGAAAGAGATAGATCTCTGCAACAACACTTTCTATATCCGCTTCTCTTTAAGGAGTATATTTACACATTTCTTCATGATCGTGGTTTAAATGGTTCGATTTTTTACGAATCCACGGAAATTTTTGGTTATGACAATAAATCTAGTTCAGTACTTGTGAAACGTTCAATTATTCGAATGTATCGACAGAATTATTTGATTTATTCGGTTAATGATTCTAACCAAAATCGATTCGTTGGGCACAACAATTATTTTGATTTTCATTTTTATTCTCAGATGATATTGGAAGGTTTTGCAGTCATTGTGGAAATTCCATTCTTGCTGCGATTGGTATCTTCCCTCGAAGAAAAAAAAATACCAAAATCTCARAATTTGAATTTACGATCTATTCATTCAATATTTCCCTTTTTGGAGGACAAATTATCGCATTTAAATTATGTGTCATATATACTAATACCTTATCCCATCCATCTGAAAATCTTGGTTCAAATCCTTCAATTCTGGATCCAARATGTTCCTTCTTTACATTTATTGCGATTCTTTCTTCACGAATATCATAATTGGAATAGTCTTATTACTCCGAATAATTCTATTTTTCTTTTTTCAAAAGAAAATAAAAGACTATTTCGGTTCCCATATAATTCTTATGTATCTGAATGCGAATTTGTATTAGTTTTTCTTCGTAAACAATCTTCTTATTTACGATTAACATCTTCTGGAGCTTTTCTTGAGCGAACACATTTCTATGGAAAAATAGAATATCGTATAGTAGTGCGCCGTAATTATTTTCAGAAGACCCTATGGTTTTTCAAGGATCCCTTCATGCATTATGTTCGATATCAAGGAAAAGCAATTCTGGTTTCAAAGGGGACTCATCTTCTGATGAAGAAATGGAAATGTCACCTTGTCAATTTCTGGCAATATTATTTTCACTTTTGGTCTCAACCGTACAGGATTCATATAAACCAATTATCAAACTGTTCTTTCTATTTTCTAGGTTATCTTTCAAGTGTACTAATAAATCCTTCGGCGGTAAGGAATCAAATGCTAGAGAATTCATTTCTAATAGATACTGTTATTAAAAAATTCGATACCAGAGTCCCAGTTATTCCTCTTATTAGATCATTGTCTAAAGCTAAATTTTGTACCGTATCGGGGCATCCTATTAGTAAGCCGATCTGGACCGATTTATCAGATTGCGATATTATTGATCGATTTGGTCGGATATGTAGAAATCTTTCTCATTATCACAGTGGATCCTCAAAAAAACAGAGTTTGTATCGAATAAAGTATATACTTCGGTTTTCGTGTGCTAGAACTTTGGCTCGTAAACATAAAAGTATGGTACGCGCTTTTTTGCAAAGATTAGGTTCGGGATTATTAGAAGAATTTTTTATGGAAGAAGAACAAGTTGTTTCTTTGATCTTCCCAAAAACAACTTCTTTTTCTTTACATGAATCACATATAGAACGTATTTGGTATTTGGATATTATCCGTATCAATGACCTGGTGAATTATTCATAATTGGTTTGTTGACGTGATGAGACTTATGAATAGAATAGAAATGATCTATAAATGATCAAGAGAGAAAAAAATTCATGAATTTTCATTCTGAAATGCTCATTGCAGTAGTGTAGTGGTTGAATCAACTGAGTAGTCAA
>90967755; Calamus aruensis chloroplast matK pseudogene (partial), and trnK gene (partial), intron, specimen voucher Dransfield JD 7571 (K)
GACCATATTGCACTATGTATCATTTGATAACCCCCCAAATGGGTCCTGCCTCTGGTTCAATTAGAAATGTAAATGGAAGAATTACAAGGATATTTAGAAAAAGATATATCTCGTCAACAACACTTCCTATATCCGCTTCTCTTTAAGGAGTATATTTACACATTTGTTCATGATCGTGGTTTAAATGGTTCGATTTTTTACGAATCCGCGGAAATTTTGGGTTATGACAATAAATCTAGTTCAGTACTTGTGAAACGTTTAATTATTCGAATGTATCAACAGAATTATTTGATTTATTCGGTTAATGATTCTAACCAAAATCGATTCGTTGGGTACAACAATCATTTTGATTTTAATTTTTATTCTCAGATAATATTGGAAGGTTTTGCAGTCATTGTGGAAATTCCATTCTTGCTGCGATTAGTATCTTCCCTCGAAGATAAAATACCAAAATCTAAGAATTTGAATTTACGATCTATTCATTCAATATTTCCCTTTTTAGAGGACAAATTATCGCATTTAAATTATGTGTCAGATATACTAATACCTTATCCCATCCATCTGGAAATTTTGGTTCAAATCCTTCAATGCTGGATCCAAGATGTTCCCTCTTTACATTTATTGCGATTCTTTCTTCACGAATATCATAATTGGAATAGTCTTATTACTCCGAATAATTCTATTTTTATTTTTTTTTTGAAAAATAAAAGACTATTTCGGTTCCTATATAATTCTTATGTATCTGAATGCGAATTTGTATTAGTTTTTCTTCGTAAACAATCTTCTTATTTACGATTAACATCTTCTGGAGCTTTTCTTGAGCGAACACATTTCTATGGAAAAATAGAACATCTTATAGTAGTGCACCATAATTATTTTCAGAGGACCCTATGGTCCTTCAAGGATCCTTTCATGCATTATGTTCGATATCAAGGAAAAGCAATTCTGGTTTCAAAGGGGGCTCATCTTCTGATGAAGAAATGGAAATGTCACCTTGTCAATTTCTGGCAATATCATTTTCACTTTTGGTCTCAACCGTACAGGATCCATATAGACCAATTATCAAACTGTTCTTTCTATTTTCTAGGTTATCTTTCAAGTGTATTAATAAATCTTTCGACGGTAAGGAATCAAATGCTAGAGAATTCATTTCTAATGGATACTGTTACTAAAAAATTCGATACCAGAGTCCCAGTTATTCCTCTTATTGAATCATTGTCTAAAGCTAAATTTTGTACCGTATCGGGGCACCCTATTAGTAAGCCGATCTGGACCGATTTATCAGATTGCGATATTATTGATCGATTTGGTCGGATATGTAGAAATCTTTCTCATTATCACAGTGGATCCTCAAAAAAACAGAGTTTGTATCAAATAAAGTATATACTTCGACTTTCGTGTGCTAGAACTTTGGCTCGTAAACACAAAAGTACGGCACGCGCTTTTTTGCAAAGATTAGGCTCGGGATTATTAGAAGAATTCTTTACGGAAGAAGAACAAGTTGTTTATTTGATCTTCCCCCAAACAACCTCTTTTTCTTTACATGGATCACATAGAGAACGTATTTGGTATTTGGATATTATCCGTATCAATGACCTGGTGAATCATTCATAATTGGTTTGGTGACGTGATGAGACTTATAAATAGAATATAAATGATCTATAAATGATCAAGAGAGAAAAAAAATTCATGAATTTTCATTCTGAAATGCTCATTGTAGTAGTGTAGTGGTTGAATCAACCGAGTAGTAAAAATTATTATACTTTCTTCTCGGGATGTAAGTTTTATATTATACATAGGTAAAGTC
>90967850; Hyospathe macrorhachis chloroplast matK pseudogene (partial), and trnK gene (partial), intron, specimen voucher Balslev 6421 (AAU)
GACCATATTGCACTATGTATCATTTGATAACCCCCAAAATGAAATGGGTCCTGCCTCTGGTTCAAGTAGAAATGTAAATGGAAGAATTACAAGGATATTTAGAAAAAGATAGATCTCGGCAACAACACTTTCTATATCCGCTTCTCTTTAAGGAGTATATTTACACATTTGCTCATGATCGTGGTTTAAATGGTTCGATTTTTTACGAATCCACGGAAATTTTTGGTTATGACAATAAATCTAGTTCAGTACTTGTGAAACGTTCAATTATTCGAATGTATCAACAGAATTATTTGATTTATTCGGTTAACGATTCTAACCAAAATCGATTCATTGGGCACAACAATTATTTTTATTTTTATTCTCAGATGATATTGGAAGGTTTTGCAGTCATTGTGGAAATTCCATTCTTGCTGCGATTAGTATCTTCCCTCGAAGAAAAAAAAATACCAAAATCTCAGAATTTGAATTTACGATCTATTCATTCAATATTTCCCTTTTTGGAGGACAAATTATCACATTTAAATTATGTGTCAGATATACTAATACCTTATCCCATCCATCTGAAAATCTTGGTTCAAATCCTTCAATGCTGGATCCAAGATGTTCCTTCTTTACATTTATTGCGATTCTTTCTTCACGAATATCATAATTGGAATAGTCTTATTACTCCGAATAATTCTATTTTTTATTTTTCAAAAGAAAATAAAAGACTATTTCGGTTCCCATATAATTCTTATGTATCTGAATGCGAATTTTTATTCGTTTTTCTTCGTAAACAATCTTCTTATTTACGATTAACATCTTCTGGAGCTTTTCTTGAGCGAACACATTTCTATGGAAAAATGGAACATCTTATAGTAGTGCGCCGTAATTATTTTCAGAAGACCCTATGGTTCTTCAAGGATCCCTTCATGCATTATGTTCGATATCAAGGAAAAGCAATTCTGGTTTCAAAGGGGACTCATCTTCTGATGAAGAAATGGAAATGTCACCTTGTCAATTTCTGGCAATATTATTTTCACTTTTGGTCTCAACCGTACAGGATCCATATAAACCAATTATCAAGCTGTTCTTTCTATTTTCTAGGTTATCTTTCAAGTGTACTAATAAATCCTTCGGCGGTAAGGAATCAAATGCTAGAGAATTTATTTCTAATAGATACTGTTATTAAAAAATTCGATACCAGAGTCCCAGTTATTCCTCTTATTGGATCATTGTCTAAAGCTAAATTTTGTACCGTATCGGGGCATCCTATTAGTAAGCCGATCTGGACCAATTTATCAGATTGCGATATTATTGATCGATTTGGTCGGATATGTAGAAATCTTTCTCATTATCACAGCGGATCCTCAAAAAAACAGAGTTTGTATCGAATAAAGTATATACTTCGATTTTCGTGTGCTAGAACTTTGGCTCGTAAACATAAAAGTATGGTACGCGCTTTTTTGCAAAGATTAGGTTCGGGATTATTAGAAGAATTCTTTACGGAAGAAGAACAAGTTGTTTCTTTGATCTTCCCCAAAAGAACTTCTTTTTCTTTACATGAATCACATATAGAACGTATTTGGTATTTGGATATTATCCGTATCAATGACCTGGTGAATTATTCATAATGGGTTTGGTGACGTGATGAGACTTATGAATAGAATAGAAATGATCTATAAATGATCAAGAGAGAAAAAAATTCATGAATTTTCATTCTGAAATGCTCATTGCAGTAGTGTAGTGGTTGAATCAACTGAGTAGTCAAAATTATTATACTTTCTTCTCGGGACCCAAGTTTTATATTATACATAGGTAAAGTC
>261347743; Astrocaryum standleyanum maturase K (matK) gene, partial cds; chloroplast
TCAGATATACTAATACCTTATCCCATCCATCTGAAAATCTTGGTTCAAATCCTTCAATGCTGGATCCAAGATGTTCCTTCTTTACATTTATTGCGATTCTTTCTTCACGAATATCATAATTGGAATAGTCTTATTACTCCGAATAATTCTATTTTTTTTTCAAAAGAAAATAAAAGACTATTTCGGTTCCCATATAATTCTTATGTATCTGAATGCGAATTTGTATTAGTTTTTCTTCGTAAACAATCTTCTTATTTACGATTAACATCTTCTGGAGCTTTTCTTGAGCGAACACATTTCTATGGAAAAATAGAACATCTTATAGTAGTGCGCCGTAATTATTTTCAGAAGACCCTATGGTTCTTCAAGGATCCCTTCATGCATTATGTTCGATATCAAGGAAAAGCAATTCTGGTTTCAAAGGGGACTCATCTTCTGATGAAGAAATGGAAATGTCATCTTGTCAATTTCTGGCAATATTATTTTCACTTTTGGTCTCAACCGTACAGGATCCATATAAACCAATTATCAAGCTGTTCTTTCTATTTTCTAGGTTATCTTTCAAGTGTACTAATAAATCCTTCGGCGGTAAGGAATCAAATGCTAGAGAATTCATTTCTAATAGATACTGTTATTAAAAAATTCGATACCAGAGTCCCTGTTATTCCTCTTATTGGATCATTGTCTAAAGCTAAATTTTGTACCGTATCGGGGCATCCTATTAGTAAGCCGATCTGGACCAATTTATCAGATTGCGATATTATTGATCGATTTGGTCGGATATGTAGAAATCTTTCTCATTATCACAGTGGATCCTCAAAAAAACAGAGTTTGTATCGAATAAAGT
>90967909; Bentinckia nicobarica chloroplast matK pseudogene (partial), and trnK gene (partial), intron, specimen voucher Pintaud 457 (TL)
GACCATATTGCACTATGTATCATTTGATAACCCCAAAAATGAAATGGGTCCTGCCTCTGGTTCAAGTAGAAATGTAAATGGAAGAATTACAAGGATATTTAGAAAAAGATAGATCTCGGCAACAACACTTTCTATATCCGCTTCTCTTTAAGGAGTATATTTACACATTTGCTCATGATCGTGGTTTAAATGGTTCGATTTTTTACGAATCCACGGAAATTTTTGGTTATGACAATAAATCTAGTTCAGTACTTGTGAAACGTTCAATTATTCGAATGTATCAACAGAATTATTTGATTTATTCGGTTAACGATTCTAACCAAAATCGATTCGTTGGGCACAACAATTATTTTTATTTTCATTTTTATTCTCAGATGATATTGGAAGGTTTTGCAGTCATTGTGGAAATTCCATTCTTGCTGCGATTAGTATCTTCCCTCGAAGAAAAAAAAATACCAAAATCTCAGAATTTGAATTTACGATCTATTCATTCAATATTTCCCTTTTTGGAGGACAAATTATCGCATTTAAATTATGTGTCAGATATACTAATACCTTATCCCATCCATCTGAAAATCTTGGTTCAAATCCTTCAATGCTGGATCCAAGATGTTCCTTCTTTACATTTATTGCGATTCTTTCTTCACGAATATCATAATTGGAATAGTCTTATTACTCCGAATAATTCTATTTTTTTTTCAAAAGAAAATAAAAGACTATTTTTGTTCCCATATAATTCTTATGTATCTGAATGCGAATTTGTATTAGTTTTTCTTCGTAAACAATCTTCTTATTTACGATTAACATCTTCTGGAGCTTTTCTTGAGCGAACACATTTCTATGGAAAAATAGAACATCTTATAGTAGTGCGCCGTAATTATTTTCAGAAGACCCTATGGTTCTTCAAGGATCCCTTCATGCATTATGTTCGATATCAAGGAAAAGCAATTCTGGTTTCAAAGGGGACTCATCTTCTGATGAAGAAATGGAAATGTCACCTTGTCAATTTCTGGCAATATTATTTTCATTTTTGGTCTCAACCGTACAGGATCCATATAAACCAATTATCAAGCTGTTCTTTCTATTTTTTAGGTTATCTTTCAAGTGTACTAATAAATCCTTCGGCGGTAAGGAATCAAATGCTAGAGAATTCATTTCTAATAGATACTGTTATTAAAAAATTCGATACCAGAGTCCCAGTTATTCCTCTTATTGGATCATTGTCTAAAGCTAAATTTTGTACCGTATCGGGGCATCCTATTAGTAAGCCGATCTGGACCAATTTATCAGATTGCGATATTATTGATCGATTTGGTCGGATATGTAGAAATCTTTCTCATTATCACAGTGGATCCTCAAAAAAACAGAGTTTGTATCGAATAAAGTATATACTTCGATTTTCGTGTGCTAGAACTTTGGCTCGTAAACATAAAAGTATGGTACGCGCTTTTTTGCAAAGATTAGGTTCGGGATTATTAGAAGAATTCTTTACGGAAGAAGAACAAGTTGTTTCTTTGATCTTTCCAAAAACAACTTCTTTTTCTTTACATGAATCACATATAGAACGTATTTGGTATTTGGATATTATCCGTATCAATGACCTGGTGAATTATTCATAATGGGTTTGGTGACGTGATGAGACTTATGAATAGAAATGATCTATAAATGATCAAGAGAGAAAAAAATTCATGAATTTTCATTCTGAAATGCTCATTGCAGTAGTGTAGTGGTTGAATCAACTGAGTAGTCAAAATTATTATACTTTCTTCTCGGGACCCAAGTTTTATATTATACATAGGTAAAGTC
>77820002; Hyophorbe verschaffeltii maturase K (matK) gene, complete cds; chloroplast
CGTTCTGACCATATTGCACTATGTATCATTTGATAACCCCAAAAATGAAATGGGTCCTACCTCTGGTTCAAGTAGAAATGTAAATGGAAGAATTACAAGGATATTTAGAAAAATATAGATCTCGGCAACAACACTTTCTATATCCGCTTCTTTTTAAGGAGTATATTTACACATTTGCTCATGATCGTGGTTTAAATGGTTCGATTTTTTACGAATCCACGGAAATTTTTGGTTATGACAATAAATCTAGTTCAGTACTTGTGAAACGTTCAATTATTCGAATGTATCAACAGAATTATTTGATTTATTCGGTTAATGATTCTAACCAAAATCGATTCGTTGGGCACAACAATAATTTTTATTTTCATTTTTATTCTCAGATGATATTGGAAGGTTTTGCAGTCATTGTGGAAATTCCATTCTTGCTGCGATTAGTATCTTCTCTCGAAGAAAAAAAAATACCAAAATCTCATAATTTGAATTTACGATCTATTCATTCAATATTTCCCTTTTTGGAGGACAAATTATCGCATTTAAATTATGTGTCAGATATACTAATACCTTATCCCATCCATCTGAAAATCTTGGTTCAAATCCTTCAATGCTGGATCCAAGATGTTCCTTCTTTACATTTATTGCGATTCTTTCTTCACGAATATCATAATTGGAATAGTCTTATTACTCCGAATAATTCTATTTTTTTTTCAAAAGAAAATAAAAGACTATTTCGGTTCCCATATAATTCTTATGTATCTGAATGCGAATTTGTATTAGTTTTTCTTCGTAAACAATCTTCTTATTTACGATTAACATCTTCTGGAGCTTTTCTTGAGCGAACACATTTATATGGAAAAATAGAACATCTTATAGTAGTGCGCCGTAATTATTTTCAGAAGAACCTATGGTTCTTCAAGGATCCCTTCATGCATTATGTTCGATATCAAGGAAAAGCAATTCTGGTTTCAAAGGGGACTCATCTTCTGATGAAGAAATGGAAATGTCACCTTGTCAATTTCTGGCAATATTATTTTCACTTTTGGTCTCAACCGTACAGGATCCATATAAACCAATTATCAAGCTGTTCTTTCCATTTTCTAGGTTATCTTTCAAGTGTACTAATAAATCCTTCGGCGGTAAGGAATCAAATGCTAGAGAATTCATTTCTAATAGATACTGTTATTAAAAAATTCGATACCAGAGTCCCAGTTATTCCTCTTATTGGATCATTGTCTAAAGCTAAATTTTGTACCGTATCGGGGCATCCTATTAGTAAGCCGATCTGGACCAATTTATCAGATTGCGATATTATTGATCGATTTGGTCGGATATGTAGAAATCTTTCTCATTATCACAGTGGATCCTCAAAAAAACAGAGTTTGTATCGAATAAAGTATATACTTCGATTTTCGTGTGCTAGAACTTTGGCTCGTAAACATAAAAGTACGGTACGCGCTTTTTTGCAAAGATTAGGTTCGGGATTATTAGAAGAATTCTTTACGGAAGAAGAACAAGTTGTTTCTTTGATCTTCCCAAAAACAACTTCTTTTTCTTTACATGAATCACATATAGAACGTATTTGGTATTTGGATATTATCCGTATAAATGACCTGGTGAATTATTCATAATGGGTTTGTTTGGTGACGTGATGAGACTTATGAATAGTCTGGAAATAATCTATAAATGATCAAGAGAGAAAAAAATTCATGAATTTTCATTCTGAAATGCTCATTGCAGTAGTGTAGTGGTTGAATCAACTGAGTAGTAAAAATTATTATACTTTCTTCTCGGGACCCAAGTTTTATATTATACATAGGTAAAGTCGTGTGCAATG
>90967815; Ammandra decasperma chloroplast matK pseudogene (partial), and trnK gene (partial), intron, specimen voucher L-77.08309
GACCATATTGCACTATGTATCATTTGATAACCCAAAAAATGAAATGGGTCCTGCCTCTGGTTCAAGTAGAAATGTAAATGGAAGAATTACAAGGATATTTAGAAAAAGATAGATCTCGGCAACAACACTTTCTATATCCGCTTCTCTTTAAGGAATATATTTACACATTTGCTCATGATCGTGGTTTAAATGGTTCGATTTTTTACGAATCCACGGAAATTTTTGGTTATGACAATAAATCTAGTTCAGTACTTGTGAAACGTTCAATTATTCGAATGTATCAACAGAATTATTTGATTTATTCGGTTAATGATTCTAACCAAAATCGATTCGTTGGGCACAACAATTATTTTTATTTTCATTTTTATTCTCAGATGATATTGGAAGGTTTTGCAGTCATTGTGGAAATTCCATTCTTGCTGCGATTAGTATCTTCCCTCGAAGAAAAAAAAATACCAAAATCTCAGAATTTGAATTTACGATCTATTCATTCAATATTTCCCTTTTTGGAGGACAAATTATCGCATTTAAATTATGTGTCAGATATACTAATACCTTATCCCATCCATCTGAAAATCTTGGTTCAAATCCTTCAATGCTGGATCCAAGATGTTCCTTCTTTACATTTATTGCGATTCTTTCTTCACGAATATCATAATTGGAATAGTCTTATTACTCCGAATAATTCTATTTTTCTTTTTCAAAATAAAAGACTATTTCGGTTCCCATATAATTCTTATGTATCTGAATGTGAATTTGTATTAGTTTTTCTTCGTAAACAATCTTCTTATTTACGATTAACATCTTCTGGAGCTTTTCTTGAGCGAACACATTTCTATGGAAAAATAGAACATCTTATAGTAGTGCGCCGTAATTATTTTCAGAAGACCCTATGGTTCTTCAAGGATCCCTTCATGCATTATGTTCGATATCAAGGAAAAGCAATTCTGGTTTCAAAGGGGACTCATCTTCTGATGAAGAAATGGAAATGTCACCTTGTCAATTTCTGGCAATATTATTTTCACTTTTGGTCTCAACCGTACAGGATCCATATAAACCAATTATCAAACTGTTCTTTCTATTTTCTAGGTTATCTTTCAAGTGTACTAATAAATCCTTCGGCGGTAAGGAATCAAATGCTAGAGAATTCATTTCTAATAGATACTGTTATTAAAAAATTCGATACCAGAGTCCCAGTTATTCCTCTTATTGGATCATTATCTAAAGCTAAATTTTGTACCGTATCGGGGCATCCTATTAGTAAGCCGATCTGGACCAATTTATCAGATTGCGATATTATTGATCGATTTGGTCGGATATGTAGAAATCTTTCTCATTATCACAGTGGATCCTCAAAAAAACAGAGTTTGTATCGAATAAAGTATATACTTCGATTTTCGTGTGCTAGAACTTTGGCTCGTAAACATAAAAGTATGGTACGCGCTTTTTTGCAAAGATTAGGTTCGGGATTATTAGAAGAATTCTTTACGGAAGAAGAACAAGTTGTTTCTTTGATCTTCCCAAAAACAACTTCTTTTTCTTTACATGAATCACATATAGAACGTATTTGGTATTTGGATATTATCCGTATCAATGACCTGGTTAATTATTCATAATGGGTTTGGTGACGTGATGAGACTTATGAATAGAATAGAAATGATCTATAAATGATCAAGAGAGAAAAAAATTCATGAATTTTCATTCTGAAATACTCATTGCAGTAGTGTAGTGGTTGAATCAACTGAGTAGCCAAAATTATTATACTTTCTTCTCGGGACCCAAGTTTTATATTATACATAGGTAAAGTC
>330885886; Jubaeopsis caffra trnK gene, intron; and maturase K (matK) gene, complete cds; chloroplast
GTAGAAATGTAAATGGAAGAATTACAAGGATATTTAGAAAAAGATAGATCTCGGCAACAACACTTTCTATATCCGCTTCTCTTTAAGGAGTATATTTACACATTTGCTCATGATCGTGGTTTAAATGGTTCGATTTTTTACGAATCCACGGAAATTTTTGGTTATGACAATAAATCTAGTTCAGTACTTGTGAAACGTTCAATTATTCGAATGTATCAACAGAATTATTTGATTTATTCGGTTAATGATTCTAACCAAAATCGATTCGTTGGGCACAACAATTATTTKGATTTTCATTTTTATTCTCAGATGATATTGGAAGGTTTTGCAGTCATTGTGGAAATTCCATTCTTGCTGCGATTAGTATCTTCCCTCGAAGAAAAAAAAATACCAAAATCTCAGAATTTGAATTTACGATCTATTCATTCAATATTTCCCTTTTTGGAGGACAAATTATCGCATTTAAATTATGTGTCAGATATACTAATACCTTATCCCATCCATCTGAAAATCTTGGTTCAAATCCTTCAATGCTGGATCCAAGATGTTCCTTCTTTACATTTATTGCGATTCTTTCTTCACGAATATCATAATTGGAATAGTCTTATTACTCCGAATAATTCTATTTTTTTTTCAAAAGAAAATAAAAGACTATTTCGGTTCCCATATAATTCTTATGTATCTGAATGCGAATTTGTATTAGTTTTTCTTCGTAAACAATCTTATTATTTACGATTAACATCTTCTGGAGCTTTTCTTGAGCGAACACATTTCTATGGAAAAATAGAACATCTTATAGTAGTGCGCCGTAATTATTTTCAGAAGACCCTATGGTTCTTCAAGGATCCCTTCATGCATTATGTTCGATATCAAGGAAAAGCAATTCTGGTTTCAAAGGGGACTCATCTTCTGATGAAGAAATGGAAATGTCATCTTGTCAATTTCTGGCAATATTATTTTCACTTTTGGTCTCAACCGTACAGGATCCATATAAACCAATTATCAAGCTGTTCTTTCTATTTTCTAGGTTATCTTTCAAGTGTACTAATAAATCCTTCGGCGGTAAGGAATCAAATGCTAGAGAATTCATTTCTAATAGATACTGTTATTAAAAAATTCGATACCAGAGTCCCAGTTATTCCTCTTATTGGATCATTGTCTAAAGCTAAATTTTGTACCGTATCGGGGCATCCTATTAGTAAGCCGATCTGGACCAATTTATCAGATTGCGATATTATTGATCGATTTGGTCGGATATGTAGAAATCTTTCTCATTATCACAGTGGATCCTCAAAAAAACAGAGTTTGTATCGAATAAAGTATATACTTCGATTTTCGTGTGCTAGAACTTTGGCTCGTAAACATAAAAGTATGGTACGCGCTTTTTTGCAAAGATTAGGTTCGGGATTATTAGAAGAATTCTTTACGGAAGAAGAAGAAGTTGTTTCTTTGATCTTCCCAAAAACAACTTCTTTTTCTTTACATGAATCACATATAGAACGTATTTGGTATTTGGATATTATCCGTATCAATGACCTGGTGAATTATTCATAATGGGTTTGGTGACGTGATGAGACTTATGAATAGAATAGAAATGATCTATAAATGATCAAGAGAGAAAAAAATTCATGAATTTTCATTCTGAAATGCTCATTGCAGTAGTGTAGTGGTTGAATCAACTGAGTAGTCAAAATTATTATACTTTCTTCTCGGGAGCCCAAGTTTTATATTATAGCATAGGTAAAGTGCGTGTGC
>90967895; Acanthophoenix rubra chloroplast matK pseudogene (partial), and trnK gene (partial), intron, specimen voucher C. E. Lewis 98-067 (BH)
GACCATATTGCACTATGTATCATTTGATAACCCCAAAAATGAAATGGGTCCTGCCTCTGGTTCAAGTAGAAATGTAAATGGAAGAATTACAAGGATATTTAGAAAAAGATAGATCTCGGCAACAACACTTTCTATATCCGCTTCTCTTTAAGGAGTATATTTACACATTTGCTCATGATCGTGGTTTAAATGGTTCGATTTTTTACGAATCCACGGAAATTTTTGGTTATGACAATAAATCTAGTTCAGTACTTGTGAAACGTTCAATTATTCGAATGTATCAACAGAATTATTTGATTTATTCGGTTAACGATTCTAACCAAAATCGATTCGTTGGGTACAACAATTATTTTTATTTTCATTTTTATTCTCAGATGATATTGGAAGGTTTTGCAGTCATTGTGGAAATTCCATTCTTGCTGCGATTAGTATCTTCCCTCGAAGAAAAAAAAATACCAAAATCTCAGAATTTGAATTTACGATCTATTCATTCAATATTTCCCTTTTTGGAGGACAAATTATCGCATTTAAATTATGTGTCAGATATACTAATACCTTATCCCATCCATCTGAAAATCTTGGTTCAAATCCTTCAATGCTGGATCCAAGATGTTCCTTCTTTACATTTATTGCGATTCTTTCTTCACGAATATCATAATTGGAATAGTCTTATTACTCCGAATAATTCTATTTTTTTTTTTTCAAAAGAAAATAAAAGACTATTTCGGTTCCCATATAATTCTTATGTATCTGAATGCGAATTTGTATTAGTTTTTCTTCGTAAACAATCTTCTTATTTACGATTAACATCTTCTGGAGCTTTTCTTGAGCGAACACATTTCTATGGAAAAATAGAACATCTTATAGTAGTGCGCCGTAATTATTTTCAGAAGACTCTATGGTTCTTCAAGGATCCCTTCATGCATTATGTTCGATATCAAGGAAAAGCAATTCTGGTTTCAAAGGGGACTCATCTTCTGATGAAGAAATGGAAATGTCACCTTGTCAATTTCTGGCAATATTATTTTCATTTTTGGTCTCAACCGCACAGGATCCATATAAACCAATTATCAAGCCGTTCTTTCTATTTTTTAGGTTATCTTTCAAGTGTACTAATAAATCCTTCGGCGGTAAGGAATCAAATGCTAGAGAATTCATTTCTAATAGATACTGTTATTAAAAAATTCGATACCAGAGTCCCAGTTATTCCTCTTATTGGATCATTGTCTAAAGCTAAATTTTGTACCGTATCGGGGCATCCTATTAGTAAGCCGATCTGGACCAATTTATCAGATTGCGATATTATTGATCGATTTGGTCGGATATGTAGAAATCTTTCTCATTATCACAGTGGATCCTCAAAAAAACAGAGTTTGTATCGAATAAAGTATATACTTCGATTTTCGTGTGCTAGAACTTTGGCTCGTAAACATAAAAGTATGGTACGCACTTTTTTGCAAAGATTAGGTTCGGGATTATTAGAAGAATTCTTTACGGAAGAAGAACAAGTTGTTTCTTTGATCTTCCCAAAAACAACTTCTTTTTCTTTACATGAATCACATATAGAACGTATTTGGTATTTGGATATTATCCGTATCAATGACCTGGTGAATTATTCATAATGGGTTTGGTGACGTGATGAGACTTATGAATAGAAATGATCTATAAATGATCAAGAGAGAAAAAAATTAATGAATTTTCATTCTGAAATGCTCATTGCAGTAGTGTAGTGGTTGAATCAACTGAGTAGTCAAAATTATTATACTTTCTTCTCGGGACCCAAGTTTTATATTATACATAGGTAAAGTC
>90967811; Ceroxylon quindiuense chloroplast matK pseudogene (partial), and trnK gene (partial), intron, specimen voucher 1976-1160 (K)
GACCATATTGCACTATGTATCATTTGATAACCCAAAAAATGAAATGGGTCCTGCCTCTGGTTCAAGTAGAAATGTAAATGGAAGAATTACAAGGATATTTAGAAAAAGATAGATCTCGGCAACAACACTTTCTATATCCGCTTCTCTTTAAGGAGTATATTTACACATTTGCTCATGATCGTGGTTTAAATGGTTCGATTTTTTACGAATCCACGGAAATTTTTTGTTATGACAATAAATCTAGTTCAGTACTTGTGAAACGTTCAATTATTCGAATGTATCAACAGAATTATTTGATTTATTCGGTTAATGATTCTAACCAAAATCGATTCGTTGGGCACAACAATTATTTTTATTTTCATTTTTATTCTCAGATGATATTGGAAGGTTTTGCAGTCATTGTGGAAATTCCATTCTTGCTGCGATTAGTATCTTCCCTCGAAGAAAAAAAAATACCAAAATCTCAGAATTTGAATTTACGATCTATTCATTCAATATTTCCCTTTTTGGAGGACAAATTATCGCATTTAAATTATGTGTCAGATATACTAATACCTTATCCCATCCATCTGAAAATCTTGGTTCAAATCCTTCAATGCTGGATCCAAGATGTTCCTTCTTTACATTTATTGCGATTCTTTCTTCACGAATATCATAATTGGAATAGTCTTATTACTCCGAATAATTCTATTTTTTTTTTTTCAAAAGAAAATAAAAGACTATTTCGGTTCCCATATAATTCTTATGTATCTGAATGCGAATTTGTATTAGTTTTTCTTCGTAAACAATCTTCTTATTTACGATTAACATCTTCTGGAGCTTTTCTTGAGCGAACACATTTCTATGGAAAAATAGAACATCTTATAGTAGTGCGCCGTAATTATTTTCAGAAGACCCTATGGTTCTTCAAGGATCCCTTCATGCATTATGTTCGATATCAAGGAAAAGCAATTATGGTTTCAAAGGGGACTCATCTTCTGATGAAGAAATGGAAATGTCACCTTGTCAATTTCTGGCAATATTATTTTCACTTTTGGTCTCAACCGTACAGGATCCATATAAACCAATTATCAAACTGTTCTTTCTATTTTCTAGGTTATCTTTCAAGTGTACTAATAAATCCTTCGGCGGTAAGGAATCAAATGCTAGAGAATTCATTTCTAATAGATACTGTTATTAAAAAATTCGATACCAGAGTCCCAGTTATTCCTCTTATTGGATCATTGTCTAAAGCTAAATTTTGTACCGTATCGGGGCATCCTATTAGTAAGCCGATCTGGACCAATTTATCAGATTGCGATATTATTGATCGATTTGGTCGGATATGTAGAAATCTTTCTCATTATCACAGTGGATCCTCAAAAAAACAGAGTTTGTATCGAATAAAGTATATACTTCGATTTTCGTGTGCTAGAACTTTGGCTCGTAAACATAAAAGTATGGTACGCGCTTTTTTGCAAAGATTAGGTTCGGGATTATTAGAAGAATTCTTTACGGAAGAAGAACAAGTTGTTTCTTTGATCTTCCCAAAAACAACTTCTTTTTCTTTACATGAATCACATATAGAACGTGTTTGGTATTTGGATATTATCCGTATCAATGACCTGGTGAATTATTCATAATGGGTTTGGTGACGTGACGAGACTTATGAATAGAATGGAAATGATCTATAAATGATCAAGAGAGAAAAAAATTCATGAATTTTCATTCTGAAATGCTCATTGCAGTAGTGTAGTGGTTGAATCAACTGAGTAGCCAAAATTATTATACTTTCTTCTCGGGACCCAAGTTTTATATTATACATAGGTAAAGTC
>349590513; Arenga brevipes voucher SAN 149922 maturase K (matK) gene, partial cds; chloroplast
AGATGTTCCTTCTTTACATTTATTGCGATTCTTTCTTCACGAATATCATAATTGGAATAGTCTTATTACTCCGAATAATTCTATTTTTCTTTTTTCAAAAGAAAATAAAAGACTATTTCGGTTCCCATATAATTTTTATGTATCTGAATGCGAATTTGTATTAGTTTTTCTTCGTAAACAATCTTCTTATTTACGATTAACATCTTCTGGAGCTTTTCTTGAGCGAACACATTTCTATGGAAAAATAGAACATCTTATAGTAGTAGTAGTGCGCCGTAATTATTTTCAGAAGACCCTATGTTTCTTCAAGGATCCCTTCATGCATTATGTTCGATATCAAGGAAAAGCTATTCTGGTTTCAAAGGGGACTCATCTTCTGATGAAGAAATGGAAATGTCACCTTGTCAATTTCTGGCAATATTATTTTAACTTTTGGTCTCAACCGTACAGGATCCATATAAACCAATTATCAAACTGTTCTTTCTATTTTCTAGGTTATCTTTCAAGTGTACTAATAAATCTTTCGGCGGTAAGGAATCAAATGCTAGAGAATTCATTTCTAATAGATACTGTTTTTAAAAAATTCGATACCAGAGTCCCAGTCATTCCTCTTATTGGATCATTGTCTAAAGCTAAATTTTGTACCGTATCGGGGCATCCTATTAGTAAGCCGATCTGGACCGATTTATCAGATTGCGATATTATTGATCGATTTGGTCGGATATGTAGAAATCTTTCTCATTATCACAGTGGATCCTCAAAAAAACAAAGTTTGTATCGAATAAAGTATATAC
>90967907; Phoenicophorium borsigianum chloroplast matK pseudogene (partial), and trnK gene (partial), intron, specimen voucher 1986-2346 (K)
GACCATATTGCACTATGTATCATTTGATAACCCCAAAAATGAAATGGGTCCTGCCTCTGGTTCAAGTAGAAATGTAAATGGAAGAATTACAAGGATATTTAGAAAAAGATAGATCTCGGCAACAACACTTTCTATATCCGCTTCTCTTTAAGGAGTATATTTACACATTTGCTCATGATCGTGGTTTAAATGGTTCGATTTTTTACGAATCCACGGAAATTTTTGGTTATGACAATAAATCTAGTTCAGTACTTGTGAAACGTTCAATTATTCGAATGTATCAACAGAATTATTTGATTTATTCGGTTAACGATTCTAACCAAAATCGATTCGTTGGGCACAACAATTATTTTTATTTTCATTTTTATTCTCAGATGATATTGGAAGGTTTTGCAGTCATTGTGGAAATTCCGTTCTTGCTGCGATTAGTATCTTCCCTCGAAGAAAAAAAAATACCAAAATCTCAGAATTTGAATTTACGATCTATTCATTCAATATTTCCCTTTTTGGAGGACAAATTATCGCATTTAAATTATGTGTCAGATATACTAATACCTTATCCCATCCATCTGAAAATCTTGGTTCAAATCCTTCAATGCTGGATCCAAGATGTTCCTTCTTTACATTTATTGCGATTCTTTCTTCACGAATATCATAATTGGAATAGTCTTATTACTCCGAATAATTCTATTTTTTTTTTTTCAAAAGAAAATAAAAGACTATTTAGGTTCCCATATAATTCTTATGTATCTGAATGCGAATTTGTATTAGTTTTTCTTCGTAAACAATCTTCTTATTTACGATTAACATCTTCTGGAGCTTTTCTTGAGCGAACACATTTCTATGGAAAAATAGAACATCTTATAGTAGTGCGCCGTAATTATTTTCAGAAGACCCTATGGTTCTTCAAGGATCCCTTCATGCATTATGTTCGATATCAAGGAAAAGCAATTCTGGTTTCAAAGGGGACTCATCTTCTGATGAAGAAATGGAAATGTCACCTTGTCAATTTCTGGCAATATTATTTTCATTTTTGGTCTCAACCGTACAGGATCCATATAAACCAATTATCAAGCTGTTCTTTCTATTTTTTAGGTTATCTTTCAAGTGTACTAATAAATCCTTCGGCGGTAAGGAATCAAATGCTAGAGAATTCATTTCTAATAGATACTGTTATTAAAAAATTCGATACCAGAGTCCCAGTTATTCCTCTTATTGGATCATTGTCTAAAGCTAAATTTTGTACCGTATCGGGGCATCCTATTAGTAAGCCGATCTGGACCAATTTATCAGATTGCGATATTATTGATCGATTTGGTCGGATATGTAGAAATCTTTCTCATTATCACAGTGGATCCTCAAAAAAACAGAGTTTGTATCGAATAAAGTATATACTTCGATTTTCGTGTGCTAGAACTTTGGCTCGTAAACATAAAAGTATGGTACGCGCTTTTTTGCAAAGATTAGGTTCGGGATTATTAGAAGAATTCTTTACGGAAGAAGAACAAGTTGTTTCTTTGATCTTCCCAAAAACAACTTCTTTTTCTTTACATGAATCACATATAGAACGTATTTGGTATTTGGATATTATCCGTATCAATGACCTGGTGAATTATTCATAATGGGTTTGGTGACGTGATGAGACTTATGAATAGAAATGATCTATAAATGATCAAGAGAGAAAAAAATTCATGAATTTTCATTCTGAAATGCTCATTGCAGTAGTGTAGTGGTTGAATCAACTGAGTAGTCAAAATTATTATACTTTCTTCTCGGGACCAAAGTTTTATATTATACATAGGTAAAGTC
>90967891; Calyptrocalyx albertisianus chloroplast matK pseudogene (partial), and trnK gene (partial), intron, specimen voucher Baker 1109 (K)
GACCATATTGCACTATGTATCATTTGATAACCCCAAAAATGAAATGGGTCCTGCCTCTGGTTCAAGTAGAAATGTAAATGGAAGAATTACAAGGATATTTAGAAAAAGATAGATTTCGGCAACAACACTTTCTATATCCGCTTCTCTTTAAGGAGTATATTTACACATTTGCTCATGATCATGGTTTAAATGGTTCGATTTTTTACGAATCCACGGAAATTTTGGGTTATGACAATAAATCTAGTTCAGTACTTGTGAAACGTTCAATTATTCGAATGTATCAACAGAATTATTTGATTTATTCGATTAACGATTCTAACCAAAATCGATTCGTTGGGTACAACAATTATTTTTATTTTCATTTTTATTCTCAGATGATATTGGAGGGTTTTGCAGTCATTGTGGAAATTCCATTCTTGCTGCGATTAGTATCTTCCCTCGAAGAAAAAAAAATACCAAAATCTCAGAATTTGAATTTACGATCTATTCATTCAATATTTCCCTTTTTGGAGGACAAATTATCGCATTTAAATTATGTGTCAGATATACTAATACCTTATCCCATCCATCTGAAAATCTTGGTTCAAATCCTTCAATGCTGGATCCAAGATGTTCCTTCTTTACATTTATTGCGATTCTTTCTTCACGAATATCATAATTGGAATAGTCTTATTACTCCGAATAATTCTATTTTTTTTTTTTCAAAAGAAAATAAAAGACTATTTCGGTTCCCATATAATTCTTATGTATCTGAATGCGAATTTGTATTAGTTTTTCTTCGTAAACAATCTTCTTATTTACGATTAACATCTTCTGGAGCTTTTCTTGAGCGAACACATTTCTATGGAAAAATAGAACATCTTATACTTATAGTAGTAGTAGTGCGCCGTAATTATTTTCAGAAGACCCTATGGTTCTTCAAGGATCCCTTCATGCATTATGTTCGATATCAAGGAAAAGCAATTCTGGTTTCAAAGGGGACTCATCTTCTGATGAAGAAATGGAAATGTCACCTTGTCAATTTCTGGCAATATTATTTTCACTTTTGGTCTCAACCGTACAGGATCCATATAAACCAATTATCAAGCTGTTCTTTCTATTTTTTAGGTTATCTTTCAAGTGTACTAATAAATCCTTCGGCGGTAAGGAATCAAATGCTAGAGAATTCATTTCTAATAGATACTGTTATTAAAAAATTCGATACCAGAGTCCCAGTTATTCCTCTTATTGGATCATTGTCTAAAGCTAAATTTTGTACCGTATCGGGGCATCCTATTAGTAAGCCGATCTGGACCAATTTATCAGATTGCGATATTATTGATCGATTTGGTCGGATATGTAGAAATCTTTCTCATTATCACAGTGGATCCTCAAAAAAACAGAGTTTGTATCGAATAAAGTATATACTTCGATTTTCGTGTGCTAGAACTTTGGCTCGTAAACATAAAAGTATGGTACGCGCTTTTTTGCAAAGATTAGGTTCGGGATTATTAGAAGAATTCTTTACGGAAGAAGAACAAGTTGTTTCTTTGATCTTCCCAAAAACAACTTCTTTTTCTTTACATGAATCACATATAGAACGTATTTGGTATTTGGATATTATCCGTATCAATGACCTGGTGAATTATTCATAATGGGTTTGGTGACGTGATGAGACTTATGAATAGAATAGAAATGATCTATAAATGATCAAGAGAGAAAAAAATTCATGAATTTCCATTCTGAAATGCTCATTGCAGTAGTGTAGTGGTTGAATCAACTGAGTAGTCAAAATTATTATACTTTCTTCTCGGGACCCAAGTTTTATATTATACATAGGAAAAGTC
>90967806; Lodoicea maldivica chloroplast matK pseudogene (partial), and trnK gene (partial), intron, specimen voucher 1994-3231 (K)
GACCATATTGCACTATGTATCATTTGATAACCTAAAAAATGAAATAGGTCCCGCCTCTGGTTCAAGTAGAAATGTAAATGGAAGAATTACAAGGATATTTAGAAAAAGATAGATCTTGGCAACAACACTTTCTATATCCGCTTCTCTTTAAGGAGTATATTTACCCATTTGCTCATGATCGTGGTTTAAATGGTTCGATTTTTTACGAATCCACGGAAATTTTTGGTTATGACAATAAATCTAGTTCATTACTTGTGAAACGCTCAATTATTCGAATGTATCAACAGAATTATTTGATTTATTCGGTTAATGATTCTAACCAAAATCGATTCGTTGGGCACAACAATTTTTTTTATTTTCATTTTTATTCTCAGATGATATTGGAAGGTTTTGCAGTTATTGTGGAAATTCCATTCTTGCTGCGATTAGTATCTTCCCTCGAAGAAAAAAAAATACCAAAATCTCAGAATTTGAATTTACGATCTATTCATTCAATATTTCCCTTTTTGGAGGACAAATTATCGCATTTAAATTATGTGTCAGATATACTAATACCTTATCCCATCCATCTGAAAATCTTGGTTCAAATCCTTCAATTCTGGATCCAAGATGTTCCTTCTTTACATTTATTGCGATTCTTTCTTCACGAATATCATAATTGGAATAGTCTTATTACTCCGAATAATTCTATTTTTCTTTTTTCAAAAGAAAATAAAAGACTATTTCGGTTCCCATATAATTCTTATGTATCTGAATGTGAATTTGTATTAGTTTTTCTTCGTAAACAATCTTCTTATTTACGATTAACATCTTCTGGAGCTTTTCTTGAGCGAACACATTTCTATGGAAAAATAGAACATCTTGTAGTAGTAGTAGTGCGCCGTAATTATTTTCAGAAGACCCTATGGTTCTTCAAGGATCCCTTCATGCATTATGTTCGATATCAAGGAAAAGCAATTCTGGTTTCAAAGGGGACTCATCTTCTGATGAAGAAATGGAAATGTCGCCTTGTCAATTTCTGGCAATATTATTTTCACTTTTGGTCTCAACCGTACAGGATCCAGATAAACCAATTATCAAACTGTTCTTTCTATTTTCTAGGTTATCTTTCAAGTGTACTAATAAATCTTTCGGCGGTAAGGAATCAAATGCTAGAGAATTCATTTCTAATAGATACTGTTTTTAAAAAATTCGATACCAGAGTCCCAGTCATTCCTCTTATTGGATCATTGTCTAAAGCGAAATTTTGTACCGTATCGGGGCATCCTATTAGTAATAGTAAGCCGATCTGGACCGATTTATCAGATTGCGATATTATTGATCGATTTGGTCGGATATGTAGAAATCTTTCTCATTATCACAGTGGATCCTCAAAAAAACAAAGTTTGTATCGAATAAAGTATATACTTCGATTTTCGTGTGCTAAAACTTTGGCTCGTAAACATAAAAGTATGGTACGCGCTTTTTTGCAAAGATTAGGTTCGGGATTATTAGAAGAATTTTTTATGGAAGAAGAACAAGTTGTTTCTTTGATCTTCCCAAAACCAACTTCTTTTTCTTTACATGAATCACATATAGAACGTATTTGGTATTTGGATATTATCCGTATCAGTGACCTGGTGAATTATTCATAATTGGTTTGGTGACGTGATGAGACTTATGAATAGAATAGAAATGATCTATAAATGATCAAGAGAGAAAAAAATTCATGAATTTTCATTCTGAAATGCTCATTGCAGTAGTGTAGTGGTTGAATCAACTGAGTAGTCAAAATTTTTATACTTTCTTCTCGGGACCCAAGTTTTATATTATACATAGGTAAAGTC
>90967752; Metroxylon salomonense chloroplast matK pseudogene (partial), and trnK gene (partial), intron, specimen voucher Zona 651 (FTG)
GACCATATTGCACTATGTATCATTTGATAACCCCCAAAATGGGTCCTGCCTCTGGTTCAATTAGAAATGTAAATGGAAGAATTACAAGGATATTTAGAAAAAGATATATCTCGGCAACAACATTTCCTATATCCGCTTCTCTTTAAGGAGTATATTTACACATTTGTTCATGATCGTGGTTTAAATGGTTCGATTTTTTACGAATCCGCGGAAATTTTGGGTTATGACAATAAATCTAGTTCAGTACTTGTGAAACGTTTAATTATTCGAATGTATCAACAGAATTATTTGATTTATTCGGTTAATGATTCTAACCAAAATCGATTCGTTGGGTACAACAATCATTTTTATTTTCATTTTTATTCTCAGATAATATTGGAAGGTTTTGCAGTCATTGTGGAAATTCCATTCTTGCTGCGATTAGTATCTTCCCTCGAAGATAAAATACCAAAATCTAAGAATTTGAATTTACGATCTATTCATTCAATATTTCCCTTTTTAGAGGACAAATTATCGCATTTAAATTATGTGTCAGATATACTAATACCTTATCCCATCCATCTGGAAATCTTGGTTCAAATCCTTCAATGCTGGATCCAAGATGTTCCCTCTTTACATTTATTGCGATTCTTTCTTCACGAATATCATAATTGGAATAGTCTTATTACTCCGAATAATTCTATTTTTATTTTTTTTTTTGAAAAAGAAAATAAAAGACTATTTCGGTTCCTATATAATTCTTATGTATCTGAATGCGAATTTGTATTAGTTTTTCTTCGTAAACAATCTTCTTATTTACGATTAACATCTTCTGGAGCTTTTCTTGAGCGAACACATTTCTATGGAAAAATAGAACATCTTATAGTAGTGCGCCATAATTATTTTCAGAGGACCCTATGGTCCTTCAAGGATCCTTTCATGCATTATGTTCGATATCAAGGAAAAGCAATTCTGGTTTCAAAGGGGGCTCATCTTCTGATGAAGAAATGGAAATGTCACCTTGTCAATTTCTGGCAATATCATTTTCACTTTTGGTCTCAACCGTACAGGATCCATATAGACCAATTATCAAACTGTTCTTTCTATTTTCTAGGTTATCTTTCAAGTGTATTAATAAATCTTTCGACGGTAAGGAATCAAATGCTAGAGAATTCATTTCTAATGGATACTGTTACTAAAAAATTCGATACCAGAGTCCCAGTTATTCCTCTTATTGAATCATTGTCTAAAGTAAAATTTTGTACCGTATCGGGGCACCCTATTAGTAAGCCGATCTGGACCGATTTATCAGATTGCGATATTATTGATCGATTTGGTCGGATATGTAGAAATCTTTCTCATTATCACAGTGGATCCTCAAAAAAACAGAGTTTGTATCGAATAAAGTATATACTTCGACTTTCGTGTGCTAGAACTTTGGCTCGTAAACATAAAAGTACGGCACGCGCTTTTTTGCAAAGATTAGGCTCGGGATTATTAGAAGAATTCTTTACGGAAGAAGAACAAGTTGTTTATTTGATCTTCCCCAAAACAACCTCTTTTTCTTTACATGGATCACATAGAGAACGTATTTGGTATTTGGATATTATCCGTATCAATGACCTGGTGAATCATTCATAATTGGTTTGGTGACGTGATGAGACTTATAAATAGAATAGAAATGATCTATAAATGATCAAGAGAGAAAAAAAATTCATGAATTTTCATTCTGAAATGCTCATTGTAGTAGTGTAGTGGTTGAATCAACCGAGTAGTCAAAATTATTATACTTTCTTCTCGGGATGTAAGTTTTATATTATACATAGGTAAAGTC
>90967910; Clinostigma savoryanum chloroplast matK pseudogene (partial), and trnK gene (partial), intron, specimen voucher Pintaud 442 (MAK)
GACCATATTGCACTATGTATCATTTGATAACCCCCAAAATGAAATGGGTCCTGCCTCTGGTTCAAGTAGAAATGTAAATGGAAGAATTACAAGGATATTTAGAAAAAGATAGATCTCGGCAACAACACTTTCTATATCCGCTTCTCTTTAAGGAGTATATTTACACATTTGCTCATGATCGTGGTTTAAACGGTTCGATTTTTTACGAATCCACGGAAATTTTTGGTTATGACAATAAATCTAGTTCAGTACTTGTGAAACGTTCAATTATTCGAATGTATCAACAGAATTATTTGATTTATTCGGTTAACGATTCTAACCAAAATCGATTCGTTGGGTACAACAATTATTTTTATTTTCATTTTTATTCTCAGATGATATTGGAAGGTTTTGCAGTCATTGTGGAAATTCCATTCTTGCTGCGATTAGTATCTTCCCTCGAAGAAAAAAAAATACCAAAATCTCAGAATTTGAATTTACGATCTATTCATTCAATATTTCCCTTTTTGGAGGACAAATTATCGCATTTAAATTATGTGTCAGATATACTAATACCTTATCCCATCCATCTGAAAATCTTGGTTCAAATCCTTCAATGCTGGATCCAAGATGTTCCTTCTTTACATTTATTGCGATTCTTTCTTCACGAATATCATAATTGGAATAGTCTTATTACTCCGAATAATTCTATTTTTTTTTTTTCAAAAGAAAATAAAAGACTATTTCGGTTCCCATATAATTCTTATGTATCTGAATGCGAATTTGTATTAGTTTTTCTTCGTAAACAATCTTCTTATTTACGATTAACATCTTCTGGAGCTTTTCTTGAGCGAACACATTTCTATGGAAAAATAGAACATCTTATAGTAGTGCGCCGTAATTATTTTCAGAAGACCCTATGGTTCTTCAAGGATCCCTTCATGCATTATGTTCGATATCAAGGAAAAGCAATTCTGGTTTCAAAGGGGACTCATCTTCTGATGAAGAAATGGAAATGTTACCTTGTCAATTTCTGGCAATATTATTTTCATTTTTGGTCTCAACCGTACAGGATCCATATAAACCAATTATCAAGCTGTTCTTTCTATTTTTTAGGTTATCTTTCAAGTGTACTAATAAATCCTTCGGCGGTAAGGAATCAAATGCTAGAGAATTCATTTCTAATAGATACTGTTATTAAAAAATTCGATACCAGAGTCCCAGTTATTCCTCTTATTGGATCATTGTCTAAAGCTAAATTTTGTACCGTATCGGGGCATCCTATTAGTAAGCCGATCTGGACCAATTTATCAGATTGCGATATTATTGATCGATTTGGTCGGATATGTAGAAATCTTTCTCATTATCACAGTGGATCCTCAAAAAAACATAGTTTATATCGAATAAAGTATATACTTCGATTTTCGTGTGCTAGAACCTTGGCTCGTAAACATAAAAGTATGGTACGCGCTTTTTTGCAAAGATTAGGTTCGGGATTATTAGAAGAATTCTTTACGGAAGAAGAACAAGTTGTTTCTTTGATCTTCCCAAAAACAACTTCTTTTTCTTTACATGAATCACATATAGAACGTATTTGGTATTTGGATATTATCCGTATCAATGACCTGGTGAATTATTCATAATGGGTTTGGTGACGTGATGAGACTTATGAATAGAAATGATCTATAAATGATCAAGAGAGAAAAAAATTCATGAATTTTCATTCTGAAATGCTCATTGCAGTAGTGTAGTGGTTGAATCAACTGAGTAGTCAAAATTATTATACTTTCTTCTCGGGACCCAAGTTTTATATTATACATAGGTAAAGTC
>90967762; Coccothrinax argentata chloroplast matK pseudogene (partial), and trnK gene (partial), intron, specimen voucher 1973-12608 (K)
GACCATATTGCACTATGTATCATTTGATAACCCCAAAAATGAAATAGGTCCCGCCTCTGGTTCAAGTAGAAATGGAAATGGAAGAATTACAAGGATATTTAGAAAAAGATAGATCTCGGCAACAACACTTTCTATATCCGCTTCTCTTTAAGGAGTATATTTACACATTTGCTCATGATCGTGGTTTAAATGGTTCGATTTTTTACGAATCCACGGAAATTTTTGGTTATGACAATAAATCTAGTTCAGTACTTGTGAAACGTTCAATTATTCGAATGTATCAACAGAATTATTTGATTTATTCGGTTAATGATTCTAACCAAAATCGATTCGTTGGGCACAACAATTATTTTTATTTTCATTTTTATTCTCAGATGATATTGGAAGGTTTTGCAGTCATTGTGGAAATTCCATTCTTGCTGCGATTAGTATCTTCCCTCGAAGAAAAAAAAATACCAAAATCTCAAAATTTGAATTTACGATCTATTCATTCAATATTTCCCTTTTTGGAGGACAAATTATCGCATTTAAATTATGTGTCAGATATACTAATACCTTATCCCATACATCTGAAAATCTTGGTTCAAATCCTTCAATTCTGGATCCAAGATGTTCCTTCTTTACATTTATTGCGATTCTTTCTTCACGAATATCATAATTGGAATAGTCTTATTACTCCGAATAATTCTATTTTTCCTTTTTTACTTTTTTCAAAAGAAAATAAAAGACTATTTCGGTTCCCATATAATTCTTATGTATCTGAATGCGAATTTTTATTAGTTTTTCTTCGTAAACAATCTTCTTATTTACGATTAACATCTTCTGGAGCTTTTCTTGAGCGAACACATTTCTATGGAAAAATAGAACATCTTATAGTAGTGCGCCGTAATTATTTTCAGAAGACCCTATGGTTCTTCAAGGATCCCTTCATGCATTATGTTCGATATCAAGGAAAAGCAATTCTGGTTTCAAAGGGGACTCATCTTCTGATGAAGAAATGGAAATGTCACCTTGTCAATTTCTGGCAATATTATTTTCACTTTTGGTCTCAACCGTACAGGATCCATATAAAGCAATTATCAAACTGTTCTTTCTATTTTTTAGGTTATCTTTCAAGTGTACTAATAAATCCTTCGGCGGTAAGGAATCAAATGCTAGAGAATTCATTTCTAATAGATACTCTTATTAAAAAATTCGATACCAGAGTCCCAGTTATTCCTCTTATTGGATCATTGTCTAAAGCTAAATTTTGTACCGTATCGGGGCATCCTATTAGTAAGCCGATCTGGACCGATTTATCAGATTGCGATATTATTGATCGATTTGGTCGGATATGTAGAAATCTTTCTCATTATCACAGTGGATCCTCAAAAAAACAGAGTTTGTATCGAATAAAGTATATACTTCGATTTTCGTGTGCTAGAACTTTGGCTCGTAAACATAAAAGTACGGTACGCGCTTTTTTGCAAAGATTAGGTTCAGGATTATTAGAAGAATTTTTTATGGAAGAAGAAGAAGTTGTTTCTTTGATCTTCCCAAAAACAACTTCTTTTTCTTTACATGAATCACATATAGAACGTATTTGGTATTTGGATATTATCCGTATCAATGACCTGGTGAATTATTCATAATTGGTTTGGTGACGTGATGAGACTTATGAATAGAAAATAGAATAGAAATGATCTATAAATGATCAAGAGAGAAAAAAATTCATGAATTTTCATTCTGAAATGCTCATTGCAGTAGTGTAGTGGTTGAATCAACTGAGTAGTCAAAATTATTATACTTTCTTCTCGGGACCCAAGTTTTATATTATACATAGGTAAAGTC
>354696343; Cryosophila stauracantha voucher FTG Live Collection 8089B (DNA Bank 105) maturase K (matK) gene, complete cds; chloroplast
TAGAAATGGAAATGGAAGAATTACAAGGATATTTAGAAAAAGATAGATCTCGGCAACAACACTTTCTATATCCGCTTCTCTTTAAGGAGTATATTTACACATTTGCTCATGATCGTGGTTTAAATGGTTCGATTTTTTACGAATCCACGGAAATTTTTGGTTATGACAATAAATCTAGTTCAGTACTTGTGAAACGTTCAATTATTCGAATGTATCAACAGAATTATTTGATTTATTCGGTTAATGATTCTAACCAAAATCGATTCGTTGGGCACAACAATTATTTTTATTTTCATTTTTATTCTCAGATGATATTGGAAGGTTTTGCAGTCATTGTGGAAATTCCATTCTTGCTGCGATTAGTATCTTCCCTCGAAGAAAAAAAAATACCAAAATCTCAAAATTTGAATTTACGATCTATTCATTCAATATTTCCCTTTTTGGAGGACAAATTATCGCATTTAAATTATGTGTCAGATATACTAATACCTTATCCCATACATCTGAAAATCTTGGTTCAAATCCTTCAATTCTGGATCCAAGATGTTCCTTCTTTCCATTTATTGCGATTCTTTCTTCACGAATATCATAATTGGAATAGTCTTATTACTCCGAATAATTCTATTTTTCCTTTTTTCCTTTTTTCAAAAGAAAATAAAAGACTATTTCGGTTCCCATATAATTCTTATGTATCTGAATGCGAATTTTTATTAGTTTTTCTTCGTAAACAATCTTCTTATTTACGATTAACATCTTCTGGAGCTTTTCTTGAGCGAACACATTTCTATGGAAAAATAGAACATCTTATAGTAGTGCGCCGTAATTATTTTCAGAAGACCCTATGGTTCTTCAAGGATCCCTTCATGCATTATGTTCGATATCAAGGAAAAGCAATTCTGGTTTCAAAGGGGACTCATCTTCTGATGAAGAAATGGAAATGTCACCTTGTCAATTTCTGGCAATATTATTTTCACTTTTGGTCTCAACCGTACAGGATCCATATAAAGCAATTATCAAACTGTTCTTTCTATTTTTTAGGTTATCTTTCAAGTGTACTAATAAATCCTTCGGCGGTAAGGAATCAAATGCTAGAGAATTCATTTCTAATAGATACTCTTATTAAAAAATTCGATACCAGAGTCCCAGTTATTCCTCTTATTGGATCATTGTCTAAAGCTAAATTTTGTACCGTATCGGGGCATCCTATTAGTAAGCCGATCTGGACCGATTTATCAGATTGCGATATTATTGATCGATTTGGTCGGATATGTAGAAATCTTTCTCATTATCACAGTGGATCCTCAAAAAAACAGAGTTTGTATCGAATAAAGTATATACTTCGATTTTCGTGTGCTAGAACTTTGGCTCGTAAACATAAAAGTACGGTACGCGCTTTTTTGCAAAGATTAGGTTCAGGATTATTAGAAGAATTTTTTATGGAAGAAGAAGAAGTTATTTCTTTGATCTTCCCAAAAACAACTTCTTTTTCTTTACATGAATCACATATAGAACGTATTTGGTATTTGGATATTATCCGTATCAATGATCTGGTGAATTATTCATAATTGGTTTGGTGACGTGATGAGACTTATGAATAGAAAATAGAATAGAAATGATCTATAAATGATCAAGAGAGAAAAAAATTCATGAATTTTCATTCTGAAATGCTCATTGCAGTGGTGTAG
>90967802; Satranala decussilvae chloroplast matK pseudogene (partial), and trnK gene (partial), intron, specimen voucher Beentje & Dransfield 4810
GACCATATTGCACTATGTATCATTTGATAACCTAAAAAATGAAATAGGTCCCGCCTCTGGTTCAAGTAGAAATGTAAATGGAAGAATTACAAGGATATTTAGAAAAAGATAGATCTTGGCAACAACACTTTCTATATCCGCTTCTCTTTAAGGAGTATATTTACCCATTTGCTCATGATCGTGGTTTAAATGGTTCGATTTTTTACGAATCCACGGAAATTTTTGGTTATGACAATAAATCTAGTTCATTACTTGTGAAACGCTCAATTATTCGAATGTATCAACAGAATTATTTGATTTATTCGGTTAATGATTCTAACCAAAATCGATTCGTTGGGCACAACAATTTTTTTTATTTTCATTTTTATTCTCAGATGATATTGGAAGGTTTTGCAGTTATTGTGGAAATTCCATTCTTGCTGCGATTAGTATCTTCCCTCGAAGAAAAAAAAATACCAAAATCTCAGAATTTGAATTTACGATCTATTCATTCAATATTTCCCTTTTTGGAGGACAAATTATCGCATTTAAATTATGTGTCAGATATACTAATACCTTATCCCATCCATCTGAAAATCTTGGTTCAAATCCTTCAATTCTGGATCCAAGATGTTCCTTCTTTACATTTATTGCGATTCTTTCTTCACGAATATCATAATTGGAATAGTCTTATTACTCCGAATAATTCTATTTTTCTTTTTTCAAAAGAAAATAAAAGACTATTTCGGTTCCCATATAATTCTTATGTATCTGAATGCGAATTTGTATTAGTTTTTCTTCGTAAACAATCTTCTTATTTACGATTAACATCTTCTGGAGCTTTTCTTGAGCGAACACATTTCTATGGAAAAATAGAACATCTTGTAGTAGTAGTAGTGCGCCGTAATTATTTTCAGAAGACCCTATGGTTCTTCAAGGATCCCTTCATGCATTATGTTCGATATCAAGGAAAAGCAATTCTGGTTTCAAAGGGGACTCATCTTCTGATGAAGAAATGGAAATGTCGCCTTGTCAATTTCTGGCAATATTATTTTCACTTTTGGTCTCAACCGTACAGGATCCAGATAAACCAATTATCAAACTGTTCTTTCTATTTTCTAGGTTATCTTTCAAGTGTACTAATAAATCTTTCGGCGGTAAGGAATCAAATGCTAGAGAATTCGTTTCTAATAGATACTGTTTTTAAAAAATTCGATACCAGAGTCCCAGTCATTCCTCTTATTGGATCATTGTCTAAAGCGAAATTTTGTACCGTATCGGGGCATCCTATTAGTAAGCCGATCTGGACCGATTTATCAGATTGCGATATTATTGATCGATTTGGTCGGATATGTAGAAATCTTTCTCATTATCACAGTGGATCCTCAAAAAAACAAAGTTTGTATCGAATAAAGTATATACTTCGATTTTCGTGTGCTAAAACTTTGGCTCGTAAACATAAAAGTATGGTACGTGCTTTTTTGCAAAGATTAGGTTCGGGATTATTAGAAGAATTTTTTATGGAAGAAGAACAAGTTGTTTCTTTGATCTTCCCAAAACCAACTTCTTTTTCTTTACATGAATCACATATAGAACGTATTTGGTATTTGGATATTATCCGTATCAGTGACCTGGTGAATTATTCATAATTGGTTTGGTGACGTGATGAGACTTATGAATAGAATAGAAATGATCTATAAATGATCAAGAGAGAAAAAAATTCATGAATTTTCATTCTGAAATGCTCATTGCAGTAGTGTAGTGGTTGAATCAACCGAGTAGTCAAAATTTTTATACTTTCTTCTCGGGACCCAAGTTTTATATTATACATAGGTAAAGTC
>90967826; Synechanthus warscewiczianus chloroplast matK pseudogene (partial), and trnK gene (partial), intron, specimen voucher Knudsen & Asmussen 640 (AAU)
GACCATATTGCACTATGTATCATTTGATAACCCCAAAAATTAAATGGGTCCTGCCTCTGGTTCAAGTAGAAATGTAAATGGAAGAATTACAAGGATATTTAGAAAAAGATAGATCTCGGCAACAACACTTTCTATATCCGCTTCTCTTTAAGGAGTATATTTACACATTTGCTCATGATCGTGGTTTAAATGGTTCGATTTTTTACGAATCCACGGAAATTTTTGGTTATGACAATAAATCTAGTTCAGTACTTGTGAAACGTTCAATTATTCGAATGTATCAACAGAATTATTTGATTTATTCGGTTAATGATTCTAACCAAAATCGATTCGTTGGGCACAACAATTATTTTTATTTTCATTTTTATTCTCAGATGATATTGGAAGGTTTTGCAGTCATTGTGGAAATTCCATTCTTGCTGCGATTAGTATCTTCTCTCGAAGAAAAAAAAATACCAAAATCTCAGAATTTGAATTTACGATCTATTCATTCAATATTTCCCTTTTTGGAGGACAAATTATCGCATTTAAATTATGTGTCAGATATACTAATACCTTATCCCATCCATCTGAAAATCTTGGTTCAAATCCTTCAATGCTGGATCCAAGATGTTCCTTCTTTACATTTATTGCGATTCTTTCTTCACGAATATCATAATTGGAATAGTCTTATTATTCCGAATAATTCTATTTTTTTTTTTTCAAAAGAAAATAAAAGACTATTTAGGTTCCCATATAATTCTTATGTATCTGAATGCGAATTTGTATTAGTTTTTCTTCGTAAACAATCTTCTTATTTACGATTAACATCTTCTGGAGCTTTTCTTGAGCGAACACATTTCTATGGAAAAATAGAACATCTTATAGTAGTGCGCCGTAATTATTTTCAGAGGACCCTATGGTTCTTCAAGGATCCCTTCATGCATTATGTTCGATATCAAGGAAAAGCAATTCTGGTTTCAAAGGGGACTCATCTTCTGATGAAGAAATGGAAATGTCACCTTGTCAATTTCTGGCAATATTATTTTCACTTTTGGTCTCAACCGTACAGGATCCATATAAACCAATTATCAAGCTGTTCTTTCCATTTTCTAGGTTATCTTTCAAGTGTACTAATAAATCCTTCGGCGGTAAGGAATCAAATGCTAGAGAATTCATTTCTAATAGATACTGTTATTAAAAAATTCGATACCAGAGTCCCAGTTATTCCTCTTATTGGATCATTGTCTAAAGCTAAATTTTGTACCGTATCGGGGCATCCTATTAGTAAGCCGATCTGGACCAATTTATCAGATTGTGATATTATTGATCGATTTGGTCGGATATGTAGAAATCTTTCTCATTATCACAGTGGATCCTCAAAAAAACAGAGTTTGTATCGAATAAAGTATATACTTCGATTTTCGTGTGCTAGAACTTTGGCTCGTAAACATAAAAGTACGGTACGCGCTTTTTTGCAAAGATTAGGTTCGGGATTATTAGAAGAATTCTTTACGGAAGAAGAACAAGTTGTTTCTTTGATCTTCCCCAAAACAACTTCTTTTTCTTTACATGAATCACATATAGAACGTATTTGGTATTTGGATATTATCCGTATCAATGACCTGGTGAATTATTCATAATGGGTTTGTTTGGTGGCGTGATGAGACTTATGAATAGTCTGGAAATGATCTATAAATGATCAAGAGAGAAAAAAATTCATGAATTTTCATTCTGAAATGCTCATTGCAGTAGTGTAGTGGTTGAATCAACTGAGTAGTCAAAATTATTATACTTTCTTCTCGGGACCCAAGTTTTATATTATACATAGGTAAAGTC
>90967836; Beccariophoenix madagascariensis chloroplast matK pseudogene (partial), and trnK gene (partial), intron, specimen voucher 1989-3532 (K)
GACCATATTGCACTATGTATCATTTGATAACCCCAAAAATGAAATGGGTCCTGCCTCTGGTTCAAGTAGAAATGTAAATGGAAGAATTACAAGGATATTTAGAAAAAGATAGATCTCGGCAACAACACTTTCTATATCCGCTTCTCTTTAAGGAGTATATTTACACATTTGCTCATGATCGTGGTTTAAATGGTTCGATTTTTTACGAATCCACGGAAATTTTTGGTTATGACAATAAATCTAGTTCAGTACTTGTGAAACGTTCAATTATTCGAATGTATCAACAGAATTATTTGATTTATTCGGTTAATGATTCTAACCAAAATCGATTCGTTGGGCACAACAATTATTTTTATTTTCATTTTTATTCTCAGATGATATTGGAAGGTTTTGCAGTCATTGTGGAAATTCCATTCTTGCTGCGATTAGTATCTTCCCTCGAAGAAAAAAAAATACCAAAATCTCAGAATTTGAATTTACGATCTATTCATTCAATATTTCCCTTTTTGGAGGACAAATTATCGCATTTAAATTATGTGTCAGATATACTAATACCTTATCCCATCCATCTGAAAATCTTGGTTCAAATTCTTCAATGCTGGATCCAAGATGTTCCTTCTTTACATTTATTGCGATTCTTTCTTCACGAATATCATAATTGGAATAGTCTTATTACTCCGAATAATTCTATTTTTTTTTCAAAAGAAAATAAAAGACTATTTCGGTTCCCATATAATTCTTATGTATCTGAATGCGAATTTGTATTAGTTTTTCTTCGTAAACAATCTTCTTATTTACGATTAACATCTTCTGGAGCTTTTCTTGAGCGAACACATTTCTATGGAAAAATAGAACATCTTATAGTAGTGCGCCGTAATTATTTTCAGAAGACCCTATGGTTCTTCAAGGATCCCTTCATGCATTATGTTCGATATCAAGGAAAAGCAATTCTGGTTTCAAAGGGGACTCATCTTCTGATGAAGAAATGGAAATGTCATCTTGTCAATTTCTGGCAATATTATTTTCACTTTTGGTCTCAACCGTACAGGATCCATATAAACCAATTATCAAGCTGTTCTTTCTATTTTCTAGGTTATCTTTCAAGTGTACTAATAAATCCTTCGGCGGTAAGGAATCAAATGCTAGAGAATTCATTTCTAATAGATACTGTTATTAAAAAATTCGATACCAGAGTCCCAGTTATTCCTCTTATTGGATCATTGTCTAAAGCTAAATTTTGTACCGTATCGGGGCATCCTATTAGTAAGCCGATCTGGACCAATTTATCAGATTGCGATATTATTGATCGATTTGGTCGGATATGTAGAAATCTTTCTCATTATCACAGTGGATCCTCAAAAAAACAGAGTTTGTATCGAATAAAGTATATACTTCGATTTTCGTGTGCTAGAACTTTGGCTCGTAAACATAAAAGTATGGTACGCGCTTTTTTGCAAAGATTAGGTTCGGGATTATTAGAAGAATTCTTTACGGAAGAAGAACAAGTTGTTTCTTTGATCTTCCCAAAAACAACTTCTTTTTCTTTACATGAATCACATATAGAACGTATTTGGTATTTGGATATTATCCGTATCAATGACCTGGTGAATTATTCATAATGGGTTTGGTGACGTGATGAGACTTATGAATAGAATAGAAATGATCTATAAATGATCAAGAGAGAAAAAAATTCATGAATTTTCATTCTGAAATGCTCATTGCAGTAGTGTAGTGGTTGAATCAACTGAGTAGTCAAAATTATTATACTTTCTTCTCGGGACCCAAGTTTTATATTATACATAGGTAAAGTC
>119443966; Aphandra natalia voucher Balslev 6551 (AAU) trnK gene, intron; and matK pseudogene, complete sequence; chloroplast
AACCCAAAAAATGAAATGGGTCCTGCCTCTGGTTCAAGTAGAAATGTAAATGGAAGAATTACAAGGATATTTAGAAAAAGATAGATCTCGGCAACAACACTTTCTATATCCGCTTCTCTTTAAGGAATATATTTACACATTTGCTCATGATCGTGGTTTAAATGGTTCGATTTTTTACGAATCCACGGAAATTTTTGGTTATGACAATAAATCTAGTTCAGTACTTGCGAAACGTTCAATTATTCGAATGTATCAACAGAATTATTTGATTTATTCGGTTAATGATTCTAACCAAAATCGATTCGTTGGGCACAACAATTATTTTTATTTTCATTTTTATTCTCAGATGATATTGGAAGGTTTTGCAGTCATTGTGGAAATTCCATTCTTGCTGCGATTAGTATCTTCTCTCGAAGAAAAAAAAATACCAAAATCTCAGAATTTGAATTTACGATCTATTCATTCAATATTYCCCTTWWWGGAGGACAAATTATCGYRTTTAAATWATGTGTCAGATATACTAATACCTTATCCCATCCATCTGAAAATCTTGGTTCAAATCCTTCAATGCTGGATCCAAGATGTTCCTTCTTTACATTTATTGCGATTCTTTCTTCACGAATATCATAATTGGAATAGTCTTATTACTCCGAATAATTCTATTTTTTTTTTTTCAAAAGAAAATAAAAGACTATTTCGGTTCCCATATAATTCTTATGTATCTGAATGCGAATTTGTATTAGTTTTTCTTCGTAAACAATCTTCTTATTTACGATTAACATCTTCTGGAGCTTTTCTTGAGCGAACACATTTCTATGGAAAAATAGAACATCTTATAGTAGTGCGCCGTAATTATTTTCAGAAGACCCTATGGTTCTTCAAGGATCCCTTCATGCATTATGTTCGATATCAAGGAAAAGCAATTCTGGTTTCAAAGGGGACTCATCTTCTGATGAAGAAATGGAAATGTCACCTTGTCAATTTCTGGCAATATTATTTTCACTTTTGGTCTCAACCGTACAGGATCCATATAAACCAATTATCAAACTGTTCTTTCTATTTTCTAGGTTATCTTTCAAGTGTACTAATAAATCCTTCGGCGGTAAGGAATCAAATGCTAGAGAATTCATTTCTAATAGATACTGTTATTAAAAAATTCGATACCAGAGTCCCAGTTATTCCTCTTATTGGATCATTATCTAAAGCTAAATTTTGTACCGTATCGGGGCATCCTATTAGTAAGCCGATCTGGACCAATTTATCAGATTGCGATATTATTGATCGATTTGGTCGGATATGTAGAAATCTTTCTCATTATCACAGTGGATCCTCAAAAAAAACAGAGTTTGTATCGAATAAAGTATATACTTCGATTTTCGTGTGCTASAACWTTGGCTCGTAAACATAAAAGTATGGTACGCGCTTTTTTGCAAAGATTAGGTTCGGGATTATTAGAAGAATTCTTTACGGAAGAAGAACAAGTTGTTTCTTTGATCTTCCCAAAAACAACTTCTTTTTCTTTACATGAATCACATATAGAACGTATTTGGTATTTGGATATTATCCGTATCAATGACCTGGTTAATTATTCATAATGGGTTTGGTGACGTGATGAGACTTATGAATAGAATAGAAATGATCTATAAATGATCAAGAGAGAAAAAAATTCATGAATTTTCATTCTGAAATGCTCATTGCAGTAGTGTAGTGGTTGAATCAACTGAGTAGCCAAAATTATTATACTTTC
>90967888; Marojejya insignis chloroplast matK pseudogene (partial), and trnK gene (partial), intron, specimen voucher Baker 1016 (K)
GACCATATTGCACTATGTATCATTTGATAACCCCAAAAATGAAATGGGTCCTGCCTCTGGTTCAAGTAGAAATGTAAATGGAAGAATTACAAGGATATTTAGAAAAAGATAGATCTCGGCAACAACACTTTCTATATCCGCTTCTCTTTAAGGAGTATATTTACACATTTGCTCATGATCGTGGTTTAAATGGTTCGATTTTTTACGAATCCACGGAAATTTTTGGTTATGACAATAAATCTAGTTCAGTACTCGTGAAACGTTCAATTATTCGAATGTATCAACAGAATTATTTGATTTATTCGGTTAACGATTCTAACCAAAATCGATTCGTTGGGCACAACAATTATTTTTATTTTCATTTTTATTCTCAGATGATATTGGAAGGTTTTGCAGTCATTGTGGAAATTCCATTCTTGCTGCGATTAGTATCTTCCCTCGAAGAAAAAAAAATACCAAAATCTCAGAATTTGAATTTACGATCTATTCATTCAATATTTCCCTTTTTGGAGGACAAATTATCGCATTTAAATTATGTGTCAGATATACTAATACCTTATCCCATCCATCTGAAAATCTTGGTTCAAATCCTTCAATGCTGGATCCAAGATGTTCCTTCTTTACATTTATTGCGATTCTTTCTTCACGAATATCATAATTGGAATAGTCTTATTACTCCGAATAATTCTATTTTTTTTTTTCAAAAGAAAATAAAAGACTATTTCGGTTCCCATATAATTCTTATGTATCTGAATGCGAATTTGTATTAGTTTTTCTTCGTAAACAATCTTCTTATTTACGATTAACATCTTCTGGAGCTTTTCTTGAGCGAACACATTTCTATGGAAAAATAGAACATCTTATAGTAGTGCGCCGTAATTATTTTCAGAAGACCCTATGGTTCTTCAAGGATCCCTTCATGCATTATGTTCGATATCAAGGAAAAGCAATTCTGGTTTCAAAGGGGACTCATCTTCTGATGAAGAAATGGAAATGTCACCTTGTCAATTTCTGGCAATATTATTTTCATTTTTGGTCTCAACCGTACAGGATCCATATAAACCAATTATCAAGCTGTTCTTTCTATTTTTTAGGTTATCTTTCAAGTGTACTAATAAATCCTTCGGCGGTAAGGAATCAAATGCTAGAGAATTCATTTCTAATAGATACTGTTATTAAAAAATTCGATACCAGAGTCCCAGTTATTCCTCTTATTGGATCATTGTCTAAAGCTAAATTTTGTACTGTATCGGGGCATCCCATTAGTAAGCCGATCTGGACCAATTTATCAGATTGCGATATTATTGATCGATTTGGTCGGATATGTAGAAATCTTTCTCATTATCACAGTGGATCCTCAAAAAAACAGAGTTTGTATCGAATAAAGTATANNNNNNNNNNNNNNNNNNNNNNNNNNNNNNNTCGTAAACATAAAAGTATGGTACGCGCTTTTTTGCAAAGATTAGGTTCGGGATTATTAGAAGAATTCTTTACGGAAGAAGAACAAGTTGTTTCTTTGATCTTCCCAAAAACAACTTCTTTTTCTTTACATGAATCACATATAGAACGTATTTGGTATTTGGATATTATCCGTATCAATGACCTGGTGAATTATTCATAATGGGTTTGGTGACGTGATGAGACTTATGAATAGAAATGATCTATAAATGATCAAGAGAGAAAAAAATTCATGAATTTTCATTCTGAAATGCTCATTGCAGTAGTGGAGTGGTTGAATCAACTGAGTAGTCAAAAATATTATACTTTCTTCTCGGGACCCAAGTTTTATATTATACATAGGTAAAGTC
>354696392; Maxburretia rupicola voucher FTG DNA Bank 853 maturase K (matK) gene, complete cds; chloroplast
AAATGTAAATGGAAGAATTACAAGGATATTTAGAAAGAGATAGATCTCTGCAACAACACTTTCTATATCCGCTTCTCTTTAAGGAGTATATTTACACATTTCTTCATGATCGTGGTTTAAATGGTTCGATTTTTTATGAATCCACGGAAATTTTTGGTTATGACAATAAATCTAGTTCAGTACTTGTGAAACGTTCAATTATTCGAATGTATCAACAGAATTATTTGATTTATTCGGTTAATGATTCTAACCAAAATCGATTCGTTGGGCACAACAATTATTTTTATTTTCATTTTTATTCTCAGATGATATTGGAAGGTTTTGCAGTCATTGTGGAAATTCCATTCTTGCTGCGATTGGTATCTTCCCTCGAAGAAAAAAAAATACCAAAATCTCAGAATTTTAATTTACGATCTATTCATTCAATATTTCCCTTTTTGGAGGACAAATTATCGCATTTAAATTATGTGTCAGATATACTAATACCTTATCCCATCCATCTGAAAATCTTGGTTCAAATCCTTCAATTCTGGATCCAAGATGTTCCTTCTTTACATTTATTGCGATTCTTTCTTCACGAATATCATAATTGGAATAGTCTTATTACTCCGAATAATTCTATTTTTCTTTTGAAAAAAGAAAATAAAAGACTATTTCGGTTCCCATATAATTCTTATGTATCTGAATGCGAATTTGTATTAGTTTTTCTTCGTAAACAATCTTCTTATTTACGATTAACATCTTCTGGAGCTTTTCTTGAGCGAACGCATTTCTATGGAAAAATAGAATATTGTATAGTAGTGCGCCGTAATTATTTTCAGAGGACCCTATGGTTTTTCAAGGATCCCTTCATGCATTATGTTCGATATCAAGGAAAAGCAATTCTGGTTTCAAAGGGGACTCATCTTCTGATGAAGAAATGGAAATGTCACCTTGTCAATTTCTGGCAATATTATTTTCACTTTTGGTCTCAACCGTACAGGATTCATATAAACCAATTATCAAACTGTTCTTTCTATTTTCTAGGTTATCTTTCAAGTGTACTAATAAATCCTTCGGCGGTAAGGAATCAAATGCTAGAGAATTCATTTCTAATAGATACTCTTATTAAAAAATTCGATACCAGAGTCCCAGTTATTCCTCTTATTAGATCATTGTCTAAAGCTAAATTTTGTACCGTATCGGGGCATCCTATTAGTAAGCCGATCTGGACCGATTTATCAGATTGCGATATTATTGATCGATTTGGTCGGATATGTAGAAATCTTTCTCATTATCACAGTGGATCCTCAAAAAAACAGAGTTTGTATCGAATAAAGTATATACTTCGATTTTCGTGTGCTAGAACTTTGGCTCGTAAACATAAAAGTATGGTACGCGCTTTTTTGCAAAGATTAGGTTCGGGATTATTAGAAGAATTTTTTATAGAAGAAGAAGAAKTTGTTTTTGGGAAGATCAAAGAAACAACTTCTTTTTCTTTACATGAATCACATATAGAACGTATTTGGTATTTGGATATTATCCGTATCAATGACCTGGTGAATTATTCATAATTGGTTTGTTGACGTGATGAGACTTATGAATAGAATAGAAATGATCTATAAATGATCAAGAGAGAAAAAAATTCATGAATTTTCATTCTGAAATGCTCATTGCAGTAGTGTAGTGCTTGAATCAA
>90967781; Pholidocarpus macrocarpus chloroplast matK pseudogene (partial), and trnK gene (partial), intron, specimen voucher B. Chee 47332 (KEP)
GACCATATTGCACTATGTATCATTTGATAACCCAAAAAATGAAATAGGTCCCGCCTCTGGTTCAAGTAGAAATGTAAATGGAAGAATTACAAGGATATTTAGAAAGAGATAGATCTCTGCAACAACACTTTCTATATCCGCTTCTCTTTAAGGAGTATATTTACACATTTCTTCATGATCGTGGTTTAAATGGTTCGATTTTTTACGAATCCACGGAAATTTTTGGTTATGACAATAAATCTAGTTCAGTACTTGTGAAACGTTCAATTATTCGAATGTATCAACAGAATTATTTGATTTATTCGGTTAATGATTCTAACCAAAATCGATTCGTTGGGCACAACAATTATTTTTATTTTCATTTTTATTCTCAGATGATATTGGAAGGTTTTGCAGTCATTGTGGAAATTCCATTCTTGCTGCGATTGGTATCTTCCCTCGAAGAAAAAAAAATACCAAAATCTCAGAATTTGAATTTACGATCTATTCATTCAATATTTCCCTTTTTGGAGGACAAATTATCGCATTTAAATTATGTGTCAGATATACTAATACCTTATCCCATCCATCTGAAAATCTTGGTTCAAATCCTTCAATTCTGGATCCAAGATGTTCCTTCTTTACATTTATTGCGATTCTTTCTTTACGAATATCATAATTGGAATAGTCTTATTACTCCGAATAATTCTATTTTTCTTTTTTCAAAAGAAAATAAAAGACTATTTCGGTTCCCATATAATTCTTATGTATCTGAATGCGAATTTGTATTAGTTTTTCTTCGTAAACAATCTTATTATTTACGATTAACATCTTCTGGAGCTTTTCTTGAGCGAACACATTTCTATGGAAAAATAGAATATCGTATAGTAGTGCGCCGTAATTATTTTCAGAAGACCCTATGGTTTTTCAAGGATCCCCTCATGCATTATGTTCGATATCAAGGAAAAGCAATTCTGGTTTCAAAGGGGACTCATCTTCTGATGAAGAAATGGAAATGTCACCTTGTCAATTTCTGGCAATATTATTTTCACTTTTGGTCTAAACCGTACAGGATTCATATAAACCAATTATCAAACTGTTCTTTCTATTTTCTAGGTTATCTTTCAAGTGTACTAATAAATCCTTCGGCGGTAAGGAATCAAATGCTAGAGAATTCATTTCTAATAGATACTGTTATTAAAAAATTCGATACCAGAGTCCCAGTTATTCCTCTTATTAGATCATTGTCTAAAGCTAAATTTTGTACCGTATCGGGGCATCCTATTAGTAAGCCGATCTGGACCGATTTATCAGATTGCGATATTATTGATCGATTTGGTCGGATATGTAGAAATCTTTCTCATTATCACAGTGGATCCTCAAAAAAACAGAGTTTGTATCGAAAAAAGTATATACTTCGATTTTCGTGTACTAGAACTTTGGTTCGTAAACATAAAAGTATGGTACGCGCTTTTTTGCAAAGATTAGGTTCGGGATTATTAGAAGAATTTTTTATGGAAGAAGAACAAGTTGTTTCTTTGATCTTCCCAAAAACAACTTCTTTTTCTTTACATGAATCACATATAGAACGTATTTGGTATTTGGATATTATCCGTATCAATGACCTGGTGAATTATTCATAATTGGTTTGTTGACGTGATGAGACTTATGAATAGAATAGAAATGATCTATAAATGATCAAGAGAGAAAAAAATTCATGAATTTTCATTCTGAAATGCTCATTGCAGTAGTGTAGTGGTTGAATCAACTGAGTAGTCAAAATTATTATACTTTCTTCTCGGGACCCAAGTTTTATATTATACATAGGTAAAGTC
>90967751; Salacca ramosiana chloroplast matK pseudogene (partial), and trnK gene (partial), intron, specimen voucher 1979-4409 (K)
GACCATATTGCACTATGTATCATTTGATAACCCCCAAAATGGGTCCTGCCTCTGGTTCAATTAGAAATGTAAATGGAAGAATTACAAGGATATTTAGAAAAAGATATATCTCGGCAACAACACTTCCTATATCCGCTTCTCTTTAAGGAGTATATTTACACATTTGTTCATGATCGTGGTTTAAATGGTTCGATTTTTTACGAATCCGCGGAAATTTTGGGTTATGACAATAAATCTAGTTCAGTACTTGTGAAACGTTTAATTATTCGAATGTATCAACAGAATTATTTGATTTATTCGGTTAATGATTCTAACCAAAATCGATTCGTTGGGTACAACAATCATTTTTATTTTCATTTTTATTCTCAGATAATATTGGAAGGTTTTGCAGTCATTGTGGAAATTCCATTCTTGCTGCGATTAGTATCTTCCCTCGAAGAGAAAATACCAAAATCTAAGAATTTGAATTTACGATCTATTCATTCAATATTTCCCATTTTAGAGGACAAATTATCGCATTTAAATTATGTGTCAGATATACTAATACCTTATCCCATCCATCTGGAAATCTTGGTTCAAATCCTTCAATGCTGGATCCAAGATGTTCCCTCTTTACATTTATTGCGATTCTTTCTTCACGAATATCATAATTGGAATAGTCTTATTACTCCGAATAATTCTATTTTTCTTTTTTTTTTTGAAAAAGAAAATAAAAGACTATTTCGGTTCCTATATAATTCTTATGTATCTGAATGCGAATTTGTATTAGTTTTTCTTCGTAAACAATCTTCTTATTTACGATTAACATCTTCTGGAGCTTTTCTTGAGCGAACACATTTCTATGGAAAAATAGAACATCTTATAGTAGTGCGCCATAATTATTTTCAGAGGACCCTATGGTTTTTCAAGGATCCCTTCATGCATTATGTTCGATATCAAGGAAAAGCAATTCTGGTTTCAAAGGGGACTCATCTTCTGATGAAGAAATGGAAATGTCACCTTGTCAATTTCTGGCAATATTATTTTCACTTTTGGTCTCAACCGTACAGGATTCATATAAACCAATTATCAAACTGTTCTTTCTATTTTCTAGGTTATCTTTCAAGTGTACTAATAAATCCTTCGGCGGTAAGGAATCAAATGCTAGAGAATTCATTTCTAATAGATACTGTTATTAAAAAATTCGATACCAGAGTCCCAGTTATTCCTCTTATTAGATCATTGTCTAAAGCTAAATTTTGTACCGTATCGGGGCATCCTATTAGTAAGCCGATCTGGACCGATTTATCAGATTGCGATATTATTGATCGATTTGGTCGGATATGTAGAAATCTTTCTCATTATCACAGTGGATCCTCAAAAAAACAGAGTTTGTATCGAATAAAGTATATACTTCGACTTTCGTGTGCTAGAACTTTGGCTCGTAAACATAAAAGTACGGCACGCGATTTTTTGCAAAGATTAGGCTCGGGATTATTAGAAGAATTCTTTACGGAAGAAGAACAAGTTGTTTATTTGATCTTCTCCAAAACAACCTCTTTTTCTTTTTCTTTACATGGATCACATAGAGAACGTATTTGGTATTTGGATATTATCCGTATCAATGACCTGGTGAATCATTCATAATTGGTTTGGTGACGTGATGAGACTTATAAATAGAATAGAAATGATCTATAAATGATCAAGAGAGAAAAAAAATTCATGAATTTTCATTCTGAAATGCTCATTGTAGTAGTGTAGTGGTTGAATCAACCGAGTAGTCAAAATTCTTATACTTTCTTCTCGGGATGTAAGTTTTATATTATACATAGGTAAAGTC
>90967921; Rhopaloblaste augusta chloroplast matK pseudogene (partial), and trnK gene (partial), intron, specimen voucher C. E. Lewis 99-044 (FTG)
GACCATATTGCACTATGTATCATTTGATAACCCCAAAAATGAAATGGGTCCTGCCTCTGGTTCAAGTAGAAATGTAAATGGAAGAATTACAAGGATATTTAGAAAAAGATAGATCTCGGCAACAACACTTTCTATATCCGCTTCTCTTTAAGGAGTATATTTACACATTTGCTCATGATCGTGGTTTAAATGGTTCGATTTTTTACGAATCCACGGAAATTTTTGGTTATGACAATAAATCTAGTTCAGTACTTGTGAAACGTTCAATTATTCGAATGTATCAACAGAATTATTTGATTTATTCGGTTAACGATTCTAACCAAAATCGATTCGTTGGGTACAACAATTATTTTTATTTTCATTTTTATTCTCAGATGATATTGGAAGGTTTTGCAGTCATTGTGGAAATTCCATTCTTGCTGCGATTAGTATCTTCCCTCGAAGAAAAAAAAATACCAAAATCTCATAATTTGAATTTACGATCTATTCATTCAATATTTCCCTTTTTGGAGGACAAATTATCGCATTTAAATTATGTGTCAGATATACTAATACCTTATCCCATCCATCTGAAAATCTTGGTTCAAATCCTTCAATGCTGGATCCAAGATGTTCCTTCTTTACATTTATTGCGATTCTTTCTTCACGAATATCATAATTGGAATAGTCTTATTACTCCGAATAATTCTATTTTTTTTTTTTCAAAAGAAAATAAAAGACTATTTCGGTTCCCATATAATTCTTATGTATCTGAATGCGAATTTGTATTAGTTTTTCTTCGTAAACAATCTTCTTATTTACGATTAACATCTTCTGGAGCTTTTCTTGAGCGAACACATTTCTATGGAAAAATAGAACATCTTATAGTAGTGCGCCGTAATTATTTTCAGAAGACCCTATGGTTCTTTAAGGATCCCTTCATGCATTATGTTCGATATCAAGGAAAAGCAATTCTGGTTTCAAAGGGGACTCATCTTCTGATGAAGAAATGGAAATGTCACCTTGTCAATTTCTGGCAATATTATTTTCATTTTTGGTCTCAACCGTACAGGATCCATATAAACCAATTATCAAGCTGTTCTTTCTATTTTTTAGGTTATCTTTCAAGTGTACTAATAAATCCTTCGGCGGTAAGGAATCAAATGCTAGAGAATTTATTTCTAATAGATACTGTTATTAAAAAATTCGATACCAGAGTCCCAGTTATTCCTCTTATTGGATCATTGTCTAAAGCTAAATTTTGTACCGTATCGGGGCATCCTATTAGTAAGCCGATCTGGACCAATTTATCAGATTGCGATATTATTGATCGATTTGGTCGGATATGTAGAAATCTTTCTCATTATCACAGTGGATCCTCAAAAAAACAGAGTTTGTATCGAATAAAGTATATACTTCGATTTTCGTGTGCTAGAACTTTGGCTCGTAAACATAAAAGTATGGTACGCGCTTTTTTGCAAAGATTAGGTTCGGGATTATTAGAAGAATTCTTTACGGAAGAAGAACAAGTTGTTTCTTTGATCTTCCCAAAAACAACTTCTTTTTCTTTACATGAATCACATATAGAACGTATTTGGTATTTGGATATTATCCGTATCAATGACCTGGTGAATTATTCATAATGGGTTTGGTGACGTGATGAGACTTATGAATAGAAATGATCTATAAATGATAATGATCAAGAGAGAAAAAAATTCATGAATTTTCATTCTGAAATGCTCATTGCAGTAGTGTAGTGGTTGAATCAACTGAGTAGTCAAAATTATTATACTTTCTTCTCTGGACCCAAGTTTTATATTATACATAGGTAAAGTC
>90967808; Borassus flabellifer chloroplast matK pseudogene (partial), and trnK gene (partial), intron, specimen voucher Wilkin, Suddee & Thapyai 1160 (K)
GACCATATTGCACTATGTATCATTTGATAACCTAAAAAATGAAATAGGTCCCGCCTCTGGTTCAAGTAGAAATGTAAATGGAAGAATTACAAGGATATTTAGAAAAAGATAGATCTTGGCAACAACACTTTCTATATCCGCTTCTCTTTAAGGAGTATTTTTACCCATTTGCTCATGATCGTGGTTTAAATGGTTCGATTTTTTACGAATCCACGGAAATTTTTGGTTATGACAATAAATCTAGTTCATTACTTGTGAAACGCTCAATTATTCGAATGTATCAACAGAATTATTTGATTTATTCGGTTAATGATTCTAACCAAAATCGATTCGTTGGGCACAACAATTTTTTTTATTTTCATTTTTATTCTCAGATGATATTGGAAGGTTTTGCAGTTATTGTGGAAATTCCATTCTTGCTGCGATTAGTATCCTCCCTCGAAGAAAAAAAAATACCAAAATCTCAGAATTTGAATTTACGATCTATTCATTCAATATTTCCCTTTTTGGAGGACAAATTATCGCATTTAAATTATGTGTCAGATATACTAATACCTTATCCCATCCATCTGAAAATCTTGGTTCAAATCCTTCAATTCTGGATCCGAGATGTTCCTTCTTTACATTTATTGCGATTCTTTCTTCACGAATATCATAATTGGAATAGTCTTATTACTCCGAATAATTCTATTTTTCTTTTTTCAAAAGAAAATAAAAGACTATTTCGGTTCCCATATAATTCTTATGTATCTGAATGCGAATTTGTATTAGCTTTTCTTCGTAAACAATCTTCTTATTTACGATTAACATCTTCTGGAGCTTTTCTTGAGCGAACACATTTCTATGGAAAAATAGAACATCTTGTAGTAGTAGTAGTGCGCCGTAATTATTTTCAGAAGACCCTATGGTTCTTCAAGGATCCCTTCATGCATTATGTTCGATATCAAGGAAAAGCAATTCTGGTTTCAAAGGGGACTCATCTTCTGATGAAGAAATGGAAATGTCGCCTTGTCAATTTCTGGCAATATTATTTTCACTTTTGGTCTCAACCGTACAGGATCCAGATAAACCAATTATCAAACTGTTCTTTCTATTTTCTAGGTTATCTTTCAAGTGTACTAATAAATCTTTCGGCGGTAAGGAATCAAATGCTAGAGAATTCATTTCTAATAGATACTGTTTTTAAAAAATTCGATACCAGAGTCCCAGTCATTCCTCTTATTGGATCATTGTCTAAAGCGAAATTTTGTACCGTATCGGGGCATCCTATTAGTAAGCCGATCTGGACCGATTTATCAGATTGCGATATTATTGATCGATTTGGTCGGATATGTAGAAATCTTTCTCATTATCATAGTGGATCCTCAAAAAAACAAAGTTTGTATCGAATAAAGTATATACTTCGATTTTCGTGTGCTAAAACTTTGGCTCGTAAACATAAAAGTACGGTACGCGCTTTTTTGCAAAGATTAGGTTCGGGATTATTAGAAGAATTTTTTATGGAAGAAGAACAAGTTGTTTCTTTGATCTTCCCAAAACCAACTTCTTTTTCTTTACATGAATCACATATAGAACGTATTTGGTATTTGGATATTATCCGTATCAGTGACCTGGTGAATTATTCATAATTGGTTTGGTGATGTGATGAGACTTATGAATAGAATAGAAATGATCTATAAATGATCAAGAGAGAAAAAAATTCATGAATTTTCATTCTGAAATGCTCATTGCAGTAGTGTAGTGGTTGAATCAACTGAGTAGTCAAAATTTTTATACTTTCTTCTCGGGACCCAAGTTTTATATTATACATAGGTAAAGTC
>90967753; Pigafetta elata chloroplast matK pseudogene (partial), and trnK gene (partial), intron, specimen voucher Baker 508 (K)
GACCATATTGCACTATGTATCATTTGATAACCCCCAAAATGGGTCCTGCCTCTGGTTCAATTAGAAATGTAAATGGAAGAATTACAAGGATATTTAGAAAAAGATATATCTCGGCAACAACACTTCCTATATCCGCTTCTCTTTAAGGAGTATATTTACACATTTGTTCATGATCGTGGTTTAAATGGTTCGATTTTTTACGAATCCGCGGAAATTTTGGGTTATGACAATAAATCTAGTTCAGTACTTGTGAAACGTTTAATTATTCGAATGTATCAACAGAATTATTTGATTTATTCGGTTAATGATTCTAACCAAAATCGATTCGTTGGGTACAACAATCATTTTTATTTTCATTTTTATTCTCAGATAATATTGGAAGGTTTTGCAGTCATTGTGGAAATTCCATTCTTGCTGCGATTAGTATCTTCCCTCGAAGATAAAATACCAAAATCTAAGAATTTGAATTTACGATCTATTCATTCAATATTTCCCTTTTTAGAGGACAAATTATCGCATTTAAATTATGTGTCAGATATACTAATACCTTATCCCATCCATCTGGAAATCTTGGTTCAAATCCTTCAATGCTGGATCCAAGATGTTCCCTCTTTACATTTATTGCGATTCTTTCTTCACGAATATCATAATTGGAATAGTCTTATTACTCCGAATAATTCTATTTTTTTTTTATTTTTTGAAAAAGAAAATAAAAGACTATTTCGGTTCCTATATAATTCTTATGTATCTGAATGCGAATTTGTATTAGTTTTTCTTCGTAAACAATCTTCTTATTTACGATTAACATCTTCTGGAGCTTTTCTTGAGCGAACACATTTCTATGGAAAAATAGAACATCTTATAGTAGTGCACCATAATTATTTTCAGAGGACCCTATGGTCCTTCAAGGATCCTTTCATGCATTATGTTCGATATCAAGGAAAAGCAATTCTGGTTTCAAAGGGGGCTCATCTTCTGATGAAGAAATGGAAATGTCACCTTGTCAATTTCTGGCAATATCATTTTCACTTTTGGTCTCAACCGTACAGGATCCATATAGACCAATTATCAAACTGTTCTTTCTATTTTCTAGGTTATCTTTCAAGTGTATTAATAAATCTTTCGACGGTAAGGAATCAAATGCTAGAGAATTCATTTCTAATGGATACTGTTACTAAAAAATTCGATACCAGAGTCCCAGTTATTCCTCTTATTGAATCATTGTCTAAAGCTAAATTTTGTACCGTATCGGGGCACCCTATTAGTAAGCCGATCTGGACCGATTTATCAGATTGCGATATTATTGATCGATTTGGTCGGATATGTAGAAATCTTTCTCATTATCACAGTGGATCCTCAAAAAAACAGAGTTTGTATCGAATAAAGTATATACTTCGACTTTCGTGTGCTAGAACTTTGGCTCGTAAACATAAAAGTACGGCACGCGCTTTTTTGCAAAGATTAGGCTCGGGATTATTAGAAGAATTCTTTACGGAAGAAGAACAAGTTGTTTATTTGATCTTCCCCAAAACAACCTCTTTTTCTTTACATGGATCACATAGAGAACGTATTTGGTATTTGGATATTATCCGTATCAATGACCTGGTGAATCATTCATAATTGGTTTGGTGACGTGATGAGACTTATAAATAGAATAGAAATGATCTATAAATGATCAAGAGAGAAAAAAAATTCATGAATTTTCATTCTGAAATGCTCATTGTAGTAGTGTAGTGGTTGAATCAACCGAGTAGTCAAAATTATTATACTTTCTTCTCGGGATGTAAGTTTTATATTATACATAGGTAAAGTC
>90967759; Schippia concolor chloroplast matK pseudogene (partial), and trnK gene (partial), intron, specimen voucher Baker 995 (FTG)
GACCATATTGCACTATGTATCATTTGATAACCCCAAAAATGAAATAGGTCCCACCTCTGGTTCAAGTAGAAATGGAAATGGAAGAATTACAAGGATATTTAGAAAAAGATAGATCTCGGCAACAACACTTTCTATATCCGCTTCTCTTTAAGGAGTATATTTACACATTTGCTCATGATCGTGGTTTAAATGGTTCGATTTTTTACGAATCCACGGAAATTTTTGGTTATGACAATAAATCTAGTTCAGTACTTGTGAAACGTTCAATTATTCGAATGTATCAACAGAATTATTTGATTTATTCGGTTAATGATTCTAACCAAAATCGATTCGTTGGGCACAACAATTATTTTTATTTTCATTTTTATTCTCAGATGATATTGGAAGGTTTTGCAGTCATTGTGGAAATTCCATTCTTGCTGCGATTAGTATCTTCCCTCGAAGAAAAAAAAATACCAAAATCTCAAAATTTGAATTTACGATCTATTCATTCAATATTTCCCTTTTTGGAGGACAAATTATCGCATTTAAATTATGTGTCAGATATACTAATACCTTATCCCATACATCTGAAAATCTTGGTTCAAATCCTTCAATTCTGGATCCAAGATGTTCCTTCTTTACATTTATTGCGATTCTTTCTTCACGAATATCATAATTGGAATAGTCTTATTACTCCGAATAATTCTATTTTTCCTTTTTTACTTTTTTCAAAAGAAAATAAAAGACTATTTCGGTTCCCATATAATTCTTATGTATCTGAATGCGAATTTTTATTAGTTTTTCTTCGTAAACAATCTTCTTATTTACGATTAACATTTTCTGGAGCTTTTCTTGAGCGAACACATTTTTATGGAAAAATAGAACATCTTATAGTAGTGCGCCGTAATTATTTTCAGAAGACCCTATGGTTCTTCAAGGATCCCTTCATGCATTATGTTCGATATCAAGGAAAAGCAATTCTGGTTTCAAAGGGGACTCATCTTCTGATGAAGAAATGGAAATGTCACCTTGTCAATTTCTGGCAATATTATTTTCACTTTTGGTCTCAACCGTACAGGATCCATATAAAGCAATTATCAAACTGTTCTTTCTATTTTTTAGGTTATCTTTCAAGTGTACTAATAAATCCTTTGGCGGTAAGGAATCAAATGCTAGAGAATTCATTTCTAATAGATACTCTTATTAAAAAATTCGATACCAGAGTCCCAGTTATTCCTCTTATTGGATCATTGTCTAAAGCTAAATTTTGTACCGTATCGGGGCATCCTATTAGTAAGCCCATCTGGACCGATTTATCAGATTGCGATATTATTGATCGATTTGGTCGGATATGTAGAAATCTTTCTCATTATCACAGTGGATCCTCAAAAAAACAGAGTTTGTATCGAATAAAGTATATACTTCGATTTTCGTGTGCTAGAACTTTGGCTCGTAAACATAAAAGTACGGTACGCGCTTTTTTGCAAAGATTAGGTTCAGGATTATTAGAAGAATTTTTTATGGAAGAAGAAGAAGTTGTTTCTTTGATCTTCCCAAAAACAACTTCTTTTTCTTTACATGAATCACATATAGAACGTATTTGGTATTTGGATATTATCCGTATCAATGACCTGGTGAATTATTCATAATTGGTTTGGTGACGTGATGAGACTTATGAATAGAAAATAGAATAGAAATGATCTATAAATGATCAAGAGAGAAAAAAATTCATGAATTTTCATTCTGAAATGCTCATTGCAGTAGTGTAGTGGTTGAATCAACTGAGTAGTCAAAATTATTATACTTTCTTCTCGGGACCCAAGTTTTATATTATACATAGGTAAAGTC
>90967749; Mauritia flexuosa chloroplast matK pseudogene (partial), and trnK gene (partial), intron, specimen voucher Ely et al. 17 (K)
GACCATATTGCACTATGTATCATTTGATGACCCAAGAAATGGGTCCTGCCTCTGGTTCAATTAGAAATGTAAATGGAAGAATTACAAGGATATTTAGAAAAAGATATATCTCGGCAACAACACTTCCTATATCCGCTTCTCTTTAAGGAGTATATTTACACATTTGTTCATGATCGTGGTTTAAATGGTTCGATTTTTTACGAATCCGTGGAAATTTTGGGTTATGACAATAAATCTAGTTTAGTACTTGTGAAACGTTTAATTATTCGAATGTATCAACAGAATTATTTGATTTATTCGGTTAATGATTCTAACCAAAATCGATTCGTTGGGTACTATTTTTATTTTCATTTTTATTCTCAGATAATATTGGAAGGTTTTGCAGTCATTGTGGAAATTCCATTCTTGCTGCGATTAGTATCTTCCCTCGAAGAAAAAATACCAAAATCTCAGAATTTGAATTTACGATCTATTCATTCAATATTTCCCTTTTTAGAGGACAAATTATCGCATTTAAATTATGTGTCAGATATACTAATACCTTATCCCATCCATCTGGAAATCTTGGTTCAAATCCTTCAATGCTGGATCCAAGATGTTCCCTCTTTACATTTATTGCGATTCTTTCTTCACGAATATCATAATTGGAATAGTCTTATTACTCCGAATAATTCTATTTTTTTTTTTTCAAAAGAAAATAAAAGACTATTTCGGTTCCTATATAATTCTTATGTATCTGAATGCGAATTTGTATTAGTTTTTCTTCGTAAACACTCTTCTTATTTACGATTAACATCTTCTGGAGCTTTTCTTGAGCGAACACATTTCTATGGAAAAATAGAACATCTTATAGTAGTGCGCCATAATTATTTTCAGAGGACCCTATGGTTCTTCAAGGATCCTTTCATGCATTATGTTCGATATCAAGGAAAAGCAATTCTGGTTTCAAAGGGGGCTCATCTTCTGATGAAGAAATGGAAATGTCACCTTGTCAATTTCTGGCAATATTATTTTAACTTTTGGTCTCAACCGTACAGGATCCATATAGACCAATTATCAAACTGTTCTTTCTATTTTTTAGGTTATCTTTCAAGTGTATTAATAAATCTTTCGACGGTAAGGAATCAAATGCTAGAGAATTCATTTCTAATGGATACTGTTACTAAAAAATTCGATACCAGAGTCCCAGTTATTCCTCTTATTGAATCATTGTCTAAAGCTAAATTTTGTACCGTATCGGGGCACCCTATTAGTAAGCCGATCTGGACCGATTTATCAGATTGCGATATTATTGATCGATTTGGTCGGATATGTAGAAATCTTTCTCATTATCACAGTGGATCCTCAAAAAAACAGAGTTTGTATCGAATAAAGTATATACTTCGACTTTCGTGTGCTAGAACTTTGGCTCGTAAACATAAAAGTACGGCACGCGCTTTTTTGCAAAGATTAGGCTCGGGATTATTAGAAGAATTCTTTACGGAAGAAGAACAAGTTGTTTATTTGATCTTCCCCAAAACAACCTCTTTTTCTTTACATGGATCACATAGAGAACGTATTTGGTATTTGGATATTATCCGTATCAATGACCTGGTGAATCATTCATAATTGGTTTGGTGACGTGATGAGACTTATAAATAGAATAGAAATGATCTATAAATGATCAAGAGAGAAAAAAATTCATGAATTTTCATTCTGAAATGCTCATTGTAGTAGTGTAGTGGTTGAATCAACCGAGTAGTCAAAATTATTATACTTTCTTCTCGGGATGTAAGTTTTATATTATACATAGGGAAAGTC
>90967812; Juania australis chloroplast matK pseudogene (partial), and trnK gene (partial), intron, specimen voucher P. Trenel 4 (AAU)
GACCATATTGCACTATGTATCATTTGATAACCCCAAAAATGAAATGGGTCCTGCCTCTGGTTCAAGTAGAAATGTAAATGGAAGAATTACAAGGATATTTAGAAAAAGATAGATCTCGGCAACAACACTTTCTATATCCGCTTCTCTTTAAGGAGTATATTTACACATTTGCTCATGATCGTGGTTTAAATGGTTCGATTTTTTACGAATCCACGGAAATTTTTTGTTATGACAAAAAATCTAGTTCAGTACTTGTGAAACGTTCAATTATTCGAATGTATCAACAGAATTATTTGATTTATTCGGTTAATGATTCTAACCAAAATCGATTCGTTGGGCACAACAATTTTTTTTATTTTCATTTTTATTCTCAGATGATATTGGAAGGTTTTGCAGTCATTGTGGAAATTCCATTCTTGCTGCGATTAGTATCTTCCCTCGAAGAAAAAAAAATACCAAAATCTCAGAATTTGAATTTACGATCTATTCATTCAATATTTCCCTTTTTGGAGGACAAATTATCGCATTTAAATTATGTGTCAGATATACTAATACCTTATCCCATCCATCTGAAAATCTTGGTTCAAATCCTTCAATGCTGGATCCAAGATGTTCCTTCTTTACATTTATTGCGATTCTTTCTTCACGAATATCATAATTGGAATAGTCTTATTACTCCGAATAATTCTATTTTTTTTTTTTCAAAAGAAAATAAAAGACTATTTCGGTTCCCATATAATTCTTATGTATCTGAATGCGAATTTGTATTAGTTTTTCTTCGTAAACAATCTTCTTATTTACGATTAACATCTTCTGGAGCTTTTCTTGAGCGAACACATTTCTATGGAAAAATAGAACATCTTATAGTAGTGCGCCGTAATTATTTTCAGAAGACCCTATGGTTCTTCAAGGATCCCTTCATGCATTATGTTCGATATCAAGGAAAAGCAATTCTGGTCTCAAAGGGGACTCATCTTCTGATGAAGAAATGGAAATGTCACCTTGTCAATTTCTGGCAATATTTTTTTCACTTTTGGTCTCAACCGTACAGGATCCATATAAACCAATTATCAAACTGTTCTTTCTATTTTCTAGGTTATCTTTCAAGTGTACTAATAAATCCTTCGGCGGTAAGGAATCAAATGCTAGAGAATTCATTTCTAATAGATACTGTTATTAAAAAATTCGATACCAGAGTCCCAGTTATTCCTCTTATTGGATCATTGTCTAAAGCTAAATTTTGTACCGTATCGGGGCATCCTATTAGTAAGCCGATCTGGACCAATTTATCAGATTGCGATATTATTGATCGATTTGGTCGGATATGTAGAAATCTTTCTCATTATCACAGTGGATCCTCAAAAAAACAGAGTTTGTATCGAATAAAGTATATACTTCGATTTTCGTGTGCTAGAACTTTGGCTCGTAAACATAAAAGTATGGTACGCGCTTTTTTGCAAAGATTAGGTTCGGGATTATTAGAAGAATTCTTTACGGAAGAAGAACAAGTTGTTTCTTCGATCTTCCCAAAAACTACTTGTTTTTCTTTACATGAATCACATATAGAACGTGTTTGGTATTTGGATATTATCCGTATCAATGACCTGGTGAATTATTCATAATGGGTTTGGTGACGTGATGATACTTATGAATAGAATGGAAATGATCTATAAATGATCAAGAGAGAAAAAAATTCATGAATTTTCATTCTGAAATGCTCATTGCAGTAGTGTAGTGGTTGAATCAACTGAGTAGCCAAAATTATTATACTTTCTTCTCGGGACCCAAGTTTTATATTATACATAGGTAAAGTC
>90967902; Wodyetia bifurcata chloroplast matK pseudogene (partial), and trnK gene (partial), intron, specimen voucher FTG 85-11113 (FTG)
GACCATATTGCACTATGTATCATTTGATAACCCCAAAAATGAAATGGGTCCTGCCTCTGGTTCAAGTAGAAATGTAAATGGAAGAATTACAAGGATATTTAGAAAAAGATAGATTTCGGCAACAACACTTTCTATATCCGCTTCTCTTTAAGGAGTATATTTACACATTTGCTCATGATCGTGGTTTAAATGGTTCGATTTTTTACGAATCCACGGAAATTTTTGGTTATGACAATAAATCTAGTTCAGTACTTGTGAAACGTTCAATTATTCGAATGTATCAACAGAATTATTTGATTTATTCGGTTAACGATTCTAACCAAAATCGATTCGTTGGGTACAACAATTATTTTTATTTTCATTTTTATTCTCAGATGATATTGGAAGGTTTTGCAGTCATTGTGGAAATTCCATTCTTGCTGCGATTAGTATCTTCCCTCGAAGAAAAAAAAATACCAAAATCTCAGAATTTGAATTTACGATCTATTCATTCAATATTTCCCTTTTTGGAGGACAAATTATCGCATTTAAATTATGTGTCAGATATACTAATACCTTATCCCATCCATCTGAAAATCTTGGTTCAAATCCTTCAATGCTGGATCCAAGATGTTCCTTCTTTACATTTATTGCGATTCTTTCTTCACGAATATCATAATTGGAATAGTCTTATTACTCCGAATAATTCTATTTTTTTTTTTTCAAAAGAAAATAAAAGACTATTTCGGTTCCCATATAATTCTTATGTATCTGAATGCGAATTTGTATTAGTTTTTCTTCGTAAACAATCTTCTTATTTACGATTAACATCTTCTGGAGCTTTTCTTGAGCGAACACATTTCTATGGAAAAATAGAACATCTTATAGTAGTGCGTCGTAATTATTTTCAGAAGACCCTATGGTTCTTCAAGGATCCCTTCATGCATTATGTTCGATATCAAGGAAAAGCAATTCTGGTTTCAAAGGGGACTCATCTTCTGATGAAGAAATGGAAATGTCACCTTGTCAATTTCTGGCAATATTATTTTCATTTTTGGTCTCAACCGTACAGGATCCATATAAACCAATTATCAAGCTGTTCTTTCTATTTTTTAGGTTATCTTTCAAGTGTACTAATAAATCCTTCGGCGGTAAGGAATCAAATGCTAGAGAATTCATTTCTAATAGATACTGTTATTAAAAAATTCGATACCAGAGTCCCAGTTATTCCTCTTATTGGATCATTGTCTAAAGCTAAATTTTGTACCGTATCGGGGCATCCTATTAGTAAGCCGATCTGGACCAATTTATCAGATTGCGATATTATTGATCGATTTGGTCGGATATGTAGAAATCTTTCTCATTATCACAGTGGATCCTCAAAAAAACAGAGTTTGTATCGAATAAAGTATATACTTCGATTTTCGTGTGCTAGAACTTTGGCTCGTAAACATAAAAGTATGGTACGCGCTTTTTTGCAAAGATTAGGTTCGGGATTATTAGAAGAATTCTTTACGGAAGAAGAACAAGTTGTTTCTTTGATCTTCCCAAAAACAACTTCTTTTTCTTTACATGAATCACATATAGAACGTATTTGGTATTTGGATATTATCCGTATCAATGACCTGGTGAATTATTCATAATGGGTTTGGTGACGTGATGAGACTTATGAATAGAAATGATCTATAAATGATCAAGAGAGAAAAAAATTCATGAATTTTTATTCTGAAATGCTCATTGCAGTAGTGTAGTGGTTGAATCAACTGAGTAGTCAAAATTATTATACTTTCTTCTCGGGACCCAAGTTTTATATTATACATAGGTAAAGTC
>90967920; Loxococcus rupicola chloroplast matK pseudogene (partial), and trnK gene (partial), intron, specimen voucher 1990-2497 (K)
GACCATATTGCACTATGTATCATTTGATAACCCCAAAAATGAAATGGGTCCTGCCTCTGGTTCAAGTAGAAATGTAAATGGAAGAATTACAAGGATATTTAGAAAAAGATAGATCTCGGCAACAACACTTTCTATATCCGCTTCTCTTTAAGGAGTATATTTACACATTTGCTCATGATCGTGGTTTAAATGGTTCGATTTTTTACGAATCCACGGAAATTTTTGGTTATGACAATAAATCTAGTTCAGTACTTGTGAAACGTTCAATTATTCGAATGTATCAACAGAATTATTTGATTTATTCGGTTAACGATTCTAACCAAAATCGATTCGTTGGGTACAACAATTATTTTTATTTTCATTTTTATTCTCAGATGATATTGGAAGGTTTTGCAGTCATTGTGGAAATTCCATTCTTGCTGCGATTAGTATCTTCCCTCGAAGAAAAAAAAATACCAAAATCTCAGAATTTGAATTTACGATCTATTCATTCAATATTTCCCTTTTTGGAGGACAAATTATCGCATTTAAATTATGTGTCAGATATACTAATACCTTATCCCATCCATCTGAAAATCTTGGTTCAAATCCTTCAATGCTGGATCCAAGATGTTCCTTCTTTACATTTATTGCGATTCTTTCTTCACGAATATCATAATTGGAATAGTCTTATTACTCCGAATAATTCTATTTTTTTTTTTTAAAAAAGAAAATAAAAGACTATTTCGGTTCCCATATAATTCTTATGTATCTGAATGCGAATTTGTATTAGTTTTTCTTCGTAAACAAGCTTCTTATTTACGATTAACATCTTCTGGAGCTTTTCTTGAGCGAACACATTTCTATGGAAAAATAGAACATCTTATAGTAGTGCGCCGTAATTATTTTCAGAAGACCCTATGGGTCTTCAAGGATCCCTTCATGCATTATGTTCGATATCAAGGAAAAGCAATTCTGGTTTCAAAGGGGACTCATCTTCTGATGAAGAAATGGAAATGTCACCTTGTCAATTTCTGGCAATATTATTTTCATTTTTGGTCTCAACCGTACAGGATCCATATAAACCAATTATCAAGCTGTTCTTTCTATTTTTTAGGTTATCTTTCAAGTGTACTAATAAATCCTTCGGCGGTAAGGAATCAAATGCTAGAGAATTCATTTCTAATAGATACTGTTATTAAAAAATTCGATACCAGAGTCCCAGTTATTCCTCTTATTGGATCATTGTCTAAAGCTAAATTTTGTACCGTATCGGGGCATCCTATTAGTAAGCCGATCTGGACCAATTTATCAGATTGCGATATTATTGATCGATTTGGTCGGATATGTAGAAATCTTTCTCATTATCACAGTGGATCCTCAAAAAAACAGAGTTTGTATCGAATAAAGTATATACTTCGATTTTCGTGTGCTAGAACTTTGGCTCGTAAACATAAAAGTATGGTACGCGCTTTTTTGCAAAGATTAGGTTCGGGATTATTAGAAGAATTCTTTACGGAAGAAGAACAAGTTGTTTCTTTGATCTTCCCAAAAACAACTTCTTTTTCTTTACATGAATCACATATAGAACGTATTTGGTATTTGGATATTATCCGTATCAATGACCTGGTGAATTATTCATAATGGGTTTGGTGACGTGATGAGACTTATGAATAGAAATGATCTATAAATGATCAAGAGAGAAAAAAATTCATGAATTTTCATTCTGAAATGCTCATTGCAGTAGTGTAGTGGTTGAATCAACTGAGTAGTCAAAATTATTATACTTTCTTCTCGGGACCCAAGTTTTATATTATACATAGGTAAAGTC
>90967856; Calyptrogyne ghiesbreghtiana chloroplast matK pseudogene (partial), and trnK gene (partial), intron, specimen voucher Knudsen & Asmussen 627 (AAU)
GACCATATTGCACTATGTATCATTTGATAACCCCAAAAATGAAATGGGTCCTGCCTCTGGTTCAAGTAGAAATGTAAATGGAAGAATTACAAGGATATTTAGAAAAAGATAGATCTCGGCAACAACACTTTCTATATCCGCTTCTCTTTAAGGAGTATATTTACACATTTGCTCATGATCGTGGTTTAAATGGTTCGATTTTTTACGAATCCACGGAAATTTTTGGTTATGACAATAAATCTAGTTCAGTACTTGTGAAACGTTCAATTATTCGAATGTATCAACAGAATTATTTGATTTATTCGGTTAACGATTCTAACCAAAATCGATTCGTTGGGCACAACAATTATTTTTATTTTCATTTTTATTCTCAGATGATATTGGAAGGTTTTGCAGTCATTGTGGAAATTCCATTCTTGCTGCGATTAGTATCTTCCCTCGAAGAAAAAAAAATACCAAAATCTCAGAATTTGAATTTACGATCTATTCATTCAATATTTCCCTTTTTGGAGGACAAATTATCGCATTTAAATTATGTGTCAGATATACTAATACCTTATCCCATCCATCTGAAAATCTTGGTTCAAATCCTTCAATGCTGGATCCAAGATGTTCCTTCTTTACATTTATTGCGATTCTTTCTTCACGAATATCATAATTGGAATAGTCTTATTACTCCGAAAAATTCTATTTTTTTTTTTTCAAAAGAAAATAAAAGACTATTTCGGTTCCCATATAATTCTTATGTATCTGAATGCGAATTTGTATTAGTTTTTCTTCGTAAACAATCTTCTTATTTACGATTAACATCTTCTGGAGCTTTTCTTGAGCGAACACATTTCTATGGAAAAATAGAACATCTTATAGTAGTGCGCCGTAATTATTTTCAGAAGACCCTATGGTTCTTCAAGGATCCCTTCATGCATTATGTTCGATATCAAGGAAAAGCAATTCTGGTTTCAAGGGGGACCCATCTTCTGATGAAGAAATGGAAATGTCACCTTGTCAATTTCTGGCAATATTATTTTCACTTTTGGTCTCAACCGTACAGGATCCATATAAACCAATTATCAAGCTGTTCTTTCTATTTTCTAGGTTATCTTTCAAGTGTACTAATAAATCCTTCGGCGGTAAGGAATCAAATGCTAGAGAATTCATTTCTAATGGATACTGTTATTAAAAAATTCGATACCAGAGTCCCAGTTATTCCTCTTATTGGATCATTGTCTAAAGCTAAATTTTGTACCGTATCGGGGCATCCTATTAGTAAGCCGATCTGGACCAATTTATCAGATTGCGATATTATTGATCGATTTGGTCGGATATGTAGAAATCTTTTTCATTATCACAGTGGATCCTCAAAAAAACAGAGTTTGTATCGAATAAAGTATATACTTCGATTTTCGTGTGCTAGAACTTTGGCTCGTAAACATAAAAGTATGGTACGCGCTTTTTTGCAAAGATTAGGTTCGGGATTATTAGAAGAATTCTTTACGGAAGAAGAACAAGTTGTTTCTTTGATCTTCCCAAAAACGACTTCTTTTTCTTTACATGAATCACATATAGAACGTATTTGGTATTTGGATATTATCCGTATCAATGACCTGGTGAATTATTCATAATGGGTTTGGTGACGTGATGAGACTTATGAATAGAATAGAAATGATCTATAAATGATCAAGAGAGAAAAAAATTCATGAATTTTCATTCTGAAATGCTCATTGCAGTAGTGTAGTGGTTGAATCAACTGAGTAGTCAAAATTATTATACTTTCTTCTCGGGACCCAAGTTTTATACTATACATAGGTAAAGTC
>90967830; Podococcus barteri chloroplast matK pseudogene (partial), and trnK gene (partial), intron, specimen voucher Sunderland 1803 (K)
GACCATATTGCACTATGTACCATTTGATAACCCAAAAAATGAAATGGGTCCTGCCTCTGGTTCAAGTAGAAATGTAAATGGAAGAATTACAAGGATATTTAGAAAAAGATGGATCTCGGCAACAACACTTTCTATATCCGCTTCTCTTTAAGGAGTATATTTACACATTTGCTCATGATCGTGGTTTAAATGGTTCGATTTTTTACGAATCCACGGAAATTTTTGGTTATGACAATAAATCTAGTTCAGTACTTGTGAAACGTTCAATTATTCGAATGTATCAACAGAATTATTTGATTTATTCGGTTAATGATTCTAAACAAAATCGATTCGTTGGGCACAACAATTATTTGGATTTTCATTTTTATTCTCAGATGATATTGGAAGGTTTTGCAGTCATTGTGGAAATTCCATTCTTGCTGCGATTAGTATCTTCCCTCGAAGAAAAAAAAATACCAAAATCTCAGAATTTGAATTTACGATCTATTCATTCAATATTTCCCTTTTTGGAGGACAAATTATCGCATTTAAATTATGTGTCAGATATACTAATACCTTATCCCATCCATCTGAAAATCTTGGTTCAAATCCTTCAATGCTGGATTCAAGATGTTCCTTCTTTACATTTATTGCGATTCTTTCTTCACGAATATCATAATTGGAATAGTCTTATTACTCCGAATAATTCTATTTTTTTTTCAAAAGAAAATAAAAGACTATTTCGGTTCCCATATAATTCTTATGTATCTGAATGCGAATTTGTATTAGTTTTTCTTCGTAAACAATCTTCTTATTTACGATTAACATCTTCTGGAGCTTTTCTTGAGCGAGCACATTTCTATGGAAAAATAGAACATCTTATAGTAGTGCGCCGTAATTATTTTCAGAAGACCCTATGGTTCTNNNNNNNNNNNTTCATGCATTATGTTCGATATCAAGGAAAAGCAATTCTGGTTTCAAAGGGGACTCATCTTCTGATGAAGAAATGGAAATGTCACCTTGTCAATTTCTGGCAATATTATTTTCACTTTTGGTCTCAACCGTACAGGATCCATATAAACCAATTATCAAGCTGTTCTTTCTATTTTCTAGGTTATCTTTCAAGTGTACTAATAAATCCTTCGGCGGTAAGGAATCAAATGCTAGAGAATTCATTTCTAATAGATACTGTTATTAAAAAATTCGATACCAGAGTCCCAGTTATTCCTCTTATTGGATCATTGTCTAAAGCTAAATTTTGTACCGTATCGGGGCATCCTATTAGTAAGCCGATCTGGACCAATTTATCAGATTGCGATATTATTGATCGATTTGGTCGGATATGTAGAAATCTTTCTCATTATCACAGTGGATCCTCAAAAAAACAGAGTTTGTATCGAATAAAGTATATACTNNNNNNNNNNNNNNNNNNNNNNNNNNNNNNNNNNNNNNNNNNNNNNNNNNNNNNNNNNNNNNNNNNNNNNNNNNNNNNNNNNNNNNNNNNNNNNNTTACGGAAGAAGAACAAGTTGTTTCTTTGATCTTCCAAAAAACAACTTCTTTTTCTTTACATGAATCACATATAGAACGTATTTGGTATTTGGATATTATCCGTATCAATGACCTGGTGAATTATTCATAATGGGTTTGGTGACGTGATGAGACTTATGAATAGAATAGAAATGATCTATAAATGATCAAGAGAGAAAAAAATTCATGAATTTTCATTCTGAAATGCTCATTGCAGTAGTGTAGTGGTTGAATCAACTGAGTAGTCAAAATTATTATACTTTCTTCTCGGGACCCAAGTTTTATATTATACATAGGTAAAGTC
>164511889; Tahina spectabilis chloroplast partial tRNA-Lys gene intron and partial matK pseudogene
GCCTCTGGGTCAGTAGAATGTAAATGGAAGAATTACAAGGATATTTAGAAAAAGATATATCTTGGCAACAACACTTTCTATATCCGCAACACTTTCTATATCCGCTTCTCTTTAAAGAGTATATTTACACATTTGCTCATGATCGTGGTTTAAATAGTTCGATTTTTTACGAATCCACGGAAATTTTTGGTTATGACAAAAAATCTAGTTCAGTACTTGTGAAACGCTCAATTATTCGAATGTATCAACAGAATTATTTGATTTATTCGGTTAATGATTCTAACCAAAATCGATTCGTTGGGCACAACAATCTTTTTTATTTTCATTTTTATTCTCAGATGATATTGGAAGGTTTTGCAGTCATTGTGGAAATTCCATTCTTGCTGCGATTAGTATCTTCCCTCGAAGAAAAAAAAATACCAAAATCTCAGAATTTGAATTTACGATCTATTCATTCAATATTTCCCTTTTTGGAGGACAAATTTTCGCATTTAAATTATGTGTCAGATATACTAATACCTTATCCCATCCATCTGAAAATATTGGTTCAAATCCTTCAATTCTGGATCCAAGATGTTCCTTCTTTACATTTATTGCGATTCTTTCTTCACGAATATCATAATTGGAATAGTCTTTTTACTCCGAATAATTCTATTTTTCTTTTTTCAAAAGAAAATAAAAGACTATTTCGGTTCCCATATAATTCTTATGTATCTGAATGCGAATTTGTATTAGTTTTTCTTCGTAAACAATCTTCTTATTTACGATTAACATCTTCTGGAGCGTTTCTTGAGCGAACACATTTCTATGGAAAAATAGAACATCTTATAGTAGTAGTGCGCCGTAATTATTTTCAGAAGACCCCATGGTTCTTCAAGGATCCCTTCATGCATTATGTTCGATATCAAGGAAAAGCAATTCTGGTTTCAAAGGGGACTCATCTTCTGATGAAGAAATGGAAATGTCACCTTGTCAATTTCTGGCAATATTATTTTCACTTTTGGTCTCAACCGTACAGGATCCATATAAACCAATTATCAAACTGTTCTTTCTATTTTCTAGGTTATCTTTCAAGTGTACTAAAAAATCCTTCGGCGGTAAGGAATCAAATGCTAGAGAATTCTTTTCTAATAGATACTGTTTTTAAAAAATTCGATACCAGAGTCCCAGTTATTCCTCTTATTGGATCATTGTCTAAAGCTAAATTTTGTACCGTATCGGGGCATCCTATTAGTAAGCCGATCTGGAACGATTTATCAGATTGCGATATTATTGATCGATTTGGTCGGATATGTAGAAATCTTTCTCATTATCACAGTGGATCCTCAAAAAAACAGAGTTTGTATCGAATAAAGTATATACTTCGATTTTCGTGTGCTAAAACTTTGGCTCGTAAACATAAAAGTATGGTACGCACTTTTTTGCAAAGATTAGGTTCGGGATTATTAGAAGAATTTTTTATGGAAGAAGAACAAGTTGTTTCTTTGATCTTTCCAAAAACAACTTGTTCTTCTTTACATGAATCACATATAGAACGTATTTGGTATTTGGATATTATCCGTATCAATGACCTGGTGAATTATTCATAATTGGTTTGGTGACGTGATGAGACTTATGAATAGAATAGAAATGATCTATAAATGATCAAGAGAGAAAAAATTCATGAATTTTCATTCTGAAATGCTCATTGCAGTAGTGTAGTGGTTGAATCAACTGAGTAGTAAAAATTTTTATACTTTATTCTATTCTCGGGACCCAAGTTTTATATTATACATAGGTAAAGTC
>90967757; Sabal bermudana chloroplast matK pseudogene (partial), and trnK gene (partial), intron, specimen voucher 1982-5602 (K)
GACCATATTGCACTATGTATCATTTGATAACCCAAAAAATGAAATGGGTCCCGCCTCTGGTTCAAGTAGAAATGTAAATGTAAATGGAAGAATTACAAGGATATTTAGAAAAAGATAGATCTCGGCAACAACACTTTCTATATCCGCTTCTCTTTAAGGAGTATATTTACACATTTGCTCATGATCGTGGTTTAAATGGTTCGATTTTTTACGAATCCACGGAAATTTTTGGTTATGACAATAAATCTAGTTCAGTACTTGTGAAACGTTCAATTATTCGAATGTATCAACAGAATTATTTGATTTATTCGGTTAATGATTCTAACCAAAATCGATTCGTTGGGCACAACAATTATTTTGATTTTTATTTTTATTCTCAGATGATATTGGAAGGTTTTGCAGTCATTGTGGAAATTCCATTCTTGCTGCGATTAGTATCTCCCCTCGAAGAAAAAAAAATACCAAAATCTCAAAATTTGAATTTACGATCTATTCATTCAATATTTCCCTTTTTGGAGGACAAATTATCGCATTTAAATTATGTGTCAGATATACTAATACCTTATCCCATCCATCTGAAAATCTTGGTTCAAATCCTTCAATTCTGGATCCAAGATGTTCCTTCTTTACATTTATTGCGATTCTTTCTTCACGAATATCATAATTGGAATAGTCTTATTACTCCGAATAATTCTATTTTTCCTTTTTCACTTTTTTCAAAAGAAAATAAAAGACTATTTCGGTTCCCATATAATTCTTATGTATCTGAATGCGAATTTGTATTAGTTTTTCTTTGTAAACAATCTTCTTATTTACGATTAACATCTTCTGGAGCTTTTCTTGAGCGAACACATTTCTATGGAAAAATAGAACATCTTATAGTAGTGCGCCGTAATTATTTTCAGAAGACCCTATGGTTCTTCAAGGATCCCTTCATGCATTATGCTCGATATCAAGGAAAAGCAATTCTGGTTTCAAAGGGGACTCATCTTCTGATGAAGAAATGGAAATGTCACCTTGTCAATTTCTGGCAATATTATTTTCACTTTTGGTCTCAACCGTACAGGATCCATATAAACCAATTATCAAACTGTTCTTTCTATTTTCTAGGTTATCTTTCAAGTGTACTAATAAATCCTTCGGCGGTAAGGAATCAAATGCTAGAGAATTCATTTCTAATAGATACTGTTATTAAAAAATTCGATACCAGAGTCCCAGTTATTCCTCTTATTGGATCATTGTCTAAAGCTAAATTTTGTACCGTATCGGGGCATCCTATTAGTAAGCCGATCTGGACCGATTTATCAGATTGCGATATTATTGATCGATTTGGTCGGATATGTAGAAATCTTTCTCATTATCACAGTGGATCCTCAAAAAAACAGAGTTTGTATCGAATAAAGTATATACTTCGATTTTCGTGTGCTAGAACTTTGGCTCGTAAACATAAAAGTATGGTACGCGCTTTTTTGCAAAGATTAGGTTCAGGATTATTAGAAGAATTTTTTATGGAAGAAGAAGAAGTTCTTTCTTTGATCTTCCCAAAAACAACTTCTTTTTCTTTACATGAATCACATATAGAACGTATTTGGTATTTGGATATTATCCGTATCAATGACCTGGTGAATTATTCATAATTGGTTTGGTGACGTGATGAGACTTATGAATAGAAAATAGAATAGAAATGATCTATAAATGATCAAGAGAGAAAAAAATTCATGAATTTTCATTCTGAAATGCTCATTGCAGTAGTGTAGTGGTTGAATCAACTGAGTAGTCAAAATTATTATACTTTCTTCTCGGGACCCAAGTTTTATATTATACATAGGTAAAGTC
>90967880; Cyphokentia macrostachya chloroplast matK pseudogene (partial), and trnK gene (partial), intron, specimen voucher Pintaud 482 (TL)
GACCATATTGCACTATGTATCATTTGATAACCCCAAAAATGAAATGGGTCCTGCCTCTGGTTCAAGTAGAAATGTAAATGGAAGAATTACAAGGATATTTAGAAAAAGATAGATTTCGGCAACAACACTTTCTATATCCGCTTCTCTTTAAGGAGTATATTTACACATTTGCTCATGATCGTGGTTTAAATGGTTCGATTTTTTACGAATCCACGGAAATTTTTGGTTATGACAATAAATCTAGTTCAGTACTTGTGAAACGTTCAATTATTCGAATGTATCAACAGAATTATTTGATTTATTCGGTTAACGATTCTAACCAAAATCGATTCGTTGGGTACAACAATTATTTTTATTTTCATTTTTATTCTCAGATGATATTGGAAGGTTTTGCAGTCATTGTGGAAATTCCATTCTTGCTGCGATTAGTATCTTCCCTCGAAGAAAAAAAAATACCAAAATCTCAGAATTTGAATTTACGATCTATTCATTCAATATTTCCCTTTTTGGAGGACAAATTATCGCATTTAAATTATGTGTCAGATATACTAATACCTTATCCCATCCATCTGAAAATCTTGGTTCAAATCCTTCAATGCTGGATCCAAGATGTTCCTTCTTTACATTTATTGCGATTCTTTCTTCACGAATATCATAATTGGAATAGTCTTATTACTCCGAATAATTCTATTTTTTTTTTTTCAAAAGAAAATAAAAGACTATTTCGGTTCCCATATAATTCTTATGTATCTGAATGCGAATTTGTATTAGTTTTTCTTCGTAAACAATCTTCTTATTTACGATTAACATCTTCTGGAGCTTTTCTTGAGCGAACACATTTCTATGGAAAAATAGAGCATCTTATAGTAGTGCGCCGTAATTATTTTCAGAAGACCCTATGGTTCTTCAAGGATCCCTTCATGCATTATGTTCGATATCAAGGAAAAGCAATTCTGGTTTCAAAGGGGACTCATCTTCTGATGAAGAAATGGAAATGTCACCTTGTCAATTTCTGGCAATATTATTTTCATTTTTGGTCTCAACCGTACAGGATCCATATAAACCAATTATCAAGCTGTTCTTTCTATTTTTTAGGTTATCTTTCAAGTGTACTAATAAATCCTTCGGCGGTAAGGAATCAAATGCTAGAGAATTCATTTCTAATAGATACTGTTATTAAAAAATGCGATACCAGAGTCCCAGTTATTCCTCTTATTGGATCATTGTCTAAAGCTAAATTTTGTACCGTATCGGGGCATCCTATTAGTAAGCCGATCTGGACCAATTTATCAGATTGCGATATTATTGATCGATTTGGTCGGATATGTAGAAATCTTTCTCATTATCACAGTGGATCCTCAAAAAAACAGAGTTTGTATCGAATAAAGTATATACTTCGATTTTCGTGTGCTAGAACTTTGGCTCGTAAACATAAAAGTATGGTACGCGCTTTTTTGCAAAGATTAGGTTCGGGATTATTAGAAGAATTCTTTACGGAAGAAGAACAAGTTGTTTCTTTGATCTTCCCAAAAACAACTTCTTTTTCTTTACATGAATCACATATAGAACGTATTTGGTATTTGGATATTATCCGTATCAATGACCTGGTGAATTATTCATAATGGGTTTGGTGACGTGATGAGACTTATGAATAGAAATGATCTATAAATGATCAAGAGAGAAAAAAATTCATGAATTTTCATTCTGAAATGCTCATTGCAGTAGTGTAGTGGTTGAATCAACTGAGTAGTCAAAATTATTATACTTTCTTCTCGGGACCCAAGTTTTATATTATACATAGGTAAAGTC
>330885894; Voanioala gerardii trnK gene, intron; and maturase K (matK) gene, complete cds; chloroplast
GTCCTGTCTCTGGTTCAGTAGAAATGTAAATGGAAGAATTACAAGGATATTTAGAAAAGGATAGATCTCGGCAACAACACTTTCTATATCCGCTTCTCTTTAAGGAGTATATTTACACATTTGCTCATGATCGTGGTTTAAATGGTTCGATTTTTTACGAATCCACGGAAATTTTTGGTTATGACAATAAATCTAGTTCAGTACTTGTGAAACGTTCAATTATTCGAATGTATCAACAGAATTATTTGATTTATTCGGTTAATGATTCTAACCAAAATCGATTCGTTGGGCACAACAATTATTTTGATTTTCATTTTTATTCTCAGATGATATTGGAAGGTTTTGCAGTCATTGTGGAAATTCCATTCTTGTTGCGATTAGTATCTTCCCTCGAAGAAAAAAAAATACCAAAATCTCAGAATTTGAATTTACGATCTATTCATTCAATATTTCCCTTTTTGGAGGACAAATTATCGCATTTAAATTATGTGTCAGATATACTAATACCTTATCCCATCCATCTGAAAATCTTGGTTCAAATTCTTCAATGCTGGATCCAAGATGTTCCTTCTTTACATTTATTGCGATTCTTTCTTCACGAATATCATAATTGGAATAGTCTTATTACTCCGAATAATTCTATTTTTTTTTCAAAAGAAAATAAAAGACTATTTCGGTTCCCATATAATTCTTATGTATCTGAATGCGAATTTGTATTAGTTTTTCTTCGTAAACAATCTTCTTATTTACGATTAACATCTTCTGGAGCTTTTCTTGAGCGAACACATTTCTATGGAAAAATAGAACATCTTATAGTAGCGCGCCGTAATTATTTTCAGAAGACCCTATGGTTCTTCAAGGATCCCTTCATGCATTATGTTCGATATCAAGGAAAAGCAATTCTGGTTTCAAGGGGGACTCATCTTCTGATGAAGAAATGGAAATGTCATCTTGTCAATTTCTGGCAATATTATTTTCACTTTTGGTCTCAACCGTACAGGATCCATATAAACCMATTRTCAAGCKGTTCTTTCTWTTTTCTAGGTTTTCTTTCAAGTGTACTAATAAATCNTTCGGCGGTAAGGAATCAACTGCTAGRGAATTCATTTCTAATAGATACYGTTATTAAAAARTTCGATACCAGAGTCCCAGTTATTCCTCTTATTGGATCATTGTCTAAAGCTAAATTTTGTACSGKATCGGGGCATCCTATTAGTAAGCCGATCTGGACCAATTTATCAGATTGCGATATTATTGATCGATTTGGTCGGATATGTAGAAATCTTTCTCATTATCACAGTGGATCCTCAAAAAAACAGAGTTTGTATCGAATAAAGWATWTACTTCTATTTTCNTGNGNGGGGGGGGTGGNTTGTNATCTCTTNAGTAGGGGTCGCGCTTTTTTGCAANGATTAGGTTCGGGATTATTAGAAGAATTCTTTACGGAAGAAGAAGAAGTTGTTTCTTTGATCTTCCCAAAAACAACTTCTTTTTCTTTACATGAATCACATATAGAACGTATTTGGTATTTGGATATTATCCGTATCAATGACCTGGTGAATTATTCATAATGGGTTTGGTGACGTGATGAGACTTATGAATAGAATAGAAATGATCTATAAATGATCAAGAGAGAAAAAAATTCATGAATTTTCATTCTGAAATGCTCATTGCAGTAGTGTAGTGGTTGAATCAACTGAGTAGTAAAAATTATTATACTTTCTTCTCGGGACCCAAGTTTTATATTATACATAGGTAAAGTCGTGTGCAATGAAAAATGCAAGCACGGTTTGGGGAGGGATCTTTTTCCTCTATTCCAACAAAGAAAAGTTATCTACTCCATCCNNACTAGTTAA
>90967839; Allagoptera arenaria chloroplast matK pseudogene (partial), and trnK gene (partial), intron, specimen voucher BH 79.312 (BH)
GACCATATTGCACTATGTATCATTTGATAACCCAAAAAATGAAATGGGTCCTGTCTCTGGTTCAAGTAGAAATGTAAATGGAAGAATTACAAGGATATTTAGAAAAAGATAGATCTCGGCAACAACACTTTCTATATCCGCTTCTCTTTAAGGAGTATATTTACACATTTGCTCATGATCGTGGTTTAAATGGTTCGATTTTTTACGAATCCACGGAAATTTTTGGTTATGACAATAAATCTAGTTCAGTACTTGTGAAACGTTCAATTATTCGAATGTATCAACAGAATTATTTGATTTATTCGGTTAATGATTCTAACCAAAATCGATTCGTTGGGCACAACAATTATTTTGATTTTCATTTTTATTCTCAGATGATATTGGAAGGTTTTGCAGTCATTGTGGAAATTCCATTCTTGCTGCGATTAGTATCTTCCCCCGAAGAAAAAAAAATACCAAAATCTCAGAATTTGAATTTACGATCTATTCATTCAATATTTCCCTTTTTGGAGGACAAATTATCGCATTTAAATTATGTGTCAGATATACTAATACCTTATCCCATCCATCTGAAAATCTTGGTTCAAATCCTTCAATGCTGGATCCAAGATGTTCCTTCTTTACATTTATTGCGATTCTTTCTTCACGAATATCATAATTGGAATAGTCTTATTACTCCGAATAATTCTATTTTTTTTTCAAAAGAAAATAAAAGACTATTTCGGTTCCCATATAATTCTTATGTATCTGAATGCGAATTTGTATTAGTTTTTCTTCGTAAACAATCTTCTTATTTACGATTAACATCTTCTGGAGCTTTTCTTGAGCGAACACATTTCTATGGAAAAATAGAACATCTTATAGTAGTGCGCCGTAATTATTTTCAGAAGACCCTATGGTTCTTCAAGGATCCCTTCATGCATTATGTTCGATATCAAGGAAAAGCAATTCTGGTTTCAAAGGGGACTCATCTTCTGATGAAGAAATGGAAATGTCATCTTGTCAATTTCTGGCAATATTATTTTCACTTTTGGTCTCAACCGTACAGGATTCATATAAACCAATTATCAAGCTGTTCTTTCTATTTTCTAGGTTATCTTTCAAGTGTACTAATAAATCCTTCGGCGGTAAGGAATCAAATGCTAGAGAATTCATTTCTAATAGATACTGTTATTAAAAAATTCGATACCAGAGTCCCAGTTATTCCTCTTATTGGATCATTGTCTAAAGCTAAATTTTGTACCGTATCGGGGCATCCTATTAGTAAGCCGATCTGGACCAATTTATCAGATTGCGATATTATTGATCGATTTGGTCGGATATGTAGAAATCTTTCTCATTATCACAGTGGATCCTCAAAAAAACAGAGTTTGTATCGAATAAAGTATATACTTCGATTTTCGTGTGCTAGAACTTTGGCTCGTAAACATAAAAGTATGGTACGCGCTTTTTTGCAAAGATTAGGTTCGGGATTATTAGAAGAATTCTTTACGGAAGAAGAAGAAGTTGTTTCTTTGATCTTCCAAAAAACAACCTCTTTTTCTTTACATGAATCACATATAGAACGTATTTGGTATTTGGATATTATCCGTATCAATGACCTGGTGAATTATTCATAATGGGTTTGGTGACGTGATGAGACTTATGAATAGAATAGAAATGATCTATAAATGATCAAGAGAGAAAAAAATTCATGAATTTTCATTCTGAAATGCTCATTGCAGTAGTGTAGTGGTTGAATCAACTGAGTAGTCAAAATTATTATACTTTCTTCTCGGGACCCAAGTTTTCTATTATACATAGGTAAAGTC
>90967870; Alloschmidia glabrata chloroplast matK pseudogene (partial), and trnK gene (partial), intron, specimen voucher Pintaud 468 (K)
GACCATATTGCACTATGTATCATTTGATAACCCCAAAAATGAAATGGGTCCTGCCTCTGGTTCAAGTAGAAATGTAAATGGAAGAATTACAAGGATATTTAGAAAAAGATAGATTTCGGCAACAACACTTTCTATATCCGCTTCTCTTTAAGGAGTATATTTACACATTTGCTCATGATCATGGTTTAAATGGTTCGATTTTTTACGAATCCACGGAAATTTTTGGTTATGACAATAAATCTAGTTCAGTACTTGTGAAACGTTCAATTATTCGAATGTATCAACAGAATTATTTGATTTATTCGATTAACGATTCTAACCAAAATCGATTCGTTGGGTACAACAATTATTTTTATTTTCATTTTTATTCTCAGATGATATTGGAAGGTTTTGCAGTCATTGTGGAAATTCCATTCTTGCTGCGATTAGTATCTTCCCTCGAAGAAAAAAAAATACCAAAATCTCAGAATTTGAATTTACGATCTATTCATTCAATATTTCCCTTTTTGGAGGACAAATTATCGCATTTAAATTATGTGTCAGATATACTAATACCTTATCCCATCCATCTGAAAATCTTGGTTCAAATCCTTCAATGCTGGATCCAAGATGTTCCTTCTTTACATTTATTGCGATTCTTTCTTCACGAATATCATAATTGGAATAGTCTTATTACTCCGAATAATTCTATTTTTTTTTTTTCAAAAGAAAATAAAAGACTATTTCGGTTCCCATATAATTGTTATGTATCTGAATGCGAATTTGTATTAGTTTTTCTTCGTAAACAATCTTCTTATTTACGATTAACATCTTCCGGAGCTTTTCTTGAGCGAACACATTTCTATGGAAAAATAGAACATCTTATAGTAGTGCGCCGTAATTATTTTCAGAAGACCCTATGGTTCTTCAAGGATCCCTTCATGCATTATGTTCGATATCAAGGAAAAGCAATTCTGGTTTCAAAGGGGACTCATCTTCTGATGAAGAAATGGAAATGTCACCTTGTCAATTTCTGGCAATATTATTTTCATTTTTGGTCTCAACCGTACAGGATCCATATAAACCAATTATCAAGCTGTTCTTTCTATTTTTTAGGTTATCTTTCAAGTGTACTAATAAATCCTTCGGCGGTAAGGAATCAAATGCTAGAGAATTCATTTCTAATGGATACTGTTATTAAAAAATTCGATACCAGAGTCCCAGTTATTCCTCTTATTGGATCATTGTCTAAAGCTAAATTTTGTACCGTATCGGGGCATCCTATTAGTAAGCCGATCTGGACCAATTTATCAGATTGCGATATTATTGATCGATTTGGTCGGATATGTAGAAATCTTTCTCATTATCACAGTGGATCCTCAAAAAAACAGAGTTTGTATCGAATAAAGTATATACTTCGATTTTCGTGTGCTAGAACTTTGGCTCGTAAACATAAAAGTATGGTACGCGCTTTTTTGCAAAGATTAGGTTCGGGATTATTAGAAGAATTCTTTACGGAAGAAGAACAAGTTGTTTCTTTGATCTTCCCAAAAACAACTTCTTTTTCTTTACATGAATCACATATAGAACGTATTTGGTATTTGGATATTATCCGTATCAATGACCTGGTGAATTATTCATAATGGGTTTGGTGACGTGATGAGACTTATGAATAGAAATGATCTATAAATGATCAAGAGAGAAAAAAATTCATGAATTTTCATTCTGAAATGCTCATTGCAGTAGTGTAGTGGTTGAATCAACTGAGTAGTCAAAATTATTATACTTTCTTCTCGGGACCCAAGTTTTATATTATACATAGGTAAAGTC
>90967894; Oncosperma tigillarium chloroplast matK pseudogene (partial), and trnK gene (partial), intron, specimen voucher R. Sanders 1768 (FTG)
GACCATATTGCACTATGTATCATTTGATAACCCCAAAAATGAAATGGGTCCTGCCTCTGGTTCAAGTAGAAATGTAAATGGAAGAATTACAAGGATATTTAGAAAAAGATAGATCTCGGCAACAACACTTTCTATATCCGCTTCTCTTTAAGGAGTATATTTACACATTTGCTCATGATCGTGGTTTAAATGGTTCGATTTTTTACGAATCCACGGAAATTTTTGGTTATGACAATAAATCCAGTTCAGTACTTGTGAAACGTTCAATTATTCGAATGTATCAACAGAATTATTTGATTTATTCGGTTAACGATTCTAACCAAAATCGATTCGTTGGGTACAACAATTATTTTTATTTTCATTTTTATTCTCAGATGATATTGGAAGGTTTTGCAGTCATTGTGGAAATTCCATTCTTGCTGCGATTAGTATCTTCTCTCGAAGAAAAAAAAATACCAAAATCTCAGAATTTGAATTTACGATCTATTCATTCAATATTTCCCTTTTTGGAGGACAAATTATCGCATTTAAATTATGTGTCAGATATACTAATACCTTATCCCATCCATCTGAAAATCTTGGTTCAAATCCTTCAATGCTGGATCCAAGATGTTCCTTCTTTACATTTATTGCGATTCTTTCTTCACGAATATCATAATTGGAATAGTCTTATTACTCCGAATAATTCTATTTTTTTTTTTTCAAAAGAAAATAAAAGACTATTTCGGTTCCCATATAATTCTTATGTATCTGAATGCGAATTTGTATTAGTTTTTCTTCGTAAACAATCTTCTTATTTACGATTAACATCTTCTGGAGCTTTTCTTGAGCGAACACATTTCTATGGAAAAATAGAACATCTTATAGTAGTGCGCCGTAATTATTTTCAGAAGACCCTATGGTTCTTCAAGGATCCCTTCATGCATTATGTTCGATATCAAGGAAAAGCAATTCTGGTTTCAAAGGGGACTCATCTTCTGATGAAGAAATGGAAATGTCACCTTGTCAATTTCTGGCAATATTATTTTCATTTTTGGTCTCAACCGTACAGGATCCATATAAACCAATTATCAAGCTGTTCTTTCTATTTTTTAGGTTATCTTTCAAGTGTACTAATAAATCCTTCGGCGGTAAGGAATCAAATGCTAGAGAATTCATTTCTAATAGATACTGTTATTAAAAAATTCGATACCAGAGTCCCAGTTATTCCTCTTATTGGATCATTGTCTAAAGCTAAATTTTGTACCGTATCGGGGCATCCTATTAGTAAGCCGATCTGGACCAATTTATCAGATTGCGATATTATTGATCGATTTGGTCGGATATGTAGAAATCTTTCTCATTATCACAGTGGATCCTCAAAAAAACAGAGTTTGTATCGAATAAAGTATATACTTCGATTTTCGTGTGCTAGAACTTTGGCTCGTAAACATAAAAGTATGGTACGCGCTTTTTTGCAAAGATTAGGTTCGGGATTATTAGAAGAATTCTTTACGGAAGAAGAACAAGTTGTTTCTTTGATCTTCCCAAAAACAACTTCTTTTTCTTTACATGAATCACATATAGAACGTATTTGGTATTTGGATATTATCCGTATCAATGACCTGGTGAATTATTCATAATGGGTTTGGTGACGTGATGAGACTTATGAATAGAAATGATCTATAAATGATCAAGAGAGAAAAAAATTCATGAATTTTCATTCTGAAATGCTCATTGCAGTAGTGTAGTGGTTGAATCAACTGAGTAGTCAAAATTATTATACTTTCTTCTCGGGACCCAAGTTTTATATTATACATAGGTAAAGTC
>90967871; Basselinia velutina chloroplast matK pseudogene (partial), and trnK gene (partial), intron, specimen voucher Pintaud 365 (P)
GACCATATTGCACTATGTATCATTTGATAACCCCAAAAATGAAATGGGTCCTGCCTCTGGTTCAAGTAGAAATGTAAATGGAAGAATTACAAGGATATTTAGAAAAAGATAGATTTCGGCAACAACACTTTCTATATCCGCTTCTCTTTAAGGAGTATATTTACACATTTGCTCATGATCATGGTTTAAATGGTTCGATTTTTTACGAATCCACGGAAATTTTTGGTTATGACAATAAATCTAGTTCAGTACTTGTGAAACGTTCAATTATTCGAATGTATCAACAGAATTATTTGATTTATTCGATTAACGATTCTAACCAAAATCGATTCGTTGGGTACAACAATTATTTTTATTTTCATTTTTATTCTCAGATGATATTGGAAGGTTTTGCAGTCATTGTGGAAATTCCATTCTTGCTGCGATTAGTATCTTCCCTCGAAGAAAAAAAAATACCAAAATATCAGAATTTGAATTTACGATCTATTCATTCAATATTTCCCTTTTTGGAGGACAAATTATCGCATTTAAATTATGTGTCAGATATACTAATACCTTATCCCATCCATCTGAAAATCTTGGTTCAAATCCTTCAATGCTGGATCCAAGATGTTCCTTCTTTACATTTATTGCGATTCTTTCTTCACGAATATCATAATTGGAATAGTCTTATTACTCCGAATAATTCTATTTTTTTTTTTTCAAAAGAAAATAAAAGACTATTTCGGTTCCCATATAATTCTTATGTATCTGAATGCGAATTTGTATTAGTTTTTCTTCGTAAACAATCTTCTTATTTACGATTAACATCTTCTGGAGCTTTTCTTGAGCGAACACATTTCTATGGAAAAATAGAACATCTTATAGTAGTGCGCCGTAATTATTTTCAGAAGACCCTATGGTTCTTCAAGGATCCCTTCATGCATTATGTTCGATATCAAGGAAAAGCAATTCTGGTTTCAAAGGGGACTCATCTTCTGATGAAGAAATGGAAATGTCACCTTGTCAATTTCTGGCAATATTATTTTCATTTTTGGTCTCAACCGTACAGGATCCATATAAACCAATTATCAAGCTGTTCTTTCTATTTTTTAGGTTATCTTTCAAGTGTACTAATAAATCCTTCGGCGGTAAGGAATCAAATGCTAGAGAATTCATTTCTAATGGATACTGTTATTAAAAAATTCGATACCAGAGTCCCAGTTATTCCTCTTATTGGATCATTGTCTAAAGCTAAATTTTGTACCGTATCGGGGCATCCTATTAGTAAGCCGATCTGGACCAATTTATCAGATTGCGATATTATTGATCGATTTGGTCGGATATGTAGAAATCTTTCTCATTATCACAGTGGATCCTCAAAAAAACAGAGTTTGTATCGAATAAAGTATATACTTCGATTTTCGTGTGCTAGAACTTTGGCTCGTAAACATAAAAGTATGGTACGCGCTTTTTTGCAAAGATTAGGTTCGGGATTATTAGAAGAATTCTTTACGGAAGAAGAACAAGTTGTTTCTTTGATCTTCCCAAAAACAACTTCTTTTTCTTTACATGAATCACATATAGAACGTATTTGGTATTTGGATATTATCCGTATCAATGACCTGGTGAATTATTCATAATGGGTTTGGTGACGTGATGAGACTTATGAATAGAAATGATCTATAAATGATCAAGAGAGAAAAAAATTCATGAATTTTCATTCTGAAATGCTCATTGCAGTAGTGTAGTGGTTGAATCAACTGAGTAGTCAAAATTATTATACTTTCTTCTCGGGACCCAAGTTTTATATTATACATAGGTAAAGTC
>90967877; Carpoxylon macrospermum chloroplast matK pseudogene (partial), and trnK gene (partial), intron, specimen voucher Zona 722 (FTG)
GACCATATTGCACTATGTATCATTTGATAACCCAAAAATTGAAATGGGTCCTGCCTCTGGTTCAAGTAGAAATGTAAATGGAAGAATTACAAGGATATTTAGAAAAAGATAGATCTCGGCAACAACACTTTCTATATCCGCTTCTCTTTAAGGAGTATATTTACACATTTGCTCATGATCGTGGTTTAAATGGTTCGATTTTTTATGAATCCACGGAAATTTTTGGTTATGACAATAAATCTAGTTCAGTACTTGTGAAACGTTCAATTATTCGAATGTATCAACAGAATTATTTGATTTATTCGGTTAACGATTCTAACCAAAATCGATTCGTTGGGTACAACAATTATTTTTATTTTCATTTTTATTCTCAGATGATATTGGAAGGTTTTGCAGTCATTGTGGAAATTCCATTCTTGCTGCGATTAGTATCTTCCCTCGAAGAAAAAAAAATACCAAAATCTCAGAATTTGAATTTACGATCTATTCATTCAATATTTCCCTTTTTGGAGGACAAATTATCGCATTTAAATTATGTGTCAGATATACTAATACCTTATCCCATTCATCTGAAAATCTTGGTTCAAATCCTTCAATGCTGGATCCAAGATGTTCCTTCTTTACATTTATTGCGATTCTTTCTTCACGAATATCATAATTGGAATAGTCTTATTACTCCGAATAATTCTATTTTTTTTTTTTCAAAAGAAAATAAAAGACTATTTCGGTTCCCATATAATTCTTATGTATCTGAATGCGAATTTGTATTAGTTTTTCTTCGTAAACAATCTTCTTATTTACGATTAACATCTTCTGGAGCTTTTCTTGAGCGAACACATTTCTATGGAAAAATAGAGCATCTTATAGTAGTGCGCCGTAATTATTTTCAGAAGACCCTATGGTTCTTCAAGGATCCCTTCATGCATTATGTTCGATATCAAGGAAAAGCAATTCTGGTTTCAAAGGGGACTCATCTTCTGATGAAGAAATGGAAATGTCACCTTGTCAATTTCTGGCAATATTATTTTCATTTTTGGTCTCAACCGTACAGGATCCATATAAACCAATTATCAAGCTGTTCTTTCTATTTTTTAGGTTATCTTTCAAGTGTACTAATAAATCCTTCGGCGGTAAGGAATCAAATGCTAGAGAATTCATTTCTAATAGATACTGTTATTAAAAAATTCGATACCAGAGTCCCAGTTATTCCTCTTATTGGATCATTGTCTAAAGCTAAATTTTGTACCGTATCGGGGCATCCTATTAGTAAGCCGATCTGGACCAATTTATCAGATTGCGATATTATTGATCGATTTGGTCGGATATGTAGAAATCTTTCTCATTATCACAGTGGATCCTCAAAAAAACAGAGTTTGTATCGAATAAAGTATATACTTCGATTTTCGTGTGCTAGAACTTTGGCTCGTAAACATAAAAGTATGGTACGCGCTTTTTTGCAAAGATTAGGTTCGGGATTATTAGAAGAATTCTTTACGGAAGAAGAACAAGTTGTTTCTTTGATCTTCCCAAAAACAACTTCTTTTTCTTTACATGAATCACATATAGAACGTATTTGGTATTTGGATATTATCCGTATCAATGACCTGGTGAATTATTCATAATGGGTTTGGTGACGTGATGAGACTTATGAATAGAAATGATCTATAAATGATCAAGAGAGAAAAAAATTCATGAATTTTCATTCTGAAATGCTCATTGCAGTAGTGTAGTGGTTGAATCAACTGAGTAGTCAAAATTATTATACTTTCTTCTCGGGACCCAAGTTTTATATTATACATAGGTAAAGTC
>90967867; Kentiopsis oliviformis chloroplast matK pseudogene (partial), and trnK gene (partial), intron, specimen voucher Pintaud 358 (K)
GACCATATTGCACTATGTATCATTTGATAACCCCAAAAATGAAATGGGTCCTGCCTCTGGTTCAAGTAGAAATGTAAATGGAAGAATTACAAGGATATTTAGAAAAAGATAGATTTCGGCAACAACACTTTCTATATCCGCTTCTCTTTAAGGAGTATATTTACACATTTGCTCATGATCGTGGTTTAAATGGTTCGATTTTTTACGAATCCACGGAAATTTTTGGTTATGACAATAAATCTAGTTCAGTACTTGTGAAACGTTCAATTATTCGAATGTATCAACAGAATTATTTGATTTATTCGGTTAACGATTCTAACCAAAATCGATTCGTTGGGTACAACAATTATTTTTATTTTCATTTTTATTCTCAGATGATATTGGAAGGTTTTGCAGTCATTGTGGAAATTCCATTCTTGCTGCGATTAGTATCTTCCCTCGAAGAAAAAAAAATACCAAAATCTCAGAATTTGAATTTACGATCTATTCATTCAATATTTCCCTTTTTGGAGGACAAATTATCGCATTTAAATTATGTGTCAGATATACTAATACCTTATCCCATCCATCTGAAAATCTTGGTTCAAATCCTTCAATGCTGGATCCAAGATGTTCCTTCTTTACATTTATTGCGATTTTTTCTTCACGAATATCATAATTGGAATAGTCTTATTACTCCGAATAATTCTATTTTTTTTTTTTCAAAAGAAAATAAAAGACTATTTCGGTTCCCATATAATTCTTATGTATCTGAATGCGAATTTGTATTAGTTTTTCTTCGTAAACAATCTTCTTATTTACGATTAACATCTTCTGGAGCTTTTCTTGAGCGAACACATTTCTATGGAAAAATAGAACATCTTATAGTAGTGCGCCGTAATTATTTTCAGAAGACCCTATGGTTCTTCAAGGATCCCTTCATGCATTATGTTCGATATCAAGGAAAAGCAATTCTGGTTTCAAAGGGGACTCATCTTCTGATGAAGAAATGGAAATGTCACCTTGTCAATTTCTGGCAATATTATTTTCATTTTTGGTCTCAACCGTACAGGATCCATATAAACCAATTATCAAGCTGTTCTTTCTATTTTTTAGGTTATCTTTCAAGTGTACTAATAAATCCTTCGGCGGTAAGGAATCAAATGCTAGAGAATTCATTTCTAATAGATACTGTTATTAAAAAATTCGATACCAGAGTCCCAGTTATTCCTCTTATTGGATCATTGTCTAAAGCTAAATTTTGTACCGTATCGGGGCATCCTATTAGTAAGCCGATCTGGACCAATTTATCAGATTGCGATATTATTGATCGATTTGGTCGGATATGTAGAAATCTTTCTCATTATCACAGTGGATCCTCAAAAAAACAGAGTTTGTATCGAATAAAGTATATACTTCGATTTTCGTGTGCTAGAACTTTGGCTCGTAAACATAAAAGTATGGTACGCGCTTTTTTGCAAAGATTAGGTTCGGGATTATTAGAAGAATTCTTTACGGAAGAAGAACAAGTTGTTTCTTTGATCTTCCCAAAAACAACTTCTTTTTCTTTACATGAATCACATATAGAACGTATTTGGTATTTGGATATTATCCGTATCAATGACCTGGTGAATTATTCATAATGGGTTTGGTGACGTGATGAGACTTATGAATAGAAATGATCTATAAATGATCAAGAGAGAAAAAAATTCATGAATTTTCATTCTGAAATGCTCATTGCAGTAGTGTAGTGGTTGAATCAACTGAGTAGTCAAAATTATTATACTTTCTTCTCGGGACCCAAGTTTTATATTATACATAGGTAAAGTC
>354696331; Copernicia macroglossa voucher NYBG Live Collection 4121/95A maturase K (matK) gene, complete cds; chloroplast
GGTCCCGCCTCTGGTTCAAGTGGAAATGTAAATGGAAGAATTACAAGGATATTTAGAAAGAGATAGATCTCTGCAACAACACTTTCTATATCCGCTTCTCTTTAAGGAGTATATTTACACATTTCTTCATGATCGTGGTTTAAATGGTTCGATTTTTTACGAATCCACGGAAATTTTTGGTTATGACAATTTTGGTTATGACAATAAATCTAGTTCAGTACTTGTGAAACGTTCAATTATTCGAATGTATCAACAGAATTATTTGATTTATTCGGTTAATGATTCTAACCAAAATCGATTCGTTGGGCACAACAATTATTTTTATTTTCATTTTTATTCTCAGATGATATTGGAAGGTTTTGCAGTCATTGTGGAAATTCCATTCTTGCTGCGATTAGTATCTTCCCTCGAAGAAAAAAAAATACCAAAATCTCAGAATTTGAATTTACGATCTATTCATTCAATATTTCCCTTTTTGGAGGACAAATTATCGCATTTAAATTATGTGTCAGATATACTAATACCTTATCCCATCCATCTGAAAATCTTGGTTCAAATCCTTCAATTCTGGATCCAAGATGTTCCTTCTTTACATTTATTGCGATTCTTTCTTCACGAATATCATAATTGGAATAGTCTTATTACTCCGAATAATTCTATTTTTCTTTTTTCAAAAGAAAATAAAAGACTATTTCGGTTCCCATATAATTCTTATGTATCTGAATGCGAATTTGTATTAGTTTTTCTTCGTAAACAATCTTCTTATTTACGATTAACATCTTCTGGAGCTTTTCTTGAGCGAACACATTTCTATGGAAAAATAGAATATCGTATAGTAGTGCGCCGTAATTATTTTCAGAAGACCCTATGGTTTTTCAAGGATCCCTTCATGCATTATGTTCGATATCAAGGAAAAGCAATTCTGGTTTCAAAGGGGACTCATCTTCTGATGAAGAAATGGAAATGTCACCTTGTCAATTTCTGGCAATATTATTTTCACTTTTGGTCTCAACCGTACAGGATTCATATAAACCAATTATCAAACTGTTCTTTCTATTTTCTAGGTTATCTTTCAAGTGTACTAATAAATCCTTCGGCGGTAAGGAATCAAATGCTAGAGAATTCATTTCTAATAGATACTGTTATTAAAAAATTCGATACTAGAGTCCCAGTTATTCCTCTTATTAGATCATTGTCTAAAGCTAAATTTTGTACCGTATCGGGGCATCCCATTAGTAAGCCGATCTGGGCCGATTTATCAGATTGCGATATTATTGATCGATTTGGTCGGATATGTAGAAATCTTTCTCATTATCACAGTGGATCCTCAAAAAAACAGAGTTTGTATCGAATAAAGTATATACTTCGATTTTCGTGTGCTAGAACTTTGGCTCGTAAACATAAAAGTATGGTACGCGCTTTTTTGCAAAGATTAGGTTCGGGATTATTAGAAGAATTTTTTATGGAAGAAGAACAAGTTGTTTCTTTGATCTTCCCAAAAACAACTTCTTTTTCTTTACATGAATCACATATAGAACGTATTTGGTATTTGGATATTATCCGTATCAATGACCTGGTGAATTATTCATAATTGGTTTGTTGACGTGATGAGACTTATGAATAGAATAGAAATGATCTATAAATGATCAAGAGAGAAAAAAATTCATGAATTTTCATTCTGAAATGTTCATWGCAGTAGTGTAGTGGTTGAATCAACTGAGTAGTC
>90967901; Carpentaria acuminata chloroplast matK pseudogene (partial), and trnK gene (partial), intron, specimen voucher Baker 999 (FTG)
GACCATATTGCACTATGTATCATTTGATAACCCCAAAAATGAAATGGGTCCTGCCTCTGGTTCAAGTAGAAATGTAAATGGAAGAATTACAAGGATATTTAGAAAAAGATAGATTTCGGCAACAACACTTTCTATATCCGCTTCTCTTTAAGGAGTATATTTACACATTTGCTCATGATCGTGGTTTAAATGGTTCGATTTTTTACGAATCCACGGAAATTTTTGGTTATGACAATAAATCTAGTTCAGTACTTGTGAAACGTTCAATTATTCGAATGTATCAACAGAATTATTTGATTTATTCGGTTAACGATTCTAACCAAAATCGATTCGTTGGGTACAACAATTATTTTTATTTTCATTTTTATTCTCAGATGATATTGGAAGGTTTTGCAGTCATTGTGGAAATTCCATTCTTGCTGCGATTAGTATCTTCCCTCGAAGAAAAAAAAATACCAAAATCTCAGAATTTGAATTTACGATCTATTCATTCAATATTTCCCTTTTTGGAGGACAAATTATCGCATTTAAATTATGTGTCAGATATACTAATACCTTATCCCATCCATCTGAAAATCTTGGTTCAAATCCTTCAATGCTGGATCCAAGATGTTCCTTCTTTACATTTATTGCGATTCTTTCTTCACGAATATCATAATTGGAATAGTCTTATTACTCCGAATAATTCTATTTTTTTTTTTTCAAAAGAAAATAAAAGACTATTTCGGTTCCCATATAATTCTTATGTATCTGAATGCGAATTTGTATTAGTTTTTCTTCGTAAACAATCTTCTTATTTACGATTAACATCTTCTGGAGCTTTTCTTGAGCGAATACATTTCTATGGAAAAATAGAACATCTTATAGTAGTGCGTCGTAATTATTTTCAGAAGACCCTATGGTTCTTCAAGGATCCCTTCATGCATTATGTTCGATATCAAGGAAAAGCAATTCTGGTTTCAAAGGGGACTCATCTTCTGATGAAGAAATGGAAATGTCACCTTGTCAATTTCTGGCAATATTATTTTCATTTTTGGTCTCAACCGTACAGGATCCATATAAACCAATTATCAAGCTGTTCTTTCTATTTTTTAGGTTATCTTTCAAGTGTACTAATAAATCCTTCGGCGGTAAGGAATCAAATGCTAGAGAATTCATTTCTAATAGATACTGTTATTAAAAAATTCGATACCAGAGTCCCAGTTATTCCTCTTATTGGATCATTGTCTAAAGCTAAATTTTGTACCGTATCGGGGCATCCTATTAGTAAGCCGATCTGGACCAATTTATCAGATTGCGATATTATTGATCGATTTGGTCGGATATGTAGAAATCTTTCTCATTATCACAGTGGATCCTCAAAAAAACAGAGTTTGTATCGAATAAAGTATATACTTCGATTTTCGTGTGCTAGAACTTTGGCTCGTAAACATAAAAGTATGGTACGCGCTTTTTTGCAAAGATTAGGTTCGGGATTATTAGAAGAATTCTTTACGGAAGAAGAACAAGTTGTTTCTTTGATCTTCCCAAAAACAACTTCTTTTTCTTTACATGAATCACATATAGAACGTATTTGGTATTTGGATATTATCCGTATCAATGACCTGGTGAATTATTCATAATGGGTTTGGTGACGTGATGAGACTTATGAATAGAAATGATCTATAAATGATCAAGAGAGAAAAAAATTCATGAATTTTTATTCTGAAATGCTCATTGCAGTAGTGTAGTGGTTGAATCAACTGAGTAGTCAAAATTATTATACTTTCTTCTCGGGACCCAAGTTTTATATTATACATAGGTAAAGTC
>90967860; Leopoldinia pulchra chloroplast matK pseudogene (partial), and trnK gene (partial), intron, specimen voucher Romero 3060 (VEN)
GACCATATTGCACTATGTATCATTTGATAACCCCAAAAATGAAATGGGTCCTGCCTCTGGTTCAAGTAGAAATGTAAATGGAAGAATTACAAGGATATTTAGAAAAAGATAGATCTCGGCAACAACACTTTCTATATCCGCTTCTCTTTAAGGAGTATATTTACACATTTGCTCATGATCGTGGTTTAAATGGTTCGATTTTTTACGAATCCACGGAAATTTTTGGTTATGACAATAAATCTAGTTCAGTACTTGTGAAGCGTTCGATTATTCGAATGTATCAACAGAATTATTTGATTTATTCGGTTAACGATTCTAACCAAAATCGATTCGTTGGGCACAACAATTATTTTTATTTTCATTTTTATTCTCAGATGATATTGGAAGGTTTTGCAGTCATTGTGGAAATTCCATTCTTGCTGCGATTAGTATCTTCCCTCGAAGAAAAAAAAATACCAAAATCTCAGAATTTGAATTTACGATCTATTCATTCAATATTTCCCTTTTTGGAGGACAAATTATCGCATTTAAATTATGTGTCAGATATACTAATACCTTATCCCATCCATCTGAAAATCTTGGTTCAAATCCTTCAATGCTGGATCCAAGATGTTCCTTCTTTACATTTATTGCGATTCTTTCTTCACGAATATCATAATTGGAATAGTCTTATTACTCCTAATAATTCTATTTTTTTTTCAAAAGAAAATAAAAGACTATTTCGGTTCCCATATAATTCTTATGTATCTGAATGCGAATTTGTATTAGTTTTTCTTCGTAAACAATCTTCTTATTTACGATTAACATCTTCTGGAGCTTTTCTTGAGCGAACACATTTCTATGGAAAAATAGAACATCTTATAGTAGTGCGCCGTAATTATTTTCAGAAGACCCTATGGTTCTTCAAGGATCCCTTCATGCATTATGTTCGATATCAAGGAAAAGCAATTCTGGTTTCAAAGGGGACTCATCTTCTGATGAAGAAATGGAAATGTCACCTTGTCAATTTCTGGCAATATTATTTTCACTTTTGGTCTCAACCGTACAGGATCCATATAAACCAATTATCAAGCTGTTCTTTCTATTTTCTAGGTTATCTTTCAAGTGTACTAATAAATCCTTCGGCGGTAAGGAATCAAATGCTAGAGAATTCATTTCTAATAGATACTGTTATTAAAAAATTCGATACCAGAGTCCCAGTTATTCCTCTTATTGGATCATTGTCTAAAGCTAAATTTTGTACCGTATCGGGGCATCCTATTAGTAAGCCGATCTGGACCGATTTATCAGATTGCGATATTATTGATCGATTTGGTCGGATATGTAGAAATCTTTCTCATTATCACAGTGGATCCTCAAAAAAACAGAGTTTGTATCGAATAAAGTATATACTTCGATTTTCGTGTGCTAGAACTTTGGCTCGTAAACATAAAAGTATGGTACGCGCTTTTTTGCAAAGATTAGGTTCGGGATTATTAGAAGAATTCTTTACGGAAGAAGAACAAGTTGTTTCTTTGATCTTCCCAAAAACAACTTCTTTTTCTTTACATGAATCACATATAGAACGTATTTGGTATTTGGATATTATCCGTATCAATGACCTGGTGAATTATTCATAATGGGTTTGGTGACGTGATGAGACTTATGAATAGAATAGAAATGATCTATAAATGATCAAGAGAGAAAAAAATTCATGAATTTCCATTCTGAAATGCTCATTGCAGTAGTGTAGTGGTTGAATCAACTGAGTAGTCAAAATTATTATACTTTCTTCTCGGGACCCAAGTTTTATATTATACATAGGAAAAGTC
>90967775; Rhapidophyllum hystrix chloroplast matK pseudogene (partial), and trnK gene (partial), intron, specimen voucher 013-67 01301 (K)
GACCATATTGCACTATGTATCATTTGATAACCCAAAAATTGAAATAGGTCCCGCCTCTGGTTCAAGTAGAAATGTAAATGGAAGAATTACAAGGATATTTAGAAAGAGATAGATCTCTGCAACAACACTTTCTATATCCGCTTCTCTTTAAGGAGTATATTTACACATTTCTTCATGATCGTGGTTTAAATGGTTCGATTTTTTACGAATCCACGGAAATTTTTGGTTATGACAATAAATCTAGTTCAGTACTTGTGAAACGTTCAATTATTCGAATGTATCAACAGAATTATTTGATTTATTCGGTTAATGATTCTAACCAAAATCGATTCGTTGGGCACAACAATTATTTTTATTTTCATTTTTATTCTCAGATGATATTGGAAGGTTTTGCAGTCATTGTGGAAATTCCATTCTTGCTGCGATTGGTATCTTCCCTCGAAGAAAAAAAAATACCAAAATCTCAGAATTTGAATTTACGATCTATTCATTCAATATTTCCCTTTTTGGAGGACAAATTATCGCATTTAAATTATGTGTCAGATATACTAATACCTTATCCCATCCATCTGAAAATCTTGGTTCAAATCCTTCAATTCTGGATCCAAGATGTTCCTTCTTTACATTTATTGCGATTCTTTCTTCACGAATATCATAATTGGAATAGTCTTATTACTCCGAATAATTCTATTTTTCTTTTTTCAAAAGAAAATAAAAGACTATTTCGGTTCCCATATAATTCTTATGTATCTGAATGTGAATTTGTATTAGTTTTTCTTCGTAAACAATCTTCTTATTTACGATTAACATCTTCTGGAGCTTTTCTTGAGCGAACGCATTTCTATGGAAAAATAGAATATTGTATAGTAGTGCGCCGTAATTATTTTCAGAAGACCCTATGGTTTTTCAAGGATCCCTTCATGCATTATGTTCGATATCAAGGAAAAGCAATTCTGGTTTCAAAGGGGACTCATCTTCTGATGAAGAAATGGAAATGTCACCTTGTCAATTTCTGGCAATATTATTTTCACTTTTGGTCTCAACCGTACAGGATTCATATAAACCAATTATCAAACTGTTCTTTCTATTTTCTAGGTTATCTTTCAAGTGTACTAATAAATCCTTCGGCGGTAAGGAATCAAATGCTAGAGAATTCATTTCTAATAGATACTGTTATTAAAAAATTCGATACCAGAGTCCCAGTTATTCCTCTTATTAGATCATTGTCTAAAGCTAAATTTTGTACCGTATCGGGGCATCCTATTAGTAAGCCGATCTGGACCGATTTATCAGATTGCGATATTATTGATCGATTTGGTCGGATATGTAGAAATCTTTCTCATTATCACAGTGGATCCTCAAAAAAACAGAGTTTGTATCGAATAAAGTATATACTTCGATTTTCGTGTGCTAGAACTTTGGCTCGTAAACATAAAAGTATGGTACGCGCTTTTTTGCAAAGATTAGGTTCGGGATTATTAGAAGAATTTTTTATGGAAGAAGAAGAAGTTGTTTCTTTGATCTTCCCAAAAACAACTTCTTTTTCTTTACATGAATCACATATGGAACGTATTTGGTATTTGGATATTATCCGTATCAATGACCTGGTGAATTATTCATAATTGGTTTGTTGACGTGATGAGACTTATGAATAGAATAGAAATGATCTATAAATGATCAAGAGAGAAAAAAATTCATGAATTTTCATTCTGAAATGCTCATTGCAGTAGTGTAGTGGTTGAATCAACTGAGTAGTCAAAATTATTATACTTTCTTCTCGGGACCCAAGTTTTTTTTATATTATACATAGGTAAAGTC
>90967766; Chelyocarpus ulei chloroplast matK pseudogene (partial), and trnK gene (partial), intron, specimen voucher Balslev 6407 (AAU)
GACCATATTGCACTATGTATCATTTGATAACCCCCAAAATGAAATGGGTTCCGCCTCTGGTTCAAGTAGAAATGGAAATGGAAGAATTACAAGGATATTTAGAAAAAGATAGATCTCGGCAACAACACTTTCTATATTCGCTTCTCTTTAAGGAGTATATTTACACATTTGCTCATGATCGTGGTTTAAATGGTTCGATTTTTTACGAATCCACGGAAATTTTTGGTTATGACAATAAATCTAGTTCAGTACTTGTGAAACGTTCAATTATTCGAATGTATCAACAGAATTATTTGATTTATTCGGTTAATGATTCTAACCAAAATCGATTCGTTGGGCACAACAATTATTTTTATTTTCATTTTTATTCTCAGATGATATTGGAAGGTTTTGCAGTCATTGTGGAAATTCCATTCTTGCTACGATTAGTATCTTTCCTCGAAGAAAAAAAAATACCAAAATCTCAAAATTTGAATTTACGATCTATTCATTCAATATTTCCCTTTTTGGAGGACAAATTATCGCATTTAAATTATGTGTCAGATATACTAATACCTTATCCCATACATCTGAAAATCTTGGTTCAAATCCTTCAATTCTGGATCCAAGATGTTCCTTCTTTACATTTATTGCGATTCTTTCTTCACGAATATCATAATTGGAATAGTCTTATTACTCCGAATAATTCTATTTTTCCTTTTTTACTTTTTTCAAAAGAAAATAAAAGACTATTTCGGTTCCCATATAATTCTTATGTATCTGAATGCGAATTTTTATTAGTTTTTCTTTGTAAACAATCTTCTTATTTACGATTAACATCTTCTGGAGCTTTTCTTGAGCGAACACATTTCTATGGAAAAATAGAACATCTTATAGTAGTGCGCCGTAATTATTTTCAGAAGACCCTATGGTTCTTCAAGGATCCCTTCATGCATTATGTTCGATATCAAGGAAAAGCAATTCTGGTTTCAAAGGGGACTCATCTTCTGATGAAGAAATGGAAATGTCACCTTGTCAATTTCTGGCAATATTATTTTCACTTTTGGTCTCAACCGTACAGGATCCATATAAAGCAATTATCAAACTGTTCTTTCTATTTTTTAGGTTATCTTTCAAGTGTACTAATAAATCCTTCGGCGGTAAGGAATCAAATGCTAGAGAATTCATTTCTAATAGATACTCTTATTAAAAAATTCGATACCAGAGTCCCAGTTATTCCTCTTATTGGATCATTGTCTAAAGCTAAATTTTGTACCGTATCGGGGCATCCTATTAGTAAGCCGATCTGGACCGATTTATCAGATTGCGATATTATTGATCGATTTGGTCGGATATGTAGAAATCTTTTTCATTATCACAGTGGATCCTCAAAAAAACAGAGTTTGTATCGAATAAAGTATATACTTCGATTTTCGTGTGCTAGAACTTTGGCTCGTAAACATAAAAGTACGGTACGCGCTTTTTTGCAAAGATTAGGTTCAGGATTATTAGAAGAATTTTTTATGGAAGAAAAAGAAGTTGTTTTTGGGAAGATCAAAGAAACAACTTCTTTTTCTTTACATGAATCACATATAGAACGTATTTGGTATTTGGATATTATCCGTATCAATGACCTGGTGAATTATTCATAATTGGTTTGGTGACGTGATGAGACTTATGAATAGAAAATAGAATAGAAATGATCTATAAATGATCAAGAGAGAAAAAAATTCATGAATTTTCATTCTGAAATGCTCATTGCAGTAGTGTAGTGGTTGAATCAACTGAGTAGTCAAAATTATTATACTTTCTTCTCGGGACCCAAGTTTTGTTTTATATTATACATAGGTAAAGTC
>90967872; Campecarpus fulcitus chloroplast matK pseudogene (partial), and trnK gene (partial), intron, specimen voucher Pintaud 483 (TL)
GACCATATTGCACTATGTATCATTTGATAACCCCCAAAATGAAATGGGTCCTGCCTCTGGTTCAAGTAGAAATGTAAATGGAAGAATTACAAGGATATTTAGAAAAAGATAGATCTCGGCAACAACACTTTCTATATCCGCTTCTCTTTAAGGAGTATATTTACACATTTGCTCATGATCGTGGTTTAAATGGTTCGATTTTTTACGAATCCACGGAAATTTTTGGTTATGACAATAAATCTAGTTCAGTACTTGTGAAACGTTCAATTATTCGAATGTATCAACAGAATTATTTGATTTATTCGGTTAACGATTCTAACCAAAATCGATTCGTTGGGCACAACAATTATTTTTATTTTCATTTTTATTCTCAGATGATATTGGAAGGTTTTGCAGTCATTGTGGAAATTCCATTCTTGCTGCGATTAGTATCTTCCCTCGAAGAAAAAAAAATACCAAAATCTCAGAATTTGAATTTACGATCTATTCATTCAATATTTCCCTTTTTGGAGGACAAATTATCGCATTTAAATTATGTGTCAGATATACTAATACCTTATCCCATCCATCTGAAAATCTTGGTTCAAATCCTTCAATGCTGGATCCAAGATGTTCCTTCTTTACATTTATTGCGATTCTTTCTTCACGAATATCATAATTGGAATAGTCTTATTACTCCGAATAATTCTATTTTTTTTTTTTCAAAAGAAAATAAAAGACTATTTCGGTTCCCATATAATTCTTATGTATCTGAATGCGAATTTGTATTAGTTTTTCTTCGTAAACAATCTTCTTATTTACGATTAACATCTTCTGGAGCTTTTCTTGAGCGAACACATTTCTATGGAAAAATAGAACATCTTATAGTAGTGCGCCGTAATTATTTTCAGAAGACCCTATGGTTTTTCAAGGATCCCTTCATGCATTATGTTCGATATCAAGGAAAAGCAATTCTGGTTTCAAAGGGGACTCATCTTCTGATGAAGAAATGGAAATGTCACCTTGTCAATTTCTGGCAATATTATTTTCATTTTTGGTCTCAACCGTACAGGATCCATATAAACCAATTATCAAGCTGTTCTTTCTATTTTTTAGGTTATCTTTCAAGTGTACTAATAAATCCTTCGGCGGTAAGGAATCAAATGCTAGAGAATTCATTTCTAATAGATACTGTTATTAAAAAATTCGATACCAGAGTCCCAGTTATTCCTCTTATTGGATCATTGTCTAAAGCTAAATTTTGTACCGTATCGGGGCATCCTATTAGTAAGCCGATCTGGACCAATTTATCAGATTGCGATATTATTGATCGATTTGGTCGGATATGTAGAAATCTTTCTCATTATCACAGTGGATCCTCAAAAAAACAGAGTTTGTATCGAATAAAGTATATACTTCGATTTTCGTGTGCTAGAACTTTGGCTCGTAAACATAAAAGTATGGTACGCGCTTTTTTGCAAAGATTAGGTTCGGGATTATTAGAAGAATTCTTTACGGAAGAAGAACAAGTTGTTTCTTTGATCTTCCCAAAAACAACTTCTTTTTCTTTACATGAATCACATATAGAACGTATTTGGTATTTGGATATTATCCGTATCAATGACCTGGTGAATTATTCATAATGGGTTTGGTGACGTGATGAGACTTATGAATAGAAATGATCTATAAATGATCAAGAGAGAAAAAAATTCATGAATTTTCATTCTGAAATGCTCATTGCAGTAGTGTAGTGGTTGAATCAACTGAGTAGTCAAAATTATTATACTTTCTTCTCGGGACCCAAGTTTTATATTATACATAGGTAAAGTC
>90967745; Oncocalamus tuleyi chloroplast matK pseudogene (partial), and trnK gene (partial), intron, specimen voucher Sunderland 1759 (K)
GACCATATTGCACTATGTATCATTTGATAACCCAAGAAATGGGTCCTGCCTCTGGTTCAATTAGAAATGTAAATGGAAGAATTACAAGGATATTTAGAAAAAGATATATCTCGGCAACAACACTTCCTATATCCGCTTCTCTTTAAGGAGTATATTTACACATTTGTTCATGATCGTGGTTTAAATGGTTCGATTTTTTACGAATCCGTGGAAATTTTGGGTTATGACAATAAATCTAGTTCAGTACTTGTGAAACGTTTAATTATTCGAATGTATCAACAGAATTATTTGATTTATTCGGTTAATGATTCTAACCAAAATCGATTCGTTGGGTACAACAATTATTTTTATTTTCATTTTTATTCTCAGATAATATTGGAAGGTTTTGCAGTCATTGTGGAAATTCCATTCTTGCTGCGATTAGTATCTTCCCTCGAAGAAAAAATACCAAAATCTCAGAATTTGAATTTACGATCTATTCATTCAATATTTCCCTTTTTAGAGGACAAATTATCGCATTTAAATTATGTGTCAGATATACTAATACCTTATCCCATCCATCTGGAAATCTTGGTTCAAATCCTTCAATGCTGGATCCAAGATGTTCCCTCTTTACATTTATTGCGATTCTTTATTCACGAATATCATAATTGGAATAGTCTTATTACTCCGAATAATTCTATTTTTTTTTTTTCAAAAGAAAATAAAAGAATATTTCGGTTCTTATATAATTCTTATGTATCTGAATGCGAATTTGTATTAGTTTTTCTTCGTAAACAATCTTCTTATTTACGATTAACATCTTCTGGAGCTTTTCTTGAGCGAACACATTTCTATGAAAAAATAGAACATCTTATAGTAGTGCGCCATAATTATTTTCAGAGGACCCTATGGTTCTTCAAGGATCCTTTCATGCATTATGTTCGATATCAAGGAAAAGCAATTCTGGTTTCAAAGGGGGCTCATCTTCTGATGAAGAAGTGGAAATGTCACCTTGTCAATTTCTGGCAATATTATTTTCACTTTTGGTCTCAACCGTACAGGATCCATATAGACCAATTATCAAACTGTTCTTTCTATTTTCTAGGTTATCTTTCAAGTGTATTAATAAATCTTTCGACGGTAAGGAATCAAATGCTAGAGAATTCATTTCTAATGGATACTGTTACTAAAAAATTCGATACCAGAGTCCCAGTTATTCCTCTTATTGAATCATTGTCTAAAGCTAAATTTTGTACCGTATCGGGGCACCCTATTAGTAAGCCGATCTGGACCGATTTATCAGATTGCGATATTATTGATCGATTTGGTCGGATATGTAGAAATCTTTCTCATTATCACAGTGGATCCTCAAAAAAACAGAGTTTGTATCGAATAAAGTATATACTTCGACTTTCGTGTGCTAGAACTTTGGCTCGTAAACATAAAAGTACGGCACGCGCTTTTTTGCAAAGATTAGGCTCGGGATTATTAGAAGAATTCTTTACGGAAGAAGAACAAGTTGTTTATTTGATCTTCCCCAAAACAACCTCTTTTTCTTTACATGGATCACATAGAGAACGTATTTGGTATTTGGATATTATCCGTATCAATGACCTGGTGAATCATTCATAATTGGTTTGGTGACGTGATGAGACTTATAAATAGAATAGAAATGATCTATAAATAATCAAGAGAGACAAAAAATTCATGAATTTTCATTCTGAAATGCTCATTGTAGTAGTGTAGTGGTTGAATCAACCGAGTAGTCAAAATTATTATACTTTCTTCTCGGGATGTAAGTTTTATATTATACATAGGTAAAGTC
>90967754; Plectocomia mulleri chloroplast matK pseudogene (partial), and trnK gene (partial), intron, specimen voucher Baker 563 (K)
GACCATATTGCACTATGTATCATTTGATAACCCCCAAAATGGTCCTGCCTCTGGTTCAATTAGAAATGTAAATGGAAGAATTACAAGGATATTTAGAAAAAGATATATCTCGGCAACAACACTTCCTATATCCGCTTCTCTTTAAGGAGTATATTTACACATTTGTTCATGATCGTGGTTTAAATGGTTCGATTTTTTACGAATCCGCGGAAATTTTGGGTTATGACAATAAATCTAGTTCAGTACTTGTAAAACGTTTAATTATTCGAATGTATCAACAGAATTATTTGATTTATTCGGTTAATGATTCTAACCAAAATCGATTCGTTGGGTACAACAATCATTTTTATTTTCATTTTTATTCTCAGATAATATTGGAAGGTTTTGCAGTCATTGTGGAAATTCCATTCTTGCTGCGATTAGTATCTTCCCTCGAAGATAAAATACCAAAATCTAAGAATTTTAATTTAGGATCTATTCATTCAATATTTCCCTTTTTAGAGGACAAATTATCGCATTTAAATTATGTGTCAGATATACTAATACCTTATCCCATCCATCTGAAAATCTTGGTTCAAATCCTTCAATGCTGGATCCAAGATGTTCCCTCTTTACATTTATTGCGATTCTTTCTTCACGAATATCATAATTGGAATAGTCTTATTACTCCGAATAATTCTATTTTTTCTTTTTTTTTTTTGAAAAAGAAAATAAAAGACTATTTCGGTTCCTATATAATTCTTATGTATCTGAATGCGAATTTGTATTAGTTTTTCTTCGTAAAAAATCTTCTTATTTACGATTAACATCTTCTGGAGCTTTTCTTGAGCGAACACATTTCTATGGAAAAATAGAACATCTTATAGTAGTAGTAGTGCGCCATAATTATTTTCAGAGGACCCTATGGTCCTTCAAGGATCCTTTCATGCATTATGTTGGATATCAAGGAAAAGCAATTCTGGTTTCAAAGGGGGCTCATCTTCTGATGAAGAAATGGAAATGTCACCTTGTCAATTTCTGGCAATATCATTTTCACTTTTGGTCTCAACCGTACAGGATCCATATAGACCAATTATCAAACTGTTCTTTCTATTTTCTAGGTTATCTTTCAAGTGTATTAATAAATCTTTCGACGGTAAGGAATCAAATGCTAGAGAATTCATTTCTAATGGATACTGTTACTAAAAAATTCGATACCAGAGTCCCAGTTATTCCTCTTATTGAATCATTGTCTAAAGCTAAATTTTGTACCGTATCGGGACACCCTATTAGTAAGCCGATCTGGACCGATTTATCAGATTGCGATATTATTGATCGATTTGGTCGGATATGTAGAAATCTTTCTCATTATCACAGTGGATCCTCAAAAAAACAGAGTTTGTATCGAATAAAGTATATACTTCGACTTTCGTGTGCTAGAACTTTGGCTCGTAAACATAAAAGTACGGCACGCGCTTTTTTGCAAAGATTAGGCTCGGGATTATTAGAAGAATTCTTTACGGAAGAAGAACAAGTTGTTTATTTTATCTTCCCCAAAACAACCTCTTTTTCTTTACATGGATCACATAGAGAACGTATTTGGTATTTGGATATTATCCGTATCAATGACCTGGTGAATCATTCATAATTGGTTTGGTGACGTGATGAGACTTATAATATAAATGGAATAGAAATGATCTATAAATGATCAAGAGATAAAAAAAAAATTTATGAATTTTCATTCTGAAATGCTCATTGTAGTAGTGTAGTGGTTGAATCAACCGAGTAGTAAAAATTATTATACTTTCTTCTCGGGATGTAAGTTTTATATTATACATAGGTAAAGTC
>119443979; Ravenea lakatra voucher Byg 26 (AAU) trnK gene, intron; and matK pseudogene, complete sequence; chloroplast
AACCCCAAAAATGAAATGGGTCCTGCCYCTGGTTCAAGTAGAAATGTAAATGGAAGAATTACAAGGATATTTAGAAAAAGATAGATCTCGGCAACAACACTTTCTATATCCGCTTCTCTTTAAGGAGTATATTTACACATTTGCTCATGATCGTGGTTTAAATGGTTCGATTTTTTACGAATCCACGGAAATTTTTKGTTATGACAATAAATCTAGTTCAGTACTTGTGAAACGTTCAATTATTCGAATGTATCAACAGAATTATTTGATTTATTCGGTTAATGATTCTAACCAAAATCGATTCGTTGGGCACAACAATTATTTTTATTTTCATTTTTATTCTCAGATGATATTGGAAGGTTTTGCAGTCATTGTGGAAATTCCATTCTTGCTGCGATTAGTATCTTCCCWCGAAGAAAAAAAAATACCAAAATCTCAGAATTTGAATTTACGATCTATTCATTCAATATTTCCCTTTTTGGAGGACAAATTATCGCATTTAAATTATGTGTCAGATATACTAATACCTTATCCCATCCATCTGAAAATCTTGGTTCAAATCCTTCAATGCTGGATCCAAGATGTTCCTTCTTTACATTTATTGCGATTCTTTCTTCACGAATATCATAATTGGAATAGTCTTATTACTCCGAATAATTCTATTTTTTTTTTTTCAAAAVAAAATAAAAGACTATTTCGGTTCCCATATAATTCTTATGTATCTGAATGCGAATTTGTATTAGTTTTTCTTCGTAAACAATCTTCTTATTTACGATTAACATCTTCTGGAGCTTTTCTTGAGCGAACACATTTCTATGGAAAAATAGAACATCTTATAGTAGTGCGCCGTAATTATTTTCAGAAGACCCTATGGTTCTTCAAGGATCCCTTCATGCATTATGTTCGATATCAAGGAAAAGCAATTCTGGTTTCAAAGGGGACTCATCTTCTGATGAAGAAATGGAAATGTCACCTTGTCAATTTCTGGCAATATTATTTTCACTTTTGGTCTCAACCGTACAGGATCCATATAAACCAATTATCAAACTGTTCTTTCTATTTTCTAGGTTATCTTTCAAGTGTACTAATAAATCCTTCGKCGGTAAGGAATCAAATGCTAGAGAATTCATTTCTAATAGATACTGTTATTAAAAAATTCGATACCAGAGTCCCAGTTATTCCTCTTATTGGATCATTGTATAAAGCTAAATTTTGTACCGTATCGGGGCATCCTATTAGTAAGCCGATCTGGACCAATTTATCAGATTGCGATATTATTGATCGATTTGGTCGGATATGTAGAAATCTTTCTCATTATCACAGTGGATCCTCAAAAAAACAGAGTTTGTATCGAATAAAGTATATACTTCGATTTTCGTGTGCTAGAACTTTGGCTCGTAAACATAAAAGTAYGGTACGCGCTTTTTTGCAAAGATTAGGTTCGGGATTATTAGAAGAATTCTTTACGGAAGAAGAACAAGTTGTTTCTTTGATCTTCCCAAAAACAACTTCTTTTTCTTTACATGAATCACATAYAGAACGTGTTTGGTATTTGGATATTATCCGTATCAATGACCTGGTGAATTATTCATAATGGGTTTGGTGACGTGAYGAGACTTATGAATAGAATGGAAATGATCTATAAATGATCAAGAGAGAAAAAAATTCATGAATTTTCATTCTGAAATGCTCATTGCAGTAGTGTAGTGGTTGAATCAACTGAGTAGCCAAAATTATTATACTTTC
>90967893; Laccospadix australasica chloroplast matK pseudogene (partial), and trnK gene (partial), intron, specimen voucher L-79.0850 (BH)
GACCATATTGCACTATGTATCATTTGATAACCCCAAAAATGAAATGGGTCCTGCCTCTGGTTCAAGTAGAAATGTAAATGGAAGAATTACAAGGATATTTAGAAAAAGATAGATTTCGGCAACAACACTTTCTATATCCGCTTCTCTTTAAGGAGTATATTTACACATTTGCTCATGATCGTGGTTTAAATGGTTCGATTTTTTACGAATCCACGGAAATTTTTGGTTATGACAATAAATCTAGTTCAGTACTTGTGAAACGTTCAATTATTCGAATGTATCAACAGAATTATTTGATTTATTCGGTTAACGATTCTAACCAAAATCGATTCGTTGGGTACAACAATTATTTTTATTTTCATTTTTATTCTCAGATGATATTGGAAGGTTTTGCAGTCATTGTGGAAATTCCATTCTTGCTGCGATTAGTATCTTCCCTCGAAGAAAAAAAAATACCAAAATCTCAGAATTTGAATTTACGATCTATTCATTCAATATTTCCCTTTTTGGAGGACAAATTATCGCATTTAAATTATGTGTCAGATATACTAATACCTTATCCCATCCATCTGAAAATCTTGGTTCAAATCCTTCAATGCTGGATCCAAGATGTTCCTTCTTTACATTTATTGCGATTCTTTCTTCACGAATATCATAATTGGAATAGTCTTATTACTCCGAATAATTCTATTTTTTTTTTTTCAAAAGAAAATAAAAGACTATTTCGGTTCCCATATAATTCTTATGTATCTGAATGCGAATTTGTATTAGTTTTTCTTCGTAAACAATCTTCTTATTTACGATTAACATCTTCTGGAGCTTTTCTTGAGCGAACACATTTCTATGGAAAAATAGAACATCTTATAGTAGTGCGCCGTAATTATTTTCAGAAGACCCTATGGTTCTTCAAGGATCCCTTCATGCATTATGTTCGATATCAAGGAAAAGCAATTCTGGTTTCAAAGGGGACTCATCTTCTGATGAAGAAATGGAAATGTCACCTTGTCAATTTCTGGCAATATTATTTTCATTTTTGGTCTCAACCGTACAGGATCCATATAAACCAATTATCAAGCTGTTCTTTCTATTTTTTAGGTTATGTTTCAAGTGTACTAATAAATCCTTCGGCGGTAAGGAATCAAATGCTAGAGAATTCATTTGTAATAGATACTGTTATTAAAAAATTCGATACCAGAGTCCCAGTTATTCCTCTTATTGGATCATTGTCTAAAGCTAAATTTTGTACCGTATCGGGGCATCCTATTAGTAAGCCGATCTGGACCAATTTATCAGATTGCGATATTATTGATCGATTTGGTCGGATATGTAGAAATCTTTCTCATTATCACAGTGGATCCTCAAAAAAGCAGAGTTTGTATCGAATAAAGTATATACTTCGATTTTCGTGTGCTAGAACTTTGGCTCGTAAACATAAAAGTATGGTACGCGCTTTTTTGCAAAGATTAGGTTCGGGATTATTAGAAGAATTCTTTACGGAAGAAGAACAAGTTGTTTCTTTGATCTTCCCAAAAACAACTTCTTTTTCTTTACATGAATCACATATAGAACGTATTTGGTATTTGGATATTATCCGTATCAATGACCTGGTGAATTATTCATAATGGGTTTGGTGACGTGATGAGACTTATGAATAGAAATGATCTATAAATGATCAAGAGAGAAAAAAATTCATGAATTTTCATTCTGAAATGCTCATTGCAGTAGTGTAGTGGTTGAATCAACTGAGTAGTCAAAATTATTATACTTTCTTCTCGGGACCCAAGTTTTATATTATACATAGGTAAAGTC
>313502861; Roystonea borinquena maturase K (matK) gene, partial cds; chloroplast
TGTAGTAGTAGTGCGCCGTAATTATTTTCAGAAGACCCTATGGTTCTTCAAGGATCCCCTCATGCATTATGTTCGATATCAAGGAAAAGCAATTCTAGTTTCAAAGGGGACTCATCTTCTGATGAAGAAAAAGAAATGTCACCTTGTCAATTTCTGGCAATATTATTTTCACTTTTGGTCTCAACCGTACAGGATCCATATAAACCAATTATCAAGCTGTTCTTTCTATTTTCTAGGTTATCTTTCAAGTGTACTAATAAATCCTTCGGCGGTAAGGAATCAAGTGCTAGAGAATTCATTTCTAATAGATACTGTTATTAAAAAATTCGATACCAGAGTCCCAGTTATTCCTCTTATTGGATCATTGTCTAAAGCTAAATTTTGTACCGTATCGGGGCATCCTATTAGTAAGCCGATCTGGACCAATTTATCAGATTGCGATATTATTGATCGATTTGGTCGGATATGTAGAAATCTTTCTCATTATCACAGTGGATCCTCAAAAAAACAGAGTTTGTATCGAATAAAGTATATA
>90967881; Moratia cerifera chloroplast matK pseudogene (partial), and trnK gene (partial), intron, specimen voucher Pintaud 469 (TL)
[truncated: 3,507,796 more chars]
