# Supplementary material for: Two New Computational Methods for Universal DNA Barcoding: A Benchmark Using Barcode Sequences of Bacteria, Archaea, Animals, Fungi, and Land Plants
Source: PLoS One. 2013 Oct 18;8(10):e76910. doi: 10.1371/journal.pone.0076910 (PMC3799923; doi:10.1371/journal.pone.0076910)
Supplement: Dataset S11 — Full-length query sequence sets of rbcL of land plants. Nucleotide sequences used as full-length query sets of rbcL of land plants. (ZIP) [file pone.0076910.s011.zip › plants_rbcL_species_query_full.fasta]

>228551799; Acorus calamus voucher Wen 9790 ribulose-1,5-bisphosphate carboxylase/oxygenase large subunit (rbcL) gene, partial cds; chloroplast
TTGACTTATTATACTCCTGAATATGAAACCAAAGATACTGATATCTTGGCAGCATTTCGAGTAACTCCTCAACCCGGAGTTCCACCCGAGGAAGCAGGGGCTGCGGTAGCTGCCGAATCCTCTACTGGTACATGGACAACTGTGTGGACCGATGGACTTACCAGCCTTGATCGTTACAAAGGCCGATGCTACCACATCGAGCCCGTTGTTGGGGAGCAAAATCAATATATTGCTTATGTAGCTTATCCTTTAGACCTTTTTGAAGAAGGTTCTGTTACTAACATGTTTACTTCCATTGTGGGTAATGTATTTGGGTTCAAAGCCCTACGAGCTCTACGTTTGGAGGATCTTCGAATTCCCCCTGCTTATTCCAAAACTTTCCAAGGCCCGCCCCATGGAATCCAGGTTGAGAGAGATAAATTGAACAAGTATGGTCGTCCCCTATTGGGATGTACTATTAAACCAAAATTGGGGTTATCCGCGAAGAACTACGGTAGAGCAGTTTATGAATGTCTCCGTGGTGGACTTGATTTTACCAAGGATGATGAGAACGTGAACTCACAGCCATTTATGCGTTGGAGAGACCGTTTCTTATTTTGTGCTGAAGCACTTTTTAAAGCGCAAGCGGAAACAGGTGAAATCAAAGGACATTATTTGAATGCTACTGCGGGTACATGTGAAGAAATGATGAGAAGGGCCCAATGTGCCAGAGAATTGGGAGTTCCTATCGTAATGCATGACTACTTAACAGGTGGATTCACTGCAAATACTAGCTTGGCTATTTATTGCCGAAACAACGGCCTACTTCTTCACATCCATCGTGCAATGCATGCAGTTATTGATAGACAGAAGAATCATGGTATGCACTTTCGTGTACTAGCTAAAGCGCTACGTATGTCTGGTGGAGATCACATTCACGCCGGTACAGTAGTAGGTAAACTGGAAGGGGAACGTGAAATGACTTTAGGTTTTGTTGATTTACTACGTGATGATTATATTGAAAAAGACCGAAGTCGTGGTATTTTTTTCACTCAAGATTGGGTCTCTATGCCAGGTGTTTTGCCCGTAGCTTCCGGTGGTATTCACGTTTGGCATATGCCTGCCTTGACCGAGATCTTTGGGGATGATTCTGTACTACAGTTCGGTGGAGGAACTTTAGGACACCCTTGGGGAAATGCACCTGGTGCAGTAGCCAATCGGGTAGCTTTAGAAGCGTGTGTACAAGCTCGTAATGAGGGACGTGATCTTGCTCGCGAAAGTACTC
>209417554; Schismatoglottis trifasciata plastid partial rbcL gene for ribulose-biphosphate carboxylase
TCAAAGCTGGTGTTAAAGATTACAAATTGACTTATTATACTCCTGACTATGAGACAAAAGATACTGATATCTTGGCAGCATTCCGAGTAACTCCTCAACCCGGAGTTCCGCCTGAAGAAGCAGGGGCTGCAGTAGCTGCCGAATCTTCTACTGGTACATGGACAACTGTGTGGACTGATGGACTTACCAGTCTTGATCGTTACAAAGGACGATGCTACCACATCGAACCCGTTGCTGGGGAGGAAAATCAATATATTGCTTATGTAGCTTACCCTTTAGACCTTTTTGAAGAAGGTTCTGTTACTAACATGTTTACTTCTATTGTGGGTAATGTATTTGGGTTTAAAGCTTTACGAGCTCTACGTCTGGAGGATTTGCGAATTCCTACCACTTATTCCAAAACTTTCCAAGGCCCGCCTCACGGCATCCAAGTTGAGAGAGACAAATTGAACAAGTATGGTCGTCCCCTATTGGGATGTACGATTAAACCAAAATTGGGATTATCCGCGAAAAACTACGGTAGAGCGGTTTATGAATGTCTCCGCGGTGGACTTGATTTTACCAAGGATGATGAAAACGTGAACTCACAACCATTTATGCGTTGGAGAGACCGTTTCGTATTTTGTGCCGAAGCACTTTATAAAGCACAGGCCGAAACAGGTGAAATAAAAGGGCATTACTTGAATGCTACTGCAGGTACGTGTGAAGAAATGATGAAAAGAGCTGTGTTTGCCAGAGAATTGGGAGTCCCTATCGTAATGCATGACTACTTAACAGGGGGATTCACTGCAAATACTAGTTTAGCTCATTATTGCCGAGACAACGGTCTACTTCTTCACATCCACCGCGCAATGCATGCAGTTATTGATAGACAGAAGAATCATGGTATGCATTTTCGTGTACTAGCTAAAGCATTACGTATGTCTGGTGGGGATCATGTTCACGCTGGTACAGTAGTAGGTAAACTGGAAGGTGAACGTGAGATGACTTTAGGTTTTGTTGATTTATTACGTGATGATTATATTGAAAAAGACCGAAGTCGTGGTATTTTCTTCACTCAAGATTGGGTCTCTATGCCAGGTGTTCTGCCTGTAGCTTCAGGGGGTATTCATGTTTGGCATATGCCTGCTCTGACTGAGATCTTTGGGGATGATTCCGTACTACAGTTCGGTGGAGGAACTTTAGGACACCCTTGGGGAAATGCACCTGGTGCAGTAGCTAATAGGGTAGCTTCAGAAGCGTGTGTACAAGCTCGTAATGAGGGACGTGATCTTGCTCGTGAAGGTAATGAAATTATCCGTGAAGCTAGCAAATGGAGTCCTGAACTAGCTGCTGCTTGTGAGGTTTGGAAAGAGATCAAATTCGAATTCGAACCAGTGGATAAGCTAGAT
>209417494; Podolasia stipitata plastid partial rbcL gene for ribulose-biphosphate carboxylase
TCCAAGCTGGTGTTAAAGATTACAAATTGACTTATTATACTCCTGACTATGAGACAAAAGATACTGATATCTTGGCAGCATTCCGAGTAACTCCTCAACCTGGAGTTCCGCCTGAAGAAGCAGGGGCTGCAGTAGCTGCCGAATCTTCTACGGGTACATGGACAACTGTGTGGACTGATGGACTTACCAGCCTTGATCGTTACAAAGGACGATGCTACCACATCGAAGCCGTTGTTGGGGAGGAAAATCAATATATTGCTTATGTAGCTTACCCTTTAGACCTTTTTGAAGAAGGTTCTGTTACTAACATGTTTACTTCTATTGTGGGTAATGTATTTGGGTTTAAAGCTTTACGAGCTCTACGTCTGGAGGATTTGCGAATTCCTACCTCTTATTCCAAAACTTTCCAAGGCCCGCCTCACGGTATCCAAGTTGAAAGAGATAAATTGAACAAGTATGGTCGTCCCCTATTGGGATGTACGATTAAACCAAAATTGGGATTATCCGCGAAAAACTACGGTAGAGCGGTTTATGAATGTCTCCGCGGTGGACTTGATTTTACCAAGGATGATGAAAACGTGAACTCACAACCATTTATGCGTTGGAGAGACCGTTTCTTATTTTGTGCCGAAGCACTTTATAAAGCACAGGCCGAAACTGGTGAAATAAAAGGGCATTACTTGAATGCTACTGCAGGTACGTGTGAAGAAATGATCAAAAGGGCTGTGTTTGCCAGAGAATTAGGAGCCCCTATCGTAATGCACGACTACTTAACAGGGGGATTCACTGCAAATACTAGTTTAGCTCATTATTGCCGAGACAACGGTCTACTTCTTCACATCCATCGCGCAATGCATGCAGTTATTGATAGACAGAAGAATCATGGTATGCATTTTCGTGTACTAGCTAAAGCATTACGTATGTCTGGTGGGGATCATATTCACGCTGGTACAGTAGTAGGTAAACTGGAAGGTGAACGTGAGATGACTTTAGGTTTTGTTGATTTATTACGTGATGATTTTATTGAAAAAGACCGAAGTCGTGGTATTTTTTTCACTCAAGATTGGGTCTCTATGCCAGGTGTTCTGCCTGTAGCTTCAGGGGGTATTCATGTTTGGCATATGCCTGCCCTGACTGAGATCTTTGGGGATGATTCCGTACTACAGTTCGGTGGAGGAACTTTAGGACACCCTTGGGGAAATGCACTTGGTGCAGTAGCTAATCGGGTAGCTTTAGAAGCGTGTGTAAAAGCTCGTAATGAGGGACGTGATCTTGCTCGTGAAGGTAATGAAATTATCCGTGAAGCTAGCAACTGGAGTCCTGAACTAGCCGCTGCTTGTGAGGTTTGGAAAGCGATCAAATTCGAATTCGAACCAGTAGATAAGCTAGAT
>4138743; Zamioculcas zamiifolia chloroplast rbcL gene
AGTGTTGGATTCAAAGCTGGTGTTAAAGATTACAAATTGACTTATTATACTCCTGACTATGAGACAAAAGATACTGATATCTTGGCAGCATTTCGAGTAACTCCTCAACCCGGAGTTCCGCCTGAAGAAGCAGGGGCTGCAGTAGCTGCCGAATCTTCTACTGGTACATGGACAACTGTGTGGACTGATGGGCTTACCAGTCTTGATCGTTACAAAGGACGATGCTACCACATCGAAGCCGTTGTTGGGGAGGATAATCAATATATTGCTTATGTAGCTTACCCTTTAGACCTTTTTGAAGAAGGTTCTGTTACTAACATGTTGACTTCTATTGTGGGTAATGTATTTGGGTTTAAAGCTTTACGAGCTCTACGTCTGGAGGATTTGCGAATTCCTCCCGCTTATTCCAAAACTTTCCAAGGTCCGCCTCACGGCATCCAAGTTGAGAGAGATAAATTGAACAAGTACGGTCGTCCCCTATTGGGATGTACGATTAAACCAAAATTGGGATTATCCGCGAAAAACTACGGTAGAGCGGTTTATGAATGTCTACGCGGTGGACTTGATTTTACCAAGGATGATGAAAACGTGAACTCACAACCATTTATGCGTTGGAGAGACCGTTTCGTATTTTGTGCCGAAGCACTTTATAAAGCACAGGCCGAAACAGGTGAAATAAAAGGGCATTACTTGAATGCTACTGCAGGTACGTGTGAAGAAATGATGAAAAGGGCTGTGTTTGCCAGAGAATTGGGAGCTCCTATCGTAATGCATGACTACTTAACAGGGGGATTCACTGCAAATACTAGTTTAGCTCATTATTGCCGAGACAACGGTTTACTTCTTCACATCCATCGCGCAATGCATGCAGTTATTGATAGACAGAAGAATCATGGTATGCATTTTCGTGTACTAGCTAAAGCATTACGCATGTCTGGTGGGGATCATATTCACGGTGGTACAGTAGTAGGTAAACTGGAAGGTGAACGTGAGATTACTTTAGGTTTTGTTGATTTATTACGTGATGATTATATTGAAAAAGACCGAAGTCGTGGTATTTTTTTCACTCAAGATTGGGTCTCTATGCCAGGTGTTATCCCTGTAGCTTCCGGGGGTATTCATGTTTGGCATATGCCTGCCCTGACTGAGATCTTTGGGGATGATTCCGTACTACAGTTCGGGGGAGGAACTTTAGGACACCCTTGGGGAAATGCACCGGGTGCAGTAGCTAATCGGGTAGCTTTAGAAGCGTGTGTACAAGCTCGTAATGAGGGACGTGATCTTGCTCGTGAAGGTAATGAAATTATCCGTGAAGCTAGCAAATGGAGTCCTGAACTAGCTGCTGCT
>297305497; Ruppia maritima chloroplast rbcL gene for ribulose-1,5-bisphosphate carboxylase/oxygenase large subunit, partial cds, specimen_voucher: YI00743
GTCCCTATTGTAATGCATGACTACATAACAGGGGGATTCACTGCAAATACTAGCTTGGCTCAATATTGCCGGGACAATGGGTTACTTCTTCATATTCACCGCGCAATGCATGCAGTTATTGATAGACAGAAGAATCACGGTATGCATTTTCGTGTACTAGCTAAAGCATTACGTATGTCTGGTGGGGATCATATCCACTCCGGGACAGTAGTAGGTAAACTAGAGGGTGAACGTGAGATGACTTTGGGTTTTGTTGATTTATTACGCGATGATTATATTGAAAAAGACCGAAGCCGTGGTATTTTTTTCACCCAAGATTGGGTCTCTATGCCAGGTGTTCTGCCTGTGGCTTCAGGGGGTATTCATGTTTGGCATATGCCTGCGTTGACCGAGATCTTTGGAGATGATTCTGTACTACAATTTGGCGGAGGAACCTTGGGACACCCTTGGGGAAATGCGCCGGGCGCAGTAGCTAATCGTGTGGCTTTGGAAGCGTGTGTACAAGCTCGTAATGAAGGGCGTGATCTGGCTAGTGAAGGTAA
>209417532; Synandrospadix vermitoxicus plastid partial rbcL gene for ribulose-biphosphate carboxylase
TCAAAGCTGGTGTTAAAGATTACAAATTGACTTATTATACTCCTGACTATGAGACAAAAGATACTGATATCTTGGCAGCATTCCGAGTAACTCCTCAACCCGGAGTTCCGCCTGAAGAAGCAGGGGCAGCAGTAGCTGCCGAATCTTCTACTGGTACATGGACAACTGTGTGGACTGATGGACTTACCAGTCTTGATCGTTACAAAGGACGATGCTACCACATCGAAGCCGTTGTTGGGGAGGAAAATCAATATATTGCTTATGTAGCTTACCCTTTAGACCTTTTTGAAGAAGGTTCTGTTACTAACATGTTTACTTCAATTGTGGGTAACGTATTTGGGTTTAAAGCTTTACGAGCTCTACGTCTGGAGGATTTGCGAATTCCTACCTCTTATTCCAAAACTTTCCAAGGCCCACCTCACGGCATCCAAGTTGAGAGAGATAAATTGAACAAGTATGGTCGTCCCCTATTGGGATGTACGATTAAACCAAAATTGGGATTATCCGCGAAAAACTACGGTAGGGCGGTTTATGAATGTCTCCGTGGTGGACTTGATTTTACCAAGGATGATGAAAACGTGAACTCACAACCATTTATGCGTTGGAGAGACCGTTTCCTATTTTGTGCCGAAGCAATTTTTAAAGCACAAGCCGAAACAGGTGAAATAAAAGGGCATTACTTGAATGCTACTGCAGGTACGTGTGAAGAAATGATCAAAAGGGCTGTGTTTGCCAGAGAATTGGGAGCCCCTATCGTAATGCATGACTACTTACCAGGGGGATTCACTGCAAATACTAGTTTAGCTCATTATTGCCGAGACAACGGTCTACTCCTTCACATCCACCGCGCAATGCATGCAGTTATTGATAGACAGAAAAATCATGGTATGCATTTTCGTGTACTAGCTAAAGCATTACGTATGTCTGGTGGGGATCATATTCACGCTGGTACAGTAGTAGGTAAACTGGAAGGTGAACGTGAAATAACTTTAGGTTTTGTTGATTTATTACGTGATGATTATATTGAAAAAGACCGAAGTCGTGGTATTTATTTCACTCAAGATTGGGTCTCTATGCCAGGTGTTCTGCCTGTAGCTTCAGGGGGTATTCATGTTTGGCATATGCCTGCTCTGACTGAGATCTTTGGGGATGATTCCGTACTACAGTTCGGCGGAGGAACTTTAGGACACCCTTGGGGAAATGCACCTGGTGCAGTAGCTAACCGGGTAGCTTTAGAAGCGTGTGTACAAGCTCGTAATGAGGGACGTGATCTTGCTCGTGAAGGTAATGAAATTATCCGTGAAGCTAGCAAATGGAGTCCTGAACTAGCAGCTGCTTGTGAGGTTTGGAAAGCGATCAAATTCGAATTCGAACCAGTGGATACGCTAGAT
>4138448; Scindapsus aureus chloroplast rbcL gene
AGTGTTGGATTCAAAGCTGGTGTTAAAGATTACAAATTGACTTATTATACTCCTGACTATGAGACAAAAGATACTGATATCTTGGCAGCATTCCGAGTAACTCCTCAACCCGGAGTTCCGCCTGAAGAAGCAGGGGCTGCAGTAGCTGCCGAATCTTCTACTGGTACATGGACAACTGTGTGGACTGATGGACTTACCAGCCTTGATCGTTACAAAGGACGATGCTACCACATCGAACCCGTTGTTGGGGAGGAAGATCAATATATTGCTTATGTAGCTTACCCTTTAGACCTTTTTGAAGAAGGTTCTGTTACTAACATGTTTACTTCCATTGTGGGTAATGTATTTGGGTTTAAAGCTTTACGAGCTCTACGTCTGGAGGATTTGCGAATTCCTACTTCTTATTCCAAAACTTTCCAAGGCCCGCCTCACGGCATCCAAGTTGAGAGAGATAAATTGAACAAGTATGGTCGTCCCCTATTGGGATGTACGATTAAACCAAAATTGGGATTATCCGCGAAAAACTACGGTAGAGCGGTTTATGAATGTCTCCGCGGTGGACTTGATTTTACCAAGGATGATGAAAACGTGAACTCACAACCATTTATGCGTTGGAGAGACCGTTTCGTATTTTGTGCCGAAGCACTTTATAAAGCACAGGCCGAAACAGGTGAAATAAAAGGCCATTACTTGAATGCTACTGCAGGTACGTGTGAAGAAATGATCAAAAGGGCTGTGTTTGCCAGAGAATTAGGAGTCCCTATCGTAATGCATGACTACTTAACAGGTGGATTCACTGCAAATACTAGTTTAGCTCATTATTGTCGAGACAACGGTCTACTTCTTCACATCCATCGCGCAATGCATGCAGTTATTGATAGACAGAAGAATCATGGTATGCATTTTCGTGTACTAGCTAAAGCGTTACGTATGTCTGGTGGGGATCATGTTCACGCTGGTACAGTAGTAGGTAAACTGGAAGGTGAACGTGAGATGACTTTAGGTTTTGTTGATTTATTACGTGATGATTATATTGAAAAAGACCGAAATCGTGGTATTTTTTTCACTCAAGATTGGGTCTCTATGCCAGGTGTTCTGCCTGTGGCTTCAGGGGGTATTCATGTTTGGCATATGCCTGCCCTGACTGAGATCTTTGGGGATGATTCCGTACTACAGTTCGGTGGAGGAACTTTAGGACACCCTTGGGGAAATGCACCTGGTGCAGTAGCTAATCGGGTAGCTTTAGAAGCGTGTGTACAAGCTCGTAATGAGGGACGTGATCTTGCTAGTGAAGGTAATGAAATTATCCGTGAAGCTAGCAAATGGAGTCCTGAACTAGCCGCTGCT
>306478480; Tetroncium magellanicum ribulose-1,5-bisphosphate carboxylase/oxygenase large subunit (rbcL) gene, partial cds; chloroplast
GTGCTGGATTCAAAGCTGGTGTTAAAGATTACAAATTGACTTATTATACTCCTGAATATGAAACCAAAGATACTGATATCTTGGCAGCATTCCGAGTAACTCCTCAACCCGGAGTTCCGCCTGAAGAAGCGGGGGCCGCAGTGGCTGCCGAATCTTCTACTGGTACATGGACAACTGTGTGGACTGATGGACTTACTAGCTTGGATCGTTACAAAGGACGATGCTATCACATCGAGCCCGTTGTTGGGGAAGAAGATCAATATATTGCTTATGTAGCTTACCCTTTAGACCTTTTTGAAGAAGGTTCCGTTACCAACATGTTTACTTCCATTGTGGGTAATGTATTTGGGTTCAAAGCTCTACGAGCTCTACGTCTGGAGGATCTGCGAATTCCTCCTGCTTATTCCAAAACTTTCCAAGGTCCACCCCATGGAATCCAGGTTGAGAGAGATAAATTGAACAAGTATGGTCGTCCCCTATTGGGATGTACTATTAAACCAAAATTGGGATTATCCGCGAAAAACTATGGTCGAGCGCTTTATGAGTGTCTYCGTGGTGGACTTGATTTTACCAAAGATGATGAGAACCTGAATTCACWACCATTTATGCKTTGGAGAGATCGTTTCTTATTTTGTTCCKAAGCTATTTATAAAGCGCAAGCCGAAACAGGYGAAATCAAAGGACATTRCTTGAATGCTACTGCGGGTACGTGTGAGGAAATGATCRAAAGGGCCGTATTTGCCAGGGAATTAGGAGTTCCTATCGTAATGCATGACTACTTAACAGGGGGATTCACTGCWAATACTAGTTTGTCTCTTTATTGCCGGGACAACGGSTTACTTCTTCACATTCACCGCGCAATGCATGCGGYTATTGATAGACAGAAGAATCATGGGATGCATTTTCGTGTACTAGCTAAAGCATTWCGTATGTCTGGTGGAGATCATATTCACTCTGGTACAGTAGTAGGTAAACTGGAAGGTGAACGTGAGATGACTTTGGGTTTTGTTGATTTATTACGTGATGATTATATTGAAAAAGACCGAAGCCGCGGTATTTTTTTCACTCAAGATTGGGTCTCTATGCCAGGTGTTTTGCCCGTGGCTTCAGGAGGTATTCATGTTTGGCATATGCCTGCCCTGACCGAGATCTTTGGAGATGATTCTGTACTACAGTT
>11526546; Ottelia alismoides chloroplast rbcL gene for ribulose-1,5-bisphosphate carboxylase, partial cds
GGTGCTGGATTCAAAGCTGGTGTTAAAGATTACAAATTGACTTATTATACTCCTGAATATGAAACCAAAGATACTGATATCTTGGCAGCATTCCGAGTAACTCCGCAACCTGGAGTTCCTGCTGAAGAAGCAGGGGCCGCAGTAGCTGCCGAATCTTCTACTGGTACATGGACAACTGTGTGGACTGATGGACTTACTAGCCTTGATCGTTACAAAGGACGATGCTACCACATCGAGCCTGTTGCTGGGGAGGAAGATCAATATATTGCTTATGTAGCTTATCCTTTAGACCTTTTTGAAGAAGGTTCTGTTACCAACATGTTTACTTCCATTGTAGGTAATGTATTTGGATTCAAAGCTCTACGAGCTCTACGCTTGGAGGATCTGCGAATTCCTCCTGCTTATTCCAAAACTTTCCAAGGTCCACCTCATGGAATCCAAGTTGAAAGAGATAAATTGAACAAATATGGGCGTCCTCTATTGGGATGTACTATTAAACCAAAATTGGGATTATCCGCGAAAAACTACGGTAGAGCCGTTTATGAATGTCTACGTGGTGGACTTGATTTTACCAAAGATGATGAAAACGTAAACTCACAGCCATTTATGCGTTGGAGAGACCGTTTCCTATTTTGTGCCGAAGCTATTTATAAAGCGCAAGCCGAAACAGGTGAAATCAAAGGGCATTACTTGAATGCTACTGCAGGTACGTGTGAAGAAATGGTCAAAAGGGCTGTATTTGCTAGAGAATTGGGAGTCCCTATCGTAATGCATGACTACTTAACAGGGGGATTCACCGCAAATACTAGCTTGGCTCATTATTGCCGAGACAACGGCTTACTTCTTCACATTCACCGTGCAATGCATGCAGTTATTGATAGACAGAAGAATCATGGTATCCATTTTCGTGTACTAGCTAAAGCGTTACGTATGTCTGGTGGGGATCACATTCACTCTGGTACAGTAGTAGGTAAACTGGAAGGTGAACGTGAGATGACTTTAGGTTTTGTTGATTTACTACGCGACGATTATATTGAAAAAGATCGAAGCCGCGGTATTTTCTTCACTCAAGATTGGGTCTCTATGCCAGGTGTTCTACCAGTGGCTTCAGGAGGTATTCATGTTTGGCATATGCCTGCCTTGACCGAGATTTTTGGAGATGATTCCGTACTACAGTTCGGC
>209417444; Gymnostachys anceps plastid partial rbcL gene for ribulose-biphosphate carboxylase
TCAAAGCTGGTGTTAAAGATTACAAATTGACTTATTATACTCCTGACTATGAGACCAAAGATACTGATATCTTGGCAGCATTCCGAGTAACTCCTCAACCCGGAGTTCCACCTGAAGAAGCGGGGGCTGCAGTAGCTGCCGAATCTTCTACTGGTACATGGACAACTGTGTGGACTGATGGACTTACCAGCCTTGATCGTTACAAAGGACGATGCTACAACATCGAGGCCCTTGTTGGGGAAGAAAATCAATATATTGCTTATGTAGCTTACCCTTTAGACCTTTTTGAAGAAGGTTCTGTTACTAACATGTTTACTTCCATTGTGGGTAATGTATTTGGGTTCAAAGCTTTACGAGCTCTACGTCTGGAGGATCTTCGAATTCCTCCTGCTTATTCCAAAACTTTCCAAGGGCCGCCCCATGGCATCCAAGTTGAGAGAGATAAATTAAACAAGTATGGTCGTCCCCTATTGGGATGTACGATTAAACCAAAATTGGGATTATCCGCGAAAAACTACGGTAGAGCGGTTTATGAATGTCTCCGCGGTGGACTTGATTTTACCAAGGATGATGAGAACGTGAACTCACAACCATTTATGCGTTGGAGAGACCGTTTCTTATTTTGTGCCGAAGCAATTTATAAAGCGCAGGCCGAAACAGGTGAAATCAAAGGACATTACTTGAATGCTACTGCAGGTACATGTGAAGAAATGATGAAAAGGGCTGTGTTTGCTAGAGAATTGGGAGCCCCTATTGTAATGCATGACTACTTAACAGGGGGATTCACTGCAAATACCAGTTTGGCTTATTATTGCCGAGACAACGGCCTACTTCTTCACATCCATCGCGCAATGCATGCAGTTATTGATAGACAGAAGAATCATGGTATGCATTTTCGTGTACTAGCTAAAGCATTACGTATGTCTGGTGGAGATCATATTCACGCTGGTACAGTAGTAGGTAAACTAGAAGGTGAGCGTGAGATGACTTTGGGTTTTGTTGATTTATTACGTGATGATTATATTGAAAAAGACCGAAGTCGTGGTATTTTTTTCACTCAAGATTGGGTATCTATGCCAGGTGTTCTGCCCGTGGCTTCAGGGGGTATTCATGTTTGGCATATGCCTGCCCTGACTGAGATCTTTGGGGATGATTCCGTACTACAGTTCGGTGGAGGAACTTTAGGACACCCGTGGGGAAATGCACCCGGTGCAGTAGCTAATCGGGTGGCTTCAGAAGCGTGTGTACAAGCTCGTAATGAGGGACGTGATCTTGCTCGTGAAGGTAATGAAATTATCCGTGAAGCTAGCAAATGGAGTCCTGAACTAGCCGCTGCTTGTGAAGTATGGAAGGAGATCAAATTCGAATTCGCCCCAGTAGATCCAGATGTC
>343192843; Vallisneria natans voucher WQF0088 ribulose-1,5-bisphosphate carboxylase/oxygenase large subunit (rbcL) gene, partial cds; chloroplast
GGCGTGAAAGATTACAAATTGACTTATTATACGCCTGAATATGAAACCAAAGATACTGATATCTTGGCAGCATTCCGAGTCACTCCGCAACCTGGAGTTCCACCTGAAGAAGCGGGGGCCGCAGTAGCTGCCGAATCCTCTACTGGTACATGGACAACTGTGTGGACTGATGGGCTTACTAGCCTTGATCGTTACAAAGGACGATGCTACCACATCGAACCCGTTGCCGGAGAGGAAGATCAATATATTGCTTATGTAGCTTATCCTTTAGACCTTTTTGAAGAAGGTTCTGTTACCAACATGTTTACTTCCATTGTAGGTAATGTATTTGGGTTCAAAGCTCTACGAGCTCTACGCTTAGAGGATCTACGAATTCCTGCTGCTTATTCCAAAACTTTTCAAGGTCCACCTCATGGAATCCAAGTTGAGAGAGATAGATTGAACAAATATGGTCGTCCTCTATTGGGATGTACTATTAAACCCAAACTGGGATTATCCGCGAAAAACTACGGTAGAGCAGTTTATGAATGTCTACGTGGTGGACTTGATTTTACCAAGGATGATGAAAACGTGAATTCACAGCCATTTATGCGGTGGAGAGATCGTTTCCTATTT
>209417502; Anubias barteri plastid partial rbcL gene for ribulose-biphosphate carboxylase
TCAAGGCTGGTGTTAAAGATTACAAATTGACTTATTATACTCCTGACTATGAGACAAAAGATACTGATATCTTGGCAGCATTCCGAGTAACTCCTCAACCCGGAGTTCCGCCTGAAGAAGCAGGGGCTGCAGTAGCTGCCGAATCTTCTACTGGTACATGGACAACTGTGTGGACTGATGGACTTACCAGTCTTGATCGTTACAAAGGACGATGCTACCACATCGAAGCCGTTGTTGGGGAGGAAAATCAATATATTGCTTATGTAGCTTACCCTTTAGACCTTTTTGAAGAAGGTTCTGTTACTAACATGTTTACTTCTATTGTGGGTAATGTATTTGGGTTTAAAGCTTTACGAGCTCTACGTCTGGAGGATTTGCGAATTCCTACCTCTTATTCCAAAACTTTCCAAGGCCCGCCTCACGGCATCCAAGTTGAGAGAGATAAATTGAACAAGTATGGTCGTCCCCTATTGGGATGTACGATTAAACCAAAATTGGGATTATCCGCGAAAAACTACGGTAGAGCGGTTTATGAATGTCTCCGCGGTGGACTTGATTTTACCAAGGATGATGAAAACGTAAACTCACAACCATTTATGCGTTGGAGAGACCGTTTCGTATTTTGTGCCGAAGCAATTTATAAAGCACAGGCCGAAACAGGTGAAATAAAAGGGCATTACTTGAATGCTACTGCAGGTACGTGTGAAGAAATGATGAAAAGGGCTGTGTTTGCCAGAGAATTGGGAGCCCCTATCGTAATGCATGACTACTTAACAGGGGGATTCACTGCAAATACTAGTTTAGTTCATTATTGCCGAGACAACGGTCTACTTCTTCACATCCATCGCGCAATGCATGCAGTTATTGATAGACAGAAGAATCATGGTATGCATTTTCGTGTACTAGCTAAAGCATTACGTATGTCTGGTGGGGATCATGTTCACGCTGGTACAGTAGTAGGTAAACTGGAAGGTGAACGTGAGATGACTTTAGGTTTTGTTGATTTATTACGTGATGATTTTATTGAAAAAGACCGAAGTCGTGGTATTTTTTTCACTCAAGATTGGGTCTCTATGCCAGGTGTTCTGCCTGTAGCTTCAGGGGGTATTCATGTTTGGCATATGCCTGCCCTGACTGAGATCTTTGGGGATGATTCCGTACTACAGTTCGGTGGAGGAACTTTAGGACACCCTTGGGGAAATGCACCTGGTGCAGTAGCTAATCGGGTAGCTTCAGAAGCGTGTGTACAAGCTCGTAATGAGGGACGTGATCTTGCTCGTGAAGGTAATGAAATTATCCGTGAAGCTAGCAAATGGAGTCCTGAACTAGCTGCTGCTTGTGAGGTTTGGAAAGAGATCAAATTCGAATTCGAACCAGTAGATAAGCTAGAT
>171770708; Arisarum vulgare isolate A122 ribulose-1,5-bisphosphate carboxylase/oxygenase large subunit (rbcL) gene, partial cds; chloroplast
CCTGACTATGAGACAAAAGATACTGATATCTTGGCAGCATTCCGAGTAACTCCTCAACCCGGAGTTCCGCCTGAAGAAGCAGGGGCTGCAGTAGCTGCCGAATCTTCTACTGGTACATGGACAACTGTGTGGACTGATGGACTTACCAGTCTTGATCGTTACAAAGGCCGATGCTACCACATCGAAGCCGTTGTTGGGGAGGAAAGTCAATTTATTGCTTATGTAGCTTACCCTTTAGACCTTTTTGAAGAAGGTTCTGTTACTAACATGTTTACTTCTATTGTAGGTAATGTATTTGGGTTTAAAGCTTTACGAGCTCTACGTCTGGAGGATTTGCGAATTCCTCCTGCTTATTCCAAAACTTTCCAAGGGCCGCCTCACGGTATCCAAGTTGAAAGAGATAAATTGAACAAGTATGGTCGTCCCCTATTGGGATGTACGATTAAACCAAAATTGGGATTATCCGCGAAAAACTACGGTAGAGCGGTTTATGAATGTCTCCGTGGTGGACTTGATTTTACCAAGGATGATGAAAACGTGAACTCACAACCATTTATGCGTTGGAGAGACCGTTTCTTATTTTGTGCCGAAGCAATTTATAAAGCACAGGCTGAAACAGGTGAAATAAAAGGGCATTACTTGAATGCTACTGCAGCTACGTGTGAAGAAATGATGAAAAGGGCTGTGTTTGCCAGAGAATTGGGAGTCCCTATCGTAATGCATGACTACTTAACAGGGGGATTCACTGCAAATACTAGTTTAGCTCATTATTGCCGAGACAATGGTCTACTTCTTCACATCCACCGCGCAATGCATGCAGTTATTGATAGACAGAAGAATCATGGTATGCATTTTCGTGTACTAGCTAAAGCATTACGTATGTCTGGTGGGGATCATATTCACGCTGGTACAGTAGTAGGTAAACTGGAAGGTGAACGTGAGATGACTTTAGGTTTTGTTGATTTATTACGTGATGATTATATTGAAAAAGACCGAAGTCGTGGTATTTTCTTCACTCAAGATTGGGTCTCTATGCCAGGTGTTATCCCTGTAGCTTCAGGGGGTATTCATGTTTGGCATATGCCTGCCTTGACTGAGATCTTTGGGGATGATTCCGTACTACAGTTCGGTGGAGGAACTTTAGGACACCCTTGGGGAAATGCACCTGGTGCAGTAGCAAATCGGGTAGCTTTAGAAGCGTGTGTACAAGCTCGTAATGAGGGACGTGATCTTGCTCGTGAA
>54144434; Pleea tenuifolia chloroplast rbcL gene for RuBisCO large subunit, partial cds
GAAACCAAAGATACTGATATATTGGCAGCATTCCGAGTAACTCCTCAACCCGGAGTTCCACCCGAAGAAGCAGGGGCTGCAGTAGCTGCCGAATCTTCTACTGGTACATGGACAACTGTGTGGACTGATGGACTTACCAGCCTTGATCGTTACAAAGGACGATGCTACCACATCGAGACTGTTGTGGGGGAGGAAAATCAGTATATTGCTTATGTAGCTTATCCTTTAGACCTTTTTGAAGAAGGTTCTGTTACTAACATGTTTACTTCCATTGTGGGTAATGTATTTGGGTTCAAAGCTCTACGAGCTCTACGTCTGGAGGATCTGCGAATTCCTACTTCTTATTCCAAAACTTTCCAAGGCCCGCCCCATGGCATCCAAGTTGAGAGAGATAAATTGAACAAATATGGCCGTCCCCTATTGGGATGTACTATTAAACCAAAATTGGGATTATCCGCGAAAAACTACGGTAGGGCGGTTTATGAATGTCTCCGTGGTGGACTTGATTTTACCAAGGATGATGAGAACGTGAACTCACAACCATTTATGCGTTGGAGAGACCGTTTCTTATTTTGTGCCGAAGCCATTTATAAAGCGCAGGCCGAAACAGGTGAAATCAAAGGACATTACTTGAATGCTACTGCAGGTACATGTGAAGAAATGATCAAAAGGGCTGTATTTGCCAGAGAATTAGGAGTTCCTATCGTAATGCATGACTACTTAACAGGGGGNTTCACTGCAAATACTAGNTTGGCTCATTATTGCCGAGACAATGGCCTTCTTCTTCACATCCATCGCGCAATGCATGCAGTTATTGATAGACAGAAGAATCATGGTATGCATTTTCGTGTACTAGCTAAAGCATTACGTATGTCTGGTGGAGATCATATTCACGCTGGTACAGTAGTAGGTAAACTGGAAGGTGAACGTGAGATGACCTTGGGTTTTGTTGATTTACTACGTGATGATTTTATTGAAAAAGACCGAAGTCGAGGTATTTTTTTCACTCAAGATTGGGTCTCTATGCCAGGTGTTTTGCCTGTGGCTTCAGGGGGTATTCATGTTTGGCATATGCCTGCCCTGACCGAGATCTTTGGAGATGATTCCGTACTACAGTTTGGTGGAGGAACTTTAGGACACCCTTGGGGAAATGCACCCGGTGCAGTAGCTAATCGGGTAGCTTTAGAAGCGTGTGTACAAGCTCGTAATGAGGGACGT
>336445275; Damasonium minus ribulose-1,5-bisphosphate carboxylase/oxygenase large subunit (rbcL) gene, partial cds; chloroplast
GGTGTTAAAGATTACAAATTGACTTATTATACTCCTGAATATCAAACCAAAGATACTGATATCTTGGCAGCATTCCGAGTAACTCCGCAACCGGGAGTTCCACCTGAGGAAGCAGGTGCCGCAGTAGCTGCCGAATCTTCTACTGGTACATGGACAACTGTGTGGACTGATGGACTTACTAGTCTGGATCGTTACAAAGGACGATGCTACCACATCGAACCTGTTATTGGAGAGGAAAATCAATATTTTTGTTATGTAGCTTATCCTTTAGACCTTTTTGAAGAAGGTTCTGTTACCAACATGTTTACTTCCATTGTAGGTAATGTATTTGGGTTTAAAGCTCTACGAGCTCTACGTTTGGAGGATTTGCGAATTCCTCCTGCTTATTCCAAAACTTTCCAAGGTCCACCTCATGGTATCCAAGTTGAAAGAGATAAATTGAACAAATATGGTCGTCCTCTATTGGGATGTACTATTAAACCAAAATTGGGATTATCCGCGAAAAACTACGGTAGAGCGGTTTATGAATGTCTTCGTGGTGGACTTGATTTTACCAAGGATGATGAAAACGTGAACTCACAACCATTTATGCGTTGGAGAGACCGTTTCCTATTTTGTGCTGAAGCAATTTATAAATCACAAGCCGAAACAGG
>209417614; Dracunculus vulgaris plastid partial rbcL gene for ribulose-biphosphate carboxylase
TCAAAGCTGGTGTTAAAGATTACAAATTGACTTATTATACTCCTGACTATGAGACAAAAGATACTGATATCTTGGCAGCATTCCGAGTAACTCCTCAACCCGGAGTTCCGCCTGAAGAAGCAGGGGCTGCAGTAGCTGCCGAATCTTCTACTGGTACATGGACAACTGTGTGGACTGATGGACTTACCAGTCTTGATCGTTACAAAGGACGATGCTACCACATCGAAGCCGTTCCTGGGGAGGAAAATCAATATATTGCTTATGTAGCTTACCCTTTAGACCTTTTTGAAGAAGGTTCTGTTACCAACATGTTTACTTCTATTGTAGGTAATGTTTTTGGGTTTAAAGCTTTACGAGCTCTACGTCTAGAGGATTTGCGAATTCCTCCCGCTTATTCCAAAACTTTCCAAGGCCCGCCTCACGGTATCCAAGTTGAAAGAGATAAATTGAACAAGTATGGTCGTCCCCTATTGGGATGTACGATTAAACCAAAATTGGGATTATCCGCGAAAAACTACGGTAGAGCGGTTTATGAATGTCTCCGTGGTGGGCTTGATTTTACCAAGGATGATGAAAACGTGAACTCACAACCATTTATGCGTTGGAGAGACCGTTTCTTGTTTTGTGCCGAAGCAATTTATAAAGCACAGGCCGAAACAGGTGAAATAAAAGGGCATTACTTGAATGCTACTGCAGGTACGTGTGAAGAAATGATCAAAAGGGCTGTGTTTGCCAGAGAATTGGGAGTCCCTATCGTAATGCATGACTACTTAACAGGGGGATTCACTGCAAATACTAGTTTAGCTCATTATTGCCGAGACAATGGTCTACTTCTTCACATCCACCGCGCAATGCATGCAGTTATTGATAGACAGAAGAATCATGGTATGCATTTTCGTGTACTAGCTAAAGCATTACGTATGTCTGGTGGGGATCATATTCACGCTGGTACAGTAGTAGGTAAACTGGAAGGTGAACGTGAGATGACTTTAGGTTTTGTTGATTTATTACGTGATGATTATATTGAAAAAGACCGAAGTCGTGGTATTTTCTTCACTCAAGATTGGGTCTCTATGCCAGGTGTTATCCCTGTAGCTTCAGGGGGTATTCATGTTTGGCATATGCCTGCCTTGACTGAGATCTTTGGGGATGATTCCGTACTACAGTTCGGTGGAGGAACTTTAGGACACCCTTGGGGAAATGCACCTGGTGCAGTAGCAAATCGGGTAGCTTTAGAAGCGTGTGTACAAGCTCGTAATGAGGGACGTGATCTTGCTCGTGAAGGTAATGAAATTATCCGTGAAGCTTGCAAATGGAGTCCTGAACTAGCTGCTGCTTGTGAGATTTGGAAAGCGATCAAATTCGAATTCGAACCAGTGGATAAGCTAGAT
>209417634; Bucephalandra motleyana plastid partial rbcL gene for ribulose-biphosphate carboxylase
TCAAAGCTGGTGTTAAAGATTACAAATTGACTTATTATACTCCTGACTATGAGACAAAAGATACTGATATCTTGGCAGCATTCCGAGTAACTCCTCAACCCGGAGTTCCGCCTGAAGAAGCAGGGGCTGCAGTAGCTGCCGAATCTTCTACTGGTACATGGACAACTGTGTGGACTGATGGACTTACCAGTCTTGATCGTTACAAAGGACGATGCTACCACATCGAACCCGTTGCTGGGGAGGAAAATCAATATATTGCTTATGTAGCTTACCCTTTAGACCTTTTTGAAGAAGGTTCTGTTACTAACATGTTTACTTCTATTGTGGGTAATGTATTTGGGTTTAAAGCTTTACGAGCTCTACGTCTGGAGGATTTGCGAATTCCTCCCTCTTATTCCAAAACTTTCCAAGGCCCGCCTCACGGCATCCAAGTTGAGAGAGACAAATTGAACAAGTATGGTCGTCCCCTATTGGGATGTACGATTAAACCAAAATTGGGATTATCCGCGAAAAACTACGGTAGAGCGGTTTATGAATGTCTCCGCGGTGGACTTGATTTTACCAAGGATGATGAAAACGTGAACTCACAACCATTTATGCGTTGGAGAGACCGTTTCGTATTTTGTGCCGAAGCACTTTATAAAGCACAGGCCGAAACAGGTGAAATAAAAGGGCATTACTTGAATGCTACTGCAGGTACGTGTGAAGAAATGGTCAAAAGGGCTGTGTTTGCCAGAGAATTGGGAGTCCCTATCGTAATGCATGACTACTTAACAGGGGGATTCACTGCAAATACTAGTTTAGCTCATTATTGCCGAGACAACGGTCTACTTCTTCACATCCACCGCGCAATGCATGCAGTTATTGATAGACAGAAGAATCATGGTATGCATTTTCGTGTACTAGCTAAAGCATTACGTATGTCTGGTGGGGATCATGTTCACGCTGGTACAGTAGTAGGTAAACTGGAAGGTGAACGTGAGATGACTTTAGGTTTTGTTGATTTATTACGTGATGATTATATTGAAAAAGACCGAAGTCGTGGTATTTTCTTCACTCAAGATTGGGTCTCTATGCCAGGTGTTCTGCCTGTAGCTTCAGGGGGTATTCATGTTTGGCATATGCCTGCTCTGACTGAGATCTTTGGGGATGATTCCGTACTACAGTTCGGTGGAGGAACTTTAGGACACCCTTGGGGAAATGCACCTGGTGCAGTAGCTAATAGGGTAGCTTTAGAAGCGTGTGTACAAGCTCGTAATGAGGGACGTGATCTTGCTCGTGAAGGTAATGAAATTATCCGTGAAGCTAGCAAATGGAGTCCTGAACTAGCTGCTGCTTGTGAGGTTTGGAAAGAGATCAAATTCGAATTCGAACCAGTGGATAAGCTAGAT
>270156265; Syngonium podophyllum voucher S.B. Davis 0922 (FLAS) ribulose-1,5-bisphosphate carboxylase/oxygenase large subunit (rbcL) gene, partial cds; chloroplast
AGAGACTAAAGCAAGTGTTGGATTCAAAGCTGGTGTTAAAGATTACAAATTGACTTATTATACTCCTGACTATGAGACAAAAGATACTGACATCTTGGCAGCATTCCGAGTAACTCCTCAACCCGGAGTTCCGCCTGAAGAAGCAGGGGCTGCAGTAGCTGCCGAATCTTCTACTGGTACATGGACAACTGTGTGGACTGATGGACTTACCAGTCTTGATCGTTACAAAGGACGATGCTACCACATCGAACCCGTTGTTGGGGAGGACAATCAATATATTGCTTATGTAGCTTACCCTTTAGACCTTTTTGAAGAAGGTTCTGTTACTAACATGTTTACTTCTATTGTAGGTAATGTATTTGGGTTTAAAGCTTTACGAGCTCTACGTCTGGAGGATTTGCGAATTCCTACCTCTTATTCCAAAACTTTCCAAGGCCCGCCTCACGGTATCCAAGTTGAAAGAGATAAATTGAACAAGTATGGTCGTCCCCTATTGGGATGTACGATTAAACCAAAATTGGGATTATCCGCGAAAAACTACGGTAGAGCGGTTTATGAATGTCTTCG
>384588184; Dieffenbachia tonduzii voucher BioBot06028 ribulose-1,5-bisphosphate carboxylase/oxygenase large subunit (rbcL) gene, partial cds; chloroplast
AGTGCTGGATTCAAAGCTGGTGTTAAAGATTACAAATTGACTTATTATACTCCTGACTATGAGACAAAAGATACTGATATCTTGGCAGCATTCCGAGTAACTCCTCAACCCGGAGTTCCGCCTGAAGAAGCAGGGGCTGCAGTAGCTGCCGAATCTTCTACTGGTACATGGACAACTGTGTGGACTGATGGACTTACCAGTCTTGATCGTTACAAAGGACGATGCTACCACATCGAAGCCGTTGTTGGGGAGGAAAATCAATATATTGCTTACGTAGCTTACCCTTTAGACCTTTTTGAAGAAGGTTCTGTTACTAACATGTTTACTTCAATTGTGGGTAACGTATTTGGGTTTAAAGCTTTACGAGCTCTACGTCTGGAGGATTTGCGAATTCCTACCTCTTATTCCAAAACTTTCCAAGGCCCACCTCACGGCATCCAAGTTGAGAGAGATAAATTGAACAAGTATGGTCGTCCCCTATTGGGATGTACGATTAAACCAAAATTGGGATTATCCGCGAAAAACTACGGTAGGGCGGTTTATGAATGTCTC
>285157302; Potamogeton nodosus isolate WDZY11 ribulose-1,5-bisphosphate carboxylase/oxygenase large subunit (rbcL) gene, partial cds; chloroplast
CCTCACGGAATCCAGGTTGAGAGAGATAAATTGAATAAGTATGGTCGTCCTCTATTGGGATGTACTATTAAACCAAAATTGGGATTATCCGCGAAAAACTACGGTAGAGCAGTTTATGAATGTCTACGCGGTGGGCTTGATTTTACCAAAGATGATGAGAACGTAAACTCACAACCATTTATGCGTTGGAGAGATCGTTTCTTATTTTGTGCCGAAGCTATTTATAAAGCACAAGCCGAAACAGGTGAAATCAAAGGGCATTACTTAAATGCTACTGCGGGTACATGTGAAGAAATGATAAAAAGGGCAGTATTTGCAAGGGAATTGGGAGTCCCTATCGTAATGCATGACTACTTAACAGGGGGATTCACCGCAAATACTAGCTTGGCTCATTATTGCCGAGACAACGGCTTACTTCTTCACATTCACCGCGCAATGCATGCGGTTATTGATAGACAGAAGAATCATGGTATGCATTTTCGTGTACTAGCTAAAGCATTACGTATGTCTGGGGGAGATCATATTCACGCTGGTACAGTAGTAGGTAAACTAGAAGGTGAACGTGAGATGACTTTAGGTTTTGTTGATTTATTACGCGATGATTATATTGAAAAAGACCGAAGCCGCGGTATTTTCTTCACTCAGGATTGGGTCTCTATGCCAGGTGTTTTACCCGTGGCTTCTGGGGGTATTCATGTTTGGCATATGCCTGCCCTAACCGAGATCTTTGGAGATGATTCCGTACTACAATTTGGTGGAGGAACTTTAGGACACCCTTGGGGAAATGCACCAGGTGCTGTAGCTAATCGAGTGGCTTTAGAAGCATGTGTACAAGCTCGTAATGAGGGGCGTGATCTAGCTAGTGAAGGTAATGAAATTATACGTGAAGC
>209417566; Caladium lindenii plastid partial rbcL gene for ribulose-biphosphate carboxylase
TCAAAGCTGGTGTTAAAGATTACAAATTGACTTATTATACTCCTGACTATGAGACAAAAGATACTGATATCTTGGCAGCATTCCGAGTAACTCCTCAACCCGGAGTTCCGCCTGAAGAAGCAGGGGCTGCAGTAGCTGCCGAATCTTCTACTGGTACATGGACAACTGTGTGGACTGATGGACTTACCAGTCTTGATCGTTACAAAGGACGATGCTACCACATCGAAGCCGTTGTTGGGGAGGACAATCAATATATTGCTTATGTAGCTTACCCTTTAGACCTTTTTGAAGAAGGTTCTGTTACTAACATGTTTACTTCTATTGTAGGTAATGTATTTGGGTTTAAAGCTTTACGAGCTCTACGTCTGGAGGATTTGCGAATTCCTACCTCTTATTCCAAAACTTTCCAAGGCCCGCCTCACGGTATCCAAGTTGAAAGAGATAAATTGAACAAGTATGGTCGTCCCCTATTGGGATGTACGATTAAACCAAAATTGGGATTATCCGCGAAAAACTACGGTAGAGCGGTTTATGAATGTCTTCGCGGTGGACTTGATTTTACCAAGGATGATGAAAACGTGAACTCACAACCATTTATGCGTTGGAGAGACCGTTTCGTATTCTGTGCCGAAGCAATTTATAAAGCACAGGCCGAAACAGGTGAAATTAAAGGGCATTACTTGAATGCTACTGCAGGTACGTGTGAAGAAATGATCAAAAGGGCTGTGTTTGCCAGAGAATTGGGAGCCCCTATCGTAATGCATGACTACTTAACAGGGGGATTCACTGCAAATACTAGTTTAGCTCATTATTGCCGAGACAATGGTCTACTTCTTCACATCCACCGCGCAATGCATGCAGTTATTGATAGACAGAAGAATCATGGTATGCATTTCCGTGTACTAGCTAAAGCATTACGTATGTCTGGTGGGGATCATATTCACGCTGGTACAGTAGTAGGTAAACTGGAAGGTGAACGTGATATTACTTTAGGTTTTGTTGATTTATTACGTGATGATTTTATTGAAAAAGACCGAAGTCGTGGTATTTATTTCACTCAAGATTGGGTCTCTATGCCAGGTGTTATACCTGTAGCTTCAGGGGGTATTCATGTTTGGCATATGCCTGCCCTGACTGAGATCTTTGGGGATGATTCCGTACTACAGTTTGGCGGAGGAACTATAGGACACCCTTGGGGAAATGCACCTGGTGCAGTAGCAAATCGGGTAGCTTTAGAAGCGTGTGTACAAGCTCGTAATGAGGGACGTGATCTTGCTCGTGAAGGTAATGAAATTATCCGTGAAGCTAGCAAATGGAGTCCTGAACTAGCTGCTGCTTGTGAGATTTGGAAAGAGATCAAATTCGAATTCGAAGCAGTAGATAAGCTAGAT
>294985513; Spirodela intermedia strain 7450 ribulose-1,5-bisphosphate carboxylase/oxygenase large subunit (rbcL) gene, partial cds; chloroplast
GGATTCAAAGCTGGTGTTAAAGATTACAAATTGACTTATTATACTCCTGAGTATGAGACAAAAGATACGGATATCTTGGCAGCATTCCGAGTAACTCCTCAACCTGGAGTTCCACCTGAAGAAGCAGGGGCTGCAGTAGCTGCCGAATCTTCTACTGGTACATGGACAACTGTGTGGACTGATGGACTTACCAGCCTTGATCGTTACAAAGGACGATGCTACCATATCGAACCCGTTGTTGGAGAGGAAAATCAATTTATTGCTTATGTAGCTTACCCTTTAGACCTTTTTGAAGAAGGTTCTGTTACTAACATGTTTACTTCCATTGTAGGTAATGTATTTGGGTTTAAAGCTTTACGAGCTCTACGTCTGGAAGATTTGCGAATTCCTCCTGCTTATTCCAAAACTTTCCAAGGCCCACCTCATGGGATCCAAGTTGAGAGAGATAAATTGAACAAGTATGGTCGTCCTCTATTAGGATGTACCATCAAACCCAAATTGGGATTATCCGCGAAAAACTAC
>209417458; Pothoidium lobbianum plastid partial rbcL gene for ribulose-biphosphate carboxylase
TCAAAGCTGGTGTTAAAGATTACAAATTGAATTATTATACTCCTGATTATGCGACAAAAGATACTGATATCTTGGCAGCATTCCGAGTAACTCCTCAACCTGGAGTTCCGCCTGAAGAAGCAGGGGCTGCAGTAGCTGCCGAATCTTCTACTGGTACATGGACAACCGTGTGGACTGATGGACTTACCAGCCTTGATCGTTACAAAGGACGATGCTACCACATCGAAGCCGTTGTTGGGGAGGAAAATCAATATATTGCTTATGTAGCTTACCCTTTAGACCTTTTTGAAGAAGGTTCTGTTACTAACATGTTTACTTCCATTGTGGGTAATGTATTTGGGTTTAAAGCTTTACGAGCTCTACGTCTGGAGGATTTGCGAATTCCTCCTGCTTATTCCAAAACTTTCCAAGGCCCGCCTCACGGCATCCAAGTTGAGAGAGATAAATTGAACAAGTATGGTCGTCCCCTACTGGGATGTACGATTAAACCAAAATTGGGATTATCCGCGAAAAACTACGGTAGAGCGGTTTATGAATGTCTCCGCGGTGGACTTGATTTTACCAAGGATGATGAAAACGTGAACTCACAACCATTTATGCGTTGGAGAGACCGTTTCGTATTTTGTGCCGAAGCACTTTATAAAGCACAGGCCGAAACAGGTGAAATAAAAGGGCATTACTTGAATGCTACTGCAGGTACGTGTGAAGAAATGATCAAAAGGGCTGTGTTTGCCAGAGAATTGGGAGCCCCTATCGTAATGCATGATTACTTAACAGGAGGATTCACTGCAAATACTAGTTTAGCTTATTATTGCCGGGACAACGGTCTACTTCTTCACATCCATCGCGCAATGCATGCAGTTATTGATAGACAGAAGAATCATGGTATGCATTTTCGTGTACTAGCTAAAGCATTACGTATGTCTGGTGGGGATCATATTCACGGTGGTACAGTAGTAGGTAAACTGGAAGGTGAACGTGAGATGACTTTAGGTTTTGTTGATTTATTACGTGATGATTATATTGAAAAAGACCGAAGTCGTGGTATTTTTTTCACTCAAGATTGGGTCTCTATGCCAGGTGTTATACCTGTGGCTTCAGGGGGTATTCATGTTTGGCATATGCCTGCCCTGACTGAGATCTTTGGGGATGATTCCGTACTACAGTTCGGTGGAGGAACTTTAGGACACCCTTGGGGAAATGCACCTGGTGCAGTAGCTAATCGGGTAGCTTTAGAAGCGTGTGTACAAGCTCGTAATGAGGGACGTGATCTTGCTCGTGAAGGTAATGAAATTATCCGTGAAGCTAGCAAATGGAGTCCTGAACTAGCCGCTGCTTGTGAGGTTTGGAAAGAGATCAAATTCGAGTTCGAACCAGTAGATAAGCTAGAT
>373882203; Protarum sechellarum voucher Bogner s.n. ribulose-1,5-bisphosphate carboxylase/oxygenase large subunit (rbcL) gene, partial cds; chloroplast
GACTATGAGACAAAAGATACTGATATCTTGGCAGCATTCCGAGTAACTCCTCAACCAGGAGTTCCGCCTGAAGAAGCAGGGGCTGCAGTAGCTGCCGAATCTTCTACTGGTACATGGACAACTGTGTGGACTGATGGACTTACCAGTCTTGATCGTTACGAAGGACGATGCTACCACATCGAAGCCGTTGTTGGGGAGGAAAATCAATATATTGCTTATGTAGCTTACCCTTTAGACCTTTTTGAAGAAGGTTCTGTTACCAACATGTTTACTTCTATTGTAGGTAATGTTTTTGGGTTTAAAGCTTTACGAGCTCTACGTCTAGAGGATTTGCGAATTCCTCCCGCTTATTCCAAAACTTTCCAAGGCCCGCCTCACGGTATCCAAGTTGAAAGAGATAAATTGAACAAGTATGGTCGTCCCCTATTGGGATGTACGATTAAACCAAAATTGGGATTATCCGCGAAAAACTACGGTAGAGCGGTTTATGAATGTCTCCGCGGTGGACTTGATTTTACCAAGGATGATGAAAACGTGAACTCACAACCATTTATGCGTTGGAGAGACCGTTTCGTGTTTTGTGCCGAAGCAATTTATAAAGCACAGGCCGAAACAGGTGAAATAAAAGGGCATTACTTGAATGCTACTGCAGGTACGTGTGAAGAAATGATCAAAAGGGCTGTGTTTGCCAGAGAATTGGGAGTCCCTATCGTAATGCATGACTACTTAACAGGGGGATTCACTGCAAATACTAGTTTAGCTCATTATTGCCGAGACAATGGTCTACTTCTTCACATCCACCGCGCAATGCATGCAGTTATTGATAGACAGAAGAATCATGGTATGCATTTTCGTGTACTAGCTAAAGCATTACGTATGTCTGGTGGGGATCATGTTCACGGTGGTACAGTAGTAGGTAAACTGGAAGGTGAACGTGAGATGACTTTAGGTTTTGTTGATTTATTACGTGATGATTATATTGAAAAAGACCGAAGTCGTGGTATTTTCTTCACTCAAGATTGGGTCTCCATGCCAGGTGTTATCCCTGTAGCTTCAGGGGGTATTCATGTTTGGCATATGCCTGCCCTGACTGAGATCTTTGGGGATGATTCCGTACTACAGTTCGGTGGAGGAACTTTAGGACACCCTTGGGGAAATGCACCTGGTGCAGTAGCAAATCGGGTAGCTTTAGAAGCGTGTGTACAAGCTCGTAATGAGGGA
>346328888; Alocasia cucullata ribulose-1,5-bisphosphate carboxylase/oxygenase large subunit (rbcL) gene, partial cds; chloroplast
AAGCAAGTGCTGGATTCAAAGCTGGTGTTAAAGATTACAAATTGACTTATTATACTCCTGACTATGCGACAAAAGATACTGATATCTTGGCAGCATTCCGAGTAACTCCTCAACCTGGAGTTCCACCTGAAGAAGCAGGGGCTGCAGTAGCTGCCGAATCTTCTACTGGTACATGGACAACTGTGTGGACTGATGGACTTACCAGTCTTGATCGTTACAAAGGACGATGCTACCACATCGAAGCCGTTCCTGGGGAGGAAAATCAATATATTGCTTATGTAGCTTACCCTTTAGACCTTTTTGAAGAAGGTTCTGTTACCAACATGTTTACTTCTATTGTAGGTAATGTTTTTGGGTTTAAAGCTTTACGAGCTCTACGTCTAGAAGATTTGCGAATTCCTCCCGCTTATTCCAAAACTTTCCAAGGCCCGCCTCACGGTATCCAAGTTGAAAGAGATAAATTGAACAAGTATGGTCGTCCCCTATTGGGATGTACGATTAAACCAAAATTGGGATTATCCGCGAAAAACTACGGTAGAGCGGTTTATGAATGTCTCCGCGGTGGACTTGATTTTACCAAGGATGATGAAAACGTGAACTCACAACCATTTATGCGTTGGAGAGACCGTTTCTTGTTTTGTGCCGAAGC
>209417626; Montrichardia arborescens plastid partial rbcL gene for ribulose-biphosphate carboxylase
TCAAAGCTGGTGTTAAAGATTACAAATTAACTTATTATACTCCTGACTATGAGACAAAAGATACCGATATCTTGGCAGCATTCCGAGTAACTCCTCAACCCGGAGTTCCGCCTGAAGAAGCAGGGGCTGCAGTAGCTGCCGAATCTTCTACTGGTACATGGACGACTGTGTGGACTGATGGACTTACCAGCCTTGACCGTTACAAAGGACGATGCTACCACATCGAAGCCGTTGTTGGGGAGGAAAATCAATATATTGCTTATGTAGCTTACCCTTTAGACCTTTTTGAAGAAGGTTCTGTTACTAACATGTTTACTTCTATTGTGGGTAATGTATTTGGGTTTAAAGCTTTACGAGCTCTACGTCTGGAGGATTTGCGAATTCCTACCTCTTATTCCAAAACTTTCCAAGGCCCGCCTCACGGCATCCAAGTTGAGAGAGATAAATTGAACAAGTATGGTCGTCCCCTATTGGGATGTACGATTAAACCCAAATTGGGATTATCCGCGAAAAACTACGGTAGAGCGGTTTATGAATGTCTCCGCGGTGGACTTGATTTTACCAAGGATGATGAAAACGTGAACTCACAACCATTTATGCGTTGGAGAGACCGTTTCGTATTTTGTGCCGAAGCAATTTATAAAGCACAGGCCGAAACAGGTGAAATAAAAGGGCATTACTTGAATGCTACTGCAGGTACGTGTGAAGAAATGATCAAAAGGGCTGTGTTTGCCAGAGAATTGGGAGTCCCTATCGTAATGCATGACTACTTAACAGGGGGATTCACTGCAAATACTAGTTTAGCTCATTATTGCCGAGACAACGGTCTACTTCTTCACATCCATCGCGCAATGCATGCAGTTATTGATAGACAGAAGAATCATGGTATGCATTTCCGTGTACTAGCTAAAGCATTACGTATGTCCGGTGGGGATCATATTCACGCTGGTACAGTAGTAGGTAAACTGGAAGGTGAACGTGAAATGACTTTAGGTTTTGTTGATTTATTACGTGATGATTATATTGAAAAAGACCGAAATCGTGGTATTTTTTTCACTCAAGATTGGGTCTCTATGCCAGGTGTTATACCTGTAGCTTCAGGGGGTATTCATGTTTGGCATATGCCTGCCCTGACTGAGATCTTTGGGGATGATTCCGTACTACAGTTCGGTGGAGGAACTTTAGGGCACCCTTGGGGAAATGCACCTGGTGCAGTAGCTAATCGGGTAGCTTTAGAAGCGTGTGTACAAGCTCGTAATGAGGGACGTGATCTTGCTCGTGAAGGTAATGAAATTATCCGTGAAGCTAGCGAATGGAGTCCTGAACTAGCTGCTGCTTGTGAGATTTGGAAAGAGATCAAATTCGAATTCAAACCAGTAGATACGCTAGAT
>365824091; Orontium aquaticum ribulose-1,5-bisphosphate carboxylase/oxygenase large subunit (rbcL) gene, partial cds; plastid
GCTGGATTCAAAGCTGGTGTTAAAGATTACAAATTGACTTATTATACTCCTGACTATGAGACCAAAGATACTGATATCTTGGCAGCATTCCGAGTAACTCCTCAACCCGGAGTTCCACCTGAAGAAGCAGGTGCTGCAGTAGCTGCCGAATCTTCTACTGGTACATGGACAACTGTTTGGACTGATGGACTTACCAGTCTTGATCGTTACAAAGGACGATGCTACCACATCGAGACCGTTGTTGGGGAGGAAAATCAATATATTGCTTATGTAGCGTACCCTTTAGACCTTTTTGAAGAGGGTTCTGTTACTAACATGTTTACTTCCATTGTGGGTAATGTATTTGGGTTCAAAGCTTTACGAGCTCTACGTCTGGAGGATCTTCGAATTCCTACGGCTTATACAAAAACTTTCCAAGGCCCACCCCACGGCATCCAAGTTGAGAGAGATAAATTGAACAAGTATGGTCGTCCCCTATTGGGATGTACGATTAAACCAAAATTGGGATTATCCGCGAAAAACTACGGTAGAGCGGTTTATGAATGTCTTCGCGGTGGACTTGATTTTACCAAGGATGATGAGAACGTGAACTCACAACCATTTATGCGTTGGAGAGACCGTTTCTTATTTTGTGCCGAAGCAATTTTTAAAGCGCAGGCCGAAACAGGTGAAATCAAAGGACATTACTTGAATGCTACTGCAGGTACATGTGAAGAAATGAACAAAAGGGCTGTATTTGCCAGAGAATTGGGAGTCCCCATCATAATGCATGACTACTTGACAGGTGGATTCACTGCGAATACTAGTTTGTCTCATTATTGTCGAGACAATGGCCTACTTCTTCACATCCATCGCGCAATGCATGCAGTTATTGATAGACAGAAGAATCATGGTATACATTTCCGTGTACTAGCTAAAGCATTACGTATGTCCGGTGGAGATCATATTCACGCCGGTACAGTAGTAGGTAAACTGGAAGGTGAACGTGAGATGACTTTGGGTTTTGTTGATTTATTACGTGATGATTATATTGAAAAAGACCGACGTCGTGGTATTTTTTTCACTCAAGATTGGGTCTCTATGCCAGGTGTTCTGCCCGTGGCTTCAGGGGGTATTCATGTTTGGCATAT
>209417478; Alloschemone occidentalis plastid partial rbcL gene for ribulose-biphosphate carboxylase
TCAAAGCTGGTGTTAAAGATTACAAATTGACTTATTATACTCCTGACTATGAGACAAAAGATACTGATATCTTGGCAGCATTCCGAGTAACTCCTCAACCCGGAGTTCCGCCTGAAGAAGCAGGGGCTGCAGTAGCTGCCGAATCTTCTACTGGTACATGGACAACTGTGTGGACTGATGGACTTACCAGCCTTGATCGTTACAAAGGACGATGCTACCACATCGAAGCCGTTGTTGGGGAGGAAGATCAATATATTGCTTATGTAGCTTACCCTTTAGACCTTTTTGAAGAAGGTTCTGTTACTAACATGTTTACTTCCATTGTGGGTAATGTATTTGGGTTTAAAGCTTTACGAGCTCTACGTCTGGAGGATTTGCGAATTCCTACTTCTTATTCCAAAACTTTCCAAGGCCCGCCTCACGGCATCCAAGTTGAGAGAGATAAATTGAACAAGTATGGTCGTCCCCTATTGGGATGTACGATTAAACCAAAATTGGGATTATCCGCGAAAAACTACGGTAGAGCGGTTTATGAATGTCTCCGCGGTGGACTTGATTTTACCAAGGATGATGAAAACGTGAACTCACAACCATTTATGCGTTGGAGAGACCGTTTTGTATTTTGTGCCGAAGCACTTTATAAAGCACAGGCCGAAACAGGTGAAATAAAAGGCCATTACTTGAATGCTACTGCAGGTACGTGTGAAGAAATGATCAAAAGGGCTGTGTTTGCCAGAGAATTAGGAGCCCCTATCGTAATGCACGACTACTTAACAGGGGGATTCACTGCAAATACTACTTTAGCTCATTATTGTCGAGACAACGGTCTACTTCTTCACATCCATCGCGCAATGCATGCAGTTATTGATAGACAGAAGAATCATGGTATGCATTTTCGTGTACTAGCTAAAGCATTACGTATGTCTGGTGGGGATCATGTTCACGCTGGTACGGTAGTAGGTAAACTGGAAGGTGAACGTGATATTACTTTAGGTTTTGTTGATTTATTACGTGATGATTATATTGAAAAAGACCGAAGTCGTGGTATTTATTTCACTCAAGATTGGGTCTCTATGCCAGGTGTTATACCTGTGGCTTCAGGGGGTATTCATGTTTGGCATATGCCTGCCCTGACTGAGATCTTTGGGGATGATTCCGTACTACAGTTCGGTGGAGGAACTTTAGGACACCCTTGGGGAAATGCACCTGGTGCAGTAGCTAATCGGGTAGCTTTAGAAGCGTGTGTACAAGCTCGTAATGAGGGACGTGATCTTGCTAGTGAAGGTAATGAAATTATCCGTGAAGCTAGCAAATGGAGTCCTGAACTAGCCGCTGCTTGTGAGGTTTGGAAAGAGATCAAATTCGAGTTCAAAGCAGTAGATACTCTAGAT
>365824101; Harperocallis flava ribulose-1,5-bisphosphate carboxylase/oxygenase large subunit (rbcL) gene, partial cds; plastid
GCTGGATTCAAAGCTGGTGTTAAAGATTACAAATTGAATTATTATACTCCTGACTATGAAACCAAAGATACTGATATCTTGGCAGCATTCCGAGTAACTCCTCAACCCGGAGTTCCACCCGAAGAAGCAGGGGCTGCAGTAGCTGCCGAATCTTCTACTGGTACATGGACAACTGTGTGGACTGATGGACTTACCAGCCTTGATCGTTACAAAGGACGATGCTACCACATCGAGACTGTTGTTGGGGAGGAAAATCAGTATATTGCTTATGTAGCTTATCCTTTAGACCTTTTTGAAGAAGGTTCTGTTACTAACATGTTTACTTCTATTGTGGGTAATGTTTTTGGGTTCAAAGCTCTACGAGCTCTACGTTTGGAGGATCTGCGAATTCCTCCTTCTTATTCCAAAACTTTCCAAGGCCCGCCTCATGGCATCCAAGTTGAGAGAGATAAATTGAACAAATATGGGCGTCCCCTATTGGGATGTACTATTAAACCAAAATTGGGCTTATCCGCAAAAAACTACGGTAGGGCGGTTTATGAATGTCTCCGTGGTGGACTTGATTTTACCAAAGATGATGAGAACGTGAACTCACAACCATTTATGCGTTGGAGAGACCGTTTCGTATTTTGTGCCGAAGCTATTTATAAAGCGCAGGCCGAAACAGGTGAAATCAAAGGACATTACTTGAATGCTACTGCAGGTACATGTGAAGAAATGATCAAAAGGGCCGTATTTGCCAGAGAATTGGGAGTTCCTATCATAATGCATGACTACTTAACAGGGGGATTCACTGCAAATACTAGCTTGGCTCATTATTGCCGAGACAACGGCCTTCTTCTTCATATCCATCGTGCAATGCATGCAGTTATTGATAGACAGAAGAATCATGGTATGCATTTTCGTGTACTAGCTAAAGCATTACGTATGTCTGGTGGGGATCATGTACACGCCGGTACAGTAGTAGGTAAACTGGAAGGTGAACGTGAGATGACCTTGGGTTTTGTTGATTTACTACGTGATGATTTTATTGAAAAAGACCGAAGTCGAGGTATTTTTTTCACTCAAGATTGGGTCTCTATGCCAGGCGTTCTGCCTGTGGCTTCAGGGGGTATTCATGTTTGGCATATGCCTGCCCTAACTGAGATCTTTGGAGATGATTCCGTACTACAGTTCGGTGGAGGAACTTTAGGACACCCTTGGGGAAACGCACCCGGTGCAGTAGCTAATCGGGTAGCTTTAGAAGCGTGTGTACAAGCTCGTAATGAGGGACGTGATCTTGCTAGTGAAGGTAATGAAATTATCCGTGAAGCTTGCAAATGGAGCCCCGAACTGGCGGCTGCT
>336445235; Caldesia grandis ribulose-1,5-bisphosphate carboxylase/oxygenase large subunit (rbcL) gene, partial cds; chloroplast
ACAGGTGTTGGATTAGCTGGTGTTAAAGATTACAAATTGACTTATTACACGCCTGAATATAAAACCAAAGATACTGATATCTTGGCAGCATTCCGAGTAACCCCACAACCCGGAGTTCCACCCGAGGAAGCAGGGGCTGCAGTAGCTGCCGAATCTTCTACTGGTACATGGACAACCGTGTGGACTGATGGACTTACTAGTCTTGATCGTTACAAAGGACGATGCTACCACATCGAACCTGTTATTGGAGAGGAAAATCAATATTTTTGTTATGTAGCTTATCCTTTAGACCTTTTTGAGGAAGGTTCTGTTACCAACATGTTTACTTCCATTGTAGGTAACGTATTTGGGTTTAAAGCTCTACGAGCTCTACGTTTGGAGGATTTGCGAATTCCTCCTTCTTATTCCAAAACTTTCCAAGGTCCACCTCACGGTATCCAAGTTGAAAGAGATAAATTGAACAAATATGGCCGTCCCCTATTGGGATGTACTATTAAACCAAAATTGGGATTATCCGCGAAAAACTACGGTAGAGCGGTTTATGAATGTCTTCGTGGTGGACTTGATTTTACCAAAGATGATGAAAACGTGAACTCACAACCATTTATGCGTTGGAGAGATCGTTTCCTATTTTGTGCTGAAGCAATTTATAAAGCGCAAGCCGAAACAGGTGAAATCAAAGGACATTACTTGAACGCTACTGCAGGTACGTGTGAAGAAATGATCAAAAGGGCCGTATTTGCCAGAGAATTGGGAGTTCCTATCGTAATGCATGACTACTTAACCGGGGGATTCACTGCAAATACTAGCTTGGCTGCGTATTGCCGAGACAACGGTTTACTTCTTCATATTCACCGCGCAATGCATGCAGTTATTGATAGACAGAAGAATCATGGTATGCATTTCCGTGTACTAGCTAAAGCATTACGTATGTCCGGCGGAGATCATATTCACGCTGGTACAGTAGTGGGTAAGCTGGAAGGTGACCGTCAGCTGACTTTAGGTTTTGTTGATTTACTACGCGATGATTATATTGAAACAGACCGAAGCCGCGGTATCTTTTTCACTCAAGATTGGGTCTCTATGCCGGGTGTTCTGCCTGTGGCTTCCGGAGGTATTCATGTTTGGCATATGCCTGCCTTGGCCGAGATCTT
>384588236; Philodendron radiatum voucher BioBot06596 ribulose-1,5-bisphosphate carboxylase/oxygenase large subunit (rbcL) gene, partial cds; chloroplast
AGTGCTGGATTCAAAGCTGGTGTTAAAGATTACAAATTGAATTATTATACTCCTGACTATGAGACAAAAGATACTGATATCTTGGCAGCATTCCGAGTAACTCCTCAACCCGGAGTTCCGCCTGAAGAAGCAGGGGCTGCAGTAGCTGCCGAATCTTCTACTGGTACATGGACAACTGTGTGGACTGATGGACTTACCAGTCTTGATCGTTACAAAGGACGATGCTACCACATCGAACCCGTTGTTGGGGAGGAAAATCAATATATTGCTTATGTAGCTTACCCTTTAGACCTTTTTGAAGAAGGTTCTGTTACTAACATGTTTACTTCTATTGTGGGTAATGTATTTGGGTTTAAAGCTTTACGAGCTCTACGTCTGGAGGATTTGCGAATTCCTCCCGCTTATTCCAAAACTTTCCAAGGCCCACCTCACGGCATCCAAGTTGAGAGAGATAAATTAAACAAGTATGGTCGTCCCCTATTGGGATGTACGATTAAACCAAAATTGGGATTATCCGCAAAAAACTACGGTAGAGCGGTTTATGAATGTCTC
>373882201; Pistia stratiotes voucher T.S. Yi 08020 ribulose-1,5-bisphosphate carboxylase/oxygenase large subunit (rbcL) gene, partial cds; chloroplast
GAGTATGAGACAAAGGATACTGATATCTTGGCAGCATTCCGAGTAACTCCTCAACCAGGGGTTCCACCTGAAGAAGCAGGGGCTGCAGTAGCTGCCGAATCTTCTACTGGTACATGGACAACTGTGTGGACTGATGGACTTACCAGTCTTGATCGTTACAAAGGACGATGCTACCACATCGAACCTGTTCCTGGAGAAGAAAGTCAATTTATTGCTTATGTAGCTTACCCTTTAGACCTTTTTGAAGAAGGTTCCGTTACCAACATGTTTACTTCCATTGTAGGTAATGTTTTTGGGTTTAAAGCTTTACGAGCTCTGCGTCTAGAGGATTTGCGAATTCCTCCCGCGTATTCCAAAACTTTCCAAGGCCCGCCTCACGGTATCCAAGTTGAAAGAGATAAATTGAACAAGTATGGTCGTCCCCTATTGGGATGTACGATTAAACCAAAATTGGGATTATCCGCGAAAAACTACGGTAGAGCAGTTTATGAATGTCTTCGTGGTGGACTTGATTTTACCAAGGATGATGAAAACGTGAACTCACAACCATTTATGCGTTGGAGAGACCGTTTCGTTTTTTGTGCCGAAGCAATTTATAAAGCACAGGCCGAAACAGGTGAAATCAAAGGGCATTACTTGAATGCTACTGCGGGTACGTGTGAAGAAATGATCAAAAGGGCTGTGTTTGCCAGAGAGTTAGGAGTCCCTATCGTAATGCATGACTACTTAACAGGGGGATTCACTGCAAATACTAGTTTAGCTCATTATTGCCGAGACAACGGTCTACTTCTTCACATCCACCGCGCAATGCATGCAGTTATTGATAGACAGAAGAATCATGGTATGCATTTCCGTGTACTAGCTAAAGCATTACGTATGTCTGGTGGGGATCATATTCACGGCGGTACAGTAGTAGGTAAACTGGAAGGTGAACGTGAGATAACTTTAGGTTTTGTTGACTTATTACGTGATGATTATATTGAAAAAGACCGAAGTCGTGGTATTTTCTTCACTCAAGATTGGGTCTCTATGCCTGGTGTTATCCCTGTCGCTTCTGGGGGTATTCATGTTTGGCATATGCCTGCCCTGACTGAGATCTTTGGAGACGATTCCGTCTTGCAGTTCGGTGGAGGAACTTTAGGACACCCTTGGGGAAATGCACCTGGTGCAGTAGCAAATAGGGTAGCTTTGGAAGCGTGTGTACAAGCTCGTAATGAGGGA
>209417630; Arophyton buchetii plastid partial rbcL gene for ribulose-biphosphate carboxylase
TCAAAGCTGGTGTTAAAGATTACAAATTGACTTATTATACTCCTGACTATGAGACAAAAGATACTGATATCTTGGCAGCATTCCGAGTAACTCCTCAACCCGGAGTTCCACCTGAAGAAGCAGGGGCTGCAGTAGCTGCCGAATCTTCTACTGGTACATGGACAACTGTGTGGACTGATGGACTTACCAGTCTTGATCGTTACAAAGGCCGATGCTACCACATCGAAGCCGTTGTTGGGGAGGAAAATCAATATATTGCTTATGTAGCTTACCCTTTAGACCTTTTTGAAGAAGGTTCTGTTACTAACATGTTTACTTCTATTGTAGGTAATGTATTTGGGTTTAAAGCTTTACGAGCTCTACGTCTGGAGGATTTGCGAATTCCTCCCGCTTATTCCAAAACTTTCCAAGGCCCGCCTCACGGTATCCAAGTTGAAAGAGATAAATTGAACAAGTATGGTCGTCCCCTATTGGGATGTACGATTAAACCAAAATTGGGATTATCCGCGAAAAACTACGGTAGAGCGGTTTATGAATGTCTCCGCGGTGGACTTGATTTTACCAAGGATGATGAAAACGTGAACTCACAACCATTTATGCGTTGGAGAGACCGTTTCGTATTTTGTGCCGAAGCAATTTATAAAGCACAGGCCGAAACAGGTGAAATAAAAGGGCATTACTTGAATGCTACTGCAGGTACGTGTGAAGAAATGATCAAAAGGGCTGTGTTTGCCAGAGAATTGGGAGTCCCTATCGTAATGCATGACTACTTAACAGGGGGATTCACTGCAAATACTAGTTTAGCTCATTATTGCCGAGACAATGGTCTACTTCTTCACATCCACCGCGCAATGCATGCAGTTATTGATAGACAGAAGAATCATGGTATGCATTTTCGTGTACTAGCTAAAGCATTACGTATGTCTGGTGGGGATCATATTCACGGTGGTACAGTAGTAGGTAAACTGGAAGGTGAACGTGAGATGACTTTAGGTTTTGTTGATTTATTACGTGATGATTTTATTGAAAAAGACCGAAGTCGTGGTATTTTCTTCACTCAAGATTGGGTCTCTATGCCAGGTGTTATCCCTGTAGCTTCAGGGGGTATTCATGTTTGGCATATGCCTGCCCTGACTGAGATCTTTGGAGATGATTCCGTACTACAGTTCGGTGGAGGAACTTTAGGACACCCTTGGGGAAATGCACCTGGTGCAGTAGCAAACCGGGTAGCTTTAGAAGCGTGTGTACAAGCTCGTAATGAGGGACGTGATCTTGCTCGTGAAGGTAATGAAATTATCCGTGAAGCTAGCAAATGGAGTCCTGAACTAGCTGCTGCTTGTGAGGTTTGGAAAGAGATCAAATTCGAATACGAACCAGTAGATAAGCTAGAT
>228551821; Symplocarpus foetidus voucher Wen 6238 ribulose-1,5-bisphosphate carboxylase/oxygenase large subunit (rbcL) gene, partial cds; chloroplast
TTGACTTATTATACTCCTGACTATGAGACCAAAGATACTGATATCTTGGCAGCATTCCGAGTAACTGCTCAACCCGGAGTTCCACCTGAAGAAGCAGGTGCTGCAGTAGCTGCCGAATCTTCTACTGGTACATGGACAACTGTTTGGACTGATGGACTTACCAGCCTTGATCGTTACAAAGGACGATGCTACCACATCRAGGCCATTGTTGGAGAGGAAAATCAATTTATTGCTTATGTAGCGTACCCTTTAGACCTTTTTGAARAGGGTTCTGTTACTAACATGTTTACTTCCATTGTGGGTAATGTATTTGGGTTCAAAGCTTTACGAGCTCTACGTCTGGAGGATCTTCGAATTCCTCCGGCTTATTCAAAAACTTTCCAAGGCCCACCCCACGGCATCCAAGTTGAGAGAGATAAATTGAACAAGTATGGTCGTCCCCTATTGGGATGTACGATTAAACCAAAATTGGGATTATCTGCGAAAAACTACGGTAGAGCGGTTTATGAATGTCTTCGCGGTGGACTTGATTTTACCAAGGATGATGAGAACGTGAACTCACAACCATTTATGCGTTGGAGAGACCGTTTCTTATTTTGTGCCGAAGCAATTTATAAAGCGCAGGCCGAAACAGGTGAAATCAAAGGACATTATTTGAATGCTACTGCAGGTACATGTGAAGAAATGATCAAAAGGGCTGTGTTTGCCAGAGAATTGGGAACTCCCATCGTAATGCATGACTACTTGACAGGGGGATTCACTGCAAATACTAGTTTGGCTCATTATTGCCGAGACAACGGCCTACTTCTTCACATCCATCGCGCAATGCATGCAGTTATTGATAGACAGAAGAATCATGGTATGCATTTCCGTGTACTAGCTAAAGCATTACGTATGTCTGGTGGAGATCATTTTCACTCTGGTACAGTAGTAGGTAAACTGGAAGGTGAACGTGGGATGACTTTGGGTTTTGTTGATTTATTACGTGATGATTATATTGAAAAAGACCGAAGTCGTGGTATTTTTTTCACTCAAGATTGGGTCTCTATGCCAGGTGTTCTGCCCGTGGCTTCAGGGGGTATTCATGTTTGGCATATGCCTGCCCTGACTGAGATCTTTGGGGATGATTCCGTACTACAGTTCGGTGGAGGAACTTTAGGACACCCTTGGGGAAATGCACCTGGTGCAGTAGCCAATCGGGTAGCTTTAGAAGCGTGTGTACAAGCTCGTAATGAGGGACGTGATCTTGCTCGCGAAAGTACTC
>209417462; Holochlamys beccarii plastid partial rbcL gene for ribulose-biphosphate carboxylase
TCAAAGCTGGTGTTAAAGATTACAAATTGACTTATTATACTCCTGACTATGAGACAAAAGATACTGATATCTTGGCAGCATTCCGAGTAACTCCTCAACCCGGAGTTCCGCCTGAAGAAGCAGGGGCTGCAGTAGCTGCCGAATCTTCTACTGGTACATGGACAACTGTGTGGACTGATGGACTTACCAGCCTTGATCGTTACAAAGGACGATGCTACCACATCGAAACCGTTGTTGGGGAGGAAGATCAATATATTGCTTATGTAGCTTACCCTTTAGACCTTTTTGAAGAAGGTTCTGTTACTAACATGTTTACTTCCATTGTGGGTAATGTATTTGGGTTTAAAGCTTTACGAGCTCTACGTCTGGAAGATTTGCGAATTCCTACTTCTTATTCCAAAACTTTCCAAGGCCCGCCTCACGGCATCCAAGTTGAGAGAGATAAATTGAACAAGTATGGTCGTCCCCTATTGGGATGTACGATTAAACCAAAATTGGGATTATCCGCGAAAAACTACGGTAGAGCGGTTTATGAATGTCTCCGCGGTGGACTTGATTTTACCAAGGATGATGAAAACGTGAACTCACAACCATTTATGCGTTGGAGAGACCGTTTCGTATTTTGTGCCGAAGCACTTTATAAAGCACAGGCCGAAACAGGTGAAATAAAAGGCCATTACTTGAATGCTACTGCAGGTACGTGTGAAGAAATGATCAAAAAGGCTGTGTTTGCCAGAGAATTGGGCGTCCCTATCGTAATGCATGACTATTTAACAGGGGGATTCACTGCAAATACTAGTTTAGCTCATTATTGTCGAGACAACGGTCTACTTCTTCACATCCATCGCGCAATGCATGCAGTTATTGATAGACAGAAGAATCATGGTATGCATTTTCGTGTACTAGCTAAAGCATTACGTATGTCTGGTGGGGATCATGTTCACGCGGGTACAGTAGTAGGTAAACTGGAAGGTGAACGTGAGATGACTTTAGGTTTTGTTGATTTATTACGTGATGATTATATTGAAAAAGACCGAAGTCGTGGTGTTTTTTTCACTCAAGATTGGGTCTCTATGCCAGGTGTTTTGCCTGTGGCTTCAGGGGGTATTCATGTTTGGCATATGCCTGCCCTGACTGAGATCTTTGGGGATGATTCCGTACTACAGTTTGGTGGAGGAACTTTAGGACACCCTTGGGGAAATGCACCTGGTGCAGTAGCTAATCGGGTAGCTTTAGAAGCGTGTGTACAAGCTCGTAATGAGGGACGTGATCTTGCTAGTGAAGGTAATGAAATTATCCGTGAAGCTAGCAAATGGAGTCCTGAACTAGCCGCTGCTTGCGAGGTTTGGAAAGAGATCAAATTTGAGTACAAACCAGTAGATACGCTAGAT
>336445237; Echinodorus sp. 1 LYC-2011 ribulose-1,5-bisphosphate carboxylase/oxygenase large subunit (rbcL) gene, partial cds; chloroplast
GGTGTTGGATTCAAAGCAGGTGTTAAAGATTACAAATTGACCTATTATACTCCTGAATATCAAACCAAAGATACTGATATCTTGGCAGCATTCCGAGTAACCCCGCAACCCGGAGTTCCACCTGAAGAAGCAGGGGCCGCAGTAGCTGCCGAATCTTCTACTGGTACATGGACAACTGTCTGGACTGATGGACTTACTAGTCTTGATCGTTACAAAGGACGATGCTACCACATCGAACCTGTTATTGGAGAAGAAAATCAATATTTTTGTTATGTAGCTTATCCCTTAGACCTTTTTGAAGAAGGTTCTGTTACCAACATGTTTACTTCCATTGTAGGTAATGTATTTGGGTTTAAAGCTCTACGAGCTCTACGCTTGGAGGATTTGCGAATTCCTCCTGCTTATTCCAAAACTTTCCAAGGTCCGCCTCACGGTATCCAAGTTGAAAGAGATAAATTGAACAAATATGGCCGTCCCCTATTGGGATGTACTATTAAACCAAAATTGGGATTATCCGCAAAAAACTACGGTAGAGCTGTTTATGAATGTCTTCGCGGTGGACTTGATTTTACCAAAGATGATGAAAACGTGAACTCACAACCATTTATGCGTTGGAGAGACCGTTTCCTATTTTGTGCGGAAGCCATTTATAAAGCGCAAGCCGAAACAGGGGAAATCAAAGGACATTACCTGAATGCTACTGCAGGTACGTGTGAAGAAATGATCAAAAGGGCCGTATTTGCCAGAGAATTGGGAGTTCCTATCGTAATGCATGACTACTTAACGGGGGGATTCACTGCAAATACTAGCTTGGCTGCGTATTGCCGGGACAACGGTTTACTTCTTCATATTCACCGCGCAATGCATGCAGTTATTGATAGACAGAAGAATCATGGTATGCATTTCCGTGTACTAGCTAAAGCATTACGTATGTCCGGCGGAGATCATATTCACGCCGGGACAGTAGTGGGTAAACTGGAAGGTGATCGCCAGCTGACTTTAGGTTTTGTTGATTTACTACGCGATGATTATATTGAAAAAGACCGAAGCCGCGGTATCTTTTTTACTCAAGATTGGGTCTCGATGCCTGGTGTTCTGCCCGTGGCTTCAGGAGGGATTCATGTTTGGCATATGCCTGCCTTGACCGAGATCTT
>431005; Scheuchzeria palustris chloroplast ribulose-1,5-bisphosphate carboxylase/oxygenase large subunit (rbcL) gene, partial cds
AAGTGCTGGATTCAAAGCTGGTGTTAAAGATTACAAATTGACTTATTATACTCCTGACTATGAAACCAAAGATACTGATATCTTGGCAGCATTCCGAGTAACTCCTCAACCCGGAGTTCCACCTGAAGAAGCAGGAGCCGCAGTAGCTGCCGAATCTTCTACTGGTACATGGACAACTGTGTGGACTGATGGACTTACTAGCTTGGATCGTTACAAAGGACGATGCTACGCCATCGAGCCCGTTGCTGGGGAGGAAAGTCAATTTATTGCTTATGTAGCTTATCTTTTAGACCTTTTTGAAGAGGGTTCCGTTACCAACATGTTTACTTCCATTGTGGGTAATGTATTTGGGTTCAAAGCTCTACGAGCTCTACGTCTGGAGGATCTGCGAATTCCTCCTGCTTATTCCAAAACTTTCCAAGGTCCACCTCATGGTATCCAAGTTGAGAGAGATAAATTGAATAAGTATGGTCGTCCCCTATTGGGATGTACTATTAAACCAAAATTGGGATTATCTGCGAAAAACTACGGTAGAGCGGTTTATGAATGTCTCCGCGGTGGACTTGATTTTACCAAAGATGATGAGAACGTGAACTCACAACCATTTATGCGTTGGAGAGACCGTTTCTTATTTTGTGCCGAAGCTATTTATAAAGCGCAAGCCGAAACAGGTGAGATCAAAGGACATTACTTGAATGCTACTGCAGGTACGTGTGAAGAAATGATCAAAAGGGCCGTATTTGCCAGAGAATTGGGAGTTCCTATCGTAATGCATGACTACTTAACAGGGGGATTCACTGCAAATACTAGGTTGGCTCATTATTGCCGGGACAATGGCCTACTTCTTCACATTCACCGCGCAATGCATGCAGTTATTGATAGACAGAAGAATCATGGTATGCATTTTCGTGTACTAGCTAAAGCATTACGTATGTCTGGCGGAGACCATATTCACGCTGGTACAGTAGTCGGTAAATTGGAAGGTGAGCGTGAGATGACTTTGGGTTTTGTTGATTTACTACGTGATGATTATATTGAAAAAGACCGAAGCCGCGGTATTTTTTTCACTCAAGATTGGGTCTCGATGCCAGGTGTTATACCCGTGGCTTCAGGGGGTATTCATGTTTGGCATATGCCTGCCCTGACCGAGATCTTTGGAGATGATTCTGTACTACAGTTTGGC
>313664320; Najas flexilis voucher AP373 ribulose-1,5-bisphosphate carboxylase/oxygenase large subunit (rbcL) gene, partial cds; chloroplast
AGGCACTGGATTTAAAGCAGGGGTCAAAGATTATAGATTAACTTATTACACTCCTGAGTATAAAACTAAAGATACTGATATTTTAGCTGCATTTCGTGTAACTCCACAACCTGGGGTTCCACCTGAAGAGGCAGGTGCTGCGGTAGCTGCAGAATCTTCTACTGGTACATGGACCACTGTTTGGACTGACGGGTTAACTAGTTTAGACCGATACAAAGGTCGATGTTATGATATTGAACCTGTTGCTGGTGAGGATAATCAATATATTGCATATGTAGCTTACCCTCTTGATTTATTTGAAGAAGGATCAGTAACAAATTTATTTACATCTATTGTAGGTAATGTATTTGGATTTAAAGCATTAAGAGCTTTACGTTTGGAAGATCTACGTATCCCTCCTGCATATACAAAAACTTTTCAAGGTCCTCCGCATGGTATTCAAGTTGAAAGAGATAAACTTAATAAGTATGGACGACCATTATTAGGATGTACAATTAAGCCTAAATTAGGTTTATCAGCTAAAAATTATGGTAGAGCTGTATATGAATGTCTTCGTGGTGGACTTGATTTTACAAAAGANGATGAAAATGTCAACTNNNAGCCTTTT
>209417558; Aridarum nicolsonii plastid partial rbcL gene for ribulose-biphosphate carboxylase
TCAAAGCTGGTGTTAAAGATTACAAATTGACTTATTATACTCCTGACTATGAGACAAAAGATACTGATATCTTGGCAGCATTCCGAGTAACTCCTCAACCCGGAGTTCCGCCTGAAGAAGCAGGGGCTGCAGTAGCTGCCGAATCTTCTACTGGTACATGGACAACTGTGTGGACTGATGGACTTACCAGTCTTGATCGTTACAAAGGACGATGCTACCACATCGAACCCGTTGCTGGGGAGGAAAATCAATATATTGCTTATGTAGCTTACCCTTTAGACCTTTTTGAAGAAGGTTCTGTTACTAACATGTTTACTTCTATTGTGGGTAATGTATTTGGGTTTAAAGCTTTACGAGCTCTACGTCTGGAGGATTTGCGAATTCCTCCCTCTTATTCCAAAACTTTCCAAGGCCCGCCTCACGGCATCCAAGTTGAGAGAGACAAATTGAACAAGTATGGTCGTCCCCTATTGGGATGTACGATTAAACCAAAATTGGGATTATCCGCGAAAAACTACGGTAGAGCGGTTTATGAATGTCTCCGCGGTGGACTTGATTTTACCAAGGATGATGAAAACGTGAACTCACAACCATTTATGCGTTGGAGAGACCGTTTCGTATTTTGTGCCGAAGCACTTTATAAAGCACAGGCCGAAACAGGTGAAATAAAAGGGCATTACTTGAATGCTACTGCAGGTACGTGTGAAGAAATGATCAAAAGGGCTGTGTTTGCCAGAGAATTGGGAGTCCCTATCGTAATGCATGACTACTTAACAGGGGGATTCACTGCAAATACTAGTTTAGCTCATTATTGCCGAGACAACGGTCTACTTCTTCACATCCACCGCGCAATGCATGCAGTTATTGATAGACAGAAGAATCATGGTATGCATTTTCGTGTACTAGCTAAAGCATTATGTATGTCTGGTGGGGATCATGTTCACGCTGGTACAGTAGTAGGTAAACTGGAAGGTGAACGTGAGATGACTTTAGGTTTTGTTGATTTATTACGTGATGATTATATTGAAAAAGACCGAAGTCGTGGTATTTTCTTCACTCAAGATTGGGTCTCTATGCCAGGTGTTCTGCCTGTAGCTTCAGGGGGTATTCATGTTTGGCATATGCCTGCTCTGACTGAGATCTTTGGGGATGATTCCGTACTACAGTTCGGTGGAGGAACTTTAGGACACCCTTGGGGAAATGCACCTGGTGCAGTAGCTAATAGGGTAGCTTTAGAAGCGTGTGTACAAGCTCGTAATGAGGGACGTGATCTTGCTCGTGAAGGTAATGAAATTATCCGTGAAGCTAGCAAATGGAGTCCTGAACTAGCTGCTGCTTGTGAGGTTTGGAAAGAGATCAAATTCGAATTCGAACCAGTGGATAAGCTAGAT
>209417534; Spathicarpa hastifolia plastid partial rbcL gene for ribulose-biphosphate carboxylase
TCAAAGCTGGTGTTAAAGATTACAAATTGACTTATTATACTCCTGACTATGAGACAAAAGATACTGATATCTTGGCAGCATTCCGAGTAACTCCTCAACCCGGAGTTCCGCCTGAAGAAGCAGGGGCAGCAGTAGCTGCCGAATCTTCTACTGGTACATGGACAACTGTGTGGACTGATGGACTTACCAGTCTTGATCGTTACAAAGGACGATGCTACCACATCGAAGCCGTTGTTGGGGAGGAAAATCAATATATTGCTTATGTAGCTTACCCTTTAGACCTTTTTGAAGAAGGTTCTGTTACTAACATGTTTACTTCAATTGTGGGTAACGTATTTGGGTTTAAAGCTTTACGAGCTCTACGTCTGGAGGATTTGCGAATTCCTACCTCTTATTCCAAAACTTTCCAAGGCCCACCTCACGGCATCCAAGTTGAGAGAGATAAATTGAACAAGTATGGTCGTCCCCTATTGGGATGTACGATTAAACCAAAATTGGGATTATCCGCGAAAAACTACGGTAGGGCGGTTTATGAATGTCTCCGTGGTGGACTTGATTTTACCAAGGATGATGAAAACGTGAACTCACAACCATTTATGCGTTGGAGAGACCGTTTCCTATTTTGTGCCGAAGCCCTTTTTAAAGCACAAGCCGAAACAGGTGAAATAAAAGGGCATTACTTGAATGCTACTGCAGGTACGTGTGAAGAAATGATCAAAAGGGCTGTGTTTGCCAGAGAATTGGGAGCCCCTATCGTAATGCATGACTACTTAACAGGGGGATTCACTGCAAATACTAGTTTAGCTCATTATTGCCGAGACAACGGTCTACTCTTTCACATCCACCGCGCAATGCATGCAGTTATTGATAGACAGAAAAATCATGGTATGCATTTTCGTGTACTAGCTAAAGCATTACGTATGTCTGGTGGGGATCATATTCACGCTGGTACAGTAGTAGGTAAACTGGAAGGTGAACGTGAAATAACTTTAGGTTTTGTTGATTTATTACGTGATGATTATATTGAAAAAGACCGAAGTCGTGGTATTTATTTCACTCAAGATTGGGTCTCTATGCCAGGTGTTCTGCCTGTAGCTTCAGGGGGTATTCATGTTTGGCATATGCCTGCTCTGACTGAGATCTTTGGGGATGATTCCGTACTACAGTTCGGCGGAGGAACTTTAGGACACCCTTGGGGAAATGCACCGGGTGCAGTAGCTAACCGGGTAGCTTTAGAAGCGTGTGTACAAGCTCGTAATGAGGGACGTGATCTTGCTCGTGAAGGTAATGAAATTATCCGTGAAGCTAGCAAATGGAGTCCCGAACTAGCAGCTGCTTGTGAGGTTTGGAAAGCGATCAAATTCGAATTCGAACCAGTGGATACGCTAGAT
>171770716; Typhonodorum lindleyanum isolate A153 ribulose-1,5-bisphosphate carboxylase/oxygenase large subunit (rbcL) gene, partial cds; chloroplast
CCTGACTATGAGACAAAAGATACTGATATCTTGGCAGCATTCCGAGTAACTCCTCAACCCGGAGTTCCGCCTGAAGAAGCAGGGGCTGCAGTAGCTGCCGAATCTTCTACTGGTACATGGACAACTGTGTGGACTGATGGACTTACCAGTCTTGATCGTTACAAAGGCCGATGCTACCACATCGAAGCCGTTGTTGGGGAGGAAAATCAATATATTGCTTATGTAGCTTACCCTTTAGACCTTTTTGAAGAAGGTTCTGTTACTAACATGTTTACTTCTATTGTAGGTAATGTATTTGGGTTTAAAGCTTTACGAGCTCTACGTCTGGAGGATTTGCGAATTCCTCCCGCTTATTCCAAAACTTTCCAAGGCCCGCCTCACGGTATCCAAGTTGAAAGAGATAAATTGAACAAGTATGGTCGTCCCCTATTGGGATGTACGATTAAACCAAAATTGGGATTATCCGCGAAAAACTACGGTAGAGCGGTTTATGAATGTCTCCGCGGTGGACTTGATTTTACCAAGGATGATGAAAACGTGAACTCACAACCATTTATGCGTTGGAGAGACCGTTTCGTATTTTGTGCCGAAGCAATTTATAAAGCACAGGCCGAAACAGGTGAAATAAAAGGGCATTACTTGAATGCTACTGCAGGTACGTGTGAAGAAATGATCAAAAGGGCTGTGTTTGCCAGAGAATTGGGAGTCCCTATCGTAATGCATGACTACTTAACAGGGGGATTCACTGCAAATACTAGTTTAGCTCATTATTGCCGAGACAATGGTCTACTTCTTCACATCCACCGCGCAATGCATGCAGTTATTGATAGACAGAAGAATCATGGTATGCATTTTCGTGTACTAGCTAAAGCATTACGTATGTCTGGTGGGGATCATATTCACGCTGGTACAGTAGTAGGTAAACTGGAAGGTGAACGTGAGATGACTTTAGGTTTTGTTGATTTATTACGTGATGATTTTATTGAAAAAGACCGAAGTCGTGGTATTTTCTTCACTCAAGATTGGGTCTCTATGCCAGGTGTTATCCCTGTAGCTTCAGGGGGTATTCATGTTTGGCATATGCCTGCCCTGACTGAGATCTTTGGAGATGATTCCGTACTACAGTTCGGTGGAGGAACTTTAGGACACCCTTGGGGAAATGCACCTGGTGCAGTAGCAAACCGGGTAGCTTTAGAAGCGTGTGTACAAGCTCGTAATGAGGGACGTGATCTTGCTCGTGAA
>294985545; Landoltia punctata strain 9278 ribulose-1,5-bisphosphate carboxylase/oxygenase large subunit (rbcL) gene, partial cds; chloroplast
GGATTCAAAGCTGGTGTTAAAGATTACAAATTGACTTATTATACTCCTGAGTATGAGACAAAAGATACGGATATCTTGGCAGCATTCCGAGTAACTCCTCAACCTGGAGTTCCTGCTGAAGAAGCAGGGGCTGCAGTAGCTGCCGAATCTTCTACCGGTACATGGACAACTGTGTGGACTGATGGACTTACCAGCCTTGATCGTTACAAAGGACGATGCTACCATATCGAACCCGTTGCTGGAGAAGAAAATCAATATATTGCTTATGTAGCGTACCCATTAGACCTTTTTGAAGAAGGTTCTGTTACTAACATGTTTACTTCCATTGTAGGTAATGTATTTGGGTTTAAAGCTTTACGAGCTCTACGTCTGGAAGATTTGCGAATTCCTCCTGCTTATTCCAAAACTTTCCTAGGCCCACCTCATGGGATCCAAGTTGAGAGAGATAAATTGAACAAGTATGGTCGTCCTCTATTGGGATGTACCATCAAACCAAAATTGGGATTATCCGCGAAAAACTAC
>209417480; Amydrium humile plastid partial rbcL gene for ribulose-biphosphate carboxylase
TCAAAGCTGGTGTTAAAGATTACAAATTGACTTATTATACTCCTGACTATGAGACAAAAGATACTGATATCTTGGCAGCATTCCGAGTAACTCCTCAACCCGGAGTTCCGCCTGAAGAAGCAGGGGCTGCAGTAGCTGCCGAATCTTCTACTGGTACATGGACAACTGTGTGGACTGATGGACTTACCAGCCTTGATCGTTACAAAGGACGATGCTATCACATCGAACCCGTTGTTGGGGAGGAAGATCAATTTATTGCTTATGTAGCTTACCCTTTAGACCTTTTTGAAGAAGGTTCTGTTACTAACATGTTTACTTCCATTGTGGGTAATGTATTTGGGTTTAAAGCTTTACGAGCTCTACGTCTGGAGGATTTGCGAATTCCTACTTCTTATTCCAAAACTTTCCAAGGCCCGCCTCACGGCATCCAAGTTGAGAGAGATAAATTGAACAAGTATGGTCGTCCCCTATTGGGATGTACGATTAAACCAAAATTAGGATTATCCGCGAAAAACTACGGTAGAGCGGTTTATGAATGTCTCCGCGGTGGACTTGATTTTACCAAGGATGATGAAAACGTGAACTCACAACCATTTATGCGTTGGAGAGACCGTTTCGTATTTTGTGCCGAAGCACTTTATAAAGCACAGGCCGAAACAGGTGAAATAAAAGGCCATTACTTGAATGCTACTGCAGGTACGTGTGAAGAAATGATCAAAAGGGCTGTGTTTGCCAGAGAATTAGGAGTCCCTATCGTAATGCATGACTACTTAACAGGTGGATTCACTGCAAATACTAGTTTAGCTCATTATTGTCGAGACAACGGTCTACTTCTTCACATCCATCGCGCAATGCATGCAGTTATTGATAGACAGAAGAATCATGGTATGCATTTTCGTGTACTAGCTAAAGCATTACGTATGTCTGGTGGGGATCATATTCACGGTGGTACAGTAGTAGGTAAACTGGAAGGTGAACGTGAGATGACTTTAGGTTTTGTTGATTTATTACGTGATGATTATATTGAAAAAGACCGAAGTCGTGGTATTTTTTTCACTCAAGATTGGGTCTCTATGCCAGGTGTTCTGCCTGTGGCTTCAGGGGGTATTCATGTTTGGCATATGCCTGCCCTGACTGAGATCTTTGGGGATGATTCCGTACTACAGTTCGGTGGAGGAACTTTAGGACACCCTTGGGGAAATGCACCTGGTGCAGTAGCTAATCGGGTAGCTTTAGAAGCGTGTGTACAAGCTCGTAATGAGGGACGTGATCTTGCTAGTGAAGGTAATGAAATTATCCGTGAAGCTAGCAAATGGAGTCCTGAACTAGCCGCTGCTTGTGAGGTTTGGAAAGAGATCAAATTCGAGTTCAAACCAGTAGATACGATAGAT
>2734897; Apalanthe granatensis ribulose-1,5-bisphosphate carboxylase/oxygenase large subunit (rbcL) gene, chloroplast gene encoding chloroplast protein, partial cds
GGTGTTGGATTCAAAGCTGGTGTTAAAGATTACAAATTGACTTATTATACTCCTGAATATGAAACCAAAGATACTGATATCTTGGCAGCATTCCGAGTAACTCCACAACCTGGAGTTCCACCTGAAGAAGCAGGGGCCGCAGTAGCTGCCGAATCTTCTACTGGTACATGGACAACTGTGTGGACTGATGGACTTACTAGCCTTGATCGTTACAAAGGACGATGCTACCACATCGAGCCAGTTGCTGGGGAGGAAGATCAATATATTGCTTATGTAGCTTATCCTTTAGACCTTTTTGAAGAAGGTTCTGTTACCAACATGTTTACTTCCATTGTGGGTAATGTATTTGGATTCAAAGCTCTACGAGCTCTACGCTTGGAGGATCTGAGAATTCCTCCTGCTTATTCCAAAACTTTCCAAGGTCCACCTCATGGAATCCAAGTTGAAAGAGATAAATTGAACAAATATGGTCGTCCTCTATTGGGATGTACTATTAAACCAAAATTGGGATTATCTGCGAAAAACTACGGTAGAGCCGTTTATGAATGTCTACGTGGTGGACTTGATTTTACCAAAGATGATGAAAACGTAAACTCACAACCATTTATGCGTTGGAGAGACCGTTTCCTATTTTGTGCCGAAGCTATTTATAAAGCGCAATCCGAAACAGGTGAAATCAAAGGACACTACTTGAATGCTACTGCAGCTACGTGTGAAGAAATGATCAAAAGGGCGGTATTTGCCAGAGAATTGGGAGTCCCTATCGTAATGCACGACTACTTAACAGGGGGATTCACTGCAAATACTAGCTTGGCTCATTATTGCCGAGACAACGGCTTACTTCTTCACATTCACCGTGCAATGCATGCAGTTATTGATAGACAGAAGAATCATGGTATACATTTTCGTGTACTAGCTAAAGCGTTACGTATGTCTGGTGGAGATCACATTCACTCCGGTACAGTAGTAGGTAAACTGGAAGGTGAACGTGAGATGACTTTAGGTTTTGTTGATTTACTACGCGACGATTATATTGAAAAAGATAGAAGCCGCGGTATTTTCTTCACTCAAGATTGGGTCTCTATGCCAGGTGTTCTGCCGGTGGCTTCAGGAGGTATTCATGTTTGGCATATGCCTGCCTTGACCGAGATCTTTGGAGATGATTCCGTACTACAGTTCGGT
>209417548; Cryptocoryne lingua plastid partial rbcL gene for ribulose-biphosphate carboxylase
TCAAAGCTGGTGTTAAAGATTACAAATTGACTTATTATACTCCTGACTATGAGACAAAAGATACTGATATCTTGGCAGCATTCCGAGTAACTCCTCAACCCGGAGTTCCGGCTGAAGAAGCAGGGGCTGCAGTAGCTGCCGAATCTTCTACTGGTACATGGACAACTGTGTGGACTGATGGACTTACCAGTCTTGATCGTTACAAAGGACGATGCTACCACATCGAACCTGTTCCTGGCGAGGAAAATCAATATATTGCTTATGTAGCTTACCCTTTAGACCTTTTTGAAGAAGGTTCTGTTACTAACATGTTTACTTCTATTGTGGGTAACGTATTTGGGTTTAAAGCTTTACGAGCTCTACGTCTGGAGGATTTGCGAATTCCTCCCTCTTATTCCAAAACTTTCCAAGGCCCGCCTCACGGTATCCAAGTTGAGAGAGACAAATTGAACAAGTATGGTCGTCCCCTATTGGGATGTACGATTAAACCAAAATTGGGATTATCCGCGAAAAACTACGGTAGAGCGGTTTATGAATGTCTCCGCGGTGGACTTGATTTTACCAAGGATGATGAAAACGTGAACTCACAACCATTTATGCGTTGGAGAGACCGTTTCGTATTTTGTGCCGAAGCCATTTATAAAGCACAAGCCGAAACAGGTGAAATAAAAGGGCATTACTTGAATGCTACTGCAGGTACGTGTGAAGAAATGATTAAAAGGGCTGTGTTTGCCAGAGAATTGGGAGTCCCTATCGTAATGCATGACTACTTAACAGGGGGATTCACTGCAAATACTAGTTTAGCTCATTATTGCCGAGACAACGGTCTACTTCTTCACATCCACCGCGCAATGCATGCAGTTATTGATAGACAGAAGAATCATGGTATGCATTTCCGTGTACTAGCTAAAGCATTACGTATGTCTGGGGGGGATCATATTCACGCTGGTACAGTAGTAGGTAAACTAGAAGGTGAACGTGAGATGACTTTAGGTTTTGTTGATTTATTACGTGATGATTATATTGAAAAAGACCGGAGTCGTGGTATTTTCTTCACTCAAGATTGGGTCTCTATGCCAGGTGTTATACCTGTAGCTTCAGGGGGTATTCATGTTTGGCATATGCCTGCTCTGACTGAGATCTTTGGGGATGATTCTGTACTACAGTTCGGCGGAGGAACTTTAGGACACCCTTGGGGAAATGCACCTGGTGCAGTAGCTAATAGGGTAGCTTTAGAAGCGTGTGTACAAGCGCGTAATGAGGGACGTGATCTTGCTCGTGAAGGTAATGAAATTATCCTTGAAGCTAGCAAATGGAGTCCTGAACTAGCTGCTGCTTGTGAGGTTTGGAAACAGATTAAATTTGAATTCGAACCAGTGGATAAACTAGAT
>336445249; Limnophyton sp. 1 LYC-2011 ribulose-1,5-bisphosphate carboxylase/oxygenase large subunit (rbcL) gene, partial cds; chloroplast
GGTGTAGGATTCAAAGCTGGTGTTAAAGATTATAAATTAACTTATTATACTCCGGAATATCAAACCAAAGATACTGATATCTTGGCAGCATTCCGAGTAACCCCACAACCTGGAGTTCCACCTGAGGAAGCAGGGGCCGCAGTAGCTGCCGAATCCTCTACTGGTACATGGACAACCGTGTGGACTGATGGACTTACTAGCCTTGACCGTTACAAGGGGCGATGCTACCACATCGAACCTGTCATTGGAGAGGAAAATCAATATTTCTGTTATGTCGCTTATCCTTTAGACCTTTTTGAAGAAGGCTCTGTTACCAACATGTTTACTTCCATCGTAGGTAATGTATTTGGGTTTAAAGCGCTACGAGCCCTACGCTTGGAAGATTTGCGAATTCCTCCTGCTTATTCCAAAACTTTCCAAGGTCCACCTCACGGTATCCAAGTGGAAAGAGATAAATTGAACAAATATGGCCGTCCCCTATTAGGATGTACTATTAAACCAAAATTGGGATTATCCGCGAAAAACTACGGGAGAGCGGTTTATGAATGTCTTCGTGGTGGACTTGATTTTACCAAAGATGATGAAAACGTGAACTCACAACCATTTATGCGTTGGAGAGACCGTTTCCTATTTTGTGCTGAAGCAATTTATAAAGCGCAAGCCGAAACAGGTGAAATCAAAGGACATTACTTGA
>2734955; Nechamandra alternifolia ribulose-1,5-bisphosphate carboxylase/oxygenase large subunit (rbcL) gene, chloroplast gene encoding chloroplast protein, partial cds
GGTCTTGGATTCAAAGCTGGCGTGAAAGATTACAAATTGACTTATTATACGCCGGAATATGAAACCAAAGATACTGATATCTTGGCAGCATTCCGAATGACTCCACAACCTGGGGTTCCACCTGAAGAAGCGGGGGCCGCAGTAGCTGCCGAATCCTCTACTGGTACATGGACAACTGTGTGGACTGATGGACTTACTAGCCTTGATCGTTACAAAGGACGATGCTACCACATCGAGCCCGTTGTCGGAGAGGAGGATCAATATATTGCTTATGTAGCTTATCCTTTAGACCTTTTTGAAGAAGGTTCTGTTACCAACATGTTTACTTCCATTGTAGGTAATGTATTTGGGTTCAAAGCTCTACGAGCTCTACGCTTAGAGGATCTACGAATTCCTGCTGCTTATTCCAAAACTTTTCAAGGTCCACCTCATGGGATCCAAGTTGAGAGAGATAGATTGAACAAATATGGTCGTCCTCTATTGGGATGTACTATTAAACCCAAACTGGGATTATCCGCGAAAAACTATGGTAGAGCGGTTTATGAATGTTTACGTGGTGGGCTTGATTTTACCAAGGATGATGAAAACGTGAATTCACAGCCATTTATGCGGTGGAGAGACCGTTTCCTATTTTGTGCTGAAGCCATTTATAAAGCGCAAACNGAAACAGGTGAAATCAAAGGACATTACTTGAATGCTACTGCAGCTACGTGTGAAGAAATGATCAAAAGAGCAGTATTTGCCAGAGAATTGGGAGTTCCTATCGTAATGCATGACTACTTAACAGGGGGATTCACTGCAAATACTAGCTTGGCTCATTATTGCCGAGACAACGGCTTACTTCTACACATTCACCGCGCAATGCATGCAGTTATTGATAGACAGAAGAATCATGGTATGCATTTTCGTGTATTAGCTAAAGCATTACGGATGTCTGGCGGGGATCACATTCACTCTGGTACAGTAGTAGGTAAACTGGAAGGTGAACGCGAGATGACTTTAGGTTTTGTTGATTTATTACGGGACGATTTTATTGAAAAAGACCGAAGTCGTGGTATTTTCTTCACTCAAGATTGGGTCTCTATGCCAGGTGTTCTACCGGTGGCTTCAGGAGGTATTCATGTTTGGCATATGCCAGCCTTGACCGAAATCTTTGGAGATGATTCCGTATTACAGTTTGGT
>171770754; Helicodiceros muscivorus isolate A87 ribulose-1,5-bisphosphate carboxylase/oxygenase large subunit (rbcL) gene, partial cds; chloroplast
CCTGACTATGAGACAAAAGATACTGATATTTTGGCAGCATTCCGAGTAACTCCTCAACCCGGAGTTCCGCCTGAAGAAGCAGGGGCTGCAGTAGCTGCCGAATCTTCTACTGGTACATGGACAACTGTGTGGACTGATGGACTTACCAGTCTTGATCGTTACAAAGGACGATGCTACCACATCGAAGCCGTTCCTGGGGAGGAAAATCAATATATTGCTTATGTAGCTTACCCTTTAGACCTTTTTGAAGAAGGTTCTGTTACCAACATGTTTACTTCTATTGTAGGTAATGTTTTTGGGTTTAAAGCTTTACGAGCTCTACGTCTAGAGGATTTGCGAATTCCTCCCGCTTATTCCAAAACTTTCCAAGGCCCGCCTCACGGTATCCAAGTTGAAAGAGATAAATTGAACAAGTATGGTCGTCCCCTATTGGGATGTACGATTAAACCCAAATTGGGATTATCCGCGAAAAACTACGGTAGAGCGGTTTATGAATGTCTCCGCGGTGGGCTTGATTTTACCAAGGATGATGAAAACGTGAACTCACAACCATTTATGCGTTGGAGAGACCGTTTCTTGTTTTGTGCCGAAGCAATTTATAAAGCACAGGCCGAAACAGGTGAAATAAAAGGGCATTACTTGAATGCTACTGCAGGTACGTGTGAAGAAATGATCAAAAGGGCTGTGTTTGCCAGAGAATTGGGAGTCCCTATCGTAATGCATGACTACTTAACAGGGGGATTCACTGCAAATACTAGTTTAGCTCATTATTGCCGAGACAATGGTCTACTTCTTCACATCCACCGCGCAATGCATGCAGTTATTGATAGACAGAAGAATCATGGTATGCATTTTCGTGTACTAGCTAAAGCATTACGTATGTCTGGTGGGGATCATATTCACGCTGGTACAGTAGTAGGTAAACTGGAAGGTGAACGTGAGATGACTTTAGGTTTTGTTGATTTATTACGTGATGATTATATTGAAAAAGACCGAAGTCGTGGTATTTTCTTCACTCAAGATTGGGTCTCTATGCCAGGTGTTATCCCTGTAGCTTCAGGGGGTATTCATGTTTGGCATATGCCTGCCCTGACTGAGATCTTTGGGGATGATTCCGTACTACAGTTCGGTGGAGGAACTTTAGGACACCCTTGGGGAAATGCACCTGGTGCAGTAGCAAATCGGGTAGCTTTAGAAGCGTGTGTACAAGCTCGTAATGAGGGACGTGATCTTGCTCGTGAA
>209417576; Scaphispatha gracilis plastid partial rbcL gene for ribulose-biphosphate carboxylase
TCAAAGCTGGTGTTAAAGATTACAAATTGACTTATTATACTCCTGACTATGAGACAAAAGATACTGATATCTTGGCAGCATTCCGAGTAACTCCTCAACCCGGCGTTCCGCCTGAAGAAGCAGGGGCTGCAGTAGCTGCCGAATCTTCTACTGGTACATGGACAACTGTGTGGACTGATGGACTTACCAGTCTTGATCGTTACAAAGGACGATGCTACCACATTGAAGCCGTTGTTGGGGAGGAAAATCAATATATTGCTTATGTAGCTTACCCTTTAGACCTTTTTGAAGAAGGTTCTGTTACTAACATGTTTACTTCTATTGTAGGTAATGTATTTGGGTTTAAAGCTTTACGAGCTCTACGTCTGGAGGATTTGCGAATTCCTACCTCTTATTCCAAAACTTTCCAAGGCCCGCCTCACGGTATCCAAGTTGAAAGAGATAAATTGAACAAGTATGGTCGTCCCCTATTGGGATGTACGATTAAACCAAAATTGGGATTATCTGCGAAAAACTACGGTAGAGCGGTTTATGAATGTCTTCGCGGTGGACTTGATTTTACCAAGGATGATGAAAACGTGAACTCACAACCATTTATGCGTTGGAGAGACCGTTTCTTATTCTGTGCCGAAGCAATTTATAAAGCACAGGCCGAAACAGGTGAAATTAAAGGGCATTACTTGAATGCTACTGCAGGTACGTGTGAAGAAATGATCAAAAGGGCTGTGTTTGCCAGAGAATTGGGAGCCCCTATCGTAATGCATGACTACTTAACAGGGGGATTCACTGCAAATACTAGTTTAGCTCATTATTGCCGAGACAATGGTCTACTTCTTCACATCCACCGCGCAATGCATGCAGTTATTGATAGACAGAAGAATCATGGTATGCATTTCCGTGTACTAGCTAAAGCATTACGTATGTCTGGTGGGGATCATATTCACGCTGGTACAGTAGTAGGTAAACTGGAAGGTGAACGTGATATTACTTTAGGTTTTGTTGATTTATTACGTGATGATTTTATTGAAAAAGATCGAAGTCGTGGTATTTATTTCACTCAAGATTGGGTCTCTATGCCAGGTGTTATACCTGTAGCTTCAGGGGGTATTCATGTTTGGCATATGCCTGCCCTGACTGAGATCTTTGGGGATGATTCCGTACTACAGTTCGGCGGAGGAACTTTAGGACACCCTTGGGGAAATGCACCTGGTGCAGTAGCAAATCGGGTAGCTTTAGAAGCGTGTGTACAAGCTCGTAATGAGGGACGTGATCTTGCTCGTGAAGGTAATGAAATTATCCGTGAAGCTAGCAAATGGAGTCCTGAACTAGCTGCTGCTTGTGAGGTTTGGAAAGCGATCAAATTCGAATTCGAAGCAGTAGATAAGCTAGAT
>2734907; Cycnogeton procerum ribulose-1,5-bisphosphate carboxylase/oxygenase large subunit (rbcL) gene, chloroplast gene encoding chloroplast protein, partial cds
AGTGCTGGATTCAAAGCTGGTGTTAAAGATTACAAATTGACTTATTATACTCCTGAATATGAAACCAAAGATACTGATATCTTGGCAGCATTCCGAGTAACTCCTCAACCCGGAGTTCCACCTGAAGAAGCAGGGGCCGCAGTGGCTGCCGAATCTTCTACTGGTACATGGACAACTGTGTGGACTGATGGACTTACTAGCTTGGATCGTTACAAAGGACGATGCTACCACATCGAGCCCGTTGTTGGGGAGGAAGATCAATTTATTGCTTATGTAGCTTATCCTTTAGACCTTTTTGAAGAAGGTTCCGTTACCAACATGTTTACTTCCATTGTGGGTAATGTATTTGGGTTCAAAGCTCTACGAGCTCTACGTCTGGAGGATCTGCGAATCCCTCCCGCTTATACCAAAACTTTCCAAGGTCCACCCCATGGAATCCAGGTTGAGAGAGATAAATTGAACAAATATGGTCGTCCCCTATTGGGATGTACTATTAAACCAAAATTGGGATTATCCGCGAAAAACTACGGTAGAGCAGTTTATGAATGTCTTCGTGGTGGACTTGATTTTACCAAAGATGATGAGAACGTGAACTCACAACCATTTATGCGTTGGAGAGATCGTTTCTTATTTTGTGCCGAAGCTATTTATAAAGCGCAAACCGAAACAGGTGAAATCAAAGGACATTACTTGAATGCTACTGCAGGTACGTGTGAAGAAATGATGAAAAGAGCTCAATTTGCGAGGGAATTAGGAGTTCCTATCGTAATGCATGACTACTTAACAGGGGGATTCACTGCAAATACTAGTTTGTCTAATTATTGCCGAGACAATGGCTTACTTCTTCACATTCACCGCGCAATGCATGCGGTTATTGATAGACAGAAGAATCATGGGATGCATTTCCGTGTACTAGCTAAAGCATTACGTATGTCTGGTGGAGATCATATTCACGCTGGTACAGTAGTAGGTAAACTGGAAGGTGAACGTGAGATAACTTTGGGTTTTGTTGATTTATTACGCGATGATTATATTGAAAAAGACCGAAGCCGCGGTATCTTTTTCACTCAAGATTGGGTTTCTATGCCAGGTGTTTTGCCCGTGGCTTCCGGGGGTATTCATGTTTGGCATATGCCTGCCTTGACCGAGATCTTTGGGGATGATTCCGTACTACAGTTNNGT
>343184774; Alisma plantago-aquatica voucher WQF2049 ribulose-1,5-bisphosphate carboxylase/oxygenase large subunit (rbcL) gene, partial cds; chloroplast
GGTGTTAAAGATTACAAATTGACTTATTATACTCCTGAATATCAAACCAAAGATACTGATATCTTGGCAGCATTCCGAGTAACTCCGCAACCGGGAGTTCCACCTGAGGAAGCAGGTGCCGCAGTAGCTGCCGAATCTTCTACTGGTACATGGACAACTGTGTGGACTGATGGACTTACTAGTCTGGATCGTTACAAAGGACGATGCTACCACATCGAACCTGTTATTGGAGAGGAAAATCAATATTTTTGTTATGTAGCTTATCCTTTAGACCTTTTTGAAGAAGGTTCTGTTACCAACATGTTTACTTCCATTGTAGGTAATGTATTTGGGTTTAAAGCTCTACGAGCTCTACGTTTGGAGGATTTGCGAATTCCTCCTGCTTATTCCAAAACTTTCCAAGGTCCACCTCACGGTATCCAAGTTGAAAGAGATAAATTGAACAAATATGGTCGTCCCCTATTGGGATGTACTATTAAACCAAAATTGGGATTATCTGCGAAAAACTACGGTAGAGCGGTTTATGAATGTCTTCGTGGTGGACTTGATTTTACCAAAGATGATGAAAACGTGAACTCACAACCATTTATGCGTTGGAGAGACCGTTTCCTATTT
>171770794; Biarum tenuifolium isolate A037 ribulose-1,5-bisphosphate carboxylase/oxygenase large subunit (rbcL) gene, partial cds; chloroplast
CCTGACTATGAGACAAAAGATACTGATATCTTGGCAGCATTCCGAGTAACTCCTCAACCCGGAGTTCCGCCTGAAGAAGCAGGGGCTGCAGTAGCTGCCGAATCTTCTACTGGTACATGGACAACTGTGTGGACTGATGGACTTACCAGTCTTGATCGTTACAAAGGACGATGCTACCACATCGAAGCCGTTCCTGGGGAGGAAAATCAATTTATTGCTTATGTAGCTTACCCTTTAGACCTTTTTGAAGAAGGTTCTGTTACCAACATGTTTACTTCTATTGTAGGTAATGTTTTTGGGTTTAAAGCTTTACGAGCTCTACGTCTAGAGGATTTGCGAATTCCGCCCGCTTATTCCAAAACTTTCCAAGGCCCGCCTCACGGTATCCAAGTTGAAAGAGATAAATTGAACAAGTATGGTCGTCCCCTATTGGGATGTACGATTAAACCAAAATTGGGATTATCCGCGAAAAACTACGGTAGGGCGGTTTATGAATGTCTCCGCGGTGGGCTTGATTTTACCAAGGATGATGAAAACGTGAACTCACAACCATTTATGCGTTGGAGAGACCGTTTCTTGTTTTGTGCCGAAGCGATTTATAAAGCACAGGCCGAAACAGGTGAAATAAAAGGGCATTACTTGAATGCTACTGCAGCTACGTGTGAAGAAATGATCAAAAGGGCTGTGTTTGCCAGAGAATTGGGAGTCCCTATCGTAATGCATGACTACTTAACAGGGGGATTCACTGCAAATACTAGTTTAGCTCATTATTGCCGAGACAATGGTCTACTTCTTCACATCCACCGCGCAATGCATGCAGTTATTGATAGACAGAAGAATCATGGTATGCATTTTCGTGTACTAGCTAAAGCATTACGTATGTCTGGTGGGGATCATATTCACGCTGGTACAGTAGTAGGTAAACTGGAAGGTGAACGTGAGATGACTTTAGGTTTTGTTGATTTATTACGTGATGATTATATTGAAAAAGACCGAAGTCGTGGTATTTTCTTCACTCAAGATTGGGTCTCTATGCCAGGTGTTATCCCTGTAGCTTCAGGGGGTATTCATGTTTGGCATATGCCTGCCTTGACTGAGATCTTTGGGGATGATTCCGTACTACAGTTTGGTGGAGGAACTTTAGGACACCCTTGGGGAAATGCACCTGGTGCAGTAGCAAATCGGGTAGCTTTAGAAGCGTGTGTACAAGCTCGTAATGAGGGACGTGATCTTGCTCGTGAA
>209417572; Chlorospatha sp. Chase 11912 plastid partial rbcL gene for ribulose-biphosphate carboxylase
TCAAAGCTGGTGTTAAAGATTACAAATTGACTTATTATACTCCTGACTATGAGACAAAAGATACTGATATCTTGGCAGCATTCCGAGTAACTCCTCAACCCGGAGTTCCACCTGAAGAAGCAGGGGCTGCAGTAGCTGCCGAATCTTCTACTGGTACATGGACAAGTGTGTGGACTGATGGACTTACCAGTCTTGATCGTTACAAAGGACGATGCTACCACGTCGAAGCCGTTGTTGGGGAGGAAACTCAATTTATTGCTTATGTAGCTTACCCTTTAGACCTTTTTGAAGAAGGTTCTGTTACTAACATGTTTACTTCTATTGTAGGTAATGTATTTGGGTTTAAAGCTTTACGAGCTCTACGTCTGGAGGATTTGCGAATTCCTACCTCTTATTCCAAAACTTTCCAAGGCCCGCCTCACGGTATCCAAGTTGAAAGAGATAAATTGAACAAGTATGGTCGTCCCCTATTGGGATGTACGATTAAACCAAAATTGGGATTATCCGCGAAAAACTACGGTAGAGCGGTTTATGAATGTCTTCGCGGTGGACTTGATTTTACCAAGGATGATGAAAACGTGAACTCACAACCATTTATGCGTTGGAGAGACCGTTTCTTATTCTGTGCCGAAGCAATTTATAAAGCACAGGCCGAAACAGGTGAAATTAAAGGGCATTACTTGAATGCTACTGCGGGTACGTGTGAAGAAATGATGAAAAGGGCTGTGTTTGCCAGAGAATTGGGAGTCCCTATCGTAATGCATGACTACTTAACAGGGGGATTCACTGCAAATACTACTTTAGCTCATTATTGCCGAGACAATGGTCTACTTCTTCACATCCACCGCGCAATGCATGCAGTTATTGATAGACAGAAGAATCATGGTATGCATTTCCGTGTACTAGCTAAAGCATTACGTATGTCTGGTGGGGATCATGTTCACGCTGGTACAGTAGTAGGTAAACTGGAAGGTGAACGTGATATTACTTTAGGTTTTGTTGATTTATTACGTGATGATTTTATTGAAAAAGACCGAAGTCGTGGTATTTATTTCACTCAAGATTGGGTCTCTATGCCAGGTGTTATACCTGTAGCTTCAGGGGGTATTCATGTTTGGCATATGCCTGCCCTGACTGAGATCTTTGGGAATGATTCCGTACTACAGTTCGGCGGAGGAACTTTAGGACATCCTTGGGGAAATGCACCTGGTGCAGTAGCAAATCGGGTAGCTTTAGAAGCGTGTGTACAAGCTCGTAATGAGGGACGTGATCTTGCTCGTGAAGGTAATGAAATTATCCGTGAAGCTAGCAAATGGAGTCCGGAACTAGCTGCTGCTTGTGAGATTTGGAAAGCGATCAAATTCGAATTCGAAGCAGTAGATAAGCTAGAT
>285157364; Stuckenia amblyophylla isolate WDZY44 ribulose-1,5-bisphosphate carboxylase/oxygenase large subunit (rbcL) gene, partial cds; chloroplast
CCTCACGGAATCCAGGTTGAGAGAGATAAATTGAATAAGTATGGTCGTCCTCTATTGGGATGTACTATTAAACCAAAATTGGGATTATCCGCGAAAAACTACGGTAGAGCAGTTTATGAATGTCTACGCGGTGGACTTGATTTTACCAAAGATGATGAGAACGTGAACTCACAACCATTTATGCGTTGGAGAGATCGTTTCTTATTTTGTGCCGAAGCCATTTATAAAGCACAAGCCGAAACAGGTGAAATCAAAGGGCATTACTTAAATGCTACTGCAGGTACATGTGAAGAAATGATAAAAAGGGCAGTATTTGCAAGGGAATTGGGAGTCCCTATCGTAATGCATGACTACTTAACAGGAGGATTCACCGCAAATACTAGCTTGTCTTATTATTGCCGAGACAACGGCTTACTTCTTCACATTCACCGCGCAATGCATGCGGTTATTGATAGACAGAAGAATCATGGTATGCATTTTCGTGTACTAGCTAAAGCATTACGTATGTCTGGTGGAGATCATATTCACTCTGGTACAGTAGTAGGTAAACTAGAAGGTGAACGTGAGATGACTTTAGGTTTTGTTGATTTATTACGCGATGATTATATTGAAAAAGATCGAAGCCGCGGTATTTTCTTCACTCAGGATTGGGTCTCTATGCCAGGTGTTTTACCCGTGGCTTCTGGGGGTATTCATGTTTGGCATATGCCTGCCCTAACCGAGATCTTTGGAGATGATTCTGTACTACAATTTGGTGGAGGAACTCTAGGACACCCTTGGGGAAATGCACCAGGTGCTGTAGCTAACCGAGTGGCTTTAGAAGCATGTGTACAAGCTCGTAATGAAGGGCGTGATCTAGCTAGTGAAGGTAATGAAATTATACGTGAAGC
>300392647; Halodule pinifolia chloroplast rbcL gene for ribulose-1,5-bisphosphate carboxylase/oxygenase large subunit, partial cds, specimen_voucher: personal:Yu Ito:NT1772
GTTGGATTCAAAGCTGGTGTTAAAGATTACAAATTGACTTATTATACTCCTGAATATGAAACCAAAGATACTGATATCTTGGCAGCATTCCGAGTAACTCCTCAACCTGGAGTTCCACCTGAAGAAGCAGGGGCCGCAGTAGCTGCCGAATCTTCTACTGGTACATGGACAACTGTATGGACTGATGGACTTACTAGCTTGGATCGTTACAAAGGACGATGCTACCACATCGAGCCCGTTGCTGGGGAAGAAGAACAATATATTGCTTATGTAGCCTATCCTTTAGACCTTTTTGAAGAAGGTTCCGTTACCAACATGTTTACTTCCATTGTGGGTAACGTATTTGGGTTCAAAGCTCTACGAGCTCTACGTTTGGAGGATCTGCGAATTCCTCCTGCTTATTCCAAAACTTTCCAAGGTCCGCCTCACGGAATCCAGGTTGAGAGAGATAAATTGAACAAGTATGGTCGTCCCCTATTGGGATGTACTATTAAACCCAAATTGGGATTATCCGCGAAAAACTACGGTAGAGCGGTTTATGAATGTCTGCGTGGTGGACTTGATTTTACCAAAGATGATGAGAACGTGAACTCACAACCATTTATGCGTTGGAGAGATCGTTTCTTATTTTGTGCCGAAGCTATTTATAAAGCACAAGCCGAAACCGGTGAAATCAAAGGACATTACTTGAATGCTACTGCAGCTACGTGTGAAGAAATGATAAAAAGGGCCGTATTTGCAAGGGAATTGGGAGTTCCTATTGTAATGCATGATTACTTAACAGGGGGATTCACTGCAAATACTAGCTTGGCTCATTATTGCCGGGACAATGGCTTACTTCTTCATATTCACCGCGCAATGCATGCAGTTATTGATAGACAGAAGAATCATGGTATGCATTTTCGTGTACTAGCTAAAGCATTACGTATGTCTGGTGGAGATCATATTCACGCTGGTACAGTAGTAGGTAAACTAGAAGGTGAACGTGAGATGACTTTAGGTTTTGTTGATTTATTACGCGATGATTATATTGAAAAAGACCGAAGCCGGGGTATTTTTTTCACTCAAGATTGGGTCTCTATGCCGGGTGTTTTACCCGTGGCTTCAGGGGGTATTCATGTTTGGCATATGCCTGCCCTGACCGAGATCTTTGGAGATGATTCTGTACTACAGTTTGGC
>209417526; Incarum pavonii plastid partial rbcL gene for ribulose-biphosphate carboxylase
TCAAAGCTGGTGTTAAAGATTACAAATTGACTTATTATACTCCTGACTATGAGACAAAAGATACTGATATCTTGGCAGCATTCCGAGTAACTCCTCAACCCGGAGTTCCGCCTGAAGAAGCAGGGGCAGCAGTAGCTGCCGAATCTTCTACTGGTACATGGACAAGTGTGTGGACTGATGGACTTACCAGTCTTGATCGTTACAAAGGACGATGCTACCACATCGAAGCCGTTGTTGGGGAGGAAAATCAATATATTGCTTATGTAGCTTACCCTTTAGACCTTTTTGAAGAAGGTTCCGTTACTAACATGTTTACTTCAATTGTGGGTAACGTATTTGGGTTTAAAGCTTTACGAGCTCTACGTCTGGAGGATTTGCGAATTCCTACCTCTTATTCCAAAACTTTCCAAGGCCCACCTCACGGCATCCAAGTTGAGAGAGATAAATTGAACAAGTATGGTCGTCCCCTATTGGGATGTACGATTAAACCAAAATTGGGATTATCCGCGAAAAACTACGGTAGGGCGGTTTATGAATGTCTCCGTGGTGGACTTGATTTTACCAAGGATGATGAAAACGTGAACTCACAACCATTTATGCGTTGGAGAGACCGTTTCCTATTTTGTGCCGAAGCCATTTATAAAGCACAAGCCGAAACAGGTGAAATAAAAGGGCATTACTTGAATGCTACTGCAGGTACGTGTGAAGAAATGATGAAAAGGGCTGTGTTTGCCAGAGAATTGGGAGCCCCTATCGTAATGCATGACTACTTAACAGGGGGATTCACTGCAAATACTAGTTTAGCTCATTATTGCCGAGACAACGGTCTACTTCTTCACATCCACCGCGCAATGCATGCAGTTATTGATAGACAGAAGAATCATGGTATGCATTTTCGTGTACTAGCTAAAGGATTACGTATGTCTGGTGGGGATCATATTCACGCTGGTACAGTAGTAGGTAAACTGGAAGGTGAACGTGAAATAACTTTAGGTTTTGTTGATTTATTACGTGATGATTATATTGAAAAAGACCGAAGTCGTGGTATTTATTTCACTCAAGATTGGGTCTCTATGCCAGGTGTTCTGCCTGTAGCTTCAGGGGGTATTCATGTTTGGCATATGCCTGCTCTGACTGAGATCTTTGGGGATGATTCCGTACTACAGTTCGGCGGAGGAACTTTAGGACACCCTTGGGGAAATGCACCTGGTGCAGTAGCTAACCGGGTAGCTTTAGAAGCGTGTGTACAAGCTCGTAATGAGGGACGTGATCTTGCTCGTGAAGGTAATGAAATTATCCGTGAAGCTAGCAAATGGAGTCCTGAACTAGCAGCTGCTTGTGAGATTTGGAAAGCGATCAAATTCGAATTCGAACCAGTAGATACGCTAGAT
>4097787; Aponogeton elongatus ribulose-1,5-bisphosphate carboxylase/oxygenase large subunit (rbcL) gene, chloroplast gene encoding chloroplast protein, partial cds
AAGTGCTGGATTCAAAGCTGGTGTTAAAGATTACAAATTGACTTATTATACTCCTGAATATGAAACCAAAGATACTGATATCTTGGCAGCATTTCGAGTAACTCCTCAACCCGGAGTTCCAGCTGAAGAAGCAGGGGCCGCAGTTGCTGCCGAATCTTCTACTGGTACATGGACAACTGTGTGGACTGATGGACTTACGAGCTTGGATCGCTACAAAGGACGATGCTACTACATCGAGCCCGTTGTCGGGGAGGAAAATCAATATATTGCTTATGTAGCTTATCCTTTAGACCTTTTTGAAGAAGGTTCCGTTACCAACATGTTTACTTCCATTGTGGGTAATGTATTTGGATTCAAAGCTCTACGAGCTCTACGTCTGGAGGATTTGCGAATTCCTCCTGCTTATTCCAAAACTTTCCAAGGCCCACCCCATGGTATCCAAGTTGAGAGAGATAAATTGAACAAGTATGGTCGTCCCCTATTGGGATGTACTATTAAACCAAAATTGGGATTATCCGCGAAAAACTACGGTAGAGCGGTTTATGAATGTTTACGTGGTGGACTTGATTTTACCAAGGATGATGAGAACGTGAACTCACAACCGTTTATGCGTTGGAGAGACCGTTTCCTATTTTGTGCCGAAGCCATTTATAAAGCACAAGCCGAAACAGGTGAAATCAAAGGACATTACTTAAATGCTACTGCGGGTACATGTGAAGGAATGATTAAAAGGGCCGTTTTTGCCAGAGAATTGGGAGTTCCTATCGTAATGCATGACTACTTAACAGGGGGATTCACTGCAAATACCAGCTTGGCGCATTATTGCCGGGACAACGGTTTACTTCTTCACATTCACCGCGCAATGCATGCGGTTATTGATAGACAGAAAAATCATGGTATGCATTTTCGTGTACTAGCTAAAGCATTACGTATGTCTGGTGGAGATCATATTCACGCTGGTACAGTAGTAGGTAAACTGGAAGGTGAACGTGAGATGACTTTGGGTTTTGTTGATTTACTACGCGATGATTTTATTGAAAAAGACCGAAGCCGTGGTATTTTCTTCACTCAAGATTGGGTCTCTATGCCTGGTGTTCTACCTGTGGCTTCAGGGGGTATTCATGTTTGGCATATGCCTGCCCTGACCGAGATCTTTGGAGATGATTCTGTACTACAGTTCGGT
>209417578; Ulearum sagittatum plastid partial rbcL gene for ribulose-biphosphate carboxylase
TCAAAGCTGGTGTTAAAGATTACAAATTGACTTATTATACTCCTGACTATGAGACAAAAGATACTGATATCTTGGCAGCATTCCGAGTAACTCCTCAACCTGGAGTTCCACCTGAAGAAGCAGGGGCTGCAGTAGCTGCCGAATCTTCTACTGGTACATGGACAACTGTATGGACTGATGGACTTACTAGTCTTGATCGTTACAAAGGACGATGCTACCACATCGAASCCGTTGTTGGGGAGGAAAATCAATATATTGCTTATGTAGCTTACCCTTTAGACCTTTTTGAAGAAGGTTCTGTTACTAACATGTTTACTTCTATTGTAGGTAATGTATTTGGGTTTAAAGCTTTACGAGCTCTACGTCTGGAGGATTTGCGAATTCCTACCTCTTATTCCAAAACTTTCCAAGGCCCGCCTCACGGTATCCAAGTTGAAAGAGATAAATTGAACAAGTATGGTCGTCCCCTATTGGGATGTACGATTAAACCAAAATTGGGATTATCCGCGAAAAACTATGGTAGAGCAGTTTATGAATGTCTTCGCGGTGGACTTGATTTTACCAAGGATGATGAAAACGTGAACTCACAACCATTTATGCGTTGGAGAGACCGTTTCTTATTTTGTGCCGAAGCATTTTATAAAGCACAGGCCGAAACAGGTGAAATTAAAGGGCATTACTTGAACGCTACTGCAGGTACGTGTGAAGAAATGATCAAAAGGGCTGTGTTTGCCAGAGAATTGGGAGTCCCTATCGTAATGCATGACTACTTAACAGGGGGATTCACAGCAAATACTAGTTTAGCTCATTATTGCCGAGATAATGGTCTACTTCTTCACATCCACCGCGCAATGCATGCAGTTATCGATAGACAGAAGAATCATGGTATGCATTTCCGTGTACTAGCTAAAGCATTACGTATGTCTGGTGGGGATCATATTCACGCTGGTACAGTAGTAGGTAAACTGGAAGGTGAACGTGATATTACTTTAGGTTTTGTTGATTTATTACGTGATGATTTTATTGAAAAAGACCGAAGTCGTGGTATTTATTTCACTCAAGATTGGGTCTCTATGCCAGGTGTTATACCTGTAGCTTCAGGGGGTATTCATGTTTGGCATATGCCTGCCCTGACTGAGATCTTTGGGGATGATTCCGTACTACAGTTCGGCGGAGGAACTTTAGGACACCCTTGGGGAAATGCACCTGGTGCAGTAGCAAATCGGGTAGCTTTAGAAGCGTGTGTACAAGCTCGTAATGAGGGACGTGATCTTGCTCGTGAAGGTAATGAAATTATCCGTGAAGCTAGCAAATGGAGTCCTGAACTAGCTGCTGCTTGTGAGGTTTGGAAAGAGATCAAATTCGAATTCGAAGCAGTAGATAAGCTAGAT
>297305551; Syringodium isoetifolium chloroplast rbcL gene for ribulose-1,5-bisphosphate carboxylase/oxygenase large subunit, partial cds, specimen_voucher: YI00957
GTCCCTATCGTAATGCATGACTACTTAACAGGGGGATTCACTGCAAATACTAGCTTGTCTTATTATTGCCGGGACAATGGCTTACTTCTTCATATTCACCGCGCAATGCATGCAGTTATTGATAGACAGAAGAATCATGGTATGCATTTTCGTGTACTAGCTAAAGCGTTACGTATGTCCGGTGGAGATCATATTCACGGGGGTACAGTAGTGGGTAAACTAGAGGGTGAACGTGAGATGACTTTGGGTTTTGTTGATTTATTACGCGATGATTATATTGAAAAAGACCGAAGCCGCGGTATTTTTTTCACTCAAGATTGGGTCTCTATGCCGGGTGTTTTGCCAGTGGCTTCAGGGGGTATTCATGTTTGGCATATGCCTGCCCTGACCGAGATCTTTGGAGATGATTCTGTACTACAGTTTGGTGGAGGAACTTTGGGACACCCTTGGGGAAATGCACCTGGTGCAGTAGCTAATCGTGTGGCTTTGGAAGCGTGTGTACAAGCTCGTAATGAAGGGCGTGATTTNNCTACTGAGGGTAA
>376319783; Burnatia enneandra ribulose 1,5-bisphosphate carboxylase large subunit (rbcL) gene, partial cds; chloroplast
AAGCTGGTGTTAAAGATTACAAATTGACTTATTATACTCCTGAATACCAAACCAAAGATACTGATATCTTGGCAGCATTCCGAGTAACCCCGCAACCCGGAGTTCCAGCTGAGGAAGCAGGGGCCGCAGTAGCTGCCGAATCTTCTACTGGTACATGGACAACCGTGTGGACTGATGGACTTACTAGTCTTGATCGTTACAAAGGACGATGCTACCACATCGAACCCGTTATTGGAGAGGAGAATCAATATTTTTGTTATGTAGCTTATCCTTTAGACCTTTTTGAAGAAGGTTCTGTTACCAACATGTTTACTTCCATTGTAGGTAATGTATTTGGGTTTAAAGCTCTACGAGCTCTACGTTTGGAAGATTTGCGAATTCCTCCTGCTTATTCCAAAACTTTCCAAGGTCCACCTCACGGTATCCAAGTTGAAAGAGATAAATTGAACAAATATGGTCGTCCCCTATTGGGATGTACTATTAAACCAAAATTGGGATTATCCGCAAAAAACTACGGTAGAGCGGTTTATGAATGTCTTCGTGGTGGACTTGATTTTACCAAAGATGATGAAAACGTGAACTCACAACCATTTATGCGTTGGAGAGACCGTTTCCTATTTTGTGCTGAAGCAATTTATAAATCGCAAGCCGAAACAGGTGAAATCAAAGGACATTACTTGAATGCTACTGCAGGTACGTGTGAAGAAATGATCAAAAGGGCCGTATTCGCCAGAGAATTGGGAGTTCCTATCGTAATGCATGACTACTTGACGGGGGGATTCACTGCAAATACTAGCTTGGCTGCGTATTGCCGTGACAATGGTTTACTTCTTCATATTCACCGCGCAATGCATGCAGTTATTGATAGACAGAAGAATCATGGTATGCATTTCCGTGTACTAGCTAAAGCATTACGTATGTCCGGCGGAGATCATATTCACGCTGGTACAGTAGTGGGTAAACTGGAAGGTGACCGTCAGCTGACTTTAGGTTTTGTTGATTTACTACGCAATGATTATATTGAAAAAGACCGCGCCCGCGGTATCTTTTTCACTCAAGATTGGGTCTCTATGCCAGGTGTTCTGCCTGTGGCTTCAGGAGGTATTCATGTTTGGCATATGCCTGCCTTGA
>209417536; Callopsis volkensii plastid partial rbcL gene for ribulose-biphosphate carboxylase
TCAAAGCTGGTGTTAAAGATTACAAATTGACTTATTATACTCCTGACTATGAGACAAAAGATACTGATATCTTGGCAGCATTCCGAGTAACTCCTCAACCCGGAGTCCCGCCTGAAGAAGCGGGGGCTGCAGTAGCTGCCGAATCTTCTACTGGTACATGGACAACTGTGTGGACTGATGGACTTACCAGTCTTGATCGTTACAAAGGACGATGCTACCACATCGAAGCCGTTGTTGGGGAGGAAAATCAATATATTGCTTATGTAGCTTACCCTTTAGACCTTTTTGAAGAAGGTTCTGTTACTAACATGTTTACTTCTATTGTGGGTAATGTATTTGGGTTTAAAGCTTTACGAGCTCTACGTCTGGAGGATTTGCGAATTCCTCCCTCTTATTCCAAAACTTTCCAAGGCCCGCCTCACGGAATCCAAGTTGAGAGAGATAAATTGAACAAGTATGGTCGTCCCCTATTGGGATGTACGATTAAACCAAAATTGGGATTATCCGCGAAAAACTACGGTAGAGCGGTTTATGAATGTCTCCGCGGTGGACTTGATTTTACCAAGGATGATGAAAACGTGAACTCACAACCATTTATGCGTTGGAGAGACCGTTTCTTATTTTGTGCCGAAGCACTTTATAAAGCACAGGCCGAAACAGGTGAAATAAAAGGGCATTACTTGAATGCTACTGCAGGTACGTGTGAAGAAATGATAAAAAGGGCTGTGTTTGCCAGAGAATTGGGAGCCCCTATCGTAATGCATGACTACTTAACAGGGGGATTCACTGCAAATACTAGTTTAGCTCATTATTGCCGAGACAACGGTCTACTTCTTCACATCCATCGCGCAATGCATGCAGTTATTGATAGACAGAAGAATCATGGTATGCATTTTCGTGTACTAGCTAAAGCATTACGTATGTCTGGTGGGGATCATATTCACGCTGGTACAGTAGTAGGTAAACTGGAAGGTGAACGTGAGATGACTTTAGGTTTTGTTGATTTATTACGTGATGATTATATTGAAAAAGACCGAAGTCGTGGTATTTTTTTCACTCAAGATTGGGTCTCTATGCCAGGTGTTATCCCTGTAGCTTCGGGGGGTATTCATGTTTGGCATATGCCTGCCCTGACTGAGATCTTTGGGGATGATTCCGTACTACAGTTCGGTGGAGGAACTTTAGGACACCCTTGGGGAAATGCACCTGGTGCAGTAGCTAATCGGGTAGCTTTAGAAGCGTGTGTAAAAGCTCGTAATGAGGGACGTGATCTTGCTCGCGAAGGTAATGAAATTATCCGTGAAGCTAGCAAATGGAGTCCTGAACTAGCTGCTGCTTGTGAGGTTTGGAAAGCGATCAAATTCGAATTCCAACCAGTAGATACGCTGGAT
>209417510; Pseudohydrosme gabunensis plastid partial rbcL gene for ribulose-biphosphate carboxylase
GTTAAAGATTACAAATTGACTTATTATACTCCCGACTATGAGACAAAAGATACTGATATCTTGGCAGCATTCCGAGTAACTCCTCAACCCGGAGTTCCGCCTGAAGAAGCAGGGGCTGCAGCAGCTGCCGAATCTTCTACTGGTACATGGACAACTGTGTGGACTGATGGACTTACCAGTCTTGATCGTTACAAAGGACGATGCTACCACATCGAACCTGTTGCTGGGGAGGAAAATCAATATATTGCTTATGTAGCTTATCCTTTAGACCTTTTTGAAGAAGGTTCTGTTACCAACATGTTTACTTCTATTGTGGGTAATGTATTTGGGTTTAAAGCTTTACGAGCTCTACGTCTGGAGGATTTGCGAATTCCTACCTCTTATTCCAAAACTTTCCAAGGCCCGCCTCACGGCATCCAAGTTGAGAGAGATAAATTGAACAAGTATGGTCGTCCCCTATTGGGATGTACGATTAAACCAAAATTGGGATTATCTGCGAAAAACTACGGTAGAGCGGTTTATGAATGTCTCCGCGGTGGACTTGATTTTACCAAGGATGATGAAAACGTGAACTCACAACCATTTATGCGTTGGAGAGACCGTTTCTTATTTTGTGCCGAAGCAATTTATAAAGCACAGGCCGAAACAGGTGAAATAAAAGGGCATTACTTGAATGCTACTGCAGGTACGTGTGAAGAAATGATCAAAAGGGCTGTGTGTGCCAGAGAATTGGGAGCCCCTATCGTAATGCATGACTACTTAACAGGGGGATTCACTGCAAATACTAGTTTAGCTCATTATTGCCGAGACAACGGTCTACTTCTTCACATCCATCGCGCAATGCATGCAGTTATTGATAGACAGAAGAATCATGGTATGCATTTTCGTGTACTAGCTAAAGCATTACGTATGTCTGGTGGGGATCATGTTCACGCTGGTACAGTAGTAGGTAAACTGGAAGGTGAACGCGAGATGACTTTAGGTTTTGTTGATTTATTACGTGATGATTATATTGAAAAAGACCGAAGTCGTGGTATTTTTTTCACTCAAGATTGGGTCTCTATGCCAGGTGTTCTGCCTGTAGCTTCAGGGGGTATTCATGTTTGGCATATGCCTGCCCTGACTGAGATCTTTGGGGATGATTCCGTACTGCAGTTCGGTGGAGGAACTTTAGGACACCCTTGGGGAAATGCACCTGGTGCAGTAGCTAATCGGGTAGCTTTAGAAGCGTGTGTACAAGCTCGTAATGAGGGACGTGATCTTGCTCGTGCAGGTAATGAAATTATCCGTGAAGCTAGCAAATGGAGTCCTGAACTAGCAGCTGCTTGTGAGGTTTGGAAAGAGATCAAATTCGAATTCGAACCAGTAGATAAGCTAGAT
>209417508; Nephthytis afzelii plastid partial rbcL gene for ribulose-biphosphate carboxylase
TCAAAGCTGGTGTTAAAGATTACAAATTGACTTATTATACTCCTGACTATGAGACAAAAGATACTGATATCTTGGCAGCATTCCGAGTAACTCCTCAACCCGGAGTTCCGCCTGAAGAAGCAGGGGCTGCAGTAGCTGCCGAATCTTCTACTGGTACATGGACAACTGTGTGGACTGATGGACTTACCAGTCTTGATCGTTACAAAGGACGATGCTACTACATCGAACCCGTTGTTGGGGAGGAAAATCAATATATTGCTTATGTAGCTTACCCTTTAGATCTTTTTGAAGAAGGTTCTGTTACTAACATGTTTACTTCTATTGTGGGTAATGTATTTGGGTTTAAAGCTTTACGAGCTCTACGTCTGGAGGATTTGCGAATTCCTACCTCTTATTCCAAAACTTTCCAAGGCCCGCCTCACGGCATCCAAGTTGAGAGAGATAAATTAAACAAGTATGGTCGTCCCCTATTGGGATGTACGATTAAACCAAAATTGGGATTATCCGCGAAAAACTACGGTAGAGCGGTTTATGAATGTCTCCGCGGTGGACTTGATTTTACCAAGGATGATGAAAACGTGAACTCACAACCATTTATGCGTTGGAGAGACCGTTTCTTATTTTGTGCCGAAGCAATTTATAAAGCACAGGCCGAAACAGGTGAAATAAAAGGGCATTACTTGAATGCTACTGCAGGTACGTGTGAAGAAATGATCAAAAGGGCTGTGTGTGCCAGAGAATTGGGAGCCCCTATCGTAATGCATGACTACTTAACAGGGGGATTCACTGCAAATACTAGTTTAGCTCATTATTGCCGAGACAACGGTCTACTTCTTCACATCCATCGCGCAATGCATGCAGTTATTGATAGACAGAAGAATCATGGTATGCATTTTCGTGTACTAGCTAAAGCATTACGTATGTCTGGTGGGGATCATGTTCACGCTGGTACAGTAGTAGGTAAACTGGAAGGTGAACGTGAGATGACTTTAGGTTTTGTTGATTTATTACGTGATGATTTTATTGAAAAAGACCGAAGTCGTGGTATTTTTTTCACTCAAGATTGGGTCTCTATGCCAGGTGTTCTGCCTGTAGCTTCAGGGGGTATTCATGTTTGGCATATGCCTGCCCTGACTGAGATCTTTGGGGATGATTCCGTACTACAGTTCGGTGGAGGAACTATAGGACACCCTTGGGGAAATGCACCTGGTGCAGTAGCTAATCGGGTAGCTTTAGAAGCGTGTGTACAAGCTCGTAATGAGGGACGTGATCTTGCTCGTGAAGGTAATGAAATTATCCGTGAAGCTAGCAAATGGAGTCCTGAACTAGCAGCTGCTTGTGAGGTTTGGAAAGAGATCAAATTCGAATTCGAACCAGTAGATAAGCTAGAT
>384597394; Anthurium sp. MHPAA263-08 voucher RE-5113-3 ribulose-1,5-bisphosphate carboxylase/oxygenase large subunit (rbcL) gene, partial cds; chloroplast
AAAAGATACTGATATCTTGGCAGCATTCCGAGTAACTCCTCAACCCGGAGTTCCGCCTGAAGAGGCAGGGGCTGCAGTAGCTGCCGAATCTTCTACTGGTACATGGACAACTGTGTGGACTGATGGACTTACCAGTCTTGATCGTTACAAAGGACGATGCTACCACATTGAAGCCGTTGTTGGGGAGGAAAATCAATATATTGCTTATGTAGCTTACCCCTTAGACCTTTTTGAAGAAGGTTCTGTTACTAACATGTTTACTTCCATTGTGGGTAATGTATTTGGGTTTAAAGCTTTACGAGCTCTACGTCTGGAGGATTTGCGAATTCCTACTTCTTATTCCAAAACTTTCCAAGGCCCACCTCACGGCATCCAAGTTGAGAGAGATAAATTGAACAAGTACGGTCGTCCCTTATTGGGATGTACGATTAAACCAAAATTAGGATTATCCGCGAAAAACTACGGTAGAGCGGTTTATGAATGTCTC
>209417464; Heteropsis oblongifolia plastid partial rbcL gene for ribulose-biphosphate carboxylase
TCAAAGCGGGTGTTAAAGATTACAAATTGACTTATTATACTCCTGACTATGAGACAAAAGATACTGATATCTTGGCAGCATTCCGAGTAACTCCTCAACCCGGAGTTCCGCCTGAAGAAGCCGGGGCTGCGGTAGCCGCCGAATCTTCTACTGGTACATGGACAACTGTGTGGACTGATGGACTTACCAGCCTTGATCGTTACAAAGGACGATGCTACCACATCGAACCCGTTGTTGGGGAGGAAGATCAATATATTGCTTATGTAGCTTACCCTTTAGACCTTTTTGAAGAAGGTTCTGTTACTAACATGTTTACTTCCATTGTGGGTAATGTATTTGGGTTTAAAGCTTTACGAGCTCTACGTCTGGAGGATTTGCGAATTCCTACTTCTTATTCCAAAACTTTCCAAGGCCCGCCTCACGGCATCCAAGTTGAGAGAGATAAATTGAACAAGTATGGTCGTCCCCTATTGGGATGTACGATTAAACCAAAATTGGGATTATCCGCGAAAAACTACGGTAGAGCGGTTTATGAATGTCTCCGCGGTGGACTTGATTTTACCAAGGATGATGAAAACGTGAACTCACAACCATTTATGCGTTGGAGAGACCGTTTTGTATTTTGTGCCGAAGCACTTTATAAAGCACAGGCCGAAACGGGTGAAATAAAAGGCCATTACTTGAATGCTACTGCAGGTACGTGTGAAGAAATGATGAAAAGGGCTGTGTTTGCCAGAGAATTAGGAGCCCCTATCGTAATGCATGACTACTTAACAGGGGGATTCACCGCAAATACTACTTTAGCTCATTATTGTCGAGACAACGGTCTACTTCTTCACATCCATCGCGCAATGCATGCAGTTATTGATAGACAGAAGAATCATGGTATGCATTTTCGTGTACTAGCTAAAGCATTACGTATGTCTGGTGGGGATCATGTTCACGCTGGTACGGTAGTAGGTAAACTGGAAGGTGAACGTGATATTACTTTAGGTTTTGTTGATTTATTACGTGATGATTATATTGAAAAAGACCGAAGTCGTGGTATTTATTTCACTCAAGATTGGGTCTCTATGCCAGGTGTTATACCTGTGGCTTCAGGGGGTATTCATGTTTGGCATATGCCTGCCCTGACTGAGATCTTTGGGGATGATTCCGTACTACAGTTTGGTGGAGGAACTTTAGGACACCCTTGGGGAAATGCACCTGGTGCAGTAGCTAATCGGGTAGCTTTAGAAGCGTGTGTACAAGCTCGTAATGAGGGACGTGATCTTGCTGGGGAAGGTAATGAAATTATCCGTGAAGCTAGCAAATGGAGTCCTGAGCTAGCCGCTGCTTGTGAGATTTGGAAAGAGATCAAATTCGAGTTCGCAGCAGTAGATACTCTAGAT
>2734941; Lepilaena australis ribulose-1,5-bisphosphate carboxylase/oxygenase large subunit (rbcL) gene, chloroplast gene encoding chloroplast protein, partial cds
AGTGCTGGATTTAAAGCTGGTGTTAAAGATTACAAATTGACTTATTATACTCCTGAATATGAAACCAAGGATACGGATATCTTGGCAGCATTCCGAGTAACTCCTCAACCCGGAGTTCCACCTGAGGAAGCGGGGGCTGCAGTAGCTGCCGAATCCTCTACTGGTACATGGACAACTGTGTGGACTGATGGACTTACTAGCTTGGATCGTTACAAAGGGCGATGCTACCACATTGAGCCTGTTGCTGGTACTGAAAATCAATTTATTGCCTATGTAGCTTATCCTTTAGACCTTTTTGAAGAAGGTTCCGTGACTAACATGTTTACTTCGATTGTGGGTAATGTATTTGGGTTCAAAGCTCTTTCAGCTCTACGTTTGGAAGATCTACGAATTCCTCCTGCTTATTCTAAAACTTTCCAAGGCCCACCTCACGGAATACAGGTTGAGAGAGATAAATTGAATAAGTATGGTCGTCCTCTATTGGGATGTACTATTAAACCAAAATTAGGATTATCCGCGAAAAACTATGGTAGAGCTGTTTATGAATGTCTACGTGGTGGACTTGATTTTACCAAAGATGATGAGAACGTGAACTCACAACCATTTATGCGTTGGAGAGACCGTTTCTTATTTTGTGCCGAAGCTATTTATAAAGCACAAGCGGAAACAGGTGAAATCAAAGGGCATTACTTAAATGCTACTGCAGGTACATGTGAGGAAATGCTAAAAAGAGCAGTATTTGCAAGGGAATTGGGAGTCCCTATCGTAATGCATGACTACATAACAGGGGGATTCACCGCAAATACTAGCTTGGCTCATTATTGCCGAGACAACGGCTTACTTCTTCATATTCACCGCGCAATGCATGCGGTTATTGATAGACAGAAGAATCATGGTATACATTTTCGTGTACTAGCTAAAGCATTACGTATGTCTGGTGGAGATCATATTCACTCTGGTACAGTAGTAGGTAAACTAGAAGGTGAACGTGAAATGACTTTAGGTTTTGTTGATTTATTACGCGATGATTATATTGAAAAAGACCGAAGCCGCGGTATTTTCTTCACTCAGGATTGGGTCTCTATGCCAGGTGTTTTACCCGTGGCTTCTGGGGGTATTCATGTTTGGCATATGCCTGCCTTAACCGAGATCTTTGGAGATGATTCCGTACTACAATTTGGT
>270156049; Xanthosoma sagittifolium voucher J.R. Abbott 24707 (FLAS) ribulose-1,5-bisphosphate carboxylase/oxygenase large subunit (rbcL) gene, partial cds; chloroplast
AGAGACTAAAGCAAGTGTTGGATTCAAAGCTGGTGTTAAAGATTACAAATTGACTTATTATACTCCTGACTATGAGACAAAAGATACTGATATCTTGGCAGCATTCCGAGTAACTCCTCAACCCGGAGTTCCACCTGAAGAAGCAGGGGCTGCAGTAGCTGCCGAATCTTCTACTGGTACATGGACAACTGTGTGGACTGATGGACTTACCAGTCTTGATCGTTACAAAGGACGATGCTACCACATCGAAGCCGTTGTTGGGGAGGAAAATCAATATATTGCTTATGTAGCTTACCCTTTAGACCTTTTTGAAGAAGGTTCTGTTACTAACATGTTTACTTCTATTGTAGGTAATGTATTTGGGTTTAAAGCTTTACGAGCTCTACGTCTGGAGGATTTGCGAATTCCTACCTCTTATTCCAAAACTTTCCAAGGCCCGCCTCACGGTATCCAAGTTGAAAGAGATAAATTGAACAAGTATGGTCGTCCCCTATTGGGATGTACGATTAAACCAAAATTGGGATTATCCGCGAAAAACTACGGTAGAGCGGTTTATGAATGTCTTC
>209417586; Ambrosina bassii plastid partial rbcL gene for ribulose-biphosphate carboxylase
TCAAAGCTGGTGTTAAAGATTACAAATTGACTTATTATACTCCTGACTATGAGACAAAAGATACTGATATCTTGGCAGCATTCCGAGTAACTCCTCAACCCGGAGTTCCGCCTGAAGAAGCAGGGGCTGCAGTAGCTGCCGAATCTTCCACTGGTACATGGACAACTGTGTGGACTGATGGACTTACCAGTCTTGATCGTTACAAAGGCCGATGCTACCACATCGAAGCCGTTGTTGGGGAGGAAAGTCAATTTATTGCTTATGTAGCTTACCCTTTAGACCTTTTTGAAGAAGGTTCTGTTACTAACATGTTTACTTCTATTGTAGGTAATGTATTTGGGTTTAAAGCTTTACGAGCTCTACGTCTGGAGGATTTGCGAATTCCTCCTGCTTATTCCAAAACTTTTCAAGGGCCGCCTCACGGTATCCAAGTTGAAAGAGATAAATTGAACAAGTATGGTCGTCCCCTATTGGGATGTACGATTAAACCAAAATTGGGATTATCCGCGAAAAACTACGGTAGAGCGGTTTACGAATGTCTCCGCGGTGGACTTGATTTTACCAAGGATGATGAAAACGTGAACTCACAACCATTTATGCGTTGGAGAGACCGTTTCTTATTTTGTGCCGAAGCAATTTATAAAGCACAGGCCGAAACAGGTGAAATAAAAGGGCATTACTTGAATGCTACTGCAGGTACGTGTGAAGAAATGATCAAAAGGGCTGTGTTTGCCAGAGAATTGGGAGTCCCTATCGTAATGCATGACTACTTAACAGGGGGATTCACTGCAAATACTAGTTTAGCTCATTATTGCCGAGACAATGGTCTACTTCTTCACATCCACCGCGCAATGCATGCAGTTATTGATAGACAGAAGAATCATGGTATGCATTTTCGTGTACTAGCTAAAGCATTACGTATGTCTGGTGGGGATCATATTCACGGTGGTACAGTAGTAGGTAAACTGGAAGGTGAACGTGAGATGACTTTAGGTTTTGTTGATTTATTACGTGATGATTATATTGAAAAAGACCGAAGTCGCGGTATTTTCTTCACTCAAGATTGGGTCTCTATGCCAGGTGTTATCCCTGTAGCTTCAGGGGGTATTCATGTTTGGCATATGCCTGCCCTGACTGAGATCTTTGGAGATGATTCCGTACTACAGTTCGGTGGAGGAACTTTAGGACACCCTTGGGGAAATGCACCTGGTGCAGTAGCAAACCGGGTAGCTTTAGAAGCGTGTGTACAAGCTCGTAATGAGGGACGCGATCTTGCTCGTGAAGGTAATGAAATTATCCGTGAAGCTAGCAAATGGAGTCCTGAACTAGCTGCTGCTTGTGAGATTTGGAAAGAGATCAAATTCGAATACGAACCAGTAGATAAGCTAGAT
>379033044; Groenlandia densa isolate NMW2021 ribulose-1,5-bisphosphate carboxylase/oxygenase large subunit (rbcL) gene, partial cds; chloroplast
AAGTGCTGGATTTAAAGCTGGTGTTAAAGATTACAAATTGACTTATTATACTCCTGAATATGAAACCAAGGATACTGATATCTTGGCAGCATTCCGAGTAACTCCTCAACCCGGAGTTCCACCTGAGGAAGCGGGAGCTGCAGTAGCTGCCGAATCTTCTACTGGTACATGGACAACTGTGTGGACTGATGGGCTTACTAGCTTGGATCGTTACAAAGGACGATGCTACCACATCGAGCCTGTTGCTGGCACTGAAAATCAATTTATTGCCTATATAGCTTATCCTTTAGATCTTTTTGAAGAAGGTTCCGTTACTAACATGTTTACTTCGATTGTGGGTAATGTATTTGGGTTCAAAGCTCTTTCAGCTCTACGTTTGGAAGATCTACGAATTCCTCCTGCTTATTCTAAAACTTTCCAAGGTCCTCCTCACGGAATCCAAGTTGAGAGAGATAAATTGAATAAGTATGGTCGTCCTCTATTGGGATGTACTATTAAACCAAAATTGGGATTATCCGCGAAAAACTACGGTAGAGCTGTTT
>209417456; Pedicellarum paiei plastid partial rbcL gene for ribulose-biphosphate carboxylase
TCAAAGCTGGTGTTAAAGATTACAAATTGACTTATTATACTCCTGATTATGCGACAAAAGATACTGATATCTTGGCAGCATTCCGAGTAACTCCTCAACCTGGAGTTCCGCCTGAAGAAGCAGGGGCAGCAGTAGCTGCCGAATCTTCTACTGGTACATGGACAACCGTGTGGACTGATGGACTTACCAGCCTTGATCGTTACAAAGGACGATGCTACCACATCGAAGCCGTTGTTGGGGAGGAAAATCAATATATTGCTTATGTAGCTTACCCTTTAGACCTTTTTGAAGAAGGTTCTGTTACTAACATGTTTACTTCCATTGTGGGTAATGTATTTGGGTTTAAAGCTTTACGAGCTCTACGTCTGGAGGATTTGCGAATTCCTCCTGCTTATTCCAAAACTTTCCAAGGCCCACCTCACGGCATCCAAGTTGAGAGAGATAAATTGAACAAGTATGGTCGTCCCCTATTGGGATGTACGATTAAACCAAAATTGGGATTATCCGCGAAAAACTACGGTAGAGCGGTTTATGAATGTCTCCGCGGTGGACTTGATTTTACCAAGGATGATGAAAACGTGAACTCACAACCATTTATGCGTTGGAGAGACCGTTTCGTATTTTGTGCCGAAGCACTTTATAAAGCACAGGCCGAAACAGGTGAAATAAAAGGGCATTACTTGAATGCTACTGCAGGTACGTGTGAAGAAATGATCAAAAGGGCTGTGTTTGCCAGAGAATTGGGAGCCCCTATCGTAATGCATGATTACTTAACAGGAGGATTCACTGCAAATACTAGTTTAGCTCATTATTGCCGGGACAACGGTCTACTTCTTCACATCCATCGCGCAATGCATGCAGTTATTGATAGGCAGAAGAATCATGGTATGCATTTTCGTGTACTAGCTAAAGCATTACGTATGTCTGGTGGGGATCATATTCACGGTGGTACAGTAGTAGGTAAACTGGAAGGTGAACGTGAGATGACTTTAGGTTTTGTTGATTTATTACGTGATGATTATATTGAAAAAGACCGAAGTCGTGGTATTTTTTTCACTCAAGATTGGGTCTCTATGCCAGGTGTTATACCTGTGGCTTCAGGGGGTATTCATGTTTGGCATATGCCTGCCCTGACTGAGATCTTTGGGGATGATTCCGTACTACAGTTCGGTGGAGGAACTATAGGACACCCTTGGGGAAATGCACCTGGTGCAGTAGCTAATCGGGTAGCTTTAGAAGCGTGTGTACAAGCTCGTAATGAGGGACGTGATCTTGCTCGTGAAGGTAATGAAATTATCCGTGAAGCTAGCAAATGGAGTCCTGAACTAGCCGCTGCTTGTGAGGTTTGGAAAGAGATCAAATTCGAGTTCGAACCAGTAGATAAGCTAGAT
>2734963; Posidonia australis ribulose-1,5-bisphosphate carboxylase/oxygenase large subunit (rbcL) gene, chloroplast gene encoding chloroplast protein, partial cds
AGTGCTGGATTCAAAGCTGGTGTTAAAGATTACAAATTGACTTATTATACTCCTGAATATGAAACCAAAGATACTGATATCTTGGCAGCATTCCGAGTAACTGCTCAACCTGGAGTTCCACCTGAAGAAGCAGGGGCCGCAGTAGCTGCCGAATCTTCTACTGGTACATGGACAACTGTGTGGACTGATGGACTTACTAGCTTGGATCGTTACAAAGGACGATGCTACCACATCGAGCCCGTTGTTGGGGAAGAAGATCAATTTATTGCTTATGTAGCTTATCCTTTAGACCTTTTTGAAGAAGGTTCCGTTACCAACATGTTTACTTCCATTGTGGGTAATGTATTTGGGTTCAAAGCTCTACGAGCTCTACGTCTGGAGGATCTGCGAATTCCTCCTGCTTATTCCAAAACTTTCCAAGGTCCACCCCACGGAATCCAGGTTGAGAGAGATAAATTGAACAAGTATGGTCGTCCCCTATTGGGATGTACTATTAAACCAAAATTGGGATTATCCGCGAAAAACTACGGTAGAGCGGTTTATGAATGTCTGCGTGGTGGACTTGATTTTACCAAAGATGATGAGAACGTGAACTCACAACCATTTATGCGTTGGAGAGATCGTTTCTTATTTTGTGCCGAAGCCATTTATAAATCGCAAGCCGAAACAGGTGAAATCAAAGGACATTACTTGAATGCTACTGCAGCTACGTGTGAAGAAATGATGAAAAGGGCCATATTTGCAAGGGAATTGGGAGTCCCTATCGTAATGCATGACTACTTAACAGGGGGATTCACTGCAAATACTAGCTTGTCTTATTATTGCCGGGACAATGGCTTACTTCTTCATATTCACCGCGCAATGCATGCAGTTATTGATAGACAGAAGAATCATGGTATGCATTTTCGTGTACTAGCTAAAGCATTACGTATGTCTGGTGGAGATCATGTTCACGCTGGTACAGTAGTAGGTAAACTAGAAGGTGAACGTGAGATTACTTTGGGTTTTGTTGATTTATTACGCGATGATTATATTGAAAAAGACCGAAGCCGCGGTATTTTTTTCACTCAAGATTGGGTCTCTATGCCAGGTGTTTTGCCCGTGGCTTCAGGGGGTATTCATGTTTGGCATATGCCTGCCCTAACCGAGATCTTTGGAGATGATTCTGTACTACAGTTTGGC
>209417530; Taccarum weddellianum plastid partial rbcL gene for ribulose-biphosphate carboxylase
TCAAAGCTGGTGTTAAAGATTACAAATTGACTTATTATACTCCTGACTATGAGACAAAAGATACTGATATCTTGGCAGCATTCCGAGTAACTCCTCAACCCGGAGTTCCGCCTGAAGAAGCAGGGGCAGCAGTAGCTGCCGAATCTTCTACTGGTACATGGACAACTGTGTGGACTGATGGACTTACCAGTCTTGATCGTTACAAAGGACGATGCTACCACATCGAAGCCGTTGTTGGGGAGGAAAATCAATATATTGCTTATGTAGCTTACCCTTTAGACCTTTTTGAAGAAGGTTCTGTTACTAACATGTTTACTTCAATTGTGGGTAACGTATTTGGGTTTAAAGCTTTACGAGCTCTACGTCTGGAGGATTTGCGAATTCCTACCTCTTATTCCAAAACTTTCCAAGGCCCACCTCACGGCATCCAAGTTGAGAGAGATAAATTGAACAAGTATGGTCGTCCCCTATTGGGATGTACGATTAAACCAAAATTGGGATTATCCGCGAAAAACTACGGTAGGGCGGTTTATGAATGTCTCCGTGGTGGACTTGATTTTACCAAGGATGATGAAAACGTGAACTCACAACCATTTATGCGTTGGAGAGACCGTTTCCTATTTTGTGCCGAAGCCCTTTTTAAAGCACAAGCCGAAACAGGTGAAATAAAAGGGCATTACTTGAATGCTACTGCAGGTACGTGTGAAGAAATGATGAAAAGGGCTGTGGTTGCCAGAGAATTGGGAGCCCCTATCGTAATGCATGACTACTTAACAGGGGGATTCACTGCAAATACTAGTTTAGCTCAATATTGCCGAGACAACGGTTTACTCCTTCACATCCACCGCGCAATGCATGCAGTTATTGATAGACAGAAAAATCATGGTATGCATTTTCGTGTACTAGCTAAAGCATTACGTATGTCTGGTGGGGATCATATTCACGCTGGTACAGTAGTAGGTAAACTGGAAGGTGAACGTGAAATAACTTTAGGTTTTGTTGATTTATTACGTGATGATTATATTGAAAAAGACCGAAGTCGTGGTATTTATTTCACTCAAGATTGGGTCTCTATGCCAGGTGTTCTGCCTGTAGCTTCAGGGGGTATTCATGTTTGGCATATGCCTGCTCTGACTGAGATCTTTGGGGATGATTCCGTACTACAGTTTGGCGGAGGAACTTTAGGACACCCTTGGGGAAATGCACCTGGTGCAGTAGCTAACCGGGTAGCTTTAGAAGCGTGTGTACAAGCTCGTAATGAGGGACGTGATCTTGCTCGTGAAGGTAATGAAATTATCCGTGAAGCTAGCAAATGGAGTCCTGAACTAGCAGCTGCTTGTGAGGTTTGGAAAGCGATCAAATTCGAATTCGAACCAGTAGATACGCTAGAT
>209417552; Piptospatha ridleyi plastid partial rbcL gene for ribulose-biphosphate carboxylase
TCAAAGCTGGTGTTAAAGATTACAAATTGACTTATTATACTCCTGACTATGAGACAAAAGATACTGATATCTTGGCAGCATTCCGAGTAACTCCTCAACCCGGAGTTCCGCCTGAAGAAGCAGGGGCTGCAGTAGCTGCCGAATCTTCTACTGGTACATGGACAACTGTGTGGACTGATGGACTTACCAGTCTTGATCGTTACAAAGGACGATGCTACCACATCGAACCCGTTGCTGGGGAGGAAAATCAATATATTGCTTATGTAGCTTACCCTTTAGACCTTTTTGAAGAAGGTTCTGTTACTAACATGTTTACTTCTATTGTGGGTAATGTATTTGGGTTTAAAGCTTTACGAGCTCTACGTCTGGAGGATTTGCGAATTCCTCCCTCTTATTCCAAAACTTTCCAAGGCCCGCCTCACGGCATCCAAGTTGAGAGAGACAAATTGAACAAGTATGGTCGTCCCCTATTGGGATGTACGATTAAACCAAAATTGGGATTATCCGCGAAAAACTACGGTAGAGCGGTTTATGAATGTCTCCGCGGTGGACTTGATTTTACCAAGGATGATGAAAACGTGAACTCACAACCATTTATGCGTTGGAGAGACCGTTTCGTATTTTGTGCCGAAGCACTTTATAAAGCACAGGCCGAAACAGGTGAAATAAAAGGGCATTACTTGAATGCTACTGCAGGTACGTGTGAAGAAATGATCAAAAGGGCTGTGTTTGCCAGAGAATTGGGAGTCCCTATCGTAATGCATGACTACTTAACAGGGGGATTCACTGCAAATACTAGTTTAGCTCATTATTGCCGAGACAACGGTCTACTTCTTCACATCCACCGCGCAATGCATGCAGTTATTGATAGACAGAAGAATCATGGTATGCATTTTCGTGTACTAGCTAAAGCATTACGTATGTCTGGTGGGGATCATGTTCACGCTGGTACAGTAGTAGGTAAACTGGAAGGTGAACGTGAGATGACTTTAGGTTTTGTTGATTTATTACGTGATGATTATATTGAAAAAGACCGAAGTCGTGGTATTTTCTTCACTCAAGATTGGGTCTCTATGCCAGGTGTTCTGCCTGTAGCTTCAGGGGGTATTCATGTTTGGCATATGCCTGCTCTGACTGAGATCTTTGGAGATGATTCCGTACTACAGTTCGGTGGAGGAACTTTAGGACACCCTTGGGGAAATGCACCTGGTGCAGTAGCTAATAGGGTAGCTTTAGAAGCGTGTGTACAAGCTCGTAATGAGGGACGTGATCTTGCTCGTGAAGGTAATGAAATTATCCGTGAAGCTAGCAAATGGAGTCCTGAACTAGCTGCTGCTTGTGAGGTTTGGAAAGAGATCAAATTCGAATTCGAACCAGTGGATAAGCTAGAT
>209417628; Calla palustris plastid partial rbcL gene for ribulose-biphosphate carboxylase
TCAAAGCTGGTGTTAAAGATTACAAATTGACTTATTATACTCCTGACTATGAGACAAAGGATACTGATATCTTGGCAGCATTCCGAGTAACTCCTCAACCCGGAGTTCCGCCTGAAGAAGCAGGGGCTGCAGTAGCTGCCGAATCTTCTACTGGTACATGGACAACTGTGTGGACTGATGGACTTACCAGTCTTGATCGTTACAAAGGACGATGCTACCACATCGAAGCCGTTGTTGGGGAGGAAACTCAATTTATTGCTTATGTAGCTTACCCTTTAGACCTTTTTGAAGAAGGTTCTGTTACTAACATGTTTACTTCCATTGTGGGTAATGTGTTTGGGTTTAAAGCTTTACGAGCTCTACGTCTGGAGGATTTGCGAATTCCTCCCGCTTATTCCAAAACTTTCCAAGGCCCGCCTCACGGCATCCAGGTTGAGAGAGATAAATTGAACAAGTATGGTCGTCCCCTATTGGGATGTACGATTAAACCAAAATTGGGATTATCCGCGAAAAACTACGGTAGAGCGGTTTATGAATGTCTCCGCGGTGGACTTGATTTTACCAAGGATGATGAAAACGTGAACTCACAACCATTTATGCGTTGGAGAGACCGTTTCGTATTTTGTGCCGAAGCAATTTATAAAGCACAGGCCGAAACAGGTGAAATAAAAGGGCATTACTTGAATGCTACTGCAGGTACGTGTGAAGAAATGATCAAAAGAGCTGTGTTTGCCAGAGAATTGGGAGTCCCTATTGTAATGCATGACTACATAACAGGGGGATTCACAGCAAATACTAGTTTAGCTCATTATTGCCGAGACAATGGCCTACTTCTTCACATCCATCGCGCAATGCATGCAGTTATTGATAGACAGAAGAATCATGGTATGCATTTTCGTGTACTAGCTAAAGCATTACGTATGTCTGGTGGGGATCATATTCACGCTGGTACAGTAGTAGGTAAACTGGAAGGTGAACGTGAGATGACTTTAGGTTTTGTTGATTTATTACGTGATGATTATATTGAAAAAGACCGAAGTCGTGGTATTTTTTTCACTCAAGATTGGGTCTCTATGCCAGGTGTTCTGCCTGTAGCTTCAGGGGGTATTCATGTTTGGCATATGCCTGCCCTGACTGAGATCTTTGGGGATGATTCCGTACTACAGTTCGGTGGAGGAACTTTAGGACACCCTTGGGGGAATGCACCTGGTGCAGTAGCAAATCGGGTAGCTTTAGAAGCGTGTGTACAAGCTCGTAATGAGGGACGTGATCTTGCTCGTGAAGGTAATGAAATTATCCGTGAAGCTAGCAAATGGAGTCCTGAACTAGCTGCTGCTTGTGAGGTTTGGAAAGAGATCAAATTCGAATTCGAACCAGTAGATAAGCTAGAT
>209417446; Lysichiton americanus plastid partial rbcL gene for ribulose-biphosphate carboxylase
TCAAAGCTGGTGTTAAAGATTACAAATTGACTTATTATACTCCTGACTATGAGACCAAAGATACTGATATCTTGGCAGCATTCCGAGTAACTGCTCAACCCGGAGTTCCACCTGAAGAAGCAGGTGCTGCAGTAGCTGCCGAATCTTCTACTGGTACATGGACAACTGTTTGGACTGATGGACTTACCAGCCTTGATCGTTACAAAGGACGATGCTACCACATCGAGGCCATTGTTGGAGAGGAAAATCAATTTTTTGCTTATGTAGCGTACCCTTTAGACCTTTTTGAAGAGGGTTCTGTTACTAACATGTTTACTTCCATTGTGGGTAATGTATTTGGGTTCAAAGCTTTACGAGCTCTACGTCTGGAGGATCTTCGAATTCCTCCGGCTTATTCCAAAACTTTCCAAGGCCCACCCCACGGCATCCAAGTTGAGAGAGATAAATTGAACAAGTATGGTCGTCCCCTATTGGGATGTACGATTAAACCAAAATTGGGATTATCTGCGAAAAACTACGGTAGAGCGGTTTATGAATGTCTTCGCGGTGGACTTGATTTTACCAAGGATGATGAGAACGTGAACTCACAACCATTTATGCGTTGGAGAGACCGTTTCTTATTTTGTGCCGAAGCACTTTATAAAGCGCAGGCCGAAACAGGTGAAATCAAAGGACATTATTTGAATGCTACTGCAGGTACATGTGAAGAAATGATCAAAAGGGCTGTGTTTGCCAGAGAATTGGGAGTTCCCATCGTAATGCATGACTACTTGACAGGGGGATTCACTGCAAATACTAGTTTGTCTCATTATTGCCGAGACAACGGCCTACTTCTTCACATCCATCGCGCAATGCATGCAGTTATTGATAGACAGAAGAATCATGGTATGCATTTCCGTGTACTAGCTAAAGCATTACGTATGTCTGGTGGAGATCATATTCACTCTGGTACAGTAGTAGGTAAACTAGAAGGTGAACGTGGGATGACTTTGGGTTTTGTTGATTTATTACGTGATGATTATATTGAAAAAGACCGAAGTCGTGGTATTTTTTTCACTCAAGATTGGGTCTCTATGCCAGGTGTTCTGCCCGTGGCTTCAGGGGGTATTCATGTTTGGCATATGCCTGCCCTGACTGAGATCTTTGGGGATGATTCCGTACTACAGTTCGGTGGAGGAACTTTAGGACACCCTTGGGGAAATGCACCTGGTGCAGTAGCTAATCGGGTGGCTTTAGAAGCGTGTGTACAAGCTCGTAATGAGGGACGTGATCTTGCTGTTGAAGGTAATCAAATTATCCGTGAAGCTAGCAAATGGAGTCCTGAACTAGCCGCTGCTTGTGAGGTATGGAAGGAGATCAAATTTGATTTCGCTCCAGTAGATCCGGATCCG
>346328864; Colocasia yunnanensis ribulose-1,5-bisphosphate carboxylase/oxygenase large subunit (rbcL) gene, partial cds; chloroplast
AAGCAAGTGCTGGATTCAAAGCTGGTGTTAGAGATTACAAATTGACTTATTATACTCCTGACTATGAGACAAAAGATACTGATATCTTGGCAGCATTCCGAGTAACTCCTCAACCCGGAGTTCCGCCTGAAGAAGCAGGGGCTGCAGTAGCTGCCGAATCTTCTACTGGTACATGGACAACTGTGTGGACTGATGGACTTACCAGTCTTGATCGTTACAAAGGACGATGCTACCACATCGAAGCCGTTCCTGGGGAGGAAAGTCAATTTATTGCTTATGTAGCTTACCCTTTAGACCTTTTTGAAGAAGGTTCTGTTACCAACATGTTTACTTCTATTGTAGGTAATGTTTTTGGGTTTAAAGCTTTACGAGCTCTACGTCTAGAGGATTTGCGAATTCCTCCCGCTTATTCCAAAACTTTCCAAGGCCCGCCTCACGGTATCCAAGTTGAAAGAGATAAATTGAACAAGTATGGTCGTCCCCTATTGGGATGTACGATTAAACCAAAATTGGGATTATCCGCGAAAAACTACGGTAGAGCGGTTTATGAATGTCTCCGCGGTGGACTTGATTTTACCAAGGATGATGAAAACGTGAACTCACAACCATTTATGCGTTGGAGAGACCGTTTCTTGTTTTGTGCCGAAGC
>209417636; Colletogyne perrieri plastid partial rbcL gene for ribulose-biphosphate carboxylase
TCAAAGCTGGTGTTAAAGATTACAAATTGACTTATTATACTCCTGACTATGAGACAAAAGATACTGATATCTTGGCAGCATTCCGAGTAACTCCTCAACCCGGAGTTCCGCCTGAAGAAGCAGGGGCTGCAGTAGCTGCCGAATCTTCTACTGGTACATGGACAACTGTGTGGACTGATGGACTTACCAGTCTTGATCGTTACAAAGGCCGATGCTACCACATCGAAGCCGTTGTTGGGGAGGAAAATCAATATATTGCTTATGTAGCTTACCCTTTAGACCTTTTTGAAGAAGGTTCTGTTACTAACATGTTTACTTCTATTGTAGGTAATGTATTTGGGTTTAAAGCTTTACGAGCTCTACGTCTGGAGGATTTGCGAATTCCTCCCGCTTATTCCAAAACTTTCCAAGGCCCGCCTCACGGTATCCAAGTTGAAAGAGATAAATTGAACAAGTATGGTCGTCCCCTATTGGGATGTACGATTAAACCAAAATTGGGATTATCCGCGAAAAACTACGGTAGAGCGGTTTATGAATGTCTCCGCGGTGGACTTGATTTTACCAAGGATGATGAAAACGTGAACTCACAACCATTTATGCGTTGGAGAGACCGTTTTGTATTTTGTGCCGAAGCAATTTATAAAGCACAGGCCGAAACAGGTGAAATAAAAGGGCATTACTTGAATGC
>209417620; Peltandra virginica plastid partial rbcL gene for ribulose-biphosphate carboxylase
TCAAAGCTGGTGTTAAAGATTACAAATTGACTTATTATACTCCTGACTATGAGACAAAAGATACTGATATCTTGGCAGCATTCCGAGTAACTCCTCAACCCGGAGTTCCACCTGAAGAAGCAGGGGCTGCAGTAGCTGCCGAATCTTCTACTGGTACATGGACAACTGTGTGGACTGATGGACTTACCAGTCTTGATCGTTACAAAGGCCGATGCTACCACATCGAAGCCGTTGTTGGGGAGGAAAATCAATATATTGCTTATGTAGCTTACCCTTTAGACCTTTTTGAAGAAGGTTCTGTTACTAACATGTTTACTTCTATTGTAGGTAATGTATTTGGGTTTAAAGCTTTACGAGCTCTACGTCTGGAGGATTTGCGAATTCCTCCCGCTTATTCCAAAACTTTCCAAGGCCCGCCTCACGGTATCCAAGTTGAAAGAGATAAATTGAACAAGTATGGTCGTCCCCTATTGGGATGTACGATTAAACCAAAATTGGGATTATCCGCGAAAAACTACGGTAGAGCGGTTTATGAATGTCTCCGCGGTGGACTTGATTTTACCAAGGATGATGAAAACGTGAACTCACAACCATTTATGCGTTGGAGAGACCGTTTCTTATTTTGTGCCGAAGCAATTTATAAAGCACAGGCCGAAACAGGTGAAATAAAAGGGCATTACTTGAATGCTACTGCAGGTACGTGTGAAGAAATGATCAAAAGGGCCGTGTTTGCCAGAGAATTGGGAGCCCCTATCGTAATGCATGACTACTTAACAGGGGGATTCACTGCAAATACTAGTTTAGCTCATTATTGCCGAGACAATGGTCTACTTCTTCACATCCACCGCGCAATGCATGCAGTTATTGATAGACAGAAGAATCATGGTATGCATTTTCGTGTACTAGCTAAAGCATTACGTATGTCTGGTGGGGATCATATTCACGCTGGTACAGTAGTAGGTAAACTGGAAGGTGAACGTGAGATGACTTTAGGTTTTGTTGATTTATTACGTGATGATTTTATTGAAAAAGACCGAAGTCGTGGTATTTTCTTCACTCAAGATTGGGTCTCTATGCCAGGTGTTATCCCTGTAGCTTCAGGGGGTATTCATGTTTGGCATATGCCTGCCCTGACCGAGATCTTTGGAGATGATTCCGTACTACAGTTCGGTGGAGGAACTTTAGGACACCCTTGGGGAAATGCACCTGGTGCAGTAGCAAATCGGGTAGCTTTAGAAGCGTGTGTACAAGCTCGTAATGAGGGACGTGATCTTGCTCGTGAAGGTAATGAAATTATCCGTGAAGCTTGCAAATGGAGTCCTGAACTAGCTGCTGCTTGTGAGGTTTGGAAAGAGATCAAATTCGAATACGAACCAGTGGATAAGCTAGAT
>2734985; Stratiotes aloides ribulose-1,5-bisphosphate carboxylase/oxygenase large subunit (rbcL) gene, chloroplast gene encoding chloroplast protein, partial cds
GGTGTTGGATTCAAAGCTGGTGTTAAAGATTACAAATTGACTTATTATACTCCTGAATATGAAACCAAAGATACTGATATCTTGGCAGCATTCCGAGTAACTCCGCAACCTGGAGTTCCACCTGAAGAAGCAGGGGCCGCAGTAGCTGCCGAATCTTCCACTGGTACATGGACAACTGTGTGGACTGATGGACTTACTAGCCTTGATCGTTACAAAGGACGATGCTACCACATCGAGCCCGTTACTGGGGAGGAAGATCAATATATTGCTTATGTAGCTTATCCTTTAGACCTTTTTGAAGAAGGTTCTGTTACCAACATGTTTACTTCCATTGTGGGTAATGTATTTGGGTTCAAAGCTCTACGAGCTCTACGCTTGGAGGATCTGCGAATTCCTCCTGCTTATTCCAAAACTTTCCAAGGTCCACCTCATGGAATCCAAGTTGAGAGAGATAAATTGAACAAATATGGTCGTCCTCTATTGGGATGTACTATTAAACCAAAATTGGGATTATCCGCGAAAAACTATGGTAGAGCAGTTTATGAATGTCTACGTGGTGGACTTGATTTTACCAAAGATGATGAAAACGTGAACTCACAGCCATTTATGCGTTGGAGAGACCGTTTCCTATTTTGTGCCGAAGCTATTTATAAAGCGCAAGCCGAAACAGGTGAAATCAAAGGACATTACTTGAATGCTACTGCAGGTACGTGTGAAGAAATGATCAAAAGGGCCGTATTTGCCAGAGAATTGGGAGTTCCCATCGTAATGCATGACTACTTAACAGGGGGATTTACTGCAAATACTAGCTTGGCTCATTATTGCCGAGACAACGGCTTACTTCTTCACATTCACCGCGCAATGCATGCAGTTATTGATAGACAGAAGAATCATGGTATACATTTTCGTGTACTAGCTAAAGCATTACGTATGTCTGGTGGGGACCACATTCACTCTGGTACAGTAGTAGGTAAACTGGAAGGTGAACGTGAGATGACTTTGGGTTTTGTTGATTTACTACGCGACGATTATATTGAAAAAGACCGAAGCCGCGGTATTTTCTTCACTCAAGATTGGGTCTCTATGCCGGGTGTTCTGCCGGTGGCTTCAGGAGGTATTCATGTTTGGCATATGCCTGCCTTGACCGAGATCTTTGGGGATGATTCCGTACTACAGTTCGGC
>2734945; Lagarosiphon muscoides ribulose-1,5-bisphosphate carboxylase/oxygenase large subunit (rbcL) gene, chloroplast gene encoding chloroplast protein, partial cds
GGTGTTGGATTCAAAGCTGGTGTTAAAGATTACAAATTGACTTATTATACTCCTGAATATGAAACCAAAGATACTGATATCTTGGCAGCATTCCGAGTAACACCACAACCTGGAGTTCCACCTGAAGAGGCAGGGGCCGCAGTAGCTGCCGAATCTTCTACTGGTACATGGACAACTGTGTGGACTGATGGACTTACTAGCCTTGATCGTTACAAAGGACGCTGCTACCACATCGAGCCTGTTGCTGGGGAGGAAGATCAATATATTGCTTATGTAGCTTATCCTTTAGACCTTTTTGAAGAAGGTTCTGTTACCAACATGTTTACTTCCATTGTGGGTAATGTATTTGGATTCAAAGCTCTACGAGCTCTACGCTTGGAGGATCTGCGAATTCCTCCTGCTTATTCCAAAACTTTCCAAGGTCCACCTCATGGAATCCAAGTTGAAAGAGATAAATTGAACAAATATGGGCGTCCTCTATTGGGATGTACTATTAAACCAAAATTGGGATTATCTGCGAAAAACTACGGTAGAGCGGTTTATGAATGTCTACGTGGCGGACTTGATTTTACCAAAGATGATGAAAACGTGAACTCACAGCCATTTATGCGTTGGAGAGACCGTTTCCTATTTTGTGCCGAAGCAATTTATAAAGCACAAGCCGAAACAGGTGAAATCAAAGGGCATTACTTGAATGCTACTGCAGCTACTTGTGAAGAAATGATCAAAAGGGCCGTATTTGCCAGAGAATTGGGAGTCCCTATCGTAATGCATGACTACTTAACAGGGGGATTCACTGCAAATACTAGCTTGGCTCATTATTGCCGAGACAACGGCTTACTTCTTCACATTCACCGCGCAATGCATGCAGTTATTGATAGACAGAAGAATCATGGTATCCATTTCCGTGTACTAGCTAAAGCTTTACGTATGTCTGGTGGAGATCACATTCACTCTGGTACAGTAGTAGGTAAACTGGAAGGTGAACGTGAGATGACTTTGGGTTTTGTTGATTTACTACGCGACGATTATATTGAAAAAGATCGAAGTCGCGGTATTTTCTTCACTCAAGATTGGGTCTCTATGCCAGGTGTTCTCCCGGTGGCTTCAGGAGGTATTCATGTTTGGCATATGCCTGCCTTGACCGAGATCTTTGGAGATGATTCCGTACTACAGTNNNGT
>373882199; Pinellia ternata voucher T.S. Yi 08018 ribulose-1,5-bisphosphate carboxylase/oxygenase large subunit (rbcL) gene, partial cds; chloroplast
GACTATGAGACAAAAGATACTGATATCTTGGCAGCATTCCGAGTAACTCCTCAACCCGGAGTTCCGCCTGAAGAAGCAGGGGCTGCAGTAGCTGCCGAATCTTCTACTGGTACATGGACAACTGTGTGGACTGATGGACTTACCAGTCTTGATCGTTACAAAGGACGATGCTACCACATCGAAGCCGTTCCTGGGGAGGAAAATCAATATATTGCTTATGTAGCTTACCCTTTAGACCTTTTTGAAGAAGGTTCTGTTACCAACATGTTTACTTCTATTGTAGGTAATGTTTTTGGGTTTAAAGCTTTACGAGCTCTACGTCTAGAGGATTTGCGAATTCCTCCCGCTTATTCCAAAACTTTCCAAGGCCCGCCTCACGGTATCCAAGTTGAAAGAGATAAATTGAACAAGTATGGTCGTCCCCTATTGGGATGTACGATTAAACCAAAATTGGGATTATCCGCGAAAAACTACGGTAGAGCGGTTTATGAATGTCTCCGCGGTGGACTTGATTTTACCAAGGATGATGAAAACGTGAACTCACAACCATTTATGCGTTGGAGAGACCGTTTCTTGTTTTGTGCCGAAGCACTTTTTAAAGCACAGGCCGAAACAGGTGAAATAAAAGGGCATTACTTGAATGCTACTGCAGGTACGTGTGAAGAAATGATGAAAAGAGCTGTGTTTGCCAGAGAATTGGGAACCCCTATCGTAATGCATGACTATTTAACAGGGGGATTCACTGCAAATACTAGTTTAGCTCATTATTGCCGAGACAATGGTCTACTTCTTCACATCCACCGCGCAATGCATGCAGTTATTGATAGACAGAAGAATCATGGTATGCATTTTCGTGTACTAGCTAAAGCATTACGTATGTCTGGTGGGGATCATATTCACGCTGGTACAGTAGTAGGTAAACTGGAAGGTGAACGTGAGATGACTTTAGGTTTTGTTGATTTATTACGTGATGATTATATTGAAAAAGACCGAAGTCGTGGTATTTTCTTCACTCAAGATTGGGTCTCTATGCCAGGTGTTATCCCTGTAGCTTCAGGGGGTATTCATGTTTGGCATATGCCTGCCCTGACTGAGATCTTTGGGGATGATTCCGTACTACAGTTCGGTGGAGGAACTTTAGGACACCCTTGGGGAAATGCACCTGGTGCAGTAGCAAATCGGGTAGCTTTAGAAGCGTGTGTGCAAGCTCGTAATGAGGGA
>270156149; Epipremnum pinnatum voucher J.R. Abbott 25209 (FLAS) ribulose-1,5-bisphosphate carboxylase/oxygenase large subunit (rbcL) gene, partial cds; chloroplast
AGAGACTAAAGCAAGTGTTGGATTCAAAGCTGGTGTTAAAGATTACAAATTGACTTATTATACTCCTGACTATGAGACAAAAGATACTGATATCTTGGCAGCATTCCGAGTAACTCCTCAACCCGGAGTTCCGCCTGAAGAAGCAGGGGCTGCAGTAGCTGCCGAATCTTCTACTGGTACATGGACAACTGTGTGGACTGATGGACTTACCAGCCTTGATCGTTACAAAGGACGATGCTACCACATCGAACCCGTTGTTGGGGAGGAAGATCAATATATTGCTTATGTAGCTTACCCTTTAGACCTTTTTGAAGAAGGTTCTGTTACTAACATGTTTACTTCCATTGTGGGTAATGTATTTGGGTTTAAAGCTTTACGAGCTCTACGTCTGGAGGATTTGCGAATTCCTACTTCTTATTCCAAAACTTTCCAAGGCCCGCCTCACGGCATCCAAGTTGAGAGAGATAAATTGAACAAGTATGGTCGTCCCCTATTGGGATGTACGATTAAACCAAAATTGGGATTATCCGCGAAAAACTACGGTAGAGCGGTTTATGAATGTCTCCG
>171770730; Arisaema serratum isolate D ribulose-1,5-bisphosphate carboxylase/oxygenase large subunit (rbcL) gene, partial cds; chloroplast
CCTGACTATGAGACAAAAGATACTGATATCTTGGCAGCATTCCGAGTAACTCCTCAACCCGGAGTTCCGCCTGAAGAAGCAGGGGCTGCTGTAGCTGCCGAATCTTCTACTGGTACATGGACAACTGTGTGGACTGATGGACTTACCAGTCTTGATCGTTACAAAGGACGATGCTACCACATCGAAGCCGTTCCTGGGGAGGAAACTCAATTTATTGCTTATGTAGCTTACCCTTTAGACCTTTTTGAAGAAGGTTCTGTTACCAACATGTTTACTTCTATCGTAGGTAATGTTTTTGGGTTTAAAGCTTTACGAGCTCTACGTCTAGAGGATTTGCGAATTCCCCCCGCTTATTCCAAAACTTTCCAAGGCCCGCCTCACGGTATCCAAGTTGAAAGAGATAAATTGAACAAGTATGGTCGTCCCCTATTGGGATGTACGATTAAACCAAAATTGGGATTATCCGCGAAAAACTACGGTAGAGCGGTTTATGAATGTCTCCGCGGTGGACTTGATTTTACCAAGGATGATGAAAACGTGAACTCACAACCATTTATGCGTTGGAGAGACCGTTTCTTGTTTTGTGCCGAAGCACTTTATAAAGCACAGTCCGAAACAGGTGAAATAAAAGGGCATTACTTGAATGCTACTGCAGGTACGTGTGAAGAAATGATGAAAAGGGCTGTGTTTGCCAGAGAATTGGGAGTTCCTATCGTAATGCATGACTACTTAACAGGGGGATTCACTGCAAATACTAGTTTAGCTCATTATTGCCGAGACAATGGTCTACTTCTTCACATCCACCGCGCAATGCATGCAGTTATTGATAGACAGAAGAATCATGGTATGCATTTTCGTGTACTAGCGAAAGCATTACGTATGTCTGGTGGGGATCATATTCACGCTGGTACAGTAGTAGGTAAACTGGAAGGTGAACGTGAGATGACTTTAGGTTTTGTTGATTTATTACGTGATGATTATATTGAAAAAGACCGAAGTCGTGGTATTTTCTTCACCCAAGATTGGGTCTCTATGCCAGGTGTTATCCCTGTAGCTTCCGGGGGTATTCATGTTTGGCATATGCCTGCCCTGACTGAGATCTTTGGGGATGATTCCGTACTACAGTTCGGTGGAGGAACTTTAGGACACCCTTGGGGAAATGCACCTGGTGCAGTAGCAAATCGGGTAGCTTTAGAAGCGTGTGTACAAGCTCGTAATGAGGGACGTGATCTTGCTCGTGAA
>133924510; Maidenia rubra voucher Wilson 8871 (NSW) ribulose 1,5-bisphosphate carboxylase/oxygenase (rbcL) gene, partial cds; chloroplast
TGACTTATTATACGCCTGAATATGAAACCAAAGATACTGATATCTTGGCAGCATTCCGAGTCACTCCGCAACCTGGAGTTCCACCTGAAGAAGCGGGGGCCGCAGTAGCTGCCGAATCCTCTACTGGTACATGGACAACTGTGTGGACTGATGGGCTTACTAGCCTTGATCGTTACAAAGGACGATGCTACCACATCGAGCCCGTTGCCGGAGAGGAAGATCAATATATTGCTTATGTAGCTTATCCTTTAGACCTTTTTGAAGAAGGTTCTGTTACCAACATGTTTACTTCCATTGTAGGTAATGTATTTGGGTTCAAAGCTCTACGAGCTCTACGCTTAGAGGATCTACGAATTCCTGCTGCTTATTCCAAAACTTTTCAAGGTCCACCTCATGGAATCCAAGTTGAGAGAGATAGATTGAACAAATATGGTCGTCCTCTATTGGGATGTACTATTAAACCCAAACTGGGATTATCCGCGAAAAACTACGGTAGAGCAGTTTATGAATGTCTACGTGGTGGACTTGATTTTACCAAGGATGATGAAAACGTGAATTCACAGCCATTTATGCGGTGGAGAGATCGTTTCCTATTTTGTGCCGAAGCCATTTATAAAGCACAAAGTGAAACAGGTGAAATCAAAGGACATTACTTGAATGCTACTGCAGCTACGTGTGAAGAAATGATCAAAAGGGCGGTATTTGCAAGAGAATTGGGAGTTCCTATCGTAATGCATGACTATTTAACAGGGGGGTTCACTGCAAATACTAGCTTGGCTCATTATTGCCGAGACAACGGCTTACTTCTACACATTCACCGCGCAATGCATGCAGTTATTGACAGACAGAAGAACCATGGTATGCATTTTCGTGTATTAGCTAAAGCATTACGTATGTCTGGCGGGGATCACATTCACTCTGGTACAGTAGTAGGTAAACTGGAAGGTGAACGCGAGATGACTTTAGGTTTTGTTGATTTACTACGCGACGATTGTATTGAAAAAGACCGAAGTCGTGGTATTTTCTTCACTCAAGATTGGGTCTCTATGCCAGGTGTTCTGCCGGTGGCTTCAGGAGGTATTCATGTTTGGCATATGCCTGCCTTGACCGAGATCTTTGGAGATGA
>209417556; Phymatarum borneense plastid partial rbcL gene for ribulose-biphosphate carboxylase
TCAAAGCTGGTGTTAAAGATTACAAATTGACTTATTATACTCCTGACTATGAGACAAAAGATACTGATATCTTGGCAGCATTCCGAGTAACTCCTCAACCCGGAGTTCCGCCTGAAGAAGCAGGGGCTGCAGTAGCTGCCGAATCTTCTACTGGTACATGGACAACTGTGTGGACTGATGGACTTACCAGTCTTGATCGTTACAAAGGACGATGCTACCACATCGAACCCGTTGCTGGGGAGGAAAATCAATATATTGCTTATGTAGCTTACCCTTTAGACCTTTTTGAAGAAGGTTCTGTTACTAACATGTTTACTTCTATTGTGGGTAATGTATTTGGGTTTAAAGCTTTACGAGCTCTACGTCTGGAGGATTTGCGAATTCCTACCACTTATTCCAAAACTTTCCAAGGCCCGCCTCACGGCATCCAAGTTGAGAGAGACAAATTGAACAAGTATGGTCGTCCCCTATTGGGATGTACGATTAAACCAAAATTGGGATTATCCGCGAAAAACTACGGTAGAGCGGTTTATGAATGTCTCCGCGGTGGACTTGATTTTACCAAGGATGATGAAAACGTGAACTCACAACCATTTATGCGTTGGAGAGACCGTTTCGTATTTTGTGCCGAAGCACTTTATAAAGCACAGGCCGAAACAGGTGAAATAAAAGGGCATTACTTGAATGCTACTGCAGGTACGTGTGAAGAAATGATGAAAAGAGCTGTGTTTGCCAGAGAATTGGGAGTCCCTATCGTAATGCATGACTACTTAACAGGGGGATTCACTGCAAATACTAGTTTAGCTCATTATTGCCGAGACAACGGTCTACTTCTTCACATCCACCGCGCAATGCATGCAGTTATTGATAGACAGAAGAATCATGGTATGCATTTTCGTGTACTAGCTAAAGCATTACGTATGTCTGGTGGGGATCATGTTCACGCTGGTACAGTAGTAGGTAAACTGGAAGGTGAACGTGAGATGACTTTAGGTTTTGTTGATTTATTACGTGATGATTATATTGAAAAAGACCGAAGTCGTGGTATTTTCTTCACTCAAGATTGGGTCTCTATGCCAGGTGTTCTGCCTGTAGCTTCAGGGGGTATTCATGTTTGGCATATGCCTGCTCTGACTGAGATCTTTGGGGATGATTCCGTACTACAGTTCGGTGGAGGAACTTTAGGACACCCTTGGGGAAATGCACCTGGTGCAGTAGCTAATAGGGTAGCTTCAGAAGCGTGTGTACAAGCTCGTAATGAGGGACGTGATCTTGCTCGTGAAGGTAATGAAATTATCCGTGAAGCTAGCAAATGGAGTCCTGAACTAGCTGCTGCTTGTGAGGTTTGGAAAGAGATCAAATTCGAATTCGAACCAGTGGATAAGCTAGAT
>209417520; Bognera recondita plastid partial rbcL gene for ribulose-biphosphate carboxylase
TCAAAGCTGGTGTTAAAGATTACAAATTGACTTATTATACTCCTGACTATGAGACAAAAGATACTGATATCTTGGCAGCATTCCGAGTAACTCCTCAACCCGGAGTTCCGCCTGAAGAAGCAGGGGCTGCAGTAGCTGCCGAATCTTCTACTGGTACATGGACAACTGTGTGGACTGATGGACTTACCAGTCTTGATCGTTACAAAGGACGATGCTACCACATCGAATCCGTTATTGGGGAGGACAATCAATATATTGCTTATGTAGCTTACCCTTTAGACCTTTTTGAGGAAGGTTCTGTTACTAACATGTTTACTTCAATTGTGGGTAACGTATTTGGGTTTAAAGCTTTACGAGCTCTACGTCTGGAGGATTTGCGAATTCCTACCTCTTATTCCAAAACTTTCCAAGGCCCACCTCACGGCATCCAAGTTGAGAGAGATAAATTGAACAAGTATGGTCGTCCCCTATTGGGATGTACGATTAAACCAAAATTGGGATTATCCGCGAAAAACTACGGTAGGGCGGTTTATGAATGTCTCCGTGGTGGACTTGATTTTACCAAGGATGATGAAAACGTGAACTCACAACCATTTATGCGTTGGAGAGACCGTTTCCTATTTTGCGCCGAAGCAATTTATAAAGCACAAGCCGAAACAGGTGAAATAAAAGGGCATTACTTGAATGCTACTGCAGGTACGTGTGAAGAAATGATCAAAAGGGCTGTGTTTGCCAGAGAATTGGGAGCCCCTATCGTAATGCATGACTACTTAACAGGGGGATTCACTGCAAATACTAGTTTAGCTCATTATTGCCGAGACAACGGTCTACTCCTTCACATCCACCGCGCAATGCATGCAGTTATTGATAGACAGAAAAATCATGGTATGCATTTTCGTGTACTAGCTAAAGCATTACGTATGTCTGGCGGGGATCATGTTCACGCTGGTACAGTAGTAGGTAAACTGGAAGGTGAACGTGAAATAACTTTAGGTTTTGTTGATTTATTACGTGATGATTATATTGAAAAAGACCGAAGTCGTGGTATTTATTTCACTCAAGATTGGGTCTCTATGCCAGGTGTTCTGCCTGTAGCTTCAGGGGGTATTCATGTTTGGCATATGCCTGCTCTGACTGAGATCTTTGGGGATGATTCCGTACTACAGTTCGGCGGAGGAACTTTAGGACACCCTTGGGGAAATGCACCTGGTGCAGTAGCTAACCGGGTAGCTTTAGAAGCGTGTGTACAAGCTCGTAATGAGGGACGTGATCTTGCTCGTGAAGGTAATGAAATTATCCGTGAAGCTAGCAAATGGAGTCCTGAACTAGCAGCTGCTTGTGAGGTTTGGAAAGCGATCAAATTCGAATTCGAACCAGTAGATACGCTAGAT
>54144428; Tofieldia okuboi chloroplast rbcL gene for RuBisCO large subunit, partial cds
TGGATTCAAAGCTGGTGTTAAAGATTACAAATTGACTTATTATACTCCTGACTATGAAACCAAAGATACTGACATCTTGGCAGCATTCCGAGTAACTCCTCAACCCGGAGTTCCACCCGAAGAAGCAGGGGCTGCAGTAGCTGCCGAATCTTCTACTGGTACATGGACAACTGTGTGGACTGATGGACTTACCAGCCTTGATCGTTACAAGGGACGATGCTACCACATCGAGACTGTTGTTGGGGAGGAAAATCAGTATATTGCTTATGTAGCTTATCCTTTAGACCTTTTTGAAGAAGGTTCTGTTACTAACATGTTTACTTCCATTGTGGGTAATGTTTTTGGGTTCAAAGCTCTACGAGCTCTACGTTTGGAGGATCTGCGAATTCCTCCTTCTTATTCCAAAACTTTCCAAGGCCCGCCCCATGGCATCCAAGTTGAGAGAGATAAATTGAACAAATATGGCCGTCCCCTATTGGGATGTACTATTAAACCAAAATTAGGATTATCCGCAAAAAACTACGGTAGGGCGGTTTATGAATGTCTCCGTGGTGGACTTGATTTTACCAAGGATGATGAGAACGTGAACTCACAACCATTTATGCGTTGGAGAGACCGTTTCTTATTTTGTGCCGAAGCTCTTTATAAAGCGCAGGCCGAAACAGGTGAAATCAAAGGACATTACTTGAATGCTACTGCAGGTACATGTGAAGAAATGATCAAAAGGGCCGTATTTGCCAGAGAATTGGGAGTTCCTATCGTAATGCATGACTACTTAACAGGGGGATTCACTGCAAATACTAGCTTGTCTCATTATTGCCGAGACAACGGCCTTCTTCTGCACATCCATCGCGCAATGCATGCAGTTATTGATAGACAGAAGAATCATGGTATGCATTTTCGTGTACTAGCAAAAGCATTACGTATGTCTGGTGGGGATCATATTCACTCCGGTACAGTAGTAGGTAAACTTGAAGGTGAACGTGAGATGACCTTGGGTTTTGTTGATTTACTACGTGATGATTTGATTGAAAAAGACCGAAGTCGAGGTATTTTTTTCACTCAAGATTGGGTTTCTATGCCGGGTGTTCTGCCTGTGGCTTCAGGGGGTATTCATGTTTGGCACATGCCTGCCCTAACTGAGATCTTTGGAGATGATTCCGTACTACAGTTCGGTGGAGGAACTTTAGGACACCCTTGGGGAAATGCACCCGGTGCAGTAGCTAATCGGGTAGCTTTAGAAGCG
>21667620; Gonatopus angustus ribulose-1,5-bisphosphate carboxylase/oxygenase large subunit (rbcL) gene, partial cds; chloroplast gene for chloroplast product
CAGAAACTAAAGCAAGTGTTGGATTCAAAGCTGGTGTTAAAGATTACAAATTGACTTATTATACTCCTGACTATGAGACAAAAGATACTGATATCTTGGCAGCATTTCGAGTAACTCCTCAACCCGGAGTTCCGCCTGAAGAAGCAGGGGCTGCAGTAGCTGCCGAATCTTCTACTGGTACATGGACAACTGTGTGGACTGATGGACTTACCAGTCTTGATCGTTACAAAGGACGATGCTACCACATCGAAGCCGTTGTTGGGGAGGATAATCAATATATTGCTTATGTAGCTTACCCTTTAGACCTTTTTGAAGAAGGTTCTGTTACTAACATGTTTACTTCTATTGTGGGTAATGTATTTGGGTTTAAAGCTTTACGAGCTCTACGTCTGGAGGATTTGCGAATTCCTCCCGCTTATTCCAAAACTTTCCAAGGTCCGCCTCACGGCATCCAAGTTGAGAGAGATAAATTGAACAAGTACGGCCGTCCCCTATTGGGATGTACGATTAAACCAAAATTGGGATTATCCGCGAAAAACTACGGTAGAGCGGTTTATGAATGTCTACGCGGTGGACTTGATTTTACCAAGGATGATGAAAACGTGAACTCACAACCATTTATGCGTTGGAGAGACCGTTTCGTATTTTGTGCCGAAGCAATTTATAAAGCACAGGCCGAAACAGGTGAAATAAAAGGGCATTACTTGAATGCTACTGCAGGTACGTGTGAAGAAATGATCAAAAGGGCTGTGTTTGCCAGAGAATTGGGAGCTCCTATCGTAATGCATGACTACTTAACAGGGGGATTCACTGCAAATACTAGTTTAGCTCATTATTGCCGAGACAACGGTTTACTTCTTCACATCCATCGCGCAATGCATGCAGTTATTGATAGACAGAAGAATCATGGTATGCATTTTCGTGTACTAGCTAAAGCATTACGCATGTCTGGTGGGGATCATATTCACGGTGGTACAGTAGTAGGTAAACTAGAAGGTGAACGTGAGATGACTTTAGGTTTTGTTGATTTATTACGTGATGATTATATTGAAAAAGACCGAAGTCGTGGTATTTTTTTCACTCAAGATTGGGTCTCTATGCCAGGTGTTATCCCTGTAGCTTCCGGGGGTATTCATGTTTGGCATATGCCTGCCCTGACTGAGATCTTTGGGGATGATTCCGTACTACAGTTCGGGGGAGGAACTATAGGACACCCTTGGGGAAATGCACCGGGTGCAGTAGCTAATCGGGTAGCTTTAGAAGCGTGTGTACAAGCTCGTAATGAGGGACGTGATCTTGCTCGTGAAGGTAATGAAATTATCCGTGAAGCTAGCAAATGGAGTCCTGAACTAGCTGCTGCTTGTGAGGTTTGGAAAGCGATCAAATTCGAGTTCGAACCAGTAGATAAGCTAGATGTTAAACCCACATAAGTTTGCGTAATTCAGTAATTCCTGTTTGTTCTCCTAATTGCAATTAAA
>209417470; Anadendrum sp. Chase 9985 plastid partial rbcL gene for ribulose-biphosphate carboxylase
TCAAAGCTGGTGTTAAAGATTACAAATTGACTTATTATACTCCTGACTATGAGACAAAAGATACTGATATCTTGGCAGCATTCCGAGTAACTCCTCAACCCGGAGTTCCGCCTGAAGAAGCAGGGGCTGCAGTAGCTGCCGAATCTTCTACTGGTACATGGACAACTGTGTGGACTGATGGACTTACCAGCCTTGATCGTTACAAAGGACGATGCTACCACATCGAAGCCATTGTTGGGGAGGAAGATCAATATATTGCTTATGTAGCTTACCCTTTAGACCTTTTTGAAGAAGGTTCTGTTACTAACATGTTTACTTCCATTGTGGGTAATGTATTTGGGTTTAAAGCTTTACGAGCTCTACGTCTGGAGGATTTGCGAATTCCTACTTCTTATTCCAAAACTTTCCAAGGCCCGCCTCACGGCATCCAAGTTGAGAGAGATAAATTGAACAAGTATGGTCGTCCCCTATTGGGATGTACGATTAAACCAAAATTGGGATTATCCGCGAAAAACTACGGTAGAGCGGTTTATGAATGTCTCCGCGGTGGACTTGATTTTACCAAGGATGATGAAAACGTGAACTCACAACCATTTATGCGTTGGAGAGACCGTTTCGTATTTTGTGCCGAAGCACCTTTTAAAGCACAGGCCGAAACAGGTGAAATAAAAGGCCATTACTTGAATGCTACTGCAGGTACGTGTGAAGAAATGATCAAAAGGGCTGTGTTTGCCAGAGAATTAGGAGCCCCTATCGTAATGCATGACTACTTAACAGGGGGATTCACTGCAAATACGAGTTTAGCTCATTATTGTCGAGACAACGGTCTACTTCTTCACATCCATCGCGCAATGCATGCAGTTATTGATAGACAGAAGAATCATGGTATGCATTTTCGTGTACTAGCTAAAGCATTACGTATGTCTGGTGGGGATCATGTTCACGCTGGTACAGTAGTAGGTAAACTGGAAGGTGAACGTGAGATGACTTTAGGTTTTGTTGATTTATTACGTGATGATTATATTGAAAAAGACCGAAGTCGTGGTATTTTTTTCACTCAAGATTGGGTCTCTATGCCAGGTGTTCTGCCTGTGGCTTCAGGGGGTATTCATGTTTGGCATATGCCTGCCCTGACTGAGATCTTTGGGGATGATTCCGTACTACAGTTCGGTGGAGGAACTTTAGGACACCCTTGGGGAAATGCACCTGGTGCAGTAGCTAATCGGGTAGCTTTAGAAGCGTGTGTACAAGCTCGTAATGAGGGACGTGATCTTGCTAGTGAAGGTAATGAAATTATCCGTGAAGCTAGCAAATGGAGTCCTGAACTAGCCGCTGCTTGTGAAGTTTGGAAAGAGATCAAATTCGAGTTCAAACCAGTAGATACGCTAGAT
>2734951; Limnobium spongia ribulose-1,5-bisphosphate carboxylase/oxygenase large subunit (rbcL) gene, chloroplast gene encoding chloroplast protein, partial cds
GGTGTTGGATTCAAAGCTGGTGTTAAAGATTACAAATTGACTTACTATACTCCTGAATATGAAACCAAAGATACTGATATCTTGGCAGCATTCCGAGTAACTCCGCAACCTGGAGTTCCACCTGAAGAAGCAGGGGCTGCAGTAGCTGCCGAATCTTCTACTGGTACATGGACAACCGTGTGGACTGATGGACTTACGAGCCTTGATCGTTACAAAGGACGATGCTACCACATCGAGCCTGTTGCTGGGGAGGAAGATCAATATATTGCTTATGTAGCTTATCCTTTGGACCTTTTTGAAGAAGGTTCGGTTACCAACATGTTTACTTCCATTGTGGGTAATGTATTTGGATTCAAAGCTCTACGAGCTCTACGCTTGGAGGATTTGCGAATTCCTCCTGCTTATTCCAAAACCTTCCAAGGTCCACCTCATGGCATTCAAGTTGAGAGAGATAAATTGAACAAATATGGTCGTCCTCTATTGGGATGTACTATTAAACCAAAATTGGGATTATCCGCGAAAAACTACGGTAGAGCAGTTTATGAATGTCTACGTGGTGGACTTGATTTTACCAAAGATGATGAAAACGTGAACTCACAGCCATTTATGCGTTGGAGAGATCGTTTCCTATTTTGTGCCGAAGCTATTTATAAAGCGCAAGCCGAAACAGGTGAAATCAAAGGACATTACTTGAATGCTACTGCGGGTACGTGTGAAGAAATGATCAAAAGGGCCGTATTTGCCAGAGAATTGGGAGTTCCTATCGTAATGCATGACTACTTAACAGGGGGATTCACTGCAAATACTAGCTTGGCTCATTATTGCCGAGACAACGGCTTACTTCTTCACATTCACCGTGCAATGCATGCAGTTATTGATAGACAGAAGAATCATGGTATGCATTTTCGTGTACTAGCTAAAGCCTTACGTATGTCTGGTGGAGATCACATTCACGCTGGTACAGTAGTAGGTAAACTGGAAGGTGAACGTGAGATGACTTTAGGTTTTGTTGATTTACTACGTGATGATTATATTGAAAAAGACCGAAGCCGCGGTATTTTCTTCACTCAAGATTGGGTCTCTATGCCAGGTGTTATACCGGTAGCTTCAGGAGGTATTCATGTTTGGCATATGCCTGCCTTGACCGAGATCTTTGGGGATGATTCCGTACTACAGTTCGGT
>209417492; Pycnospatha arietina plastid partial rbcL gene for ribulose-biphosphate carboxylase
TCCAAGCTGGTGTTAAAGATTACAAATTGACTTATTATACTCCTGACTATGAGACAAAAGATACTGATATCTTGGCAGCATTCCGAGTAACTCCTCAACCTGGAGTTCCGCCTGAAGAAGCAGGGGCTGCAGTAGCTGCCGAATCTTCTACGGGTACATGGACAACTGTGTGGACTGATGGACTTACCAGCCTTGATCGTTACAAAGGACGATGCTACCACATCGAAGCCGTTGTTGGGGAGGAAAATCAATATATTGCTTATGTAGCTTACCCTTTAGACCTTTTTGAAGAAGGTTCTGTTACTAACATGTTTACTTCTATTGTGGGTAATGTATTTGGGTTTAAAGCTTTACGAGCTCTACGTCTGGAGGATTTGCGAATTCCTCCCTCTTATTCCAAAACTTTCCAAGGCCCGCCTCACGGTATCCAAGTTGAAAGAGATAAATTGAACAAGTATGGTCGTCCCCTATTGGGATGTACGATTAAGCCAAAATTGGGATTATCCGCGAAAAACTACGGTAGAGCGGTTTATGAATGTCTCCGCGGTGGACTTGATTTTACCAAAGATGATGAAAACGTGAACTCACAACCATTTATGCGTTGGAGAGACCGTTTCTTATTTTGTGCCGAAGCAATTTATAAAGCACAGGCCGAAACTGGTGAAATAAAAGGGCATTACTTGAATGCTACTGCAGGTACGTGTGAAGAAATGATCAAAAGGGCTGTGTTTGCCAGAGAATTAGGAGCCCCTATCGTAATGCACGACTACTTAACAGGGGGATTCACTGCAAATACTAGTTTAGCTCATTATTGCCGAGACAACGGTCTACTTCTTCACATCCATCGCGCAATGCATGCAGTTATTGATAGACAGAAGAATCATGGTATGCATTTTCGTGTACTAGCTAAAGCATTACGTATGTCTGGTGGGGATCATATTCACGCTGGTACAGTAGTAGGTAAACTGGAAGGTGAACGTGAGATGACTTTAGGTTTTGTTGATTTATTACGTGATGATTTTATTGAAAAAGACCGAAGTCGTGGTATTTTTTTCACTCAAGATTGGGTCTCTATGCCAGGTGTTTTGCCTGTAGCTTCAGGGGGTATTCATGTTTGGCATATGCCTGCCCTGACTGAGATCTTTGGGGATGATTCCGTACTACAGTTCGGTGGAGGAACTTTAGGACACCCTTGGGGAAATGCACCTGGTGCAGTAGCTAATCGGGTAGCTTTAGAAGCGTGTGTAAAAGCTCGTAATGAGGGACGTGATCTTGCTCGTGAAGGTAATGAAATTATCCGTGAAGCTAGCAACTGGAGTCCTGAACTAGCCGCTGCTTGTGAGGTTTGGAAAGCGATCAAATTCGAATTCGAACCAGTAGATAAGCTAGAT
>209417522; Mangonia tweedieana plastid partial rbcL gene for ribulose-biphosphate carboxylase
TCAAAGCTGGTGTTAAAGATTACAAATTGACTTATTATACTCCTGACTATGAGACAAAAGATACTGATATCTTGGCAGCATTCCGAGTAACTCCTCAACCCGGAGTTCCGCCTGAAGAAGCAGGGGCAGCAGTAGCTGCCGAATCTTCTACTGGTACATGGACAACTGTGTGGACTGATGGACTTACCAGTCTTGATCGTTACAAAGGACGATGCTACCACATCGAAACCGTTGTTGGGGAGGAAAATCAATTTATTGCTTATGTAGCTTACCCTTTAGACCTTTTTGAAGAAGGTTCTGTTACTAACATGTTTACTTCAATTGTGGGTAACGTATTTGGGTTTAAAGCTTTACGAGCTCTACGTCTGGAGGATTTGCGAATTCCTACCTCTTATTCCAAAACTTTCCAAGGCCCGCCTCACGGCATCCAAGTTGAGAGAGATAAATTGAACAAGTATGGTCGTCCCCTATTGGGATGTACGATTAAACCAAAATTGGGATTATCCGCGAAAAACTACGGTAGGGCGGTTTATGAATGTCTCCGTGGTGGACTTGATTTTACCAAGGATGATGAAAACGTGAACTCACAACCATTTATGCGTTGGAGAGACCGTTTCCTATTTTGTGCCGAAGCCATTTTTAAAGCACAAGCCGAAACAGGTGAAATAAAAGGGCATTACTTGAATGCTACTGCAGGTACGTGTGAAGAAATGATGAAAAGGGCTGTGTTTGCCAGAGAATTGGGAACCCCTATCGTAATGCATGACTACTTAACAGGGGGATTCACTGCAAATACTAGTTTAGCTCATTATTGCCGAGACAACGGTCTACTCCTTCACATCCACCGCGCAATGCATGCAGTTATTGATAGACAGAAAAATCATGGTATGCATTTTCGTGTACTAGCTAAAGCATTACGTATGTCTGGTGGGGATCATATTCACGCTGGTACAGTAGTAGGTAAACTGGAAGGTGAACGTGAAATAACTTTAGGTTTTGTTGATTTATTACGTGATGATTATATTGAAAAAGACCGAAGTCGTGGTATTTATTTCACTCAAGATTGGGTCTCTATGCCAGGTGTTCTGCCTGTAGCTTCAGGGGGTATTCATGTTTGGCATATGCCTGCTCTGACTGAGATCTTTGGGGATGATTCCGTACTACAGTTCGGCGGAGGAACTTTAGGACACCCTTGGGGAAATGCACCTGGTGCAGTAGCTAACCGGGTAGCTTCAGAAGCGTGTGTACAAGCTCGTAATGAGGGACGTGATCTTGCTCGTGAAGGTAATGAAATTATCCGTGAAGCTAGTAAATGGAGTCCTGAACTAGCAGCTGCTTGTGAGGTTTGGAAAGCGATCAAATTCGAATTCGAACCAGTAGATACGCTAGAT
>373882221; Remusatia yunnanensis voucher R. Li 11 ribulose-1,5-bisphosphate carboxylase/oxygenase large subunit (rbcL) gene, partial cds; chloroplast
GACTATGAGACAAAAGATACTGATATCTTGGCAGCATTCCGAGTAACTCCTCAACCCGGAGTTCCGCCTGAAGAAGCAGGGGCTGCAGTAGCTGCCGAATCTTCTACTGGTACATGGACAACTGTGTGGACTGATGGACTTACCAGTCTTGATCGTTACAAAGGACGATGCTACCACATCGAAGCCGTTCCTGGGGAGGAAAATCAATATATTGCTTATGTAGCTTACCCTTTAGACCTTTTTGAAGAAGGTTCTGTTACCAACATGTTTACTTCTATTGTAGGTAATGTTTTTGGGTTTAAAGCTTTACGAGCTCTACGTCTAGAGGATTTGCGAATTCCTCCCGCTTATTCCAAAACTTTCCAAGGCCCGCCTCACGGTATCCAAGTTGAAAGAGATAAATTGAACAAGTATGGTCGTCCCCTATTGGGATGTACGATTAAACCAAAATTGGGATTATCCGCGAAAAACTACGGTAGAGCGGTTTATGAATGTCTCCGCGGTGGACTTGATTTTACCAAGGATGATGAAAACGTGAACTCACAACCATTTATGCGTTGGAGAGACCGTTTCTTGTTTTGTGCCGAAGCACTTTTTAAAGCACAGTCCGAAACAGGTGAAATAAAAGGGCATTACTTGAATGCTACTGCAGGTACGTGTGAAGAAATGATCAAAAGGGCTGTGTTTGCCAGAGAATTGGGAACCCCTATCGTAATGCATGACTACTTAACAGGGGGATTCACTGCAAATACTAGTTTAGCTCATTATTGCCGAGACAATGGTCTACTTCTTCACATCCACCGCGCAATGCATGCAGTTATTGATAGACAGAAGAATCATGGTATGCATTTTCGTGTACTAGCTAAAGCATTACGTATGTCTGGTGGGGATCATATTCACGGTGGTACAGTAGTAGGTAAACTGGAAGGTGAACGTGAGATGACTTTAGGTTTTGTTGATTTATTACGTGATGATTATATTGAAAAAGACCGAAGTCGTGGTATTTTCTTCACTCAAGATTGGGTCTCTATGCCAGGTGTTATCCCTGTAGCTTCAGGGGGTATTCATGTTTGGCATATGCCTGCCCTGACTGAGATCTTTGGGGATGATTCCGTACTACAGTTCGGTGGAGGAACTTTAGGACACCCTTGGGGAAATGCACCTGGTGCAGTAGCAAATCGGGTAGCTTTAGAAGCGTGTGTACAAGCTCGTAATGAGGGA
>209417490; Cyrtosperma macrotum plastid partial rbcL gene for ribulose-biphosphate carboxylase
TCCAAGCTGGTGTTAAAGATTACAAATTGACTTATTATACTCCTGACTATGAGACAAAAGATACTGATATCTTGGCAGCATTCCGAGTAACTCCTCAACCTGGAGTTCCGCCTGAAGAAGCAGGGGCTGCAGTAGCTGCCGAATCTTCTACGGGTACATGGACAACTGTGTGGACTGATGGACTTACCAGCCTTGATCGTTACAAAGGACGATGCTACCACATCGAAGCCGTTGTTGGGGAGGAAAATCAATATATTGCTTATGTAGCTTACCCTTTAGACCTTTTTGAAGAAGGTTCTGTTACTAACATGTTTACTTCTATTGTGGGTAATGTATTTGGGTTTAAAGCTTTACGAGCTCTACGTCTGGAGGATTTGCGAATTCCTTCCTCTTATTCCAAAACTTTCCAAGGCCCGCCTCACGGTATCCAAGTTGAAAGAGATAAATTGAACAAGTATGGTCGTCCCCTATTGGGATGTACGATTAAACCAAAATTGGGATTATCCGCGAAAAACTACGGTAGAGCGGTTTATGAATGTCTCCGCGGTGGACTTGATTTTACCAAGGATGATGAAAACGTGAACTCACAACCATTTATGCGTTGGAGAGACCGTTTCGTATTTTGTGCCGAAGCAATTTATAAAGCACAGGCCGAAACTGGTGAAATAAAAGGGCATTACTTGAATGCTACTGCAGGTACGTGTGAAGAAATGATCAAAAGGGCTGTGTTTGCCAGAGAATTAGGAGCCCCTATCGTAATGCACGACTATTTAACAGGGGGATTCACTGCAAATACTAGTTTAGCTCATTATTGCCGAGACAACGGTCTACTTCTTCACATCCATCGCGCAATGCATGCAGTTATTGATAGACAGAAGAATCATGGTATGCATTTTCGTGTACTAGCTAAAGCATTACGTATGTCTGGTGGGGATCATGTTCACGCTGGTACAGTAGTAGGTAAACTGGAAGGTGAACGTGAGATGACTTTAGGTTTTGTTGATTTATTACGTGATGATTTTATTGAAAAAGACCGAAGTCGTGGTATTTTTTTCACTCAAGATTGGGTCTCTATGCCAGGTGTTATACCTGTAGCTTCAGGGGGTATTCATGTTTGGCATATGCCTGCCCTGACTGAGATCTTTGGGGATGATTCCGTACTACAGTTCGGTGGAGGAACTTTAGGACACCCTTGGGGAAATGCACCTGGTGCAGTAGCTAATCGGGTAGCTTTAGAAGCGTGTGTAAAAGCTCGTAATGAGGGACGTGATCTTGCTCGTGAAGGTAATGAAATTATCCGTGAAGCTAGAAACTGGAGTCCTGAACTAGCCGCTGCTTGTGAGGTTTGGAAAGCGATCAAATTCGAATTCGAACCAGTAGATAAGCTAGAT
>379031014; Zannichellia palustris isolate NMW2067 ribulose-1,5-bisphosphate carboxylase/oxygenase large subunit (rbcL) gene, partial cds; chloroplast
AAGTGCTGGATTTAAAGCTGGTGTTAAAGATTACAAATTGACTTATTATACTCCTGAATATGAAACCAAGGATACTGATATCTTGGCAGCATTCCGAGTAACTCCTCAACCTGGAGTTCCACCTGAGGAAGCAGGGGCTGCAGTAGCTGCCGAATCCTCTACTGGTACATGGACAACTGTGTGGACTGATGGGCTTACTAGCTTGGATCGTTACAAAGGGCGATGCTACCACATCGAGCCTGTTGCTGGTACTGAAAATCAATTTATTGCCTATATAGCTTATCCTTTAGACCTTTTTGAAGAAGGTTCTGTTACTAACATGTTTACTTCGATTGTGGGTAATGTATTTGGGTTCAAAGCTCTTTCAGCTCTACGTTTGGAAGATCTACGAATTCCTCCTGCTTATTCTAAAACTTTCCAAGGCCCACCTCACGGAATCCAGGTTGAGAGAGATAAATTGAATAAGTATGGTCGTCCTCTATTGGGATGTACTATTAAACCAAAATTGGGATTATCCGCGAAAAACTACGGTAGAGCTGTTT
>373882177; Ariopsis peltata voucher Yang s.n. ribulose-1,5-bisphosphate carboxylase/oxygenase large subunit (rbcL) gene, partial cds; chloroplast
GACTATGAGACAAAAGATACTGATATCTTGGCAGCATTCCGAGTAACTCCTCAACCCGGAGTTCCGCCTGAAGAAGCAGGGGCTGCAGTAGCTGCCGAATCTTCTACTGGTACATGGACAACTGTGTGGACTGATGGACTTACCAGTCTTGATCGTTACAAAGGACGATGCTACCACATCGAAGCCGTTCCTGGGGAGGAAAATCAATATATTGCTTATGTAGCTTACCCTTTAGACCTTTTTGAAGAAGGTTCTGTTACCAACATGTTTACTTCTATTGTAGGTAATGTTTTTGGGTTTAAAGCTTTACGAGCTCTACGTCTAGAGGATTTGCGAATTCCTCCCGCTTATTCCAAAACTTTCCAAGGCCCGCCTCACGGTATCCAAGTTGAAAGAGATAAATTGAACAAGTATGGCCGTCCCCTATTGGGATGTACGATTAAACCAAAATTGGGATTATCCGCGAAAAACTACGGTAGAGCGGTTTATGAATGTCTCCGCGGTGGACTTGATTTTACCAAGGATGATGAAAACGTGAACTCACAACCATTTATGCGTTGGAGAGACCGTTTCTTGTTTTGTGCCGAAGCAATTTATAAAGCACAGGCCGAAACAGGTGAAATAAAAGGGCATTACTTGAATGCTACTGCAGGTACGTGTGAAGAAATGGTAAAAAGGGCTGTGTTTGCCAGAGAATTGGGAGCCCCTATCGTAATGCATGACTATTTAACAGGGGGATTCACTGCAAATACTAGTTTAGCTCATTATTGCCGAGACAATGGTCTACTTCTTCACATCCACCGCGCAATGCATGCAGTTATTGATAGACAGAAGAATCATGGTATGCATTTTCGTGTACTAGCTAAAGCATTACGTATGTCTGGTGGGGATCATATTCACGGCGGTACAGTAGTAGGTAAACTAGAAGGTGAACGTGAGATGACTTTAGGTTTTGTTGATTTATTACGTGATGATTATATTGAAAAAGACCGAAGTCGTGGTATTTTCTTCACTCAAGATTGGGTCTCTATGCCAGGTGTTATCCCTGTAGCTTCGGGGGGTATTCATGTTTGGCATATGCCTGCCCTGACTGAGATCTTTGGGGATGATTCCGTACTACAGTTCGGTGGAGGAACTTTAGGACACCCTTGGGGAAATGCACCTGGTGCAGTAGCAAATCGGGTAGCTTTAGAAGCGTGTGTACAAGCTCGTAATGAGGGA
>17232997; Wolffia microscopica ribulose-1,5-biphosphate carboxylase (rbcL) gene, partial cds; chloroplast gene for chloroplast product
AAGTGCTGGATTCAAAGCTGGGGTTAGAGATTACAAATTGACTTATTATACTCCTGAGTATGAGACAAAAGATACTGATATCTTGGCAGCTTTCCGAGTAACTCCTCAACCTGGAGTTCCACCTGAAGAAGCAGGGGCTGCAGTAGCTGCGGAATCTTCTACTGGTACATGGACAACTGTTTGGACTGACGGGCTTACCAGTCTTGATCGTTACAAAGGACGATGCTACCATATCGAACCTGTTGCTGGAGAGGAAAATCAATATATTGCTTATGTAGCTTACCCATTAGACCTTTTTGAAGAAGGTTCTGTTACTAACATGTTTACTTCCATTGTAGGTAACGTATTTGGGTTTAAAGCTTTACGAGCGCTACGTCTGGAAGACTTGAGAATTCCTCCTGCTTATTCCAAAACTTTCCAAGGCCCACCTCACGGGATCCAAGTTGAAAGAGATAAATTGAACAAGTATGGTCGTCCTCTACTAGGATGTACCATCAAACCAAAATTGGGATTATCTGCGAAAAACTACGGTAGAGCGGTTTATGAATGTCTACGTGGTGGACTTGATTTTACCAAGGATGATGAAAACGTAAACTCACAACCATTCATGCGTTGGAGAGACCGTTTCTTATTCTGTGCTGAAGCAATTTATAAAGCACAAGCTGAAACAGGTGAAATTAAAGGGCATTACCTAAATGCTACCGCAGGTACTTGTGAAGAAATGATCAAAAGAGCTGTGTTTGCTAGAGAATTGGGAGTTCCTATTGTTATGCATGACTACTTAACAGGTGGATTCACTGCAAATACTACTTTAGCACATTATTGCCGTGACAACGGTCTACTTCTTCACATTCACCGTGCAATGCATGCGGTTATTGATAGACAGAAAAACCATGGTATGCATTTCCGTGTACTAGCTAAAGCATTACGTATGTCTGGTGGTGACCATATTCACTCTGGTACCGTAGTAGGTAAGCTTGAAGGTGAGCGTGAAATGACTCTAGGTTTTGTTGATTTATTACGTGATGATTTCATTGAAAAAGACAGAAGTCGTGGTATTTTCTTCACTCAAGATTGGGTATCTATGCCGGGTGTTATCCCTGTAGCTTCAGGTGGTATTCACGTTTGGCATATGCCTGCACTGACTGAGATCTTTGGAGATGATTCCGTACTACAGTTTGGTGGCGGAACTCTAGGACACCCTTGGGGTAATGCACCAGGTGCAGTAGCTAACCGTGTAGCTTTAGAAGCGTGTGTACAAGCTCGTAATGAGGGACGTGACCTTGCTCGTGAAGGTAATGAAATTATCCGTGAAGCTTGCAAATGGAGTCCTGAATTAGC
>365824077; Amphibolis griffithii ribulose-1,5-bisphosphate carboxylase/oxygenase large subunit (rbcL) gene, partial cds; plastid
GTTGGATTCAAAGCTGGTGTTAAAGATTACAAATTGACTTATTATACTCCTGAATATGAAACCAAAGATACTGATATCTTGGCAGCATTCCGAGTAACTCCTCAACCTGGGGTTCCACCTGAAGAAGCAGGGGCCGCAGTAGCTGCCGAATCTTCTACTGGTACATGGACAACTGTGTGGACTGATGGACTTACTAGTTTGGATCGTTACAAAGGACGATGCTACCACATCGAGCCTGTTGTTGGGGAAGAAGATCAATATATTGCTTATGTAGCCTATCCTTTAGACCTTTTTGAAGAAGGTTCCGTTACCAACATGTTTACTTCCATTGTAGGTAATGTATTTGGGTTCAAAGCTCTACGAGCTCTACGTCTGGAAGATCTGCGAATTCCTCCTGCTTATTCCAAAACTTTCCAAGGTCCACCCCACGGAATACAGGTTGAGAGAGATAAATTGAACAAGTATGGTCGTCCCCTATTGGGATGTACTATTAAACCAAAATTGGGATTATCTGCGAAAAACTACGGTAGAGCGGTTTATGAATGTCTGCGCGGTGGACTTGATTTTACCAAAGATGATGAGAACGTGAACTCACAACCATTTATGCGTTGGAGAGATCGTTTCTTATTTTGTGCCGAATCTATTTATAAATCGCAAGCCGAAACAGGTGAAATCAAAGGACATTACTTGAATGCTACTGCGGGTACGTGTGAAGAAATGATAAAAAGGGCTGTATTTGCAAGGGAATTGGGAGTCCCTATCGTAATGCATGACTACATAACAGGGGGATTCACAGCAAATACTAGCTTGGCTTATTATTGCCGGGACAATGGCTTACTTCTTCATATTCACCGCGCAATGCATGCAGTTATTGATAGACAGAAGAATCATGGTATGCATTTTCGTGTACTAGCTAAAGCATTACGTATGTCTGGTGGAGATCATGTTCACGCAGGTACAGTAGTGGGAAAACTAGAGGGTGAACGTGAGATGACTTTGGGTTTTGTTGATTTATTACGCGATGATTATATTGAAAAAGACCGAAGCCGCGGTATTTTTTTCACTCAAGATTGGGTCTCTATGCCGGGTGTTTTGCCAGTGGCTTCAGGGGGTATTCATGTTTGGCATATGCCTGCCCTAACCGAGATCTTTGGAGATGATTCTGTACTACAGTTT
>209417616; Eminium spiculatum plastid partial rbcL gene for ribulose-biphosphate carboxylase
TCAAAGCTGGTGTTAAAGATTACAAATTGACTTATTATACTCCTGACTATGAGACAAAAGATACTGATATCTTGGCAGCATTCCGAGTAACTCCTCAACCCGGAGTTCCGCCTGAAGAAGCAGGGGCTGCAGTAGCTGCCGAATCTTCTACTGGTACATGGACAACTGTGTGGACTGATGGACTTACCAGTCTTGATCGTTACAAAGGACGATGCTACCACATCGAAGCCGTTCCTGGGGAGGAAAGTCAATTTATTGCTTATGTAGCTTACCCTTTAGACCTTTTTGAAGAAGGTTCTGTTACCAACATGTTTACTTCTATTGTAGGTAATGTTTTTGGGTTTAAAGCTTTACGAGCTCTACGTCTAGAGGATTTGCGAATTCCTCCTGCTTATTCCAAAACTTTCCAAGGCCCGCCTCACGGTATCCAAGTTGAAAGAGATAAATTGAACAAGTATGGTCGTCCCCTATTGGGATGTACGATTAAACCAAAATTGGGATTATCCGCGAAAAACTATGGTAGAGCGGTTTATGAATGTCTCCGCGGTGGGCTTGATTTTACCAAGGATGATGAAAACGTGAACTCACAACCATTTATGCGTTGGAGAGACCGTTTCTTGTTTTGTGCCGAAGCAATTTATAAAGCACAGGCCGAAACGGGTGAAATAAAAGGGCATTACTTGAATGCTACTGCAGGTACGTGTGAAGAAATGATCAAAAGGGCTGTGTTTGCCAGAGAATTGGGAGTCCCTATCGTAATGCATGACTACTTAACAGGGGGATTCACTGCAAATACTAGTTTAGCTCATTATTGCCGAGACAATGGTCTACTTCTTCACATCCACCGCGCAATGCATGCAGTTATTGATAGACAGAAGAATCATGGTATGCATTTTCGTGTACTAGCTAAAGCATTACGTATGTCTGGTGGGGATCATATTCACGCTGGTACAGTAGTAGGTAAACTGGAAGGTGAACGTGAGATGACTTTAGGTTTTGTTGATTTATTACGTGATGATTATATTGAAAAAGACCGAAGTCGTGGTATTTTCTTCACTCAAGATTGGGTCTCTATGCCAGGTGTTATCCCTGTAGCTTCAGGGGGTATTCATGTTTGGCATATGCCTGCCCTGACTGAGATCTTTGGGGATGATTCCGTACTACAGTTCGGCGGAGGAACTTTAGGACACCCTTGGGGAAATGCACCTGGTGCAGTAGCAAATCGGGTAGCTTTAGAAGCGTGTGTACAAGCTCGTAATGAGGGACGTGATCTTGCTCGTGAAGGTAATGAAATTATCCGTGAAGCTAGCAAATGGAGTCCTGAACTAGCTGCTGCTTGTGAGATTTGGAAAGCGATCAAATTCGAATTCGAACCAGTGGATAAGCTAGAT
>209417582; Zomicarpella amazonica plastid partial rbcL gene for ribulose-biphosphate carboxylase
TCAAAGCTGGTGTTAAAGATTACAAATTGACTTATTATACTCCTGACTATGAGACAAAAGATACTGATATCTTGGCAGCATTCCGAGTAACTCCTCAACCCGGCGTTCCGCCTGAAGAAGCAGGGGCTGCAGTAGCTGCCGAATCTTCTACTGGTACATGGACAACTGTGTGGACTGATGGACTTACCAGTCTTGATCGTTACAAAGGACGATGCTACCACATCGAAGCCGTTGTTGGGGAGGAAAATCAATATATTGCTTATGTAGCTTACCCTTTAGACCTTTTTGAAGAAGGTTCTGTTACTAACATGTTTACTTCTATTGTAGGTAATGTATTTGGGTTTAAAGCTTTACGAGCTCTACGTCTGGAGGATTTGCGAATTCCTACCTCTTATTCCAAAACTTTCCAAGGCCCGCCTCACGGTATCCAAGTTGAAAGAGATAAATTGAACAAGTACGGTCGTCCCCTATTGGGATGTACGATTAAACCAAAATTGGGATTATCCGCGAAAAACTACGGTAGAGCGGTTTATGAATGTCTTCGCGGTGGACTTGATTTTACCAAGGATGATGAAAACGTGAACTCACAACCATTTATGCGTTGGAGAGACCGTTTCTTATTCTGTGCCGAAGCAATTTATAAAGCACAGGCCGAAACAGGTGAAATTAAAGGGCATTACTTGAATGCTACTGCAGGTACGTGTGAAGAAATGATCAAAAGGGCTGTGTTTGCCAGAGAATTGGGAGCCCCTATCGTAATGCATGACTACTTAACAGGGGGATTCACTGCAAATACTAGTTTAGCTCATTATTGCCGAGACAATGGTCTACTTCTTCACATCCACCGCGCAATGCATGCAGTTATTGATAGACAGAAGAATCATGGTATGCATTTCCGTGTACTAGCTAAAGCATTACGTATGTCTGGTGGGGATCATATTCACGCTGGTACAGTAGTAGGTAAACTGGAAGGTGAACGTGATATTACTTTAGGTTTTGTTGATTTATTACGTGATGATTTTATTGAAAAAGACCGAAGTCGTGGTATTTATTTCACTCAAGATTGGGTCTCTATGCCAGGTGTTATACCTGTAGCTTCAGGGGGTATTCATGTTTGGCATATGCCTGCCCTGACCGAGATCTTTGGGGATGATTCCGTACTACAGTTCGGCGGAGGAACTTTAGGACACCCTTGGGGAAATGCACCTGGTGCAGTAGCAAATCGGGTAGCTTTAGAAGCGTGTGTACAAGCTCGTAATGAGGGACGTGATCTTGCTCGTGAAGGTAATGAAATTATCCGTGAAGCTAGCAAATGGAGTCCTGAACTAGCTGCTGCTTGTGAGGTTTGGAAAGCGATCAAATTCGAATTCGAAGCAGTAGATAAGCTAGAT
>7240300; Lasia spinosa ribulose 1,5-bisphosphate carboxylase large subunit (rbcL) gene, partial cds; chloroplast gene for chloroplast product
GTGTTGGATTCAAAGCTGGTGTTAAAGATTACAAATTGACTTATTATACTCCTGACTATGAGACAAAAGATACTGATATCTTGGCAGCATTCCGAGTAACTCCTCAACCCGGAGTTCCACCTGAAGAAGCAGGGGCTGCAGTAGCTGCCGAATCTTCTACGGGTACATGGACAACTGTGTGGACTGATGGACTTACCAGCCTTGATCGTTACAAAGGACGATGCTACCACATCGAAGCCGTTGTTGGGGAGGAAAATCAATATATTGCTTATGTAGCTTACCCTTTAGACCTTTTTGAAGAAGGTTCTGTTACTAACATGTTTACTTCTATTGTGGGTAATGTATTTGGGTTTAAAGCTTTACGAGCTCTACGTCTGGAGGATTTGCGAATTCCTACCTCTTATTCCAAAACTTTCCAAGGCCCGCCTCACGGTATCCAAGTTGAAAGAGATAAATTGAACAAGTATGGTCGTCCCCTATTGGGATGTACGATTAAACCAAAATTGGGATTATCCGCGAAAAACTACGGTAGAGCGGTTTATGAATGTCTCCGCGGCGGACTTGATTTTACCAAGGATGATGAAAACGTGAACTCACAACCATTTATGCGTTGGAGAGACCGTTTCGTATTTTGTGCCGAAGCACTTTATAAAGCACAGGCCGAAACTGGTGAAATAAAAGGGCATTACTTGAATGCTACTGCGGGTACGTGTGAAGAAATGATCAAAAGGGCTGTGTTTGCCAGAGAATTAGGAGCCCCTATCGTAATGCACGACTACTTAACAGGGGGATTCACTGCAAATACTAGTTTAGCTCATTATTGCCGAGACAACGGTCTACTTCTTCACATTCATCGCGCAATGCATGCAGTTATTGATAGACAGAAGAATCATGGTATGCATTTCCGTGTACTAGCTAAAGCATTACGTATGTCTGGTGGGGATCATATTCACGCTGGTACAGTAGTAGGTAAACTGGAAGGTGAACGTGAGATGACTTTAGGTTTTGTTGATTTATTACGTGATGATTTTATTGAAAAAGACCGAAGTCGTGGTATTTTTTTCACTCAAGATTGGGTCTCTATGCCAGGTGTTCTGCCTGTAGCTTCAGGGGGTATTCATGTTTGGCATATGCCTGCCCTGACTGAGATCTTTGGGGATGATTCTGTACTACAGTTCGGTGGAGGAACTTTAGGACACCCTTGGGGRARTGCACCTNNNNNNGTAGCTAATCGGGTAGCTTTAGAAGCGTGTGTAAAANCTCGTAATGAGGGACGTGATCTTGCTCGTGAAGGTAATGAAATTATCCGTGAAGCTAGCAACTGGAG
>37194760; Amborella trichopoda ribulose 1,5-bisphosphate carboxylase large subunit (rbcL) gene, partial cds; chloroplast gene for chloroplast product
GCGCTGGATTCAAAGCCGGTGTTAAAGATTACAGATTGACTTATTATACTCCTGACTATGAAACCCTAGCTACTGATATCTTGGCAGCATTCCGAGTAACTCCTCAACCTGGAGTTCCACCTGAGGAAGCAGGAGCTGCAGTAGCTGCCGAATCTTCCACTGGTACATGGACAACTGTGTGGACCGATGGACTTACCAGCCTTGATCGTTACAAAGGTCGATGCTACCACATCGAACCCGTTGCTGGGGAACAAAATCAATATATTGCTTATGTAGCTTATCCTTTGGACCTTTTTGAGGAAGGTTCTGTTACTAACATGTTTACTTCCATCGTAGGTAATGTATTTGGGTTCAAAGCCCTACGAGCTCTACGTCTAGAGGATCTGCGAATTCCTCCTGCTTATTCCAAAAGTTTCCAAGGCCCACCTCATGGCATCCAAGTCGAGAGAGATAAATTGAACAAGTATGGTCGTCCCCTATTAGGATGTACTATTAAACCAAAATTGGGGTTATCTGCCAAAAACTACGGTAGAGCGGTTTATGAATGTCTCCGTGGTGGGCTTGATTTTACCAAGGATGATGAGAATGTGAACTCCCAACCATTTATGCGTTGGAGGGACCGTTTCTTATTTTGTGCCGAAGCTCTTTATAAAGCACAGGCAGAAACAGGTGAAATCAAAGGACATTACTTGAATGCTACTGCAGGTACATGCGAAGAAATGATGAAAAGGGCCGTATTTGCCAGAGAATTGGGAGTTCCTATCGTAATGCATGACTACTTAACAGGAGGATTCACTGCAAATACTAGTTTGGCCCATTATTGCCGAGACAATGGCCTACTTCTTCACATTCATCGCGCAATGCATGCAGTTATTGATAGACAAAGGAATCATGGTATACACTTTCGTGTACTAGCTAAAGCATTGCGTATGTCTGGTGGGGATCATATTCACGCTGGTACCGTAGTAGGTAAACTGGAAGGGGAACGGGATGTCACTTTGGGTTTTGTTGATCTACTACGTGATGATTTTATTGAAAAAGACCGAAGTCGCGGTATTTATTTCACTCAAGATTGGGTATCTATGCCAGGTGTTCTGCCCGTGGCTTCAGGTGGTATTCACGTTTGGCATATGCCTGCCCTGACCGAGATCTTTGGGGATGATTCCGTATTACAGTTCGGCGGAGGAACTCTGGGACACCCTTGGGGAAATGCACCCGGTGCAGTAGCTAATCGGGTGGCTTTAGAAGCGTGCGTACAAGCTCGTAATGAGGGACGTGATCTTGCTCGTGAAGGTAATGAAGTTATCCGTGAAGCTAGCAGGTGGAGCCCAGAACTAGCTGCTGCTTGTGAGGTATGGAAGGAGATCAAATTCGAATTCGAAGCAATGGATGTCTTGTAA
>12005030; Andreaea rothii ribulose 1,5-bisphosphate carboxylase/oxygenase large subunit (rbcL) gene, partial cds; chloroplast gene for chloroplast product
AGACTAACTTATTACACTCCAGATTATGAGACCAAAGATACCGATATTTTGGCAGCATTTCGAATGACTCCTCAACCTGGAGTACCACCTGAAGAAGCGGGAGCTGCAGTAGCTGCAGAATCTTCTACTGGTACATGGACAACTGTTTGGACTGATGGACTTACTAGCCTTGATCGTTATAAAGGTCGATGTTATGACATCGAACCTGTTGCTGGAGAAGAAAATCAATATATTGCTTATGTTGCTTATCCATTAGATTTATTTGAAGAAGGTTCTGTTACCAACTTATTTACTTCTATTGTAGGTAATGTTTTTGGATTTAAGGCTTTACGAGCTTTACGTCTAGAAGATTTACGAATTCCTCCAGCTTATTCCAAAACTTTCCAAGGCCCACCTCATGGTATCCAAGTTGAAAGAGATAAATTAAACAAATATGGTCGTCCTTTATTAGGATGTACTATTAAACCAAAATTAGGTTTATCTGCTAAAAATTATGGTAGAGCAGTATACGAATGTCTTCGTGGTGGACTCGATTTTACTAAAGACGATGAAAATGTAAATTCTCAACCTTTTATGCGTTGGAGAGATCGTTTCTTATTCGTAGCGGAAGCTATTTATAAATCTCAATCTGAAACAGGTGAAATCAAAGGGCATTATTTAAATGCTACTGCAGGTACATGGGAAGAAATGCTAAAAAGAGCACAATTTGCTAGAGAATTAGGTGTTCCTATTGTTATGCATGACTATTTGACAGGTGGTTTTACTGCAAATACTAGTTTGGCTCATTATTGCCGAGATAATGGTCTACTTCTTCACATTCACCGCGCAATGCATGCAGTTATTGACCGACAAAAAAATCATGGTATGCATTTCCGTGTATTAGCTAAAGCATTACGTCTATCTGGTGGAGATCATATTCACGCTGGTACTGTAGTAGGTAAACTTGAAGGAGAACGTCAAGTAACTCTAGGATTCGTTGATCTACTTCGTGATGACTATATTGAAAAAGACCGAAGTCGTGGTATTTATTTCACTCAAGACTGGGTTTCTTTACCAGGTGTTTTACCTGTAGCTTCTGGTGGTATTCACGTTTGGCATATGCCTGCTTTAACCGAAATTTTTGGAGACGATTCTGTATTGCAATTTGGTGGAGGAACTTTAGGACATCCTTGGGGGAATGCACCTGGTGCAGTTGCTAATAGAGTTGCTTTAGAAGCTTGTGTACAAGCTCGTAATGAAGGACGTGACCTTGCTCGTGAAGGTAATGAAATTGTTCGTGAAGCANCTAAGTGGAGTCCTGAATTA
>321373530; Andreaeobryum macrosporum ribulose 1,5-bisphosphate carboxylase/oxygenase (rbcL) gene, partial cds; chloroplast
CTTATTACACCCCAGATTATAAGACCAAAGATACTGATATTTTGGCAGCATTTCGAATGACTCCTCAACCTGGAGTACCATCTGAGGAAGCAGGAGCTGCAGTAGCTGCAGAATCTTCCACTGGTACATGGACAACTGTTTGGACTGATGGACTTACTAGTCTTGATCGCTATAAAGGTCGATGCTACGATATTGAACCTGTTGCTGGAGAAGAAAATCAATATATTGCTTATGTTGCTTATCCATTAGATTTATTTGAAGAAGGTTCTGTTACCAACTTATTTACTTCTATTGTAGGTAATGTCTTTGGATTTAAAGCTTTACGAGCTTTACGTTTAGAAGATTTACGAATTCCTCCAGCTTATTCTAAAACTTTTCAAGGCCCACCTCATGGTATTCAAGTTGAAAGAGATAAATTGAACAAATACGGTCGTCCTTTATTAGGATGTACAATTAAACCAAAATTAGGTTTATCTGCTAAAAACTATGGTAGAGCTGTATATGAATGTCTTCGTGGTGGACTTGATTTTACTAAAGATGATGAAAATGTAAATTCTCAACCTTTCATGCGTTGGAGAGATCGTTTCTTATTTGTAGCAGAAGCTCTTTATAAATCTCAAGCTGAAACAGGTGAAATAAAAGGGCATTATTTAAATGCTACTGCAGGTACATGTGAAGAAATGCTTAAAAGAGCAGCATTTGCTAGAGAATTAGGCGCTCCTATTGTTATGCACGACTATTTGACAGGTGGTTTTACTGCAAATACTAGTTTGGCTTATTATTGCCGAGATAATGGTCTACTTCTTCACATTCACCGTGCAATGCATGCAGTTATTGACCGACAAAAAAATCATGGTATGCATTTCCGTGTATTGGCTAAAGCATTACGTTTATCTGGTGGAGATCATATTCACGCTGGTACTGTAGTAGGTAAACTTGAAGGAGAACGTCAAGTAACTTTAGGGTTTGTTGATCTACTTCGTGATGATTACATCGAGAAAGATCGAAGTCGTGGTATTTATTTTACTCAAGACTGGGTTTCTTTACCAGGTGTTTTACCTGTAGCTTCAGGCGGTATTCATGTTTGGCATATGCCTGCTTTAACTGAAATTTTTGGAGACGATTCCGTATTGCAATTTGGTGGAGGAACTTTAGGACACCCTTGGGGAAATGCGCCTGGTGCAGTTGCTAATAGAGTTGCTTT
>139525512; Sphaerosporoceros adscendens voucher J.C. Villarreal & Forrest 812 ribulose-1,5-bisphosphate carboxylase/oxygenase large subunit (rbcL) gene, partial sequence; chloroplast
GGATTTAAAGCTGGTGTTAAAGATTATAGATTAGCCCATTATACCCCTGATTACGAGACCAAGGATACTGATATTTTGGCAGCGTCTTGAATGACTCCTTAACCAGGGGTGCCACCTGAAGAAGCAGGAGCCGCAGTAGCTGCTGAATCTTCAACTGGTACATGGACTACTGTTTGGACCGATGGACTTACCAGCCTTGACCGTTACAAAGGTCGATGCTACGACATTGAACCTGTTGCTGGAGAGGAAAATCAATATATTGCTTATGCTGCTTATTCTTTAGATTTGTTTGAGGAGGGTTCTGTTACCAATATGTTCACTTCCATTGTAGGTAATGTTTTTGGATTTAAAGCTTTACGAGCTTCACGTCTAGAAGATTTACGAATCCCACTTGCTTATTTCAAAACCTTTCAAGATCCACCTCATGGTATTCAAGTTGAAAGGGATAAATCGAATAAATATGGTCGTCCTTTATTAGGATGTACCATTAAACCAAAGTTAGGTTTATCTGCCAAAAACTATGGTAGAGCTGTATATGAATGTCTTCGTGGTGGACTTGATTTCACCAAAGATGACGAAAATGTTAATTCTCAGCCTTTTATGCGTTGGAGAGATTGTTTTCTATTCGTAGCAGAAGCTATTTCTAAATCTCAAGCTGAAACAGGGGAGATTAAAGGGCATTACTTAAATGCTATTGCAGGTACATGTGAGGAAATGATGAAAAGGGCACAATTTGCTAGAGAATTAGGAATGCCTATTGTAATGCACGACTATTTGACAGGAGGTTTTATTGCAAATACGACTCTGGCTCACAATTGTCGAGACAATGGTTTACTTCTTTATATTTATTGTGCGATGCATGCAGTTATTGACAGACAAAGAAATCATGGTATTCACTTTCGTGTATCAGCTAAAGCATCATGTATGTCCGGGGGAGATCATATTCATCCAGGTACAGTAGTAGGTAAATTAGAGGGAGAATGTGAAGTAACTTTAGGTTTTGTGGATTTACTTTGTGACGATTATATTGAAAAAGATAGAAGTCGTGGGATATATTTTACTCAAGACTGGGTCTCTATGCCTGGTGTTTTGTCTGTGGCTTCAGGTGGTATTCATGTTTGGCATATGCCAGCTTTAACTGAGATTTTCGGAGATGATTCCGTACTACAGTTTGGCGGGGGAACTCTAGGACACCCTTGGGGAAATGCACCTGGTGCAGTAGCTAATCGAGTTGCTTTAGAAGCTTGTGTGCAAGCTCGTAATGAAGGACGTGATCTTGCTCGCGAGGGTAATGATATTATCCGTGAAGCTAGTAAATGGAGTCCTGAATTAGCA
>45825273; Anthoceros laminiferus ribulose bisphosphate-1,5-carboxylase/oxygenase large subunit (rbcL) gene, partial sequence; chloroplast
GGATTTAAAGCTGGTGTTAAAGATTATAGATTAACCCATTATACCCCTGATTACGAGACCAAGGATACTGATATTTTGGCAGCGTCTTGAATGACTCCTTAACCAGGGGTGCCACCTGAAGAAGCAGGAGCCGCAGTAGCTGCTGAATCTTCAACTGGTACATGGACTACTGTTTGGACCGATGGACTTACCAGCCTTGACCGTTACAAAGGTCGATGCTACGACATTGAACCTGTTGCTGGAGAGGAAAATCAATATATTGCTTATGCTGTTTATTTTTTAGATTTGTTTGAGGAGGGTTCTGTTACCAACATGTTCACTTCCATTGTAGGTAATGTTTTTGGATTTAAAGCTTTACGAGCTTCACGTCTAGAAGATTCACGAATTCCACTTGCTTATTCCAAAATCTTTCAAGGTCCACCTCATGGTATTCAAGTTGAAAGGGATAAATCGAATAAATATGGTCGTCCTTTATTAGGATGTACCATTAAACCAAAGTTAGGTTTATCTGCCAAAAACTATGGTAGAGCTGTATATGAATGTCTTCGTGGTGGACTTGATTTCACCAAAGATGACGAAAATGTTAATTCTCAACCTTTTATGCGTTGGAGAGATCGTTTTCTATTCGTAGCAGAAGCTATTTCTAAATCTCAAGCTGAAACAGGAGAGATTAAAGGGCATTACTTAAATGCCACTGCAGGTACATGTGAGGAAATGATGAAAAGGGCACAATTTGCTAGAGAATTAGGAATGCCTATCGTAATGCATGATTATTTGACAGGAGGTTTTATTGTAAATATGATTCTGGCTCATTATTGTAGAGACAATGGTTTACTTCTTCATATTCATCGTGCTATGTATGTAGTTACTGACAGACAAAGAAATCATGGTATTCACTTTCGTGTATCAGCTAAAGCATCATGTATGTCCGGGGGAGATCATATTCATCCAGGTATAGTAGTAGGTAAATTAGAGGGAGAATGTGAAGTAACTTTAGGTTTTGTGGATTTACCTTGTGACGATTATATTGAAAAAGATAGAAGTTGTGGGATATATTTTACTCAAGACTGGGTCTCTATGCCTGGTGTTTTGCCTGTGGCTTCAGGTGGTATTCATGTTTGGCATATGTTAGCTTTAACTGAGATTTTCGGAGATGATTCCGTACTACAGTTTGGCGGGGGAACTCTAGGACACCCTTGGGGAAATGCACCTGGTGCAGTAGCTAATTGAGTTGCTTTAGAAGCTTGTGTGCAAGCTCGTAATGAAGGACGTGATCTTGCTTGCGAGGGTAATGATATTATCCGTGAAGCTAGTAAATGGAGTCCTGAATTAGCA
>45825271; Folioceros fuciformis ribulose bisphosphate-1,5-carboxylase/oxygenase large subunit (rbcL) gene, partial sequence; chloroplast
GGATTTAAAGCTGGTGTTAAAGATTATAGATTAACCTATTATACCCCTGATTACGAGACCAAGGATACCGATATTTTGGCAGCGTCTTGAATGACTCCTTAACCAGGGGTGCCACCTGAAGAAGCAGGAGCCGCAGTAGCTGCTGAATCTTCAACTGGTACATGGACTACTGTTTGGACCGATGGACCTACCAGCCTTGACCGTTACAAAGGTCGATGCTACGACATTGAACCTGTTGCTGGAGAGGAAAATTAATATATTGCTTATGCTGCTTATCTTTTAGATTTGTTTGAGGAAGGTTCTGTTACCAACATGTTCACTTCCATTGTAGGTAATGTTTTTGGATTTAAAGCTTTATGAGCCTTACGTCTAGAAGATTCACGAATTCCACCTGCTTATTCCAAAACCTTTCAAGGTCCACCTCATGGTATTCAAGTTGAAAGAGATAAATCGAATAAATATGGTCGTCCTTTATTAGGATGTACCATTAAACCAAAGTTAGGTTTATCTGCCAAAAACTATGGTAGAGCTGTATATGAATGTCTTCGTGGTGGACTTGATTTCACCAAAGATGACGAAAATGTTAATTCTCAACCTTTTATGCGTTGGAGAGATCGTTTTCTATTCGTAGCAGAAGCTATTTCTAAATCTCAAGCTGAAACAGGGGAGATTAAAGGGCATTACTTAAATGCCACTGCAGGTACATGTGAGGAAATGATGAAAAGGGCATAATTTGCTAGAGGATTAGGAATGCCTATCGTAATGCATGATTATTTGACAGGAGGTTTTACTGCAAATACGACCCTGGCTCATTTTTGTAGAAACAATGGTTTACTTCTTCATATTCTTCGTGCCATGCATGCAGTTACCGACAGACAAAGAAATCATGGTATTCACTTTCGTGTATCAGCTAAAGCATCACGTATGTCCGGGGGAGATCATATTCATCCAGGTACAGTAGTAGGTAAATTAGAGGGAGAACGTGAAGTAACTTTAGGTTTTGTGGATTTACCTTGTGACGATTATATTGAAAAAGATAGAAGTCGTGGAATATATTTTACTCAAGACTGGGTCTCTATGCCTGGTGTTTTGCCTGTGGCTTCAGGTGGTATTCATGTTTGGCATATGTCAGCTTTAACTGAGATTTTCGGAGATGATTCCGTACTACAGTTTGGCGGGGGAACTTTAGGACACCCTTGGGGAAATGCACCTGGTGCTGTAGCTAATTGAGTTGCTTTAGAAGCTTGTGTGCAAGCTCGTAATGAAGGACGTGATCTTGCTCGCGAGGGTAATGATATTATCCGTGAAGCTAGTAAATGGAGTCCTGAATTAGCA
>1292971; Centella erecta ribulose-1,5-bisphosphate carboxylase/oxygenase large subunit (rbcL) gene, chloroplast gene encoding chloroplast protein, partial cds
NNNNNNNNNNNNNNAGAAACTAAAGCAAGTGTTGGATTCAAAGCTGGGGTTAAAGATTACAAATTGACTTATTATACTCCTGACTATGAAACCAAAGATACTGATATCTTGGCAGCATTCCGAGTAACTCCTCAACCTGGAGTTCCACCTGAAGAAGCAGGGGCCGCGGTAGCTGCCGNATCTTCTACTGGTACATGGACAACTGTGTGGACCGACGGACTTACCAGCCTTGATCGTTACAAAGGGCGATGCTACGGAATCGAGCCCGTTCCTGGAGAAGAAAATCAATATATTGNTTATGTAGNTTACCCATTAGACCTTTTTGAAGAAGNTTCTNTTACTAACATGTTTACNTCCATTGTTGGTAATGTATTTGGGTTCAAAGCCCTGCGTGCCCTACGTCTGGAAGATCTGCGAATCCCTGTTGCTTATGTGAAAACTTTCCAAGGCCCGCCTCATGGTATCCAAGTTGAAAGAGATAAATTGAACAAGTATGGTCGTCCCCTGTTGGGATGTACTATTAAACCTAAATTGGGGTTATCCGCTAAAAACTACGGTAGAGCGGTTTATGAATGTCTCCGCGGTGGACTTGATTTTACCAAAGACGATGAGAACGTGAACTCCCAACCATTTATGCGTTGGAGAGATCGTTTCTTATTTTGTGCCGAAGCGCTTTTTAAAGCACAGGTTGAAACAGGTGAAATCAAAGGGCATTACTTGAATGCTACTGCGGGTACTGTCGAAGAAATGATGAAAAGGGCTATATTTGCTAGAGAATTGGGAGTTCCTATCATAATGCACGATTACTTAACAGGGGGATTCACTGCAAATACTAGCTTGGCTCATTATTGCCGAGATAATGGCCTACTTCTTCACATCCACCGTGCAATGCATGCAGTTATTGATAGACAGAAGAATCATGGTATGCACTTTCGTGTACTAGCTAAAGGGTTACGTATGTCTGGTGGAGATCATATTCACTCCGGTACCGTAGTAGGTAAACTTGAAGGGGAAAGAGACATCACTTTGGGCTTTGTTGATTTACTGCGCGATGATTTCATTGAAAAAGATCGAAGTCGCGGTATTTATTTCACCCAAGATTGGGTCTCTCTACCAGGTGTTCTGCCTGTAGCTTCGGGGGGTATTCACGTTTGGCATATGCCTGCTCTGACCGAGATCTTTGGGGATGATTCAGTACTACAGTTCGGTGGAGGAACTTTAGGCCACCCTTGGGGAAATGCACCCGGTGCCGTAGCTAACCGAGTAGCTCTAGAAGCATGTGTACAAGCTCGTAATGAGGGACGTGATCTTGCTACTGAAGGTAATGAAATTATCCGTGAGGCTGCTAAATGGAGCCCTGAACTAGCTGCTGCTTGTGAGGTATGGAAGGCGATCAAATTTGAATTTGCCGCAGTCGATACTTTGGACAAAAAATAA
>1293015; Meryta sinclairii ribulose-1,5-bisphosphate carboxylase/oxygenase large subunit (rbcL) gene, chloroplast gene encoding chloroplast protein, partial cds
NNNNNNNNNNNNNNNNAAACTAAAGNAANTGTTGGATTCAAAGCTGGTGTTAAAGATTACAAATTGACTTNTTATACTCCTGAATATGAAACCAAAGATACTGATATCTTGGCAGCATTCCGAGTAACTCCTCAACCTGGAGTTCCACCTGAAGAAGCAGGGGCTGCNGTAGCTGCCGAATCTTCTACTGGTACATGGACAACNGTGTGGACCGATGGACTTACCAGCCTTGATCGTTACAAAGGGCGATGCTACGGNATCGAGCCCGTTACTGGAGAAGAAAATCAATATATTGCTTATGTAGCTTACCCATTAGACCTTTTTGAAGAAGGTTCTGTTACTAACATGTTTACTTCCATTGTAGGTAATGTATTTGGGTTCAAAGCCCTGCGTGCTCTACGTCTGGAAGATCTGCGAGTCCCTGTTGCTTATATTAAAACTTTCCAAGGACCGCCTCATGGCATCCAAGTTGAGAGAGATAAATTGAACAAGTATGGTCGTCCCCTGCTGGGATGTACTATTAAACCTAAATTGGGGTTATCTGCTAAAAACTACGGTAGAGCGGTTTATGAATGTCTCCGTGGTGGACTTGATTTTACCAAAGACGATGAGAACGTGAACTCCCAACCATTTATGCGTTGGAGAGATCGTTTCTTATTTTGTGCCGAAGCACTTTTTAAAGCACAGGCTGAAACAGGTGAAATCAAAGGGCATTACTTGAATGCTACTGCGGGTACATGCGAAGAAATGATGAAAAGGGCTATATTTGCCAGAGAATTGGGAACTCCTATCGTAATGCATGATTACTTAACAGGGGGATTCACTGCAAATACTACCTTGGCTCATTATTGCCGAGATAATGGCCTACTTCTTCACATCCACCGCGCAATGCATGCAGTTATTGATAGACAGAAGAATCATGGTATCCACTTTCGTGTACTAGCTAAAGCGTTACGTATGTCTGGTGGAGATCATATTCACTCCGGTACCGTAGTAGGTAAACTTGAAGGGGAAAGAGACATCACTTTGGGCTTTGTTGATTTACTGCGTGATGATTTCATTGCAAAAGATCGAAGTCGCGGTATTTATTTCACCCAAGATTGGGTCTCTCTACCAGGTGTTCTGCCCGTGGCTTCGGGGGGTATTCACGTTTGGCATATGCCTGCTCTGACCGAGATCTTTGGGGATGATTCCGTACTACAGTTCGGTGGAGGAACTTTAGGACACCCTTGGGGAAATGCACCCGGTGCCGTAGCTAATCGAGTAGCTCTAGAAGCATGTGTACAAGCTCGTAATGAGGGACGTGATCTTGCTCGTGAGGGTAATGAAATTATCCGTGAGGCTGCTAAATGGAGCCCTGAACTAGCTGCTGCTTGTGAGGTATGGAAGGAGATNAAATTTGAATTTCAAGCAATGGATACTTTGTAA
>379034067; Pimpinella saxifraga isolate NMW4117 ribulose-1,5-bisphosphate carboxylase/oxygenase large subunit (rbcL) gene, partial cds; chloroplast
AGGTGTTGGATTCAAAGCTGGGGTTAAAGATTACAAATTGACTTATTATACTCCTGAGTATGAAACCAAAGATACTGATATCTTGGCAGCATTTCGAGTAACTCCTCAACCTGGAGTTCCACCTGAAGAAGCGGGGGCCGCGGTAGCTGCCGAATCTTCTACTGGTACATGGACCACTGTGTGGACCGATGGACTTACCAGCCTTGATCGTTACAAAGGGCGCTGCTACGGAATCGAGCCCGTTGCTGGAGAAGAAAATCAATTTATCGCTTATGTAGCTTACCCATTAGACCTTTTTGAAGAAGGTTCTGTTACTAACATGTTTACTTCCATTGTAGGTAATGTATTTGGGTTCAAAGCCCTGCGCGCTCTACGTCTGGAAGATCTGCGAATCCCCGTTGCTTATGTTAAAACTTTCCAAGGGCCGCCTCATGGCATCCAAGTTGAGAGAGATAAATTGAACAAGTATGGTCGTCCCCTGTTGGGATGTACTATTAAACCTAAATTGGGGTTATCCGCTAAAAACTACGGTAGAGCGGTTT
>379032650; Foeniculum vulgare isolate NMW4090 ribulose-1,5-bisphosphate carboxylase/oxygenase large subunit (rbcL) gene, partial cds; chloroplast
AGGTGTTGGATTCAAAGCTGGGGTTAAAGATTACAAATTGACTTATTATACTCCTGAATATGAAACCAAAGATACTGATATCTTGGCAGCATTCCGAGTAACTCCTCAACCTGGAGTTCCACCTGAAGAAGCGGGGGCCGCGGTAGCTGCCGAATCTTCTACTGGTACATGGACCACTGTGTGGACCGATGGACTTACCAGTCTTGATCGTTACAAAGGGCGCTGCTACGGAATCGAGCCCGTTGCTGGAGAAGAAAATCAATATATCGCTTATGTAGCTTACCCATTAGACCTTTTTGAAGAAGGTTCTGTTACTAACATGTTTACTTCCATTGTAGGTAATGTATTTGGGTTCAAAGCCCTGCGCGCTCTACGTCTGGAAGATCTGCGAATCCCCGTTGCTTATGTTAAAACTTTCCAAGGACCGCCTCATGGCATCCAAGTTGAGAGAGATAAATTGAACAAGTATGGTCGTCCCCTGTTGGGATGTACTATTAAACCTAAATTGGGGTTATCCGCTAAAAACTACGGTAGAGCGGTTT
>1292977; Endressia castellana ribulose-1,5-bisphosphate carboxylase/oxygenase large subunit (rbcL) gene, chloroplast gene encoding chloroplast protein, partial cds
NNNNNNNNNNNNNNNNNNNNNNNNNNAAGNGTTGGATTCAAAGCTGGGGTTAAAGNTTACAAATTGACTTNTTATACTCCTGACTATGAAACCAAAGATACTGATATCTTGGCAGCATTCCGAGTAACTCCTCAACCTGGAGTTCCACCCGAAGAAGCGGGGGCCGCGGTAGCTGCCGAATCTTCTACTGGTACATGGACCACTGTGTGGACCGATGGACTTACCAGCCTTGATCGTTACAAAGGGCGCTGCTACGGAATCGAGCCCGTTGCTGGAGAAGAAAATCAATATATCGCTTATGTAGCTTACCCATTAGACCTTTTTGAAGAAGGTTCTGTTACTAACATGTTTACTTCCATTGTAGGTAATGTATTTGGGTTCAAAGCCCTGCGCGCTCTACGTCTGGAAGATCTGCGAATCCCCGTTGNTTATGTTAAAACTTTCCAAGGACCGCCTCATGGCATCCAAGTTGAGAGAGATAAATTGAACAAGTACGGTCGTCCCCTGTTGGGATGTACTATTAAACCTAAATTGGGGTTATCCGCTAAAAACTACGGTAGAGCGGTTTATGAATGTCTCCGCGGTGGACTTGATTTTACCAAAGACGATGAGAATGTGAACTCCCAACCATTTATGCGTTGGAGAGATCGTTTCGTATTTTGTGCCGAAGCAATTTATAAAGCACAGGCTGAAACTGGTGAAATCAAAGGGCATTACTTGAATGCTACTGCGGGTACAGTTGAAGAAATGATGAAAAGGGCTATATTTGCCAGAGAATTGGGAGTTCCTATCGTAATGCATGATTACTTAACAGGGGGATTCACTGCAAATACTACCTTAGCCCATTATTGCCGAGATAATGGCCTACTTCTTCACATCCACCGCGCAATGCATGCAGTTATTGATAGACAGAAGAATCATGGTATACACTTCCGTGTACTAGCTAAAGCGTTACGTATGTCTGGTGGAGATCATATTCACGCCGGTACCGTAGTAGGTAAACTTGAAGGGGAAAGAGACATCACTCTGGGCTTTGTCGATTTACTGCGTGATGATTTCATTGAAAAAGATCGAAGTCGCGGTATTTATTTCACCCAAGATTGGGTCTCTCTACCAGGTGTTCTACCCGTTGCTTCGGGGGGTATTCACGTTTGGCATATGCCTGCTCTGACCGAGATCTTTGGGGATGATTCCGTACTACAGTTCGGTGGAGGAACTTTAGGACACCCTTGGGGAAATGCACCCGGTGCCGTAGCTAATCGAGTAGCTCTAGAAGCATGTGTACAAGCTCGTAATGAGGGGCGTGATCTTGCTAGTGAAGGGAATGAAATTATCCGTGAGGCTACTAAATGGAGCCCCGAACTAGCTGCTGCTTGTGAAGTATGGAAGGAGATCAAATTTGTATTTGAAGCAATGGATACNTTGTAA
>125857522; Capnophyllum africanum chloroplast partial rbcL gene for ribulose bisphosphate carboxylase large subunit, specimen voucher Forest F. et al. 654 (NBG)
TGTTGGATTCAAAGCTGGGGTTAAAGATTACAAATTGACTTATTATACTCCTGACTATGAAACCAAAGATACTGATATCTTGGCAGCATTCCGAGTAAGTCCTCAACCTGGAGTTCCACCTGAAGAAGCAGGGGCCGCGGTAGCTGCCGAATCTTCTACTGGTACATGGACCACTGTGTGGACCGATGGACTTACCAGCCTTGATCGTTACAAAGGGCGCTGCTACGGAATCGAGCCCGTTGCTGGAGAAGAAAATCAATATATCGCTTATGTAGCTTACCCATTAGACCTTTTTGAAGAAGGTTCTGTTACTAACATGTTTACTTCCATTGTAGGTAATGTATTTGGGTTCAAAGCCCTGCGCGCTCTACGTCTGGAAGATCTGCGAATCCCCGTTGCTTATGTTAAAACTTTCCAAGGACCGCCTCATGGCATCCAAGTTGAGAGAGATAAATTGAACAAGTATGGTCGTCCCCTGTTGGGATGTACTATTAAACCTAAATTGGGGTTATCCGCTAAAAACTACGGTAGAGCGGTTTATGAATGTCTCCGCGGTGGACTTGATTTTACCAAAGACGATGAGAATGTGAACTCCCAACCATTTATGCGTTGGAGAGATCGTTTCTTATTTTGTGCCGAAGCAATTTATAAAGCACAGGCTGAAACTGGTGAAATCAAAGGGCATTACTTGAATGCTACTGCGGGTACATGTGAAGAAATGATGAAAAGGGCTATATTTGCCAGAGAATTAGGAGTTCCTATCGTAATGCATGATTACTTAACAGGGGGATTCACTGCAAATACTAGCTTAGCCCATTATTGCCGAGATAATGGCCTACTTCTTCACATCCACCGCGCAATGCATGCAGTTATTGATAGACAGAAGAATCATGGTATACACTTCCGTGTACTAGCTAAAGCGTTACGTATGTCTGGTGGAGATCATATTCACTCCGGTACCGTAGTAGGTAAACTTGAAGGGGAAAGAGACATCACTCTGGGCTTTGTCGATTTACTGCGTGATGATTTCATTGAAAAAGATCGAAGTCGCGGTATTTATTTCACCCAAGATTGGGTCTCTCTACCAGGTGTTCTACCCGTTGCTTCGGGGGGTATTCACGTTTGGCATATGCCTGCTCTGACCGAGATCTTTGGAGATGATTCCGTACTACAGTTTGGTGGAGGAACTTTAGGACACCCTTGGGGAAATGCACCCGGTGCCGTAGCTAATCGAGTAGCTCTAGAAGCATGTGTACAAGCTCGTAATGAGGGGCGTGATCTTGCTAGTGAAGGGAATGAAATTATCCGTGAGGCTACTAAATGGAGCCCCGAACTAGCTGCTGCTTGTGAAGTATGGAAGGAGATCAAATTTGAATTTCAAGCAATGGATACTTTGTAA
>75758078; Hermas villosa ribulose-1,5-bisphosphate carboxylase/oxygenase large subunit (rbcL) gene, partial cds; chloroplast
AGGTGTTGGATTCAAAGCTGGGGTTAAAGATTACAAATTGACTTATTATACTCCTGACTATGAAACCAAAGATACTGATATCTTGGCAGCATTCCGAGTAACTCCTCAACCTGGAGTTCCACCTGAAGAAGCAGGGGCCGCGGTAGCTGCCGAATCTTCTACTGGTACATGGACCACTGTGTGGACCGATGGACTTACCAGCCTTGATCGTTACAAAGGGCGATGCTACGGAATCGAGCCCGTTGCTGGAGAAGAAAATCAATATATTGCTTATGTAGCTTACCCATTAGACCTTTTTGAAGAAGGTTCTGTTACTAACATGTTTACTTCCATTGTAGGTAATGTATTTGGGTTCAAAGCCCTGCGHGCTTTACGTCTGGAAGATCTGCGAATCCCTGTTGCTTATGTTAAAACTTTCCAAGGACCGCCTCATGGCATCCAAGTTGAAAGAGATAAATTGAACAAGTATGGTCGTCCCCTGTTGGGATGTACTATTAAACCTAAATTGGGGTTATCTGCTAAAAACTACGGTAGAGCAGTTTATGAATGTCTCCGTGGTGGGCTTGATTTTACCAAAGACGATGAGAACGTGAACTCCCAACCATTTATGCGTTGGAGGGATCGTTTCTTATTTTGCGCCGAAGCGCTTTATAAAGCACAGGCTGAAACTGGTGAAATCAAAGGGCATTACTTGAACGCGACTGCGGGTACATGCGAAGAAATGATGAAAAGGGCTGTATTTGCCAGAGAATTGGGAGTTCCTATCGTAATGCATGATTACTTAACAGGGGGGTTCACTGCAAATACTAGCTTGGCTCATTATTGCCGAGATAATGGTCTACTTCTTCACATCCACCGCGCAATGCATGCAGTTATTGATAGACAGAAGAATCATGGTATACACTTTCGTGTACTAGCTAAAGCGTTACGTATGTCTGGTGGAGATCATATTCACTCCGGTACCGTAGTAGGCAAACTTGAAGGGGAAAGAGACATCACTTTGGGCTTTGTCGATTTACTGCGTGATGATGTCNTTGAAAAAGATCGAAGTCGCGGTATTTATTTCACCCAAGATTGGGTCTCTCTACCAGGTGTTCTGCCCGTGGCTTCGGGGGGTATTCACGTTTGGCATATGCCTGCTCTGACCGAGATCTTTGGGGATGATTCCGTACTACAGTTCGGTGGAGGAACTTTAGGACACCCTTGGGGAAATGCACCCGGTGCCGTAGCTAATCGAGTAGCTCTAGAAGCATGTGTACAAGCTCGTAATGAGGGACGTGATCTTGCTAGTGAAGGTAATGAAATTATCCGCGAGGCTGCTAAATGGAGCCCCGAACTAGCTGCTGCTTGTGAGGTATGGAAGGAGATCAAATTTGAATTTCAAGCAATGGATACTTTGTAA
>11323496; Griselinia littoralis ribulose-1,5-bisphosphate carboxylase/oxygenase large subunit (rbcL) gene, partial cds; chloroplast
AACAGAGACTAAAGCAAGTGTTGGATTCAAAGCTGGTGTTAAAGATTACAGATTGCCTTATTATACTCCTGACTATGAACCCAAAGATACTGATATCTTGGCAGCATTCCGAGTAACTCCTCAACCTGGAGTTCCACCTGAAGAAGCGGGGGCCGCGGTAGCTGCCGAATCTTCTACTGGTACATGGACAACTGTGTGGACCGATGGACTTACCAGCCTTGATCGTTACAAAGGGCGATGCTACAAAATCGAGCCCGTTGCTGGAGAAGAAAGTCAATTTATTGCTTATGTAGCTTACCCATTAGACCTTTTTGAAGAAGGTTCTGTTACTAACATGTTTACTTCCATTGTAGGTAATGTATTTGGGTTCAAAGCCCTGCGCGCTCTACGTCTGGAAGATTTGCGAATCCCTACTGCTTATGTTAAAACTTTCCAAGGCCCGCCTCATGGCATCCAAGTTGAGAGAGATAAATTGAACAAGTATGGTCGTCCCCTGTTGGGATGTACTATTAAACCTAAATTGGGGTTATCTGCTAAAAACTACGGTAGAGCGGTTTATGAATGTCTCCGCGGTGGACTTGATTTTACCAAAGATGATGAGAACGTGAACTCCCAACCATTTATGCGTTGGAGAGATCGTTTCGTATTTTGTGCCGAAGCTCTTTATAAAGCACAGGCTGAAACAGGTGAAATCAAAGGGCATTACTTGAATGCTACTGCGGGTACATGCGAAGAAATGATGAAAAGGGCTGTATTTGCCAGAGAATTGGGAGTTCCTATCGTAATGCATGACTACTTAACAGGGGGATTCACTGCAAATACTACCTTGGCTCATTATTGCCGAGATAATGGCTTACTTCTTCACATCCACCGCGCAATGCATGCAGTTATTGATAGACAGAAGAATCATGGTATACACTTTCGTGTACTAGCTAAAGCGTTACGTATGTCTGGTGGAGATCATATTCACTCCGGTACCGTAGTAGGTAAACTTGAAGGGGAAAGAGACATCACTTTGGGCTTTGTTGATTTACTGCGTGATGATTTTGTTAAACAAGATCGAAGTCGCGGTATTTATTTCACCCAAGATTGGGTCTCTCTACCAGGTGTTCTGCCCGTGGCTTCGGGGGGTATTCACGTTTGGCATATGCCTGCTCTGACCGAGATCTTTGGGGATGATTCCGTACTACAGTTCGGTGGAGGAACTTTAGGACACCCTTGGGGAAATGCACCCGGTGCCGTAGCTAATCGAGTAGCTCTAGAAGCATGTGTACAAGCTCGTAATGAGGGACGTGATCTTGCTAGTCAAGGTAATGAAATTATCCGTGAGGCTACCAAATGGAGCCCTGAACTAGCTGCTGCTTGTGAGGTATGGAAGGAGATCAAATTTGAATTTGCAGCAATGGATACTTTGGAT
>340510837; Ammi trifoliatum ribulose-1,5-bisphosphate carboxylase/oxygenase large subunit (rbcL) gene, partial cds; chloroplast
CTGGGGTTAAAGATTACAAATTGACTTATTATACTCCTGAATATGAAACCAAAGATACTGATATCTTGGCAGCATTCCGAGTAACTCCTCAACCTGGAGTTCCACCTGAAGAAGCGGGGGCCGCGGTAGCTGCCGAATCTTCTACTGGTACATGGACCACTGTGTGGACCGATGGACTTACCAGTCTTGATCGTTACAAAGGGCGCTGCTACGGAATCGAGCCCGTTGCTGGAGAAGAAAATCAATATATCGCTTATGTAGCTTACCCATTAGACCTTTTTGAAGAAGGTTCTGTTACTAACATGTTTACTTCCATTGTAGGTAATGTATTTGGGTTCAAAGCCCTGCGCGCTCTACGTCTGGAAGATTTGCGAATCCCCGTTGCTTATGTTAAAACTTTCCAAGGACCGCCTCATGGTATCCAAGTTGAGAGAGATAAATTGAACAAGTATGGTCGTCCCCTGTTGGGATGTACTATTAAACCTAAATTGGGGTTATCCGCTAAAAACTACGGTAGAGCGGTTTATGAATGTCTCCGCGGTGGACTTGATTTTACCAAAGACGATGAGAATGTGAACTCCCAACCATTTATGCGTTGGAGAGATCGTTTCTTATTTTGTGCCGAAGCAATTTATAAAGCACAGGCTGAAACAGGTGAAATCAAAGGGCATTACTTGAATGCTACTGCGGGTACATGTGAAGAAATGATGAAAAGGGCTATATTTGCCAGAGAATTGGGAGTTCCTATCGTAATGCATGATTACTTAACAGGGGGATTCACTGCAAATACTAGCTTAGCCCATTATTGCCGA
>290586271; Ligusticum sinense voucher PS1203MT02 ribulose-1,5-bisphosphate carboxylase/oxygenase large subunit (rbcL) gene, partial cds; chloroplast
TAAAGCAGGTGTTGGATTCAAAGCTGGGGTTAAAAGATTACAAATTGACTTATTATACTCCTGACTATGAAACCAAAGATACTGATATCTTGGCAGCATTCCGAGTAACTCCTCAACCTGGAGTTCCACCTGAAGAAGCGGGGGCCGCGGTAGCTGCCGAATCTTCTACTGGTACATGGACCACTGTGTGGACCGATGGACTTACCAGCCTTGATCGTTACAAAGGGCGCTGCTACGGAATCGAGCCCGTTGCTGGAGAAGAAAATCAATATATCGCTTATGTAGCTTACCCATTAGACCTTTTTGAAGAAGGTTCTGTTACTAACATGTTTACTTCCATTGTAGGTAATGTATTTGGGTTCAAAGCCCTGCGCGCTCTACGTCTGGAAGATCTGCGAATCCCCGTTGCTTATGTTAAAACTTTCCAAGGACCGCCTCATGGCATCCAAGTTGAGAGAGATAAATTGAACAAGTATGGTCGTCCCCTGTTGGGATGTACTATTAAACCTAAATTGGGGTTATCCGCTAAAAACTACGGTAGAGCGGTTTATGAATGTCTCCGCGGTGGACTTGATTTTACCAAAGACGATGAGAATGTGAACTCCCAACCATTTATGCGTTGGAGAGATCGTTTCTTATTTTGTGCCGAAGCAATTTATAAAGCACAGGCTGAAACTGGTGAAATCAAAGGGCATTACTTGAAT
>34559215; Delarbrea collina ribulose-1,5-bisphosphate carboxylase/oxygenase large subunit (rbcL) gene, partial cds; chloroplast gene for chloroplast product
GTNGGATTCAAAGCNGGGGTTAAAGATTACANATTGACTTNTNATACTCCTGACTATGAAACCAAAGAGACTGATATCTTGGCAGCATTCCGCGTAACTCCTCAACCTGGAGTTCCACCTGAAGAAGCAGGAGCCGCNGTAGCTGCCGNATCGTCTACTGNTACATGGACNNNNGNGTGGACCGATGGACTTACCAGCCTTGATCGTTACNAAGGGCGATGCTANGGNATCGAGCCCGTTGCTGGAGAAGAAAATCNATATATTGCTTATGTAGCTTACCCATTAGACCTTTTTGAAGAAGGTTCTGTTACTAACATGTTTACTTCCATTGTAGGTAANGTATTTGGGTTCAAAGCCCTGNGNGCTCTACGGTTGGAAGATCTGCGAATCCCCGTTGCTTATGTTAAAACTTTCCAAGGTCCGCCTCATGGCATCCAAGTTGAGAGAGATAAATTGAACAAGTACGGTCGTCCCCTGTTGGGATGTACTATTAAACCTAAATTGGGGTTATCTGCCAAAAACTACNGTAGAGCGGTTTATGAATGTCTCCGTGGTGGACTTGATTTTACCAAAGACGATGAGAACGTGAACTCCCAACCATTTATGCGTTGGAGAGATCGTTTCTTATTTTGTGCCGAAGCAATTTATAAAGCACAGGCCGAAACTGGTGAAATCAAAGGGCATTACTTTAATGCTACTGCGGGTACATGCGAAGAAATGATGAAAAGGGCTATATTTGCCAGAGAATTGGGAGTTCCTATCGTAATGCATGATTACTTAACAGGGGGCTTCACTGCAAATACTAGCTTGGCTCATTATTGCCGAGATAATGGCCTACTTCTTCACATCCACCGCGCAATGCATGCAGTTATTGATAGACAAAAGAATCATGGTATGCACTTTCGTGTACTAGCTAAAGCGTTACGTATGTCGGGTGGAGATCATATTCACGCCGGTACCGTAGTAGGTAAACTTGAAGGGGAAAGAGACATCACTTTGGGCTTTGTTGATTTACTGCGTGATGATTTCGTTGAAAAAGATCGAAGTCGCGGTATTTATTTCACCCAGGATTGGGTCTCTCTACCAGGTGTTCTGCCCGTAGCTTCGGGGGGTATTCACGTTTGGCATATGCCTGCTCTGACCGAGATCTTTGGGGATGATTCCGTACTACAGTTTGGTGGAGGAACTTTAGGACACCCTTGGGGAAATGCACCCGGTGCCGTAGCGAATCGAGTAGCTCTAGAAGCATGTGTACAAGCCCGTAATGAGGGGCGTGATCTTGCTCGTGAAGGTAATGAAATTATTCGCGAAGCTACTAAATGGAGCCCTGAACTAGCTGCTGCTTGTGAGGTATGGAAGGAGATCAAATTTGAATTTGAAGCAATGGATACTTTGGAT
>343190302; Pleurospermum giraldii voucher NASLQX053 ribulose-1,5-bisphosphate carboxylase/oxygenase large subunit (rbcL) gene, partial cds; chloroplast
GGGGTTAAAGATTACAAATTGACTTATTATACTCCTGACTATGAAACCAAAGATACTGATATCTTAGCAGCATTCCGAGTAACTCCTCAACCTGGAGTTCCACCTGAAGAAGCGGGAGCCGCGGTAGCTGCCGAATCTTCTACTGGTACATGGACCACTGTGTGGACCGATGGACTTACCAGCCTTGATCGTTACAAAGGGCGCTGCTACGAAATCGAGCCCGTTGCTGGAGAAGAAAATCAATATATCGCTTATGTAGCTTACCCATTAGACCTTTTTGAAGAAGGTTCTGTTACTAACATGTTTACTTCTATTGTAGGTAATGTATTTGGGTTCAAAGCCCTGCGCGCTCTACGTCTGGAAGATCTGCGAATTCCCGTTGCTTATGTTAAAACTTTCCAAGGACCACCTCATGGCATCCAAGTTGAGAGAGATAAATTGAACAAGTATGGTCGTCCCCTGTTGGGATGTACTATTAAACCTAAATTGGGATTATCCGCTAAAAACTACGGTAGAGCGGTTTATGAATGTCTCCGCGGTGGACTTGATTTTACCAAAGACGATGAGAATGTGAACTCCCAACCATTTATGCGTTGGAGAGATCGTTTCTTATTTTGTGCCGAAGCAATTTATAAAGCACAGGCTGAAACTGGTGAAATCAAAGGGCATTACTTG
>34559272; Aciphylla aurea ribulose-1,5-bisphosphate carboxylase/oxygenase large subunit (rbcL) gene, partial cds; chloroplast gene for chloroplast product
TAAAGATTTCAGAGTGACTTATTATACTCCTGACTATGAAACCAAAGATACTGATATCTTGGCAGCATTCCGAGTAACTCCTCAACCTGGAGTTCCACCTGAAGAAGCGGGGGCCGCGGTAGCTGCCGAATCTTCTACTGGTACATGGACCACTGTGTGGACCGATGGACTTACCAGCCTTGATCGTTACAAAGGGCGCTGCTACGAAATCGAGCCCGTTGCTGGAGAAGAAAATCAATATATCGCTTATGTAGCTTACCCATTAGACCTTTTTGAAGAAGGTTCTGTTACTAACATGTTTACTTCCATTGTAGGTAATGTATTTGGGTTCAAAGCCCTGCGCGCTCTACGTCTGGAAGATCTGCGAATCCCCATTGCTTATGTTAAAACTTTCCAAGGACCGCCTCATGGCATCCAAGTTGAGAGAGATAAATTGAACAAGTATGGTCGTCCCCTGTTGGGATGTACTATTAAACCTAAATTGGGGTTATCCGCTAAAAACTACGGTAGAGCAGTTTATGAATGTCTCCGTGGTGGACTTGATTTTACCAAAGACGATGAGAATGTGAACTCCCAACCATTTATGCGTTGGAGAGATCGTTTCTTATTTTGTGCCGAAGCTCTTTATAAAGCACAGGCTGAAACTGGTGAAATCAAAGGGCATTACTTGAACGCTACTGCGGGTACATGTGAAGAAATGATGAAAAGGGCTATATTTGCCAGAGAATTGGGAGTTCCTATCGTAATGCATGATTACTTAACAGGGGGATTCACTGCAAATACTACCTTAGCCCATTATTGCCGAGATAATGGCCTACTTCTTCACATCCACCGCGCAATGCATGCAGTTATTGATAGACAGAAGAATCATGGTATACACTTTCGTGTACTAGCTAAAGCCTTACGTATGTCTGGTGGAGATCATATTCACTCCGGTACCGTAGTAGGTAAACTTGAAGGGGAAAGAGACATCACTCTGGGCTTTGTCGATTTACTGCGTGATGATTTCATTGAAAAAGATCGAAGTCGCGGTATTTATTTCACCCAAGATTGGGTCTCTCTACCAGGTGTTCTACCCGTGGCTTCGGGGGGTATTCACGTTTGGCATATGCCTGCTCTGACCGAGATCTTTGGGGATGATTCCGTACTACAGTTCGGTGGAGGAACTTTAGGACACCCTTGGGGAAATGCACCCGGTGCCGTAGCTAATCGAGTAGCTCTAGAAGCATGTGTACAAGCTCGTAATGAGGGGCGTGATCTTGCTAGTGAAGGTAATGAAATTATCCGTGAGGCTACTAAATGGAGCCCCGAACTAGCTGCTGCTTGTGAAGTATGGAAGGAGATCAAATTTGAATTTCAAGCAATGGATACTTTGTAA
>379032076; Eryngium maritimum isolate NMW4088 ribulose-1,5-bisphosphate carboxylase/oxygenase large subunit (rbcL) gene, partial cds; chloroplast
AGGCGTTGGATTCAAAGCTGGAGTTAAAGATTACAAATTGAATTATTATACTCCTGAATATGAAACCAAAGATACTGATATCTTGGCAGCATTCCGAGTAACTCCTCAACCTGGAGTTCCACCTGAAGAAGCAGGGGCCGCGGTAGCTGCCGAATCTTCTACTGGTACATGGACAACTGTGTGGACCGATGGACTTACCAGCCTTGATCGTTACAAAGGGCGATGCTACGAAATCGAGCCCGTGCCTGGAGAAGAAAGTCAATTTATTGCTTATGTAGCTTACCCATTAGACCTTTTTGAAGAAGGTTCTGTTACTAACATGTTTACTTCCATTGTAGGTAATGTATTTGGGTTCAAAGCCCTGCGCGCTCTACGTCTGGAAGATCTGCGAATCCCTGTTGCTTATGTTAAAACTTTCCAAGGGCCGCCTCATGGCATCCAAGTTGAGAGAGATAAATTGAACAAGTATGGTCGTCCCCTGTTGGGATGTACTATTAAACCTAAATTGGGGTTATCTGCTAAAAACTACGGTAGGGCGGTTT
>290586283; Notopterygium franchetii voucher PS1215MT01 ribulose-1,5-bisphosphate carboxylase/oxygenase large subunit (rbcL) gene, partial cds; chloroplast
TAAAGCAGGTGTTGGATTCAAAGCTGGGGTTAAAGATTACAAATTGACTTATTATACTCCTGACTATGAAACCAAGGATACTGATATCTTGGCAGCATTCCGAGTAACTCCTCAACCTGGAGTTCCACCTGAAGAAGCGGGGGCCGCGGTAGCTGCCGAATCTTCTACTGGTACATGGACCACTGTGTGGACCGATGGACTTACCAGCCTTGATCGTTACAAAGGGCGTTGCTACGGAATCGAGCCCGTTGCTGGAGAAGAAAATCAATATATCGCTTATGTAGCTTACCCATTAGACCTTTTTGAAGAAGGTTCTGTTACTAACATGTTTACTTCCATTGTAGGTAATGTTTTTGGGTTCAAAGCCCTGCGCGCTCTACGTCTGGAAGATCTGCGAATCCCCGTTGCTTATGTTAAAACTTTCCAAGGACCGCCTCATGGCATCCAAGTTGAGAGAGATAAATTGAACAAGTACGGTCGTCCCCTGTTGGGATGTACTATTAAACCTAAATTGGGGTTATCCGCTAAAAACTACGGTAGAGCAGTTTATGAATGTCTCCGTGGTGGACTTGATTTTACCAAAGACGATGAGAATGTGAACTCCCAACCATTTATGCGTTGGAGAGATCGTTTCTTATTTTGTGCCGAAGCAATTTATAAAGCACAGGCTGAAACTGGTGAAATCAAAGGGCATTACTTGAAC
>75758070; Drusa glandulosa ribulose-1,5-bisphosphate carboxylase/oxygenase large subunit (rbcL) gene, partial cds; chloroplast
AGGTGTTGGATTCAAAGCTGGGGTTAAAGATTACAAATTGACTTACTATACTCCTGACTATGAAACCAAAGATACTGATATCTTGGCAGCATTCCGAGTAAGTCCTCAACCTGGAGTTCCACCTGAAGAAGCAGGGGCGGCGGTAGCTGCCGAATCTTCTACTGGTACATGGACAACTGTGTGGACCGATGGACTTACCAGCCTTGATCGTTACAAAGGGCGATGCTACGGAATCGAGCCCGTTCCTGGAGAAGAAAATCAATTTATTGCTTATGTAGCTTACCCATTAGACCTTTTTGAAGAGGGGTCTGTTACTAACATGTTTACTTCCATTGTAGGTAATGTATTTGGGTTCAAAGCCCTACGTGCTCTACGTCTGGAAGATCTGCGAATCCCCGTTGCTTATGTTAAAACTTTCCAAGGACCGCCTCACGGTATCCAAGTTGAGAGAGATAAATTGAACAAGTACGGTCGTCCTCTGTTGGGATGTACTATTAAACCAAAATTGGGGTTATCTGCTAAAAATTACGGTAGAGCAGTTTATGAATGTCTCCGCGGTGGACTTGATTTTACCAAAGACGATGAGAACGTGAACTCCCAACCATTTATGCGTTGGAGAGATCGTTTCTTATTTTGTGCCGAAGCCATTTATAAATCACAGGCTGAAACTGGTGAAATCAAAGGGCATTACTTGAACGCTACTGCGGGTACATGTGAAGAAATGATGAAAAGGGCTGTATTTGCCAGAGAATTAGGAGTTCCTATCGTAATGCATGATTACTTAACAGGAGGATTCACTGCAAATACTAGCTTGGCTCATTATTGCCGAGATAATGGTCTACTTCTTCACATCCACCGCGCAATGCATGCGGTTATTGATAGACAGAAGAATCATGGTATACACTTTCGTGTACTAGCAAAAGCGTTACGTATGTCTGGTGGAGATCATATTCACTCCGGTACCGTAGTAGGGAAACTTGAAGGGGAAAGAGACATCACTTTGGGCTTTGTCGATTTACTGCGTGATGATTTCATTGATAAAGATAGAAGTCGCGGTATTTATTTCACCCAAGATTGGGTCTCTCTACCAGGTGTTCTGCCCGTGGCTTCGGGTGGTATTCACGTTTGGCATATGCCTGCTCTGACCGAGATCTTTGGGGATGATTCCGTACTACAGTTCGGTGGAGGAACTTTAGGACACCCTTGGGGAAATGCACCCGGTGCCGTAGCTAATCGAGTAGCTCTAGAAGCATGTGTACAAGCTCGTAATGAGGGACGTGATCTTGCTACTGAGGGTAATGAAATTATCCGCGAGGCTGCTAAATGGAGCCCTGAACTATCTGCTGCTTGTGAAGTATGGAAGGAAATCAAATTTGAATTTGAAGCAATGGATACTTTGTAA
>75758106; Xanthosia pilosa ribulose-1,5-bisphosphate carboxylase/oxygenase large subunit (rbcL) gene, partial cds; chloroplast
AGGTGTTGGGTTCAAAGCTGGGGTTAAAGATTACAAATTGACTTATTATACTCCTGATTATGAAACCAAAGATACTGATATCTTGGCAGCATTCCGAGTAACTCCTCAACCTGGAGTTCCACCCGAAGAAGCAGGGGCCGCGGTAGCTGCCGAATCTTCTACTGGTACATGGACAACTGTGTGGACCGATGGACTTACCAGCCTTGATCGTTACAAAGGGCGATGCTACGAAATCGAGCCCGTTGCTGGAGAAGAAAATCAATATATTGCTTATGTAGCCTATCCATTAGACCTTTTTGAAGAAGGTTCTGTTACTAACATGTTTACTTCCATTGTTGGTAATGTATTTGGGTTCAAAGCCCTGCGCGCCCTACGTCTGGAAGATCTGCGAATCCCTGTTGCTTATGTTAAAACTTTCCAAGGCCCGCCTCATGGCATCCAAGTTGAAAGAGATAAATTGAACAAGTATGGTCGTCCCCTGTTGGGATGTACTATTAAACCTAAATTGGGGTTATCTGCTAAAAACTACGGTAGAGCGGTTTATGAATGTCTCCGCGGTGGACTTGATTTTACCAAAGACGATGAGAACGTAAACTCCCAACCATTTATGCGTTGGAGAGATCGTTTCTTATTTTGTGCCGAAGCAATTTATAAAGCACAGGCTGAAACAGGTGAAATCAAAGGGCATTACTTGAATGCTACTGCGGGTACTTGCGAAGAAATGATGAAAAGGGCTGTATTTGCCAGAGAATTGGGAGTTCCTATCGTAATGCATGATTACTTAACAGGGGGATTCACTGCAAATACTAGCTTGGCTCATTATTGCCGAGATAATGGCCTACTTCTTCACATCCACCGCGCAATGCATGCAGTTATTGATAGACAGAAGAATCATGGTATACACTTTCGTGTACTAGCTAAAGCGTTACGTATGTCTGGTGGAGATCATATTCACTCCGGTACGGTAGTAGGTAAACTTGAAGGGGAAAGAGACATCACTTTGGGCTTTGTTGATTTACTGCGTGATGATTTCATTGAAAAAGATCGAAGTCGCGGTATTTATTTCACCCAAGATTGGGTCTCTCTACCAGGTGTTCTGCCCGTGGCTTCGGGGGGTATTCACGTTTGGCATATGCCTGCTCTGACCGAGATCTTTGGGGATGATTCAGTACTACAGTTCGGTGGAGGAACTTTAGGGC
>167891397; Heteromorpha arborescens voucher OM1516 ribulose-1,5-bisphosphate carboxylase/oxygenase large subunit (rbcL) gene, partial cds; chloroplast
GGATTCAAAGCTGGGGTTAAAGATTACAAATTGACTTATTATACTCCTGATTATGAAACCAAAGATACTGATATCTTGGCAGCATTCCGAGTAACTCCTCAACCTGGAGTTCCACCTGAAGAAGCGGGGGCCGCGGTAGCTGCCGAATCTTCTACTGGTACATGGACAACTGTGTGGACCGATGGACTTACCAGCCTTGATCGTTACAAAGGGCGATGCTACGAAATCGAGCCCGTTGCTGGAGAAGAAAATCAATTTATCGCTTATGTAGCTTACCCATTAGACCTTTTTGAAGAAGGTTCTGTTACTAACATGTTTACTTCCATTGTAGGTAATGTATTTGGGTTCAAAGCCCTGCGCGCTCTACGTCTGGAAGATCTGCGAATCCCCGTTGCTTATGTTAAAACTTTCCAAGGACCGCCTCATGGCATCCAAGTTGAGAGAGATAAATTGAACAAGTATGGTCGTCCCCTGTTGGGATGTACTATTAAACCTAAATTGGGGTTATCCGCTAAAAACTACGGTAGAGCGGTTTATGAATGTCTCCGCGGTGGACTTGATTTTACCAAAGACGATGAGAATGTGAACTCCCAACCATTTATGCGTTGGAGAGATCGTTTCTTATTTTGTGCCGAAGCAATTTATAAAGCACAGGCTGAAACTGGTGAAATCAAA
>18496829; Lilaeopsis novae-zelandiae ribulose-1,5-bisphosphate carboxylase oxygenase (rbcL) gene, partial cds; chloroplast gene for chloroplast product
AAAGCAGGTGTTGGATTCAAGGCTGGGGTTAAAGATTACAAATTGACTTATTATACTCCTGACTATGAAACCAAAGATACTGATATCTTGGCAGCATTCCGAGTAACTCCTCAACCAGGAGTTCCGCCTGAAGAAGCGGGAGCTGCGGTAGCTGCCGAATCTTCTACTGGTACATGGACCACTGTGTGGACCGATGGACTTACCAGCCTTGATCGTTACAAAGGGCGCTGCTACGGAATCGAGCCCGTTGCTGGAGAAGAAAATCAATATATCGCTTATGTAGCTTACCCATTAGACCTTTTTGAAGAAGGTTCTGTTACTAACATGTTTACTTCCATTGTAGGTAATGTATTTGGGTTCAAAGCCCTGCGCGCTCTACGTCTGGAAGATTTGCGAATCCCCGTTGCTTATGTTAAAACTTTCCAAGGACCGCCTCATGGCATCCAAGTTGAGAGAGATAAATTGAACAAGTATGGTCGTCCCCTGTTGGGATGTACTATTAAACCTAAATTGGGGTTATCCGCTAAAAACTACGGTAGAGCGGTTTATGAATGTCTCCGCGGTGGACTTGATTTTACCAAAGACGATGAGAATGTGAACTCCCAACCATTTATGCGTTGGAGAGATCGTTTCTTATTTTGTGCCGAAGCAATTTATAAAGCACAGGCTGAAACTGGTGAAATAAAAGGGCATTACTTGAACGCTACTGCGGGTACATGTGAAGACATGATGAAAAGGGCTATATTTGCCAGAGAATTGGGAGTTCCTATCGTAATGCATGATTACTTAACAGGGGGATTCACTGCAAATACTACCTTAGCTCATTATTGCCGAGATAATGGCTTACTTCTTCACATCCACCGCGCAATGCATGCAGTTATTGATAGACAGAAGAATCATGGTATCCACTTTCGTGTACTAGCTAAAGCGTTACGTATGTCTGGTGGAGATCATATTCACTCCGGTACCGTAGTAGGTAAACTTGAAGGGGAAAGAGACATCACTCTGGGCTTTGTCGATTTACTGCGTGATGATTTCATTGCAAAAGATCGAAGTCGCGGTATTTATTTCACCCAAGATTGGGTTTCTTTACCAGGTGTTCTACCCGTGGCTTCGGGGGGTATTCACGTTTGGCATATGCCTGCTCTGACCGAGATCTTTGGGGATGATTCCGT
>1292969; Bowlesia incana ribulose-1,5-bisphosphate carboxylase/oxygenase large subunit (rbcL) gene, chloroplast gene encoding chloroplast protein, partial cds
NNNNNNNNNNNNNNANAAACTAAAGCAAGTGTTGGATTCAAAGCTGGNGTTAAAGATTACAAATTGANTTATTATACTCCTGAGTATGAAACCAAAGATACTGATATCTTGGCAGCATTCCGAGTAACTCCTCAACCTGGAGTTCCACCTGAAGAAGCAGGNGCAGCGGTAGCTGCCGAATCTTCTACTGGTACATGGACAACTGTGTGGACCGATGGACTTACCAGCCTTGATCGTTACAAAGGGCGATGCTANNAAATCGAGCCCGTTGCTGGAGAAGAAAATCAATNTATTGCTTATGTAGCTTACCCATTAGACCTTTTTGAAGAGGGTTCTGTTACTAACATGTTTACTTCCATTGTAGGTAATGTATTTGGGTTCAAAGCCCTGCGTGCTCTACGTCTGGAAGATCTGCGAATCCCTGTTGCTTATGTTAAAACTTTCCAAGGACCGCCTCACGGTATCCAAGTTGAGAGAGATAAATTGAACAAATACGGTCGTCCCCTGTTAGGATGTACTATTAAACCAAAATTGGGGTTATCTGCTAAAAACTACGGTAGAGCAGTTTATGAATGTCTACGTGGTGGACTTGATTTTACCAAAGACGATGAGAACGTGAACTCCCAACCATTTATGCGTTGGAGAGATCGTTTCTTATTTTGTGCCGAAGCACTTTATAAAGCACAGGCTGAAACTGGTGAAATCAAAGGGCATTACTTGAACGCTACTGCGGGTACATGCGAAGAAATGATGAAAAGGGCTGTATTTGCCAGAGAATTNGGAGTTCCTATTGTAATGCATGATTATTTAACAGGAGGATTCACTGCAAATACTAGCTTGGCTCATTATTGCCGAGATAATGGTCTACTTCTTCACATCCACCGTGCAATGCATGCGGTTATTGATAGACAGAAGAATCATGGTATACACTTCCGTGTACTAGCAAAAGCGTTACGTATGTCTGGTGGAGATCATATTCACTCCGGTACCGTAGTAGGTAAACTTGAAGGAGAAAGAGACATCACTTTGGGCTTTGTCGATTTACTGCGCGATGATTTCATTGANAAAGATCGAAGTNGCGGTATTTATTTCACCCAAGATTGGGTCTCTTTACCAGGTGTTCTTCCCGTCGCTTCGGGGGGTATTCACGTTTGGCATATGCNTGCTCTGACCGAGATCTTTGGGGATGATTCCGTACTACAGTTCGGTGGCGGAACTTTAGGACACCCTTGGGGAAATGCACCCGGTGCCGTAGCTAATCGAGTAGCTCTAGAAGCATGTGTACAAGCTCGTAATGAGGGACGTGATCTTGCTACTGAGGGTAATGAAATTATCCGCGAGNCTACTAAATNNNNNNNNNNNNNNNNNNNNNNNNNNNNNNNNNNNNNNNNNNNNNNNNNNNNNNNNNNNNNNNNNNNNNNNNNNNNN
>41056402; Heracleum sphondylium ribulose-1,5-bisphosphate carboxylase/oxygenase large subunit (rbcL) gene, partial cds; chloroplast
CTGGGGTTAAAGATTACAAATTGACTTATTATACTCCTGACTATGAAACCAAAGATACTGATATCTTGGCAGCATTCCGAGTAACTCCTCAACCTGGAGTTCCACCTGAAGAAGCGGGGGCCGCGGTAGCTGCCGAATCTTCTACTGGTACATGGACCACTGTGTGGACCGATGGACTTACCAGCCTTGATCGTTACAAAGGGCGCTGCTACGGAATCGAGCCCGTTGCTGGAGAAGAAAATCAATATATCGCTTATGTAGCTTACCCATTAGACCTTTTTGAAGAAGGTTCTGTTACTAACATGTTTACTTCCATTGTAGGTAATGTATTTGGGTTCAAAGCCCTGCGCGCTCTACGTCTGGAAGATCTGCGAATCCCCGTTGCTTATGTTAAAACTTTCCAAGGACCGCCTCATGGCATCCAAGTTGAGAGAGATAAATTGAACAAGTATGGTCGTCCCCTGTTGGGATGTACTATTAAACCTAAATTGGGGTTATCCGCTAAAAACTACGGTAGAGCGGTTTATGAATGTCTCCGCGGTGGACTTGATTTTACCAAAGACGATGAGAATGTGAACTCCCAACCATTTATGCGTTGGAGAGATCGTTTCTTATTTTGTGCCGAAGCACTTTATAAAGCACAGGCTGAAACTGGTGAAATCAAAGGGCATTACTTGAATGCTACTGCGGGTACATGTGAAGAAATGATGAAAAGGGCTATATTTGCCAGAGAATTGGGAGTTCCTATCGTAATGCATGATTACTTAACAGGGGGATTCACTGCAAATACTAGCTTAGCCCATTATTGCCGAGATAATGGCCTACTTCTTCACATCCACCGCGCAATGCATGCAGTTATTGATAGACAGAAGAATCATGGTATACACTTCCGTGTACTAGCTAAAGCGTTACGTATGTCTGGTGGAGATCATATTCACTCCGGTACCGTAGTAGGTAAACTTGAAGGGGAAAGAGACATCACTCTGGGCTTTGTCGATTTACTGCGTGATGATTTCATTGAAAAAGATCGAAGTCGCGGTATTTATTTCACCCAAGATTGGGTCTCTCTACCAGGTGTTCTACCCGTTGCTTCGGGGGGTATTCACGTTTGGCATATGCCTGCTCTGACCGAGATCTTTGGGGATGATTCCGTACTACAGTTCGGTGGAGGAACTTTAGGACACCCTTGGGGAAATGCACCCGGTGCCGTAGCTAATCGAGTAGCTCTAGAAGCATGTGTACAAGCTCGTAATGAGGGGCGTGATCTTGCTAGTGAAGGGAATGAAATTATCCGTGAGGCTACTAAATGGAGTCC
>379032078; Conopodium majus isolate NMW4080 ribulose-1,5-bisphosphate carboxylase/oxygenase large subunit (rbcL) gene, partial cds; chloroplast
AGGTGTTGGATTCAAAGCTGGGGTTAAAGATTACAAATTGACTTATTATACTCCTGACTATGAAACCAAAGATACTGATATCTTGGCAGCATTCCGAGTAACTCCTCAACCTGGAGTTCCACCTGAAGAAGCGGGAGCCGCGGTAGCTGCCGAATCTTCTACTGGTACATGGACCACTGTGTGGACCGATGGACTTACCAGCCTTGATCGTTACAAAGGGCGCTGCTACGGAATCGAGCCCGTTGCTGGAGAAGAAAATCAATATATCGCTTATGTAGCTTACCCATTAGACCTTTTTGAAGAAGGTTCTGTTACTAACATGTTTACTTCTATTGTAGGTAATGTATTTGGGTTCAAAGCCCTGCGCGCTCTACGCCTGGAAGATCTGCGAATCCCCGTTGCTTATGTTAAAACTTTCCAAGGACCGCCTCATGGCATCCAAGTTGAGAGAGATAAATTGAACAAGTATGGTCGTCCCCTGTTGGGATGTACTATTAAACCTAAATTGGGATTATCCGCTAAAAACTACGGTAGAGCTGTTT
>379035848; Bupleurum tenuissimum isolate NMW4069 ribulose-1,5-bisphosphate carboxylase/oxygenase large subunit (rbcL) gene, partial cds; chloroplast
AGGTGTTGGATTCAAAGCTGGGGTTAAAGATTACAAATTGACTTATTATACTCCTGAATATGAAACCAAAGATACTGATATCTTGGCAGCATTCAGAGTAACTCCTCAACCGGGAGTTCCACCTGAAGAAGCGGGGGCCGCGGTAGCTGCCGAATCTTCTACTGGTACATGGACCACTGTGTGGACCGATGGACTTACCAGCCTTGATCGTTACAAAGGGCGATGCTACGGAATCGAGCCCGTTCCTGGAGAAGAAAATCAATTTATCGCTTATGTAGCTTACCCATTAGATCTTTTTGAAGAAGGTTCTGTTACTAACATGTTTACTTCCATCGTAGGTAATGTATTTGGGTTCAAAGCCCTGCGCGCTCTACGTCTGGAAGATCTGCGAATCCCCGTTGCTTATGTTAAAACTTTCCAAGGACCGCCTCATGGCATCCAAGTTGAGAGAGATAAATTGAACAAGTATGGTCGTCCCCTGTTGGGATGTACTATTAAACCTAAATTGGGGTTATCCGCTAAAAACTACGGTAGAGCGGTTT
>33669437; Huanaca acaulis ribulose-1,5-bisphosphate carboxylase/oxygenase large subunit (rbcL) gene, partial cds; chloroplast gene for chloroplast product
TTGACTTATTATACTCCTGACTATGAAACCAAAGATACTGATATCTTGGCAGCATTCCGAGTAACTCCTCAACCTGGAGTTCCACCTGAAGAAGCAGGGGCCGCGGTAGCTGCTGAATCTTCTACTGGTACATGGACAACTGTGTGGACCGATGGACTTACCAGCCTTGATCGTTACAAGGGGCGATGCTACGAAATCGAGCCCGTTGCTGGAGAAGAAAATCAATATATTGCTTATGTAGCTTACCCATTAGACCTTTTTGAAGAAGGTTCTGTTACTAATATGTTTACTTCCATTGTAGGTAATGTATTTGGGTTCAAAGCCCTGCGCGCCCTACGTCTGGAAGATCTGCGAATCCCTGTTGCTTATGTTAAAACTTTCCAAGGACCGCCTCATGGCATCCAAGTTGAGAGAGATAAATTGAACAAATATGGTCGTCCCCTGTTGGGATGTACTATTAAACCAAAATTGGGGTTATCTGCTAAAAACTACGGTAGAGCGGTTTATGAATGTCTCCGCGGTGGACTTGATTTTACCAAAGACGATGAGAACGTGAACTCCCAACCATTTATGCGTTGGAGAGATCGTTTCTTATCTTGTGCCGAAGCAATTTATAAAGCACAGGCCGAAACTGGTGAATTCACAGGGCATTACTTGAATGCTACTGCGGGTAACTGCGAAGAAATGATGAAAAGGGCNNNNNNNNNNNNNNNNNNNNNNNNNNNNNNNNNNNNNNNNNNNNNNNNNNNNNNNNNNNNNNNNNNNNNNNNNNNNNNNNNNNNNNNNNNNNNNNNNNNNNNNNNNNNNNNNNNNNNNNNNNNNNNNNNNNNNNNNNNNNNNNNNNNNNNNNNNNNNNNNNNNNNNNNNNNNNNNNNNNNNNNNNNNNNNNNNNNNNNNNNNNNNNNNNNNNNNNNNNNNNNNNNNNNNNNNNNNNNNNNNNNNNNNNNNNNNNNNNNNNNNNNNNNNNNNNNNNNNNNNNNNNNNNNNNNNNNTTTCGTTGAAAAAGATCGAAGTCNCGGTATYTATTTCACCCAAGATTGGGTCTCTCTACCAGGTGTTCTGCCCGTAGCTTCGGGGGGTATTCACGTGTGGCATATGCCTGCTCTGACCGAGATCTTTGGGGATGATTCCGTACTACAGTTCGGTGGAGGAACTTTAGGACACCCTTGGGGAAATGCACCCGGTGCCGTAGCTAATCGAGTCGCTCTAGAAGCATGTGTACAAGCTCGTAATGAGGGACGTGATCTTGCTACTGAGGGTAATGAAATTATTCGCGAGGCTGCTGAAKGGAGCCCCGNACTAGCTGCTGCTTGTGAGGTATGGAAGGAAATCAAATTTGAATTTCAAGCAATGGATNCTTTGAA
>125857540; Peucedanum galbanum chloroplast partial rbcL gene for ribulose bisphosphate carboxylase large subunit, specimen voucher Balele K. 5 (NBG)
TGTTGGATTCAAAGCTGGGGTTAAAGATTACAAATTGACTTATTATACTCCTGACTATGAAACCAAAGATACTGATATCTTGGCAGCATTCCGAGTAACTCCTCAACCTGGAGTTCCACCTGAAGAAGCGGGGGCCGCGGTAGCTGCCGAATCTTCTACTGGTACATGGACCACTGTGTGGACCGATGGACTTACCAGCCTTGATCGTTACAAGGGGCGCTGCTACGAAATCGAGCCCGTTGCTGGAGAAGAAAATCAATATATCGCTTATGTAGCTTACCCATTAGACCTTTTTGAAGAAGGTTCTGTTACTAACATGTTTACTTCCATTGTAGGTAATGTATTTGGGTTCAAAGCCCTGCGCGCTCTACGTCTGGAAGATCTGCGAATCCCCGTTGCTTATGTTAAAACTTTCCAAGGACCGCCTCATGGCATCCAAGTTGAGAGAGATAAATTGAACAAGTATGGTCGTCCCCTGTTGGGATGTACTATTAAACCTAAATTGGGGTTATCCGCTAAAAACTACGGTAGAGCGGTTTATGAATGTCTCCGCGGTGGACTTGATTTTACCAAAGACGATGAGAATGTGAACTCCCAACCATTTATGCGTTGGAGAGATCGTTTCTTATTTTGTGCCGAAGCAATTTATAAAGCACAGGCTGAAACTGGTGAAATCAAAGGGCATTACTTGAATGCTACTGCGGGTACATGTGAAGAAATGATGAAAAGGGCTATATTTGCCAGAGAATTAGGAGTTCCTATCGTAATGCATGATTACTTAACAGGGGGATTCACTGCAAATACTAGCTTAGCCCATTATTGCCGAGATAATGGCCTACTTCTTCACATCCACCGCGCAATGCATGCAGTTATTGATAGACAGAAGAATCATGGTATACACTTCCGTGTACTAGCTAAAGCGTTACGTATGTCTGGTGGAGATCATATTCACTCCGGTACCGTAGTAGGTAAACTTGAAGGGGAAAGAGACATCACTCTGGGCTTTGTCGATTTACTGCGTGATGATTTCATTGAAAAAGATCGAAGTCGCGGTATTTATTTCACCCAAGATTGGGTCTCTCTACCAGGTGTTCTACCCGTTGCTTCGGGGGGTATTCACGTTTGGCATATGCCTGCTCTGACCGAGATCTTTGGGGATGATTCCGTACTACAGTTCGGTGGAGGAACTTTAGGACACCCTTGGGGAAATGCACCCGGTGCCGTAGCTAATCGAGTAGCTCTAGAAGCATGTGTACAAGCTCGTAATGAGGGGCGTGATCTTGCTAGTGAAGGGAATGAAATTATCCGTGAGGCTACTAAATGGAGCCCCGAACTAGCTGCTGCTTGTGAAGTATGGAAGGAGATCAAATTTGAATTTCAAGCAATGGATACTTTGTAA
>2065425; S.araliacea chloroplast rbcL gene, partial
NNNNNNNNNNNNNNNNNNNNNNNNNNAGGTGTTGGATTCAAAGCTGGGGTTAAAGATTACAAATTGACTTATTATACTCCTGACTATGAAACCAAAGATACTGATATCTTGGCAGCATTCCGAGTAACTCCTCAACCTGGAGTTCCACCTGAAGAAGCAGGGGCCGCGGTAGCTGCCGAATCTTCTACTGGTACATGGACAACTGTGTGGACCGATGGACTTACCAGCCTTGATCGTTACAAAGGGCGATGCTACGAAATTGAGCCCGTTGCTGGAGAAGAAAATCAATATATTGCTTATGTAGCTTACCCATTAGACCTTTTTGAAGAAGGTTCTGTTACTAACATGTTTACTTCCATTGTAGGTAATGTTTTTGGATTCAAANNCCTGCGCGCTCTANNTCTGGAAGATCTGCGAATCCCTGTTGCTTATGTTAAAACTTTCCAAGGACCGCCTCATGGCATCCAAGTTGAGAGAGATAAATTGAACAAGTATGGTCGTCCCCTGTTGGGATGTACTATTAAACCTAAATTGGGGTTATCTGCTAAAAACTACGGTAGAGCGGTTTATGAATGTCTCCGTGGTGGACTTGATTTTACCAAAGACGACGAGAACGTGAACTCCCAACCATTTATGCGTTGGAGAGATCGTTTCTTATTTTGTGCCGAAGCAATTTATAAAGCACAGGCTGAAACTGGTGAAATCAAAGGGCATTACTTGAACGCTACTGCNGGTACATGCGAAGAAATGATGAAAAGGGCTGTATTTGCCAGAGAATTGGGAGTTCCNATCGTAATGCATGATTACTTAACAGGGGGATTCACTGCAAATACTAGCTTGGCTCATTATTGCCGAGATAATGGTCTACTTCTTCACATCCACCGCGCAATGCATGCAGTTATTGATAGACAGAAGAATCATGGTATGCACTTTCGTGTACTAGCTAAAGCGTTACGTATGTCTGGTGGAGATCATATTCACGCCGGTACCGTAGTAGGTAAACTTGAAGGGGAAAGAGACATCACTTTGGGCTTTGTCGATTTACTGCGTGATGATTTCGTTGAAAAAGATCGAAGTCTGCGTATTTATTTCACCCAAGATTGGGTCTCTCTACCGGGTGTTCTGCCCGTGCGTTCGGGGGGTATTCACGTTTGGCATATGCCTGCTCTGACCGAGATCTTTGGGGATGATTCCGTACTACAGTTCGGTGGAGGAACTTTAGGACACCCTTGGGGAAATGCACCCGGTCGCGTAGCTAATCGAGTAGCTCTAGAAGCATGTGTACAAGCTCGTAATGAGGGACGTGATCTTGCTAGTGAAGGTAATGAAATTATCCGCGANGCTGCTAAATGGAGCCCCGAACTAGCTGCTGCTTGTGAGGTATGGAAGGAGATCAAATTTGAATTTGCCGCAATGGATACTTTGTAA
>10945632; Aralidium pinnatifidum ribulose 1,5-bisphosphate carboxylase (rbcL) gene, partial cds; chloroplast gene for chloroplast product
AAACTAAAGCAAGTGTTGGATTCAAAGCTGGTGTTAAAGATTACAAATTGACTTNTTATACTCCTGACTATGAAACCAAAGATACTGATATCTTGGCAGCATTCCGNGTAACTCCTCAACCTGGAGTTCCACCTGAAGAAGCGGGGGCCGCGGTAGCTGCCGNATCTTCTACTGGTACATGGACAACTGTGTGGACCGATGGACTTACCAGCCTTGATCGTTACAAAGGGCGATGCTACGAAATCGAGCCCGTTGCTGGAGAAGAAAATCAATATATTGCTTATGTAGGTTATCCCTTAGACCTTTTTGAAGAAGGTTCTGTTACTAACATGTTTACTTCCATTGTAGGTAATGTATTTGGGTTCAAAGCCCTGCGCGCTCTACGTCTGGAAGATCTGCGAATCCCTGTTGCTTATGTTAAAACTTTCCAAGGCCCGCCTCATGGCATCCAAGTTGAGAGAGATAAATTGAACAAGTATGGTCGTCCCCTGTTGGGANGTACTATTAAACCTAAATTGGGGTTATCTGCTAAAAACTACGGTAGAGCGGTTTATGAATGTCTCCGCGGGGGACTTGATTTTACCAAAGATGATGAGAACGTGAACTCCCAACCATTTATGCGTTGGAGAGATCGTTTCGTATTTTGTGCCGAAGCACTTTATAAAGCACAGGCTGAAACAGGTGAAATCAAAGGGCATTACTTGAATGCTACTGCGGGTACATGCGAAGAAATGATCAAAAGGGCTGTATTTGCCAGAGAATTGGGAGTTCCTATCGTAATGCATGACTACTTAACAGGGGGATTCACTGCAAATACTAGCTTGGCTCATTATTGCCGAGATAATGGCCTACTTCTTCACATCCACCGCGCAATGCATGCAGTTATTGATAGACAGAAGAATCATGGTATGCACTTTCGTGTACTAGCTAAAGCGTTACGTCTGTCTGGTGGAGATCATGTTCATGCCGGTACCGTAGTAGGTAAACTTGAAGGGGAAAGAGACATCACTTTGGGCTTTGTTGATTTACTGCGTGATGATTTTATTGCCAAAGATCGAAGTCGCGGTATTTATTTCACCCAAGATTGGGTCTCTCTACCAGGTGTTCTGCCCGTGGCTTCGGGGGGTANTCACGTTTGGCATATNCCTGCTCTGACCGAGATCTTTGGGGATGATTCCGTACTACAGTTCGGTGGAGGAACTTTAGGACACCCTTGGGGAAATGCACCGGGTGCCGTAGCTAATCGAGTAGCTCTAGAAGCATGTGTAANAGCTCGTAATGAGGGACGTGATCTTNCTATTGAAGGTAATGAAATTATCCGTGAGGCTGCCAAATGGAGCCCTGAACTAGCTGCTGCTTGTGAGGTATGGAAGGAGATCAAATTTGAATTTCAAGCAATGGATACTTTGTAATCCAATAATTATCGTTCGTTCTCGTAATTGCAATTAAACTCGGCCCAATCTTTTACTAAAA
>32526544; Pennantia corymbosa chloroplast partial rbcL gene for ribulose-1,5-bisphosphate carboxylase/oxygenase large subunit
AGCAAGTGTTGGATTCAAAGCTGGTGTTAAAGATTACAAATTGACTTATTATACTCCTGACTATGAAACCAAAGATACTGATATCTTGGCAGCATTCCGAGTAACTCCTCAACCTGGAGTTCCACCTGAAGAAGCGGGGGCCGCGGTAGCTGCCGAATCTTCTACTGGTACATGGACAACTGTGTGGACCGATGGACTTACCAACCTTGATCGTTACAAAGGGCGATGCTACCACATTGAGCCCGTTGCGGGAGAAGAAACTCAATTTATTGCTTATGTAGCTTACCCATTAGACCTTTTTGAAGAAGGTTCTGTTACTAACATGTTTACTTCCATTGTAGGTAATGTATTTGGGTTCAAAGCCCTGCGCGCTCTACGTCTGGAAGATCTGCGAATCCCTGTTGCTTATGTTAAAACTTTCCAAGGCCCGCCTCATGGCATCCAAGTTGAGAGAGATAAATTGAACAAGTATGGTCGTCCCCTGTTGGGATGTACTATTAAACCTAAATTGGGGTTATCTGCTAAAAACTACGGTAGAGCAGTTTATGAATGTCTCCGCGGTGGACTTGATTTTACCAAAGATGATGAGAACGTGAATTCCCAACCATTTATGCGTTGGAGAGATCGTTTCTTATTTTGTGCCGAAGCACTTTATAAAGCACAGGCGGAAACAGGTGAAATCAAAGGGCATTACTTGAATGCTACTGCGGGTACATGCGAAGACATGATGAAAAGGGCTGTATTTGCCAGAGAATTGGGAGTTCCTATCGTAATGCATGACTACTTAACAGGGGGATTCACTGCAAATACTACCTTGGCTCATTATTGCCGAGATAATGGCCTACTTCTTCACATCCACCGCGCAATGCATGCAGTTATTGATAGACAGAAGAATCATGGTATGCACTTTCGTGTACTAGCTAAAGCCTTACGTATGTCTGGTGGAGATCATATTCACGCCGGTACCGTAGTAGGTAAACTTGAAGGGGAAAGAGAGATCACTTTGGGCTTTGTTGATTTACTGCGTGATGATTTTGTTGAAAAAGATCGAAGTCGCGGTATTTATTTCACTCAAGATTGGGTCTCTCTACCAGGTGTTCTGCCCGTGGCTTCGGGGGGTATTCACGTTTGGCATATGCCTGCTCTGACCGAGATCTTTGGGGATGATTCCGTACTACAGTTCGGTGGAGGAACTTTAGGACACCCTTGGGGAAATGCACCCGGTGCCGTAGCTAATCGAGTAGCTCTAGAAGCATGTGTACAAGCTCGTAATGAGGGACGTGATCTTGCTCGTGAGGGTAATGAAATTATCCGTGAGGCTGCCAAATGGAGTCCAGAACTAGCTGCTGCTTGTGAGGTATGGAAGGAGATCAAATTTGAATTTGAAGCAATGGATACAATTTGA
>379033677; Smyrnium olusatrum isolate NMW6006 ribulose-1,5-bisphosphate carboxylase/oxygenase large subunit (rbcL) gene, partial cds; chloroplast
TGGGGTTAAAGATTACAAATTGACTTATTATACTCCTGAATATGAAACCAAAGATACTGATATCTTGGCAGCATTCCGAGTAACTCCTCAACCTGGAGTTCCACCTGAAGAAGCGGGGGCCGCGGTAGCTGCCGAATCTTCTACTGGTACATGGACCACTGTGTGGACCGATGGACTTACCAGTCTTGATCGTTACAAAGGGCGCTGCTACGAAATCGAGCCCGTTGCTGGAGAAGAAAATCAATATATCGCTTATGTAGCTTACCCATTAGACCTTTTTGAAGAAGGTTCTGTTACTAACATGTTTACTTCCATTGTAGGTAATGTATTTGGGTTCAAAGCCCTGCGCGCTCTACGTCTGGAAGATCTGCGAATCCCCGTTGCTTATGTTAAAACTTTCCAAGGACCGCCTCATGGCATCCAAGTTGAGAGAGATAAATTGAACAAGTATGGTCGTCCCCTGTTGGGATGTACTATTAAACCTAAATTGGGGTTATCCGCTAAAAACTACGGTAGAGCGGTTT
>33669433; Dichosciadium ranunculaceum ribulose-1,5-bisphosphate carboxylase/oxygenase large subunit (rbcL) gene, partial cds; chloroplast gene for chloroplast product
AGACTTATTATACTCCTGACTATGAAACCAAAGATACTGATATCTTGGCAGCATTCCGAGTAAGTCCTCAACCTGGAGTTCCACCTGAAGAAGCAGGGGCCGCGGTAGCTGCCGAATCTTCTACTGGTACATGGACAACTGTGTGGACCGATGGACTTACCAGCCTTGATCGTTACAAAGGGCGATGCTACGAAATCGAGCCCGTTGCTGGAGAAGAAAATCAATATATTGCTTATGTAGCTTACCCATTAGACCTTTTTGAAGAGGGTTCTGTTACTAACATGTTTACTTCCATTGTAGGTAATGTATTTGGGTTCAAAGCCCTGCGTGCTCTACGTCTGGAAGATCTGCGAATCCCTGTTGCTTATGATAAAACTTTCCAAGGACCGCCTCACGGCATCCAAGTTGAGAGAGATAAATTGAACAAGTACGGTCGTCCCCTGTTGGGATGTACTATTAAACCAAAATTGGGGTTATCTGCTAAAAACTACGGTAGAGCGGTTTATGAATGTCTCCGTGGTGGACTTGATTTTACCAAAGACGATGAGAACGTGAACTCCCAACCATTTATGCGTTGGAGAGATCGTTTCTTATTTTGCGCCGAAGCCCTTTATAAAGCACAGGCTGAAACTGGTGAAATCAAAGGGCATTACTTGAACGCTACTGCGGGTACATGCGAAGAAATGATGAAAAGGGCTATATTTGCCAGAGAATTGGGAGTTCCTATCGTAATGCATGATTACTTAACAGGAGGATTCACTGCAAATACTAGCTTGGCTCATTTATGCCGAGATAATGGTCTACTTTTTCACATCCACCGCGCAATGCATGCGGTTATTGATAGACAGAAGAATCATGGTATCCACTTTCGTGTACTAGCAAAAGCGTTACGTATGTCTGGTGGAGATCATATTCACTCCGGTACCGTAGTAGGTAAACTTGAAGGGGAAAGAGACATCACTTTGGGCTTTGTCGATTTATTGCGTGATGATTTCATTGATAAAGATCGAAGTCGCGGTATTTATTTCACCCAAGATTGGGTCTCTCTACCAGGTGTTCTGCCTGTGGCTTCGGGGGGTATTCACGTTTGGCATATGCCTGCTCTGACCGAGATCTTTGGCGATGATTCCGTACTACAGTTCGGTGGAGGAACTTTAGGACACCCTTGGGGAAATGCACCCGGTGCCGTAGCTAATCGAGTAGCTCTAGAAGCATGTGTACAAGCTCGTAATGAGGGACGTGATCTTGCTAGTGAGGGTAATGAAATTATCCGCGAGGCTACTAAATGGAGCCCTGAACTAGCTGCTGCTTGTGAAGTATGGAAAGAGATCAAATTTGAATTTCAAGCAATGGATACCCTGTAATCCG
>55072187; Heteropanax fragrans atpB-rbcL intergenic spacer, partial sequence; and ribulose-1,5-bisphosphate carboxylase/oxygenase large subunit (rbcL) gene, partial cds; chloroplast
TTTTTTTTGCGAAAATGATCGAATCGAATTCAAAATAAATGTCCGATAGCAACTGGATCGGTTAATTCAATAAGAAATGGGAGTTAGCACGCAATTTCATTGGTACCATCCAACCGAATCCAATTCAATTGTTTACTTAATTCAATGAGTGAATTTTCAAGTTCAACCAACCCATTTTCAAAATCTCAAGTATAAGAATTTTGAGAAAGTCTTTCATTTGTCTATCATTATAGACAATCCTATCTATATTATCTATTCTATATTATCCATGGGATTCGAACCTGAACTCTATTTATGATTCATTATTTCTATCTCACCGGCTCTTCTTATTTCTTATTTCAGCATATCGATTTACGTCTAGCCTCTTCTTTGCATTTTTTCTTTTTTATACCTTTTCATAGACAAATTCCATAGATTTTCACATCTAGGATTTACATATACAACATATACCACTGTCAAGAGGGAATTTCTTATTATTTAGGTTATATTTAGGTATTTCAATTCAAAAAAAGTAAAAAAAAAGAATTGGGTTGCGCCATATATATGAAAGAGTATACAATAATGATGTATTTGGTGAATCAAATACCATGGTCCAATAATAAAGCATTTTGATTAGTTGATAATATTAGTATTAGTTGGGATTGGGAATTTTGTGAAAGATTCCTGTGAAAAGTTTCATTAACGCCTAATTCATGTCGAGTAGACCTTGTTGTTGTGAGACTTCTTAATTCATGAGTTGTAGGGAGGGATTTATGTCACCACAAACAGAGACTAAAGCAAGTGTTGGATTCAAAGCTGGTGTTAAAGATTACAAATTGACTTATTATACTCCTGACTATGAAACCAAAGATACTGATATCTTGGCAGCATTCCGAGTAACTCCTCAACCTGGAGTTCCACC
>33669421; Arthrophyllum mackeei ribulose-1,5-bisphosphate carboxylase/oxygenase large subunit (rbcL) gene, partial cds; chloroplast gene for chloroplast product
AAACTAAAGNAAGNGTTGGATTCAAAGCTGGTGTTAAAGNTTACAAATTGACTTNTNATACTCCTGACTATGAAACCAAAGATACTGATATCTTGGCAGCATTCCGNGTAACTCCTCAACCTGGAGTTCCACCTGAAGAAGCAGGGGCTGCGGTAGCTGCCGNATCTTCTACTGGTACATGGACAACTGTGTGGACCGATGGACTTACCAGCCTTGATCGTTACAAAGGGCGATGCTACGGNATCGAGCCCGTTACTGGAGAAGAAAATCAATATATTGCTTATGTAGCTTACCCATTAGACCTTTTTGAAGAGGGTTCTGTTACTNATATGTTTACTTCCATNGTAGGTAANGTATTTGGGTTCAAAGCCCTGNGTGCTCTACGTCTGGAAGATCTGCGNGTCCCTGTTGNTNATATNAAAACTNTCNAAGGANCGCCTNATNGCATCCAAGTTGAGAGAGNTANATTGAANANGNATGGTCGTCCCCTATTGGGATGTACTATTAAACCTAAATTGGGGTTATCTGCTAAAAACTACGGTAGAGCGGTTTATGAATGTCTCCGTGGTGGACTTGATTTTACCAAAGACGATGAGAACGTGAACTCCCAACCATTTATGCGTTGGAGAGATCGTTTCTTATNTTGTGCCGAAGCACTTNNTAAAGCACAGGCTGAAACAGGTGAAATCAAAGGGCATTACTTTAATGCTACTGCGGGTACATGCGAAGAAATGATGAAAAGGGCTATGTGTGCCAGAGAATTGGGAGTTCCTATCGTAATGCATGATTACTTAACAGGGGGATTCACTGCAAATACTACCTTGGCTCATTATTGCCGAGATAATGGCCTACTTCTTCACATCCACCGCGCAATGCATGCAGTTATTGATAGACNGANGNATCATGGTATNCNCTTNCGNGTACTAGCTAANGCNTTACGNNTGTCTGGTGGAGATCATATNCACGCCGGTACCGTAGTAGGTAAACTTGAAGGGGAAAGAGACATCACTTTGGGCTTTGTTGATTTACTGCGTGATGATTTCGTTGCAAAAGATCGAAGTCGCGGTATTTATTTCACCCAAGATTGGGTCTCTCTACCAGGTGTTCTGCCCGTGGCTTCGGGGGGTATNCACGTTTGGCATATNCNTGCTCTGACCGAGATCTTTGGGGATGATTCCGTACTACAGTTCGGTGGAGGAACTTTAGGACACCCTTNGGGAAATGCACCCGGTGCCGTAGCTAANCGAGTAGCTCTAGAAGCATGTGTACNAGCTCGTAATGAGGGACGTGATCTTNNNNNNGAAGGTAATGAAATCATCCGTGAGNCTGCTAAATGGAGCCCTGAACTAGCTGCTGCTTGTGAGGTATGGAAGGAGATCAAATTTGAATTTGAAGCAATGGATACNTTGTAA
>55072145; Brassaiopsis simplicifolia atpB-rbcL intergenic spacer, partial sequence; and ribulose-1,5-bisphosphate carboxylase/oxygenase large subunit (rbcL) gene, partial cds; chloroplast
TTTTTTTGCGAAAATGATCGAATCGAATTCAAAATAAATGTCCGATAGCAAGTTGATCGGTTAATTCAATAAGAAATGGGAGTTAGCACGCAATTTCATTGGTACCATCCAACCGAATCCAATTCAATTGTTTACTTAATTCAATGAGTGAATTTTCAAGTTCAACCAACCCATTTTCAAAATCTCAAGTATAATATAAGAATTTTGAGAAAGTCTTTCATTTGTCTATCATTATAGACAATCCTATCTATATTATCTATTCTATATTATCCATGGGATTCGAACCTGAACTCTATTTACGATTCATTATTTCTATCTCATCGGCTCTTCTTATTTCTTATTTCAGCATATCGATTTACGTCTAGCCTGTTCTTTGCATTTTTTCTTTTTTATACCTTTTCATAGACAAATTCCATAGATTTTCACATCTAGGATTTACATATACAACATATACCACTGTCAAGAGGGAATTTCTTATTATTTAGGTTCTATTTAGGTATTTCAATTCAAAAAAAGTAAAAAAAAAAAGAATTGGGTTGCGCCATATATATGAAAGAGTATACAATAATGATGTATTTGGTGAATCAAATACCATGGTCCAATAATAAAGCATTTTGATTAGTTGATAATATTAGTATTAGTTGGGATTGGGAATTTTGTGAAAGATTCCTGTGAAAAGTTTCATTAACGCCTAATTCATGTCGAGTAGACCTTGTTGTTGTGATACTTCTTAATTCATGAGTTGTAGGGAGGGATTTATGTCACCACAAACAGAGACTAAAGCAAGTGTTGGATTCAAAGCTGGTGTTAAAGATTACAGATTGACTTATTATACTCCTGACTATGAAACCAAAGATACTGATATCTTGGCAGCATTCCGAGTAACTCCTCAACCTGGAGTTCCACC
>340511091; Cyclospermum leptophyllum ribulose-1,5-bisphosphate carboxylase/oxygenase large subunit (rbcL) gene, partial cds; chloroplast
CTGGGGTTAAAGATTACAAATTGACTTATTATACTCCTGACTATGAAACCAAAGATACTGATATCTTGGCAGCATTCCGAGTAACTCCTCAACCTGGAGTTCCACCTGAAGAAGCGGGGGCCGCGGTAGCTGCCGAATCTTCTACTGGTACATGGACCACTGTGTGGACCGATGGACTTACCAGCCTTGATCGTTACAAAGGGCGCTGCTACGGAATCGAGCCCGTTCCTGGAGAAGAAAATCAATTTATCGCTTATGTAGCTTACCCATTAGACCTTTTTGAAGAAGGTTCTGTTACTAACATGTTTACTTCCATTGTAGGTAATGTATTTGGGTTCAAAGCCCTGCGCGCTCTACGTCTGGAAGATCTGCGAATCCCCGTTGCTTATGTTAAAACTTTCCAAGGACCGCCTCATGGCATCCAAGTTGAGAGAGATAAATTGAACAAGTATGGTCGTCCCCTGTTGGGATGTACTATTAAACCTAAATTGGGGTTATCCGCTAAAAACTACGGTAGAGCGGTTTATGAATGTCTCCGCGGTGGACTTGATTTTACCAAAGACGATGAGAATGTGAACTCCCAACCATTTATGCGTTGGAGAGATCGTTTCTTATTTTGTGCCGAAGCAATTTATAAAGCACAGTCTGAAACAGGTGAAATCAAAGGGCATTACTTGAATGCTACTGCGGGTACATGTGAAGAAATGATGAAAAGGGCTATATTTGCCAG
>1293011; Mackinlaya macrosciadia ribulose-1,5-bisphosphate carboxylase/oxygenase large subunit (rbcL) gene, chloroplast gene encoding chloroplast protein, partial cds
NNNNNNNNNNNNNNANAAACTAAAGNAANNGTTGGATTCAAAGCTGGNGTTAAAGATTACAAATTGACTTNTTATACTCCTGACTATATAACCAAAGATACTGATATCTTGGCAGCATTCCGAGTAACTCCTCAACCTGGAGTTCCACCTGAAGAAGCGGGGGCNGCGGTAGCTGCTGAATCTTCTACTGGTACATGGACAACNGTGTGGACCGATGGACTTACCAGCCTTGATCGTTACAAAGGGCGCTGCTACAANATCGAGCCCGTNGCTGGAGAAGAAAATCAATATATTGNTTATGTAGCTTACCCATTAGACCTTTTTGAAGAAGGTTCTGTTACTAACATGTTTACTTCCATTGTTGGTAATGTATTTGGGTTCAAAGCCCTGCNNGCCCTACGTCTGGAAGATCTGCGAATCCCTGTTTCTTATGTTAAAACTTTCCAAGGCCCGCCTCATGGCATTCAAGTTGAGAGAGATAAATTGAACAAGTATGGTCGTCCCCTGTTGGGATGTACTATTAAACCTAAATTGGGGTTATCTGCTAAAAATTACGGTAGAGCGGTTTATGAATGTCTCCGCGGTGGACTTGATTTTACCAAAGACGATGAGAACGTGAACTCCCAACCATTTATGCGTTGGAGAGATCGTTTCGTATTTTGTGCTGAAGCAATTTATAAAGCACAGGCTGAAACAGGTGAAATCAAAGGTCATTACTTGAATGCTACTGCGGGTACTTGCGAAGAAATGATGAAAAGGGCTGTATTTGCCAGAGAATTGGGAGTTCCTATCGTAATGCATGATTATTTAACAGGGGGATTCACTGCAAATACTACTTTGGCTCATTATTGCCGAGATAATGGCCTACTTCTTCACATCCACCGCGCAATGCATGCAGTTATTGATAGACAGAAGAATCATGGTATGCACTTTCGTGTACTAGCTAAAGCGTTACGTCTGTCTGGTGGAGATCATGTTCACGCCGGTACCGTAGTAGGTAAACTTGAAGGGGAAAGAGACATCACTTTGGGCTTTGTTGATTTACTGCGTGAGGATTTCGTTGAAAAAGATCGAAGTCGCGGTATTTATTTCACCCAAGATTGGGTCTCTCTACCAGGTGTTCTGCCGGTGGCTTCGGGGGGTATTCACGTTTGGCATATGCCTGCTCTGACCGAGATCTTTGGGGATGATTCAGTACTACAGTTCGGTGGAGGAACTTTAGGACACCCTTGGGGAAATGCACCCGGTGCCGTAGCTAATCGAGTAGCTCTAGAAGCATGTGTACAAGCTCGTAATGAGGGACGTGATCTTGCTAGGGAAGGTAATGAAATTATCCGCGAGGCTGCTAAATGGAGCCCTGAACTAGCTGCTGCTTGTGAGGTATGGAAGGAGATCAAATTTNAATTTGAAGCAATGGATACTTTGGACAAATAA
>1293009; Melanophylla alnifolia ribulose-1,5-bisphosphate carboxylase/oxygenase large subunit (rbcL) gene, chloroplast gene encoding chloroplast protein, partial cds
NNNNNNNNNNNNNCAGAAACTAAAGCAAGTGTTGGATTCAAAGCTGGTGTTAAAGATTACAAATTGACTTATTATACTCCTGACTATGAAACCAAAGATACTGATATCTTGGCAGCATTCCGAGTAACTCCTCAACCTGGAGTTCCACCTGAAGAAGCGGGGGCCGCGGTAGCTGCCGAATCTTCTACTGGTACATGGACAACTGTGTGGACCGATGGACTTACCAGCCTTGATCGTTACAAAGGGCGATGCTACGAAATCGAGCCCGTTGCTGGAGAAGAAAATCAATATATTGCTTATGTAGCTTACCCATTAGACCTTTTTGAAGAAGGTTCTGTTACTAACNTGTTTACTTCCATNGTAGGTAATGTATTTGGGTTCAAAGCCCTGCGCGCTCTACGTCTGGAAGATCTGCGAATCCCTGTTGCTTATGTTAAAACTTTCCAAGGCCCGCCTCATGGCATCCAAGTTGAGAGAGATAAATTGAACAAGTATGGTCGTCCCCTGTTGGGATGTACTATTAAACCTAAATTGGGGTTATCTGCTAAAAACTACGGTAGAGCGGTTTATGAATGTCTCCGCGGGGGACTTGATTTTACCAAAGATGATGAGAACGTGAACTCCCAACCATTTATGCGTTGGAGAGATCGTTTCGTATTTTGNNCCGAAGCAATTTTTAAAGCACAGGCTGAAACAGGTGAAATCAAAGGGCATTACTTTAATGCTACTGCGGGTACATGCGAAGAAATGATCAAAAGGGCTGTATTTGCCAGAGAATTGGGAGTTCCTATCGTAATGCATGACTACTTAACAGGGGGATTCACTGCAAATACTAGCTTGGCTCATTATTGCCGAGATAATGGCCTACTTCTTCACATCCACCGCGCAATGCATGCAGTTATTGATAGACAGAAGAATCATGGTATGCACTTTCGTGTACTAGCTAAAGGGTTACGTATGTCTGGTGGAGATCATATTCACGCCGGTACCGTAGTCGGTAAACTTGAAGGGGAAAGAGACATCACTTTGGGCTTTGTTGATTTACTGCGTGATGATTTTATTGAAAAAGATCGAAGTCGCGGTATTTATTTCACCCAAGATTGGGTCTCTCTACCAGGTGTTCTGCCCGTGGCTTCGGGGGGTATTCACGTTTGGCATATGCCTGCTCTGACCGAGATCTTTGGGGATGATTCCGTACTACAGTTCGGTGGAGGAACTTTAGGACACCCTTGGGGAAATGCACCCGGTGCCGTAGCTAATCGAGTAGCTCTAGAAGCATGTGTACAAGCTCGTAATGAGGGACGTGATCTTGCTATTGAAGGTAATGAAATTATCCGTGAGGCTGCCAAATGGAGCCCTGAACTAGCTGCTGCTTGTGAGGTATGGAAGGAGATCAAATTTGAATTTCAAGCAATGGATACTTTGTAA
>379035886; Sison amomum isolate NMW717 ribulose-1,5-bisphosphate carboxylase/oxygenase large subunit (rbcL) gene, partial cds; chloroplast
AGGTGTTGGATTCAAAGCTGGGGTTAAAGATTACAAATTGACTTATTATACTCCTGACTATGAAACCAAGGATACTGATATCTTGGCAGCATTTCGAGTAACTCCTCAACCTGGAGTTCCACCTGAAGAAGCGGGGGCCGCGGTAGCTGCCGAATCTTCTACTGGTACATGGACCACTGTGTGGACCGATGGACTTACCAGCCTTGATCGTTACAAAGGACGCTGCTACGGAATCGAGCCCGTTGCTGGAGAAGAAAATCAATTTATCGCTTATGTAGCTTACCCATTAGACCTTTTTGAAGAAGGTTCTGTTACTAACATGTTTACTTCCATTGTAGGTAATGTATTTGGGTTCAAAGCCCTGCGCGCTCTACGTCTGGAAGATCTGCGAATCCCCGTTGCTTATGTTAAAACTTTCCAAGGACCGCCTCATGGCATCCAAGTTGAGAGAGATAAATTGAACAAGTATGGTCGTCCCCTGTTGGGATGTACTATTAAACCTAAATTGGGGTTATCCGCTAAAAACTACGGTAGAGCGGTTT
>75758082; Homalocarpus dissectus ribulose-1,5-bisphosphate carboxylase/oxygenase large subunit (rbcL) gene, partial cds; chloroplast
AGGTGTTGGATTCAAAGCTGGGGTTAAAGATTACAAATTGACTTATTATACTCCTGACTATGAAACCAAAGATACTGATATCTTGGCAGCATTCCGAGTAACTCCTCAACCTGGAGTTCCACCTGAAGAAGCAGGGGCCGCGGTAGCTGCCGAATCTTCTACTGGTACATGGACAACTGTGTGGACCGATGGACTTACCAGCCTTGATCGTTACAAAGGGCGATGCTACGAAATTGAGCCCGTTGCTGGAGAAGAAAATCAATATATTGCTTATGTAGCTTACCCATTAGACCTTTTTGAAGAGGGTTCTGTTACTAACATGTTTACTTCCATTGTAGGTAATGTATTTGGGTTCAAAGCCCTGCGTGCTCTACGTCTGGAAGATCTGCGAATCCCTGTTGCTTATGTTAAAACTTTCCAAGGACCGCCTCACGGCATCCAAGTTGAGAGAGATAAATTGAACAAGTACGGTCGTCCCCTGTTGGGATGTACTATTAAACCAAAATTGGGGTTATCTGCTAAAAACTACGGTAGAGCGGTTTATGAATGTCTCCGTGGTGGACTTGATTTTACCAAAGACGATGAGAACGTGAACTCCCAACCATTTATGCGTTGGAGAGATCGTTTCTTATTTTGTGCCGAAGCAATTTATAAAGCACAGGCTGAAACTGGTGAAATCAAAGGGCATTACTTGAACGCTACTGCGGGTACATGCGAAGAAATGATGAAAAGGGCTGTATTTGCCAGAGAATTGGGAGTTCCTATCGTAATGCATGATTACTTAACAGGAGGATTCACTGCAAATACTAGCTTGGCTCATTATTGCCGAGATAATGGTCTACTTCTTCACATCCACCGCGCAATGCATGCGGTTATTGATAGACAGAAGAATCATGGTATACACTTTCGTGTACTAGCAAAAGCGTTACGTATGTCTGGTGGAGATCATATTCACTCCGGTACCGTAGTAGGTAAACTTGAAGGGGAAAGAGACATCACTTTGGGCTTTGTCGATTTACTGCGTGATGATTTCATTGATAAAGATCGAAGTCGCGGTATTTATTTCACCCAAGATTGGGTCTCTCTACCAGGGGTTCTTCCCGTGGCTTCGGGGGGTATTCACGTGTGGCATATGCCTGCTCTGACCAACAACTTNGGGGATGATGACTCCGTACTACAGTTCGGTGGAGGAACTTTAGGAC
>254935244; Pseudopanax linearis voucher WELT SP86434 ribulose-1,5-bisphosphate carboxylase/oxygenase large subunit (rbcL) gene, partial cds; chloroplast
CAAGCTGGTGTTAAAGATTACAAATTGACTTATTATACTCCTGACTATGAAACCAAAGATACTGATATCTTGGCAGCATTCCGAGTAACTCCTCAACCTGGAGTTCCACCTGAAGAAGCAGGGGCTGCCGTAGCTGCCGAATCTTCTACTGGTACATGGACAACTGTGTGGACCGATGGACTTACCAGCCTTGATCGTTACAAAGGGCGATGCTACGGAATCGAGCCCGTTACTGGAGAAGAAAATCAATTTATTGCTTATGTAGCTTACCCATTAGACCTTTTTGAAGAAGGTTCTGTTACTAACATGTTTACTTCCATTGTAGGTAATGTATTTGGGTTCAAAGCCCTGCGTGCTCTACGTCTGGAAGATCTGCGAATCCCTGTTGCTTATGTTAAAACTTTCCAAGGACCGCCTCATGGCATCCAAGTTGAGAGAGATAAATTGAACAAGTATGGTCGTCCCCTGTTGGGATGTACTATTAAACCTAAATTGGGGTTATCTGCTAAAAACTACGGTAGAGCCGTTTATGAATGTCTCCGTGGTGGACTTGATTTTACCAAAGACGATGAGAACGTGAACTCCCAACCATTTATGCGTTGGAGAGATCGTTTCTTATTTTGTGCCGAAGCACTTTATAAAGCACAGGCTGAAACAGGTGAAATCAAAGGGCATTACTTGAATGCTACTGCGGGTACATGCGAAGAAATGATGAAAAGGGCTATATTTGCCAGAGAATTGGGAGTTCCTATCGTAATGCATGATTACTTAACAGGGGGATTCACTGCAAATACTACCTTGGCTCATTATTGCCGAGATAATGGCCTACTTCTTCACATCCACCGCGCAATGCATGCAGTTATTGATAGACAGAAGAATCATGGTATCCACTTTCGTGTACTAGCTAAAGCGTTACGTATGTCTGGTGGAGATCATATTCACGCCGGTACCGTAGTAGGTAAACTTGAAGGGGAAAGAGACATCACTTTGGGCTTTGTTGATTTACTGCGTGATGATTTCATTGCAAAAGATCGAAGTCGCGGTATTTATTTCACCCAAGATTGGGTCTCTCTACCAGGTGTTCTGCCCGTGGCTTCGGGGGGTATTCACGTTTGGCATATGCCTGCTCTGACCGAGATCTTTGGGGATGATTCCGTACTACAGTTCGGTGGAGGAACTTTAGGACACCCTTGGGGAAATGCACCCGGTGCCGTAGCTAATCGAGTAGCTCTAGAAGCATGTGTACAAGCTCGTAATGAGGGACGTGATCTTGCTCGTGAAGGTAA
>33669449; Myodocarpus involucratus ribulose-1,5-bisphosphate carboxylase/oxygenase large subunit (rbcL) gene, partial cds; chloroplast gene for chloroplast product
TATCCTCCTGACTATGAAACCAAACATACTGATATCTTGGCAGCATTCCGAGTAACTCCTNAACCTGCAGTTCCACCTGAAGAAGCACGAGCCGCGGTAGCTGCCGAATCTTCTACTGGTACATGGACTACTGTGTGGACCGATGGACTTACCAGCCTTGATCGTTACMAAGGGCGATGCTACGAAATCGAGCCCGTTGCTGGAGAAGAAAATCAATATATTGCTTATGTAGCTTACCCATTACACCTTTTTGAAGAAGGTTCTGTTACTAACATGTTTACTTCCATTGTAGGTAATGTATTTGGGTTCAAAGCCCTGCGCGCTCTACGGTTGGAAGATCTGCGAATCCCCACTGCTTATGTTAAAACTTTCCAAGGTCCGCCTCATGGCATCCAAGTTGAGAGAGATAAATTGAACAAGTACGGTCGTCCCCTGTTGGGATGTACTATTAAACCTAAATTGGGGTTATCTGCCAAAAACTACGGTAGAGCGGTTTATGAATGTCTCCGCGGCGGACTTGATTTTACCAAAGACGATGAGAACGTGAACTCCCAACCATTTATGCGTTGGAGAGATCGTTTCTTATTTTGTGCCGAAGCACTTTATAAAGCACAGGCCGAAACAGGTGAAATCAAAGGGCATTACTTGAATGCTACTGCGGGTACATGCGAAGAAATGATGAAAAGGGCTGTATTTGCCAGAGAATTGGGAGTTCCTATCGTAATGCATGATTACTTAACAGGGGGCTTCACTGCAAATACTAGCTTGGCTCATTATTGCCGAGATAATGGCCTACTTCTTCACATCCACCGCGCAATGCATGCAGTTATTGATAGACAGAAGAATCATGGTATACACTTTCGTGTACTAGCTAAAGCGTTACGTATGTCGGGTGGAGATCATATTCACTCCGGTACCGTAGTAGGTAAACTTGAAGGGGAAAGAGACATCACTTTGGGCTTTGTTGATTTACTGCGTGATGATTTCGTTGAAAAAGATCGAAGTCGCGGTATTTATTTCACCCAGGATTGGGTCTCTCTACCAGGTGTTCTGCCCGTAGCTTCGGGGGGTATTCACGTTTGGCATATGCCTCCTCTGNCCGAGATCTTTGGGGATGATTCCGTACTACAGTTTGGTGGAGGAACTTTAGGCCACCNTTGGGGAAATGCACCCGGTGCCGTAGCGAATCGAGTAGCTCTAGAAGCATGTGTGCAACCCCGTAATGAGGGGCGTGATCTTGCTCGTGAAGGTAATGGAANTATTNNNNAAGCTACTAAATGGAGCCCTGAANNANCTCCTGCTTGTGAGGTATGGAAAGAGATCAAATTTGAATTNGAAGCAATGGA
>343189960; Peucedanum medicum voucher NASLQX010 ribulose-1,5-bisphosphate carboxylase/oxygenase large subunit (rbcL) gene, partial cds; chloroplast
GGGGTTAAAGATTACAAATTGACTTATTATACTCCTGACTATGAAACCAAAGATACTGATATCTTGGCAGCATTCCGAGTAACTCCTCAACCTGGAGTTCCACCCGAAGAAGCGGGGGCCGCGGTAGCTGCCGAATCTTCTACTGGTACATGGACCACTGTGTGGACCGATGGACTTACCAGCCTTGATCGTTACAAAGGGCGCTGCTACGGAATAGAGCCCGTTGCTGGAGAAGAAAATCAATATATCGCTTATGTAGCTTACCCATTAGACCTTTTTGAAGAAGGTTCTGTTACTAACATGTTTACTTCCATTGTAGGTAATGTATTTGGGTTCAAAGCCCTGCGCGCTCTACGTCTGGAAGATCTGCGAATCCCCGTTGCTTATGTTAAAACTTTCCAAGGACCGCCTCATGGCATCCAAGTTGAGAGAGATAAATTGAACAAGTACGGTCGTCCCCTGTTGGGATGTACTATTAAACCTAAATTGGGGTTATCCGCTAAAAACTACGGTAGAGCGGTTTATGAATGTCTCCGCGGTGGACTTGATTTTACCAAAGACGATGAGAATGTGAACTCCCAACCATTTATGCGTTGGAGAGATCGTTTCGTATTT
>315259828; Pittosporum tobira isolate LegMedMO_44 ribulose-1,5-bisphosphate carboxylase/oxygenase large subunit (rbcL) gene, partial cds; chloroplast
AAGTGTTGGATTCAAAGCTGGTGTTAAAGATTACAAATTGACTTATTATACTCCTGACTATCAAACCAAAGATACTGATATCTTGGCAGCATTCCGAGTAACTCCTCAACCTGGAGTTCCGCCTGAAGAAGCAGGGGCCGCGGTAGCTGCCGAATCTTCTACTGGTACATGGACAACTGTGTGGACCGACGGACTTACCAGCCTTGATCGTTACAAAGGGCGATGCTACGAAATCGAGCCCGTTGCTGGAGAAGAAAATCAATTTATTGCTTATGTAGCTTACCCATTAGACCTTTTTGAAGAAGGTTCTGTTACTAACATGTTTACTTCCATTGTAGGTAATGTATTTGGGTTCAAAGCCCTGCGCGCTCTACGTCTGGAAGATCTGCGAATCCCTGTTGCTTATGTTAAAACTTTCCAAGGCCCGCCTCATGGCATCCAAGTTGAGAGAGATAAATTGAACAAGTACGGCCGCCCCCTGTTGGGATGTACTATTAAACCTAAATTGGGGTTATCTGCTAAAAACTACGGCAGAGCGGTTTATGAATGTCTC
>33669463; Trachymene coerulea ribulose-1,5-bisphosphate carboxylase/oxygenase large subunit (rbcL) gene, partial cds; chloroplast gene for chloroplast product
GACTTATTATACTCCTGACTATGAAACCAAAGATACTGATATCTTGGCAGCATTCCGAGTCACTCCTCAACCTGGAGTTCCACCCGAAGAAGCAGGGGCCGCGGTAGCTGCCGAATCTTCTACTGGTACATGGACAACTGTGTGGACCGATGGACTTACCAGCCTTGATCGTTACAAAGGACGATGCTACGGAATTGAGCCCGTTGCTGGAGAAGAAAACCAATATATTGCTTATGTAGCTTACCCATTAGACCTTTTTGAAGAAGGTTCTGTTACTAACATGTTTACTTCCATTGTAGGTAATGTGTTTGGGTTTAAAGCCCTACGTGCTCTACGTTTGGAAGATCTGCGAATCCCTGTTGCTTATGTTAAAACTTTCCAAGGCCCGCCCCATGGTATCCAAGTCGAAAGAGATAAATTGAACAAATATGGTCGTCCCCTGTTGGGATGTACTATTAAACCTAAATTGGGGTTATCGGCGAAAAACTATGGTAGAGCGGTTTATGAATGTCTCCGTGGTGGACTTGATTTTACCAAAGACGACGAGAACGTGAACTCCCAACCATTTATGCGTTGGAGAGATCGTTTCTTATTTTGTGCCGAAGCATTTATTAAAGCACAGGCTGAAACAGGTGAAATCAAAGGACATTACTTGAATGCTACGGCGGGTACATGCGAAGAAATGATGAAAAGAGCTATATTTGCTAGAGAGTTGGGAGTTCCTATCGTAATGCATGATTACTTACCAGGGGGATTCACTGCAAATACTAGTTTGGCTCATTATTGCCGGGATAATGGCCTAGTTCTTCACATCCACCGCGCAATGCATGCAGTTATTGATAGACAGAAGAATCATGGTATACACTCTCGTGTACTAGCTAAGGCGTTACGTATGTCTGGTGGAGATCATATTCACTCCGGTACCGTAGTAGGTAAACTTGAAGGGGAAAGAGACATCACTTTGGGTTTTGTTGATTTACTGCGTGATGATTTCGTTGAAAAAGATCGAAGTCGCGGTATTTATTTCACCCAAGATTGGGTCTCTCTACCAGGCGTTCTGCCCGTGGCTTCGGGGGGTATTCACGTTTGGCATATGCCTGCTCTAGCCGAGATCTTTGGGGATGATTCCGTACTACAGTTTGGTGGAGGAACTTTAGGACACCCTTGGGGAAATGCGCCCGGTGCCGTAGCTAATCGAGTAGCTCTAGAAGCATGTGTACAAGCTCGTAATGAGGGACGTGATCTTGCTAGTGAAGGTAATGAAATTATCCGCGAGGCTGCTAAATGGAGCCCCGARCTGGCCGGTGCTTGTGAGGTATGGAAGGAGATCAAATTTGAATTTCAAGCAATGGATACTGTGTAA
>21311591; Apium graveolens ribulose-1,5-bisphosphate carboxylase/oxygenase large subunit (rbcL) gene, partial cds; chloroplast gene for chloroplast product
AATCTTCTACTGGTACATGGACAACTGTGTGGACCGATGGACTTACCAGTCTTGATCGTTACAAAGGGCGCTGCTACGGAATCGAGCCCGTTGCTGGAGAAGAAAATCAATATATCGCTTATGTAGCTTACCCATTAGACCTTTTTGAAGAAGGTTCTGTTACTAACATGTTTACTTCCATTGTAGGTAATGTATTTGGGTTCAAAGCCCTGCGCGCTCTACGTCTGGAAGATCTGCGAATCCCCGTTGCTTATGTTAAAACTTTCCAAGGACCGCCTCATGGCATCCAAGTTGAGAGAGATAAATTGAACAAGTATGGTCGTCCCCTGTTGGGATGTACTATTAAACCTAAATTGGGGTTATCCGCTAAAAACTACGGTAGAGCGGTTTATGAATGTCTCCGCGGTGGACTTGATTTTACCAAAGATGATGA
>380034964; Cnidium monnieri voucher P6854 ribulose-1,5-bisphosphate carboxylase/oxygenase large subunit (rbcL) gene, partial cds; chloroplast
AAAGATTATAAACTGACCTATTATACCCCGGATTATGAAACCAAAGATACCGATATTCTGGCGGCGTTTCGTGTGACCCCGCAGCCGGGCGTGCCGCCGGAAGAAGCGGGCGCGGCGGTGGCGGCGGAAAGCAGCACCGGCACCTGGACCACCGTGTGGACCGATGGCCTGACCAGCCTGGATCGTTATAAAGGCCGTTGCTATGAAATTGAACCGGTGGCGGGCGAAGAAAACCAGTTTATTGCGTATGTGGCGTATCCGCTGGATCTGTTTGAAGAAGGCAGCGTGACCAACATGTTTACCAGCATTGTGGGCAACGTGTTTGGCTTTAAAGCGCTGCGTGCGCTGCGTCTGGAAGATCTGCGTATTCCGGTGGCGTATGTGAAAACCTTTCAGGGCCCGCCGCATGGCATTCAGGTGGAACGTGATAAACTGAACAAATATGGCCGTCCGCTGCTGGGCTGCACCATTAAACCGAAACTGGGCCTGAGCGCGAAAAACTATGGCCGTGCGGTGTATGAATGCCTGCGTGGCGGCCTGGATTTTACCAAAGATGATGAAAACGTGAACAGCCAGCCGTTTATGCGTTGGCGTGATCGTTTTCTGTTTTGCGCGGAAGCGATTTATAAAGCGCAGGCGGAAACCGGCGAAATTAAAGGCCATTATCTGAACGCGACCGCGGGCACC
>75758104; Stilbocarpa polaris ribulose-1,5-bisphosphate carboxylase/oxygenase large subunit (rbcL) gene, partial cds; chloroplast
CTGGGGTTAAAGATTATAAATTGACTTATTATACTCCTGACTATGAAACCATAGATACTGATATCTTAGCAGCATTCCGAGTAACTCCTCAACCTGGAGTTCCACCTGAAGCAGCAGGGGCCGCGGTAGCTGCTGAATCTTCTACTGGTACATGGACAACTGTGTGGACCGATGGACTTACCAGCCTTGATCGTTACAAGGGGCGATGCTACGAAATCGAGCCCGTTGCTGGAGAAGAAAATCAATTTATTGCTTATGTAGCTTACCCATTAGACCTTTTTGAAGAAGGTTCTGTTACTAATATGTTTACTTCCATTGTAGGTAATGTATTTGGGTTCAAAGCCCTGCGCGCCCTACGTCTGGAAGATCTGCGAATCCCTGTTGCTTATGTTAAAACTTTCCAAGGACCGCCTCATGGCATCCAAGTTGAGAGAGATAAATTGAACAAATATGGTCGTCCCCTGTTGGGATGTACTATTAAACCAAAATTGGGGTTATCTGCTAAAAACTACGGTAGAGCGGTTTATGAATGTCTCCGTGGTGGACTTCATTTTACCAAAGACGATGAGAACGTGAACTCCCAACCATTTATGCGTTGGAGAGATCGTTTCGTATTTTGTGCGGAAGCAATTTATAAAGCACAGGCCGAAACTGGTGAAATCAAAGGGCATTACTTGAACGCTACTGCGGGTACATGCGAAGAAATGATGAAAAGGGCTATGTTTGCCAGAGAATTGGGAGTTCCTATCGTAATGCATGATTACTTAACAGGGGGCTTCACTGCAAATACTAGCTTGGCTCATTATTGCCGAGATAATGGTCTACTTCTTCACATCCACCGTGCAATGCATGCAGTTATTGATAGACAGAAGAATCATGGTATCCACTTCCGTGTACTAGCTAAAGCGTTACGTATGTCTGGTGGAGATCATATTCACTCCGGTACTGTAGTAGGTAAACTTGAAGGTGAAAGAGACATCACTTTAGGCTTTGTCGATTTACTGCGTGATGATTTCATTGAAAAAGATCGAAGTCGCGGTATTTATTTCGCCCAAGATTGGGTCTCTCTACCAGGTGTTCTGCCCGTAGCTTCGGGGGGTATTCACGTTTGGCATATGCCTGCTCTGACCGAGATCTTTGGGGATGATTCCGTACTACAGTTCGGTGGAGGAACTATAGGAC
>289043; Aralia spinosa chloroplast ribulosebisphosphate carboxylase (rbcL) gene, complete cds
NNNNNNNNNNNNNNNNNNNNNNNNNNNNNNGTTGGATTCAAAGCTGGTGTTAAAGNTTACAAATTGACTTNTTATACTCCTGANTATGACCCCAAAGATACTGATATCTTGGCAGCATTCCGGGTAACTCCTCAACCTGGAGTTCCACCTGAAGAAGCAGGGGCCGCGGTAGCTGCCGAATCTTCTACTGGTACATGGACAACTGTGTGGACCGATGGACTTACCAGCCTTGATCGTTACAAAGGGCGATGCTACAAAATCGAGCCCGTTGCTGGAGAAGAAACTCAATTTATTGCTTATGTAGCTTACCCATTAGACCTTTTTGAAGAAGGTTCTGTTACTAACATGTTTACTTCCATTGTCGGTAATGTATTTGGGTTCAAAGCCCTGCGTGCTCTACGTCTGGAAGATCTGCGAATCCCTGTTGCTTATGTTAAAACTTTCCAAGGCCCGCCTCATGGCATCCAAGTTGAGAGAGATAAATTGAACAAGTATGGTCGTCCCCTGTTGGGATGTACTATTAAACCTAAATTGGGGTTATCTGCTAAAAACTACGGTAGAGCGGTTTATGAATGTCTCCGTGGTGGACTTGATTTTACCAAAGACGATGAGAACGTGAACTCCCAACCATTTATGCGTTGGAGAGATCGTTTCTTATTTTGTGCCGAAGCACTTTATAAAGCACAGGCCGAAACAGGTGAAATCAAAGGGCATTACTTGAATGCTACTGCGGGTACATGCGAAGACATGATGAAAAGGGCTGTATTTGCCAGAGAATTGGGAGTTCTTATCGTAATGCACGATTACTTAACAGGGGGATTCACCGNAAATACTACCTTGGCTCATTATTGCCGAGATAATGGCCTACTTCTTCACATCCACCGCGCAATGCATGCAGTTATTGATAGACAGAAGAATCATGGTATGCACTTTCGAGTACTAGCTAAAGCGTTACGTATGTCTGGTGGAGATCATATTCACTCCGGTACCGTAGTAGGTAAACTTGAAGGGGAAAGAGACATCACTTTGGGCTTTGTTGATTTACTGCGTGATGATTTCGTTGAAAAAGATCGAAGTCGCGGTATTTATTTCACCCAAGATTGGGTCTCTCTACCAGGTGTTCTGCCCGTGGCTTCGGGGGGTATTCACGTTTGGCATATGCCTGCTCTGACCGAGATCTTTGGGGATGATTCCGTACTACAGTTCGGTGGAGGAACTTTAGGACACCCTTGGGGAAATGCACCCGGTGCCGTAGCTAANCGAGTAGCTCTAGAAGCATGTGTACAAGCTCGTAATGAGGGACGTGATCTTGCTCGTGAAGGTAATGAAATTATCCGTGAGGCTGCTAAATGGAGNCCTGAACTAGCTGCTGCTTGTGAGGTATGGAAGGAGATCAAATTTGAATTTGAAGCAATGGATATNTTGGATTAA
>125857528; Deverra denudata chloroplast partial rbcL gene for ribulose bisphosphate carboxylase large subunit, specimen voucher Goldblatt P. & Porter L. 12643 (NBG)
TGTTGGATTCAAAGCTGGGGTTAAAGATTACAAATTGACTTATTATACTCCTGAATATGAAACCAAAGATACTGATATCTTGGCAGCATTCCGAGTAACTCCTCAACCTGGAGTTCCACCTGAAGAAGCGGGGGCCGCGGTAGCTGCCGAATCTTCTACTGGTACATGGACCACTGTGTGGACCGATGGACTTACCAGTCTTGATCGTTACAAAGGGCGCTGCTACGAAATCGAGCCCGTTGCTGGAGAAGAAAATCAATATATCGCTTATGTAGCTTACCCATTAGACCTTTTTGAAGAAGGTTCTGTTACTAACATGTTTACTTCCATTGTAGGTAATGTATTTGGGTTCAAAGCCCTGCGCGCTCTACGTCTGGAAGATCTGCGAATCCCCGTTGCTTATGTTAAAACTTTCCAAGGACCGCCTCATGGCATCCAAGTTGAGAGAGATAAATTGAACAAGTATGGTCGTCCCCTGTTGGGATGTACTATTAAACCTAAATTGGGGTTATCCGCTAAAAACTACGGTAGAGCGGTTTATGAATGTCTTCGCGGTGGACTTGATTTTACCAAAGACGATGAGAATGTGAACTCCCAGCCGTTTATGCGTTGGAGAGATCGTTTCTTATTTTGTGCCGAAGCAATTTATAAAGCACAGGCTGAAACTGGTGAAATCAAAGGGCATTACTTGAATGCTACTGCGGGTACATGTGAAGAAATGATGAAAAGGGCTATATTTGCCAGAGAATTGGGAGTTCCTATCGTAATGCATGATTACTTAACAGGGGGATTCACTGCAAATACTAGCTTAGCCCATTATTGCCGAGATAATGGCTTACTTCTTCACATCCACCGCGCAATGCATGCAGTTATTGATAGACAGAAGAATCATGGTATGCACTTCCGTGTACTAGCTAAAGCGTTACGTATGTCTGGTGGAGATCATATTCACGCCGGTACCGTAGTAGGTAAACTTGAAGGGGAAAGAGACATCACTTTGGGCTTTGTCGATTTACTGCGTGATGATTTCATTGAAAAAGATCGAAGTCGCGGTATTTATTTCACCCAAGATTGGGTCTCTCTACCAGGCGTTCTACCCGTTGCTTCGGGGGGTATTCACGTTTGGCATATGCCTGCTCTGACCGAGATCTTTGGAGATGATTCCGTACTACAGTTCGGTGGAGGAACTTTAGGACACCCTTGGGGAAATGCACCCGGTGCCGTAGCTAATCGAGTAGCTCTAGAAGCATGTGTACAAGCTCGTAATGAGGGGCGTGATCTTGCTAGTGAAGGGAATGAAATTATCCGTGAGGCTACTAAATGGAGCCCCGAACTAGCTGCTGCTTGTGAAGTATGGAAGGAGATCAAATTTGAATTTCAAGCAATGGATACTTTGTAA
>1292979; Eremocharis fruticosa ribulose-1,5-bisphosphate carboxylase/oxygenase large subunit (rbcL) gene, chloroplast gene encoding chloroplast protein, partial cds
NNNNNNNNNNNNNNANAAACTAAAGCAAGTGTTGGATTCAAAGCTGGGGTTAAAGATTACAAATTGACTTNTTATACTCCTGACTATGAAACCAAAGATACTGATATCTTGGCAGCATTCCGAGTAACTCCTCAACCTGGAGTTCCACCTGAAGAAGCGGGGGCCGCGGTAGCTGCCGAATCTTCTACTGGTACATGGACAACTGTGTGGACCGATGGACTTACCAGCCTTGATCGTTACAAAGGGCGATGCTACGAAATCGAGCCCGTTCCTGGAGAAGAAAATCAATATATNGNTTATGTAGCTTACCCATTAGACCTTTTTGAAGAAGGTTCTGTTACTAACATGTTTACTTCCATNGTAGGTAATGTATTTGGGTTCAAAGCCCTGCGNGCTCTACGTCTGGAAGATCTGCGAATCCCTGTTGCTTATGTTAAAACTTTCCAAGGACCGCCTCATGGCATCCAAGTTGAGAGAGACAAATTGAACAAGTATGGTCGTCCCCTGTTGGGATGTACTATTAAACCAAAATTGGGGTTATCTGCTAAAAACTACGGTAGAGCGGTTTATGAATGTCTCCGTGGTGGACTTGATTTTACCAAAGACGATGAGAACGTGAACTCCCAACCATTTATGCGTTGGAGAGATCGTTTCTTATTTTGTGCAGAAGCAATTTATAAAGCACAGGCCGAAACTGGTGAAATCAAAGGACATTACTTGAACGCTACTGCGGGTACATGCGAAGAAATGATGAAAAGGGCTGTATTTGCCAGAGAATTGGGAGTTCCTATCGTAATGCATGATTACTTAACAGGGGGATTCACTGCAAATACTAGCTTGGCTCATTATTGCCGAGATAATGGTCTACTTCTTCACATCCACCGCGCAATGCATGCAGTTATTGATAGACAGAAGAATCATGGTATACACTTTCGTGTACTAGCTAAAGCGTTACGTATGTCTGGTGGAGATCATATTCACTCCGGTACCGTAGTAGGTAAACTTGAAGGGGAAAGAGACATCACTTTAGGCTTTGTCGATTTACTGCGTGATGATTTCGTTGAAAAAGATCGAAGTCGCGGTATTTATTTCACCCAAGATTGGGTCTCTCTACCAGGTGTTCTGCCCGTGGCTTCGGGGGGTATTCACGTTTGGCATATGCCTGCTCTGACCGAGATCTTTGGGGATGATTCCGTACTACAGTTCGGTGGAGGAACTTTAGGACACCCTTGGGGAAATGCACCCGGTGCCGTAGCTAATCGAGTAGCTCTAGAAGCATGTGTACAAGCCCGTAATGAGGGACGTGATCTTGCTAGTGAGGGTAATGAAATTATCCGCGAGGCTGCTAAATGGAGCCCCGAACTAGCTGCTGCTTGTGAGGTATGGAAGGAGATCAAATTTGAATTTCAAGCAATGGATACTTTGTAA
>241993371; Hedera helix voucher BM000954675 ribulose-1,5-bisphosphate carboxylase/oxygenase large subunit (rbcL) gene, partial cds; chloroplast
GTCACCACAAACAGAGACTAAAGCAAGTGTTGGATTCAAAGCTGGTGTTAAAGATTACAGATTGACTTATTATACTCCTGACTATGAAACCAAAGATACTGACATCTTGGCAGCATTCCGAGTAACTCCTCAACCTGGAGTTCCACCTGAAGAAGCAGGGGCCGCGGTAGCTGCCGAATCTTCTACTGGTACATGGACAACTGTGTGGACCGATGGACTTACCAGCCTTGATCGTTACAAAGGGCGATGCTACGGAATCGAGCCCGTTGCTGGAGAAGAAAGTCAATTTATTGCTTATGTAGCTTACCCATTAGACCTTTTTGAAGAAGGTTCTGTTACTAACATGTTTACTTCCATTGTAGGTAATGTATTTGGGTTCAAAGCCCTGCGTGCTCTACGTCTGGAAGATCTGCGAATCCCTGTTGCTTATGTTAAAACTTTCCAAGGCCCGCCTCATGGCATCCAAGTTGAGAGAGATAAATTGAACAAGTATGGTCGTCCCCTGTTGGGATGTACTATTAAACCTAAATTGGGGTTATCTGCTAAAAACTACGGTAGAGCGGTTTATGAATGTCTCCGTGGTGGACTTGATTTTACC
>1292961; Anginon rugosum ribulose-1,5-bisphosphate carboxylase/oxygenase large subunit (rbcL) gene, chloroplast gene encoding chloroplast protein, partial cds
NNNNNNNNNNNNNNNNNNNNNNNNNNNNNNGTTGGATTCAAAGCTNGGGTTAAAGATTACAAATTGACTTATTATACTCCTGATTATGAAACCAAAGATACTGATATCTTGGCAGCATTCCGAGTAACTCCTCAACCTGGAGTTCCACCTGAAGAAGCGGGGGCCGCGGTAGCTGCCGAATCTTCTACTGGTACATGGACAACTGTGTGGACCGATGGACTTACCAGCCTTGATCGTTACAAAGGGCGATGCTACGAAATCGAGCCCGTTGCTGGAGAAGAAAATCAATTTATCGCTTATGTAGCTTACCCATTAGACCTTTTTGAAGAAGGTTCTGTTACTAACNTGTTTACTTCCANNGTAGGTAATGTATTTGGGTTCAAAGCCCTGCGCGCTCTACGTCTGGAAGATCTGCGAATCCCCGTTGCTTATGTTAAAACTTTCCAAGGACCGCCTCATGGCATCCAAGTTGAGAGAGATAAATTGAACAAGTATGGTCGTCCCCTGTTGGGATGTACTATTAAACCTAAATTGGGGTTATCCGCTAAAAACTACGGTAGAGCGGTTTATGAATGTCTCCGCGGTGGACTTGATTTTACCAAAGACGATGAGAATGTGAACTCCCAACCATTTATGCGTTGGAGAGATCGTTTCTTATTTTGTGCCGAAGCAATTTATAAAGCACAGGCTGAAACTGGTGAAATCAAAGGGCATTACTTGAACGCTACTGCGGGTACATGCGAAGAAATGATGAAAAGGGCTGTATTTGCCAGAGAATTGGCAGTTCCTATCGTAATGCATGATTACTTAACAGGGGGATTCACTGCAAATACTACCTTGTCCCATTATTGCCGAGATAATGGCCTACTTCTTCACATCCACCGCGCAATGCATGCAGTTATTGATAGACAGAAGAATCATGGTATGCACTTTCGCGTACTAGCTAAAGCGTTACGTATGTCTGGTGGAGATCATATTCACTCCGGTACCGTAGTAGGTAAACTTGAAGGGGAAAGAGACATCACTCTGGGCTTTGTCGATTTACTGCGTGATGATTTCATTGAAAAAGATCGAAGTCGCGGTATTTATTTCACCCAAGATTGGGTCTCTCTACCAGGTGTTCTGCCCGTGGCTTCGGGGGGTATTCACGTTTGGCATATGCCTGCTCTGACCGAGATCTTTGGGGATGATTCCGTACTACAGTTCGGTGGAGGAACTTTAGGACACCCTTGGGGAAATGCACCCGGTGCCGTAGCTAATCGAGTAGCTCTAGAAGCATGTGTACAAGCTCGTAATGAGGGACGTGATCTTGCTAGTGAAGGTAATGAAATTATCCGTGAGGCTACTAAATGGAGCCCCGAACTAGCTGCTGCTTGTGAAGTATGGAAGGAGATTAAATTTGAATTTCAAGCAATGGATACTTTGTAA
>290586275; Saposhnikovia divaricata voucher PS1207MT02 ribulose-1,5-bisphosphate carboxylase/oxygenase large subunit (rbcL) gene, partial cds; chloroplast
TAAAGCAGGTGTTGGATTCAAAGCTGGGGTTAAAGATTACAAATTGACTTATTATACTCCTGACTATGAAACCAAAGATACTGATATCTTGGCAGCATTCCGAGTAACTCCTCAACCTGGAGTTCCACCCGAAGAAGCGGGGGCCGCGGTAGCTGCCGAATCTTCTACTGGTACATGGACCACTGTGTGGACCGATGGACTTACCAGCCTTGATCGTTACAAAGGGCGCTGCTACGGAATCGAGCCCGTTGCTGGAGAAGAAAATCAATATATCGCTTATGTAGCTTACCCATTAGACCTTTTTGAAGAAGGTTCTGTTACTAACATGTTTACTTCCATTGTAGGTAATGTATTTGGGTTCAAAGCCCTGCGCGCTCTACGTCTAGAAGATCTGCGAATCCCCGTTGCTTATGTTAAAACTTTCCAAGGACCGCCTCATGGCATCCAAGTTGAGAGAGATAAATTGAACAAGTACGGTCGTCCCCTGTTGGGATGTACTATTAAACCTAAATTGGGGTTATCCGCTAAAAACTACGGTAGAGCGGTTTATGAATGTCTCCGCGGTGGACTTGATTTTACCAAAGACGATGAGAATGTGAACTCCCAACCATTTATGCGTTGGAGAGATCGTTTCGTATTTTGTGCCGAAGCAATTTATAAAGCACAGGCTGAAACTGGTGAAATCAAAGGGCATTACTTGAAT
>33669423; Astrotricha pterocarpa ribulose-1,5-bisphosphate carboxylase/oxygenase large subunit (rbcL) gene, partial cds; chloroplast gene for chloroplast product
TATACTCCAGACTATGAAACCAAAGATACTGATATCTTGGCAGCATTCCGAGTAACTCCTCAACCTGGAGTTCCACCTGAAGAAGCAGGGGCCGCGGTAGCTGCCGAATCTTCTACTGGTACATGGACAACTGTGTGGACCGATGGACTTACCAGCCTTGATCGTTACAAAGGGCGATGCTACGGAATCGAGCCCGTTGCTGGAGAAGAAAATCAATATATTGCTTATGTAGCTTACCCATTAGACCTTTTTGAAGAAGGTTCTGTTACTAACATGTTTACTTCCATTGTAGGTAATGTATTTGGGTTCAAAGCCCTGCGTGCTCTACGTCTGGAAGATCTGCGAATCCCTGTTTCTTATGTTAAAACTTTCCAAGGCCCGCCTCATGGCATCCAAGTTGAGAGAGATAAATTGAACAAGTATGGTCGTCCCCTGTTGGGATGTACTATTAAACCTAAATTGGGGTTATCTGCTAAAAACTACGGTAGAGCGGTTTATGAATGTCTCCGTGGTGGACTTGATTTTACCAAAGACGATGAGAACGTGAACTCCCAACCATTTATGCGTTGGAGAGATCGTTTCGTATTTTGTGCCGAAGCAATTTATAAAGCACAGGCTGAAACAGGTGAAATCAAAGGGCATTACTTGAATGCTACTGCGGGTACATGCTACGAAATGATGAAAAGGGTAGTATTTGCCAGAGAATTGGGAGTTCCTATCGTAATGCATGATTACTTAACAGGGGGATTCACTGCAAATACTACCTTGGCTCATTATTGCCGAGATAATGGCCTACTTCTTCACATCCACCGCGCAATGCATGCCGTTATTGATAGACACAAGAATCATGGTATGCACTTTCGTGCACTAACTAAAGCGCTACGCATGTCTGGTGGAGATCATATTCACTCCGGTCCCGNAGTAGGTAAACTTGACGGGGANAGAGNCAWCACTTTCGGCCTTGACGATTTACTGCCCGANGATTTCATTGAAAAAGANCGAAACCCCGGTATTTATTTCACCCAAGATTGGGTCTCTCTACCAGGTCTNCTGCCCGACGCTCCGGGGGGTGTTCACGTTTGGCATANNCCTGCTCTGACCGACATCTTTGGGGATGATTCC
>379037312; Anthriscus sylvestris isolate NMW4057 ribulose-1,5-bisphosphate carboxylase/oxygenase large subunit (rbcL) gene, partial cds; chloroplast
AGGTGTTGGATTCAAAGCTGGGGTTAAAGATTACAAATTGACTTATTATACTCCTGACTATGAAACCAAAGATACTGATATCTTGGCAGCATTCCGAGTAACTCCTCAACCTGGAGTTCCACCTGAAGAAGCGGGAGCCGCGGTAGCTGCCGAATCTTCTACTGGTACATGGACCACTGTGTGGACCGATGGACTTACCAGCCTTGATCGTTACAAAGGGCGCTGCTACGGAATCGAGCCCGTTGCTGGAGAAGAAAATCAATTTATCGCTTATGTAGCTTACCCATTAGACCTTTTTGAAGAAGGTTCTGTTACTAACATGTTTACTTCTATTGTAGGTAATGTATTTGGGTTCAAAGCCCTGCGCGCTCTACGTCTGGAAGATCTGCGAATCCCCGTTGCTTATGTTAAAACTTTCCAAGGACCGCCTCATGGCATCCAAGTTGAGAGAGATAAATTGAACAAGTATGGTCGTCCCCTGTTGGGATGTACTATTAAACCTAAATTGGGATTATCCGCTAAAAACTACGGTAGAGCAGTTT
>125857536; Itasina filifolia chloroplast partial rbcL gene for ribulose bisphosphate carboxylase large subunit, specimen voucher Manning J.C. 2905 (NBG)
CTGGGGTTAAAGATTACAAATTGAATTATTATACTCCTGACTATGAAACCAAAGATACTGATATCTTGGCAGCATTCCGAGTAACTCCTCAACCTGGAGTTCCACCTGAAGAAGCGGGGGCCGCGGTAGCTGCCGAATCTTCTACTGGTACATGGACAACTGTATGGACCGATGGACTTACCAGCCTTGATCGTTACAAAGGGCGATGCTACGAAATCGAGCCCGTTGCTGGAGAAGAAAATCAATATATCGCTTATGTAGCTTACCCATTAGACCTTTTTGAAGAAGGTTCTGTTACTAACATGTTTACTTCCATTGTAGGTAATGTATTTGGGTTCAAAGCCCTGCGCGCTCTACGTCTGGAAGATCTGCGAATCCCCGTTGCTTATGTTAAAACTTTCCAAGGACCGCCTCATGGCATCCAAGTTGAGAGAGATAAATTGAACAAGTATGGTCGTCCCCTGTTGGGATGTACTATTAAACCTAAATTGGGGTTATCCGCTAAAAACTACGGTAGAGCGGTTTATGAATGTCTCCGCGGTGGACTTGATTTTACCAAAGACGATGAGAATGTGAACTCCCAACCATTTATGCGTTGGAGAGATCGTTTCTTATTTTGTGCCGAAGCTCTTTATAAAGCACAGGCTGAAACTGGTGAAATCAAAGGGCATTACTTGAACGNNNNNNNNNNNNNNNNNNNNNNNNNNNNNNNNNNNNNNNNNNNNGCCAGAGAATTGGGAGTTCCTATCGTAATGCATGATTACTTAACAGGGGGATTCACTGCAAATACTAGCTTGGCTCATTATTGCCGAGATAATGGTCTACTTCTTCACATCCACCGCGCAATGCATGCAGTTATTGATAGACAAAAGAATCATGGTATACACTTTCGTGTACTAGCTAAAGCGTTACGTATGTCTGGTGGAGATCATATTCACTCCGGTACCGTAGTAGGTAAACTTGAAGGGGAAAGAGACATCACTTTGGGCTTTGTCGATTTACTGCGTGATGATGTCGTTGAAAAAGATCGAAGTCGCGGTATTTATTTCAGCCAAGATTGGGTCTCTCTACCAGGTGTTCTGCCCGTGGCTTCGGGGGGTATTCACGTTTGGCATATGCCTGCTCTGACCGAGATCTTTGGRGATGATTCCGTACTACAGTTTGGTGGAGGAACTTTAGGACACCCTTGGGGAAATGCACCCGGTGCCGTAGCTAATCGAGTAGCTCTAGAAGCATGTGTACAAGCTCGTAATGAGGGACGTGATCTTGCTAGTGAAGGTAATGAAATTATCCGTGAGGCTACTAAATGGAGCCCCGAACTAGCGGCTGCTTGTGAAGTATGGAAGGAGATCAAATTTGAATTTCAAGCAATGGATACTTTGTAA
>379036366; Chaerophyllum temulum isolate NMW4072 ribulose-1,5-bisphosphate carboxylase/oxygenase large subunit (rbcL) gene, partial cds; chloroplast
AGGTGTTGGATTCAAAGCTGGGGTTAAAGATTACAAATTGACTTATTATACTCCTGAGTATGAAACCAAAGATACTGATATCTTGGCAGCATTCCGAGTAACTCCTCAACCTGGAGTTCCACCTGAAGAAGCGGGAGCCGCGGTAGCTGCCGAATCTTCTACTGGTACATGGACCACTGTGTGGACCGATGGACTTACCAGTCTTGATCGTTACAAAGGGCGCTGCTACGGAATCGAGCCCGTTCCTGGAGAAGAAAGTCAATTTATCGCTTATGTAGCTTACCCATTAGACCTTTTTGAAGAAGGTTCTGTTACTAACATGTTTACTTCTATTGTAGGTAATGTATTTGGGTTCAAAGCCCTGCGCGCTCTACGTCTGGAAGATCTGCGAATCCCCGTTGCTTATGTTAAAACTTTCCAAGGACCGCCTCATGGTATCCAAGTTGAGAGAGATAAATTGAACAAGTATGGTCGTCCCCTGTTGGGATGTACTATTAAACCAAAATTGGGGTTATCCGCTAAAAACTACGGTAGAGCGGTTT
>1293005; Fatsia japonica ribulose-1,5-bisphosphate carboxylase/oxygenase large subunit (rbcL) gene, chloroplast gene encoding chloroplast protein, partial cds
NNNNNNNNNNAAACAGAAACTAAAGCAAGTGTTGGATTCAAAGCTGGTGTTAAAGATTACANATTGACTTATTATACTCCTGACTATGAAACCAAAGATACTGANATCTTGGCAGCATTCCGAGTAACTCCTCAACCTGGAGTTCCACCTGAAGAAGCAGGGGCTGCGGTAGCTGCCGAATCTTCTACTGGTACATGGACAACTGTGTGGACCGATGGACTTACCAGCCTTGATCGTTACAAAGGGCGATGCTACGGAATCGAGCCCGTTNCTGGAGAAGAAAATCAATATATTGCTTATGTAGCTTACCCATTAGACCTTTTTGAAGAAGGTTCTGTTACTAACNTGTTTACTTCCATTGTAGGTNNTGTATTTGGGTTCAAAGCCCTGCGTGCTCTACGTCTGGNNGNNNNNNNNNNNNNNNNNNNNNNNNNNNNNNCTTTCCAAGGCCCGCCTCATGGCATCCAAGTTGAGAGAGATAAATTGAACAAGTATGGTCGTCCCCTGTTGGGATGTACTATTAAACCTAAATTGGGGTTATCTGCTAAAAACTACGGTAGAGCGGTTTATGAATGTCTCCGTGGTGGACTTGATTTTACCAAAGACGATGAGAACGTGAACTCCCAACCATTTATGCGTTGGAGAGATCGTTTNTTATTTTGTNNCGAAGCACTTTNTAAAGCACAGGCTGAAACAGGTGAAATCAAAGGGCATTACTTNAATGCTACTGCGGGTACATGCGAAGAAATGATGAAAAGGGCTGTATTTGCCAGAGAATTGGGAGTTCCTATCGTAATGCATGATTACTTAACAGGGGGATTCACTGCAAATACTACCTTGGCTCATTATTGCCGAGATAATGGACTACTTCTTCACATCCACCGCGCAATGCATGCAGTTATTGATAGACAGAAGAATCATGGTATGCACTTTCGTGTACTAGCTAAAGGGTTACGTATGTCTGGTGGAGATCATATTCACTCCGGTACCGTAGTAGGTAAACTTGAAGGGGAAAGAGACATCACTTTGGGCTTTGTTGATTTACTGCGTGATGATTTCATTGNAAAAGATCGAAGTCGCGGTATTTATTTCACCCAAGATTGGGTCTCTCTACCAGGTGTTCTGCCCGTGGCTTCGGGGGGTATTCACGTTTGGCATATGCCTGCTCTGACCGAGATCTTTGGGGATGATTCCGTACTACAGTTCGGTGGAGGAACTTTAGGACACCCTTGGGGAAATGCACCCGGTGCCGTAGCTAATCGAGTAGCTCTAGAAGCATGTGTACAAGCTCGTAATGAGGGACGTGATCTTGCTCGTGAAGGTAATGAAATNATCCGTGAGGCTGCTAAANNNNNNNNNNNNNNNNNNNNNNNNNNNNNNNNNNNNNNNNNNNNNNNNNNNNNNNNNNNNNNNNNNNNNNNNNNNNNN
>379031291; Meum athamanticum isolate NMW4096 ribulose-1,5-bisphosphate carboxylase/oxygenase large subunit (rbcL) gene, partial cds; chloroplast
AGGTGTTGGATTCAAAGCTGGGGTTAAAGATTACAAATTGACTTATTATACTCCGGACTATGAAACCAAAGATACTGATATCTTGGCAGCATTCCGAGTAACTCCTCAACCCGGAGTTCCACCTGAAGAAGCGGGGGCCGCGGTAGCTGCCGAATCTTCTACTGGTACATGGACCACTGTGTGGACCGATGGACTTACCAGCCTTGATCGTTACAAAGGGCGCTGCTACGGAATCGAGCCCGTTGCTGGAGAAGAAAATCAATTTATCGCTTATGTAGCTTACCCATTAGACCTTTTTGAAGAAGGTTCTGTTACTAACATGTTTACTTCCATTGTAGGTAATGTATTTGGGTTCAAAGCCCTGCGCGCTCTACGTCTGGAAGATCTGCGAATCCCCGTTGCTTATGTTAAAACTTTCCAAGGACCGCCACATGGCATCCAAGTTGAGAGAGATAAATTGAACAAGTATGGTCGTCCCCTGTTGGGATGTACTATTAAACCTAAATTGGGGTTATCCGCTAAAAACTACGGTAGAGCGGTTT
>379033088; Crithmum maritimum isolate NMW247 ribulose-1,5-bisphosphate carboxylase/oxygenase large subunit (rbcL) gene, partial cds; chloroplast
AGGTGTTGGATTCAAAGCTGGGGTTAAAGATTACAAATTGACTTATTATACTCCTGACTATGAAACCAAAGATACTGATATCTTGGCAGCATTTCGAGTAACTCCTCAACCTGGAGTTCCACCTGAAGAAGCGGGGGCCGCGGTAGCTGCCGAATCTTCGACTGGTACATGGACCACTGTGTGGACCGATGGACTTACCAGCCTTGATCGTTACAAAGGGCGCTGCTACGAAATCGAGCCCGTTGCTGGAGAAGAAAATCAATATATCGCTTATGTAGCTTACCCATTAGACCTTTTTGAAGAAGGTTCTGTTACTAACATGTTTACTTCCATTGTAGGTAATGTATTTGGGTTCAAAGCCCTGCGCGCTCTACGTCTGGAAGATCTGCGAATCCCCGTTTCTTATGTTAAAACTTTCCAAGGACCGCCTCATGGCATCCAAGTTGAGAGAGATAAATTGAACAAGTATGGTCGTCCCCTGTTGGGATGTACTATTAAACCTAAATTGGGGTTATCCGCTAAAAACTACGGTAGAGCGGTTT
>379032678; Pastinaca sativa isolate NMW6361 ribulose-1,5-bisphosphate carboxylase/oxygenase large subunit (rbcL) gene, partial cds; chloroplast
AGGTGTTGGATTCAAAGCTGGGGTTAAAGATTACAAATTGACTTATTATACTCCTGACTATGAAACCAAAGATACTGATATCTTGGCAGCATTCCGAGTAACTCCTCAACCTGGAGTTCCACCTGAAGAAGCGGGGGCCGCGGTAGCTGCCGAATCTTCTACTGGTACATGGACCACTGTGTGGACCGATGGACTTACCAGCCTTGATCGTTACAAAGGGCGCTGCTACGGAATCGAGCCCGTTGCTGGAGAAGAAAATCAATATATCGCTTATGTAGCTTACCCATTAGACCTTTTTGAAGAAGGTTCTGTTACTAACATGTTTACTTCCATTGTAGGTAATGTATTTGGGTTCAAAGCCCTGCGCGCTCTACGTCTGGAAGATCTGCGAATCCCCGTTGCTTATGTTAAAACTTTCCAAGGACCGCCTCATGGCATCCAAGTTGAGAGAGATAAATTGAACAAGTATGGTCGTCCCCTGTTGGGATGTACTATTAAACCTAAATTGGGGTTATCCGCTAAAAACTACGGTAGAGCGGTTT
>33669435; Diplaspis hydrocotyle ribulose-1,5-bisphosphate carboxylase/oxygenase large subunit (rbcL) gene, partial cds; chloroplast gene for chloroplast product
CTCGGCCCATCTTTTACTATAAGGAGCTCCGAGAGACTCATTATACTCCTGACTATCAAACCAAAGATACTGATATCTTGGCAGCATTCCGAGTAACTCCTCAACCTGGAGTTCCACCTGAAGAAGCAGGGGCCGCGGTAGCTGCTGAATCTTCTACTGGTACATGGACAACTGTGCGGACCGATGGACTTACCAGCCTTGATCGTTACAAGGGGCGATGCTACGAAATCGAGCCCGTTGCTGGAGAAGAAAATCAATTTATTGCTTATGTAGCTTACCCATTAGACCTTTTTGAAGAAGGCTCTGTTACTAACATGTNTACTTCCATTGAAGGTAATGTATTTGGGTTCAAAGCTCTGCGCGCCCTACGTTTGGAAGATCTGCGAATCCCTGTNGCTTATGTTAAAACTTTCCAAGGACCGCCTCATGGCATCCAAGTTGAGAGAGATAAATTGAACAAATATGGTCGTCCCCTGTTGGGACGTACTATTAAACCCAAATTGGGGTTATCTGCTACAAACTATGGTAGAGCGGTTTATGAATGTCTCCGCGGTGGACTTGATTTTACCAAGTAWGATGAGAACGTGAACTCCCAACCATTTATGCGTTGGAGAGATCGTTTCTTATCTTGGGCCGAAGCACTTTATAAAGCACAGGCCGAAACTGGTGAAATCAAAGGGCATTACTTGAACGCTACTGCGGGTACATGCGAAGAAATGATGAAAAGGGCTGTATTTGCCAGAGAATTGGGAGTTCCTATCGTAATGCATGATTACTTAACAGGGGGCTTCACTGCAAATACTACCTTGGCTCATTATTGCCGAGATAATGGTATACTTCTTCACATCCACCGTGCAATGCATGCAGTTATTGATAGACAGAAGAATCATGGTATCCACTTTCGTGTACTAGCTAAAGCGTTACGTATGTCTGGTGGAGATCATATTCACTCCGGTACTGTAGTAGGTAAACTTGAAGGTGAAAGAGACATCACTTTGGGCTTTGTCGATTTACTGCGTGATGATTTCGTTGAAAAAGATCGAAGTCGCGGTATTTATTTCACCCAAGATTGGGTTTCTCTACCAGGTGTTCTGCCCGTAGCTTCGGGGGGTATTCACGTTTGGCATATGCCTGCTCTGACCGAGATCTTTGGGGATGATTCCGTACTACAGTTCGGTGGAGGAACTTTAGGACACCCTTGGGGAAATGCACCCGGTGCCGTAGCTAATCGAGTAGCTCTAGAAGCATGTGTACAAGCTCGTAATGAGGGACGTGATCTTGCTAGTGAGGGTAATGAAATTATCCGCGAGGCTGCTAAATGGAGCCCCGAATTAGCTGCTGCTTGTGAGGTATGGAAGGAAATCAAATTTGAATTTCAAGCAATGGATACTTTGTAATCCACTAGTTATT
>290586415; Trevesia palmata voucher PS1455MT01 ribulose-1,5-bisphosphate carboxylase/oxygenase large subunit (rbcL) gene, partial cds; chloroplast
TAAAGCAAGTGTTGGATTCAAGGCTGGTGTTAAAGATTACAGATTGACTTATTATACTCCTGACTATGAAACCAAAGATACTGATATCTTGGCAGCATTCCGAGTAACTCCTCAACCTGGAGTTCCACCTGAAGAAGCAGGGGCCGCGGTAGCTGCCGAATCTTCTACTGGTACATGGACAACTGTGTGGACCGATGGACTTACCAGCCTTGATCGTTACAAAGGGCGATGCTACGGAATCGAGCCCGTTGCTGGAGAAGAAACTCAATTTATTGCTTATGTAGCTTACCCATTAGACCTTTTTGAAGAAGGTTCTGTTACTAACATGTTTACTTCCATTGTAGGTAATGTATTTGGGTTCAAAGCCCTGCGTGCTCTACGTCTGGAAGATCTGCGAATCCCTGTTGCTTATGTTAAAACTTTCCAAGGCCCGCCTCATGGCATCCAAGTTGAGAGAGATAAATTGAACAAGTATGGTCGTCCCCTGTTGGGATGTACTATTAAACCAAAATTGGGGTTATCTGCTAAAAACTACGGTAGAGCGGTTTATGAATGTCTCCGTGGTGGACTTGATTTTACCAAAGACGATGAGAACGTGAACTCCCAACCATTTATGCGCTGGAGAGATCGTTTCGTATTTTGTGCCGAAGCACTTTATAAAGCACAGGCTGAAACAGGTGAAATCAAAGGGCATTACTTGAAT
>33669444; Marianthus ringens ribulose-1,5-bisphosphate carboxylase/oxygenase large subunit (rbcL) gene, partial cds; chloroplast gene for chloroplast product
CTTCCATTGTAGGTAATGTATTTGGGTCCAAAGCCCTGCGCGCTCTACGTCTGGAAGATCTGCGAATCCCTGTTGCTTATGTTAAAACTTTCCAAGGCCCACCTCATGGCATCCAAGTTGAGAGAGATAAATTGAACAAGTACGGCCGCCCCCTGTTGGGATGTACTATTAAGCCTAAATTGGGGTTATCTGCTAAAAACTACGGCAGAGCGGTTTATGAATGTCTCCGTGGTGGACTTGATTTTACCAAAGACGATGAGAACGTGAACTCCCAACCATTTATGCGTTGGAGAGATCGTTTCTTGTTTTGTGCCGAAGCACTTTATAAAGCACAGGCTGAAACAGGTGAAATCAAAGGGCATTACTTGAATGCTACTGCGGGTACATGCGAAGAAATGATGAAAAGGGCCGTATTTGCCAGAGAATTGGGAGTTCCTATCGTAATGCACGACTACTTAACAGGGGGATTCACTGCAAATACTACCTTGGCTCATTATTGCCGAGATAACGGCCTACTTCTTCACATCCACCGCGCAATGCACGCAGTTATTGATAGACAGAAGAATCATGGTATACACTTTCGTGTACTAGCAAAAGCGTTACGTATGTCTGGTGGAGATCATATTCACTCCGGTACCGTAGTAGGTAAACTTGAAGGGGAAAGAGACATCACTTTGGGCTTTGTTGATTTACTGCGTGATGATTTTGTTGAAAAAGATCGAAGTCGCGGTATTTATTTCACCCAAGACTGGGTCTCTCTACCAGGTGTTCTGCCCGTGGCTTCGGGGGGTATTCACGTTTGGCATATGCCTGCTCTGACCGAGATCTTTGGGGATGATTCCGTACTACAGTTCGGTGGAGGAACTTTAGGACACCCTTGGGGAAATGCACCCGGTGCCGTAGCTAATCGAGTAGCTCTAGAAGCATGTGTACAAGCTCGTAATGAGGGACGTGATCTTGCTAGTGAAGGTAATGAAATTATTCGTGAGGCTGCTAAATGGAGCCCCGAACTAGCTGCTGCTTGTGAGGTATGGAAGGAGATCAAATTTGAATTTCAAGCAATGGATACTTTGTAATCCAATAATTACCGTGTGT
>125857530; Ezosciadium capense chloroplast partial rbcL gene for ribulose bisphosphate carboxylase large subunit, specimen voucher Goldblatt P. & Porter L. 12578 (NBG)
TGTTGGATTCAAAGCTGGGGTTAAAGATTACAAATTGACTTATTATACTCCTGACTATGAAACCAAAGATACTGATATCTTGGCAGCATTTCGAGTAACTCCTCAACCTGGAGTTCCACCTGAAGAAGCGGGGGCCGCGGTAGCTGCCGAATCTTCTACTGGTACATGGACAACTGTGTGGACCGATGGACTTACCAGCCTTGATCGTTACAAAGGGCGATGCTACGGAATCGAGCCCGTTGCTGGAGAAGAAAATCAATATATCGCTTATGTAGCTTACCCATTAGACCTTTTTGAAGAAGGTTCTGTTACTAACATGTTTACTTCCATTGTAGGTAATGTATTTGGGTTCAAAGCCCTGCGCGCTCTACGTCTGGAAGATCTGCGAATCCCCGTCGCTTATGTTAAAACTTTCCAAGGACCGCCTCATGGCATCCAAGTTGAGAGAGATAAATTGAACAAGTATGGTCGTCCCCTGTTGGGATGTACTATTAAACCAAAATTGGGGTTATCCGCTAAAAACTACGGTAGAGCGGTTTATGAATGTCTCCGCGGTGGACTTGATTTTACCAAAGACGATGAGAATGTGAATTCCCAACCATTTATGCGTTGGAGAGATCGTTTCTTATTTTGTGCCGAAGCTCTTTATAAGGCACAGGCGGAAACTGGTGAAATTAAAGGGCATTACTTGAACGCAACTGCGGGTACATGCGAAGAAATGATGAAAAGGGCTGTATTTGCCAGAGAATTGGGAGTTCCTATCGTAATGCATGATTACTTAACAGGGGGATTCACTGCAAATACTAGCTTGGCTCATTATTGCCGAGATAATGGTCTACTTCTTCACATCCACCGTGCAATGCATGCAGTTATTGATAGACAAAAGAATCATGGTATACACTTTCGTGTACTAGCTAAAGCGTTACGTATGTCTGGTGGAGACCATATTCACTCCGGTACCGTAGTAGGTAAACTTGAAGGGGAAAGAGACATCACTTTGGGCTTTGTCGATTTACTGCGTGATGATGTCATTGAAAAAGATCGAAGTCGCGGTATTTATTTCAGCCAAGATTGGGTTTCTCTACCTGGTGTTCTGCCCGTAGCGTCGGGGGGTATTCACGTTTGGCATATGCCCGCTCTGACCGAGATCTTTGGGGACGATTCTGTACTCCAGTTCGGCGGAGGAACTTTAGGACACCCTTGGGGAAATGCACCCGGTGCCGTAGCTAATCGAGTAGCTCTAGAAGCATGTGTACAAGCTCGTAATGAGGGACGTGATCTTGCTAGTGAGGGGAATGAAATTATCCGTGAGGCTACTAAATGGAGCCCCGAACTAGCTGCTGCTTGTGAAGTATGGAAGGAGATCAAATTTGAATTTCAGGCAATGGATACTTTGTAA
>75758086; Klotzschia brasiliensis ribulose-1,5-bisphosphate carboxylase/oxygenase large subunit (rbcL) gene, partial cds; chloroplast
AGGTGTTGGATTCAAAGCTGGGGTTAAAGATTACAAATTGACTTATTATACTCCTGACTATGAAACCAAAGATACTGATATCTTGGCAGCATTCCGAGTAACTCCTCAACCTGGAGTTCCACCTGAAGAAGCAGGGGCCGCGGTAGCTGCCGAATCTTCTACTGGTACATGGACCACTGTGTGGACCGATGGACTTACCAGCCTTGATCGTTACAAAGGGCGATGCTACGAAATCGAGCCCGTTGCTGGAGAAGAAAATCAATATATTGCTTATGTAGCTTACCCATTAGACCTTTTTGAAGAAGGTTCTGTTACTAACATGTTTACTTCCATTGTAGGTAATGTATTTGGGTTCAAAGCCCTGCGCGCTCTACGTCTAGAAGATCTGCGAATCCCTGTTGCTTATGTTAAAACTTTCCAAGGACCGCCTCATGGCATCCAAGTTGAGAGAGATAAATTGAACAAGTATGGTCGTCCCCTGTTGGGATGTACTATTAAACCTAAATTGGGGTTATCTGCTAAAAACTACGGTAGAGCGGTTTATGAATGTCTCCGTGGTGGACTTGATTTTACCAAAGACGATGAGAACGTGAACTCCCAACCATTTATGCGTTGGAGAGATCGTTTCTTATTTTGTGCCGAAGCCATTTATAAAGCACAGGCTGAAACTGGTGAAATCAAAGGACATTACTTGAACGCTACTGCGGGTACATGCGAAGAAATGATGAAAAGGGCTATATTTGCCAGAGAATTGGGAGTTCCTATCGTAATGCATGATTACTTAACAGGGGGATTCACTGCAAATACTAGCTTGGCTCATTATTGCCGAGATAATGGTCTACTTCTTCATATCCACCGCGCAATGCATGCAGTTATTGATAGACAGAAGAATCATGGTATGCACTTCCGTGTACTAGCTAAAGCGTTACGTATGTCTGGTGGAGATCATATTCACTCCGGTACCGTAGTAGGTAAACTTGAAGGGGAAAGAGACATCACTCTGGGCTTTGTCGATTTACTGCGTGATGATTTCATTGAAAAAGATCGAAGTCGCGGTATTTATTTCACCCAAGATTGGGTCTCTCTACCAGGTGTTCTGCCCGTGGCTTCAGGAGGTATTCACGTTTGGCATATGCCTGCTCTGACCGAGATCTTTGGGGATGATTCCGTACTACAGTTCGGTGGAGGAACTTTAGGAC
>1293013; Munroidendron racemosum ribulose-1,5-bisphosphate carboxylase/oxygenase large subunit (rbcL) gene, chloroplast gene encoding chloroplast protein, partial cds
NNNNNNNNNNNNNCNGAAACTAAAGCAAGTGTTGGATTCAAAGCTGGTGTTAAAGATTACAAATTGACTTATTATACTCCTGACTATCAAACCAAAGATACTGATATCTTGGCAGCATTCCGAGTAACTCCTCAACCTGGAGTTCCACCTGAAGAAGCAGGGGCTGCGGTAGCTGCCGAATCTTCTACTGGTACATGGACAACTGTGTGGACCGATGGACTTACCAGCCTTGATCGTTACAAAGGACGATGCTACGGAATCGAGCCCGTTACTGGAGAAGAAAATCAATTTATTGCTTATGTAGCTTACCCATTAGACCTTTTTGAAGAAGGTTCTGTTACTAATATGTTTACTTCCATTGTAGGTAATGTATTTGGGTTCAAAGCCCTGCGTGCTCTACGTCTGGAAGATCTGCGAATCCCTGTTGCTTATATTAAAACTTTCCAAGGACCGCCTCATGGCATCCAAGTTGAGAGAGATAAATTGAACAAGTATGGTCGTCCCCTGTTGGGATGTACTATTAAACCTAAATTGGGGTTATCTGCTAAAAACTACGGTAGAGCTGTTTATGAATGTCTCCGTGGTGGACTTGATTTTACCAAAGACGATGAGAACGTGAACTCCCAACCATTTATGCGTTGGAGAGATCGTTTCGTATTTTGTGCCGAAGCAATTTATAAAGCACAGGCTGAAACAGGTGAAATCAAAGGGCATTACTTGAATGCTACTGCGGGTACATGCGAAGAAATGATGAAAAGGGCTATATTTGCCAGAGAATTGGGAGTTCCTATCGTAATGCATGATTACTTAACAGGGGGATTCACTGCAAATACTACCTTGGCTCATTATTGCCGAGATAATGGCCTACTTCTTCACATCCACCGCGCAATGCATGCAGTTATTGATAGACAGAAGAATCATGGTATGCACTTTCGTGTACTAGCTAAAGCGTTACGTATGTCTGGTGGAGATCATATTCACGCCGGTACCGTAGTAGGTAAACTTGAAGGGGAAAGAGACATCACTTTGGGCTTTGTTGATTTACTGCGCGATGATTTCGTTGCAAAAGATCGAAGCCGCGGTATTTATTTCACCCAAGATTGGGTCTCTCTACCAGGTGTTCTGCCCGTGGCTTCGGGGGGTATTCACGTTTGGCATATGCCTGCTCTGACCGAGATCTTTGGGGATGATTCCGTACTACAGTTCGGTGGAGGAACTTTAGGACACCCTTGGGGAAATGCACCCGGTGCCGTAGCTAATCGAGTAGCTCTAGAAGCATGTGTACAAGCTCGTAATGAGGGACGTGATCTTGCTAGGGAAGGTAATGAAATTATCCGTGAGNCTGCTAAATGGAGCCCTGAACTAGCTGCTGCTTGTGAGGTATGGAAGGAGATCAAATTTGAATTTGAAGCAATGGATACNTTGTAA
>290586285; Angelica decursiva voucher PS1226MT04 ribulose-1,5-bisphosphate carboxylase/oxygenase large subunit (rbcL) gene, partial cds; chloroplast
TAAAGCAGGTGTTGGATTCAAGGCTGGGGTTAAAGATTACAAATTGACTTATTATACTCCTGACTATGAAACCAAAGATACTGATATCTTGGCAGCATTCCGAGTAACTCCTCAACCTGGAGTTCCACCTGAAGAAGCGGGGGCCGCGGTAGCTGCCGAATCTTCTACTGGTACATGGACCACTGTGTGGACCGATGGACTTACCAGCCTTGATCGTTACAAAGGGCGCTGCTACGGAATCGAGCCCGTTGCTGGAGAAGAAAATCAATTTATCGCTTATGTAGCTTACCCATTAGACCTTTTTGAAGAAGGTTCTGTTACTAACATGTTTACTTCCATTGTAGGTAATGTATTTGGGTTCAAAGCCCTGCGCGCTCTACGTCTGGAAGATCTGCGAATCCCCGTTGCTTATGTTAAAACTTTCCAAGGACCGCCTCATGGCATCCAAGTTGAGAGAGATAAATTGAACAAGTACGGTCGTCCCCTGTTGGGATGTACTATTAAACCTAAATTGGGGTTATCCGCTAAAAACTACGGTAGAGCGGTTTATGAATGTCTCCGCGGTGGACTTGATTTTACCAAAGACGATGAGAATGTGAACTCCCAACCATTTATGCGTTGGAGAGATCGTTTCTTATTTTGTGCCGAAGCAATTTATAAAGCACAGGCTGAAACTGGTGAAATCAAAGGGCATTACTTGAAT
>125857526; Dasispermum suffruticosum chloroplast partial rbcL gene for ribulose bisphosphate carboxylase large subunit, specimen voucher Manning J.C. & Reeves G. 2819 (NBG)
TGTTGGATTCAAAGCTGGGGTTAAAGATTACAAATTGACTTATTATACTCCTGACTATGAAACCAAAGATACTGATATCTTGGCAGCATTCCGAGTAACTCCTCAACCTGGAGTTCCACCTGAAGAAGCGGGGGCCGCGGTAGCTGCCGAATCTTCTACTGGTACATGGACCACTGTGTGGACCGATGGACTTACCAGCCTTGATCGTTACAAAGGGCGCTGCTACGGAATCGAGCCCGTTGCTGGAGAAGAAAATCAATATATCGCTTATGTAGCTTACCCATTAGACCTTTTTGAAGAAGGTTCTGTTACTAACATGTTTACTTCCATTGTAGGTAATGTATTTGGGTTCAAAGCCCTGCGCGCTCTACGTCTGGAAGATTTGCGAATCCCCGTTGCTTATGTTAAAACTTTCCAAGGACCGCCTCATGGCATCCAAGTTGAGAGAGATAAATTGAACAAGTATGGTCGTCCCCTGTTGGGATGTACTATTAAACCTAAATTGGGGTTATCCGCTAAAAACTACGGTAGAGCGGTTTATGAATGTCTCCGCGGTGGACTTGATTTTACCAAAGACGATGAGAATGTGAACTCCCAACCATTTATGCGTTGGAGAGATCGTTTCTTATTTTGTGCCGAAGCAATTTATAAAGCACAGGCTGAAACTGGTGAAATCAAAGGGCATTACTTGAATGCTACTGCGGGTACATGTGAAGAAATGATGAAAAGGGCTATATTTGCCAGAGAATTAGGAGTTCCTATCGTAATGCATGATTACTTAACAGGGGGATTCACTGCAAATACTAGCTTAGCCCATTATTGCCGAGATAATGGCCTACTTCTTCACATCCACCGCGCAATGCATGCAGTTATTGATAGACAGAAGAATCATGGTATACACTTCCGTGTACTAGCTAAAGCGTTACGTATGTCTGGTGGAGATCATATTCACTCCGGTACCGTAGTAGGTAAACTTGAAGGGGAAAGAGACATTACTCTGGGCTTTGTCGATTTACTGCGTGATGATTTCATTGAAAAAGATCGAAGTCGCGGTATTTATTTCACCCAAGATTGGGTCTCTCTACCAGGTGTTCTACCCGTCGCTTCGGGGGGTATTCACGTTTGGCATATGCCTGCTCTGACCGAGATCTTTGGGGATGATTCCGTACTACAGTTCGGTGGAGGAACTTTAGGACACCCTTGGGGAAATGCACCCGGTGCCGTAGCTAATCGAGTAGCTCTAGAAGCATGTGTACAAGCTCGTAATGAGGGGCGTGATCTTGCTAGTGAAGGGAATGAAATTATCCGTGAGGCTACTAAATGGAGCCCCGAACTAGCTGCTGCTTGTGAAGTATGGAAGGAGATCAAATTTGAATTTCAAGCAATGGATACTTTGTAA
>10945636; Toricellia tiliifolia ribulose 1,5-bisphosphate carboxylase (rbcL) gene, partial cds; chloroplast gene for chloroplast product
AAACTAAAGCAAGTGTTGGATTCAAAGCTGGTGTTAAAGATTACAAATTGACTTATTATACTCCTGACTATGAAACCAAAGATACTGATATCTTGGCAGCATTCCGAGTAACTCCTCAACCTGGAGTTCCACCTGAAGAAGCGGGGGCCGCGGTAGCTGCCGAATCTTCTACTGGTACATGGACAACTGTGTGGACCGATGGACTTACCAGCCTTGATCGTTACAAAGGGCGATGCTACGAAATCGAGCCCGTTGCTGGAGAAGAAAATCAATATATTGCTTATGTAGCTTACCCATTAGACCTTTTTGAAGAAGGTTCTGTTACTAACATGTTTCATTCCATTGTAGGTAATGTATTTGGGTTCAAAGCCCTGCGCGCTCTACGTCTGGAAGATCTGCGAATCCCTGTTTCTTATGTTAAAACTTTCCAAGGCCCGCCTCATGGCATCCAAGTTGAGAGAGATAAATTGAACAAGTATGGTCGTCCCCTGTTGGGATGTACTATTAAACCTAAATTGGGGTTATCTGCTAAAAACTACGGTAGAGCGGTTTATGAATGTCTCCGTGGTGGACTTGATTTTACCAAAGATGATGAGAACGTGAACTCCCAACCATTTATGCGTTGGAGAGATCGTTTCTTATTTTGTGCCGAAGCACTTTTTAAAGCACAGGCTGAAACAGGTGAAATCAAAGGGCATTACTTGAATGCTACTGCGGGTACATGCGAAGAAATGATCAAAAGGGCTGTATTTGCCAGAGAATTGGGAGTTCCTATCGTAATGCATGACTACTTAACAGGGGGATTCACTGCAAATACTAGCTTGGCTCATTATTGCCGAGATGGTGGCCTACTTCTTCACATCCACCGCGCAATGCATGCAGTTATTGATAGACAGAAGAATCATGGTATACACTTTCGTGTACTAGCTAAAGCGTTACGTATGTCTGGTGGAGATCATATTCACGCCGGTACTGTAGTAGGTAAACTTGAAGGGGAAAGAGATATCACTTTGGGCTTTGTTGATTTACTGCGTGATGATTTTATTGAAAAAGATCGAAGTCGCGGTATTTATTTCACCCAAGATTGGGTCTCTCTACCAGGTGTTCTGCCCGTGGCTTCGGGGGGTATTCACGTTTGGCATATGCCTGCTCTGACCGAGATCTTTGGGGATGATTCCGTACTACAGTTCGGTGGAGGAACTTTAGGACACCCTTGGGGAAATGCACCNGGTGCCGTAGCTAATCGAGTAGCTCTAGAAGCATGTGTACAAGCTCGTAATGAGGGACGTGATCTTGCTATTGAAGGTAATGAGATTATCCGTGAGGCTGCCAAATGGAGTCCTGAACTAGCTACA
>33669451; Osmoxylon novoguineense ribulose-1,5-bisphosphate carboxylase/oxygenase large subunit (rbcL) gene, partial cds; chloroplast gene for chloroplast product
TTCTCCTCCTGACTATGAAACCAAAGATACTGATATCTTGGCAGCATTCCGAGTAACTCCTCAACCTGGAGTTCCACCTGAAGAAGCAGGGGCCGCGGTAGCTGCCGAATCTTCTACTGGTACATGGACAACTGTGCGGACCGATGGACTTACCAGCCTTGATCGTTACAAAGGGCGATGCTACGGAATTGAACCCGKTGCTGGAGAAGAAAATCAATTTATTGCTTATGTAGCTTACCCATTAGACCTTTTTGAAGAAGGTTCTGTTACTAACATGTTTACTTCCATTGTAGGTAATGTATTTGGGTTCAAAGCCCTGCGTGCTCTACGTCTGGAAGATCTGCGAATCCCTGTTGCTTATGTTAAAACTTTCCAAGGCCCGCCTCATGGCATCCAAGTTGAGAGAGATAAATTGAACAAGTATGGTCGTCCCCTGTTGGGATGTACTATTAAACCTAAATTGGGGTTATCTGCTAAAAACTACGGTAGAGCGGTTTATGAATGTCTCCGTGGTGGACTTGATTTTACCAAAGACGATGAGAACGTGAACTCCCAACCATTTATGCGTTGGAGAGATCGTTTCGTATTTTGTGCCGAAGCAATTTATAAAGCACAGGCTGAAACAGGTGAAATCAAAGGGCATTACTTGAATGCTACTGCGGGTACATGCGAAGAAATGATGAAAAGGGCTGTATTTGCCAGAGAATTGGGAGTTCCTATCGTAATGCATGATTACTTAGCAGGGGGATTCACTGCTGGTACTACCTTGGCTGATTATTGTCGAGATAATGGCCTACTTGTTCACATCCACCGCCCANNNNNNNNNNNNNNNNNNNNNNNNNNNNNNNNNNNNNNNNNNNNNNNNNNNNNNNNNNNNNNNNNNNNNNNNNNNNNNNNNNNNNNNNNNCACNCCGGTACCGTAGTAGGTAAACNNNAAGGGANNNNAGCCTTCACTTTGGGCATTGTTGATNNNNNGCGTGATGATTTCAAAGAAAAAGATCGAAGTCGCGGTATTTATATCACCCAAGACTGGGTCTCTCTACCAGGTGTTTTGCCCGTGGCTTCGGGGGGTATTCACGTTTGGCATATGCCTGCTCTGACCGAGATCTTTGGGGATGATTCCGTACTACAGTTCGGTGGAGGAACTTTAGGACACCCTTGGGGAAATGCACCCGGTGCCGTAGCTAATCGAGTAGCTCTAGAAGCATGTGTACAAGCTCGTAATGAGGGACGTGATCTTGCTACTGAAGGTAATGAAATTATCCGTGAGGCTGCTAAATGGAGCCCTGAACTAGCTGCTGCTTGTGAGGTATGGAAGGAGATCAAATTTGAATTTCAAGCAATGGATACTTTGTAATCCAATAATTAC
>1292999; Cheirodendron trigynum ribulose-1,5-bisphosphate carboxylase/oxygenase large subunit (rbcL) gene, chloroplast gene encoding chloroplast protein, partial cds
NNNNNNNNNNNNNNNGAAACTAAAGNAAGNGTTGGATTCAAAGNTGGTGTTAAAGNTTACAAATTGACTTNTNATACTCCTGACTATGAAACCAAAGATACTGATATCTTGGCAGCATTCCGNGTAACTCCTCAACCCGGAGTTCCACCTGAAGAAGCAGGGGCNGCGGTAGCTGCCGNATCTTCTACTGGTACATGGACAACTGTGTGGACCGATGGACTTACCAGCCTTGATCGTTACAAAGGGCGATGCTACGGAATCGAGCCNGTTGCTGGAGAAGAAAATCAATTTATTGCTTATGTAGCTTACCCATTAGACCTTTTTGAAGAAGGTTCTGTTACTAACATGTTTACTTCCATTGTAGGTAATGTATTTGGGTTCAAAGCCCTGCGTGCTCTACGTCTGGAAGATCTGCGAATCCCTGTTGCTTATGTTAAAACTTTCCAAGGNCCGCCTCATGGCATCCAAGTTGAGAGAGATAAATTGAACAAGTATGGTCGTCCCCTGTTGGGATGTACTATTAAACCTAAATTGGGGTTATCTGCTAAAAACTACGGTAGAGCGGTTTATGAATGTCTCCGTGGTGGACTTGATTTTACCAAAGACGATGAGAACGTGAACTCCCAACCATTTATGCGTTGGAGAGATCGTTTCTTATNTTGTGCCGAAGCACTTNATAAAGCACAGGCTGAAACAGGTGAAATCAAAGGGCATTACTTGAATGCTACTGCGGGTACATGCGAAGAAATGATGAAAAGGGCTGTATTTGCCAGAGAATTGGGAGTTCCTATCGTAATGCATGATTACTTAACAGGGGGATTCACTGCAAATACTACCTTGGCTCATTATTGCAGAGATAATGGCCTACTTCTTCACATCCACCGCGCAATGCATGCAGTTATTGATAGACAGAAGAATCATGGTATACACTTTCGTGTACTAGCTAAAGCGTTACGTATGTCTGGTGGAGATCATATTCACGCCGGTACCGTAGTAGGTAAACTTGAAGGGGAAAGAGACATCACTTTGGGCTTTGTTGATTTACTGCGTGATGATTTCGTTGAAAAAGATCGAAGTCGCGGTATTTATTTCACCCAAGATTGGGTCTCTCTACCAGGTGTTCTGCCCGTGGCTTCGGGGGGTATTCACGTTTGGCATATGCCTGCTCTGACCGAGATCTTTGGGGATGATTCCGTACTACAGTTCGGTGGAGGAACTTTAGGACACCCTTGGGGAAATGCACCCGGTGCCGTAGCTAATCGAGTAGCTCTAGAAGCATGTGTACAAGCTCGTAATGAGGGACGTGATCTTGCTAGTAAAGGTAATGAAATTATCCGTGAGNCTGCTAAATGGAGCNCTGAACTAGCTGCTGCTTGTGAGATATGGAAGGAGATCAAATTTGAATTTCAAGCAATGGATACNTTGTAA
>55072502; Harmsiopanax aculeata atpB-rbcL intergenic spacer, partial sequence; and ribulose-1,5-bisphosphate carboxylase/oxygenase large subunit (rbcL) gene, partial cds; chloroplast
ATAATAATAAATAAAGTAAAATATGTCGAAATTTTTTTTGCGAAAATGATCGAATCGAATTCAAAATAAATGTCCGATAGCAAGTTGATCGGTTAATTCAATAAGAAATGGGAGTTAGCACGCGATTTCATTGGTACCATCCAACCGAATCCAATTCAATTGTTTACTTAATTCAATGAGTGAATTTTCAAGTTCAACCAACCCATTTTAAAATTTCAAGCATAAGAATTTTGAGAAAGTCTTTCATTTGTCTATCATTATAGACAATCCTATCTATATTATTTATTCTAATTATCTATGGGATTCGAACCTGAACTCTATTTACGATTCATTATTTCTATCTCATCGGCTCTTCTTAGGCTCTTCTTATTTCTTATTTCAGCATAGCGATTGACGTCTAGCCTGTTCTTTGCATTTTTTCTTTTTTATACCTTTTCATAGACAAATTCCATAGATTTTCACATCTAGGATTTACATATACAACATATACCACTGTCAAGAGGGAATTTCTTATTATTTAGGTTATATTTAGTTATTTCAATTCAAAAAAAGTAAAAAAAAGAATTGGGTTGCGCCATATATATGAAAGAGTATACAATAATGATGTATTTGGCGAATCAAATACCATGGTCCAATAATAAAGCATTTTGATTAGTTGATAATATTAGTATTAGTTGGGATTGGGAATTTTGTGAAAGATTCCTGTGAAAAGTTTCATTAACGCCTAATTCATGTCGAGTAGACCTTGTTGTTGTGAGACTTCTTAATTCATGAGTTGTAGGGAGGGATTTATGTCACCACAAACAGAGACTAAAGCAAGTGTTGGATTCAAAGCTGGTGTTAAAGATTACAAATTGACTTATTATACTCCTGAATATGAAACCAAAGATACTGATATCTTGGCAGCATTCCGAGTAACTCCTCAACCTGGAGTTCCACC
>354619812; Gastonia spectabilis voucher WS2E0994 ribulose-1,5-bisphophate carboxylase oxygenase (rbcL) gene, partial cds; chloroplast
GATTACAAATTGACTTATTATACTCCTGACTATCAAACCAAAGATACTGATATCTTGGCAGCATTCCGAGTAACTCCTCAACCTGGAGTTCCACCTGAAGAAGCAGGGGCTGCGGTAGCTGCCGAATCTTCTACTGGTACATGGACAACTGTGTGGACCGATGGACTTACCAGCCTTGATCGTTACAAAGGACGATGCTACGGAATCGAGCCCGTTACTGGAGAAGAAAATCAATATATTGCTTATGTAGCTTACCCATTAGACCTTTTTGAAGAAGGTTCTGTTACTAATATGTTTACTTCCATTGTAGGTAATGTATTTGGGTTCAAAGCCCTGCGTGCTCTACGTCTGGAAGATCTGCGAATCCCTGTTGCTTATATTAAAACTTTCCAAGGACCGCCTCATGGCATCCAAGTTGAGAGAGATAAATTGAACAAGTATGGTCGTCCCCTGTTGGGATGTACTATTAAACCTAAATTGGGGTTATCTGCTAAAAACTACGGTAGAGCTGTTTATGAATGTCTCC
>55072483; Tupidanthus calyptratus atpB-rbcL intergenic spacer, partial sequence; and ribulose-1,5-bisphosphate carboxylase/oxygenase large subunit (rbcL) gene, partial cds; chloroplast
TTTTTTTTGCGAAATGATCGAATCGAATTCAAAATAAATGTCCGATAGCAACTGGATCGGTTAATTCAATAAGAAATGGGAGTTAGCACGCAATTTCATTGGTACCATCCAACCGAATCCAATTCAATTGTTTACTTAATTCAATGAGTGAATTTTCAAGTTCAACCAACCCATTTTCAAAATCTCAAGTATAAGAATTTTGAGAAAGTCTTTCATTTGTCTATCATTATAGACAATCCTATCTATATTATCTATTCTATATTATCCATGGGATTCGAACCTGAACTCTATTTATGATTCATTATTTCTATCTCATCGGCTCTTCTTATTTCTTATTTCAGCATATCGATTTACGTCTAGCCTGTTCTTTGCATTTTTTCTTTTTTATACCTTTTCATAGACAAATTCCATAGATTTTCACATCTAGGATTTACATATACAACATATACCACTGTCAAGAGGGAATTTCTTATTATTTAGGTTATATTTAGGTATTTCAATTCAAAAAAAGTAAAAAAAAAAAAAAAAGAATTGGGTTGCGCCATATATATGAAAGAGTATACAATAATGATGTATTTGGTGAATCAAATACCATGGTCCAATAATAATTTGATTAGTTGATAATATTAGTATTAGTTGGGATTGGGAATTTTGTGAAAGATTCCTGTGAAAAGTTTCATTAACGCCTAATTCATGTCGAGTAGACCTTGTTGTTGTGAGACTTCTTAATTCATGAGTTGTAGGGAGGGATTTATGTCACCACAAACAGAGACTAAAGCAAGTGTTGGATTCAAAGCTGGTGTTAAAGATTACAAATTGACTTATTATACTCCTGACTATGAAACCAAAGATACTGATATCTTGGCAGCATTCCGAGTAACTCCTCAACCTGGAGTTCCACC
>1292973; Donnellsmithia cordata ribulose-1,5-bisphosphate carboxylase/oxygenase large subunit (rbcL) gene, chloroplast gene encoding chloroplast protein, partial cds
NNNNNNNNNNAAACAGAAACTAAAGCAAGTGTTGGATTCAAAGCTGGGGTTAAAGATTACAAATTGACTTATTATACTCCTGAATATGAAACCAAAGATACTGATATCTTGGCAGCATTCCGAGTAACTCCTCAACCTGGAGTTCCACCTGAAGAAGCGGGGGCCGCGGTAGCTGCCGAATCTTCTACTGGTACATGGACCACTGTGTGGACCGATGGACTTACCAGCCTTGATCGTTACAAAGGGCGCTGCTACGAAATCGAGCCCGTTGCTGGAGAAGAAAATCAATTTATCGCTTATGTAGCTTACCCATTAGACCTTTTTGAAGAAGGTTCTGTTACTAACATGTTTACTTCCATTGTAGGTAATGTATTTGGGTTCAAAGCCCTGCGCGCTCTACGTCTGGAAGATCTGCGAATCCCCGTTGCTTATGTTAAAACTTTCCAAGGACCGCCTCATGGCATCCAAGTTGAGAGAGATAAATTGAACAAGTACGGTCGTCCCCTGTTGGGATGTACTATTAAACCTAAATTGGGGTTATCCGCTAAAAACTACGGTAGAGCGGTTTATGAATGTCTCCGCGGTGGACTTGATTTTACCAAAGACGATGAGAATGTGAACTCCCAACCATTTATGCGTTGGAGAGATCGTTTCTTATTTTGTGCCGAAGCAATTTATAAAGCACAGGCTGAAACTGGTGAAATCAAAGGGCATTACTTGAATGCTACTGCGGGTACATGTGAAGATATGATGAAAAGGGCTGTATTTGCCAGAGAATTGGGAGTTCCTATCGTAATGCATGATTACTTAACAGGGGGATTCACTGCAAATACTACCTTAGCCCATTATTGCCGAGATAATGGCCTACTTCTTCACATCCACCGCGCAATGCATGCAGTTATTGATAGACAGAAGAATCATGGTATGCACTTCCGTGTACTAGCTAAAGCGTTACGTATGTCTGGTGGAGATCATATTCACTCCGGTACCGTAGTAGGTAAACTTGAAGGGGAAAGAGACATCACTCTGGGCTTTGTCGATTTACTGCGTGATGATTTCATTGAAAAAGACCGAAGTCGCGGTATTTATTTCACCCAAGATTGGGTCTCTCTACCAGGTGTTCTACCCGTTGCTTCGGGGGGTATTCACGTTTGGCATATGCCTGCTCTGACCGAGATCTTTGGGGATGATTCCGTACTACAGTTCGGTGGAGGAACTTTAGGACACCCTTGGGGAAATGCACCCGGTGCCGTAGCTAATCGAGTAGCTCTAGAAGCATGTGTACAAGCTCGTAATGAGGGGCGTGATCTTGCTAGTGAAGGGAATGAAATTATCCGTGAGGCTACTAAATGGAGCCCCGAACTAGCTGCTGCTTGTGAAGTATGGAAGGANNNNAAATTTGAATTTCAAGCAATGGATACTTTGTAA
>340511195; Daucus carota ribulose-1,5-bisphosphate carboxylase/oxygenase large subunit (rbcL) gene, partial cds; chloroplast
CTGGGGTTAAAGATTACAAATTGACTTATTATACTCCTGACTATGAAACCAAAGATACTGATATCTTGGCAGCATTCCGAGTAACTCCTCAACCTGGAGTTCCACCTGAAGAAGCGGGAGCCGCGGTAGCTGCCGAATCTTCTACTGGTACATGGACCACTGTGTGGACCGATGGACTTACCAGTCTTGATCGTTACAAAGGGCGCTGCTACGGAATCGAGCCCGTTGCTGGAGAAGAAAATCAATTTATCGCTTATGTAGCTTACCCATTAGACCTTTTTGAAGAAGGTTCTGTTACTAACATGTTTACTTCTATTGTAGGTAATGTATTTGGGTTCAAAGCCCTGCGCGCTCTACGTCTGGAAGATCTGCGAATTCCTGTTGCTTATGTTAAAACTTTCCAAGGACCGCCTCATGGCATCCAAGTTGAGAGAGATAAATTGAACAAGTATGGTCGTCCCCTGTTGGGATGTACTATTAAACCTAAATTGGGATTATCCGCTAAAAACTACGGTAGAGCGGTTTATGAATGTCTCCGCGGTGGACTTGATTTTACCAAAGACGATGAGAATGTGAACTCTCAACCATTTATGCGTTGGAGAGATCGTTTCTTATTTTGTGCCGAAGCAATTTATAAAGCACAGGCTGAAACAGGTGAAATCAAAGGGCATTACTTGAATGCTACTGCGGGTACATGTGAAGAAATGATGAAAAGGGCTATATTTGCCAGAGAATTGGGAGTTCCTATCGTAATGCATGATTACTTAACAGGGGGATTCACTGCAAATACTAGCTTAGCCCATTATTGCCGAGATAATGGCCTACTTCTTCACATCCACCGCGCAATGCATGCAGTTATTGATAGACAGAAGAATCATGGTATACACTTCCGTGTACTAGCTAAAGCGTTACGTATGTCTGGTGGAGATCATATTCACTCCGGTACCGTAGTAGGTAAACTTGAAGGGGAAAGAGACATCACTCTGGGCTTTGTCGATTTACTGCGTGATGATTTTATTGAAAAAGATCGAAGTCGCGGTATTTATTTCACCCAAGATTGGGTCTCTCTACCGGGTGTTCTACCCGTTGCTTCGGGAGGTATTCACGTTTGGCATATGCCTGCTCTGACCGAGATCTTTGGGGATGATTCGGTACTACAGTTCGGTGGAGGAACTTTAGGACACCCTTGGGGAAATGCACCCGGTGCCGTAGCTAATCGAGTAGCTCTAGAAGCATGTGTACAAGCTCGTAATGAGGGGCGTGATCTTGCTCGTGAAGGGAATGAAATTATCCGTGAGGCGACTAAATGGAGCCCTGAACTAGCTGCTGCTTGTGAAGTATGGAAGGAGATCAAATTTGAATT
>340511913; Ridolfia segetum ribulose-1,5-bisphosphate carboxylase/oxygenase large subunit (rbcL) gene, partial cds; chloroplast
CTGGGGTTAAAGATTACAAATTGACTTATTATACTCCTGACTATGAAACCAAAGATACTGATATCTTGGCAGCATTCCGAGTAACTCCTCAATCTGGAGTTCCACCTGAAGAAGCGGGGGCCGCGGTAGCTGCCGAATCTTCTACTGGTACATGGACCACTGTGTGGACCGATGGACTTACCAGTCTTGATCGTTACAAAGGGCGCTGCTACGGAATCGAGCCCGTTGCTGGAGAAGAAAATCAATATATCGCTTATGTAGCTTACCCATTAGACCTTTTTGAAGAAGGTTCTGTTACTAACATGTTTACTTCCATTGTAGGTAATGTATTTGGGTTCAAAGCCCTGCGCGCTCTACGTCTGGAAGATCTGCGAATCCCTGTTGCTTATGTTAAAACTTTCCAAGGACCGCCTCATGGCATCCAAGTTGAGAGAGATAAATTGAACAAGTATGGTCGTCCCCTGTTGGGATGTACTATTAAACCTAAATTGGGGTTATCCGCTAAAAACTACGGTAGAGCGGTTTATGAATGTCTTCGCGGTGGACTTGATTTTACCAAAGACGATGAGAATGTGAACTCCCAACCATTTATGCGTTGGAGAGATCGTTTCTTATTTTGTGCCGAAGCAATTTATAAAGCACAGGCTGAAACAGGTGAAATCAAAGGGCATTACTTGAATGCTACTGCGGGTACATGTGAAGAAATGATGAAAAGGGCTATATTTGCC
>1292959; Aegopodium podagraria ribulose-1,5-bisphosphate carboxylase/oxygenase large subunit (rbcL) gene, chloroplast gene encoding chloroplast protein, partial cds
NNNNNNNNNNNNNCNGAAACTAAAGCAAGTGTTGGATTCAAAGCTGGGGTTAAAGATTACAAATTGACTTATTATACTCCGGACTATGAAACCAAAGATACTGATATCTTGGCAGCATTCCGAGTAACTCCTCAACCCGGAGTTCCACCTGAAGAAGCGGGGGCCGCGGTAGCTGCCGAATCTTCTACTGGTACATGGACCACTGTGTGGACCGATGGACTTACCAGCCTTGATCGTTACAAAGGGCGCTGCTACGGAATCGAGCCCGTTGCTGGAGAAGAAAATCAATTTATCGCTTATGTAGCTTACCCATTAGACCTTTTTGAAGAAGGTTCTGTTACTAACATGTTTACTTCCATTGTAGGTAATGTATTTGGGTTCAAAGCCCTGCGCGCTCTACGTCTGGAAGATCTGCGAATCCCCGTTGCTTATGTTAAAACTTTCCAAGGACCGCCACATGGCATCCAAGTTGAGAGAGATAAATTGAACAAGTATGGTCGTCCCCTGTTGGGATGTACTATTAAACCTAAATTGGGGTTATCCGCTAAAAACTACGGTAGAGCGGTTTATGAATGTCTCCGCGGTGGACTTGATTTTACCAAAGACGATGAGAATGTGAACTCCCAACCATTTATGCGTTGGAGAGATCGTTTCTTATTTTGTGCCGAAGCAATTTATAAAGCACAGGCTGAAACTGGTGAAATCAAAGGGCATTACTTGAATGCTACTGCGGGTACATGTGAAGAAATGATGAAAAGGGCTATATTTGCCAGAGAATTGGGAGTTCCTATCGTAATGCATGATTACTTAACAGGGGGATTCACTGCAAATACTAGCTTAGCCCATTATTGCCGAGATAATGGCCTACTTCTTCACATCCACCGCGCAATGCATGCAGTTATTGATAGACAGAAGAATCATGGTATGCACTTCCGTGTACTAGCTAAAGCGTTACGTATGTCTGGTGGAGATCATAATCACGCCGGTACCGTAGTAGGTAAACTTGAAGGGGAAAGAGACATCACTCTGGGCTTTGTCGATTTACTGCGTGATGATTTCGTTGAAAAAGATCGAAGTCGCGGTATTTATTTCACCCAAGATTGGGTCTCTCTACCAGGTGTTCTACCCGTTGCTTCGGGGGGTATTCACGTTTGGCATATGCCTGCTTTGACCGAGATCTTTGGGGATGATTCCGTACTACAGTTCGGTGGAGGAACTTTAGGACACCCTTGGGGAAATGCACCCGGTGCCGTAGCGAATCGAGTAGCTCTAGAAGCATGTGTAAAAGCTCGTAATGAGGGGCGTGATCTTGCTAGTGAAGGGAATGAAATTATCCGTGAGGCTACTAAATGGAGCCCCGAACTAGCTGCTGCTTGTGAAGTATGGAAGGAGATCAAATTTGAATTTCAAGCAATGGATACTTTGTAA
>75758076; Gymnophyton flexuosum ribulose-1,5-bisphosphate carboxylase/oxygenase large subunit (rbcL) gene, partial cds; chloroplast
AGGTGTTGGATTCAAAGCTGGGGGTAAAGATTACAAGTTGACTTATTATACTCCTGACTATGAAACCAAAGATACTGATATCTTGGCAGCATTCCGAGTAACTCCTCAACCTGGAGTTCCGCCTGAAGAAGCAGGGGCCGCGGTAGCTGCTGAATCTTCTACTGGTACATGGACAACTGTGTGGACCGATGGACTTACCAGCCTTGATCGTTACAAGGGGCGATGCTACGAAATCGAGCCCGTTCCTGGAGAAGAAAATCAATATATTGCTTATGTAGCTTACCCATTAGACCTTTTTGAAGAAGGTTCTGTTACTAACATGTTTACTTCCATTGTAGGTAATGTATTTGGGTTCAAAGCCCTGCGCGCTCTACGTCTGGAAGATCTGCGAATCCCTGTTGCTTATGTTAAAACTTTCCAAGGACCGCCTCATGGCATCCAAGTTGAGAGAGATAAATTGAACAAGTATGGTCGTCCCCTGTTGGGATGTACTATTAAACCCAAATTGGGGTTATCTGCTAAAAACTACGGTAGAGCGGTTTATGAATGTCTCCGTGGTGGACTTGATTTTACCAAAGACGATGAGAACGTGAACTCCCAACCATTTATGCGTTGGAGAGATCGTTTCTTATTTTGTGCCGAAGCAATTTATAAAGCACAGGCTGAAACTGGTGAAATCAAAGGGCATTACTTGAACGCTACTGCGGGTACATGCGAAGAGATGATGAAAAGGGCCGTATTTGCCAGAGAATTGGGAGTTCCTATCGTAATGCATGATTACTTAACAGGGGGATTCACTGCAAATACTAGCTTGGCTCATTATTGCCGAGATAATGGTCTACTTCTTCACATCCACCGCGCAATGCATGCAGTTATTGATAGACAGAAGAATCATGGTATACACTTTCGTGTACTAGCTAAAGCGTTACGTATGTCTGGTGGAGATCATATTCACTCCGGTACCGTAGTAGGTAAACTTGAAGGGGAAAGAGACATCACTTTGGGCTTTGTCGATTTACTGCGTGATGATTTCGTTGAAAAAGATCGAAGTCGCGGTATTTATTTCACCCAAGATTGGGTCTCTCTACCAGGTGTTCTGCCCGTGGCTTCGGGGGGTATTCACGTTTGGCATATGCCTGCTCTGACCGAGATCTTTGGGGATGATTCCGTACTACAGTTCGGTGGAGGAACTTTAGGACACCCTTGGGGAAATGCACCCGGTGCCGTAGCCAATCGAGTAGCTCTAGAAGCATGTGTACAAGCTCGTAATGAGGGACGTGATCTTGCTAGTGAGGGTAATGAAATTATCCGCGAGGCTGCTAAATGGAGCCCCGAACTAGCTGCTGCTTGTGAGGTCTGGAAGGAGATCAAATTTGAATTTCAAGCAATGGATACTTTGTAA
>34559275; Apiopetalum velutinum ribulose-1,5-bisphosphate carboxylase/oxygenase large subunit (rbcL) gene, partial cds; chloroplast gene for chloroplast product
CAAATTGACTTATTCTACTCCTGGCTGTCAAACCCTTGATACTGATGTCTCGGCAGCATTCCTAGTTACTGCTCAGCCTGAACTACCACCTGCAGAAGCAGGGGCCGAGGCAGCTGCCGAATCTTCTACTGGTACATGGACAACTGTGTGGACCGATGGACTTACCATCCTTGATCGTTACAAAGGGCGATGCTACGACATCGATCCCGCTGCTGGAGAAGAAAATCAATATATTGCTTATGATACTAACCCATTATACCTTTTAGAAGAAGGCTCTGCCACTAACATGTTTACTTCCATTGCATGTAATGTATTAGGGTTCAAAGCCCTGCGCGCCCTACGTCTGGAAGATCTGCGAATCCCTGTTGCTTATGTTAAAACTTTCCAAGGCCCGCCTCATGGCATCCAAGTTGAGAGAGATAAATTGAACAAGTATGGTCGTCCCCTGTTGGGATGTACTATTAAACCTAAATTGGGGTTATCTGCTAAAAACTACGGTAGAGCGGTTTATGAATGTCTCCGTGGTGGACTTGATTTTACCAAAGACGATGAGAACGTGAACTCCCAACCATTTATGCGTTGGAGAGATCGTTTCTTATTTTGTGCCGAAGCCCTTTATAAAGCACAGGCTGAAACAGGTGAAATCAAAGGGCATTACTTGAATGCTACTGCGGGTACATGCGAAGAAATGATGAAAAGGGCTATATTTGCCAGAGAATTGGGAGTTCCTATCGTAATGCATGATTACTTAACAGGGGGATTCACTGCAAATACTAGCTTGGCTCATTATTGCCGAGATAATGGCCTACTTCTTCACATCCACCGCGCAATGCATGCAGTTATTGATAGACAGAAGAATCATGGTATACACTTTCGTGTACTAGCTAAAGCGTTACGTATGTCTGGTGGAGATCATATTCACTCCGGTACCGTAGTAGGTAAACTTGAAGGGGAAAGAGACATCACTTTGGGCTTTGTTGATTTACTGCGTGATGATTTCGTTGAAAAAGATCGAAGTCGCGGTATTTATTTCACCCAAGATTGGGTCTCTCTACCAGGTGTTCTGCCCGTGGCTTCGGGGGGTATTCACGTTTGGCATAAGCCTGCTCTGCCCGAGATCTTTGGGAATGATTCAGTACAACAGTTCGGTGGAGGAACTCTAGGACACCCTTGGGGAAATGCACCCGGTGCCGTAGCTAATCGAGTAGCTCTAGAAGCATGTGTACAAGCTCGTAATGAGGGACGTGATCTGAGTAGTGAAGGTAATGAAATTATCCGCGAGGGTGCTAAATGGAGCCCTAAACTAGCTCCTGCTTGTGATGTATCGAAGGAGCCCAAACTTCATATTCAATCATTATAA
>340510849; Anethum graveolens ribulose-1,5-bisphosphate carboxylase/oxygenase large subunit (rbcL) gene, partial cds; chloroplast
CTGGGGTTAAAGATTACAAATTGACTTATTATACTCCTGAATATGAAACCAAAGATACTGATATCTTGGCAGCATTCCGAGTAACTCCTCAACCTGGAGTTCCACCTGAAGAAGCGGGGGCCGCGGTAGCTGCCGAATCTTCTACTGGTACATGGACCACTGTGTGGACCGATGGACTTACCAGTCTTGATCGTTACAAAGGGCGCTGCTACGGAATCGAGCCCGTTGCTGGAGAAGAAAATCAATATATCGCTTATGTAGCTTACCCATTAGACCTTTTTGAAGAAGGTTCTGTTACTAACATGTTTACTTCCATTGTAGGTAATGTATTTGGGTTCAAAGCCCTGCGCGCTCTACGTCTGGAAGATCTGCGAATCCCCGTTGCTTATGTTAAAACTTTCCAAGGACCGCCTCATGGCATCCAAGTTGAGAGAGATAAATTGAACAAGTATGGTCGTCCCCTGTTGGGATGTACTATTAAACCTAAATTGGGGTTATCCGCTAAAAACTACGGTAGAGCGGTTTATGAATGTCTTCGCGGTGGACTTGATTTTACCAAAGACGATGAGAATGTGAACTCCCAACCATTTATGCGTTGGAGAGATCGTTTCTTATTTTGTGCCGAAGCAATTTATAAAGCACAGGCTGAAACAGGTGAAATCAAAGGGCATTACTTGAATGCTACTGCGGGTACATGTGAAGAAATGATGAAAAGGGCTATATTTGCCAGAGAATTGGGAGTTCCTATCGTAATGCATGATTACTTAACAGGGGGATTCACTGCAAATACTAGCTTAGCCCATTATTGCCGAGATAATGGCCTACTTCTTCACATCCACCGTGCAATGCATGCAGTTATTGATAGACAGAAGAATCATGGTATACACTTCCGTGTACTAGCTAAAGCGTTACGTATGTCTGGTGGAGATCATATTCACTCCGGTACCGTAGTAGGTAAACTTGAAGGGGAAAGAGACATCACTCTGGGCTTTGTCGATTTACTGCGCGATGATTTCATTGAAAAAGATCGAAGTCGCGGTATTTATTTCACCCAAGATTGGGTCTCTCTACCAGGCGTTCTACCCGTTGCTTCGGGGGGTATTCACGTTTGGCATATGCCTGCTCTGACCGAGATCTTTGGGGATGATTCCGTACTACAGTTCGGTGGAGGAACTTTAGGACACCCTTGGGGAAATGCACCCGGTGCCGTAACTAATCGAGTAGCTCTAGAAGCATGTGTACAAGCTCGTAATGAGGGGCGTGATCTTGCTAGTGAAGGGAATGAAATTATCCGCGAGGCGACTAAATGGAGCCCCGAACTAGCTGCTGCTTGTGAAGTATGGAAGGAGATCAAATTTGAATT
>55072264; Macropanax dispermus atpB-rbcL intergenic spacer, partial sequence; and ribulose-1,5-bisphosphate carboxylase/oxygenase large subunit (rbcL) gene, partial cds; chloroplast
TTTTTTTTGCGAAAATGATCGAATCGAATTCAAAATAAATGTCCGATAGCAAGTTGATCGGTTAATTCAATAAGAAATGGGAGTTAGCACGCAATTTCATTGGTACCATCCAACCGAATCCAATTCAATTGTTTACTTAATTCAATGAGTGAATTTTCAAGTTCAACCAACCCATTTTCAAAATTTCAAGTATAAGAATTTTGAGAAAGTCTTTCATTTGTCTATCATTATAGACAATCCTATCTATATTATCTATTCTATATTATCCATGGGATTCGAACCTGAACTCTATTTACGATTCATTATTTCTATCTCATCGGCTCTTCTTATTTCTTATTTCAGCATATCGATTTACGTCTAGCCTGTTCTTTGCATTTTTTCTTTTTTATACCTTTTCATAGACAAATTCCATAGATTTTCACATCTAGGGTTTACATATACAACATATACCACTGTCAAGAGGGAATTTCTTATTATTTAGGTTATATTTAGGTATTTCAATTCAAAAAAGTAAAAAAAAAGAATTGGGTTGCGCCATATATATGAAAGAGTATACAATAATGATGTATTTGGTGAATCAAATACCATGGTCCAATAATAAAGCATTTTGATTAGTTGATAATATTAGTATTAGTTGGGATTGGGAATTTTGTGAAAGATTCCTGTGAAAAGTTTCATTAACGCCTAATTCATGTCGAGTAGACCTTGTTGTTGTGAGACTTCTTAATTCATGAGTTGTAGGGAGGGATTTATGTCACCACAAACAGAGACTAAAGCAAGTGTTGGATTCAAAGCTGGTGTTAAAGATTACAGATTGACTTATTATACTCCTGACTATGAAACCAAAGATACTGATATCTTGGCAGCATTCCGAGTAACTCCTCAACCTGGAGTTCCACC
>379036374; Conium maculatum isolate NMW4076 ribulose-1,5-bisphosphate carboxylase/oxygenase large subunit (rbcL) gene, partial cds; chloroplast
AGGTGTTGGATTCAAAGCTGGGGTTAAAGATTACAAATTGACTTATTATACTCCTGAATATGAAACCAAAGATACTGATATCTTGGCAGCATTTCGAGTAAGTCCTCAACCTGGAGTTCCACCTGAAGAAGCGGGGGCCGCGGTAGCTGCCGAATCTTCTACTGGTACATGGACCACTGTGTGGACCGATGGACTTACCAGCCTTGATCGTTACAAAGGGCGCTGCTACGAAATCGAGCCCGTTGCTGGAGAAGAAAATCAATATATCGCTTATGTAGCTTACCCATTAGACCTTTTTGAAGAAGGTTCTGTTACTAACATGTTTACTTCCATTGTAGGTAATGTGTTTGGGTTCAAAGCCCTGCGCGCTCTACGTCTGGAAGATCTGCGAATCCCCGTTGCTTATGTTAAAACTTTCCAAGGACCGCCTCATGGCATCCAAGTTGAGAGAGATAAATTGAACAAGTACGGTCGTCCCCTGTTGGGATGTACTATTAAACCTAAATTGGGGTTATCCGCTAAAAACTACGGTAGAGCGGTTT
>33669457; Platysace lanceolata ribulose-1,5-bisphosphate carboxylase/oxygenase large subunit (rbcL) gene, partial cds; chloroplast gene for chloroplast product
TACTCCTGAGTATGAAACCAAAGATACTGATATCTTGGCAGCATTCCGAGTAACTCCTCAACCTGGAGTTCCACCTGAAGAAGCAGGGGCCGCGGTAGCTGCCGAATCTTCTACTGGTACATGGACAACTGTGTGGACCGATGGACTTACCAGCCTTGATCGTTACAAAGGACGATGCTACGGAATCGAGGCCGTTGCTGGAGAAGAAAATCAATATATTGCTTATGTAGCTTACCCATTAGACCTTTTTGAAGAAGGTTCTGTTACTAACATGTTTACTTCCATTGTAGGTAATGTATTTGGGTTCAAAGCCCTGCGCGCTCTACGTCTGGAAGATCTGCGAATTCCTCCTGCTTATGTTAAAACTTTCCAAGGCCCGCCTCATGGCATACAAGTTGAGAGAGATAAATTGAACAAGTATGGTCGTCCCCTGTTGGGATGTACTATTAAACCTAAATTGGGGTTATCCGCTAAAAACTACGGCAGAGCGGTTTATGAATGTCTCCGTGGTGGACTTGATTTTACCAAAGACGATGAGAACGTGAACTCCCAACCATTTATGCGTTGGAGGGATCGTTTCTTATTTTGTGCCGAGGCCCTTTATAAAGCACAGGCTGAAACAGGTGAAATCAAAGGGCATTACTTGAATGCTACTGCGGGTACATGCGAAGAAATGATGAAAAGGGCTATATTTGCCAGAGAATTGGGAGTTCCGATCGTAATGCACGATTACTTAACAGGGGGATTCACTGCAAATACCAGCTTAGCTCATTATTGCCGAGACAATGGCCTACTTCTTCACATCCACCGCGCAATGCATGCAGTTATTGATAGACAAAAAAATCATGGTATACATTTTCGTGTACTAGCTAAAGCATTACGTATGTCTGGTGGAGATCATATTCACTCTGGTACTGTAGTAGGTAAACTTGAAGGAGAAAGAGACATCACTTTGGGCTTTGTTGATTTACTGCGTGATGATTTCGTTGAAAAAGATCGAAGTCGCGGTATTTATTTCACTCAAGATTGGGTCTCTCTACCAGGTGTTCTGCCCGTGGCTTCGGGGGGTATTCACGTTTGGCATATGCCTGCTCTGACCGAGATATTTGGGGATGATTCCGTACTACAGTTCGGCGGAGGAACTTTAGGACACCCTTGGGGAAATGCACCTGGTGCCGTAGCTAATCAAGTAGCTCTAGAAGCATGTGTACAAGCTCGTAATGAGGGACGTGATCTTGCTAGTGAAGGTAATGAAATTATACGTGAGGCTGCTAAATGGAGCCCTGAACTAGCTGCTGCTTGTGAGGTATGGAAGGAGATCAAATTTGAATTTCAAGCAATGGATACTTTG
>34559280; Mulinum chillanense ribulose-1,5-bisphosphate carboxylase/oxygenase large subunit-like (rbcL) gene, partial sequence; chloroplast gene for chloroplast product
AGTAGACTTATTATACTCCTGACTATGAAACCAAAGATACTGATATCTTGGCAGCATTCCGAGTAACTCCTCAACCTGGAGTTCCACCTGAAGAAGCAGGGGCCGCGGTAGCTGCTGAATCTTCTACTGGTACATGGACAACTGTGTGGACCGATGGACTTACCAGCCTCGATCGTTACAAGGGGCGATGCTACGAAATCGAGCCCGTTGCTGGAGAAGAAAATCAATATATTGCTTATGTAGCTTACCCATTAGACCTTTTTGAAGAAGGTTCTGTTACTAATATGTTTACTTCCATTGTAGGTAATGTATTTGGGTTCAAAGCCCTGCGCGCCCTACGTCTGGAAGATCTGCGAATCCCTGTTGCTTATGTTACAACTTTCCAAGGACCGCCTCMTGGCATCCAAGCTGAGAGAGATAACTTGAACACCTMTGGTCGTCCCCTGTNGGGATGTACTATNAANCCAAAATTGGGGTTATCTGCTAAAACCTACGGTAAAGCGGTTCATGAATGTCTCCGCGGTGGACTTGATTTTACCAAAGACGATGACAACGTGAACTCCCAASCATTTATGCGTTGGNGAGATCGTTTCTTATTTTGTGCCGAAGCANTTTATAAAGCACAGNCCGAAACTGGTGAAATCAAAGGGCATTACTTGAATGCTACTGCGGGTACATGCGAAGAAATGATGAAAAGGGCTGTATTTGCCAGAGWATTGGGAGTTCCTATCGTAATGCATGATTACTTAACAGGGGTCTTCWCTGCAAATACTAGCTTGGCTCATTATTGCCGAGATAATGGTCTACTTCTTCACATCCACCGTGCAATGCATGCAGTTATTGATAGACAGAAGAATCATGGTATCCACTTCCGTGTACTAGCTAAAGCGTTACGTATGTCTGGTGGAGATCATATTCACTCCGGTACTGTAGTAGGTAAACTTGAAGGTGAAAGAGACATCACTTTGGGCTTTGTCGATTTACTGCGTGATGATTTCATTGAAAAAGATCGAAGTCGCGGTATTTATTTCACCCAAGATTGGGTCTCTCTACCAGGTGTTCTGCCCGTAGCTTCGGGGGGTATTCACGTTTGGCATATGCCTGCTCTGACCGAGATCTTTGGGGATGATTCCGTACTACAGTTCGGTGGAGGAACTTTAGGACACCCTTGGGGAAATGCACCCGGTGCCGTAGCTAATCGAGTCGCTCTAGAAGCATGTGTAAAAGCTCGTAATGAGGGACGTGATCTTGCTAGTGAGGGTAATGAAATTATTCGCGAGGCTGCTAAATGGAGCCCCGAACTAGCTGCTGCTTGTGAGGTATGGAAGGAAATCAAATTTGTATTTCAAGCAATGGATACTTTGTAA
>1293019; Polyscias guilfoylei ribulose-1,5-bisphosphate carboxylase/oxygenase large subunit (rbcL) gene, chloroplast gene encoding chloroplast protein, partial cds
NNNNNNNNNNNNNNNNAAACTAAAGCAAGTGTTGGATTCAAAGCTGGTGTTAAAGATTACANATTGACTTATTATACTCCTGACTATGAAACCAAAGATACTGANATCTTGGCAGCATTCCGAGTAACTCCTCAACCTGGAGTTCCACCTGAAGAAGCAGGGGCNGCGGTAGCTGCCGAATCTTCTACTGGTACATGGACAACTGTGTGGACCGATGGACTTACCAGCCTTGATCGTTACAAAGGGCGATGCTACGGAATCGAGCCCGTTGCTGGAGANGAAAATCAATTTATTGCTTATGTAGCTTACCCATTAGACCTTTTTGAAGAAGGTTCTGTTACTAACATGTTTACTTCCATNGTAGGTAATGTATTTGGGTTCAAAGCCCTGCGTGCTCTACGTCTGGAAGATCTGCGAATCCCTGTTGCTTATGTTAAAACTTTCCAAGGCCCGCCTCATGGCATCCAAGTTGAGAGAGATAAATTGAACAAGTATGGTCGTCCCCTGTTGGGATGTACTATTAAACCTAAATTGGGGTTATCTGCTAAAAACTACGGTAGAGCGGTTTATGAATGTCTCCGTGGTGGACTTGATTTTACCAAAGACGATGAGAACGTGAACTCCCAACCATTTATGCGTTGGAGAGATCGTTTCNTATTTTGTGCCGAAGCACTTTATAAAGCACAGGCTGAAACAGGTGAAATCAAAGGGCATTACTTGAATGCTACTGCGGGTACATGCGAAGAAATGATGAAAAGGGCTGTATTTGCCAGAGAATTGGGAGTTCCTATCGTAATGCATGATTACTTAACAGGGGGATTCACTGCAAATACTACCTTGGCTCATTATTGCCGAGATAATGGCCTACTTCTTCACATCCACCGCGCAATGCATGCAGTTATTGATAGACAGAAGAATCATGGTATGCACTTTCGTGTACTAGCTAAAGGGTTACGTATGTCTGGTGGAGATCATATTCACTCCGGTACCGTAGTAGGTAAACTTGAAGGGGAAAGAGACATCACTTTGGGCTTTGTTGATTTACTGCGTGATGATTTCATTGAAAAAGATCGAAGTCGCGGTATTTATTTCACCCAAGATTGGGTCTCTCTACCAGGTGTTCTGCCCGTGGCTTCGGGGGGTATTCACGTTTGGCATATGCCTGCTCTGACCGAGATCTTTGGGGATGATTCCGTACTACAGTTCGGTGGAGGAACTTTAGGACACCCTTGGGGAAATGCACCCGGTGCCGTAGCTAATCGAGTAGCTCTAGAAGCATGTGTACAAGCTCGTAATGAGGGACGTGATCTTGCTCGTGAAGGTAATGAAATNATCCGTGAGGCTGCTAAATGGAGCCCTGAACTAGCTGCTGCTTGTGAGGTATGGAAGGAGATCAAATTTGAATTTGAAGCAATGGATANTTTGTAA
>379034939; Torilis japonica isolate NMW4131 ribulose-1,5-bisphosphate carboxylase/oxygenase large subunit (rbcL) gene, partial cds; chloroplast
AGGTGTTGGATTCAAAGCTGGGGTTAAAGATTACAAATTGACTTATTATACTCCTGACTATGAAACCAAAGATACTGATATCTTGGCAGCATTCCGAGTAACTCCTCAACCTGGAGTTCCACCTGAAGAAGCGGGAGCCGCGGTAGCTGCCGAATCTTCTACTGGTACATGGACCACTGTGTGGACCGATGGACTTACCAGCCTTGATCGTTACAAAGGGCGCTGCTACGGAATCGAGCCCGTTGCTGGAGAAGAAAATCAATTTATCGCTTATGTAGCTTACCCATTAGACCTTTTTGAAGAAGGTTCTGTTACTAACATGTTTACTTCTATTGTAGGTAATGTATTTGGGTTCAAAGCCCTGCGCGCTCTACGTCTGGAAGATCTGCGAATTCCCGTTGCTTATGTTAAAACTTTCCAAGGACCGCCTCATGGCATCCAAGTTGAGAGAGATAAATTGAACAAGTATGGTCGTCCCCTGTTAGGATGTACTATTAAACCTAAATTGGGATTATCCGCTAAAAACTACGGTAGAGCGGTTT
>379035334; Silaum silaus isolate NMW4122 ribulose-1,5-bisphosphate carboxylase/oxygenase large subunit (rbcL) gene, partial cds; chloroplast
AGGTGTTGGATTCAAAGCTGGGGTTAAAGATTACAAATTGACTTATTATACTCCTGACTATGAAACCAAAGATACTGATATCTTGGCAGCATTCCGAGTAACTCCTCAACCTGGAGTTCCACCTGAAGAAGCGGGGGCCGCGGTAGCTGCCGAATCTTCTACTGGTACATGGACCACTGTGTGGACCGATGGACTTACCAGCCTTGATCGTTACAAAGGGCGCTGCTACGGAATTGAGCCCGTTGCTGGAGAAGAAAATCAATATATCGCTTATGTAGCTTACCCATTAGACCTTTTTGAAGAAGGTTCTGTTACTAACATGTTTACTTCCATTGTAGGTAATGTATTTGGGTTCAAAGCCCTGCGCGCTCTACGTCTGGAAGATCTGCGAATCCCCGTTGCTTATGTTAAAACTTTCCAAGGACCGCCTCATGGCATCCAAGTTGAGAGAGATAAATTGAACAAGTATGGTCGTCCTCTGTTGGGATGTACTATTAAACCTAAATTGGGGTTATCCGCTAAAAACTACGGTAGAGCGGTTT
>379036900; Carum verticillatum isolate NMW4071 ribulose-1,5-bisphosphate carboxylase/oxygenase large subunit (rbcL) gene, partial cds; chloroplast
AGGTGTTGGATTCAAAGCTGGGGTTAAAGATTACAAATTGACTTATTATACTCCTGACTATGAAACCAAAGATACTGATATCTTGGCAGCATTCCGAGTAACTCCTCAACCTGGAGTTCCACCTGAAGAAGCGGGGGCCGCGGTAGCTGCCGAATCTTCTACTGGTACATGGACCACTGTGTGGACCGATGGACTTACCAGCCTTGATCGTTACAAAGGGCGCTGCTATGGAATCGAGCCCGTTGCTGGAGAAGAAAATCAATATATCGCTTATGTAGCTTACCCATTAGACCTTTTTGAAGAAGGTTCTGTTACTAACATGTTTACTTCCATTGTAGGTAATGTATTTGGGTTCAAAGCCCTGCGCGCTCTACGTCTGGAAGATCTGCGAATCCCCGTTGCTTATGTTAAAACTTTCCAAGGACCGCCTCATGGCATCCAAGTTGAGAGAGATAAATTGAACAAGTATGGTCGTCCCCTATTGGGATGTACTATTAAACCTAAATTGGGGTTATCCGCTAAAAACTACGGTAGAGCGGTTT
>384588318; Sciadodendron excelsum voucher BioBot00272 ribulose-1,5-bisphosphate carboxylase/oxygenase large subunit (rbcL) gene, partial cds; chloroplast
AGTGTTGGATTCAAAGCTGGTGTTAAAGATTACAAATTGACTTATTATACTCCTGACTATGACCCCAAAGATACTGATATCTTGGCAGCATTCCGAGTAACTCCTCAACCTGGAGTTCCAGCTGAAGAAGCAGGGGCCGCGGTAGCTGCCGAATCCTCTACTGGTACATGGACAACTGTGTGGACCGATGGACTTACCAGCCTTGATCGTTACAAAGGGCGATGCTACAAAATCGAGCCCGTTGCTGGAGAAGAAACTCAATTTATTGCTTATGTAGCTTACCCATTAGACCTTTTTGAAGAAGGTTCTGTTACTAACATGTTTACTTCCATTGTAGGTAATGTATTTGGGTTCAAAGCCCTGCGTGCTCTACGTCTGGAAGATCTGCGAATCCCTGTTGCTTATGTTAAAACTTTCCAAGGCCCGCCTCATGGCATCCAAGTTGAGAGAGATAAATTGAACAAGTATGGTCGTCCCCTGTTGGGATGTACTATTAAACCTAAATTGGGGTTATCTGCTAAAAACTACGGTAGAGCGGTTTATGAATGTCTC
>379036050; Berula erecta isolate NMW084 ribulose-1,5-bisphosphate carboxylase/oxygenase large subunit (rbcL) gene, partial cds; chloroplast
AGGTGTTGGATTCAAAGCTGGGGTTAAAGATTACAAATTGACTTATTATACTCCTGACTATGAAACCAAAGATACTGATATCTTGGCAGCATTCCGAGTAACTCCTCAACCTGGAGTTCCGCCTGAAGAAGCGGGGGCCGCGGTAGCTGCCGAATCTTCTACTGGTACATGGACCACTGTGTGGACCGATGGACTTACCAGCCTTGATCGTTACAAAGGGCGCTGCTACGGAATCGAGCCCGTTGCTGGAGAAGAAAATCAATATATCGCTTATGTAGCTTACCCATTAGACCTTTTTGAAGAAGGTTCTGTTACTAACATGTTTACTTCCATTGTAGGTAATGTATTTGGGTTCAAAGCCCTGCGCGCTCTACGTCTGGAAGATCTGCGAATCCCCGTTGCTTATGTTAAAACTTTCCAAGGACCGCCTCATGGCATCCAAGTTGAAAGAGATAAATTGAACAAGTATGGTCGTCCCCTGTTGGGATGTACTATTAAACCTAAATTGGGGTTATCCGCTAAAAACTACGGTAGAGCGGTTT
>75758090; Neosciadium glochidiatum ribulose-1,5-bisphosphate carboxylase/oxygenase large subunit (rbcL) gene, partial cds; chloroplast
AAGTGTTGGATTCAAAGCTGGTGTTATAGATTACAAATTGACTTATTATACTCCTGAATATGAAACCAAAGATACTGATATCTTGGCAGCATTCCGAGTAACTCCTCAGCCTGGAGTTCCGCCCGAAGAAGCAGGGGCCGCGGTAGCTGCTGAATCTTCTACTGGTACATGGACAACTGTGTGGACCGATGGACTTACCAGCCTTGATCGTTACAAAGGGCGATGCTACGAAATCGAGCCCGTTGCTGGAGAAGAAAATCAATATATTGCTTATGTAGCTTATCCATTAGACCTTTTTGAAGAAGGTTCTGTTACTAATATGTTTACTTCCATTGTAGGTAATGTATTTGGGTTCAAAGCCTTGCGTGCTCTACGTCTAGAAGATCTGCGAATCCCTGTTGCTTATGTTAAAACTTTCCAGGGCCCGCCCCATGGCATCCAAGTTGAAAGAGATAAATTGAACAAGTATGGTCGTCCCCTGTTGGGATGTACTATTAAACCTAAATTGGGGTTATCGGCTAAAAACTACGGTAGAGCGGTTTATGAATGTCTACGTGGTGGACTTGATTTTACCAAAGACGACGAGAACGTGAACTCCCAACCATTTATGCGTTGGAGGGATCGTTTCTTATTTTGTGCCGAAGCTATTTATAAAGCACAGGCTGAAACAGGTGAAATCAAAGGCCATTACTTGAATGCTACGGCGGGTACATGTGAAGAAATGATGAAAAGGGCTATATTTGCCAGAGAATTGGGAGTTCCTATCGTAATGCATGATTACTTAACAGGGGGATTCACTGCAAATACTAGCTTGGCTCATTATTGCCGAGATAATGGCTTACTTCTTCACATCCACCGCGCAATGCATGCAGTTATTGATAGACAGAAGAATCATGGTATACACTTTCGTGTACTAGCTAAGGCGTTACGTATGTCTGGTGGAGATCATATTCACTCCGGTACCGTAGTAGGTAAACTTGAAGGGGAAAGAGACATCACTTTGGGTTTTGTTGATTTACTGCGTGATGATTTCATTGAAAAAGATCGAAGTCGCGGTATTTATTTCACCCAAGATTGGGTCTCTTTACCGGGTGTTTTGCCCGTGGCTTCAGGGGGGATTCACGTTTGGCATATGCCCGCCCTAACCGAGATCTTTGGGGATGATTCCGTACTACAGTTCGGCGGAGGAACTTTAGGACACCCTTGGGGAAATGCACCGGGTGCCGTAGCCAATCGAGTAGCTCTAGAAGCATGTGTACAAGCTCGTAATGAGGGACGTGATCTTGCTAGTGAAGGTAATGAAATTATCCGCGAGGCTGCTAAATGGAGCCCGGAACTAGCTGCTGCTTGTGAGGTATGGAAGGAGATCAAATTTGAATTTCAAGCAATGGATACTTTGTAA
>326394127; Cussonia natalensis voucher OM975 ribulose-1,5-bisphosphate carboxylase/oxygenase large subunit (rbcL) gene, partial cds; chloroplast
AGTGTTGGATTCAAAGCTGGTGTTAAAGATTACAAATTGACTTATTATACTCCTGACTATGAAACCAAAGATACTGATATCTTGGCAGCATTCCGAGTAACTCCTCAACCTGGAGTTCCACCTGAAGAAGCAGGGGCCGCGGTAGCTGCCGAATCTTCTACTGGTACATGGACAACTGTGTGGACCGATGGACTTACCAGCCTTGATCGTTACAAAGGGCGATGCTACGGAATAGAGCCCGTTGCTGGAGAAGAAAATCAATATATTGCTTATGTAGCTTACCCATTAGACCTTTTTGAAGAAGGTTCTGTTACTAACATGTTTACTTCCATTGTAGGTAATGTATTTGGGTTCAAAGCCCTGCGTGCTCTACGTCTGGAAGATCTGCGAATCCCTGTTGCTTATGTTAAAACTTTCCAAGGACCGCCTCATGGCATCCAAGTTGAGAGAGATAAATTGAACAAGTATGGTCGTCCCCTGTTGGGATGTACTATTAAACCTAAATTGGGGTTATCTGCTAAAAACTACGGTAGAGCGGTTTATGAATGTCTC
>125857542; Polemanniopsis marlothii chloroplast partial rbcL gene for ribulose bisphosphate carboxylase large subunit, specimen voucher RBGK 5804
TGTTGGATTCAAAGCTGGGGTTAAAGATTACAAATTGACTTATTATACTCCTGACTATGAAACCAAAGATACTGATATCTTGGCAGCATTCCGAGTAACTCCTCAACCTGGAGTTCCACCTGAAGAAGCAGGGGCCGCGGTAGCTGCCGAATCTTCTACTGGTACATGGACAACTGTGTGGACCGATGGACTTACCAGCCTTGATCGTTACAAAGGGCGATGCTACGAAATCGAGCCCGTTGCTGGAGAAGAAAATCAATATATTGCTTATGTAGCTTACCCATTAGACCTTTTTGAAGAAGGTTCTGTTACTAACATGTTTACTTCCATTGTAGGTAATGTTTTTGGGTTCAAAGCCCTGCGCGCTCTACGTCTGGAAGATCTGCGAATCCCTGTTGCTTATGTTAAAACTTTCCAAGGACCGCCTCATGGCATCCAAGTTGAGAGAGATAAATTGAACAAGTATGGTCGTCCCCTGTTGGGATGTACTATTAAACCTAAATTGGGGTTATCTGCTAAAAACTACGGTAGAGCGGTTTATGAATGTCTCCGTGGTGGACTTGATTTTACCAAAGACGACGAGAACGTGAACTCCCAACCATTTATGCGTTGGAGAGATCGTTTCTTATTTTGTGCCGAAGCAATTTATAAAGCACAGGCTGAAACTGGTGAAATCAAAGGGCATTACTTGAACGCTACTGCGGGTACATGCGAAGAAATGATGAAAAGGGCTGTATTTGCCAGAGAATTGGGAGTTCCTATCGTAATGCATGATTACTTAACAGGGGGATTCACTGCAAATACTAGCTTGGCTCATTATTGCCGAGATAATGGTCTACTTCTTCACATCCACCGCGCAATGCATGCAGTTATTGATAGACAGAAGAATCATGGTATACACTTTCGTGTACTAGCTAAAGCGTTACGTATGTCTGGTGGAGATCATATTCACTCCGGTACCGTAGTAGGTAAACTTGAAGGGGAAAGAGACATCACTTTGGGCTTTGTCGATTTACTGCGTGATGATTTCGTTGAAAAAGATCGAAGTCGCGGTATTTATTTCACCCAAGATTGGGTCTCTCTACCGGGTGTTCTGCCCGTGGCTTCGGGGGGTATTCACGTTTGGCATATGCCTGCTCTGACCGAGATCTTTGGGGATGATTCCGTACTACAGTTCGGTGGAGGAACTTTAGGACACCCTTGGGGAAATGCACCCGGTGCCGTAGCTAATCGAGTAGCTCTAGAAGCATGTGTACAAGCTCGTAATGAGGGACGTGATCTTGCTAGTGAAGGTAATGAAATTATCCGCGAGGCTGCTAAATGGAGCC
>313664050; Cryptotaenia canadensis voucher AP133 ribulose-1,5-bisphosphate carboxylase/oxygenase large subunit (rbcL) gene, partial cds; chloroplast
AGGTGTTGGATTCAAAGCTGGGGTTAAAGATTACAAATTGACTTATTATACTCCTGACTATGAAACCAAAGATACTGATATCTTGGCAGCATTCCGAGTAACTCCTCAACCTGGAGTTCCGCCTGAAGAAGCGGGGGCCGCGGTAGCTGCCGAATCTTCTACTGGTACATGGACCACTGTGTGGACCGATGGACTTACCAGCCTTGATCGTTACAAAGGGCGCTGCTACGGAATCGAGCCCGTTCCTGGAGAAGAAAGTCAATTTATCGCTTATGTAGCTTACCCATTAGACCTTTTTGAAGAAGGTTCTGTTACTAACATGTTTACTTCCATTGTAGGTAATGTATTTGGGTTCAAAGCCCTGCGCGCTCTACGTCTGGAAGATCTGCGAATCCCCGTTGCTTATGTTAAAACTTTCCAAGGACCGCCTCATGGCATCCAAGTTGAGAGAGATAAATTGAACAAGTATGGTCGTCCCCTGTTGGGATGTACTATTAAACCTAAATTGGGGTTATCCGCTAAAAACTACGGTAGAGCGGTTTATGAATGTCTCCGCGGTGGACTTGATTTTACCAAAGACGATGAGAATGTGAACTCCCAACCATTT
>1292955; Arracacia aegopodioides ribulose-1,5-bisphosphate carboxylase/oxygenase large subunit (rbcL) gene, chloroplast gene encoding chloroplast protein, partial cds
NNNNNNNNNNNNNNNNAAACTAAANNNNNTGTTGGATTCAAAGCTGGGGTTAAAGNTTACAAATTGACTTATTATACTCCTGNNTATGAAACCAAAGATACTGATATCTTGGCAGCATTCCGAGTAACTCCTCAACCTGGAGTTCCACCTGAAGAAGCGGGGGCCGCGGTAGCTGCCGAATCTTCTACTGGTACATGGACCACTGTGTGGACCGATGGACTTACCAGCCTTGATCGTTACAAAGGGCGCTGCTACGAAATCGAGCCCGTTGCTGGAGAAGAAAATCAATTTATCGTCTATGTAGCTTACCCATTAGACCTTTTTGAAGAAGGTTCTGTTACTAACATGTTTACTTCCATTGTAGGTAANGTATTTGGGTTCAAAGCCCTGCGCGCTCTACGTCTGGAAGATCTGCGAATCCCCGTTGCTTATGTTAAAACTTTCCAAGGACCGCCTCATGGCATCCAAGTTGAGAGAGATAAATTGAACAAGTACGGTCGTCCCCTGTTGGGATGTACTATTAAACCTAAATTGGGGTTATCCGCTAAAAACTACGGTAGAGCGGTTTATGAATGTCTCCGCGGTGGACTTGATTTTACCAAAGACGATGAGAATGTGAACTCCCAACCATTTATGCGTTGGAGAGATCGTTTCTTATTTTGTGCCGAAGCAATTTATAAAGCACAGGCTGAAACTGGTGAAATCAAAGGGCATTACTTGAATGCTACTGCGGGTACATGTGAAGATATGATGAAAAGGGCTGTATTTGCCAGAGAATTGGGAGTTCCTATCGTAATGCATGATTACTTAACAGGGGGATTCACTGCAAATACTACCTTAGCCCATTATTGCCGAGATAATGGCCTACTTCTTCACATCCACCGCGCAATGCATGCAGTTATTGATAGACAGAAGAATCATGGTATGCACTTCCGTGTACTAGCTAAAGCGTTACGTATGTCTGGTGGAGATCATATTCACTCCGGTACCGTAGTAGGTAAACTTGAAGGGGAAAGAGACATCACTCTGGGCTTTGTCGATTTACTGCGTGATGATTTCATTGAAAAAGATCGAAGTCGCGGTATTTATTTCACCCAAGATTGGGTCTCTCTACCAGGTGTTCTACCCGTTGCTTCGGGGGGTATTCACGTTTGGCATATGCCTGCTCTGACCGAGATCTTTGGGGATGATTCCGTACTACAGTTCGGTGGAGGAACTTTAGGACACCCTTGGGGAAATGCACCCGGTGCCGTAGCTAATCGAGTAGCTCTAGAAGCATGTGTACAAGCTCGTAATGAGGGGCGTGATCTTGCTAGTGAAGGGAATGAAATTATCCGTGAGGCTACTAAATGGAGCCCCGAACTAGCTGCTGCTTGTGAAGTATGGAAGGAGATCAAATTTGAATTTCAAGCAATGGATACTTTGTAA
>33669461; Rhytidosporum alpinum ribulose-1,5-bisphosphate carboxylase/oxygenase large subunit (rbcL) gene, partial cds; chloroplast gene for chloroplast product
TTTCCAAGGCCCGCCTCATGGCATCCAAGTTGAGAGAGATAAATTGAACAAGTACGGCCGCCCCCTGTTGGGATGTACTATTAAACCTAAATTGGGGTTATCTGCTAAAAACTACGGCAGAGCGGTTTATGAATGTCTCCGTGGTGGACTTGATTTTACCAAAGACGATGAGAACGTGAACTCCCAACCATTTATGCGTTGGAGAGATCGTTTCTTGTTTTGTGCCGAAGCAATTTATAAAGCACAGGCTGAAACAGGTGAAATCAAAGGGCATTACTTGAATGCTACTGCGGGTACATGCGAAGAAATGATGAAAAGGGCCGTATTTGCCAGAGAATTGGGAGTTCCTATCGTAATGCACGACTACTTAACAGGGGGATTCACTGCAAATACTACCTTGGCTCATTATTGCCGAGATAACGGCCTACTTCTTCACATCCACCGCGCAATGCACGCAGTTATTGATAGACAGAAGAATCATGGTATACACTTTCGTGTACTAGCAAAAGCGTTACGTATGTCTGGCGGAGATCATATTCACTCCGGTACCGTAGTAGGTAAACTTGAAGGGGAAAGAGACATCACTTTGGGCTTTGTTGATTTACTGCGTGATGATTTTATTGAAAAAGATCGAAGTCGCGGTATTTATTTCACCCAAGACTGGGTCTCTCTACCAGGTGTTCTACCCGTGGCTTCGGGGGGTATTCACGTTTGGCATATGCCTGCTCTGACCGAGATCTTTGGGGATGATTCCGTACTACAGTTCGGTGGAGGAACTTTAGGACACCCTTGGGGAAATGCACCCGGTGCCGTAGCTAATCGAGTAGCTCTAGAAGCATGTGTACAAGCTCGTAATGAGGGACGTGATCTTGCTAGTGAAGGTAATGAAATTATTCGTGAGGCTGCTAAATGGAGCCCCGAACTAGCTGCTGCTTGTGAGGYATGGAAGGAGATCAAATTTGAATTTCAAGCAATGGATACTTTGTAATCCAATAATTACCGTTCGTTCTCTTAATTGAATTGCAATTAAACTCGGCCCAATCTTTTACTAAAAGGAGCTCG
>125857518; Annesorhiza altiscapa chloroplast partial rbcL gene for ribulose bisphosphate carboxylase large subunit, specimen voucher Goldblatt P. & Porter L. 12423 (NBG)
TGTTGGATTCAAAGCTGGGGTTAAAGATTACAAATTGAATTATTATACTCCTGACTATGAAACCAAAGATACTGATATCTTGGCAGCATTCCGAGTAACTCCTCAACCTGGAGTTCCACCTGAAGAAGCGGGGGCCGCGGTAGCTGCCGAATCTTCTACTGGTACATGGACAACTGTATGGACCGATGGACTTACCAGCCTTGATCGTTACAAAGGGCGATGCTACGAAATCGAGCCCGTTGCTGGAGAAGAAAATCAATATATCGCTTATGTAGCTTACCCATTAGACCTTTTTGAAGAAGGTTCTGTTACTAACATGTTTACTTCCATTGTAGGTAATGTATTTGGGTTCAAAGCCCTGCGCGCTCTACGTCTGGAAGATCTGCGAATCCCCGTTGCTTATGTTAAAACTTTCCAAGGACCGCCTCATGGCATCCAAGTTGAGAGAGATAAATTGAACAAGTATGGTCGTCCCCTGTTGGGATGTACTATTAAACCTAAATTGGGGTTATCCGCTAAAAACTACGGTAGAGCGGTTTATGAATGTCTCCGCGGTGGACTTGATTTTACCAAAGACGATGAGAATGTGAACTCCCAACCATTTATGCGTTGGAGAGATCGTTTCTTATTTTGTGCCGAAGCTCTTTATAAAGCACAGGCCGAAACTGGTGAAATCAAAGGGCATTACTTGAACGCTACTGCGGGTACATGCGAAGAAATGATGAAAAGGGCTATATTTGCCAGAGAATTGGGAGTTCCTATCGTAATGCATGATTACTTAACAGGGGGATTCACTGCAAATACTAGCTTGGCTCATTATTGCCGAGATAATGGTCTACTTCTTCACATCCACCGCGCAATGCATGCAGTTATTGATAGACAAAAGAATCATGGTATACACTTTCGTGTACTAGCTAAAGCGTTACGTATGTCTGGTGGAGATCATATTCACTCCGGTACCGTAGTAGGTAAACTTGAAGGGGAAAGAGACATCACTTTGGGCTTTGTCGATTTACTGCGTGATGATGTCGTTGAAAAAGATCGAAGTCGCGGTATTTATTTCAGCCAAGATTGGGTCTCTCTACCAGGTGTTCTGCCCGTGGCTTCGGGAGGTATTCACGTTTGGCATATGCCTGCTCTGACCGAGATCTTTGGGGATGATTCCGTACTACAGTTTGGTGGAGGAACTTTAGGACACCCTTGGGGAAATGCACCCGGTGCCGTAGCTAATCGAGTAGCTCTAGAAGCATGTGTACAAGCTCGTAATGAGGGACGTGATCTTGCTAGTGAAGGTAATGAAATTATCCGTGAGGCTACTAAATGGAGCCCCGAACTAGCGGCTGCTTGTGAAGTATGGAAGGAGATCAAATTTGAATTTCAAGCAATGGATACTTTGTAA
>75758102; Schizeilema nitens ribulose-1,5-bisphosphate carboxylase/oxygenase large subunit (rbcL) gene, partial cds; chloroplast
AGGTGTTGGATTCAAGGCTGGGGTTAAAGATTATAAATTGACTTATTATACTCCTGACTATGAAACCAAAGATACTGATATCTTAGCAGCATTCCGAGTAACTCCTCAACCTGGAGTTCCACCTGAAGAAGCAGGGGCCGCGGTAGCTGCTGAATCTTCTACTGGTACATGGACAACTGTGTGGACCGATGGACTTACCAGCCTTGATCGTTACAAGGGGCGATGCTACGAAATCGAGCCCGTTGCTGGAGAAGAAAATCAATTTATTGCTTATGTAGCTTACCCATTAGACCTTTTTGAAGAAGGTTCTGTTACTAATATGTTTACTTCCATTGTAGGTAATGTATTTGGGTTCAAAGCCCTGCGCGCCCTACGTCTGGAAGATCTGCGAATCCCTGTTGCTTATGTTAAAACTTTCCAAGGACCGCCTCATGGCATCCAAGTTGAGAGAGATAAATTGAACAAATATGGTCGTCCCCTGTTGGGATGTACTATTAAACCAAAATTGGGGTTATCTGCTAAAAACTACGGTAGAGCGGTTTATGAATGTCTCCGTGGTGGACTTGATTTTACTAAAGACGATGAGAACGTGAACTCCCAACCATTTATGCGTTGGAGAGATCGTTTCTTATTTTGTGCCGAAGCCCTTTATAAAGCACAGGCCGAAACTGGTGAAATCAAAGGGCATTACTTGAACGCTACTGCGGGTACATGCGAAGAAATGATGAAAAGGGCTGTATTTGCCAGAGAATTGGGAGTTCCTATCGTAATGCATGATTACTTAACAGGGGGCTTCACTGCAAATACTAGCTTGGCTCATTATTGCCGAGATAATGGTCTACTTCTTCACATCCACCGTGCAATGCATGCAGTTATTGATAGACAGAAGAATCATGGTATCCACTTCCGTGTACTAGCTAAAGCGTTACGTATGTCTGGTGGAGATCATATTCACTCCGGTACTGTAGTAGGTAAACTTGAAGGTGAAAGAGACATCACTTTAGGCTTTGTCGATTTACTGCGTGATGATTTCGTTGAAAAAGATCGAAGTCGCGGTATTTATTTCACCCAAGATTGGGTCTCTCTACCAGGTGTTCTGCCCGTAGCTTCGGGGGGTATTCACGTTTGGCATATGCCTGCTCTGACCGAGATCTTTGGGGATGATTCCGTACTACAGTTCGGTGGAGGAACTTTAGGACATCCTTGGGGAAATGCACCCGGTGCCGTAGCTAATCGAGTCGCTCTAGAAGCATGTGTACAAGCTCGTAATGAGGGACGTGATCTTGCTACTGAGGGTAATGAAATTATTCGCGAGGCTGCTAAATGGAGCCCCGAACTAGCTGCTGCTTGTGAGGTATGGAAGGAAATCAAATTTGAATTTCAAGCAATGGATACTTTGTAA
>125857538; Lichtensteinia lacera chloroplast partial rbcL gene for ribulose bisphosphate carboxylase large subunit, specimen voucher Balele K. 40 (NBG)
TGTTGGATTCAAAGCTGGGGTTAAAGATTACAAATTGACTTATTATACTCCTGACTATGAAACCAAAGATACTGATATCTTGGCAGCATTCCGAGTAACTCCTCAACCTGGAGTTCCACCTGAAGAAGCAGGGGCCGCGGTAGCTGCCGAATCTTCTACTGGTACATGGACAACTGTGTGGACCGATGGACTTACCAGCCTTGATCGTTACAAAGGGCGATGCTACGAAATCGAGCCCGTTGCTGGAGAAGAAAATCAATATATTGCTTATGTAGCTTACCCATTAGACCTTTTTGAAGAAGGTTCTGTTACTAACATGTTTACTTCCATTGTAGGTAATGTATTTGGGTTCAAAGCCCTGCGCGCTCTACGTCTGGAAGATCTGCGAATCCCCGTTGCTTATGTTAAAACTTTCCAAGGACCGCCTCATGGCATCCAAGTTGAGAGAGATAAATTGAACAAGTATGGTCGTCCCCTGTTGGGATGTACTATTAAACCTAAATTGGGGTTATCTGCTAAAAACTACGGTAGAGCGGTTTATGAATGTCTCCGTGGTGGACTTGATTTTACCAAAGACGATGAGAATGTGAACTCCCAACCATTTATGCGTTGGAGAGATCGTTTCTTATTTTGTGCCGAAGCACTTTATAAAGCACAGGCTGAAACTGGTGAAATCAAAGGGCATTACTTGAACGCTACTGCGGGTACATGCGAAGAAATGATGAAAAGGGCTGTATTTGCCAGAGAATTGGGAGTTCCTATCGTAATGCATGATTACTTAACAGGGGGATTCACGGCAAATACTAGCTTGGCTCATTATTGCCGAGATAATGGTCTACTTCTTCACATCCACCGCGCAATGCATGCAGTTATTGATAGACAGAAGAATCATGGTATACACTTTCGTGTACTAGCTAAAGCGTTACGTATGTCTGGTGGAGATCATATTCACTCCGGTACCGTAGTAGGTAAACTTGAAGGGGAAAGAGACATCACTTTGGGCTTTGTCGATTTACTGCGTGATGATGTCGTTGAAAAAGATCGAAGTCGCGGTATTTATTTCACCCAAGATTGGGTCTCTCTACCAGGTGTTCTGCCTGTGGCTTCGGGGGGTATTCACGTTTGGCATATGCCTGCTCTGACCGAGATCTTTGGGGATGATTCCGTACTACAGTTCGGTGGAGGAACTTTAGGACACCCTTGGGGAAATGCACCCGGTGCCGTAGCTAATCGAGTAGCTCTAGAAGCATGTGTACAAGCTCGTAATGAGGGACGTGATCTTGCTAGTGAAGGTAATGAAATTATCCGTGAGGCTACTAAATGGAGCCCCGAACTAGCTGCTGCTTGTGAAGTATGGAAGGAGATCAAATTTGAATTTCAAGCAATGGATACTTTGTAA
>7413863; Gonocaryum litorale chloroplast rbcL gene for ribulose 1,5-bisphosphate carboxylase/oxygenase
NNNNNNNNNNNNNNNNNNNNTAAAGCAAGTGTTGGATTCAAAGCTGGTGTTAAAGATTACAAATTGACTTATTATACTCCTGACTATGAAACCAAAGATNCTGATATCTTGGCAGCATTCCGAGTAACTCCTCAACCTGGAGTTCCACCTGAAGAAGCAGGGGCCGCGGTAGCTGCCGAATCTTCTACTGGTACATGGACAACTGTGTGGACTGATGGACTTACCAGCCTTGATCGTTACAAAGGGCGATGCTACCACATCGAGCCCGTTGCTGGAGAAGAAAATCAATATATTGCTTATGTAGCTTACCCATTAGACCTTTTTGAAGAAGGTTCTGTTACTAACATGTTTACTTCCATTGTGGGTAATGTATTTGGGTTCAAAGCCCTGCGCGCTCTACGTCTGGAAGATCTGCGAATCCCTCCTGCTTATTCTAAAACTTTCCAAGGCCCGCCTCATGGCATCCAAGTTGAAAGAGATAAATTGAACAAGTATGGTCGTCCACTGTTGGGATGTACTATTAAACCTAAATTGGGGTTATCTGCTAAAAACTACGGTAGAGCAGTTTATGAATGTCTCCGTGGTGGACTTGATTTTACCAAAGATGATGAGAATGTGAACTCCCAACCATTTATGCGTTGGAGAGATCGTTTCTTATTTTGTGCCGAAGCACTTTATAAAGCACAGGCTGAAACAGGTGAAATCAAAGGGCATTACTTGAATGCTACTGCAGGTACATGCGAAGAGATGATCAAAAGGGCTGTATTTGCCAGAGAATTGGGAGTTCCTATCGTAATGCATGACTACTTAACGGGGGGATTCACTGCAAATACTAGCTTGGCTCATTATTGCCGAGATAATGGNCTACTTCTTCACATCCACCGCGCAATGCATGCAGTTATTGATAGACAGAAGAATCATGGTATSCACTTCCGTGTACTAGCAAAAGCGTTACGTATGTCTGGTGGAGATCATATTCACGCYGGTACCGTAGTAGGTAAACTTGAAGGDGAAAGAGACATCACTTTGGGCTTTGTTGATTTACTGCGTGATGATTTTGTTGAAMAAGATCGAAGTCGCGGTATTTATTTCACTCAAGATTGGGTCTCTCTACCAGGTGTTCTGCCCGTGGCTTCGGGGGGTATTCACGTTTGGCATATGCCTGCTCTGACCGAGATCTTTGGGGATGATTCCGTACTACAGTTCGGTGGAGGAACTTTAGGACACCCTTGGGGAAATCCRCCRGGTGCCGTAGCTAATCGAGTAGCTCTAGAAGCATGTGTACAAGCTCGTAATGAGGGACGTGATCTTGCTCGTGAAGGTAATGAAATTATCCGTGAGGCTAGCAAATGGAGTCCTGAACTAGCTGCTGCTTGTGARGTATGGAARGRGATCGWATTTGRATTTTSCRGMARTGGATACGTTTTG
>384596964; Phyllonoma sp. MHPAA582-08 voucher RE-5342 ribulose-1,5-bisphosphate carboxylase/oxygenase large subunit (rbcL) gene, partial cds; chloroplast
TGGTGTTAAAGATTACAAATTGACTTATTATACTCCTGACTATGAAACCAAGGACACTGATATCTTGGCAGCATTCCGAGTAACTCCTCAACCTGGAGTTCCACCTGAAGAAGCGGGGGCCGCGGTAGCTGCTGAATCTTCTACTGGTACATGGACAACTGTGTGGACTGATGGACTTACCAACCTTGATCGTTACAAAGGGCGATGCTACGAAATCGAGCCCGTTGCTGGAGAAGAAAATCAATATATTGCTTATGTAGCTTATCCATTAGACCTTTTTGAAGAAGGTTCGGTTACTAACATGTTTACTTCCATTGTGGGTAATGTATTTGGGTTCAAAGCCCTGCGTGCTCTACGTCTGGAAGATCTACGAATCCCTACTGCTTATTCTAAAACTTTCCAAGGCCCGCCCCATGGCATCCAAGTTGAGAGAGATAAATTGAACAAGTATGGTCGTCCCCTGTTGGGATGTACTATTAAACCGAAATTGGGGTTATCTGCTAAAAACTACGGTAGAGCAGTTTATGAATGTTTA
>354618932; Medusanthera laxiflora voucher WP1A0040 ribulose-1,5-bisphophate carboxylase oxygenase (rbcL) gene, partial cds; chloroplast
AAATTGACTTATTATACTCCTGAATATGAAACAAAAGATACTGATATCTTGGCAGCATTCCGAGTAACTCCTCAACCTGGAGTTCCACCTGAAGAAGCAGGGGCCGCGGTAGCTGCCGAATCTTCTACTGGTACATGGACAACTGTGTGGACTGATGGACTTACCAGCCTTGATCGTTACAAAGGGCGATGCTACCATATCGAGCCCGTTCCTGGCGAAGAAAATCAATATATTGCTTATGTAGCTTACCCATTAGACCTTTTTGAAGAAGGTTCTGTTACTAACATGTTTACTTCCATTGTGGGTAATGTATTTGGGTTCAAAGCCCTGCGCGCCCTACGTCTAGAAGATTTGCGAATCCCTACTGCTTATACTAAAACTTTCCAAGGCCCGCCTCATGGCATCCAAGTTGAGAGAGATAAATTGAACAAGTATGGTCGTCCCCTGTTGGGATGTACTATTAAACCTAAATTGGGGTTATCCGCTAAAAACTACGGTAGAGCAGTTTATGAATGTCTTC
>6651256; Irvingbaileya sp. Plunkett 1510 ribulose 1,5-bisphosphate carboxylase large subunit (rbcL) gene, partial cds; chloroplast gene for chloroplast product
GTTGGATTCAAAGCTGGTGTTAAAGATTACAAATTGACTTATTATACTCCTGAATATGAAACAAAAGATACTGATATCTTGGCAGCATTCCGAGTAACTCCTCAACCTGGAGTTCCACCTGAAGAAGCAGGGGCCGCGGTAGCTGCCGAATCTTCTACTGGTACATGGACAACTGTGTGGACTGATGGACTTACCAGCCTTGATCGTTACAAAGGGCGATGCTACCATCTCGAGCCCGTTCCTGGCGAAGAAAATCAATATATTGCTTATGTAGCTTACCCATTAGACCTTTTTGAAGAAGGTTCTGTTACTAACATGTTTACTTCCATTGTGGGTAATGTATTTGGGTTCAAAGCCCTGCGCGCCCTACGTCTAGAAGATTTGCGAATCCCTACTGCTTATACTAAAACTTTCCAAGGCCCGCCTCATGGCATCCAAGTTGAGAGAGATAAATTGAACAAGTATGGTCGTCCCCTGTTGGGATGTACTATTAAACCTAAATTGGGGTTATCCGCTAAAAACTACGGTAGAGCAGTTTATGAATGTCTTCGTGGTGGACTTGATTTTACCAAAGATGATGAGAATGTGAATTCTCAACCATTTATGCGTTGGAGAGATCGTTTCGTATTTTGTGCCGAAGCCCTTTATAAAGCACAGGCTGAAACGGGTGAAATCAAAGGACATTACTTGAATGCTACTGCAGGTACATGTGAAGAAATGATCAAAAGGGCTGTATTTGCCAGAGAATTGGGAGTTCCTATCGTAATGCATGACTACTTAACAGGGGGATTTACTGCAAATACTAGCCTGGCTCATTATTGCCGAGATAATGGCCTACTTCTTCACATACACCGCGCAATGCATGCAGTTATTGATAGACAGAAGAATCATGGTATGCACTTTCGTGTACTAGCTAAAGCGTTACGTTTGTCTGGTGGAGATCATATTCACGCAGGTACCGTAGTAGGTAAACTTGAAGGGGAAAGAGACATGACTTTGGGCTTTGTTGATTTACTGCGTGATGATGTTATTGAAAAAGATCGAAGTCGCGGTATTTTTTTCCATCAAGATTGGGTCTCTCTACCAGGTGTTCTGCCTGTGGCTTCAGGGGGTATTCACGTTTGGCATATGCCTGCTCTGACCGAGATCTTCGGGGATGATTCCGTACTACAGTTCGGTGGAGGAACTTTAGGACACCCTTGGGGAAATGCACCGGGTGCCGTAGCTAATCGAGTAGCTCTAGAAGCATGTGTACAAGCTCGTAATGAGGGACGTGATCTTGCTCGTGAGGGTAATGAAATTATCCGTGAAGCTAGCAAAT
>290586537; Helwingia japonica voucher PS1755MT01 ribulose-1,5-bisphosphate carboxylase/oxygenase large subunit (rbcL) gene, partial cds; chloroplast
TAAAGCAAGTGTTGGATTCAAAGCTGGTGTTAAAGATTACAAATTGACTTATTATACTCCTGACTATGAAACCAAAGATACTGATATCTTGGCAGCATTCCGAGTAACTCCTCAACCTGGAGTTCCCGCTGAAGAAGCAGGGGCCGCGGTAGCTGCTGAATCTTCTACTGGTACATGGACAACTGTGTGGACTGATGGACTTACTAGCCTTGATCGTTACAAAGGGCGATGCTACCACATCGAGCCCGTTGCTGGAGAAGAAAGTCAATTTATTGCTTATGTAGCTTATCCATTAGACCTTTTTGAAGAAGGTTCTGTTACTAACATGTTTACTTCCATTGTGGGTAATGTATTTGGGTTCAAAGCCCTGCGTGCTCTACGTCTGGAAGATCTACGAATCCCTACTGCTTATGTTAAAACTTTCCAAGGCCCGCCTCATGGCATCCAAGTTGAGAGAGATAAATTGAACAAGTATGGTCGTCCCCTGTTGGGATGTACTATTAAACCAAAATTGGGGTTATCTGCTAAAAACTATGGTCGAGCAGTTTATGAATGTCTACGCGGTGGACTTGATTTTACCAAAGATGATGAGAATGTGAACTCCCAACCATTTATGCGGTGGAGAGATCGTTTCTTATTTTGTGCCGAAGCTCTTTATAAATCACAGTCTGAAACAGGTGAAATCAAAGGGCATTACTTGAAT
>11609; I.aquifolium chloroplast rbcL gene for ribulose-1,5-biphosphate-carboxylase and promoter region
AAATAAAGTAAAATAGTCGAAATTTTTTACGAAAATTATCGAATTCAAAATAAATGTCCGATAGCAAGTTGATCGGTTAATTCAATAAGAAATGGGAGTTAGCACTTGATTTCGTTGGTACCATCCAATTCAACTGTTTATTTATTCAATGAGTGAATTTTCCAGTTCCACCAACCCATTTTAAAATCTCAAGTGGATGAATAAGAATCTTGAGAAAGTCTTTCATTTGTCTATCATTATAGACAATCCCATCCATATTATCTATGGAATTCGAACCTGAACTCTATTTATGATTTATTATTTCTATCTCATTGGCTCTTCTTATTTCTTATTTCATCATATCGGTTTACGCCTAGCCTATTCTTTTCATTTTTTTTTTTTTTCTTTTTATTTTTATACCTTTTAATAGATGAATTTTACATCTAGGATTTACATATACAACATATATCACTGTCAAGAGGGAATTTCTTATTATTTAGGTTCCATTTAGGTATTTCGATTCAAAAAAAGAGGGTAAAAAGTAAGAATTGGGTTGCGCCATATATATGAAAGAGTATACAATAATGATGTATTTGGCGAATCAAATACCATGGTCTAATAATCAAGCATTCTGATTAGTTGATAATTTAGTATTAGTTGGGAATTTTGTGAAAGATTCTTGTGAAAGATTTCATTAACGCCTAATTCATGTCGAGTAGACCTTGTTGTTGTGAGAATTCTTAATTCATGAGTTGTAGGGAGGGATTTATGTCACCACAAACAGAAACTAAAGCAAGTGTTGGATTCAAAGCTGGTGTTAAAGATTACAAATTGACTTATTATACTCCTGACTATGTCACCAAAGATACTGATATCTTGGCAGCATTCCGAGTATCTCCTCAACCTGGAGTTCCACCTGAAGAAGCAGGG
>9909610; Cardiopteris quinqueloba partial chloroplast rbcL gene for ribulose 1,5-bisphosphate carboxylase
GCAAGTGTTGGATTCAAAGCTGGTGTTAATGAGTACAAATTGAATTATTATACTCCKGAGTAYGAAACCAARGATACTGATATCTTGGCAGCATTCCGAGTAACTCCTCAGCCCGGAGTTCCACCTGAAGAAGCAGGGGCTGCAGTAGCTGCMGAATCTTCTACTGGTACATGGACAACTGTGTGGACYGATGGACTTACCAGYCTTGATCGTTACAAAGGRCGATGCTAYCACATCGAGCCCGTTGCTGGGGAAGAAGATCAATATATTGCTTATGTAGCTTATCCATTAGACCTTTTTGAAGARGGTTCTGTTACTAACATGTTTACTTCCATTGTGGGTAAYGTATTCGGGTTCAAAGCCCTACGCGCTCTACGTCTGGARGATCTGCGAATCCCCCCTRCTTATTTCAAAACTTTCCAAGGTCCGCCTCAYGGTATCCAAGTTGARAGAGATAAGTTGAACAAGTATGGTCGTCCTCTCTTGGGATGTACTATTAAACCAAAATTGGGRTTATCYGCTAAAAAYTACGGTAGAGCAGGTTATGAGTGTCTYCGCGGTGGACTTGATTTTACCAAAGATGATGAAAANGTNAAYTCACAACCATTTATGCGTTGGAGAGAYCGTTTCKTCTTTTGTGCCGAAGCTCTTTATAAAGCACANGCYGAAACAGGTGAAATCAAAGGGCATTACTTGAATGCTACTGCAGGTACATGTGAAGAGATGATGAAAAGRGCTGTATTTGCCAGAGAATTGGGAGTTCCTATCGTAATGCATGACTACTTAACGGGGGGATTCACTGCAAATACTARCTTGGCTCATTATTGCCGAGATAATGGCCTACTTCTTCACATCCACCGTGCAATGCATGCAGTTATYGATAGACAGAAGAATCATGGTATGCACTTYCGYGTACTAGCTAAAGCATTACGTATATCTGGTGGAGATCATATTCACGCTGGTACCGTAGTAGGTAAACTTGAAGGAGAAAGAGATATCACCTTAGGCTTTGTTGATTTACTACGTGATGATTTTGTTGAAAAAGATCGAAGYCGCGGTATTTATTTCACTCARGATTGGGTCTCTCTACCAGGTGTTCTNCCYGTGGCTTCAGGAGGTATTCACGTTTGGCATATGCCTGCTCTGACCGAGATCTTTGGAGATGATTCCGTACTCCAATTTGGTGGAGGAACTTTAGGACACCCTTGGGGAAATGCACCAGGTGCYGTAGCTAATCGAGTAGCTCTAGAAGCATGTGTACAAGCTCGCAATGARGGACGTGATCTTGCTCGTGAAGGTAATGAAATTATYCGTGAGGCTANCAAATGGAGTCCTGAACTAGCTGCTGCTTGTGAAGTATGGAARGAGATCRWATTTGAATTYTGCAAGCGAGTGGATACGTTT
>9909646; Gomphandra javanica chloroplast rbcL gene for ribulose 1,5-bisphosphate carboxylase
TAAAGCAAGAGTTGGCTTCAAAGCTGGTGTTAAAGATTACAAATTGACTTATTATACTCCTGAATATGAAACAAAAGATACTGATATCTTGGNAGCATTCCGAGTAACTCCTCAACCTGGAGTTCCACCTGAAGAAGCAGGGGCCGCGGTAGCTGCCGAATCTTCTACTGGTACATGGACAACTGTGTGGACTGATGGACTTACCAGCCTTGATCGTTACAAAGGGCGATGCTACCATCTCGAGCCCGTTCCTGGCGAAGAAAATCAATATATTGCTTATGTAGCTTACCCATTAGACCTTTTTGAAGAAGGTTCTGTTACTAACATGTTTACTTCCATTGTGGGTAATGTATTTGGGTTCAAAGCCCTGCGCGCCCTACGTCTAGAAGATTTGCGAATCCCTCCTGCTTANNNNNAAACTTTCCAAGGCCCGCCTCATGGCATCCAAGTTGAGAGAGATAAATTGAACAAGTATGGTCGTCCCCTGTTGGGATGTACTATTAAACCTAAATTGGGGTTATCCGCTAAAAACTACGGTAGAGCGGTTTATGAATGTCTTCGTGGTGGACTTGATTTTACCAAAGATGATGAGAATGTGAATTCTCAACCATTTATGCGTTGGAGAGATCGTTTCGTATTTTGTGCCGAAGCCCTTTATAAAGCACAGGCTGAAACGGGTGAAATCAAAGGGCATTACTTGAATGCTACTGCAGGTACATGTGAAGAAATGATCAAAAGGGCTGTATTTGCCAGAGAATTNGGAGTTCCTATCGTAATGCATGACTACTTAACAGGGGGATTTACTGCAAATACTAGCCTGGCTCATCATTGCCGAGANAATGGCCTACTTCTTCACATACACSGCGCAATGMATGCGGTTATTGAAAGGCAGAAGAATCATGGTATGCACTTTCGTGTACTAGCTAAAGCGTTACGTGTGTCTGGTGGAGATCATATTCACGCAGGTACCGTAGTAGGTAAACTTGAAGGAGAAAGAGACATGACTTTGGACTTTGTTGATTTACTGCGTGATGATGTTATTGAAAAAGATCGAAGTCGCGGTATTTTTTTCCATCAAGATTGGGTCTCTCTACCAGGTGTTCTGCCTGTGGCTTCAGGGGGTATTCACGTTTGGCATATGCCTGCTCTGACCGAAATCTTCGGGGATGATTCCGTACTACAGTTCGGTGGCGGAACTTCAGGACATCCTTGGGGAAATCCGCCGGGTGCCGTAGCTAATCGAGTAGCTCTAGAAGCATGTGTACAAGCTCGTAATGAGGGACGTGATCTTGCTCGTGAGGGTAATGAAATTATCCGTGAAGCTAACAAATGGAGTCCTGAACTAGCTGCTGCTTGTGAAGTATGGAAAGAGATCGTATTTAATTTTGCAGCAGTGGACGTTTTGGAT
>12005042; Archidium stellatum ribulose 1,5-bisphosphate carboxylase/oxygenase large subunit (rbcL) gene, partial cds; chloroplast gene for chloroplast product
TAAAGATTACAGATTAAATTATTACACTCCAGATTATCAAACTCTAGAAACTGATATTTTAGCAGCATTTCGAATGACTCCTCAACCAGGAGTACCACCCGAAGAAGCAGGAGCTGCAGTAGCTGCGGAATCTTCCACTGGTACATGGACCACTGTTTGGACTGATGGACTTACTAGTCTTGATCGCTATAAAGGTCGATGCTATGATATTGAACCAGTTCCTGGAGAAGAGAATCAATATATCGCTTATGTTGCTTACCCATTAGATTTATTTGAAGAAGGTTCTGTTACCAATTTATTTACTTCTATTGTTGGTAATGTTTTTGGATTTAAAGCTCTACGAGCTTTGCGTCTAGAAGACTTACGTATTCCTCCAGCTTATTCCAAAACTTTCCAAGGTCCACCTCATGGTATTCAAGTCGAAAGAGATAAATTAAACAAATATGGTCGTCCATTATTAGGATGTACCATTAAGCCAAAATTGGGTTTATCTGCTAAAAACTATGGTAGAGCTGTATATGAATGTCTTCGTGGTGGACTTGATTTCACAAAAGATGATGAAAACGTAAATTCTCAACCGTTTATGCGTTGGAGAGACCGTTTCTTATTTGTAGCNGAAGCTATTTATAAATCTCAAGCTGAAACAGGTGAAATTAAAGGACATTACTTAAATGCTACCGCAGGTACACGTGAAGAAATGTTAAAAAGAGCTTACTTTGCTAGAGAATTAGGCGTTCCTATTATTATGCATGACTATCTAACAGGTGGGTTTACTGCAAATACTACTTTGGCTCATTATTGCCGTGATAACGGGTTACTTCTTCATATTCACCGTGCAATGCATGCAGTTATTGACCGACAAAAAAACCATGGTATGCATTTCCGTGTATTAGCTAAAGCATTACGTTTATCAGGTGGAGATCATATTCACGCAGGTACTGTAGTAGGTAAACTTGAAGGAGAACGTCAAGTAACTTTAGGATTTGTAGATTTACTTCGTGATGACTATATCGAAAAAGATAGAAGTCGTGGTATTTATTTTACTCAAGACTGGGTTTCTTTACCAGGTGTTTTACCTGTTGCTTCTGGTGGTATTCATGTTTGGCATATGCCAGCATTAACTGAAATTTTTGGAGATGATTCTGTATTACAGTTTGGTGGAGGAACTTTAGGTCACCCTTGGGGTAATGCACCTGGTGCAGTTGCTAATAGAGTTGCTTTAGAAGCTTGTGTACAAGCTCGTAATGAAGGACGTGATCTTGCTCGCGAAGGTAATGAGATTATTCGTGAAGCTACTAAGTGGAGTCCCGAANNA
>113207517; Korthalsia debilis plastid partial rbcL gene for ribulose bisphosphate carboxylase large subunit
ACTAAAGCAAGTGTTGGATTTAAAGCTGGTGTTAAAGATTACAAATTGACTTATTATACTCCTGACTACGAAACCAAAGATACTGATATCTTGGCAGCATTCCGAGTAACTCCTCAACCCGGAGTTCCGCCTGAGGAAGCAGGGGCAGCAGTAGCTGCCGAATCTTCTACTGGTACATGGACAACTGTGTGGACTGATGGACTTACCAGTCTTGATCGTTACAAAGGACGATGCTACCACATCGAAACCGTTGTCGGGGAGGAAAATCAATATATTGCTTATGTAGCTTATCCTTTAGACCTTTTTGAAGAAGGTTCTGTTACTAACATGTTTACTTCCATTGTGGGTAATGTATTTGGTTTCAAAGCCCTAAGAGCTCTACGTCTGGAGGATCTGCGAATTCCCACTTCTTATTCCAAAACTTTCCAAGGTCCGCCTCATGGCATCCAAGTTGAAAGAGATAAGTTGAACAAGTATGGTCGTCCTCTATTGGGATGTACTATTAAGCCAAAATTGGGATTATCCGCAAAGAACTACGGTAGAGCGGTTTATGAATGTCTACGCGGTGGACTTGATTTTACCAAGGATGATGAAAACGTGAACTCACAACCATTTATGCGTTGGAGGGACCGTTTCTTATTTTGTGCCGAAGCGCTTTTTAAAGCGCAGGCCGAAACGGGTGAAATCAAAGGACATTACTTGAATGCTACTGCGGGTACATGTGAAGAAATGATGAAAAGGGCCATATTTGCCAGAGAATTGGGAACTCCTATCGTAATGCATGACTACTTAACTGGGGGATTCACTGCAAATACTAGCTTGGCTCATTATTGCCGCGATAACGGCCTACTTCTTCACATCCATCGCGCAATGCATGCAGTTATTGATAGACAGAAAAATCATGGTATGCATTTTCGTGTACTAGCTAAAGCATTACGTATGTCTGGTGGAGATCATATTCACGGAGGTACAGTAGTGGGTAAACTGGAAGGGGAACGTGAGATGACTTTGGGTTTTGTTGATTTATTACGTGATGATTTTATTGAAAAAGACCGAAGTCGCGGTATCTTTTTTACCCAAGATTGGGTCTCTATGCCAGGTGTTATCCCCGTGGCTTCAGGGGGTATTCATGTTTGGCATATGCCTGCCCTGACCGAAATCTTTGGGGATGATTCCGTACTACAGTTTGGCGGAGGAACTTTAGGACACCCTTGGGGAAATGCACCCGGTGCAGTAGCCAATCGGGTGGCTTTAGAAGCGTGTGTACAAGCTCGTAATGAGGGACGTGATCTTGCTCGTGAAGGTAATGAAATTATCCGTGAAGCTAGCAAATGGAGCCCTGAACTAGCTGCCGCTTGTGAAGTATGGAAAGAGATCAAATTCGAGTTCGAACCAGTAGATAAGCTGGAT
>90968305; Calyptrogyne ghiesbreghtiana plastid partial rbcL gene for ribulose bisphosphate carboxylase large subunit, specimen voucher Knudsen & Asmussen 627 (AAU)
TACAAATTGACTTATTATACTCCTGACTACGAAACCAAAGATACTGATATCTTGGCAGCATTCCGAGTAACTCCTCAACCCGGAGTTCCGCCTGAGGAAGCAGGGGCAGCGGTAGCTGCCGAATCTTCTACTGGTACATGGACAACTGTGTGGACTGATGGACTTACCAGTCTTGATCGTTACAAAGGACGATGCTACCACATCGAAACCGTTGTCGGGGAGGAAAATCAATATATTGCTTATGTAGCTTATCCTTTAGACCTTTTTGAAGAAGGTTCTGTTACTAACATGTTTACTTCCATTGTGGGTAATGTATTTGGTTTCAAAGCCCTACGAGCTCTACGTCTGGAGGATCTGCGAATTCCCACTTCTTATTCCAAAACTTTCCAAGGCCCGCCTCATGGTATCCAAGTTGAAAGAGATAAGTTGAACAAGTATGGTCGTCCTCTATTGGGATGTACTATTAAACCAAAATTGGGATTATCCGCAAAGAACTACGGTAGAGCGGTTTATGAATGTCTACGCGGTGGACTTGATTTTACCAAGGATGATGAAAACGTGAACTCACAACCATTTATGCGTTGGAGAGACCGTTTCTTATTTTGTGCCGAAGCACTTTATAAAGCGCAGGCCGAAACGGGTGAAATCAAAGGACATTACTTGAATGCTACTGCGGGTACATGTGAAGAAATGATCAAAAGGGCCGTATTTGCCAGAGAATTGGGAGCTCCTATCGTAATGCATGACTACTTAACCGGGGGATTCACTGCAAATACTAGCTTGGCTCATTATTGCCGCGATAACGGCCTACTTCTTCACATCCATCGCGCAATGCATGCAGTTATTGATAGACAGAAAAATCATGGTATGCATTTTCGTGTACTAGCTAAAGCATTACGTATGTCTGGTGGAGATCATATTCACGGGGGTACAGTAGTGGGTAAACTGGAAGGGGAACGTGAGATGACTTTGGGTTTTGTTGATTTATTACGTGATGATTTTATTGAAAAAGACCGAAGTCGCGGTATCTTTTTTACTCAAGATTGGGTCTCTATGCCAGGTGTTATACCCGTGGCTTCAGGGGGTATTCATGTTTGGCATATGCCTGCCCTGACCGAAATCTTTGGGGATGATTCCGTACTACAGTTTGGCGGAGGAACTTTAGGACACCCTTGGGGAAATGCACCCGGTGCAGTAGCTAATCGGGTGGCTTTAGAAGCGTGTGTACAAGCTCGTAATGAAGGACGTGATCTTGCTCGTGAAGGTAATGAAATTATCCGTGAAGCTAGCAAATGGAGCCCTGAAC
>113207507; Heterospathe elata plastid partial rbcL gene for ribulose bisphosphate carboxylase large subunit
ACTAAAGCAAGTGTTGGATTTAAAGCTGGTGTTAAAGATTACAAATTGACTTATTATACTCCTGACTACGAAACCAAAGATACTGATATCTTGGCAGCATTCCGAGTAACTCCTCAACCCGGAGTTCCGCCTGAGGAAGCAGGGGCAGCGGTAGCTGCCGAATCTTCTACTGGTACATGGACAACTGTGTGGACTGATGGACTTACCAGTCTTGATCGTTACAAAGGACGATGCTACCACATCGAAACCGTTGTCGGAGAGGAAAATCAATATATTGCTTATGTAGCTTATCCTTTAGACCTTTTTGAAGAAGGTTCTGTTACTAACATGTTTACTTCCATTGTGGGTAATGTATTTGGTTTCAAAGCGCTACGAGCTCTACGTCTGGAGGATCTGCGAATTCCCACTTCTTATTCCAAAACTTTCCAAGGCCCGCCTCATGGTATCCAAGTTGAAAGAGATAAGTTGAACAAGTATGGTCGTCCTCTATTGGGATGTACTATTAAACCAAAATTGGGATTATCCGCAAAGAACTACGGTAGAGCGGTTTATGAATGTCTACGCGGTGGACTTGATTTTACCAAGGATGATGAAAACGTGAACTCACAACCATTTATGCGTTGGAGAGACCGTTTCTTATTTTGTGCCGAAGCACTTTATAAAGCGCAGGCCGAAACGGGTGAAATCAAAGGACATTACTTGAATGCTACTGCGGGTACATGTGAAGAAATGATCAAAAGGGCCGTATTTGCCAGAGAATTGGGAGCTCCTATCGTAATGCATGACTACTTAACTGGGGGATTCACTGCAAATACTAGCTTGGCTCATTATTGCCGCGATAACGGCCTACTTCTTCACATCCATCGCGCAATGCATGCAGTTATTGATAGACAGAAAAATCATGGTATGCATTTTCGTGTACTAGCTAAAGCATTACGTATGTCTGGTGGAGATCATATTCACGCGGGTACAGTAGTGGGTAAACTGGAAGGGGAACGTGAGATGACTTTGGGTTTTGTTGATTTATTACGTGATGATTTTATTGAAAAAGACCGAAGTCGCGGTATCTTTTTTACTCAAGATTGGGTCTCTATGCCAGGTGTTATACCCGTGGCTTCAGGGGGTATTCATGTTTGGCATATGCCTGCCCTGACCGAAATCTTTGGGGATGATTCCGTACTACAGTTTGGCGGAGGAACTTTAGGACACCCTTGGGGAAATGCACCCGGTGCAGTAGCTAATCGGGTGGCTTTAGAAGCGTGTGTACAAGCTCGTAATGAAGGACGTGATCTTGCTCGTGAAGGTAATGAAATTATCCGTGAAGCTAGCAAATGGAGCCCTGAACTAGCTGCCGCTTGTGAAATATGGAAGGCGATCAAATTCGAATTCGAACCAGTAGATAAGCTGGAT
>384588392; Bactris sp. A.guadamuz312 voucher BioBot11986 ribulose-1,5-bisphosphate carboxylase/oxygenase large subunit (rbcL) gene, partial cds; chloroplast
AGCGTTGGATTTAAAGCTGGTGTTAAAGATTACAAATTGACTTATTATACTCCTGACTACGAAACCAAAGATACTGATATCCTGGCAGCATTCCGAGTAACTCCTCAACCCGGAGTTCCGCCTGAGGAAGCAGGGGCAGCGGTAGCTGCCGAATCTTCTACTGGTACATGGACAACTGTGTGGACTGATGGACTTACCAGTCTTGATCGTTACAAAGGACGATGCTACCACATCGAAACCGTTGTCGGGGAGGAAAATCAATATATTGCTTATGTAGCTTATCCTTTAGACCTTTTTGAAGAAGGTTCTGTTACTAACATGTTTACTTCCATTGTGGGTAATGTATTTGGTTTCAAAGCCCTACGAGCTCTACGTCTGGAGGATCTGCGAATTCCCACTACTTATTCCAAAACTTTCCAAGGCCCGCCTCATGGTATCCAAGTTGAAAGAGATAAGTTGAACAAGTATGGTCGTCCTCTATTGGGATGTACTATTAAACCAAAATTGGGATTATCCGCAAAGAACTACGGTAGAGCGGTTTATGAATGTCT
>113207569; Ponapea ledermanniana plastid partial rbcL gene for ribulose bisphosphate carboxylase large subunit
TGTCACCACAAACAGAAACTAAAGCAAGTGTTGGATTTAAAGCTGGTGTTAAAGATTACAAATTGACTTATTATACTCCTGACTACGAAACCAAAGATACTGATATCTTGGCAGCATTCCGAGTAACTCCTCAACCCGGAGTTCCGCCTGAGGAAGCAGGGGCAGCGGTAGCTGCCGAATCTTCTACTGGTACATGGACAACTGTGTGGACTGATGGACTTACCAGTCTTGATCGTTACAAAGGACGATGCTACCACATCGAAACCGTTGTCGGAGAGGAAAATCAATATATTGCTTATGTAGCTTATCCTTTAGACCTTTTTGAAGAAGGTTCTGTTACTAACATGTTTACTTCCATTGTGGGTAATGTATTTGGTTTCAAAGCCCTACGAGCTCTACGTCTGGAGGATCTGCGAATTCCCACTTCTTATTCCAAAACTTTCCAAGGCCCGCCTCATGGTATCCAAGTTGAAAGAGATAAGTTGAACAAGTATGGTCGTCCTCTATTGGGATGTACTATTAAACCAAAATTGGGATTATCCGCAAAGAACTACGGTAGAGCGGTTTATGAATGTCTACGCGGTGGACTTGATTTTACCAAGGATGATGAAAACGTGAACTCACAACCATTTATGCGTTGGAGAGACCGTTTCTTATTTTGTGCCGAAGCGCTTTATAAAGCGCAGACCGAAACGGGTGAAATCAAAGGACATTACTTGAATGCTACTGCGGGTACATGTGAAGAAATGATGAAAAGGGCCATATTTGCCAGAGAATTGGGAGTTCCTATCGTAATGCATGACTACTTAACTGGGGGATTCACTGCAAATACTAGCTTGGCTCATTATTGCCGCGATAACGGCCTACTTCTTCACATCCATCGCGCAATGCATGCAGTTATTGATAGACAGAAAAATCATGGTATGCATTTTCGTGTACTAGCTAAAGCATTACGTATGTCTGGTGGAGATCATATTCACGCGGGTACAGTAGTGGGTAAACTGGAAGGGGAACGTGAGATGACTTTGGGTTTTGTTGATTTATTACGTGATGATTTTATTGAAAAAGACCGAAGTCGCGGTATCTTTTTTACTCAAGATTGGGTCTCTATGCCAGGTGTTATACCCGTGGCTTCAGGGGGTATTCATGTTTGGCATATGCCTGCCCTGACCGAAATCTTTGGGGATGATTCCGTACTACAGTTTGGCGGAGGAACTTTAGGACACCCTTGGGGAAATGCACCCGGTGCAGTAGCTAATCGGGTGGCTTTAGAAGCGTGTGTACAAGCTCGTAATGAAGGACGTGATCTTGCTCGTGAAGGTAATGAAATTATCCGTGAAGCTAGCAAATGGAGCCCTGAACTAGCTGCCGCTTGTGAAATATGGAAGGCGATCAAATTCGAATTCGAACCAGTAGATAAGCTTGAT
>13242828; Gronophyllum pinangoides ribulose bisphosphate carboxylase large subunit (rbcL) gene, complete cds; chloroplast gene for chloroplast product
ATGTCACCACAAACAGAAACTAAAGCAAGTGTTGGATTTAAAGCTGGTGTTAAAGATTACAAATTGACTTATTATACTCCTGACTACGAAACCAAAGATACTGATATCTTGGCAGCATTCCGAGTAACTCCTCAACCCGGAGTTCCGCCTGAGGAAGCAGGGGCAGCGGTAGCTGCCGAATCTTCTACTGGTACATGGACAACTGTGTGGACTGATGGACTTACCAGTCTTGATCGTTACAAAGGACGATGCTACCACATCGAAACCGTTGTCGGAGAGGAAAATCAATATATTGCTTATGTAGCTTATCCTTTAGACCTTTTTGAAGAAGGTTCTGTTACTAACATGTTTACTTCCATTGTGGGTAATGTATTTGGTTTCAAAGCCCTACGAGCTCTACGTCTGGAGGATCTGCGAATTCCCACTTCTTATTCCAAAACTTTCCAAGGCCCGCCTCATGGTATCCAAGTTGAAAGAGATAAGTTGAACAAGTATGGTCGTCCTCTATTGGGATGTACTATTAAACCAAAATTGGGATTATCCGCAAAGAACTACGGTAGAGCAGTTTATGAATGTCTACGCGGTGGACTTGATTTTACCAAGGATGATGAAAACGTGAACTCACAACCATTTATGCGTTGGAGAGACCGTTTCGTATTTTGTGCCGAAGCGCTTTATAAAGCGCAGGCCGAAACGGGTGAAATCAAAGGACATTACTTGAATGCTACTGCGGGTACATGTGAAGAAATGATGAAAAGGGCCGTATTTGCCAGAGAATTGGGAGTTCCTATCGTAATGCATGACTACTTAACTGGGGGATTCACTGCAAATACTAGCTTGGCTCATTATTGCCGCGATAACGGCCTACTTCTTCACATCCATCGCGCAATGCATGCAGGTATTGATAGACAGAAAAATCATGGTATGCATTTTCGTGTACTAGCTAAAGCATTACGTATGTCTGGTGGAGATCATGTTCACGCGGGTACAGTAGTGGGTAAACTGGAAGGGGAACGTGAGATGACTTTGGGTTTTGTTGATTTATTACGTGATGATTTTATTGAAAAAGACCGAAGTCGCGGTATCTTTTTTACTCAAGATTGGGTCTCTATGCCAGGTGTTATACCCGTGGCTTCAGGGGGTATTCATGTTTGGCATATGCCTGCCCTGACCGAAATCTTTGGGGATGATTCCGTACTACAGTTTGGCGGAGGAACTTTAGGACACCCTTGGGGAAATGCACCCGGTGCAGTAGCTAATCGGGTGGCTTTAGAAGCGTGTGTACAAGCTCGTAATGAAGGACGTGATCTTGCTCGTGAAGGTAATGAAATTATCCGTGAAGCTAGCAAATGGAGCCCTGAACTAGCTGCCGCTTGTGAAGTATGGAAGGCGATCAAATTCGAATTCGAACCAGTAGATAAGCTGGATAAATGAAGAGATAAAATAAGCGTGCATAATTCAAG
>113207485; Clinosperma bracteale plastid partial rbcL gene for ribulose bisphosphate carboxylase large subunit
CAGAAACTAAAGCAAGTGTTGGATTTAAAGCTGGTGTTAAAGATTACAAATTGACTTATTATACTCCTGACTACGAAACCAAAGATACTGATATCTTGGCAGCATTCCGAGTAACTCCTCAACCCGGAGTTCCGCCTGAGGAAGCAGGGGCAGCGGTAGCTGCCGAATCTTCTACTGGTACATGGACAACTGTGTGGACTGATGGACTTACCAGTCTTGATCGTTACAAAGGACGATGCTACCACATCGAAACCGTTGTCGGAGAGGAAAATCAATATATTGCTTATGTAGCTTATCCTTTAGACCTTTTTGAAGAAGGTTCTGTTACTAACATGTTTACTTCCATTGTGGGTAATGTATTTGGTTTCAAAGCCCTACGAGCTCTACGTCTGGAGGATCTGCGAATTCCCACTTCTTATTCCAAAACTTTCCAAGGCCCGCCTCATGGTATCCAAGTTGAAAGAGATAAGTTGAACAAGTATGGTCGTCCTCTATTGGGATGTACTATTAAACCAAAATTGGGATTATCCGCAAAGAACTACGGTAGAGCGGTTTATGAATGTCTACGCGGTGGACTTGATTTTACCAAGGATGATGAAAACGTGAACTCACAACCATTTATGCGTTGGAGAGACCGTTTCGTATTTTGTGCCGAAGCAATTTATAAAGCGCAGGCCGAAACGGGTGAAATCAAAGGACATTACTTGAATGCTACTGCGGGTACATGTGAAGAAATGATCAAAAGGGCCGTATTTGCCAGAGAATTGGGAGTTCCTATCGTAATGCATGACTACTTAACTGGGGGATTCACTGCAAATACTAGCTTGGCTCATTATTGCCGCGATAACGGCCTACTTCTTCACATCCATCGCGCAATGCATGCAGTTATTGATAGACAGAAAAATCATGGTATGCATTTTCGTGTACTAGCTAAAGCATTACGTATGTCTGGTGGAGATCATATTCACGCGGGTACAGTAGTGGGTAAACTGGAAGGGGAACGTGAGATGACTTTGGGTTTTGTTGATTTATTACGTGATGATTTTATTGAAAAAGACCGAAGTCGCGGTATCTTTTTTACTCAAGATTGGGTCTCTATGCCAGGTGTTATACCCGTGGCTTCAGGGGGTATTCATGTTTGGCATATGCCTGCCCTGACCGAAATCTTTGGGGATGATTCCGTACTACAGTTTGGCGGAGGAACTTTAGGACACCCTTGGGGAAATGCACCCGGTGCAGTAGCTAATCGGGTGGCTTTAGAAGCGTGTGTACAAGCTCGTAATGAAGGACGTGATCTTGCTCGTGAAGGTAATGAAATTATCCGTGAAGCTAGCAAATGGAGCCCTGAACTAGCTGCCGCTTGTGAAGTATGGAAGGCGATCAAATTCGAATTCGAACCAGTAGATAAGCTGGAT
>113207587; Solfia samoensis plastid partial rbcL gene for ribulose bisphosphate carboxylase large subunit
AAGCAAGTGTTGGATTTAAAGCTGGTGTTAAAGATTACAAATTGACTTATTATACTCCTGACTACGAAACCAAAGATACTGATATCTTGGCAGCATTCCGAGTAACTCCTCAACCCGGAGTTCCGCCTGAGGAAGCAGGGGCAGCGGTAGCTGCCGAATCTTCTACTGGTACATGGACAACTGTGTGGACTGATGGACTTACCAGTCTTGATCGTTACAAAGGACGATGCTACCACATCGAAACCGTTGTCGGAGAGGAAAATCAATATATTGCTTATGTAGCTTATCCTTTAGACCTTTTTGAAGAAGGTTCTGTTACTAACATGTTTACTTCCATTGTGGGTAATGTATTTGGTTTCAAAGCCCTACGAGCTCTACGTCTGGAGGATCTGCGAATTCCCACTTCTTATTCCAAAACTTTCCAAGGCCCGCCTCATGGTATCCAAGTTGAAAGAGATAAGTTGAACAAGTATGGTCGTCCTCTATTGGGATGTACTATTAAACCAAAATTGGGATTATCCGCAAAGAACTACGGTAGAGCGGTTTATGAATGTCTACGCGGTGGACTTGATTTTACCAAGGATGATGAAAACGTGAACTCACAACCATTTATGCGTTGGAGAGACCGTTTCTTATTTTGTGCCGAAGCGCTTTATAAAGCGCAGTCCGAAACGGGTGAAATCAAAGGACATTACTTGAATGCTACTGCGGGTACATGTGAAGAAATGATGAAAAGGGCCGTATTTGCCAGAGAATTGGGAGTTCCTATCGTAATGCATGACTACTTAACTGGGGGATTCACTGCAAATACTAGCTTGGCTCATTATTGCCGCGATAACGGCCTACTTCTTCACATCCATCGCGCAATGCATGCAGTTATTGATAGACAGAAAAATCATGGTATGCATTTTCGTGTACTAGCTAAAGCATTACGTATGTCTGGTGGAGATCATATTCACGCGGGTACAGTAGTGGGTAAACTGGAAGGGGAACGTGAGATGACTTTGGGTTTTGTTGATTTATTACGTGATGATTTTATTGAAAAAGACCGAAGTCGCGGTATCTTTTTTACTCAAGATTGGGTCTCTATGCCAGGTGTTATACCCGTGGCTTCAGGGGGTATTCATGTTTGGCATATGCCTGCCCTGACCGAAATCTTTGGGGATGATTCCGTACTACAGTTTGGCGGAGGAACTTTAGGACACCCTTGGGGAAATGCACCCGGTGCAGTAGCTAATCGGGTGGCTTTAGAAGCGTGTGTACAAGCTCGTAATGAAGGACGTGATCTTGCTCGTGAAGGTAATGAAATTATCCGTGAAGCTAGCAAATGGAGCCCTGAACTAGCTGCCGCTTGTGAAGTATGGAAGGCGATCAAATTCGAATTCGAACCAGTAGATAAGCTTGAT
>113207469; Brahea dulcis plastid partial rbcL gene for ribulose bisphosphate carboxylase large subunit
ACTAAAGCAAGTGTTGGATTTAAAGCTGGTGTTAAAGATTACAAATTGACTTATTATACTCCTGACTACGAAACCAAAGATACTGATATCTTGGCAGCATTCCGAGTAACTCCTCAACCCGGAGTTCCGCCTGAGGAAGCAGGGGCAGCGGTAGCTGCCGAATCTTCTACTGGTACATGGACAACTGTGTGGACTGATGGACTTACCAGTCTTGATCGTTACAAAGGACGATGCTATCACATCGAAACCGTTGTCGGGGAGGAAAATCAATATATTGCTTATGTAGCTTATCCTTTAGACCTTTTTGAAGAAGGTTCTGTTACTAACATGTTTACTTCCATTGTGGGTAATGTATTTGGTTTCAAAGCCCTACGAGCTCTACGTCTGGAGGATCTGCGAATTCCCACTTCTTATTCCAAAACTTTCCAAGGCCCGCCTCATGGCATCCAAGTTGAAAGAGATAAGTTGAACAAGTATGGTCGTCCTCTATTGGGATGTACTATTAAACCAAAATTGGGATTATCCGCAAAGAACTACGGTAGAGCGGTTTATGAATGTCTACGCGGTGGACTTGATTTTACCAAGGATGATGAAAACGTGAACTCACAACCATTTATGCGTTGGAGAGACCGTTTCTTATTTTGTGCCGAAGCAATTTATAAAGCGCAGGCCGAAACGGGTGAAATCAAAGGACATTACTTGAATGCTACTGCGGGTACATGTGAAGAAATGATCAAAAGGGCCGTATTTGCCAGAGAATTGGGAGTTCCTATCGTAATGCATGACTACTTAACTGGGGGATTCACTGCAAATACTAGCTTGGCTCATTATTGCCGCGATAACGGCCTACTTCTTCACATCCATCGCGCAATGCATGCAGTTATTGATAGACAGAAAAATCATGGTATGCATTTTCGTGTACTAGCTAAAGCATTACGTATGTCTGGTGGAGATCATATTCACGCAGGTACAGTAGTGGGTAAACTGGAAGGGGAACGTGAGATGACTTTGGGTTTTGTTGATTTATTACGTGATGATTTTATTGAAAAAGACCGAAGTCGCGGTATCTTTTTTACTCAAGATTGGGTCTCTATGCCAGGTGTTATACCCGTGGCTTCAGGGGGTATTCATGTTTGGCATATGCCTGCCCTGACCGAAATCTTTGGAGATGATTCCGTACTACAGTTTGGCGGAGGAACTTTAGGACACCCTTGGGGAAATGCACCCGGTGCAGTAGCTAATCGGGTGGCTTTAGAAGCGTGTGTACAAGCTCGTAATGAGGGACGTGATCTTGCTCGTGAAGGTAATGAAATTATCCGTGAAGCTAGCAAATGGAGCCCTGAACTAGCTGCCGCTTGTGAAGTATGGAAGGAGATCAAATTCGAATTCGAACCAGTAGATAAGCTGGAT
>11558672; Eugeissona tristis chloroplast partial rbcL gene for RuBisCO large subunit
AAACAGAAACTAAAGCAAGTGTTGGATTTAAAGCTGGTGTTAAAGATTACAAATTGACTTATTATACTCCTGACTACGAAACCAAAGATACTGATATCTTGGCAGCATTCCGAGTAACTCCTCAACCCGGAGTTCCGCCTGAGGAAGCAGGGGCAGCAGTAGCTGCCGAATCTTCTACTGGTACATGGACAACTGTGTGGACTGATGGACTTACCAGTCTTGATCGTTACAAAGGACGATGCTACCACATCGAAACCGTTGTCGGGGAGGAAAATCAATATATTGCTTATGTAGCTTATCCCTTAGACCTTTTTGAAGAAGGTTCTGTTACTAACATGTTTACTTCCATTGTGGGTAATGTATTTGGTTTCAAAGCCCTAAGAGCTCTACGTCTGGAGGATCTGCGAATTCCCACTTCTTATTCCAAAACTTTCCAAGGTCCGCCTCATGGCATCCAAGTTGAAAGAGATAAGTTGAACAAGTATGGTCGCCCTTTATTGGGATGTACTATTAAGCCAAAATTGGGATTATCCGCAAAGAACTACGGTAGAGCGGTTTATGAATGTCTACGCGGTGGACTTGATTTTACCAAGGATGATGAAAACGTGAACTCACAACCATTTATGCGTTGGAGAGACCGTTTCTTATTTTGTGCCGAAGCACTTTATAAAGCGCAGGCCGAAACGGGTGAAATCAAAGGACATTACTTGAATGCTACTGCGGGTACATGTGAAGAAATGATGAAAAGGGCCGTATTTGCCAGAGAATTGGGAGTTCCTATCATAATGCATGACTACTTAACTGGGGGATTCACTGCAAATACTAGCTTGGCTCATTATTGCCGCGATAACGGCCTACTTCTTCACATCCATCGCGCAATGCATGCAGTTATTGATAGACAGAAAAATCATGGTATGCATTTTCGTGTACTAGCTAAAGCATTACGTATGTCTGGTGGAGATCATATTCACGCAGGTACAGTAGTGGGTAAACTGGAAGGGGAACGTGAGATGACTTTGGGTTTTGTTGATTTATTACGTGATGATTTTATTGAAAAAGACCGAAGTCGCGGTATCTTTTTTACCCAAGATTGGGTCTCTATGCCAGGTGTTATCCCCGTGGCTTCAGGGGGTATTCATGTTTGGCATATGCCTGCCCTGACCGAAATCTTTGGGGATGATTCCGTACTACAGTTTGGCGGAGGAACTTTAGGACACCCTTGGGGAAATGCACCCGGTGCAGTAGCTAATCGGGTGGCTTTAGAAGCGTGTGTACAAGCTCGTAATGAGGGACGTGATCTTGCTCGTGAAGGTAATGAAATTATCCGTGAAGCTAGCAAATGGAGCCCTGAACTAGCTGCCGCTTGTGAAGTATGGAAAGAGATCAAATTCGAGTTCGAACCAGTAGATAAGCTGGAT
>113207599; Wodyetia bifurcata plastid partial rbcL gene for ribulose bisphosphate carboxylase large subunit
CAGAAACTAAAGCAAGTGTTGGATTTAAAGCTGGTGTTAAAGATTACAAATTGACTTATTATACTCCTGACTACGAAACCAAAGATACTGATATCTTGGCAGCATTCCGAGTAACTCCTCAACCCGGAGTTCCGCCTGAGGAAGCAGGGGCAGCGGTAGCTGCCGAATCTTCTACTGGTACATGGACAACTGTGTGGACTGATGGACTTACCAGTCTTGATCGTTACAAAGGACGATGCTACCACATCGAAACCGTTGTCGGAGAGGAAAATCAATATATTGCTTATGTAGCTTATCCTTTAGACCTTTTTGAAGAAGGTTCTGTTACTAACATGTTTACTTCCATTGTGGGTAATGTATTTGGTTTCAAAGCCCTACGAGCTCTACGTCTGGAGGATCTGCGAATTCCCACTTCTTATTCCAAAACTTTCCAAGGCCCGCCTCATGGTATCCAAGTTGAAAGAGATAAGTTGAACAAGTATGGTCGTCCTCTATTGGGATGTACTATTAAACCAAAATTGGGATTATCCGCAAAGAACTACGGTAGAGCGGTTTATGAATGTCTACGCGGTGGACTTGATTTTACCAAGGATGATGAAAACGTGAACTCACAACCATTTATGCGTTGGAGAGACCGTTTCTTATTTTGTGCCGAAGCGCTTTATAAAGCGCAGTCCGAAACGGGTGAAATCAAAGGACATTACTTGAATGCTACTGCGGGTACATGTGAAGAAATGATGAAAAGGGCCGTATTTGCCAGAGAATTGGGAGTTCCTATCATAATGCATGACTACTTAACTGGGGGATTCACTGCAAATACTAGCTTGGCTCATTATTGCCGCGATAACGGCCTACTTCTTCACATCCATCGCGCAATGCATGCAGTTATTGATAGACAGAAAAATCATGGTATGCATTTTCGTGTACTAGCTAAAGCATTACGTATGTCTGGTGGAGATCATGTTCACGCGGGTACAGTAGTGGGTAAACTGGAAGGGGAACGTGAGATGACTTTGGGTTTTGTTGATTTATTACGTGATGATTTTATTGAAAAAGACCGAAGTCGCGGTATCTTTTTTACTCAAGATTGGGTCTCTATGCCAGGTGTTATACCCGTGGCTTCAGGGGGTATTCATGTTTGGCATATGCCTGCCCTGACCGAAATCTTTGGGGATGATTCCGTACTACAGTTTGGCGGAGGAACTTTAGGACACCCTTGGGGAAATGCACCCGGTGCAGTAGCTAATCGGGTGTCTTTAGAAGCGTGTGTACAAGCTCGTAATGAAGGACGTGATCTTGCTCGTGAAGGTAATGAAATTATCCGTGAAGCTAGCAAATGGAGCCCTGAACTAGCTGCCGCTTGTGAAGTATGGAAGGCGATCAAATTCGAATTCGAACCAGTAGATAAGCTTGAT
>90968329; Marojejya insignis plastid partial rbcL gene for ribulose bisphosphate carboxylase large subunit, specimen voucher Baker 1016 (K)
TACAAATTGACTTATTATACTCCTGACTACGAAACCAAAGATACTGATATCTTGGCAGCATTCCGAGTAACTCCTCAACCCGGAGTTCCGCCTGAGGAAGCAGGGGCAGCGGTAGCTGCCGAATCTTCTACTGGTACATGGACAACTGTGTGGACTGATGGACTTACCAGTCTTGATCGTTACAAAGGACGATGCTACCACATCGAAACCGTTGTCGGAGAGGAAAATCAATATATTGCTTATGTAGCTTATCCTTTAGACCTTTTTGAAGAAGGTTCTGTTACTAACATGTTTACTTCCATTGTGGGTAATGTATTTGGTTTCAAAGCCCTACGAGCTCTACGTCTGGAGGATCTGCGAATTCCCACTTCTTATTCCAAAACTTTCCAAGGCCCGCCTCATGGTATCCAAGTTGAAAGAGATAAGTTGAACAAGTATGGTCGTCCTCTATTGGGATGTACTATTAAACCAAAATTGGGATTATCCGCAAAGAACTACGGTAGAGCGGTTTATGAATGTCTACGCGGTGGACTTGATTTTACCAAGGATGATGAAAACGTGAACTCACAACCATTTATGCGTTGGAGAGACCGTTTCTTATTTTGTGCCGAAGCAATTTATAAAGCGCAGGCCGAAACGGGTGAAATCAAAGGACATTACTTGAATGCTACTGCGGGTACATGTGAAGAAATGATCAAAAGGGCCGTATTTGCCAGAGAATTGGGAGTTCCTATCGTAATGCATGACTACTTAACTGGGGGATTCACTGCAAATACTAGCTTGGCTCATTATTGCCGCGATAACGGCCTACTTCTTCACATCCATCGCGCAATGCATGCAGTTATTGATAGACAGAAAAATCATGGTATGCATTTTCGTGTACTAGCTAAAGCATTACGTATGTCTGGTGGAGATCATATTCACGCGGGTACAGTAGTGGGTAAACTGGAAGGGGAACGTGAGATGACTTTGGGTTTTGTTGATTTATTACGTGATGATTTTATTGAAAAAGACCGAAGTCGCGGTATCTTTTTTACTCAAGATTGGGTCTCTATGCCAGGTGTTATACCCGTGGCTTCAGGGGGTATTCATGTTTGGCATATGCCTGCCCTGACCGAAATCTTTGGGGATGATTCCGTACTACAGTTTGGCGGAGGAACCTTAGGACACCCTTGGGGAAATGCACCCGGTGCAGTAGCTAATCGGGTGGCTTTAGAAGCGTGTGTACAAGCTCGTAATGAAGGACGTGATCTTGCTCGTGAAGGTAATGAAATTATCCGTGAAGCTAGCAAATGGAGCCCTGAAC
>11558809; Laccospadix australasica chloroplast partial rbcL gene for RuBisCO large subunit
AAACAGAAACTAAAGCAAGTGTTGGATTTAAAGCTGGTGTTAAAGATTACAAATTGACTTATTATACTCCTGACTACGAAACCAAAGATACTGATATCTTGGCAGCATTCCGAGTAACTCCTCAACCCGGAGTTCCGCCTGAGGAAGCAGGGGCAGCGGTAGCTGCCGAATCTTCTACTGGTACATGGACAGCTGTGTGGACTGATGGACTTACCAGTCTTGATCGTTACAAAGGACGATGCTACCACATTGAAACCGTTGTCGGAGAGGAAAATCAATATATTGCTTATGTAGCTTATCCTTTAGACCTTTTTGAAGAAGGTTCTGTTACTAACATGTTTACTTCCATTGTGGGTAATGTATTTGGTTTCAAAGCCCTACGAGCTCTACGTCTGGAGGATCTGCGAATTCCCACTTCTTATTCCAAAACTTTCCAAGGCCCGCCTCATGGTATCCAAGTTGAAAGAGATAAGTTGAACAAGTATGGTCGTCCTCTATTGGGATGTACTATTAAACCAAAATTGGGATTATCCGCAAAGAACTACGGTAGAGCGGTTTATGAATGTCTACGCGGTGGACTTGATTTTACCAAGGATGATGAAAACGTGAACTCACAACCATTTATGCGTTGGAGAGACCGTTTCTTATTTTGTGCCGAAGCGCTTTATAAAGCGCAGGCCGAAACGGGTGAAATCAAAGGACATTACTTGAATGCTACTGCGGGTACATGTGAAGAAATGATGAAAAGGGCCGTATTTGCCAGAGAATTGGGAGTTCCTATCGTAATGCATGACTACTTAACTGGGGGATTCACTGCAAATACTAGCTTGGCTCATTATTGCCGCGATAACGGCCTACTTCTTCACATCCATCGCGCAATGCATGCAGTTATTGATAGACAGAAAAATCATGGTATGCATTTTCGTGTACTAGCTAAAGCATTACGTATGTCTGGTGGAGATCATGTTCACGCGGGTACAGTAGTGGGTAAACTGGAAGGGGAACGTGAGATGACTTTGGGTTTTGTTGATTTATTACGTGATGATTTTATTGAAAAAGACCGAAGTCGCGGTATCTTTTTTACTCAAGATTGGGTCTCTATGCCAGGTGTTATACCCGTGGCTTCAGGGGGTATTCATGTTTGGCATATGCCTGCCCTGACCGAAATCTTTGGGGATGATTCCGTACTACAGTTTGGCGGAGGAACTTTAGGACACCCTTGGGGAAATGCACCCGGTGCAGTAGCTAATCGGGTGTCTTTAGAAGCGTGTGTACAAGCTCGTAATGAAGGACGTGATCTTGCTCGTGAAGGTAATGAAATTATCCGTGAAGCTAGCAAATGGAGCCCTGAACTAGCTGCCGCTTGTGAAGTATGGAAGGCGATCAAATTCGAATTCGAACCAGTAGATAAGCTGGAT
>11558783; Licuala kunstleri chloroplast partial rbcL gene for RuBisCO large subunit
AGCAAGTGTTGGATTTAAAGCTGGTGTTAAAGATTACAAATTGAATTATTATACTCCTGAGTACGAAACCAAAGATACTGATATCTTGGCAGCATTCCGAGTAACTCCTCAACCCGGAGTTCCGCCTGAGGAAGCAGGGGCAGCGGTAGCTGCCGAATCTTCTACTGGTACATGGACAACTGTGTGGACTGATGGACTTACCAGTCTTGATCGTTACAAAGGACGATGCTATCACATCGAACCCGTTGTCGGGGAGGAAAATCAATATATTGCTTATGTAGCTTATCCTTTAGACCTTTTTGAAGAAGGTTCTGTTACTAACATGTTTACTTCCATTGTGGGTAATGTATTTGGTTTCAAAGCCCTACGAGCTCTACGTCTGGAGGATCTGCGAATTCCCACTTCTTATTCCAAAACTTTCCAAGGCCCGCCTCATGGCATCCAAGTTGAAAGAGATAAGTTGAACAAGTATGGTCGTCCTCTATTGGGATGTACTATTAAACCAAAATTGGGATTATCCGCAAAGAACTACGGTAGAGCGGTTTATGAATGTCTACGCGGTGGACTTGATTTTACCAAGGATGATGAAAACGTGAACTCACAACCATTTATGCGTTGGAGAGACCGTTTCTTATTTTGTACCGAAGCGCTTTTTAAAGCGCAGGCCGAAACGGGTGAAATCAAAGGACATTACTTGAATGCTACTGCGGGTACATGTGAAGAAATGATGAAAAGGGCCATATTTGCCAGAGAATTGGGAGTTCCTATCGTAATGCATGACTACTTAACTGGGGGATTCACTGCAAATACTAGCTTGGCTCATTATTGCCGCGATAACGGCCTACTTCTTCACATCCATCGCGCAATGCATGCAGTTATTGATAGACAGAAAAATCATGGTATGCATTTTCGTGTACTAGCTAAAGCATTACGTATGTCTGGTGGAGATCATGTTCACGGAGGTACAGTAGTGGGTAAACTGGAAGGGGAACGTGAGATGACTTTGGGTTTTGTTGATTTATTACGTAATGATTTTATTGAAAAAGACCGAAGTCGCGGTATCTTTTTTACTCAAGATTGGGTCTCTATGCCAGGTGTTATACCCGTGGCTTCAGGGGGTATTCATGTTTGGCATATGCCTGCCCTGACCGAAATCTTTGGGGATGATTCCGTACTACAGTTTGGCGGAGGAACTTTAGGACACCCTTGGGGAAATGCACCCGGTGCAGTAGCTAATCGGGTGTCTTTAGAAGCGTGTGTACAAGCTCGTAATGAGGGACGTGATCTTGCTCGTGAAGGTAATGAAATTATCCGTGAAGCTAGCAAATGGAGCCCTGAACTAGCTGCCGCTTGTGAAGTATGGAAGGCGATCAAATTCGAATTCGAACCAGTAGATAAGCTGGAT
>113207575; Ptychococcus paradoxus plastid partial rbcL gene for ribulose bisphosphate carboxylase large subunit
ACTAAAGCAAGTGTTGGATTTAAAGCTGGTGTTAAAGATTACAAATTGACTTATTATACTCCTGACTACGAAACCAAAGATACTGATATCTTGGCAGCATTCCGAGTAACTCCTCAACCCGGAGTTCCGCCTGAGGAAGCAGGGGCAGCGGTAGCTGCCGAATCTTCTACTGGTACATGGACAACTGTGTGGACTGATGGACTTACCAGTCTTGATCGTTACAAAGGACGATGCTACCACATCGAAACCGTTATCGGAGAGGAAAATCAATATATTGCTTATGTAGCTTATCCTTTAGACCTTTTTGAAGAAGGTTCTGTTACTAACATGTTTACTTCCATTGTGGGTAATGTATTTGGTTTCAAAGCCCTACGAGCTCTACGTCTGGAGGATCTGCGAATTCCCACTTCTTATTCCAAAACTTTCCAAGGCCCGCCTCATGGTATCCAAGTTGAAAGAGATAAGTTGAACAAGTATGGTCGTCCTCTATTGGGATGTACTATTAAACCAAAATTGGGATTATCCGCAAAGAACTACGGTAGAGCGGTTTATGAATGTCTACGCGGTGGACTTGATTTTACCAAGGATGATGAAAACGTGAACTCACAACCATTTATGCGTTGGAGAGACCGTTTCTTATTTTGTGCCGAAGCGCTTTATAAAGCGCAGGCCGAAACGGGTGAAATCAAAGGACATTACTTGAATGCTACTGCGGGTACATGTGAAGAAATGATGAAAAGGGCCGTATTTGCCAGAGAATTGGGAGTTCCTATCGTAATGCATGACTACTTAACTGGGGGATTCACTGCAAATACTAGCTTGGCTCATTATTGCCGCGATAACGGCCTACTTCTTCACATCCATCGCGCAATGCATGCAGTTATTGATAGACAGAAAAATCATGGTATGCATTTTCGTGTACTAGCTAAAGCATTACGTATGTCTGGTGGAGATCATATTCACGCGGGTACAGTAGTGGGTAAACTGGAAGGGGAACGTGAGATGACTTTGGGTTTTGTTGATTTATTACGTGATGATTTTATTGAAAAAGACCGAAGTCGCGGTATCTTTTTTACTCAAGATTGGGTCTCTATGCCAGGTGTTATACCCGTGGCTTCAGGGGGTATTCATGTTTGGCATATGCCTGCCCTGACCGAAATCTTTGGGGATGATTCCGTACTACAGTTTGGCGGAGGAACTTTAGGACACCCTTGGGGAAATGCACCCGGTGCAGTAGCTAATCGGGTGGCTTTAGAAGCGTGTGTACAAGCTCGTAATGAAGGACGTGATCTTGCTCGTGAAGGTAATGAAATTATCCGTGAAGCTAGCAAATGGAGCCCTGAACTAGCTGCCGCTTGTGAAATATGGAAGGCGATCAAATTCGAATTCGAACCAGTAGATAAGCTTGAT
>11558712; Cyphophoenix nucele chloroplast partial rbcL gene for RuBisCO large subunit
ACAAACAGAAACTAAAGCAAGTGTTGGATTTAAAGCTGGTGTTAAAGATTACAAATTGACTTATTATACTCCTGACTACGAAACCAAAGATACTGATATCTTGGCAGCATTCCGAGTAACTCCTCAACCCGGAGTTCCGCCTGAGGAAGCAGGGGCAGCGGTAGCTGCCGAATCTTCTACTGGTACATGGACAACTGTGTGGACTGATGGACTTACCAGTCTTGATCGTTACAAAGGACGATGCTACCACATCGAAACCGTTGTCGGAGAGGAAAATCAATATATTGCTTATGTAGCTTATCCTTTAGACCTTTTTGAAGAAGGTTCTGTTACTAACATGTTTACTTCCATTGTGGGTAATGTATTTGGTTTCAAAGCCCTACGAGCTCTACGTCTGGAGGATCTGCGAATTCCCACTTCTTATTCCAAAACTTTCCAAGGCCCGCCTCATGGTATCCAAGTTGAAAGAGATAAGTTGAACAAGTATGGTCGTCCTCTATTGGGATGTACTATTAAACCAAAATTGGGATTATCCGCAAAGAACTACGGTAGAGCGGTTTATGAATGTCTACGCGGTGGACTTGATTTTACCAAGGATGATGAAAACGTGAACTCACAACCATTTATGCGTTGGAGAGACCGTTTCTTATTTTGTGCCGAAGCACTTTATAAAGCGCAGGCCGAAACGGGTGAAATCAAAGGACATTACTTGAATGCTACTGCGGGTACATGTGAAGAAATGATGAAAAGGGCCATATTTGCCAGAGAATTGGGAGTTCCTATCGTAATGCATGACTACTTAACTGGGGGATTCACTGCAAATACTAGCTTGGCTCATTATTGCCGCGATAACGGCCTACTTCTTCACATCCATCGCGCAATGCATGCAGTTATTGATAGACAGAAAAATCATGGTATGCATTTTCGTGTACTAGCTAAAGCATTACGTATGTCTGGTGGAGATCATATTCACGCGGGTACAGTAGTGGGTAAACTGGAAGGGGAACGTGAGATGACTTTGGGTTTTGTTGATTTATTACGTGATGATTATATTGAAAAAGACCGAAGTCGCGGTATCTTTTTTACTCAAGATTGGGTCTCTATGCCAGGTGTTATACCCGTGGCTTCAGGGGGTATTCATGTTTGGCATATGCCTGCCCTGACCGAAATCTTTGGGGATGATTCCGTACTACAGTTTGGCGGAGGAACTTTAGGACACCCTTGGGGAAATGCACCCGGTGCAGTAGCTAATCGGGTGGCTTTAGAAGCGTGTGTACAAGCTCGTAATGAAGGACGTGATCTTGCTCGTGAAGGTAATGAAATTATCCGTGAAGCTAGCAAATGGAGCCCTGAACTAGCTGCCGCTTGTGAAGTATGGAAGGCGATCAAATTCGAATTCGAACCAGTAGATAAGCTGGAT
>11558724; Aphandra natalia chloroplast partial rbcL gene for RuBisCO large subunit
ACCACAAACAGAAACTAAAGCAAGTGTTGGATTTAAAGCTGGTGTTAAAGATTACAAATTGACTTATTATACTCCTGACTACGAAACCAAAGATACTGATATCTTGGCAGCATTCCGAGTAACTCCTCAACCCGGAGTTCCGCCTGAGGAAGCAGGGGCAGCGGTAGCTGCCGAATCTTCTACTGGTACATGGACAACTGTGTGGACTGATGGACTTACCAGTCTTGATCGTTACAAAGGACGATGCTACCACATCGAAACCGTTGTCGGGGAGGAAAATCAATATATTGCTTATGTAGCTTATCCTTTAGACCTTTTTGAAGAAGGTTCTGTTACTAACATGTTTACTTCCATTGTGGGTAATGTATTTGGTTTCAAAGCCCTACGAGCTCTACGTCTGGAGGATCTGCGAATTCCCCCTTCTTATTCCAAAACTTTCCAAGGCCCGCCTCATGGCATCCAAGTTGAAAGAGATAAGTTGAACAAGTATGGTCGTCCTCTATTGGGATGTACTATTAAACCAAAATTGGGATTATCCGCAAAGAACTACGGTAGAGCGGTTTATGAATGTCTACGCGGTGGACTTGATTTTACCAAGGATGATGAAAACGTGAACTCACAACCATTTATGCGTTGGAGAGACCGTTTCTTATTTTGTGCCGAAGCGCTTTATAAAGCGCAGGCCGAAACGGGTGAAATCAAAGGACATTACTTGAATGCTACTGCGGGTACATGTGAAGAAATGATCAAAAGGGCCGTATTTGCCAGAGAATTGGGAGCTCCTATCGTAATGCATGACTACTTAACTGGGGGATTCACTGCAAATACTAGCTTGGCTCATTATTGCCGCGATAACGGCCTACTTCTTCACATCCATCGCGCAATGCATGCAGTTATTGATAGACAGAAAAATCATGGTATGCATTTTCGTGTACTAGCTAAAGCATTACGTATGTCTGGTGGAGATCATATTCACGCGGGTACAGTAGTGGGTAAACTGGAAGGGGAACGTGAGATGACTTTGGGTTTTGTTGATTTATTACGTGATGATTTTATTGAAAAAGACCGAAGTCGCGGTATCTTTTTTACTCAAGATTGGGTCTCTATGCCAGGTGTTATACCCGTGGCTTCAGGGGGTATTCATGTTTGGCATATGCCTGCCCTGACCGAAATCTTTGGGGATGATTCCGTACTACAGTTTGGCGGAGGAACTTTAGGACACCCTTGGGGAAATGCACCCGGTGCAGTAGCTAATCGGGTGGCTTTAGAAGCGTGTGTACAAGCTCGTAATGAAGGACGTGATCTTGCTCGTGAAGGTAATGAAATTATCCGTGAAGCTAGCAAATGGAGCCCTGAACTAGCTGCCGCTTGTGAAGTATGGAAGGAGATCAAATTCGAATTCGAACCAGTAGATAAGCTGGAT
>11559135; Oraniopsis appendiculata chloroplast partial rbcL gene for RuBisCO large subunit
CAAACAGAAACTAAAGCAAGTGTTGGATTTAAAGCTGGTGTTAAAGATTACAAATTGACTTATTATACTCCTGACTATGAAACCAAAGATACTGATATCTTGGCAGCATTCCGAGTAACTCCTCAACCCGGAGTTCCGCCTGAGGAAGCAGGGGCAGCGGTAGCTGCCGAATCTTCTACTGGTACATGGACAACTGTGTGGACTGATGGACTTACCAGTCTTGATCGTTACAAAGGACGATGCTACCACATCGAAACCGTTGTCGGGGAGGAAAATCAATATATTGCTTATGTAGCTTATCCTTTAGACCTTTTTGAAGAAGGTTCTGTTACTAACATGTTTACTTCCATTGTGGGTAATGTATTTGGTTTCAAAGCCCTACGAGCTCTACGTCTGGAGGATCTGCGAATTCCCCCTTCTTATTCCAAAACTTTCCAAGGCCCGCCTCATGGCATCCAAGTTGAAAGAGATAAGTTGAACAAGTATGGTCGTCCTCTATTGGGATGTACTATTAAACCAAAATTGGGATTATCTGCAAAGAACTACGGTAGAGCGGTTTATGAATGTCTACGCGGTGGACTTGATTTTACCAAGGATGATGAAAACGTGAACTCACAACCATTTATGCGTTGGAGAGACCGTTTCTTATTTTGTGCCGAAGCACTTTATAAAGCGCAGGCCGAAACGGGTGAAATCAAAGGACATTACTTGAATGCTACTGCGGGTACATGCGAAGAAATGATCAAAAGGGCCGTATTTGCCAGAGAATTGGGAGCTCCTATCGTAATGCATGACTACTTAACTGGGGGATTCACTGCAAATACTAGCTTGGCTCATTATTGCCGCGATAACGGCCTACTTCTTCACATCCATCGCGCAATGCATGCAGTTATTGATAGACAGAAAAATCATGGTATGCATTTTCGTGTACTAGCTAAAGCATTACGTATGTCTGGTGGAGATCATATTCACGCGGGTACAGTAGTGGGTAAACTGGAAGGGGAACGTGAGATGACTTTGGGTTTTGTTGATTTATTACGTGATGATTTTATTGAAAAAGACCGAAGTCGCGGTATCTTTTTTACTCAAGATTGGGTCTCTATGCCAGGTGTTATACCCGTGGCTTCAGGGGGTATTCATGTTTGGCATATGCCTGCCCTGACCGAAATCTTTGGGGATGATTCCGTACTACAGTTTGGCGGAGGAACTTTAGGACACCCTTGGGGAAATGCACCCGGTGCAGTAGCTAATCGGGTGGCTTTAGAAGCGTGTGTACAAGCTCGTAATGAAGGACGTGATCTTGCTCGTGAAGGTAATGAAATTATCCGTGAAGCTAGCAAATGGAGCCCTGAACTAGCTGCCGCTTGTGAAGTTTGGAAGGAGATCAAATTCGAATTCGAACCAGTGGATAAGCTGGAT
>113207559; Pinanga simplicifrons plastid partial rbcL gene for ribulose bisphosphate carboxylase large subunit
CTGGTGTTAAAGATTACAAATTGACTTATTATACTCCTGACTACGAAACCAAAGATACTGATATCTTGGCAGCATTCCGAGTAACTCCTCAACCCGGAGTTCCGCCTGAGGAAGCAGGGGCAGCGGTAGCTGCCGAATCTTCTACTGGTACATGGACAACTGTGTGGACTGATGGACTTACCAGTCTTGATCGTTACAAAGGACGATGCTACCACATCGAAACCGTTGTCGGAGAGGAAAATCAATATATTGCTTATGTAGCTTATCCTTTAGACCTTTTTGAAGAAGGTTCTGTTACTAACATGTTTACTTCCATTGTGGGTAATGTATTTGGTTTCAAAGCCCTACGAGCTCTACGTCTGGAGGATCTGCGAATTCCCACTTCTTATTCCAAAACTTTCCAAGGCCCGCCTCATGGTATCCAATCTGAAAGAGATAAGTTGAACAAGTATGGTCGTCCTCTATTGGGATGTACTATTAAACCAAAATTGGGATTATCCGCAAAGAACTACGGTAGAGCGGTTTATGAATGTCTACGCGGTGGACTTGATTTTACCAAGGATGATGAAAACGTGAACTCACAACCATTTATGCGTTGGAGAGACCGTTTCTTATTTTGTACCGAAGCAATTTATAAAGCGCAGACCGAAACGGGTGAAATCAAAGGACATTACTTGAATGCTACTGCGGGTACATGTGAAGAAATGATCAAAAGGGCCGTATTTGCCAGAGAATTGGGAGCTCCTATCGTAATGCATGACTACTTAACTGGGGGATTCACTGCAAATACTAGCTTGGCTCATTATTGCCGCGATAACGGCCTACTTCTTCACATCCATCGCGCAATGCATGCAGTTATTGATAGACAGAAAAATCATGGTATGCATTTTCGTGTACTAGCTAAAGCATTACGTATGTCTGGTGGAGATCATGTTCACGCGGGTACAGTAGTGGGTAAACTGGAAGGGGAACGTGAGATGACTTTGGGTTTTGTTGATTTATTACGTGATGATTTTATTGAAAAAGACCGAAGTCGCGGTATCTTTTTTACTCAAGATTGGGTCTCTATGCCAGGTGTTATACCCGTGGCTTCAGGGGGTATTCATGTTTGGCATATGCCTGCCCTGACCGAAATCTTTGGGGATGATTCCGTACTWCAGTTTGGCGGAGGAACTTTAGGACACCCTTGGGGAAATGCACCCGGTGCAGTAGCTAATCGGGTGGCTGTAGAAGCGTGTGTACAAGCTCGTAATGAAGGACGTGATCTTGCTCGTGAAGGTAATGAAATTATCCGTGAAGCTAGCAAATGGAGCCCTGAACTAGCTGCCGCTTGTGAAGTATGGAAGGAGATCAAATTCGAATTCGAACCAGTAGATACGCTGGAT
>113207501; Hemithrinax compacta plastid partial rbcL gene for ribulose bisphosphate carboxylase large subunit
AACTAAAGCAAGTGTTGGATTTAAAGCTGGTGTTAAAGATTACAAATTGACTTATTATACTCCTGACTACGAAACCAAAGATACTGATATCTTGGCAGCATTCCGAGTAACTCCTCAACCCGGAGTTCCGCCTGAGGAAGCAGGGGCAGCGGTAGCTGCCGAATCTTCTACTGGTACATGGACAACTGTGTGGACTGATGGACTTACCAGTCTTGATCGTTACAAAGGACGATGCTACCACATCGAAACCGTTGTCGGGGAGGAAAATCAATATATTGCTTATGTAGCTTATCCTTTAGACCTTTTTGAAGAAGGTTCTGTTACTAACATGTTTACTTCCATTGTGGGTAATGTATTTGGTTTCAAAGCCCTACGAGCTCTACGTCTGGAGGATCTGCGAATTCCCACTTCTTATTCCAAAACTTTCCAAGGTCCGCCTCATGGCATCCAAGTTGAAAGAGATAAGTTGAACAAGTATGGTCGTCCTCTATTGGGATGTACTATTAAACCAAAATTGGGATTATCCGCAAAGAACTACGGTAGAGCGGTTTATGAATGTCTACGCGGTGGACTTGATTTTACCAAGGATGATGAAAACGTGAACTCACAACCATTTATGCGTTGGAGAGACCGTTTCTTATTTTGTGCCGAATCAATTTATAAAGCGCAGGCCGAAACGGGTGAAATCAAAGGACATTACTTGAATGCTACTGCGGGTACATGTGAAGAAATGATCAAAAGGGCTGTATGTGCCAGAGAATTGGGAGTTCCTATCGTAATGCATGACTACTTAACTGGGGGATTCACTGCAAATACTAGCTTGGCTCATTATTGCCGCGATAACGGCCTACTTCTTCACATCCATCGCGCAATGCATGCAGTTATTGATAGACAGAAAAATCATGGTATGCATTTTCGTGTACTAGCTAAAGCATTACGTATGTCTGGTGGAGATCATATTCACGCAGGTACAGTAGTGGGTAAACTGGAAGGGGAACGTGAGATGACTTTGGGTTTTGTTGATTTATTACGTGATGATTTTATTGAAAAAGACCGAAGTCGCGGTATCTTTTTTACTCAAGATTGGGTCTCTATGCCAGGTGTTATACCCGTGGCTTCAGGGGGTATTCATGTTTGGCATATGCCTGCCCTGACCGAAATCTTTGGGGATGATTCCGTACTACAGTTTGGCGGAGGAACTTTAGGACACCCTTGGGGAAATGCACCCGGTGCAGTAGCTAATCGGGTGGCTTTAGAAGCGTGTGTACAAGCTCGTAATGAGGGACGTGATCTTGCTCGTGAAGGTAATGAAATTATCCGTGAAGCTAGCAAATGGAGCCCTGAACTAGCTGCCGCTTGTGAAGTATGGAAGGAGATCAAATTCGAATTCGAACCAGTAGATAAGCTGGAT
>113207513; Jubaea chilensis plastid partial rbcL gene for ribulose bisphosphate carboxylase large subunit
CAGAAACTAAAGCAAGTGTTGGATTTAAAGCTGGTGTTAAAGATTACAAATTGACTTATTATACTCCTGACTACGAAACCAAAGATACTGATATCTTGGCAGCATTCCGAGTAACTCCTCAACCCGGAGTTCCGCCTGAGGAAGCAGGGGCAGCGGTAGCTGCCGAATCTTCTACTGGTACATGGACAACTGTGTGGACTGATGGACTTACCAGTCTTGATCGTTACAAAGGACGATGCTACCACATCGAACCCGTTGTCGGGGAGGAAAGTCAATATATTGCTTATGTAGCCTATCCTTTAGACCTTTTTGAAGAAGGTTCTGTTACTAACATGTTTACTTCCATTGTGGGTAATGTATTTGGTTTCAAAGCCCTACGAGCTCTACGTCTGGAGGATCTGCGAATTCCCACTTCTTATTCCAAAACTTTCCAAGGCCCGCCTCATGGTATCCAAGTTGAAAGAGATAAGTTGAACAAGTATGGTCGTCCTCTATTGGGATGTACTATTAAACCAAAATTGGGATTATCCGCAAAGAACTACGGTAGAGCGGTTTATGAATGTCTACGCGGTGGACTTGATTTTACCAAGGATGATGAAAACGTGAACTCACAACCATTTATGCGTTGGAGAGACCGTTTCTGCTTTTGTGCCGAAGCGCTTTATAAAGCGCAGGCCGAAACGGGTGAAATCAAAGGACATTACTTGAATGCTACTGCGGGTACATGTGAAGAAATGATCAAAAGGGCCGTATTTGCCAGAGAATTGGGAGTTCCTATCGTAATGCATGACTACTTAACTGGGGGATTCACTGCAAATACTAGCTTGGCTCATTATTGCCGCGATAACGGCCTACTTCTTCACATCCATCGCGCAATGCATGCAGTTATTGATAGACAGAAAAATCATGGTATGCATTTTCGTGTACTAGCTAAAGCATTACGTATGTCTGGTGGAGATCATATTCACGCGGGTACAGTAGTGGGTAAACTGGAAGGGGAACGTGAGATGACTTTGGGTTTTGTTGATTTATTACGTGATGATTTTATTGAAAAAGACCGAAGTCGCGGTATCTTTTTTACTCAAGATTGGGTCTCTATGCCAGGTGTTATACCCGTGGCTTCAGGGGGTATTCATGTTTGGCATATGCCTGCCCTGACCGAAATCTTTGGGGATGATTCTGTACTACAGTTTGGCGGAGGAACTTTAGGACACCCTTGGGGAAATGCACCCGGTGCAGTAGCTAATCGGGTGGCTTTAGAAGCGTGTGTACAAGCTCGTAATGAAGGACGTGATCTTGCCCGTGAAGGTGATGAAATTATCCGTGAAGCTAGCAAATGGAGCCCTGAACTAGCTGCCGCTTGTGAAGTATGGAAGGCGATCAAATTCGAATTCAAACCAGTAGATACGCTGGAT
>261279589; Socratea exorrhiza ribulose-1,5-bisphosphate carboxylase/oxygenase large subunit (rbcL) gene, partial cds; chloroplast
AGTGTTGGATTTAAAGCTGGTGTTAAAGATTACAAATTGACTTATTATACTCCTGACTACGAAACCAAAGATACTGATATCTTGGCAGCATTCCGAGTAACTCCTCAACCCGGAGTTCCGCCTGAGGAAGCAGGGGCAGCGGTAGCTGCCGAATCTTCTACTGGTACATGGACAACTGTGTGGACTGATGGACTTACCAGTCTTGATCGTTACAAAGGACGATGCTACCACATCGAAACCGTTGTCGGGGAGGAAAATCAATATATTGCTTATGTAGCTTATCCTTTAGACCTTTTTGAAGAAGGTTCTGTTACTAACATGTTTACTTCCATTGTGGGTAATGTATTTGGTTTCAAAGCCCTACGAGCTCTACGTCTGGAGGATCTGCGAATTCCCACTTCTTATTCCAAAACTTTCCAAGGCCCGCCTCATGGCATCCAAGTTGAAAGAGATAAGTTGAACAAGTATGGTCGTCCTCTATTGGGATGCACTATTAAACCAAAATTGGGATTATCCGCAAAGAACTACGGTAGAGCGGTTTATGAATGTCTAC
>90968303; Pholidostachys pulchra plastid partial rbcL gene for ribulose bisphosphate carboxylase large subunit, specimen voucher Knudsen & Asmussen 613 (AAU)
TACAAATTGACTTATTATACTCCTGACTACGAAACCAAAGATACTGATATCTTGGCAGCATTCCGAGTAACTCCTCAACCCGGAGTTCCGCCTGAGGAAGCAGGGGCAGCGGTAGCTGCCGAATCTTCTACTGGTACATGGACAACTGTGTGGACTGATGGACTTACCAGTCTTGATCGTTACAAAGGACGATGCTACCACATCGAAACCGTTGTCGGGGAGGAAAATCAATATATTGCTTATGTAGCTTATCCTTTAGACCTTTTTGAAGAAGGTTCTGTTACTAACATGTTTACTTCCATTGTGGGTAATGTATTTGGTTTCAAAGCCCTACGAGCTCTACGTCTGGAGGATCTGCGAATTCCCACTTCTTATTCCAAAACTTTCCAAGGCCCGCCTCATGGTATCCAAGTTGAAAGAGATAAGTTGAACAAGTATGGTCGTCCTCTATTGGGATGTACTATTAAACCAAAATTGGGATTATCCGCAAAGAACTACGGTAGAGCGGTTTATGAATGTCTACGCGGTGGACTTGATTTTACCAAGGATGATGAAAACGTGAACTCACAACCATTTATGCGTTGGAGAGACCGTTTCTTATTTTGTGCCGAAGCACTTTATAAAGCGCAGGCCGAAACGGGTGAAATCAAAGGACATTACTTGAATGCTACTGCGGGTACATGTGAAGAAATGATCAAAAGGGCCGTATTTGCCAGAGAATTGGGAGCTCCTATCGTAATGCATGACTACTTAACTGGGGGATTCACTGCAAATACTAGCTTGGCTCATTATTGCCGCGATAACGGCCTACTTCTTCACATCCATCGCGCAATGCATGCAGTTATTGATAGACAGAAAAATCATGGTATGCATTTTCGTGTACTAGCTAAAGCATTACGTATGTCTGGTGGAGATCATATTCACGCGGGTACAGTAGTGGGTAAACTGGAAGGGGAACGTGAGATGACTTTGGGTTTTGTTGATTTATTACGTGATGATTTTATTGAAAAAGACCGAAGTCGCGGTATCTTTTTTACTCAAGATTGGGTCTCTATGCCAGGTGTTATACCCGTGGCTTCAGGGGGTATTCATGTTTGGCATATGCCTGCCCTGACCGAAATCTTTGGGGATGATTCCGTACTACAGTTTGGCGGAGGAACTTTAGGACACCCTTGGGGAAATGCACCCGGTGCAGTAGCTAATCGGGTGGCTTTAGAAGCGTGTGTACAAGCTCGTAATGAAGGACGTGATCTTGCTCGTGAAGGTAATGAAATTATCCGTGAAGCTAGCAAATGGAGCCCTGAAC
>113207551; Pholidocarpus macrocarpus plastid partial rbcL gene for ribulose bisphosphate carboxylase large subunit
GTTAAAGATTACAAATTGACTTATTATACTCCTGACTACGAAACCAAAGATACTGATATCTTGGCAGCATTCCGAGTAACTCCTCAACCCGGAGTTCCGCCTGAGGAAGCAGGGGCAGCGGTAGCTGCCGAATCTTCTACTGGTACATGGACAACTGTGTGGACTGATGGACTTACCAGTCTTGATCGTTACAAAGGACGATGCTATCACATCGAACCCGTTGTCGGGGAGGAAAATCAATATATTGCTTATGTAGCTTATCCTTTAGACCTTTTTGAGGAAGGTTCTGTTACTAACATGTTTACTTCCATTGTGGGTAATGTATTTGGTTTCAAAGCCCTACGAGCTCTACGTCTGGAGGATCTGCGAATTCCCCCTTCTTATTCCAAAACTTTCCAAGGCCCGCCTCATGGCATCCAAGTTGAAAGAGATAAGTTGAACAAGTATGGTCGTCCTCTATTGGGATGTACTATTAAACCAAAATTGGGATTATCCGCAAAGAACTACGGTAGAGCGGTTTATGAATGTCTACGCGGTGGACTTGATTTTACCAAGGATGATGAAAACGTGAACTCACAACCATTTATGCGTTGGAGAGACCGTTTCTTATTTTGTGCCGAAGCGCTTTATAAAGCGCAGGCCGAAACGGGTGAAATCAAAGGACATTACTTGAATGCTACTGCGGGTACATGTGAAGAAATGATCAAAAGGGCCGTATTTGCCAGAGAATTGGGAGTTCCTATCATAATGCATGACTACTTAACTGGGGGATTCACTGCAAATACTAGCTTGGCTCATTATTGCCGCGATAACGGCCTACTTCTTCACATCCATCGCGCAATGCATGCAGTTATTGATAGACAGAAAAATCATGGTATGCATTTTCGTGTACTAGCTAAAGCATTACGTATGTCTGGTGGAGATCATATTCACGGAGGTACAGTAGTGGGTAAACTGGAAGGGGAACGTGAGATGACTTTGGGTTTTGTTGATTTATTACGTGATGATTTTATTGAAAAAGACCGAAGTCGCGGTATCTTTTTTACTCAAGATTGGGTCTCTATGCCAGGTGTTATACCCGTGGCTTCAGGGGGTATTCATGTTTGGCATATGCCTGCCCTGACCGAAATCTTTGGGGATGATTCCGTACTACAGTTTGGCGGAGGAACTTTAGGACACCCTTGGGGAAATGCACCCGGTGCAGTAGCTAATCGGGTGGCTTTAGAAGCGTGTGTACAAGCTCGTAATGAGGGACGTGATCTTGCTCGTGAAGGTAATGAAATTATCCGTGAAGCTAGCAAATGGAGCCCTGAAC
>11558680; Hyophorbe lagenicaulis chloroplast partial rbcL gene for RuBisCO large subunit
CAAACAGAAACTAAAGCAAGTGTTGGATTTAAAGCTGGTGTTAAAGATTACAAATTGACTTATTATACTCCTGACTACGAAACCAAAGATACTGATATCTTGGCAGCATTCCGAGTAACTCCTCAACCCGGAGTTCCGCCTGAGGAAGCAGGGGCAGCGGTAGCTGCCGAATCTTCTACTGGTACATGGACAACTGTGTGGACTGATGGACTTACCAGTCTTGATCGTTACAAAGGACGATGCTACCACATCGAAACCGTTGTCGGGGAGGAAAATCAATATATTGCTTATGTAGCTTATCCTTTAGACCTTTTTGAAGAAGGTTCTGTTACTAACATGTTTACTTCCATTGTGGGTAATGTATTTGGTTTCAAAGCCCTACGAGCTCTACGTCTGGAGGATCTGCGAATTCCCACTTCTTATTCCAAAACTTTCCAAGGCCCGCCTCATGGTATCCAAGTTGAAAGAGATAAGTTGAACAAGTATGGTCGTCCTCTATTGGGATGTACTATTAAACCAAAATTGGGATTATCCGCAAAGAACTACGGTAGAGCGGTTTATGAATGTCTACGCGGTGGACTTGATTTTACCAAGGATGATGAAAACGTGAACTCACAACCATTTATGCGTTGGAGAGACCGTTTCTTATTTTGTGCCGAAGCAATTTATAAAGCGCAGGCCGAAACGGGTGAAATCAAAGGACATTACTTGAATGCTACTGCGGGTACATGTGAAGAAATGATCAAAAGGGCCGTATGTGCCAGAGAATTGGGAGTTCCTATCGTAATGCATGACTACTTAACTGGGGGATTCACTGCAAATACTAGCTTGGCTCATTATTGCCGCGATAACGGCCTACTTCTTCACATCCATCGCGCAATGCATGCAGTTATTGATAGACAGAAAAATCATGGTATGCATTTTCGTGTACTAGCTAAAGCATTACGTATGTCTGGTGGAGATCATATTCACGCGGGTACAGTAGTGGGTAAACTGGAAGGGGAACGTGAGATGACTTTGGGTTTTGTTGATTTATTACGTGATGATTTTATTGAAAAAGACCGAAGTCGCGGTATCTTTTTTACTCAAGATTGGGTCTCTATGCCAGGTGTTATACCCGTGGCTTCAGGGGGTATTCATGTTTGGCATATGCCTGCCCTGACCGAAATCTTTGGGGATGATTCCGTACTACAGTTTGGCGGAGGAACTTTAGGACACCCTTGGGGAAATGCACCCGGTGCAGTAGCTAATCGGGTGGCTTTAGAAGCGTGTGTACAAGCTCGTAATGAAGGACGTGATCTTGCTCGTGAAGGTAATGAAATTATCCGTGAAGCTAGCAAATGGAGCCCTGAACTAGCTGCCGCTTGTGAAGTATGGAAGGAGATCAAATTCGAATTCGATCCAGTAGATAAGCTGGAT
>11558801; Leopoldinia pulchra chloroplast partial rbcL gene for RuBisCO large subunit
AAAGCTGGTGTTAAAGATTACAAATTGACTTATTATACTCCTGACTACGAAACCAAAGATACTGATATCTTGGCAGCATTCCGAGTAACTCCTCAACCCGGAGTTCCGCCTGAGGAAGCAGGGGCAGCGGTAGCTGCCGAATCTTCTACTGGTACATGGACAACTGTGTGGACTGATGGACTTACCAGTCTTGATCGTTACAAAGGACGATGCTACCACATCGAAACCGTTGTCGGGGAGGAAAATCAATATATTGCTTATGTAGCTTATCCTTTAGACCTTTTTGAAGAAGGTTCTGTTACTAACATGTTTACTTCCATTGTGGGTAATGTATTTGGTTTCAAAGCCCTACGAGCTCTACGTCTGGAGGATCTGCGAATTCCCCCTTCTTATTCCAAAACTTTCCAAGGCCCGCCTCATGGTATCCAAGTTGAAAGAGATAAGTTGAACAAGTATGGTCGTCCTCTATTGGGATGTACTATTAAACCAAAATTGGGATTATCCGCAAAGAACTACGGTAGAGCGGTTTATGAATGTCTACGCGGTGGACTTGATTTTACCAAGGATGATGAAAACGTGAACTCACAACCATTTATGCGTTGGAGAGACCGTTTCGTATTTTGTGCCGAAGCGCTTTATAAAGCGCAGGCCGAAACGGGTGAAATCAAAGGACATTACTTGAATGCTACTGCGGGTACATGTGAAGAAATGATCAAAAGGGCCGTATTTGCCAGAGAATTGGGAGTTCCTATCGTAATGCATGACTACTTAACTGGGGGATTCACTGCAAATACTAGCTTGGCTCATTATTGCCGCGATAACGGCCTACTTCTTCACATCCATCGCGCAATGCATGCAGTTATTGATAGACAGAAAAATCATGGTATGCATTTTCGTGTACTAGCTAAAGCATTACGTATGTCTGGTGGAGATCATATTCACGCGGGTACAGTAGTGGGTAAACTGGAAGGGGAACGTGAGATGACTTTGGGTTTTGTTGATTTATTACGTGATGATTTTATTGAAAAAGATCGAAGTCGCGGTATCTTTTTTACTCAAGATTGGGTCTCTATGCCAGGTGTTATACCCGTGGCTTCAGGGGGTATTCATGTTTGGCATATGCCTGCCCTGACCGAAATCTTTGGGGATGATTCCGTACTACAGTTTGGCGGAGGAACTTTAGGACACCCTTGGGGAAATGCACCCGGTGCAGTAGCTAATCGGGTGGCTTTAGAAGCGTGTGTACAAGCTCGTAATGAAGGACGTGATCTTGCTCGTGAAGGTAATGAAATTATCCGTGAAGCTTGCAAATGGAGCCCTGAACTAGCTGCCGCTTGTGAAGTATGGAAGGAAATCAAATTCGAATTCGAACCAGTAGATAAGCTGGAT
>11558668; Borassodendron machadonis chloroplast partial rbcL gene for RuBisCO large subunit
CCACAAACAGAAACTAAAGCAAGTGTTGGATTTAAAGCTGGTGTTAAAGATTACAAATTGACTTATTATACTCCTGAGTACGAAACCAAAGATACTGATATCTTGGCAGCATTCCGAGTAACTCCTCAACCCGGAGTTCCGCCTGAGGAAGCAGGGGCAGCGGTAGCTGCCGAATCTTCTACCGGTACATGGACAACTGTGTGGACTGATGGACTTACCAGTCTTGATCGTTACAAAGGACGATGCTACCACATCGAAACCGTTGTCGGGGAGGAAAATCAATATATTGCTTATGTAGCTTATCCTTTAGACCTTTTTGAAGAAGGTTCTGTTACTAACATGTTTACTTCCATTGTAGGTAATGTATTTGGTTTCAAAGCCCTACGAGCTCTACGTCTGGAGGATCTGCGAATTCCCCCTTCTTATTCCAAAACTTTCCAAGGCCCGCCTCATGGCATCCAGGTTGAAAGAGATAAGTTGAACAAGTATGGTCGTCCTCTATTGGGATGTACTATTAAACCAAAATTGGGATTATCCGCAAAGAACTACGGTAGAGCGGTTTATGAATGTCTACGCGGTGGACTTGATTTTACCAAGGATGATGAAAACGTGAACTCACAACCATTTATGCGTTGGAGAGACCGTTTCTTATTTTGTGCCGAAGCACTTTTTAAAGCGCAGTCCGAAACGGGTGAAATCAAAGGACATTACTTGAATGCTACTGCGGGTACATGTGAAGAAATGATCAAAAGGGCCGTATTTGCCAGAGAATTGGGAGCTCCTATCGTAATGCATGACTACTTAACTGGGGGATTCACTGCAAATACTAGCTTGGCTCATTATTGCCGCGATAACGGCCTACTTCTTCACATCCATCGCGCAATGCATGCAGTTATTGATAGACAGAAAAATCATGGTATGCATTTTCGTGTACTAGCTAAAGCATTACGTATGTCTGGTGGAGATCATATTCACGGAGGTACAGTAGTGGGTAAACTGGAAGGGGAACGTGAGATGACTTTGGGTTTTGTTGATTTATTACGTGATGATTTTATTGAAAAAGACCGAAGTCGCGGTATCTTTTTTACTCAAGATTGGGTCTCTATGCCAGGTGTTATACCCGTGGCTTCAGGGGGTATTCATGTTTGGCATATGCCTGCCCTGACCGAAATCTTTGGGGATGATTCCGTACTACAGTTTGGCGGAGGAACTTTAGGACACCCTTGGGGAAATGCACCCGGTGCAGTAGCTAATCGGGTGGCTTTAGAAGCGTGTGTACAAGCTCGTAATGAGGGACGTGATCTTGCTCGTGAAGGTAATGAAATTATCCGTGAAGCTAGCAAATGGAGCCCTGAACTAGCTGCCGCTTGTGAAGTATGGAAGGAGATCAAATTCGAATTCGAACCAGTGGATAAGCTGGAT
>16755026; Desmoncus orthacanthos ribulose bisphosphate carboxylase large subunit (rbcL) gene, complete cds; chloroplast gene for chloroplast product
ATGTCACCACAAACAGAGACTAAAGCAAGTGTTGGATTTAAAGCTGGTGTTAAAGATTACAAATTGACTTATTATACTCCTGACTACGAAACCAAAGATACTGATATCTTGGCAGCATTCCGAGTAACTCCTCAACCCGGAGTTCCGCCTGAGGAAGCAGGGGCAGCGGTAGCTGCCGAATCTTCTACTGGTACATGGACAACTGTGTGGACTGATGGACTTACCAGTCTTGATCGTTACAAAGGACGATGCTACCACATCGAAACCGTTGTCGGGGAGGAAAATCAATATATTGCTTATGTAGCTTATCCTTTAGACCTTTTTGAAGAAGGTTCTGTTACTAACATGTTTACTTCCATTGTGGGTAATGTATTTGGTTTCAAAGCCCTACGAGCTCTACGTCTGGAGGATCTGCGAATTCCCACTTCTTATTCCAAAACTTTCCAAGGCCCGCCTCATGGTATCCAAGTTGAAAGAGATAAGTTGAACAAGTATGGTCGTCCTCTATTGGGATGTACTATTAAACCAAAATTGGGATTATCCGCAAAGAACTACGGTAGAGCGGTTTATGAATGTCTACGCGGTGGACTTGATTTTACCAAGGATGATGAAAACGTGAACTCACAACCATTTATGCGTTGGAGAGACCGTTTCGTATTTTGTGCCGAAGCAATTTATAAAGCGCAGGCCGAAACGGGTGAAATCAAAGGACATTACTTGAATGCTACTGCGGGTACATGTGAAGAAATGATCAAAAGGGCCGTATTTGCCAGAGAATTGGGAGCTCCTATCGTAATGCATGACTACTTAACTGGGGGATTCACTGCAAATACTAGTTTGGCTCATTATTGCCGCGATAACGGCCTACTTCTTCACATCCATCGCGCAATGCATGCAGTTATTGATAGACAGAAAAATCATGGTATGCATTTTCGTGTACTAGCTAAAGCATTACGTATGTCTGGTGGAGATCATGTTCACGCGGGTACAGTAGTGGGTAAACTGGAAGGGGAACGTGAGATGACTTTGGGTTTTGTTGATTTATTACGTGATGATTTTATTGAAAAAGACCGAAGTCGCGGTATCTTTTTTACTCAAGATTGGGTCTCTATGCCAGGTGTTATACCCGTGGCTTCAGGGGGTATTCATGTTTGGCATATGCCTGCCCTGACCGAAATCTTTGGGGATGATTCCGTACTACAGTTTGGCGGAGGAACTTTAGGACACCCTTGGGGAAATGCACCCGGTGCAGTAGCTAATCGGGTGGCTTTAGAAGCGTGTGTACAAGCTCGTAATGAAGGACGTGATCTTGCTCGTGAAGGTAATGAAATTATCCGTGAAGCTAGCAAATGGAGCCCTGAACTAGCTGCCGCTTGTGAAGTATGGAAGGAGATCAAATTCGAATTCGAACCAGTAGATAAGCTGGATAAATGAAGAGATAAAATAAGCGTGCATAATTCAGTAATTCCTGTTTGTTCTTCTAATTGATTGCAATTAA
>11559159; Nenga pumila chloroplast partial rbcL gene for RuBisCO large subunit
CCCCAAACAGAAACTAAAGCAAGTGTTGGATTTAAAGCTGGTGTTAAAGATTACAAATTGACTTATTATACTCCTGACTACGAAACCAAAGATACTGATATCTTGGCAGCATTCCGAGTAACTCCTCAACCCGGAGTTCCGCCTGAGGAAGCAGGGGCAGCGGTAGCTGCCGAATCTTCTACTGGTACATGGACAACTGTGTGGACTGATGGACTTACCAGTCTTGATCGTTACAAAGGACGATGCTACCACATCGAAACCGTTGTCGGAGAGGAAAATCAATATATTGCTTATGTAGCTTATCCTTTAGACCTTTTTGAAGAAGGTTCTGTTACTAACATGTTTACTTCCATTGTGGGTAATGTATTTGGTTTCAAAGCCCTACGAGCTCTACGTCTGGAGGATCTGCGAATTCCCACTTCTTATTCCAAAACTTTCCAAGGCCCGCCTCATGGTATCCAATCTGAAAGAGATAAGTTGAACAAGTATGGTCGTCCTCTATTGGGATGTACTATTAAACCAAAATTGGGATTATCCGCAAAGAACTACGGTAGAGCGGTTTATGAATGTCTACGCGGTGGACTTGATTTTACCAAGGATGATGAAAACGTGAACTCACAACCATTTATGCGTTGGAGAGACCGTTTCTTATTTTGTGCCGAAGCGCTTTATAAAGCGCAGGCCGAAACGGGTGAAATCAAAGGACATTACTTGAATGCTACTGCGGGTACATGTGAAGAAATGATCAAAAGGGCCGTATTTGCCAGAGAATTGGGAGTTCCTATCGTAATGCATGACTACTTAACTGGGGGATTCACTGCAAATACTAGCTTGGCTCATTATTGCCGCGATAACGGCCTACTTCTTCACATCCATCGCGCAATGCATGCAGTTATTGATAGACAGAAAAATCATGGTATGCATTTTCGTGTACTAGCTAAAGCATTACGTATGTCTGGTGGAGATCATATTCACGCGGGTACAGTAGTGGGTAAACTGGAAGGGGAACGTGAGATGACTTTGGGTTTTGTTGATTTATTACGTGATGATTTTATTGAAAAAGACCGAAGTCGCGGTATCTTTTTTACTCAAGATTGGGTCTCTATGCCAGGTGTTATACCCGTGGCTTCAGGGGGTATTCATGTTTGGCATATGCCTGCCCTGACCGAAATCTTTGGGGATGATTCCGTACTACAGTTTGGCGGAGGAACTATAGGACACCCTTGGGGAAATGCACCCGGTGCAGTAGCTAATCGGGTGGCTTTAGAAGCGTGTGTACAAGCTCGTAATGAAGGACGTGATCTTGCTCGTGAAGGTAATGAAATTATCCGTGAAGCTAGCAAATGGAGCCCTGAACTAGCTGCCGCTTGTGAAGTATGGAAGGCGATCAAATTCGAATTCGAACCAGTAGATAAGCTGGAT
>17135901; Chamaedorea seifrizii ribulose 1,5-bisphosphate carboxylase (rbcL) gene, partial cds; chloroplast gene for chloroplast product
ATGTCACCACAAACAGAGACTAAAGCAAGTGTTGGATTTAAAGCGGGTGTTAAAGATTACAAATTGACTTATTATACTCCTGACTACGAAACCAAAGATACTGATATCTTGGCAGCATTCCGAGTAACTCCTCAACCCGGAGTTCCGCCTGAGGAAGCAGGGGCAGCGGTAGCTGCCGAATCTTCTACTGGTACATGGACAACTGTGTGGACTGATGGACTTACCAGTCTTGATCGTTACAAAGGACGATGCTACCACATCGAAACCGTTGTCGGGGAGGAAAATCAATATATTGCTTATGTGGCTTATCCTTTAGACCTTTTTGAAGAAGGTTCTGTTACTAACATGTTTACTTCCATTGTGGGTAATGTATTTGGTTTCAAAGCCCTACGAGCTCTACGTCTGGAGGATCTGCGAATTCCCACTTCTTATTCCAAAACTTTCCAAGGTCCGCCTCATGGTATCCAAGTTGAAAGAGATAAGTTGAACAAGTATGGTCGTCCTCTATTGGGATGTACTATTAAACCAAAATTGGGATTATCCGCAAAGAACTACGGTAGAGCGGTTTATGAATGTCTACGCGGTGGACTTGATTTTACCAAGGATGATGAAAACGTGAACTCACAACCATTTATGCGTTGGAGAGACCGTTTCTTATTTTGTGCCGAAGCACTTTATAAAGCGCAGGCCGAAACGGGTGAAATCAAAGGACATTACTTGAATGCTACTGCGGGTACATGTGAAGAAATGATGAAAAGGGCCGTATGTGCCAGAGAATTGGGAGTTCCTATCGTAATGCATGACTACTTAACTGGGGGATTCACTGCAAATACTACCTTGGCTCATTATTGCCGCGATAACGGCCTACTTCTTCACATCCATCGCGCAATGCATGCAGTTATTGATAGACAGAAAAATCATGGTATGCATTTTCGTGTACTAGCTAAAGCATTACGTATGTCTGGTGGAGATCATATTCACGGGGGTACAGTAGTGGGTAAACTGGAAGGGGAACGTGAGATGACTTTGGGTTTTGTTGATTTATTACGTGATGATTTTATTGAAAAAGACCGAAGTCGCGGTATCTTTTTTACTCAAGATTGGGTCTCTATGCCAGGTGTTATACCCGTGGCTTCAGGGGGTATTCATGTTTGGCATATGCCTGCCCTGACCGAAATCTTTGGGGATGATTCCGTACTACAGTTTGGCGGAGGAACTTTAGGA
>13242796; Orania trispatha ribulose bisphosphate carboxylase large subunit (rbcL) gene, partial cds; chloroplast gene for chloroplast product
ATGTCACCACAAACAGAAACTAAAGCAAGTGTTGGATTTAAAGCTGGTGTTAAAGATTACAAATTGACTTATTATACTCCTGACTACGAAACCAAAGATACTGATATCTTGGCAGCATTCCGAGTAACTCCTCAACCCGGAGTTCCGCCTGAGGAAGCAGGGGCAGCGGTAGCTGCCGAATCTTCTACTGGTACATGGACAACTGTGTGGACTGATGGACTTACCAGTCTTGATCGTTACAAAGGACGATGCTACCACATCGAAACCGTTGTCGGGGAGGAAAATCAATATATTGCTTATGTAGCTTATCCTTTAGACCTTTTTGAAGAAGGTTCTGTTACTAACATGTTTACTTCCATTGTGGGTAATGTATTTGGTTTCAAAGCCCTACGAGCTCTACGTCTGGAGGATCTGCGAATTCCCACTTCTTATTCCAAAACTTTCCAAGGCCCGCCTCATGGTATCCAAGTTGAAAGAGATAAGTTGAACAAGTATGGTCGTCCTCTATTGGGATGTACTATTAAACCAAAATTGGGATTATCCGCAAAGAACTACGGTAGAGCGGTTTATGAATGTCTACGCGGTGGACTTGATTTTACCAAGGATGATGAAAACGTGAACTCACAACCATTTATGCGTTGGAGAGACCGTTTCTTATTTTGTGCCGAAGCAATTTATAAAGCGCAGGCCGAAACGGGTGAAATCAAAGGACATTACTTGAATGCTACTGCGGGTACATGTGAAGAAATGATCAAAAGGGCCGTATTTGCCAGAGAATTGGGGGTTCCTATCGTAATGCATGACTACTTAACTGGGGGATTCACTGCAAATACTAGCTTGGCTCATTATTGCCGCGATAACGGCCTACTTCTTCACATCCATCGCGCAATGCATGCAGTTATTGATAGACAGAAAAATCATGGTATGCATTTTCGTGTACTAGCTAAAGCATTACGTATGTCTGGTGGAGATCATATTCACGCGGGTACAGTAGTGGGTAAACTGGAAGGGGAACGTGAGATGACTTTGGGTTTTGTTGATTTATTACGTGATGATTTTATTGAAAAAGACCGAAGTCGCGGTATCTTTTTTACTCAAGATTGGGTCTCTATGCCAGGTGTTATACCCGTGGCTTCAGGGGGTATTCATGTTTGGCATATGCCTGCCCTGACCGAAATCTTTGGGGATGATTCCGTACTACAGTTTGGCGGAGGAACTTTAGGACACCCTTGGGGAAATGCACCCGGTGCAGTAGCTAATCGGGTGGCTTTAGAAGCGTGTGTACAAGCTCGTAATGAAGGACGTGATCTTGCTCGTGAGGGTAATGAAATTATCCGTGAAGCTAGCAAATGGAGCCCTGAACTAGCTGCCGCTTGCGAAATATGGAAGGAGA
>349590384; Caryota maxima voucher 20030927D MBC ribulose-1,5-bisphosphate carboxylase/oxygenase large subunit (rbcL) gene, partial cds; chloroplast
AAGTGCTGGATTTAAAGCTGGTGTTAAAGATTACAAATTGACTTATTATACTCCTGAATACGAAACCAAAGATACTGATATCTTGGCAGCATTCCGAGTAACTCCTCAACCCGGAGTTCCGCCTGAGGAAGCAGGGGCAGCGGTAGCTGCCGAATCTTCTACTGGTACATGGACAACTGTGTGGACTGATGGACTTACCAGTCTTGATCGTTACAAAGGACGATGCTACCACATCGAACCCGTTGTCGGAGAGGAAAATCAATATATTGCTTATGTAGCTTATCCTTTAGACCTTTTTGAAGAAGGTTCTGTTACTAACATGTTTACTTCCATTGTGGGTAATGTATTTGGTTTCAAAGCCCTACGAGCTCTACGTCTGGAGGATCTGCGAATTCCCCCTTCTTATTCCAAAACTTTCCAAGGCCCGCCTCATGGCATCCAAGTTGAAAGAGATAAGTTGAACAAGTATGGTCGTCCTCTATTGGGATGTACTATTAAACCAAAATTGGGATTATCCGCAAAGAACTACGGTAGAGCGGTTTATGAATGTYTACGCGGTGGACTTGATTTTACCAAGGATGATGAAAACGTGAACTCACAACCATTT
>113207541; Nephrosperma vanhoutteanum plastid partial rbcL gene for ribulose bisphosphate carboxylase large subunit
GAACTAAAGCAAGTGTTGGATTTAAAGCTGGTGTTAAAGATTACAAATTGACTTATTATACTCCTGACTACGAAACCAAAGATACTGATATCTTGGCAGCATTCCGAGTAACTCCTCAACCCGGAGTTCCGCCTGAGGAAGCAGGGGCAGCGGTAGCTGCCGAATCTTCTACTGGTACATGGACAACTGTGTGGACTGATGGACTTACCAGTCTTGATCGTTACAAAGGACGATGCTACCACATCGAAACCGTTGTCGGAGAGGAAAATCAATATATTGCTTATGTAGCTTATCCTTTAGACCTTTTTGAAGAAGGTTCTGTTACTAACATGTTTACTTCCATTGTGGGTAATGTATTTGGTTTCAAAGCCCTACGAGCTCTACGTCTGGAGGATCTGCGAATTCCCACTTCTTATTCCAAAACTTTCCAAGGCCCGCCTCATGGTATCCAAGTTGAAAGAGATAAGTTGAACAAGTATGGTCGTCCTCTATTGGGATGTACTATTAAACCAAAATTGGGATTATCCGCAAAGAACTACGGTAGAGCGGTTTATGAATGTCTACGCGGTGGACTTGATTTTACCAAGGATGATGAAAACGTGAACTCACAACCATTTATGCGTTGGAGAGACCGTTTCGTATTTTGTGCCGAAGCAATTTATAAAGCGCAGGCCGAAACGGGTGAAATCAAAGGACATTACTTGAATGCTACTGCGGGTACATGTGAAGAAATGATCAAAAGGGCCGTATTTGCCAGAGAATTGGGAGTTCCTATCGTAATGCATGACTACTTAACTGGGGGATTCACTGCAAATACTAGCTTGGCTCATTATTGCCGCGATAACGGCCTACTTCTTCACATCCATCGCGCAATGCATGCAGTTATTGATAGACAGAAAAATCATGGTATGCATTTTCGTGTACTAGCTAAAGCATTACGTATGTCTGGTGGAGATCATATTCACGCGGGTACAGTAGTGGGTAAACTGGAAGGGGAACGTGAGATGACTTTGGGTTTTGTTGATTTATTACGTGATGATTTTATTGAAAAAGACCGAAGTCGCGGTATCTTTTTTACTCAAGATTGGGTCTCTATGCCAGGTGTTATACCCGTGGCTTCAGGGGGTATTCATGTTTGGCATATGCCTGCCCTGACTGAAATCTTTGGGGATGATTCCGTACTACAGTTTGGCGGAGGAACTTTAGGACACCCTTGGGGAAATGCACCCGGTGCAGTAGCTAATCGGGTGGCTTTAGAAGCGTGTGTACAAGCTCGTAATGAAGGACGTGATCTTGCTCGTGAAGGTAATGAAATTATCCATGAAGCA
>11559143; Wettinia hirsuta chloroplast partial rbcL gene for RuBisCO large subunit
CAGAAACTAAAGCAAGTGTTGGATTTAAAGCTGGTGTTAAAGATTACAAATTGACTTATTATACTCCTGACTACGAAACCAAAGATACTGATATCTTGGCAGCATTCCGAGTAACTCCTCAACCCGGAGTTCCGCCTGAGGAAGCAGGGGCAGCAGTAGCTGCCGAATCTTCTACTGGTACATGGACAACTGTGTGGACTGATGGACTTACCAGTCTTGATCGTTACAAAGGACGATGCTACCACATCGAAACCGTTGTCGGGGAGGAAAATCAATATATTGCTTATGTAGCTTATCCTTTAGACCTTTTTGAAGAAGGTTCTGTTACTAACATGTTTACTTCCATTGTGGGTAATGTATTTGGTTTCAAAGCCCTACGAGCTCTACGTCTGGAGGATCTGCGAATTCCCACTTCTTATTCCAAAACTTTCCAAGGCCCGCCTCATGGCATCCAAGTTGAAAGAGATAAGTTGAACAAGTATGGTCGTCCTCTATTGGGATGTACTATTAAACCAAAATTGGGATTATCCGCAAAGAACTACGGTAGAGCGGTTTATGAATGTCTACGCGGTGGACTTGATTTTACCAAGGATGATGAAAACGTGAACTCACAACCATTTATGCGTTGGAGAGACCGTTTCTTATTTTGTGCCGAAGCACTTTATAAAGCGCAGGCCGAAACGGGTGAAATCAAAGGACATTACTTGAATGCTATTGGGGGTACATGTGAAGAAATGATCAAAAGGGCCGTATTTGCCAGAGAATTGGGAGTTCCTATCGTAATGCATGACTACTTAACTGGGGGATTCACTGCAAATACTAGCTTGGCTCATTATTGCCGCGATAACGGCCTACTTCTTCACATCCATCGCGCAATGCATGCAGTTATTGATAGACAGAAAAATCATGGTATGCATTTTCGTGTACTAGCTAAAGCATTACGTATGTCTGGTGGAGATCATATTCACGCGGGTACAGTAGTGGGTAAACTGGAAGGGGAACGTGAGATGACTTTGGGTTTTGTTGATTTATTACGTGATGATTTTATTGAAAAAGACCGAAGTCGCGGTATCTTTTTTACTCAAGATTGGGTCTCTATGCCAGGTGTTATCCCCGTGGCTTCAGGGGGTATTCATGTTTGGCATATGCCTGCCCTGACCGAAATCTTTGGGGATGATTCCGTACTACAGTTTGGCGGAGGAACTTTAGGACACCCTTGGGGAAATGCACCCGGTGCAGTAGCTAATCGGGTGGCTTTAGAAGCGTGTGTACAAGCTCGTAATGAAGGACGTGATCTTGCTCGTGAAGGTAATGAAATTATCCGTGAAGCTAGCAAATGGAGTCCTGAACTAGCTGCCGCTTGTGAAGTATGGAAGGCGATCAAATTCGAATTCCAACCAGTGGATACGCTGGAT
>113207549; Phoenicophorium borsigianum plastid partial rbcL gene for ribulose bisphosphate carboxylase large subunit
CAGAAACTAAAGCAAGTGTTGGATTTAAAGCTGGTGTTAAAGATTACAAATTGACTTATTATACTCCTGACTACGAAACCAAAGATACTGATATCTTGGCAGCATTCCGAGTAACTCCTCAACCCGGAGTTCCGCCTGAGGAAGCAGGGGCAGCGGTAGCTGCCGAATCTTCTACTGGTACATGGACAACTGTGTGGACTGATGGACTTACCAGTCTTGATCGTTACAAAGGACGATGCTACCACATCGAAACCGTTGTCGGAGAGGAAAATCAATATATTGCTTATGTAGCTTATCCTTTAGACCTTTTTGAAGAAGGTTCTGTTACTAACATGTTTACTTCCATTGTGGGTAATGTATTTGGTTTCAAAGCCCTACGAGCTCTACGTCTGGAGGATCTGCGAATTCCCACTTCTTATTCCAAAACTTTCCAAGGCCCGCCTCATGGTATCCAAGTTGAAAGAGATAAGTTGAACAAGTATGGTCGTCCTCTATTGGGATGTACTATTAAACCAAAATTGGGATTATCCGCAAAGAACTACGGTAGAGCGGTTTATGAATGTCTACGCGGTGGACTTGATTTTACCAAGGATGATGAAAACGTGAACTCACAACCATTTATGCGTTGGAGAGACCGTTTCTTATTTTGTGCCGAAGCACTTTTTAAAGCGCAGGCCGAAACGGGTGAAATCAAAGGACATTACTTGAATGCTACTGCGGGTACATGTGAAGAAATGATCAAAAGGGCCGTATTTGCCAGAGAATTGGGAGTTCCTATCGTAATGCATGACTACTTAACTGGGGGATTCACTGCAAATACTAGCTTGGCTCATTATTGCCGCGATAACGGCCTACTTCTTCACATCCATCGCGCAATGCATGCAGTTATTGATAGACAGAAAAATCATGGTATGCATTTTCGTGTACTAGCTAAAGCATTACGTATGTCTGGTGGAGATCATATTCACGCGGGTACAGTAGTGGGTAAACTGGAAGGGGAACGTGAGATGACTTTGGGTTTTGTTGATTTATTACGTGATGATTTTATTGAAAAAGACCGAAGTCGCGGTATCTTTTTTACTCAAGATTGGGTCTCTATGCCAGGTGTTATACCCGTGGCTTCAGGGGGTATTCATGTTTGGCATATGCCTGCCCTGACCGAAATCTTTGGGGATGATTCCGTACTACAGTTTGGCGGAGGAACTTTAGGACACCCTTGGGGAAATGCACCCGGTGCAGTAGCTAATCGGGTGGCTTTAGAAGCGTGTGTACAAGCTCGTAATGAAGGACGTGATCTTGCTCGTGAAGGTAATGAAATTATCCGTGAAGCTAGCAAATGGAGCCCTGAACTAGCTGCCGCTTGTGAAGTATGGAAGGAGATCAAATTCGAATTCGAACCAGTAGATAAGCTGGAT
>113207547; Pelagodoxa henryana plastid partial rbcL gene for ribulose bisphosphate carboxylase large subunit
CAAACAGAAACTAAAGCAAGTGTTGGATTTAAAGCTGGTGTTAAAGATTACAAATTGACTTATTATACTCCTGACTACGAAACCAAAGATACTGATATCTTGGCAGCATTCCGAGTAACTCCTCAACCCGGAGTTCCGCCTGAGGAAGCAGGGGCAGCGGTAGCTGCCGAATCTTCTACTGGTACATGGACAACTGTGTGGACTGATGGACTTACCAGTCTTGATCGTTACAAAGGACGATGCTACCACATCGAAAGCGTTGTCGGGGAGGAAAATCAATATATTGCTTATGTAGCTTATCCTTTAGACCTTTTTGAAGAAGGTTCTGTTACTAACATGTTTACTTCCATTGTGGGTAATGTATTTGGTTTCAAAGCCCTACGAGCTCTACGTCTGGAGGATCTGCGAATTCCCACTTCTTATTCCAAAACTTTCCAAGGCCCGCCTCATGGTATCCAAGTTGAAAGAGATAAGTTGAACAAGTATGGTCGTCCTCTATTGGGATGTACTATTAAACCAAAATTGGGATTATCCGCAAAGAACTACGGTAGGGCGGTTTATGAATGTCTACGCGGTGGACTTGATTTTACCAAGGATGATGAAAACGTGAACTCACAACCATTTATGCGTTGGAGAGACCGTTTCTTATTTTGTGCCGAAGCAATTTATAAAGCGCAGGCCGAAACGGGTGAAATCAAAGGACATTACTTGAATGCTACTGCGGGTACATCTGAAGAAATGATGAAAAGGGCCGTATCTGCCAGAGAATTGGGAGTTCCTATCGTAATGCATGACTACTTAACTGGGGGATTCACTGCAAATACTAGCTTGGCTCGTTATTGCCGCGATAACGGCCTACTTCTTCACATCCATCGCGCAATGCATGCAGTTATTGATAGACAGAAAAATCATGGTATGCATTTTCGTGTACTAGCTAAAGCATTACGTATGTCTGGTGGAGATCATATTCACGCGGGTACAGTAGTGGGTAAACTGGAAGGGGAACGTGAGATGACTTTGGGTTTTGTTGATTTATTACGTGATGATTTTATTGAAAAAGACCGAAGCCGCGGTATCTTTTTTACTCAAGATTGGGTCTCTATGCCAGGTGTTATACCCGTGGCTTCAGGGGGTATTCATGTTTGGCATATGCCTGCCCTGACCGAAATCTTTGGGGATGATTCCGTACTACAGTTTGGCGGAGGAACTTTAGGACACCCTTGGGGAAATGCACCGGGTGCAGTAGCTAATCGGGTGGCTTTAGAAGCGTGTGTACAAGCTCGTAATGAAGGACGTGATCTTGCTCGTGAAGGTAATGAAATTATCCGTGAAGCTAGCAAATGGAGCCCTGAACTAGCTGCCGCTTGT
>313758182; Roystonea borinquena ribulose-1,5-bisphosphate/carboxylase large subunit (rbcL) gene, partial cds; chloroplast
AAGTGTTGGATTTAAAGCTGGTGTTAAAGATTACAAATTGACTTATTATACTCCTGACTACGAAACCAAAGATACTGATATCTTGGCAGCATTCCGAGTAACTCCTCAACCCGGAGTTCCGCCTGAGGAAGCAGGGGCAGCGGTAGCTGCCGAATCTTCTACTGGTACATGGACAACTGTGTGGACTGATGGACTTACCAGTCTTGATCGTTACAAAGGACGATGCTACCACATCGAAAGCGTTGTCGGGGAGGAAAATCAATATATTGCTTATGTAGCTTATCCTTTAGACCTTTTTGAAGAAGGTTCTGTTACTAACATGTTTACTTCCATTGTGGGTAATGTATTTGGTTTCAAAGCCCTACGAGCTCTACGTCTGGAGGATCTGCGAATTCCCACTTCTTATTCCAAAACTTTCCAAGGCCCGCCTCATGGTATCCAAGTTGAAAGAGATAAGTTGAACAAGTATGGTCGTCCTCTATTGGGATGTACTATTAAACCAAAATTGGGATTATCCGCAAAGAACTACGGTAGAGCGGTTTATGAATG
>13242838; Dictyosperma album ribulose bisphosphate carboxylase large subunit (rbcL) gene, complete cds; chloroplast gene for chloroplast product
ATGTCACCACAAACAGAGACTAAAGCAAGTGCTGGATTTAAAGCTGGTGTTAAAGATTACAAATTGACTTATTATACTCCTGACTACGAAACCAAGGATACTGATATCTTGGCAGCATTCCGAGTAACTCCTCAACCCGGAGTTCCGCCTGAGGAAGCAGGGGCAGCGGTAGCTGCCGAATCTTCTACTGGTACATGGACAACTGTGTGGACTGATGGACTTACCAGTCTTGATCGTTACAAAGGACGATGCTACCACATCGAAACCGTTGTCGGAGAGGAAAATCAATATATTGCTTATGTAGCTTATCCTTTAGACCTTTTTGAAGAAGGTTCTGTTACTAACATGTTTACTTCCATTGTGGGTAATGTATTTGGTTTCAAAGCCCTACGAGCTCTACGTCTGGAGGATCTGCGAATTCCCACTTCTTATTCCAAAACTTTCCAAGGCCCGCCTCATGGTATCCAAGTTGAAAGAGATAAGTTGAACAAGTATGGTCGTCCTCTATTGGGATGTACTATTAAACCAAAATTGGGATTATCCGCAAAGAACTACGGTAGAGCGGTTTATGAATGTCTACGCGGTGGACTTGATTTTACCAAGGATGATGAAAACGTGAACTCACAACCATTTATGCGTTGGAGAGACCGTTTCGTATTTTGTGCCGAAGCAATTTATAAAGCGCAGGCCGAAACGGGTGAAATCAAAGGACATTACTTTAATGCTACTGCGGGTACATGTGAAGAAATGATGAAAAGGGCCATATTTGCCAGAGAATTGGGAGTTCCTATCGTAATGCATGACTACTTAACTGGGGGATTCACTGCAAATACTAGCTTGGCTCATTATTGCCGCGATAACGGCCTACTTTTTCACATCCATCGCGCAATGCATGCAGTTATTGATAGACAGAAAAATCATGGTATGCATTTTCGTGTACTAGCTAAAGCATTACGTATGTCTGGTGGAGATCATATTCACGCGGGTACAGTAGTGGGTAAACTGGAAGGGGAACGTGAGATGACTTTGGGTTTTGTTGATTTATTACGTGATGATTTTATTGAAAAAGACCGAAGTCGCGGTATCTTTTTTACTCAAGATTGGGTCTCTATGCCAGGTGTTATACCCGTGGCTTCAGGGGGTATTCATGTTTGGCATATGCCTGCCCTGACCGAAATCTTTGGGGATGATTCCGTACTACAGTTTGGCGGAGGAACTTTAGGACACCCTTGGGGAAATGCACCCGGTGCAGTAGCTAATCGGGTGGCTTTAGAAGCGTGTGTACAAGCTCGTAATGAAGGACGTGATCTTGCTCGTGAAGGTAATGAAATTATCCGTGAAGCTAGCAAATGGAGCCCTGAACTAGCTGCCGCTTGTGAAGTATGGAAGGCGATCAAATTCGAATTCGAACCCGTAGATAAGCTGGATAAATGAAGAGATAAAATAAGCGTGCATAATTCAGTAATTCCTGTTTGTTCTTCTAATTGATTGCAATTA
>11558813; Masoala madagascariensis chloroplast partial rbcL gene for RuBisCO large subunit
CCACAAACAGAANCTAAAGCAAGTGTTGGATTTAAAGCTGGTGTTAAAGATTACAAATTGACTTATTATACTCCTGACTACGAAACCAAAGATACTGATATCTTGGCAGCATTCCGAGTAACTCCTCAACCCGGAGTTCCGCCTGAGGAAGCAGGGGCAGCGGTAGCTGCCGAATCTTCTACTGGTACATGGACAACTGTGTGGACTGATGGACTTACCAGTCTTGATCGTTACAAAGGACGATGCTACCACATCGAAACCGTTGTCGGAGAGGAAAATCAATATATTGCTTATGTAGCTTATCCTTTAGACCTTTTTGAAGAAGGTTCTGTTACTAACATGTTTACTTCCATTGTGGGTAATGTATTTGGTTTCAAAGCCCTACGAGCTCTACGTCTGGAGGATCTGCGAATTCCCACTTCTTATTCCAAAACTTTCCAAGGCCCGCCTCATGGTATCCAAGTTGAAAGAGATAAGTTGAACAAGTATGGTCGTCCTCTATTGGGATGTACTATTAAACCAAAATTGGGATTATCTGCAAAGAACTACGGTAGAGCGGTTTATGAATGTCTACGCGGTGGACTTGATTTTACCAAGGATGATGAAAACGTGAACTCACAACCATTTATGCGTTGGAGAGACCGTTTCTTATTTTGTGCCGAAGCGCTTTATAAAGCGCAGGCCGAAACGGGTGAAATCAAAGGACATTACTTGAATGCTACTGCGGGTACATGTGAAGAAATGATCAAAAGGGCCGTATTTGCCAGAGAATTGGGAGCTCCTATCGTAATGCATGACTACTTAACTGGGGGATTCACTGCAAATACTAGCTTGGCTCATTATTGCCGCGATAACGGCCTACTTCTTCACATCCATCGCGCAATGCATGCAGTTATTGATAGACAGAAAAATCATGGTATGCATTTTCGTGTACTAGCTAAAGCATTACGTATGTCTGGTGGAGATCATATTCACGCGGGTACAGTAGTGGGTAAACTGGAAGGGGAACGTGAGATGACTTTGGGTTTTGTTGATTTATTACGTGATGATTTTATTGAAAAAGACCGAAGTCGCGGTATCTTTTTTACTCAAGATTGGGTCTCTATGCCAGGTGTTATACCCGTGGCTTCAGGGGGTATTCATGTTTGGCATATGCCTGCCCTGACCGAAATCTTTGGGGATGATTCCGTACTACAGTTTGGCGGAGGAACTTTAGGACACCCTTGGGGAAATGCACCCGGTGCAGTAGCTAATCGGGTGGCTTTAGAAGCGTGTGTACAAGCTCGTAATGAAGGACGTGATCTTGCTCGTGAAGGTAATGAAATTATCCGTGAAGCTAGCAAATGGAGCCCTGAACTAGCTGCCGCTTGTGAAGTATGGAAGCAGATCAAATTCGAATTCGAACCAGTAGATAAGCTGGAT
>113207565; Pogonotium ursinum plastid partial rbcL gene for ribulose bisphosphate carboxylase large subunit
TGTTAGAGATTACAAATTGACTTATTATACTCCTGACTACGAAACCAAAGATACTGATATCTTGGCAGCATTCCGAGTAACTCCTCAACCCGGAGTTCCGCCTGAGGAAGCAGGGGCAGCAGTAGCTGCCGAATCTTCTACTGGTACATGGACAACTGTGTGGACTGATGGACTTACCAGTCTTGATCGTTACAAAGGACGATGCTACCACATCGAAACCGTTATCGGGGAGGAAAATCAATATATTGCTTATGTAGCTTATCCTTTAGACCTTTTTGAAGAAGGTTCTGTTACTAACATGTTTACTTCCATTGTGGGTAATGTATTTGGTTTCAAAGCCCTAAGAGCTCTACGTCTGGAGGATCTGCGAATTCCCACTTCTTATTCCAAAACTTTCCAAGGTCCGCCTCATGGCATCCAAGTTGAAAGAGATAAGTTGAACAAGTATGGTCGTCCTCTATTGGGATGTACTATTAAGCCAAAATTGGGATTATCCGCAAAGAACTACGGTAGAGCGGTTTATGAATGTCTACGCGGTGGACTTGATTTTACCAAGGATGATGAAAACGTGAACTCACAACCATTTATGCGTTGGAGAGACCGTTTCTTATTTTGTACCGAAGCACTTTATAAAGCGCAGGCCGAAACGGGTGAAATCAAAGGACATTACTTGAATGCTACTGCGGGTACATGTGAAGAAATGATGAAAAGGGCCATATTTGCCAGAGAATTGGGAGTTCCTATCGTAATGCATGACTACTTAACTGGGGGATTCACTGCAAATACTAGCTTGGCTCATTATTGCCGCGATAACGGCCTACTTCTTCACATCCATCGCGCAATGCATGCAGTTATTGATAGACAGAAAAATCATGGTATGCATTTTCGTGTACTAGCTAAAGCATTACGTATGTCTGGTGGAGATCATATTCACGGAGGTACAGTAGTGGGTAAACTGGAAGGGGAACGTGAGATGACTTTGGGTTTTGTTGATTTATTACGTGATGATTTTATTGAAAAAGACCGAAGTCGCGGTATCTTTTTTACTCAAGATTGGGTCTCTATGCCAGGTGTTATCCCCGTGGCTTCAGGGGGTATTCATGTTTGGCATATGCCTGCCCTGACCGAAATCTTTGGGGATGATTCCGTACTACAGTTTGGCGGAGGAACTTTAGGACACCCTTGGGGAAATGCACCCGGTGCAGTAGCTAATCGGGTGGCTTTAGAAGCGTGTGTACAAGCTCGTAATGAGGGACGTGATCTTGCTCGTGAAGGTAATGAAATTATCCGTGAAGCTAGCAAATGGAGTCCTGA
>113207527; Loxococcus rupicola plastid partial rbcL gene for ribulose bisphosphate carboxylase large subunit
CAGAAACTAAAGCAAGTGTTGGATTTAAAGCTGGTGTTAAAGATTACAAATTGACTTATTATACTCCTGACTACGAAACCAAAGATACTGATATCTTGGCAGCATTCCGAGTAACTCCTCAACCCGGAGTTCCGCCTGAGGAAGCAGGGGCAGCGGTAGCTGCCGAATCTTCTACTGGTACATGGACAACTGTGTGGACTGATGGACTTACCAGTCTTGATCGTTACAAAGGACGATGCTACCACATCGAACCCGTTGCCGGAGAGGAAAATCAATATATTGCTTATGTAGCTTATCCTTTAGACCTTTTTGAAGAAGGTTCTGTTACTAACATGTTTACTTCCATTGTGGGTAATGTATTTGGTTTCAAAGCCCTACGAGCTCTACGTCTGGAGGATCTGCGAATTCCCACTTCTTATTCCAAAACTTTCCAAGGCCCGCCTCATGGTATCCAAGTTGAAAGAGATAAGTTGAACAAGTATGGTCGTCCTCTATTGGGATGTACTATTAAACCAAAATTGGGATTATCCGCAAAGAACTACGGTAGAGCGGTTTATGAATGTCTACGCGGTGGACTTGATTTTACCAAGGATGATGAAAACGTGAACTCACAACCATTTATGCGTTGGAGAGACCGTTTCGTATTTTGTGCCGAAGCAATTTATAAAGCGCAGGCCGAAACGGGTGAAATCAAAGGACATTACTTTAATGCTACTGCGGGTACATGTGAAGAAATGATCAAAAGGGCCGTATTTGCCAGAGAATTGGGAGTTCCTATCGTAATGCATGACTACTTAACTGGGGGATTCACTGCAAATACTAGCTTGGCTCATTATTGCCGCGATAACGGCCTACTTCTTCACATCCATCGCGCAATGCATGCAGTTATTGATAGACAGAAAAATCATGGTATGCATTTTCGTGTACTAGCTAAAGCATTACGTATGTCTGGTGGAGATCATATTCACGCGGGTACAGTAGTGGGTAAACTGGAAGGGGAACGTGAGATGACTTTGGGTTTTGTTGATTTATTACGTGATGATTTTATTGAAAAAGACCGAAGTCGCGGTATCTTTTTTACTCAAGATTGGGTCTCTATGCCAGGTGTTATACCCGTGGCTTCAGGGGGTATTCATGTTTGGCATATGCCTGCCCTGACCGAAATCTTTGGGGATGATTCCGTACTACAGTTTGGCGGAGGAACTTTAGGACACCCTTGGGGAAATGCACCCGGTGCAGTAGCTAATCGGGTGGCTTTAGAAGCGTGTGTACAAGCTCGTAATGAAGGACGTGATCTTGCTCGTGAAGGTAATGAAATTATCCGTGAAGCTAGCAAATGGAGCCCTGAACTAGCTGCCGCTTGTGAAGTATGGAAGGAGATCAAATTCGAATTCGAACCAGTAGATAAGCTGGAT
>11558542; Ammandra decasperma chloroplast partial rbcL gene for RuBisCO large subunit
TCACCACAAACAGAAACTAAAGCAAGTGTTGGATTTAAAGCTGGTGTTAAAGATTACAAATTGACTTATTATACTCCTGACTACGAAACCAAAGATACTGATATCTTGGCAGCATTCCGAGTAACTCCTCAACCCGGAGTTCCGCCTGAGGAAGCAGGGGCAGCGGTAGCTGCCGAATCCTCTACTGGTACATGGACAACTGTGTGGACTGATGGACTTACCAGTCTTGATCGTTACAAAGGACGATGCTACCACATCGAAACCGTTGTCGGGGAGGAAAATCAATATATTGCTTATGTAGCTTATCCTTTAGACCTTTTTGAAGAAGGTTCTGTTACTAACATGTTTACTTCCATTGTGGGTAATGTATTTGGTTTCAAAGCCCTACGAGCTCTACGTCTGGAGGATCTGCGAATTCCCCCTTCTTATTCCAAAACTTTCCAAGGCCCGCCTCATGGCATCCAAGTTGAAAGAGATAAGTTGAACAAGTATGGTCGTCCTCTATTGGGATGTACTATTAAACCAAAATTGGGATTATCCGCAAAGAACTACGGTAGAGCGGTTTATGAATGTTTACGCGGTGGACTTGATTTTACCAAGGATGATGAAAACGTGAACTCACAACCATTTATGCGTTGGAGAGACCGTTTCTTATTTTGTGCCGAAGCAATTTATAAAGCGCAGGCCGAAACGGGTGAAATCAAAGGACATTACTTGAATGCTACTGCGGGTACATGTGAAGAAATGATCAAAAGGGCCGTATTTGCCAGAGAATTGGGAGCTCCTATCGTAATGCATGACTACTTAACTGGGGGATTCACTGCAAATACTAGCTTGGCTCATTATTGCCGCGATAACGGCCTACTTCTTCACATCCATCGCGCAATGCATGCAGTTATTGATAGACAGAAAAATCATGGTATGCATTTTCGTGTACTAGCTAAAGCATTACGTATGTCTGGTGGAGATCATATTCACGCGGGTACAGTAGTGGGTAAACTGGAAGGGGAACGTGAGATGACTTTGGGTTTTGTTGATTTATTACGTGATGATTTTATTGAAAAAGACCGAAGTCGCGGTATCTTTTTTACTCAAGATTGGGTCTCTATGCCAGGTGTTATACCCGTGGCTTCAGGGGGTATTCATGTTTGGCATATGCCTGCCCTGACCGAAATCTTTGGGGATGATTCCGTACTACAGTTTGGCGGAGGAACTTTAGGACACCCTTGGGGAAATGCACCCGGTGCAGTAGCTAATCGGGTGGCTTTAGAAGCGTGTGTACAAGCTCGTAATGAAGGACGTGATCTTGCTCGTGAAGGTAATGAAATTATCCGTGAAGCTAGCAAATGGAGCCCTGAACTAGCTGCCGCTTGTGAAGTATGGAAGGAGATCAAATTCGAATTCGAACCAGTAGATAAGCTGGAT
>90968311; Actinokentia divaricata plastid partial rbcL gene for ribulose bisphosphate carboxylase large subunit, specimen voucher Pintaud 351 (K)
TACAAATTGACTTATTATACTCCTGACTACGAAACCAAAGATACTGATATCTTGGCAGCATTCCGAGTAACTCCTCAACCCGGAGTTCCGCCTGAGGAAGCAGGGGCAGCGGTAGCTGCCGAATCTTCTACTGGTACATGGACAACTGTGTGGACTGATGGACTTACCAGTCTTGATCGTTACAAAGGACGATGCTACCACATCGAAACCGTTGTCGGAGAGGAAAATCAATATATTGCTTATGTAGCTTATCCTTTAGACCTTTTTGAAGAAGGTTCTGTTACTAACATGTTTACTTCCATTGTGGGTAATGTATTTGGTTTCAAAGCCCTACGAGCTCTACGTCTGGAGGATCTGCGAATTCCCACTTCTTATTCCAAAACTTTCCAAGGCCCGCCTCATGGTATCCAAGTTGAAAGAGATAAGTTGAACAAGTATGGTCGTCCTCTATTGGGATGTACTATTAAACCAAAATTGGGATTATCCGCAAAGAACTACGGTAGAGCGGTTTATGAATGTCTACGCGGTGGACTTGATTTTACCAAGGATGATGAAAACGTGAACTCACAACCATTTATGCGTTGGAGAGACCGTTTCTTATTTTGTGCCGAAGCACTTTATAAAGCGCAGGCCGAAACGGGTGAAATCAAAGGACATTACTTGAATGCTACTGCGGGTACATGTGAAGAAATGATCAAAAGGGCCGTATTTGCCAGAGAATTGGGAGTTCCTATCGTAATGCATGACTACTTAACTGGGGGATTCACTGCAAATACTAGCTTGGCTCATTATTGCCGCGATAACGGCCTACTTCTTCACATCCATCGCGCAATGCATGCAGTTATTGATAGACAGAAAAATCATGGTATGCATTTTCGTGTACTAGCTAAAGCATTACGTATGTCTGGTGGAGATCATATTCACGCGGGTACAGTAGTGGGTAAACTGGAAGGGGAACGTGAGATGACTTTGGGTTTTGTTGATTTATTACGTGATGATTTTATTGAAAAAGACCGAAGTCGCGGTATCTTTTTTACTCAAGATTGGGTCTCTATGCCAGGTGTTATACCCGTGGCTTCAGGGGGTATTCATGTTTGGCATATGCCTGCCCTGACCGAAATCTTTGGGGATGATTCCGTACTACAGTTTGGCGGAGGAACTTTAGGACACCCTTGGGGAAATGCACCCGGTGCAGTAGCTAATCGGGTGGCTTTAGAAGCGTGTGTACAAGCTCGTAATGAAGGACGTGATCTTGCTCGTGAAGGTAATGAAATTATCCGTGAAGCTAGCAAATGGAGCCCTGAAC
>11559127; Satranala decussilvae chloroplast partial rbcL gene for RuBisCO large subunit
CCACAAACAGAAACTAAAGCAAGTGTTGGATTTAAAGCTGGTGTTAAAGATTACAAATTGACTTATTATACTCCTGAGTACGAAACCAAAGATACTGATATCTTGGCAGCATTCCGAGTAACTCCTCAACCCGGAGTTCCGCCTGAGGAAGCAGGGGCAGCGGTAGCTGCCGAATCTTCTACTGGTACATGGACAACTGTGTGGACTGATGGACTTACCAGTCTTGATCGTTACAAAGGACGATGCTACCACATCGAAACCGTTGTCGGGGAGGAAAATCAATATATTGCTTATGTAGCTTATCCTTTAGACCTTTTTGAAGAAGGTTCTGTTACTAACATGTTTACTTCCATTGTGGGTAATGTATTTGGTTTCAAAGCCCTACGAGCTCTACGTCTGGAGGATCTGCGAATTCCCCCTTCTTATTCCAAAACTTTCCAAGGCCCGCCTCATGGCATCCAAGTTGAAAGAGATAAGTTGAACAAGTATGGTCGTCCTCTATTGGGATGTACTATTAAACCAAAATTGGGATTATCCGCAAAGAACTACGGTAGAGCGGTTTATGAATGTCTACGCGGTGGACTTGATTTTACCAAGGATGATGAAAACGTGAACTCACAACCATTTATGCGTTGGAGAGACCGTTTCTTATTTTGTACCGAAGCAATTTATAAAGCGCAGTCCGAAACGGGTGAAATCAAAGGACATTACTTGAATGCTACTGCGGGTACATGTGAAGAAATGATGAAAAGGGCCGTATTTGCCAGAGAATTGGGAGTTCCTATCGTAATGCACGACTACTTAACTGGGGGATTCACTGCAAATACTAGCTTGGCTCATTATTGCCGCGATAACGGCCTACTTCTTCACATCCATCGCGCAATGCATGCAGTTATTGATAGACAGAAAAATCATGGTATGCATTTTCGTGTACTAGCTAAAGCATTACGTATGTCTGGTGGAGATCATATTCACGGAGGTACGGTAGTGGGTAAACTGGAAGGGGAACGTGAGATGACTTTGGGTTTTGTTGATTTATTACGTGATGATTTTATTGAAAAAGACCGAAGTCGCGGTATCTTTTTTACTCAAGATTGGGTCTCTATGCCAGGTGTTATACCCGTGGCTTCAGGGGGTATTCATGTTTGGCATATGCCTGCCCTGACCGAAATCTTTGGGGATGATTCCGTACTACAGTTTGGCGGAGGAACTTTAGGACACCCTTGGGGAAATGCACCCGGTGCAGTAGCTAATCGGGTGGCTTTAGAAGCGTGTGTACAAGCTCGTAATGAGGGACGTGATCTTGCTCGTGAAGGTAATGAAATTATCCGTGAAGCTAGCAAATGGAGCCCTGAACTAGCTGCCGCTTGTGAAGTATGGAAGGAGATCAAATTCGAATTCGAACCAGTGGATAAGCTGGAT
>113207543; Normanbya normanbyi plastid partial rbcL gene for ribulose bisphosphate carboxylase large subunit
CAGAAACTAAAGCAAGTGTTGGATTTAAAGCTGGTGTTAAAGATTACAAATTGACTTATTATACTCCTGACTACGAAACCAAAGATACTGATATCTTGGCAGCATTCCGAGTAACTCCTCAACCCGGAGTTCCGCCTGAGGAAGCAGGGGCAGCGGTAGCTGCCGAATCTTCTACTGGTACATGGACAACTGTGTGGACTGATGGACTTACCAGTCTTGATCGTTACAAAGGACGATGCTACCACATCGAAACCGTTGTCGGAGAGGAAAATCAATATATTGCTTATGTAGCTTATCCTTTAGACCTTTTTGAAGAAGGTTCTGTTACTAACATGTTTACTTCCATTGTGGGTAATGTATTTGGTTTCAAAGCCCTACGAGCTCTACGTCTGGAGGATCTGCGAATTCCCACTTCTTATTCCAAAACTTTCCAAGGCCCGCCTCATGGTATCCAAGTTGAAAGAGATAAGTTGAACAAGTATGGTCGTCCTCTATTGGGATGTACTATTAAACCAAAATTGGGATTATCCGCAAAGAACTACGGTAGAGCGGTTTATGAATGTCTACGCGGTGGACTTGATTTTACCAAGGATGATGAAAACGTGAACTCACAACCATTTATGCGTTGGAGAGACCGTTTCTTATTTTGTGCCGAAGCGCTTTATAAAGCGCAGTCCGAAACGGGTGAAATCAAAGGACATTACTTGAATGCTACTGCGGGTACATGTGAAGAAATGATGAAAAGGGCCGTATTTGCCAGAGAATTGGGAGTTCCTATCATAATGCATGACTACTTAACTGGGGGATTCACTGCAAATACTAGCTTGGCTCATTATTGCCGCGATAACGGCCTACTTCTTCACATCCATCGCGCAATGCATGCAGTTATTGATAGACAGAAAAATCATGGTATGCATTTTCGTGTACTAGCTAAAGCATTACGTATGTCTGGTGGAGATCATGTTCACGCGGGTACAGTAGTGGGTAAACTGGAAGGGGAACGTGAGATGACTTTGGGTTTTGTTGATTTATTACGTGATGATTTTATTGAAAAAGACCGAAGTCGCGGTATCTTTTTTACTCAAGATTGGGTCTCTATGCCAGGTGTTATACCCGTGGCTTCAGGGGGTATTCATGTTTGGCATATGCCTGCCCTGACCGAAATCTTTGGGGATGATTCCGTACTACAGTTTGGCGGAGGAACTTTAGGACACCCTTGGGGAAATGCACCCGGTGCAGTAGCTAATCGGGTGTCTTTAGAAGCGTGTGTACAAGCTCGTAATGAAGGACGTGATCTTGCTCGTGAAGGTAATGAAATTATCCGTGAAGCTAGCAAATGGAGCCCTGAACTAGCTGCCGCTTGTGAAGTATGGAAGGCGATCAAATTCGAATTCGAACCAGTAGATAAGCTTGAT
>113207563; Plectocomiopsis geminiflora plastid partial rbcL gene for ribulose bisphosphate carboxylase large subunit
ACTAAAGCAAGTGTTGGATTTAAAGCTGGTGTTAAAGATTACAAATTGACTTATTATACTCCTGACTACGAAACCAAAGATACGGATATCTTGGCAGCATTCCGAGTAACTCCTCAACCCGGAGTTCCGCCTGAGGAAGCAGGGGCAGCAGTAGCTGCCGAATCTTCTACTGGTACATGGACAACTGTGTGGACTGATGGACTTACCAGTCTTGATCGTTACAAAGGACGATGCTACCACATCGAAACCGTTGTCGGGGAGGAAAATCAATATATTGCTTATGTAGCTTATCCTTTAGACCTTTTTGAAGAAGGTTCTGTTACTAACATGTTTACTTCCATTGTGGGTAATGTATTTGGTTTCAAAGCCCTAAGAGCTCTACGTCTGGAGGATCTGCGAATTCCCACTTCTTATTCCAAAACTTTCCAAGGTCCGCCTCATGGCATCCAAGTTGAAAGAGATAAGTTGAACAAGTATGGTCGTCCTCTATTGGGATGTACTATTAAGCCAAAATTGGGATTATCCGCAAAGAACTACGGTAGAGCGGTTTATGAATGTCTACGCGGTGGACTTGATTTTACCAAGGATGATGAAAACGTGAACTCACAACCATTTATGCGTTGGAGAGACCGTTTCTTATTTTGTGCCGAAGCACTTTATAAAGCGCAGGCCGAAACGGGTGAAATCAAAGGACATTACTTTAATGCTACTGCGGGTACATGTGAAGAAATGATGAAAAGGGCCGTATTTGCCAGAGAATTGGGAGTTCCTATCGTAATGCATGACTACTTAACTGGGGGATTCACTGCAAATACTAGCTTGGCTCATTATTGCCGCGATAACGGCCTACTTCTTCACATCCATCGCGCAATGCATGCAGTTATTGATAGACAGAAAAATCATGGTATGCATTTTCGTGTACTAGCTAAAGCATTACGTATGTCTGGTGGAGATCATATTCACGGAGGTACAGTAGTGGGTAAACTGGAAGGGGAACGTGAGATGACTTTGGGTTTTGTTGATTTATTACGTGATGATTTTATTGAAAAAGACCGAAGTCGCGGTATCTTTTTTACTCAAGATTGGGTCTCTATGCCAGGTGTTATCCCCGTGGCTTCAGGGGGTATTCATGTTTGGCATATGCCTGCCCTGACCGAAATCTTTGGGGATGATTCCGTACTACAGTTTGGCGGAGGAACTTTAGGACACCCTTGGGGAAATGCACCCGGTGCAGTAGCTAATCGGGTGGCTTTAGAAGCGTGTGTACAAGCTCGTAATGAGGGACGTGATCTTGCTCGTGAAGGTAATGAAATTATCCGTGAAGCTAGCAAATGGAGCCCTGAACTAGCTGCCGCTTGTGAAGTATGGAAAGAGATCAAATTCGAGTTCGAACCAGTGGATAAGCTGGAT
>90968251; Sabal minor plastid partial rbcL gene for ribulose bisphosphate carboxylase large subunit, specimen voucher 1964-4540 (K)
TACAAATTGACTTATTATACTCCTGACTACGAAACCAAAGATACTGATATCTTGGCAGCATTCCGAGTAACTCCTCAACCCGGAGTTCCGCCTGAGGAAGCAGGGGCAGCGGTAGCTGCCGAATCTTCTACTGGTACATGGACAACTGTGTGGACTGATGGACTTACCAGTCTTGATCGTTACAAAGGACGATGCTACCACATCGAAACCGTTGTCGGGGAGGAAAATCAATATATTGCTTATGTAGCTTATCCTTTAGACCTTTTTGAAGAAGGTTCTGTTACTAACATGTTTACTTCCATTGTGGGTAATGTATTTGGTTTCAAAGCCCTACGAGCTCTACGTCTGGAGGATCTGCGAATTCCCACTTCTTATTCCAAAACTTTCCAAGGCCCGCCTCATGGCATCCAAGTTGAAAGAGATAAGTTGAACAAGTATGGTCGTCCTCTATTGGGATGTACTATTAAACCAAAATTGGGATTATCCGCAAAGAACTACGGTAGAGCGGTTTATGAATGTCTACGCGGTGGACTTGATTTTACCAAGGATGATGAAAACGTGAACTCACAACCATTTATGCGTTGGAGAGACCGTTTCTTATTTTGTGCCGAAGCACTTTTTAAAGCGCAGGCCGAAACGGGTGAAATCAAAGGACATTACTTGAATGCTACTGCGGGTACATGTGAAGAAATGATGAAAAGGGCCATATTTGCCAGAGAATTGGGAGCTCCTATCGTAATGCATGACTACTTAACTGGGGGATTCACTGCAAATACTAGCTTGGCTCATTATTGCCGCGATAACGGCCTACTTCTTCACATCCATCGCGCAATGCATGCAGTTATTGATAGACAGAAAAATCATGGTATGCATTTTCGTGTACTAGCTAAAGCATTACGTATGTCTGGTGGAGATCATATTCACGCAGGTACAGTAGTGGGTAAACTGGAAGGGGAACGTGAGATGACTTTGGGTTTTGTTGATTTATTACGTGATGATTTTATTGAAAAAGACCGAAGTCGCGGTATCTTTTTTACTCAAGATTGGGTCTCTATGCCAGGTGTTCTGCCCGTGGCTTCAGGGGGTATTCATGTTTGGCATATGCCTGCCCTGACCGAAATCTTTGGGGATGATTCCGTACTACAGTTTGGCGGAGGAACTTTAGGACACCCTTGGGGAAATGCACCCGGTGCAGTAGCTAATCGGGTGGCTTTAGAAGCGTGTGTACAAGCTCGTAATGAGGGACGTGATCTTGCTCGTGAAGGTAATGAAATTATCCGTGAAGCTAGCAAATGGAGCCCTGAAC
>384588526; Prestoea decurrens voucher BioBot05227 ribulose-1,5-bisphosphate carboxylase/oxygenase large subunit (rbcL) gene, partial cds; chloroplast
AGTGTTGGATTTAAAGCTGGTGTTAAAGATTACAAATTGACTTATTATACTCCTGACTACGAAACCAAAGATACTGATATCTTGGCAGCATTCCGAGTAACTCCTCAACCCGGAGTTCCGCCTGAGGAAGCAGGGGCAGCGGTAGCTGCCGAATCTTCTACTGGTACATGGACAACTGTGTGGACTGATGGACTTACCAGTCTTGATCGTTACAAAGGACGATGCTACCACATCGAAACCGTTGTGGGGGAGGAAAATCAATATATTGCTTATGTAGCTTATCCTTTAGACCTTTTTGAAGAAGGTTCTGTTACTAACATGTTTACTTCCATTGTGGGTAATGTATTTGGTTTCAAAGCCCTACGAGCTCTACGTCTGGAGGATCTGCGAATTCCCACTTCTTATTCCAAAACTTTCCAAGGCCCGCCTCATGGTATCCAAGTTGAAAGAGATAAGTTGAACAAGTATGGTCGTCCTCTATTGGGATGTACTATTAAACCAAAATTGGGATTATCCGCAAAGAACTACGGTAGAGCGGTTTATGAATGTCTA
>113207545; Parajubaea torallyi plastid partial rbcL gene for ribulose bisphosphate carboxylase large subunit
CTAAAGCAAGTGTTGGATTTAAAGCTGGTGTTAAAGATTACAAATTGACTTATTATACTCCTGACTACGAAACCAAAGATACTGATATCTTGGCAGCATTCCGAGTAACTCCTCAACCCGGAGTTCCGCCTGAGGAAGCAGGGGCAGCGGTAGCTGCCGAATCTTCTACTGGTACATGGACAACTGTGTGGACTGATGGACTTACCAGTCTTGATCGTTACAAAGGACGATGCTACCACATCGAAACCGTTGTCGGGGAGGAAAATCAATATATTGCTTATGTAGCCTATCCTTTAGACCTTTTTGAAGAAGGTTCTGTTACTAACATGTTTACTTCCATTGTGGGTAATGTATTTGGTTTCAAAGCCCTACGAGCTCTACGTCTGGAGGATCTGCGAATTCCCACTTCTTATTCCAAAACTTTCCAAGGCCCGCCTCATGGTATCCAAGTTGAAAGAGATAAGTTGAACAAGTATGGTCGTCCTCTATTGGGATGTACTATTAAACCAAAATTGGGATTATCCGCAAAGAACTACGGTAGAGCGGTTTATGAATGTCTACGCGGTGGACTTGATTTTACCAAGGATGATGAAAACGTGAACTCACAACCATTTATGCGTTGGAGAGACCGTTTCTGCTTTTGTGCCGAAGCAATTTATAAAGCGCAGGCCGAAACGGGTGAAATCAAAGGACATTACTTGAATGCNACTGCGGGTACATGTGAAGAAATGATCAAAAGGGCCGTATTTGCCAGAGAATTGGGAGTTCCTATCGTAATGCATGACTACTTAACTGGGGGATTCACTGCAAATACTAGCTTGGCTCATTATTGCCGCGATAACGGCCTACTTCTTCACATCCATCGCGCAATGCATGCAGTTATTGATAGACAGAAAAATCATGGTATGCATTTTCGTGTACTAGCTAAAGCATTACGTATGTCTGGTGGAGATCATATTCACGCGGGTACAGTAGTGGGTAAACTGGAAGGGGAACGTGAGATGACTTTGGGTTTTGTTGATTTATTACGTGATGATTTTATTGAAAAAGACCGAAGTCGCGGTATCTTTTTTACTCAAGATTGGGTCTCTATGCCAGGTGTTATACCCGTGGCTTCAGGGGGTATTCATGTTTGGCATATGCCTGCCCTGACCGAAATCTTTGGGGATGATTCTGTACTACAGTTTGGCGGAGGAACTTTAGGACACCCTTGGGGAAATGCACCCGGTGCAGTAGCTAATCGGGTGGCTTTAGAAGCGTGTGTACAAGCTCGTAATGAAGGACGTGATCTTGCCCGTGAAGGTAATGAAATTATCCGTGAAGCTAGCAAATGGAGCCCTGAACTAGCTGCCGCTTGTGAAGTATGGAAGGCGATCAAATTCGAATTCGAACCAGTAGATAAGCTGGAT
>384588454; Cocos nucifera voucher BioBot05287 ribulose-1,5-bisphosphate carboxylase/oxygenase large subunit (rbcL) gene, partial cds; chloroplast
AGTGTTGGATTTAAAGCTGGTGTTAAAGATTACAAATTGACTTATTATACTCCTGACTACGAAACCAAAGATACTGATATCTTGGCAGCATTCCGAGTAACTCCTCAACCCGGAGTTCCGCCTGAGGAAGCAGGGGCAGCGGTAGCTGCCGAATCTTCTACTGGTACATGGACAACTGTGTGGACTGATGGACTTACCAGTCTTGATCGTTACAAAGGACGATGCTACCACATCGAAACCGTTGTCGGGGAGGAAAATCAATATATTGCTTATGTAGCCTATCCTTTAGACCTTTTTGAAGAAGGTTCTGTTACTAACATGTTTACTTCCATTGTGGGTAATGTATTTGGTTTCAAAGCCCTACGAGCTCTACGTCTGGAGGATCTGCGAATTCCCACTTCTTATTCCAAAACTTTCCAAGGCCCGCCTCATGGTATCCAAGTTGAAAGAGATAAGTTGAACAAGTATGGTCGTCCTCTATTGGGATGTACTATTAAACCAAAATTGGGATTATCCGCAAAGAACTACGGTAGAGCGGTTTATGAATGTCTA
>16755036; Lytocaryum weddellianum ribulose bisphosphate carboxylase large subunit (rbcL) gene, complete cds; chloroplast gene for chloroplast product
ATGTCACCACAAACAGAAACTAAAGCAAGTGTTGGATTTAAAGCTGGTGTTAAAGATTACAAATTGACTTATTATACTCCTGACTACGAAACCAAAGATACTGATATCTTGGCAGCATTCCGAGTAACTCCTCAACCCGGAGTTCCGCCTGAGGAAGCAGGGGCAGCGGTAGCTGCCGAATCTTCTACTGGTACATGGACAACTGTGTGGACTGATGGACTTACCAGTCTTGATCGTTACAAAGGACGATGCTACCACATCGAAACCGTTGTCGGGGAGGAAAATCAATATATTGCTTATGTAGCCTATCCTTTAGACCTTTTTGAAGAAGGTTCTGTTACTAACATGTTTACTTCCATTGTGGGTAATGTATTTGGTTTCAAAGCCCTACGAGCTCTACGTCTGGAGGATCTGCGAATTCCCACTTCTTATTCCAAAACTTTCCAAGGCCCGCCTCATGGTATCCAAGTTGAAAGAGATAAGTTGAACAAGTATGGTCGTCCTCTATTGGGATGTACTATTAAACCAAAATTGGGATTATCCGCAAAGAACTACGGTAGAGCGGTTTATGAATGTCTACGCGGTGGACTTGATTTTACCAAGGATGATGAAAACGTGAACTCACAACCATTTATGCGTTGGAGAGACCGTTTCTGCTTTTGTGCCGAAGCGCTTTATAAAGCGCAGGCCGAAACGGGTGAAATCAAAGGACATTACTTGAATGCTACTGCGGGTACATGTGAAGAAATGATCAAAAGGGCCGTATTTGCCAGAGAATTGGGAGTTCCTATCGTAATGCATGACTACTTAACTGGGGGATTCACTGCAAATACTAGCTTGGCTCATTATTGCCGCGATAACGGCCTACTTCTTCACATCCATCGCGCAATGCATGCAGTTATTGATAGACAGAAAAATCATGGTATGCATTTTCGTGTACTAGCTAAAGCATTACGTATGTCTGGTGGAGATCATATTCACGCGGGTACAGTAGTGGGTAAACTGGAAGGGGAACGTGAGATGACTTTGGGTTTTGTTGATTTATTACGTGATGATTTTATTGAAAAAGACCGAAGTCGCGGTATCTTTTTTACTCAAGATTGGGTCTCTATGCCAGGTGTTATACCCGTGGCTTCAGGGGGTATTCATGTTTGGCATATGCCTGCCCTGACCGAAATCTTTGGGGATGATTCTGTACTACAGTTTGGCGGAGGAACTTTAGGACACCCTTGGGGAAATGCACCCGGTGCAGTAGCTAATCGGGTGGCTTTAGAAGCGTGTGTACAAGCTCGTAATGAAGGACGTGATCTTGCCCGTGAAGGTAATGAAATTATCCGTGAAGCTAGCAAATGGAGCCCTGAACTAGCTGCCGCTTGTGAAGTATGGAAGGCGATCAAATTCGAATTCGAACCAGTAGATAAGCTGGATATAAAAAAATAAGCGTGCATAATTCAGTAATTCCTGTTTGTTCTTCTAATTGATTGCAATTA
>11558656; Coccothrinax argentata chloroplast partial rbcL gene for RuBisCO large subunit
CACCACAAACAGAAACTAAAGCAAGTGTTGGATTTAAAGCTGGTGTTAAAGATTACAAATTGACTTATTATACTCCTGACTACGAAACCAAAGATACTGATATCTTGGCAGCATTCCGAGTAACTCCTCAACCCGGAGTTCCGCCTGAGGAAGCAGGGGCAGCGGTAGCTGCCGAATCTTCTACTGGTACATGGACAACTGTGTGGACTGATGGACTTACCAGTCTTGATCGTTACAAAGGACGATGCTACCACATCGAAACCGTTGTCGGGGAGGAAAATCAATATATTGCTTATGTAGCTTATCCTTTAGACCTTTTTGAAGAAGGTTCTGTTACTAACATGTTTACTTCCATTGTGGGTAATGTATTTGGTTTCAAAGCCCTACGAGCTCTACGTCTGGAGGATCTGCGAATTCCCACTTCTTATTCCAAAACTTTCCAAGGTCCGCCTCATGGCATCCAAGTTGAAAGAGATAAGTTGAACAAGTATGGTCGTCCTCTATTGGGATGTACTATTAAACCAAAATTGGGATTATCCGCAAAGAACTACGGTAGAGCGGTTTATGAATGTCTACGCGGTGGACTTGATTTTACCAAGGATGATGAAAACGTGAACTCACAACCATTTATGCGTTGGAGAGACCGTTTCTTATTTTGTGCCGAAGCGCTTTATAAAGCGCAGGCCGAAACGGGTGAAATCAAAGGACATTACTTGAATGCAACTGCTGGTACATGTGAAGAAATGATCAAAAGGGCTGTATGTGCCAGAGAATTGGGAGTTCCTATCGTAATGCATGACTACTTAACTGGGGGATTCACTGCAAATACTAGCTTGGCTCATTATTGCCGCGATAACGGCCTACTTCTTCACATCCATCGCGCAATGCATGCAGTTATTGATAGACAGAAAAATCATGGTATGCATTTTCGTGTACTAGCTAAAGCATTACGTATGTCTGGTGGAGATCATATTCACGCAGGTACAGTAGTGGGTAAACTGGAAGGGGAACGTGAGATGACTTTGGGTTTTGTTGATTTATTACGTGATGATTTTATTGAAAAAGACCGAAGTCGCGGTATCTTTTTTACTCAAGATTGGGTCTCTATGCCAGGTGTTATACCCGTGGCTTCAGGGGGTATTCATGTTTGGCATATGCCTGCCCTGACCGAAATCTTTGGGGATGATTCCGTACTACAGTTTGGCGGAGGAACTTTAGGACACCCTTGGGGAAATGCACCCGGTGCAGTAGCTAATCGGGTGGCTTTAGAAGCGTGTGTACAAGCTCGTAATGAGGGACGTGATCTTGCTCGTGAAGGTAATGAAATTATCCGTGAAGCTAGCAAATGGAGCCCTGAACTAGCTGCCGCTTGTGAAGTATGGAAGGAGATCAAATTCGAATTCGAACCAGTAGATAAGCTGGAT
>113207595; Verschaffeltia splendida plastid partial rbcL gene for ribulose bisphosphate carboxylase large subunit
CAGAAACTAAAGCAAGTGTTGGATTTAAAGCTGGTGTTAAAGATTACAAATTGACTTATTATACTCCTGACTACGAAACCAAAGATACTGATATCTTGGCAGCATTCCGAGTAACTCCTCAACCCGGAGTTCCGCCTGAGGAAGCAGGGGCAGCGGTAGCTGCCGAATCTTCTACTGGTACATGGACAACTGTGTGGACTGATGGACTTACCAGTCTTGATCGTTACAAAGGACGATGCTACCACATCGAAACCGTTGTCGGAGAGGAAAATCAATATATTGCTTATGTAGCTTATCCTTTAGACCTTTTTGAAGAAGGTTCTGTTACTAACATGTTTACTTCCATTGTGGGTAATGTATTTGGTTTCAAAGCCCTACGAGCTCTACGTCTGGAGGATCTGCGAATTCCCCCTTCTTATTCCAAAACTTTCCAAGGCCCGCCTCATGGTATCCAAGTTGAAAGAGATAAGTTGAACAAGTATGGTCGTCCTCTATTGGGATGTACTATTAAACCAAAATTGGGATTATCTGCAAAGAACTACGGTAGAGCGGTTTATGAATGTCTACGCGGTGGACTTGATTTTACCAAGGATGATGAAAACGTGAACTCACAACCATTTATGCGTTGGAGAGACCGTTTCTTATTTTGTGCCGAAGCGCTTTATAAAGCGCAGGCCGAAACGGGTGAAATCAAAGGACATTACTTGAATGCTACTGCGGGTACATGTGAAGAAATGATCAAAAGGGCCGTATTTGCCAGAGAATTGGGAGTTCCTATCGTAATGCATGACTACTTAACTGGGGGATTCACTGCAAATACTAGCTTGGCTCATTATTGCCGCGATAACGGCCTACTTCTTCACATCCATCGCGCAATGCATGCAGTTATTGATAGACAGAAAAATCATGGTATGCATTTTCGTGTACTAGCTAAAGCATTACGTATGTCTGGTGGAGATCATATTCACGCGGGTACAGTAGTGGGTAAACTGGAAGGGGAACGTGAGATGACTTTGGGTTTTGTTGATTTATTACGTGATGATTTTATTGAAAAAGACCGAAGTCGCGGTATCTTTTTTACTCAAGATTGGGTCTCTATGCCAGGTGTTATACCCGTGGCTTCAGGGGGTATTCATGTTTGGCATATGCCTGCCCTGACCGAAATCTTTGGGGATGATTCCGTACTACAGTTTGGCGGAGGAACTTTAGGACACCCTTGGGGAAATGCACCCGGTGCAGTAGCTAATCGGGTGGCTTTAGAAGCGTGTGTACAAGCTCGTAATGAAGGACGTGATCTTGCTCGTGAAGGTAATGAAATTATCCGTGAAGCTAGCAAATGGAGCCCTGAACTAGCTGCCGCTTGTGAAGTATGGAAGGCGATCAAATTCGAATTCGAACCAGTAGATAAGCTGGAT
>13242782; Ravenea hildebrandti ribulose bisphosphate carboxylase large subunit (rbcL) gene, partial cds; chloroplast gene for chloroplast product
ATGTCACCACAAACAGAAACTAAAGCAAGTGTTGGATTTAAAGCTGGTGTTAAAGATTACAAATTGACTTATTATACTCCTGACTACGAAACCAAAGATACTGATATCTTGGCAGCATTCCGAGTAACTCCTCAACCCGGAGTTCCGCCTGAGGAAGCAGGGGCAGCGGTAGCTGCCGAATCTTCTACTGGTACATGGACAACTGTGTGGACTGATGGACTTACCAGTCTTGATCGTTACAAAGGACGATGCTACCACATCGAACCCGTTGTCGGGGAGGAAAATCAATATATTGCTTATGTAGCTTATCCTTTAGACCTTTTTGAAGAAGGTTCTGTTACTAACATGTTTACTTCCATTGTGGGTAATGTATTTGGTTTCAAAGCCCTACGAGCTCTACGTCTGGAGGATCTGCGAATTCCCCCTTCTTATTCCAAAACTTTCCAAGGCCCGCCTCATGGCATCCAAGTTGAAAGAGATAAGTTGAACAAGTATGGTCGTCCTCTATTGGGATGTACTATTAAACCAAAATTGGGATTATCCGCAAAGAACTACGGTAGAGCGGTTTATGAATGTCTACGCGGTGGACTTGATTTTACCAAGGATGATGAAAACGTGAACTCACAACCATTTATGCGTTGGAGAGACCGTTTCTTATTTTGTGCCGAAGCGCTTTATAAAGCGCAGGCCGAAACGGGTGAAATCAAAGGACATTACTTGAATGCTACTGCGGGTACATGCGAAGAAATGATCAAAAGGGCCGTATTTGCCAGAGAATTGGGAGCTCCTATCGTAATGCATGACTACTTAACTGGGGGATTCACTGCAAATACTAGCTTGGCTCATTATTGCCGCGATAACGGCCTACTTCTTCACATCCATCGCGCAATGCATGCAGTTATTGATAGACAGAAAAATCATGGTATGCATTTTCGTGTACTAGCTAAAGCATTACGTATGTCTGGTGGAGATCATATTCACGCGGGTACAGTAGTGGGTAAACTGGAAGGGGAACGTGAGATGACTTTGGGTTTTGTTGATTTATTACGTGATGATTTTATTGAAAAAGACCGAAGTCGCGGTATCTTTTTTACTCAAGATTGGGTCTCTATGCCAGGTGTTATACCCGTGGCTTCAGGGGGTATTCATGTTTGGCATATGCCTGCCCTGACCGAAATCTTTGGGGATGATTCCGTACTACAGTTTGGCGGAGGAACTTTAGGACACCCTTGGGGAAATGCACCCGGTGCAGTAGCTAATCGGGTGGCTTTAGAAGCGTGTGTACAAGCTCGTAATGAGGGACGTGATCTTGCTCGTGAAGGTAATGAAATTATCCGTGAAGCTAGCAAATGGAGCCCTGAACTAGCTGCCGCTTGTGAAGTTTGGAAGGAGATCAAATTCGAATTCGAACCAGTGGATAAGCTGGATAAACCGATAAATA
>11559111; Thrinax radiata chloroplast partial rbcL gene for RuBisCO large subunit
GTCACCACAAACAGAAACTAAAGCAAGTGTTGGATTTAAAGCTGGTGTTAAAGATTACAAATTGACTTATTATACTCCTGACTACGAAACCAAAGATACTGATATCTTGGCAGCATTCCGAGTAACTCCTCAACCCGGAGTTCCGCCTGAGGAAGCAGGGGCAGCGGTAGCTGCCGAATCTTCTACTGGTACATGGACAACTGTGTGGACTGATGGACTTACCAGTCTTGATCGTTACAAAGGACGATGCTACCACATCGAAACCGTTGTCGGGGAGGAAAATCAATATATTGCTTATGTAGCTTATCCTTTAGACCTTTTTGAAGAAGGTTCTGTTACTAACATGTTTACTTCCATTGTGGGTAATGTATTTGGTTTCAAAGCCCTACGAGCTCTACGTCTGGAGGATCTGCGAATTCCCACTTCTTATTCCAAAACTTTCCAAGGTCCGCCTCATGGCATCCAAGTTGAAAGAGATAAGTTGAACAAGTATGGTCGTCCTCTATTGGGATGTACTATTAAACCAAAATTGGGATTATCCGCAAAGAACTACGGTAGAGCGGTTTATGAATGTCTACGCGGTGGACTTGATTTTACCAAGGATGATGAAAACGTGAACTCACAACCATTTATGCGTTGGAGAGACCGTTTCTTATTTTGTGCCGAAGCACTTTATAAAGCGCAGGCCGAAACGGGTGAAATCAAAGGACATTACTTGAATGCTACTGCGGGTACATGTGAAGAAATGATGAAAAGGGTTGTATCTGCCAGAGAATTGGGAGTTCCTATCGTAATGCATGACTACTTAACTGGGGGATTCACTGCAAATACTAGCTTGGCTCATTATTGCCGCGATAACGGCCTACTTCTTCACATCCATCGCGCAATGCATGCAGTTATTGATAGACAGAAAAATCATGGTATGCATTTTCGTGTACTAGCTAAAGCATTACGTATGTCTGGTGGAGATCATATTCACGCAGGTACAGTAGTGGGTAAACTGGAAGGGGAACGTGAGATGACTTTGGGTTTTGTTGATTTATTACGTGATGATTTTATTGAAAAAGACCGAAGTCGCGGTATCTTTTTTACTCAAGATTGGGTCTCTATGCCAGGTGTTCTGCCCGTGGCTTCAGGGGGTATTCATGTTTGGCATATGCCTGCCCTGACCGAAATCTTTGGGGATGATTCCGTACTACAGTTTGGCGGAGGAACTTTAGGACACCCTTGGGGAAATGCACCCGGTGCAGTAGCTAATCGGGTGGCTTTAGAAGCGTGTGTACAAGCTCGTAATGAGGGACGTGATCTTGCTCGTGAAGGTAATGAAATTATCCGTGAAGCTAGCAAATGGAGCCCTGAACTAGCTGCCGCTTGTGAAGTATGGAAGGAGATCAAATTCGAATTCGAACCAGTAGATAAGCTGGAT
>11558698; Hedyscepe canterburyana chloroplast partial rbcL gene for RuBisCO large subunit
TAAAGCAAGTGTTGGATTTAAAGCTGGTGTTAAAGATTACAAATTGACTTATTATACTCCTGACTACGAAACCAAAGATACTGATATCTTGGCAGCATTCCGAGTAACTCCTCAACCCGGAGTTCCGCCTGAGGAAGCAGGGGCAGCGGTAGCTGCCGAATCTTCTACTGGTACATGGACAACTGTGTGGACTGATGGACTTACCAGTCTTGATCGTTACAAAGGACGATGCTACCACATCGAAACCGTTGTCGGAGAGGAAAATCAATATATTGCTTATGTAGCTTATCCTTTAGACCTTTTTGAAGAAGGTTCTGTTACTAACATGTTTACTTCCATTGTGGGTAATGTATTTGGTTTCAAAGCCCTACGAGCTCTACGTCTGGAGGATCTGCGAATTCCCACTTCTTATTCCAAAACTTTCCAAGGCCCGCCTCATGGTATCCAAGTTGAAAGAGATAAGTTGAACAAGTATGGTCGTCCTCTATTGGGATGTACTATTAAACCAAAATTGGGATTATCCGCAAAGAACTACGGTAGAGCGGTTTATGAATGTCTACGCGGTGGACTTGATTTTACCAAGGATGATGAAAACGTGAACTCACAACCATTTATGCGTTGGAGAGACCGTTTCTTATTTTGTGCCGAAGCACTTTATAAAGCGCAGGCCGAAACGGGTGAAATCAAAGGACATTACTTGAATGCTACTGCGGGTACATGTGAAGAAATGATGAAAAGGGCCGTATTTGCCAGAGAATTGGGAGTTCCTATCGTAATGCATGACTACTTAACTGGGGGATTCACTGCAAATACTAGCTTGGCTCATTATTGCCGCGATAACGGCCTACTTATTCACATCCATCGCGCAATGCATGCAGTTATTGATAGACAGAAAAATCATGGTATGCATTTTCGTGTACTAGCTAAAGCATTACGTATGTCTGGTGGAGATCATATTCACGCGGGTACAGTAGTGGGTAAACTGGAAGGGGAACGTGACATAACTTTGGGTTTTGTTGATTTATTACGTGATGATTATATTGAAAAAGACCGAAGTCGCGGTATCTTTTTTACTCAAGATTGGGTCTCTATGCCAGGTGTTATACCCGTGGCTTCAGGGGGTATTCATGTTTGGCATATGCCTGCCCTGACCGAAATCTTTGGGGATGATTCCGTACTACAGTTTGGCGGAGGAACTTTAGGACACCCTTGGGGAAATGCACCCGGTGCAGTAGCTAATCGGGTGGCTTTAGAAGCGTGTGTACAAGCTCGTAATGAAGGACGTGATCTTGCTCGTGAAGGTAATGAAATTATCCGTGAAGCTAGCAAATGGAGCCCTGAACTAGCTGCCGCTTGTGAAATATGGAAGGCGATCAAATTCGAATTCGAACCAGTAGATAAGCTGGAT
>113207521; Lavoixia macrocarpa plastid partial rbcL gene for ribulose bisphosphate carboxylase large subunit
TGGATTTAAAGCTGGTGTTAAAGATTACAAATTGACTTATTATACTCCTGACTACGAAACCAAAGATACTGATATCTTGGCAGCATTCCGAGTAACTCCTCAACCCGGAGTTCCGCCTGAGGAAGCAGGGGCAGCGGTAGCTGCCGAATCTTCTACTGGTACATGGACAACTGTGTGGACTGATGGACTTACCAGTCTTGATCGTTACAAAGGACGATGCTACCACATCGAAACCGTTGTCGGAGAGGAAAATCAATATATTGCTTATGTAGCTTATCCTTTAGACCTTTTTGAAGAAGGTTCTGTTACTAACATGTTTACTTCCATTGTGGGTAATGTATTTGGTTTCAAAGCCCTACGAGCTCTACGTCTGGAGGATCTGCGAATTCCCACTTCTTATTCCAAAACTTTCCAAGGCCCGCCTCATGGTATCCAAGTTGAAAGAGATAAGTTGAACAAGTATGGTCGTCCTCTATTGGGATGTACTATTAAACCAAAATTGGGATTATCCGCAAAGAACTACGGTAGAGCGGTTTATGAATGTCTACGCGGTGGACTTGATTTTACCAAGGATGATGAAAACGTGAACTCACAACCATTTATGCGTTGGAGAGACCGTTTCTTATTTTGTGCCGAAGCACTTTATAAAGCGCAGGCCGAAACGGGTGAAATCAAAGGACATTACTTGAATGCTACTGCGGGTACATGTGAAGAAATGATCAAAAGGGCCGTATTTGCCAGAGAATTGGGAGTTCCTATCGTAATGCATGACTACTTAACTGGGGGATTCACTGCAAATACTAGCTTGGCTCATTATTGCCGCGATAACGGCCTACTTCTTCACATCCATCGCGCAATGCATGCAGTTATTGATAGACAGAAAAATCATGGTATGCATTTTCGTGTACTAGCTAAAGCATTACGTATGTCTGGTGGAGATCATATTCACGCGGGTACAGTAGTGGGTAAACTGGAAGGGGAACGTGAGATGACTTTGGGTTTTGTTGATTTATTACGTGATGATTTTATTGAAAAAGACCGAAGTCGCGGTATCTTTTTTACTCAAGATTGGGTCTCTATGCCAGGTGTTATACCCGTGGCTTCAGGGGGTATTCATGTTTGGCATATGCCTGCCCTGACCGAAATCTTTGGGGATGATTCCGTACTACAGTTTGGCGGAGGAACTTTAGGACACCCTTGGGGAAATGCACCCGGTGCAGTAGCTAATCGGGTGGCTTTAGAAGCGTGTGTACAAGCTCGTAATGAAGGACGTGATCTTGCTCGTGAAGGTAATGAAATTATCCGTGAAGCTAGCAAATGGAGCCCTGAACTAGCTGCCGCTTGTGAAGTATGGAAGGCGATCAAATTCGAATTCGAACCAGTAGATAAGCTGGAT
>11558660; Guihaia argyrata chloroplast partial rbcL gene for RuBisCO large subunit
TAAAGCAAGTGTTGGATTTAAAGCTGGTGTTAAAGATTACAAATTGACTTATTATACTCCTGACTACGAAACCAAAGATACTGATATCTTGGCAGCATTCCGAGTAACTCCTCAACCCGGAGTTCCACCTGAGGAAGCAGGGGCAGCGGTAGCTGCCGAATCTTCTACTGGTACATGGACAACTGTGTGGACTGATGGACTTACCAGTCTTGATCGTTACAAAGGACGATGCTATCACATCGAAACCGTTGTCGGGGAGGAAAATCAATATATTGCTTATGTAGCTTATCCTTTAGACCTTTTTGAAGAAGGTTCTGTTACTAACATGTTTACTTCCATTGTGGGTAATGTATTTGGTTTCAAAGCCCTACGAGCTCTACGTCTGGAGGATCTGCGAATTCCCACTTCTTATTCCAAAACTTTCCAAGGCCCGCCTCATGGCATCCAAGTTGAAAGAGATAAGTTGAACAAGTATGGTCGTCCTCTATTGGGATGTACTATTAAACCAAAATTGGGATTATCCGCAAAGAACTACGGTAGAGCGGTTTATGAATGTCTACGCGGTGGACTTGATTTTACCAAGGATGATGAAAACGTGAACTCACAACCATTTATGCGTTGGAGAGACCGTTTCTTATTTTGTGCCGAAGCGCTTTATAAAGCGCAGGCCGAAACGGGTGAAATCAAAGGACATTACTTGAATGCTACTGCGGGTACATGTGAAGAAATGATGAAAAGGGCCATATTTGCCAGAGAATTGGGAGTTCCTATCGTAATGCATGACTACTTAACTGGGGGATTCACTGCAAATACTAGCTTGGCCCATTATTGCCGCGATAACGGCCTACTTCTTCACATCCATCGCGCAATGCATGCAGTTATTGATAGACAGAAAAATCATGGTATGCATTTTCGTGTACTAGCTAAAGCATTACGTATGTCTGGTGGAGATCATATTCACGCAGGTACAGTAGTGGGTAAACTGGAAGGGGAACGTGAGATGACTTTGGGTTTTGTTGATTTATTACGTGATGATTTTATTGAAAAAGACCGAAGTCGCGGTATCTTTTTTACTCAAGATTGGGTCTCTATGCCAGGTGTTATACCCGTGGCTTCAGGGGGTATTCATGTTTGGCATATGCCTGCCCTGACCGAAATCTTTGGAGATGATTCCGTACTACAGTTTGGCGGAGGAACTTTAGGACACCCTTGGGGAAATGCACCCGGTGCAGTAGCTAATCGGGTGGCTTTAGAAGCGTGTGTACAAGCTCGTAATGAGGGACGTGATCTTGCTCGTGAAGGTAATGAAATTATCCGTGAAGCTAGCAAATGGAGCCCTGAACTAGCTGCTGCTTGTGAAGTATGGAAGGCGATCAAATTCGAATTCGAACCAGTAGATAAGCTGGAT
>11559109; Schippia concolor chloroplast partial rbcL gene for RuBisCO large subunit
CCACAAACAGAAACTAAAGCAAGTGTTGGATTTAAAGGTGGTGTTAAAGATTACAAATTGACTTATTATACTCCTGACTACCAAACCAAAGATACTGATATCTTGGCAGCATTCCGAGTAACTCCTCAACCCGGAGTTCCGCCTGAGGAAGCAGGGGCAGCGGTAGCTGCCGAATCTTCTACTGGTACATGGACAACTGTGTGGACTGATGGACTTACCAGTCTTGATCGTTACAAAGGACGATGCTACCACATCGACCCCGTTGTCGGGGAGGAAAATCAATATATTGCTTATGTAGCTTATCCTTTAGACCTTTTTGAAGAAGGTTCTGTTACTAACATGTTTACTTCCATTGTGGGTAATGTATTTGGTTTCAAAGCCCTACGAGCTCTACGTCTGGAGGATCTGCGAATTCCCACTTCTTATTCCAAAACTTTCCAAGGTCCGCCTCATGGCATCCAAGTTGAAAGAGATAAGTTGAACAAGTATGGTCGTCCTCTATTGGGATGTACTATTAAACCAAAATTGGGATTATCCGCAAAGAACTACGGTAGAGCGGTTTATGAATGTCTACGCGGTGGACTTGATTTTACCAAGGATGATGAAAACGTGAACTCACAACCATTTATGCGTTGGAGAGACCGTTTCTTATTTTGTGCCGAAGCACTTTATAAAGCGCAGGCCGAAACGGGTGAAATCAAAGGACATTACTTGAATGCTACTGCGGGTACATGTGAAGAAATGATCAAAAGGGCTGTATGTGCCAGAGAATTGGGAACTCCTATCGTAATGCATGACTACTTAACTGGGGGATTCACTGCAAATACTAGCTTGGCTCATTATTGCCGCGATAACGGCCTACTTCTTCACATCCATCGCGCAATGCATGCAGTTATTGATAGACAGAAAAATCATGGTATGCATTTTCGTGTACTAGCTAAAGCATTACGTATGTCTGGTGGAGATCATATTCACGCAGGTACAGTAGTGGGTAAACTGGAAGGGGAACGTGAGATGACTTTGGGTTTTGTTGATTTATTACGTGATGATTTTATTGAAAAAGACCGAAGTCGCGGTATCTTTTTTACTCAAGATTGGGTCTCTATGCCAGGTGTTATACCCGTGGCTTCAGGGGGTATTCATGTTTGGCATATGCCTGCCCTGACCGAAATCTTTGGGGATGATTCCGTACTACAGTTTGGCGGAGGAACTTTAGGACACCCTTGGGGAAATGCACCCGGTGCAGTAGCTAATCGGGTGGCTTTAGAAGCGTGTGTACAAGCTCGTAATGAGGGACGTAATCTTGCTCGTGAAGGTAATGAAATTATCCGTGAAGCTAGCAAATGGAGCCCTGAACTAGCTGCCGCTTGTGAAGTATGGAAGGAGATCAAATTCGAATTCGAACCAGTAGATAAGCTGGAT
>113207555; Physokentia rosea plastid partial rbcL gene for ribulose bisphosphate carboxylase large subunit
GTGTTGGATTTAAAGCTGGTGTTAAAGATTACAAATTGACTTATTATACTCCTGACTACGAAACCAAAGATACTGATATCTTGGCAGCATTCCGAGTAACTCCTCAACCCGGAGTTCCGCCTGAGGAAGCAGGGGCAGCGGTAGCTGCCGAATCTTCTACTGGTACATGGACAACTGTGTGGACTGATGGACTTACCAGTCTTGATCGTTACAAAGGACGATGCTACCACATCGAAACCGTTGTCGGAGAGGAAAATCAATATATTGCTTATGTAGCTTATCCTTTAGACCTTTTTGAAGAAGGTTCTGTTACTAACATGTTTACTTCCATTGTGGGTAATGTATTTGGTTTCAAAGCCCTACGAGCTCTACGTCTGGAGGATCTGCGAATTCCCACTTCTTATTCCAAAACTTTCCAAGGCCCGCCTCATGGTATCCAAGTTGAAAGAGATAAGTTGAACAAGTATGGTCGTCCTCTATTGGGATGTACTATTAAACCAAAATTGGGATTATCCGCAAAGAACTACGGTAGAGCGGTTTATGAATGTCTACGCGGTGGACTTGATTTTACCAAGGATGATGAAAACGTGAACTCACAACCATTTATGCGTTGGAGAGACCGTTTCTTATTTTGTGCCGAAGCACTTTATAAAGCGCAGGCCGAAACGGGTGAAATCAAAGGACATTACTTGAATGCTACTGCGGGTACATGTGAAGAAATGATCAAAAGGGCCGTATTTGCCAGAGAATTGGGAGTTCCTATCGTAATGCATGACTACTTAACTGGGGGATTCACTGCAAATACTAGCTTGGCTCATTATTGCCGCGATAACGGCCTACTTCTTCACATCCATCGCGCAATGCATGCAGTTATTGATAGACAGAAAAATCATGGTATGCATTTTCGTGTACTAGCTAAAGCATTACGTATGTCTGGTGGAGATCATATTCACGCGGGTACAGTAGTGGGTAAACTGGAAGGGGAACGTGAGATGACTTTGGGTTTTGTTGATTTATTACGTGATGATTATATTGAAAAAGACCGAAGTCGCGGTATCTTTTTTACTCAAGATTGGGTCTCTATGCCAGGTGTTATACCCGTGGCTTCAGGGGGTATTCATGTTTGGCATATGCCTGCCCTGACCGAAATCTTTGGGGATGATTCCGTACTACAGTTTGGCGGAGGAACTTTAGGACACCCTTGGGGAAATGCACCCGGTGCAGTAGCTAATCGGGTGGCTTTAGAAGCGTGTGTACAAGCTCGTAATGAAGGACGTGATCTTGCTCGTGAAGGTAATGAAATTATCCGTGAAGCTAGCAAATGGAGCCCTGAACTAGCTGCCGCTTGTGA
>1401217; Washingtonia robusta ribulose-1,5-bisphosphate carboxylase/oxygenase large subunit (rbcL) gene, partial cds; chloroplast genes for chloroplast products
GATTACAAATTGACTTATTATACTCCTGACTACGAAACCAAAGATACTGATATCTTGGCAGCATTCCGAGTAACTCCTCAACCCGGAGTTCCGCCTGAGGAAGCAGGGGCAGCGGTAGCTGCCGAATCTTCTACTGGTACATGGACAACTGTGTGGACTGATGGACTTACCAGTCTTGATCGTTACAAAGGACGATGCTATCACATCGAAACCGTTGTCGGGGAGGAAAATCAATATATTGCTTATGTAGCTTATCCTTTAGACCTTTTTGAAGAAGGTTCTGTTACTAACATGTTTACTTCCATTGTGGGTAATGTATTTGGTTTCAAAGCCCTACGAGCTCTACGTCTGGAGGATCTGCGAATTCCCACTTCTTATTCCAAAACTTTCCAAGGCCCGCCTCATGGCATCCAAGTTGAAAGAGATAAGTTGAACAAGTATGGTCGTCCTCTATTGGGATGTACTATTAAACCAAAATTGGGATTATCCGCAAAGAACTACGGTAGAGCGGTTTATGAATGTCTACGCGGTGGACTTGATTTTACCAAGGATGATGAAAACGTGAACTCACAACCATTTATGCGTTGGAGAGACCGTTTCTTATTTTGTGCCGAAGCAATTTATAAAGCGCAGGCCGAAACGGGTGAAATCAAAGGACATTACTTGAATGCTACTGCGGGTACATGTGAAGAAATGATAAAAAGGGCCGTATTTGCCAGAGAATTGGGAGTTCCTATCGTAATGCATGACTACTTAACTGGGGGATTCACTGCAAATACTAGCTTGGCTCATTATTGCCGCGATAACGGCCTACTTCTTCACATCCATCGCGCAATGCATGCAGTTATTGATAGACAGAAAAATCATGGTATGCATTTTCGTGTACTAGCTAAAGCATTACGTATGTCTGGTGGAGATCATATTCACGCAGGTACAGTAGTGGGTAAACTGGAAGGGGAACGTGAGATGACTTTGGGTTTTGTTGATTTATTACGTGATGATTTTATTGAAAAAGACCGAAGTCGCGGTATCTTTTTTACTCAAGATTGGGTCTCTATGCCAGGTGTTATACCCGTGGCTTCAGGGGGTATTCATGTTTGGCATATGCCTGCCCTGACCGAAATCTTTGGGGATGATTCCGTACTACAGTTTGGCGGAGGAACTTTAGGACACCCTTGGGGAAATGCACCCGGTGCAGTAGCTAATCGGGTGGCTTTAGAAGCGTGTGTACAAGCTCGTAATGAGGGACGTGATCTTGCTCGTGAAGGTAATGAAATTATCCGTGAAGCTAGCAAATGGAGT
>16755030; Barcella odora ribulose bisphosphate carboxylase large subunit (rbcL) gene, complete cds; chloroplast gene for chloroplast product
ATGTCACCACAAACAGAAACTAAAGCAAGTGTTGGATTTAAAGCTGGTGTTAAAGATTACAAATTGACTTATTATACTCCTGACTACGAAACCAAAGATACTGATATCTTGGCAGCATTCCGAGTAACTCCTCAACCCGGAGTTCCGCCTGAGGAAGCAGGGGCAGCGGTAGCTGCCGAATCTTCTACTGGTACATGGACAACTGTGTGGACTGATGGACTAACCAGTCTTGATCGTTACAAAGGACGATGCTACCACATCGAAACCGTTGTCGGGGAGGAAAATCAATATATTGCTTATTTAGCTTATCCTTTAGACCTTTTTGAAGAAGGTTCTGTTACTAACATGTTTACTTCCATTGTGGGTAATGTATTTGGTTTCAAAGCCCTACGAGCTCTACGTCTGGAGGATCTGCGAATTCCCCCTTCTTATTCCAAAACTTTCCAAGGCCCGCCTCATGGTATCCAATCTGAAAGAGATAAGTTGAACAAGTATGGTCGTCCTCTATTGGGATGTACTATTAAACCAAAATTGGGATTATCCGCAAAGAACTACGGTAGAGCGGTTTATGAATGTCTACGCGGTGGACTTGATTTTACCAAGGATGATGAAAACGTGAACTCACAACCATTTATGCGTTGGAGAGACCGTTTCTTATTTTGTGCCGAAGCGCTTTATAAAGCGCAGGCCGAAACGGGTGAAATCAAAGGACATTACTTGAATGCTACTGCGGGTACATGTGAAGAAATGATCAAAAGGGCCGTATTTGCCAGAGAATTGGGAGTTCCTATCGTAATGCATGACTACTTAACTGGGGGATTCACTGCAAATACTAGCTTGGCTCATTATTGCCGCGATAACGGCCTACTTCTTCACATCCATCGCGCAATGCATGCAGTTATTGATAGACAGAAAAATCATGGTATGCATTTTCGTGTACTAGCTAAAGCATTACGTATGTCTGGTGGAGATCATATTCACGCGGGTACAGTAGTGGGTAAACTGGAAGGGGAACGTGAGATGACTTTGGGTTTTGTTGATTTATTACGTGATGATTTTATTGAAAAAGACCGAAGTCGCGGTATCTTTTTTACTCAAGATTGGGTCTCTATGCCAGGTGTTATACCCGTGGCTTCAGGGGGTATTCATGTTTGGCATATGCCTGCCCTGACCGAAATCTTTGGGGATGATTCCGTACTACAGTTTGGCGGAGGAACTTTAGGACACCCTTGGGGAAATGCACCCGGTGCAGTAGCTAATCGGGTGGCTTTAGAAGCGTGTGTACAAGCTCGTAATGAAGGACGTGATCTTGCTCGTGAAGGTAATGAAATTATCCGTGAAGCTAGCAAATGGAGCCCTGAACTAGCTGCCGCTTGTGAAGTATGGAAGGAGATCAAATTCGAATTCGAACCAGTAGATAAGCTGGATAGATGAAGAGATAAAATAAGCGTGCATAATTCAGTAATTCCTGTTTGTTCTTCTAATTGATTGCAATTA
>113207515; Jubaeopsis caffra plastid partial rbcL gene for ribulose bisphosphate carboxylase large subunit
CTAAAGCAAGTGTTGGATTTAAAGCTGGTGTTAAAGATTACAAATTGACTTATTATACTCCTGACTACGAAACCAAAGATACTGATATCTTGGCAGCATTCCGAGTAACTCCTCAACCCGGAGTTCCGCCTGAGGAAGCAGGGGCAGCGGTAGCTGCCGAATCTTCTACTGGTACATGGACAACTGTGTGGACTGATGGACTTACCAGTCTTGATCGTTACAAAGGACGATGCTACCACATCGAAACCGTTGTCGGGGAGGAAAATCAATATATTGCTTATGTAGCTTATCCTTTAGACCTTTTTGAAGAAGGTTCTGTTACTAACATGTTTACTTCCATTGTGGGTAATGTATTTGGTTTCAAAGCCCTACGAGCTCTACGTCTGGAGGATCTGCGAATTCCCACTTCTTATTCCAAAACTTTCCAAGGCCCGCCTCATGGTATCCAAGTTGAAAGAGATAAGTTGAACAAGTATGGTCGTCCTCTATTGGGATGTACTATTAAACCAAAATTGGGATTATCCGCAAAGAACTACGGTAGAGCGGTTTATGAATGTCTACGCGGTGGACTTGATTTTACCAAGGATGATGAAAACGTGAACTCACAACCATTTATGCGTTGGAGAGACCGTTTCTTATTTTGTGCCGAAGCACTTTATAAAGCGCAGGCCGAAACGGGTGAAATCAAAGGACATTACTTGAATGCTACTGCGGGTACATGTGAAGAAATGATCAAAAGGGCCGTATTTGCCAGAGAATTGGGAGCTCCTATCGTAATGCATGACTACTTAACTGGGGGATTCACTGCAAATACTAGCTTGGCTCATTATTGCCGCGATAACGGCCTACTTCTTCACATCCATCGCGCAATGCATGCAGTTATTGATAGACAGAAAAATCATGGTATGCATTTTCGTGTACTAGCTAAAGCATTACGTATGTCTGGTGGAGATCATATTCACGCGGGTACAGTAGTGGGTAAACTGGAAGGGGAACGTGAGATGACTTTGGGTTTTGTTGATTTATTACGTGATGATTTTATTGAAAAAGACCGAAGTCGCGGTATCTTTTTTACTCAAGATTGGGTCTCTATGCCAGGTGTTATACCCGTGGCTTCAGGGGGTATTCATGTTTGGCATATGCCTGCCCTGACCGAAATCTTTGGGGATGATTCTGTACTACAGTTTGGCGGAGGAACTTTAGGACACCCTTGGGGAAATGCACCCGGTGCAGTAGCTAATCGGGTGGCTTTAGAAGCGTGTGTACAAGCTCGTAATGAAGGACGTGATCTTGCCCGTGAAGGTAATGAAATTATCCGTGAAGCTAGCAAATGGAGCCCTGAACTAGCTGCCGCTTGTGAAGTATGGAAGGCGATCAAATTCGAATTCGAACC
>113207499; Eleiodoxa conferta plastid partial rbcL gene for ribulose bisphosphate carboxylase large subunit
AACTAAAGCAAGTGTTGGATTTAAAGCTGGTGTTAAAGATTACAAATTGACTTATTATACTCCTGACTACGAAACCAAAGATACTGATATCTTGGCAGCATTCCGAGTAACTCCTCAACCCGGAGTTCCGCCTGAGGAAGCAGGGGCAGCAGTAGCTGCCGAATCTTCTACTGGTACATGGACAACTGTGTGGACTGATGGACTTACCAGCCTTGATCGTTACAAAGGACGATGCTACCACATCGAAACCGTTGTCGGGGAGGAAAATCAATATATTGCTTATGTAGCTTATCCTTTAGACCTTTTTGAAGAAGGTTCTGTTACTAACATGTTTACTTCCATTGTGGGTAATGTATTTGGTTTCAAAGCCCTAAGAGCTCTACGTCTGGAGGATCTGCGAATTCCCACTTCTTATTCCAAAACTTTCCAAGGTCCGCCTCATGGCATCCAAGTTGAAAGAGATAAGTTGAACAAGTATGGTCGTCCTCTATTGGGATGTACTATTAAGCCAAAATTGGGATTATCCGCAAAGAACTACGGTAGAGCGGTTTATGAATGTCTACGCGGTGGACTTGATTTTACCAAGGATGATGAAAACGTGAACTCACAACCATTTATGCGTTGGAGAGACCGTTTCTTATTTTGTGCCGAAGCGCTTTTTAAAGCGCAAGCCGAAACGGGTGAAATCAAAGGACATTACTTGAATGCTACTGCGGGTACATGTGAAGAAATGATGAAAAGGGCCATATTTGCCAGAGAATTGGGAGTTCCTATCGTAATGCATGACTACTTAACTGGGGGATTCACTGCAAATACTAGCTTGGCTCATTATTGCCGCGATAACGGCCTACTTCTTCACATCCATCGCGCAATGCATGCAGTTATTGATAGACAGAAAAATCATGGTATGCATTTTCGTGTACTAGCTAAAGCATTACGTATGTCTGGTGGAGATCATATTCACGGAGGTACAGTAGTGGGTAAACTGGAAGGGGAACGTGAGATGACTTTGGGTTTTGTTGATTTATTACGTGATGATTTTATTGAAAAAGACCGAAGTCGCGGTATCTTTTTTACTCAAGATTGGGTCTCTATGCCAGGTGTTATCCCCGTGGCTTCAGGGGGTATTCATGTTTGGCATATGCCTGCCCTGACCGAAATCTTTGGGGATGATTCCGTACTACAGTTTGGCGGAGGAACTTTAGGACACCCTTGGGGAAATGCACCCGGTGCAGTAGCTAATCGGGTGGCTTTAGAAGCGTGTGTACAAGCTCGTAATGAGGGACGTGATCTTGCTCGTGAAGGTAATGAAATTATCCGTGAAGCTAGCAAATGGAGCCCTGAACTAGCTGCCGCTTGTGAAATATGGAAAGAGATCAAATTCGAGTTCGAACCAGTAGATAAGCTGGAT
>13242798; Manicaria saccifera ribulose bisphosphate carboxylase large subunit (rbcL) gene, complete cds; chloroplast gene for chloroplast product
ATGTCACCACAAACAGAGACTAAAGCAAGTGTTGGATTTAAAGCTGGTGTTAAAGATTACAAATTGACTTATTATACTCCTGACTACGAAACCAAAGATACTGATATCTTGGCAGCATTCCGAGTAACTCCTCAACCCGGAGTTCCGCCTGAGGAAGCAGGGGCAGCGGTAGCTGCCGAATCTTCTACTGGTACATGGACAACTGTGTGGACTGATGGACTTACCAGTCTTGATCGTTACAAAGGACGATGCTACCACATCGAAACCGTTGTCGGGGAGGAAAATCAATATATTGCTTATGTAGCTTATCCTTTAGACCTTTTTGAAGAAGGTTCTGTTACTAACATGTTTACTTCCATTGTGGGTAATGTGTTTGGTTTCAAAGCCCTACGAGCTCTACGTCTGGAGGATCTGCGAATTCCCCCTTCTTATTACCAAACTTTCCAAGGCCCGCCTCATGGTATCCAGGTTGAAAGAGATAAGTTGAACAAGTATGGTCGTCCTCTATTGGGATGTACTATTAAACCAAAATTGGGATTATCCGCAAAGAACTACGGTAGAGCGGTTTATGAATGTCTACGCGGTGGACTTGATTTTACCAAGGATGATGAAAACGTGAACTCACAACCATTTATGCGTTGGAGAGACCGTTTCTTATTTTGTGCCGAAGCAATTTATAAAGCGCAGGCCGAAACGGGTGAAATCAAAGGACATTACTTGAATGCTACTGCGGGTACATGTGAAGAAATGATCAAAAGGGCCGTATTTGCCAGAGAATTGGGAGTTCCTATCGTAATGCATGACTACTTAACTGGGGGATTCACTGCAAATACTAGCTTGGCTCATTATTGCCGCGATAACGGCATACTTCTTCACATCCATCGCGCTATGCATGCGGTTATTGATAGACAGAAAAATCATGGTATGCATTTTCGTGTACTAGCTAAAGCATTACGTATGTCTGGTGGAGATCATATTCACGCGGGTACAGTAGTGGGTAAACTGGAAGGGGAACGTGAGATGACTTTGGGTTTTGTTGATTTATTACGTGATGATTTTATTGAAAAAGACCGAAGTCGCGGTATCTTTTTTACTCAAGATTGGGTCTCTATGCCAGGTGTTATACCCGTGGCTTCAGGGGGTATTCATGTTTGGCATATGCCTGCCCTGACCGAAATCTTTGGGGATGATTCCGTACTACAGTTTGGCGGAGGAACTTTAGGACACCCTTGGGGAAATGCACCCGGTGCAGTAGCTAATCGGGTGGCTTTAGAAGCGTGTGTACAAGCTCGTAATGAAGGACGTGATCTTGCTCGTGAAGGTAATGAAATTATCCGTGAAGCTAGCAAATGGAGCCCTGAACTAGCTGCCGCTTGTGAAGTATGGAAGGAGATCAAATTCGAATTCGAACCAGTAGATAAGCTGGATGGATGAAGAGATAAAAT
>11558781; Johannesteijsmannia altifrons chloroplast partial rbcL gene for RuBisCO large subunit
TAAAGCAAGTGTTGGATTTAAAGCTGGTGTTAAAGATTACAAATTGACTTATTATACTCCTGACTACGAAACCAAAGATACTGATATCTTGGCAGCATTCCGAGTAACTCCTCAACCCGGAGTTCCGCCTGAGGAAGCAGGGGCAGCGGTAGCTGCCGAATCTTCTACTGGTACATGGACAACTGTGTGGACTGATGGACTTACCAGTCTTGATCGTTACAAAGGACGATGCTATCACATCGAACCCGTTGTCGGGGAGGAAAATCAATATATTGCTTATGTAGCTTATCCTTTAGACCTTTTTGAAGAAGGTTCTGTTACTAACATGTTTACTTCCATTGTGGGTAATGTATTTGGTTTCAAAGCCCTACGAGCTCTACGTCTGGAGGATCTGCGAATTCCCCCTTCTTATTCCAAAACTTTCCAAGGCCCGCCTCATGGCATCCAAGTTGAAAGAGATAAGTTGAACAAGTATGGTCGTCCTCTATTGGGATGTACTATTAAACCAAAATTGGGATTATCCGCAAAGAACTACGGTAGAGCGGTTTATGAATGTCTACGCGGTGGACTTGATTTTACCAAGGATGATGAAAACGTGAACTCACAACCATTTATGCGTTGGAGAGACCGTTTCATATTTTGTGCCGAAGCGCTTTATAAAGCGCAGGCCGAAACGGGTGAAATCAAAGGACATTACTTGAATGCTACTGCGGGTACATGTGAAGAAATGATCAAAAGGGCCGTATTTGCCAGAGAATTGGGAGTTCCTATCATAATGCATGACTACTTAACTGGGGGATTCACTGCAAATACTAGCTTGGCTCATTATTGCCGCGATAACGGCCTACTTCTTCACATCCATCGCGCAATGCATGCAGTTATTGATAGACAGAAAAATCATGGTATGCATTTTCGTGTACTAGCTAAAGCATTACGTATGTCTGGTGGAGATCATATTCACGCAGGTACAGTAGTGGGTAAACTGGAAGGGGAACGTGAGATGACTTTGGGGTTTGTTGATTTATTACGTGATGATTTTATTGAAAAAGACCGAAGTCGCGGTATCTTTTTTACTCAAGATTGGGTCTCTATGCCAGGTGTTATACCCGTGGCTTCAGGGGGTATTCATGTTTGGCATATGCCTGCCCTGACCGAAATCTTTGGGGATGATTCCGTACTACAGTTTGGCGGAGGAACTTTAGGACACCCTTGGGGAAATGCACCCGGTGCAGTAGCTAATCGGGTGGCTTTAGAAGCGTGTGTACAAGCTCGTAATGAGGGACGTGATCTTGCTCGTGAAGGTAATGAAATTATCCGTGAAGCTAGCAAATGGAGCCCTGAACTAGCTGCCGCTTGTGAAGTATGGAAGGCGATCAAATTCGAATTCGAACCAGTAGATAAGCTGGAT
>384588378; Astrocaryum alatum voucher BioBot05352 ribulose-1,5-bisphosphate carboxylase/oxygenase large subunit (rbcL) gene, partial cds; chloroplast
AGTGTTGGATTTAAAGCTGGTGTTAAAGATTACAAATTGACTTATTATACTCCTGACTACGAAACCAAAGATACTGATATCTTGGCAGCATTCCGAGTAACTCCTCAACCCGGAGTTCCGCCTGAGGAAGCAGGGGCAGCGGTAGCTGCCGAATCTTCTACTGGTACATGGACAACTGTGTGGACTGATGGACTTACCAGTCTTGATCGTTACAAAGGACGATGCTACCACATCGAAACCGTTGTCGGGGAGGAAAATCAATATATTGCTTATGTAGCTTATCCTTTAGACCTTTTTGAAGAAGGTTCTGTTACTAACATGTTTACTTCCATTGTGGGTAATGTATTTGGTTTCAAAGCCCTACGAGCTCTACGTCTGGAGGATCTGCGAATTCCCACTTCTTATTCCAAAACTTTCCAAGGCCCGCCTCATGGTATCCAAGTTGAAAGAGATAAGTTGAACAAGTATGGTCGTCCTCTATTGGGATGTACTATTAAACCAAAATTGGGATTATCCGCAAAGAACTACGGTAGAGCGGTTTATGAATGTCTA
>11558694; Hyospathe macrorhachis chloroplast partial rbcL gene for RuBisCO large subunit
CCACAAACAGAAACTAAAGCAAGTGTTGGATTTAAAGCTGGTGTTAAAGATTACAAATTGACTTATTATACTCCTGACTACGAAACCAAAGATACTGATATCTTGGCAGCATTCCGAGTAACTCCTCAACCCGGAGTTCCGCCTGAGGAAGCAGGGGCAGCGGTAGCTGCCGAATCTTCTACTGGTACATGGACAACTGTGTGGACTGATGGACTTACCAGTCTTGATCGTTACAAAGGACGATGCTACCACATCGAAACCGTTGTCGGGGAGGAAAATCAATATATTGCTTATGTAGCTTATCCTTTAGACCTTTTTGAAGAAGGTTCTGTTACTAACATGTTTACTTCCATTGTGGGTAATGTATTTGGTTTCAAAGCCCTACGAGCTCTACGTCTGGAGGATCTGCGAATTCCCACTTCTTATTCCAAAACTTTCCAAGGCCCGCCTCATGGTATCCAAGTTGAAAGAGATAAGTTGAACAAGTATGGTCGTCCTCTATTGGGATGTACTATTAAACCAAAATTGGGATTATCCGCAAAGAACTACGGTAGAGCGGTTTATGAATGTCTACGCGGTGGACTTGATTTTACCAAGGATGATGAAAACGTGAACTCACAACCATTTATGCGTTGGAGAGACCGTTTCTTATTTTGTGCCGAAGCGCTTTATAAAGCGCAGGCCGAAACGGGTGAAATCAAAGGACATTACTTTAATGCTACTGCGGGTACATGTGAAGAAATGATGAAAAGGGCCGTATTTGCCAGAGAATTGGGAGTTCCTATCGTAATGCACGACTACTTAACTGGGGGATTCACTGCAAATACTAGCTTGGCTCATTATTGCCGCGATAACGGCCTACTTCTTCACATCCATCGCGCAATGCATGCAGTTATTGATAGACAGAAAAATCATGGTATGCATTTTCGTGTACTAGCTAAAGCATTACGTATGTCTGGTGGAGATCATATTCACGCGGGTACAGTAGTGGGTAAACTGGAAGGGGAACGTGAGATGACTTTGGGTTTTGTTGATTTATTACGTGATGATTTTATTGAAAAAGACCGAAGTCGCGGTATCTTTTTTACTCAAGATTGGGTCTCTATGCCAGGTGTTATACCCGTGGCTTCAGGGGGTATTCATGTTTGGCATATGCCTGCCCTGACCGAAATCTTTGGGGATGATTCCGTACTACAGTTTGGCGGAGGAACTTTAGGACACCCTTGGGGAAATGCACCCGGTGCAGTAGCTAATCGGGTGGCTTTAGAAGCGTGTGTACAAGCTCGTAATGAAGGACGTGATCTTGCTCGTGAAGGTAATGAAATTATCCGTGAAGCTAGCAAATGGAGCCCTGAACTAGCTGCCGCTTGTGAAGTATGGAAGGAGATCAAATTCGAATTCGAACCAGTAGATAAGCTGGAT
>90968249; Metroxylon salomonense plastid partial rbcL gene for ribulose bisphosphate carboxylase large subunit, specimen voucher Zona 651 (FTG)
TACAAATTGACTTATTATACTCCTGACTACGAAACCAAAGATACTGATATCTTGGCAGCATTCCGAGTAACTCCTCAACCCGGAGTTCCGCCTGAGGAAGCAGGGGCAGCAGTAGCTGCCGAATCTTCTACTGGTACATGGACAACTGTGTGGACTGATGGACTTACCAGTCTTGATCGTTACAAAGGACGATGCTACCACATCGAAACCGTTGTCGGGGAGGAAAATCAATATATTGCTTATGTAGCTTATCCTTTAGACCTTTTTGAAGAAGGTTCTGTTACTAACATGTTTACTTCCATTGTGGGTAATGTATTTGGTTTCAAAGCCCTAAGAGCTCTACGTCTGGAGGATCTGCGAATTCCCACTTCTTATTCCAAAACTTTCCAAGGTCCGCCTCATGGCATCCAAGTTGAAAGAGATAAGTTGAACAAGTATGGTCGTCCTCTATTGGGATGTACTATTAAGCCAAAATTGGGATTATCCGCAAAGAACTACGGTAGAGCGGTTTATGAATGTCTACGCGGTGGACTTGATTTTACCAAGGATGATGAAAACGTGAACTCACAACCATTTATGCGTTGGAGAGACCGTTTCGTATTTTGTGCCGAAGCAATTTATAAAGCGCAGGCCGAAACGGGTGAAATCAAAGGACATTACTTGAATGCTACTGCGGGTACATGTGAAGAAATGATGAAAAGGGCCGTATTTGCCAGAGAATTGGGAGTTCCTATCATAATGCATGACTACTTAACTGGGGGATTCACTGCAAATACTAGCTTGGCTCATTATTGCCGCGATAACGGCCTACTTCTTCACATCCATCGCGCAATGCATGCAGTTATTGATAGACATAAAAATCATGGTATGCATTTTCGTGTACTAGCTAAAGCATTACGTATGTCTGGTGGAGATCATATTCACGGAGGTACAGTAGTGGGTAAACTGGAAGGGGAACGTGAGATGACTTTGGGTTTTGTTGATTTATTACGTGATGATTTTATTGAAAAAGACCGAAGTCGCGGTATCTTTTTTACTCAAGATTGGGTCTCTATGCCAGGTGTTATCCCCGTGGCTTCAGGGGGTATTCATGTTTGGCATATGCCTGCCCTGACCGAAATCTTTGGGGATGATTCCGTACTACAGTTTGGCGGAGGAACTTTAGGACACCCTTGGGGAAATGCACCCGGTGCAGTAGCTAATCGGGTGGCTTTAGAAGCGTGTGTACAAGCTCGTAATGAGGGACGTGATCTTGCTCGTGAAGGTAATGAAATTATCCGGAAGCTAGCAAATGGAGCCCTGAAC
>113207479; Carpentaria acuminata plastid partial rbcL gene for ribulose bisphosphate carboxylase large subunit
ACTAAAGCAAGTGTTGGATTTAAAGCTGGTGTTAAAGATTACAAATTGACTTATTATACTCCTGACTACGAAACCAAAGATACTGATATCTTGGCAGCATTCCGAGTAACTCCTCAACCCGGAGTTCCGCCTGAGGAAGCAGGGGCAGCGGTAGCTGCCGAATCTTCTACTGGTACATGGACAACTGTGTGGACTGATGGACTTACCAGTCTTGATCGTTACAAAGGACGATGCTACCACATCGAAACCGTTGTCGGAGAGGAAAATCAATATATTGCTTATGTAGCTTATCCTTTAGACCTTTTTGAAGAAGGTTCTGTTACTAACATGTTTACTTCCATTGTGGGTAATGTATTTGGTTTCAAAGCCCTACGAGCTCTACGTCTGGAGGATCTGCGAATTCCCACTTCTTATTCCAAAACTTTCCAAGGCCCGCCTCATGGTATCCAAGTTGAAAGAGATAAGTTGAACAAGTATGGTCGTCCTCTATTGGGATGTACTATTAAACCAAAATTGGGATTATCCGCAAAGAACTACGGTAGAGCGGTTTATGAATGTCTACGCGGTGGACTTGATTTTACCAAGGATGATGAAAACGTGAACTCACAACCATTTATGCGTTGGAGAGACCGTTTCTTATTTTGTGCCGAAGCGCTTTATAAAGCGCAGTCCGAAACGGGTGAAATCAAAGGACATTACTTGAATGCTACTGCGGGTACATGTGAAGAAATGATGAAAAGGGCCGTATTTGCCAGAGAATTGGGAGTTCCTATCATAATGCATGACTACTTAACTGGGGGATTCACTGCAAATACTAGCTTGGCTCATTATTGCCGCGATAACGGCCTACTTCTTCACATCCATCGCGCAATGCATGCAGTTATTGATAGACAGAAAAATCATGGTATGCATTTTCGTGTACTAGCTAAAGCATTACGTATGTCTGGTGGAGATCATGTTCACGCGGGTACAGTAGTGGGTAAACTGGAAGGGGAACGTGAGATGACTTTGGGTTTTGTTGATTTATTACGTGATGATTTTATTGAAAAAGACCGAAGTCGCGGTATCTTTTTTACTCAAGATTGGGTCTCTATGCCAGGTGTTATACCCGTGGCTTCAGGGGGTATTCATGTTTGGCATATGCCTGCCCTGACCGAAATCTTTGGGGATGATTCCGTACTACAGTTTGGCGGAGGAACTTTAGGACACCCTTGGGGAAATGCACCCGGTGCAGTAGCTAATCGGGTGTCTTTAGAAGCGTGTGTACAAGCTCGTAATGAAGGACGTGATCTTGCTCGTGAAGGTAATGAAATTATCCGTGAAGCTAGCAAATGGAGCCCTGAACTAGCTGCCGCTTGTGAAGTATGGAAGGCGATCAAATTCGAATTCGAACCAGTAGATAAGCTTGAT
>37959659; Trithrinax acanthocoma ribulose-1,5-bisphosphate carboxylase/oxygenase large subunit (rbcL) gene, partial cds; chloroplast
GCTGGATTTAAAGCTGGTGTTAAAGATTACAAATTGAATTATTATACTCCTGACTACGAAACCAAAGATACTGATATCTTGGCAGCATTCCGAGTAACTCCTCAACCCGGAGTTCCGCCTGAGGAAGCAGGGGCAGCGGTAGCTGCCGAATCTTCTACTGGTACATGGACAACTGTGTGGACTGATGGACTTACCAGTCTTGATCGTTACAAAGGACGATGCTACCACATCGAAACCGTTGTCGGGGAGGAAAATCAATATATTGCTTATGTAGCTTATCCTTTAGACCTTTTTGAAGAAGGTTCTGTTACTAACATGTTTACTTCCATTGTGGGTAATGTATTTGGTTTCAAAGCCCTACGAGCTCTACGTCTGGAGGATCTGCGAATTCCCACTTCTTATTCCAAAACTTTCCAAGGTCCGCCTCATGGCATCCAAGTTGAAAGAGATAAGTTGAACAAGTATGGTCGTCCTCTATTGGGATGTACTATTAAACCAAAATTGGGATTATCCGCAAAGAACTACGGTAGAGCGGTTTATGAATGTCTACGCGGTGGACTTGATTTTACCAAGGATGATGAAAACGTGAACTCACAACCATTTATGCGTTGGAGAGACCGTTTCTTATTTTGTGCCGAAGCACTTTATAAAGCGCAGGCCGAAACGGGTGAAATCAAAGGACATTACTTGAATGCTACTGCGGGTACATGTGAAGAAATGATGAAAAGGGCTGTATGTGCCAGAGAATTGGGAGTTCCTATCGTAATGCATGACTACTTAACTGGGGGATTCACTGCAAATACTAGCTTGGCTCATTATTGCCGCGATAACGGCCTACTTCTTCACATCCATCGCGCAATGCATGCAGTTATTGATAGACAGAAAAATCATGGTATGCATTTTCGTGTACTANCTAAAGCATTACGTATGTCTGGTGGAGATCATATTCACGCAGGTACAGTAGTGGGTAAACTGGAAGGGGAACGTGAGATGACTTTGGGTTTTGTTGATTTATTACGTGATGATTTTATTGAAAAAGACCGAAGTCGCGGTATCTYTTTTACTCAAGATTGGGTCTCTATGCCAGGTGTTCTGCCCGTGGCTTCAGGGGGTATTCATGTTTGGCATATGCCTGCCCTGACCGAAATCTTTGGGGATGATTCCGTACTACAGTTTGGCGGAGGAACTTTAGGACACCCTTGGGGAAATGCACCCGGTGCAGTAGCTAATCGGGTGGCTTTAGAAGCGTGTGTACAAGCTCGTAATGAGGGACGTGATCTTGCTCGTGAAGGTAATGAAATTATCCGTGAAGCTAGCAAATGGAGCCCTGAACTAGCTGCCGCTTGTGAAGTATGGAAGCAGATCAAATTC
>90968327; Lemurophoenix halleuxii plastid partial rbcL gene for ribulose bisphosphate carboxylase large subunit, specimen voucher Baker 1008 (K)
TACAAATTGACTTATTATACTCCTGACTACGAAACCAAAGATACTGATATCTTGGCAGCATTCCGAGTAACTCCTCAACCCGGAGTTCCGCCTGAGGAAGCAGGGGCAGCGGTAGCTGCCGAATCTTCTACTGGTACATGGACAACTGTGTGGACTGATGGACTTACCAGTCTTGATCGTTACAAAGGACGATGCTACCACATCGAAACCGTTGTCGGAGAGGAAAATCAATATATTGCTTATGTAGCTTATCCTTTAGACCTTTTTGAAGAAGGTTCTGTTACTAACATGTTTACTTCCATTGTGGGTAATGTATTTGGTTTCAAAGCCCTACGAGCTCTACGTCTGGAGGATCTGCGAATTCCCACTTCTTATTCCAAAACTTTCCAAGGCCCGCCTCATGGTATCCAAGTTGAAAGAGATAAGTTGAACAAGTATGGTCGTCCTCTATTGGGATGTACTATTAAACCAAAATTGGGATTATCCGCAAAGAACTACGGTAGAGCGGTTTATGAATGTCTACGCGGTGGACTTGATTTTACCAAGGATGATGAAAACGTGAACTCACAACCATTTATGCGTTGGAGAGACCGTTTCGTATTTTGTGCCGAAGCAATTTATAAAGCGCAGGCCGAAACGGGTGAAATCAAAGGACATTACTTGAATGCTACTGCGGGTACATGTGAAGAAATGATCAAAAGGGCCGTATTTGCCAGAGAATTGGGAGTTCCTATCGTAATGCATGACTACTTAACTGGGGGATTCACTGCAAATACTAGCTTGGCTCATTATTGCCGCGATAACGGCCTACTTCTTCACATCCATCGCGCAATGCATGCAGTTATTGATAGACAGAAAAATCATGGTATGCATTTTCGTGTACTAGCTAAAGCATTACGTATGTCTGGTGGAGATCATATTCACGCGGGTACAGTAGTGGGTAAACTGGAAGGGGAACGTGAGATGACTTTGGGTTTTGTTGATTTATTACGTGATGATTTTATTGAAAAAGACCGAAGTCGCGGTATCTTTTTTACTCAAGATTGGGTCTCTATGCCAGGTGTTATACCCGTGGCTTCAGGGGGTATTCATGTTTGGCATATGCCTGCCCTGACCGAAATCTTTGGGGATGATTCCGTACTACAGTTTGGCGGAGGAACCTTAGGACACCCTTGGGGAAATGCACCCGGTGCAGTAGCTAATCGGGTGGCTTTAGAAGCGTGTGTACAAGCTCGTAATGAAGGACGTGATCTTGCTCGTGAAGGTAATGAAATTATCCGTGAAGCTAGCAAATGGAGCCCTGAAC
>13242816; Howea belmoreana ribulose bisphosphate carboxylase large subunit (rbcL) gene, partial cds; chloroplast gene for chloroplast product
ATGTCACCACAAACAGAGACTAAAGCAAGTGTTGGATTTAAAGCTGGTGTTAAAGATTACAAATTGACTTATTATACTCCTGACTACGAAACCAAAGATACTGATATCTTGGCAGCATTCCGAGTAACTCCTCAACCCGGAGTTCCGCCTGAGGAAGCAGGGGCAGCGGTAGCTGCCGAATCTTCTACTGGTACATGGACAACTGTGTGGACTGATGGACTTACCAGTCTTGATCGTTACAAAGGACGATGCTACCACATCGAAACCGTTGTCGGAGAGGAAAATCAATATATTGCTTATGTAGCTTATCCTTTAGACCTTTGTGAAGAAGGTTCTGTTACTAACATGTTTACTTCCATTGTGGGTAATGTATTTGGTTTCAAAGCCCTACGAGCTCTACGTCTGGAGGATCTGCGAATTCCCACTTCTTATTCCAAAACTTTCCAAGGCCCGCCTCATGGTATCCAAGTTGAAAGAGATAAGTTGAACAAGTATGGTCGTCCTCTATTGGGATGTACTATTAAACCAAAATTGGGATTATCCGCAAAGAACTACGGTAGAGCGGTTTATGAATGTCTACGCGGTGGACTTGATTTTACCAAGGATGATGAAAACGTGAACTCACAACCATTTATGCGTTGGAGAGACCGTTTCTTATTTTGTGCCGAAGCGCTTTATAAAGCGCAGGCCGAAACGGGTGAAATCAAGGGACATTACTTGAATGCTACTGCGGGTACATGTGAAGAAATGATGAAAAGGGCCGTATTTGCCAGAGAATTGGGAGTTCCTATCGTAATGCATGACTACTTAACTGGGGGATTCACTGCAAATACTAGCTTGGATCATTATTGCCGCGATAACGGCCTACTTCTTCACATCCATCGCGCAATGCATGCAGTTATTGATAGACAGAAAAATCATGGTATGCATTTTCGTGTACTAGCTAAAGCATTACGTATGTCTGGTGGAGATCATATTCACGCGGGTACAGTAGTGGGTAAACTGGAAGGGGAACGTGAGATGACTTTGGGTTTTGTTGATTTATTACGTGATGATTTTATTGAAAAAGACCGAAGTCGCGGTATCTTTTTTACTCAAGATTGGGTCTCTATGCCAGGTGTTATACCCGTGGCTTCAGGGGGTATTCATGTTTGGCATATGCCTGCCCTGACCGAAATCTTTGGGGATGATTCCGTACTACAGTTTGGCGGAGGAACTTTAGGACACCCTTGGGGAAATGCACCCGGTGCAGTAGCTAATCGGGTGGCTTTAGAAGCGTGTGTACAAGCTCGTAATGAAGGACGTGATCTTGCTCGTGAAGGTAATGAAATTATCCGTGAAGCTAGCAAATGGAGCCCTGAACTAGCTGCCGCTTGTGAAGTATGGAAGGCGATCAAATTCGAATTCGAACCAGTAGATAAGCTGGAT
>16755014; Calyptronoma occidentalis ribulose bisphosphate carboxylase large subunit (rbcL) gene, partial cds; chloroplast gene for chloroplast product
ATGTCACCACAAACAGAGACTAAAGCAAGTGTTGGATTTAAAGCTGGTGTTAAAGATTACAAATTGACTTATTATACTCCTGACTACGAAACCAAAGATACTGATATCTTGGCAGCATTCCGAGTAACTCCTCAACCCGGAGTTCCGCCTGAGGAAGCAGGGGCAGCGGTAGCTGCCGAATCTTCTACTGGTACATGGACAACTGTGTGGACTGATGGACTTACCAGTCTTGATCGTTACAAAGGACGATGCTACCACATCGAAACCGTTGTCGGGGAGGAAAATCAATATATTGCTTATGTAGCTTATCCTTTAGACCTTTTTGAAGAAGGTTCTGTTACTAACATGTTTACTTCCATTGTGGGTAATGTATTTGGTTTCAAAGCCCTACGAGCTCTACGTCTGGAGGATCTGCGAATTCCCCCTTCTTATTCCAAAACTTCCCAAGGCCCGCCTCATGGTATCCAAGTTGAAAGAGATAAGTTGAACAAGTATGGTCGTCCTCTATTGGGATGTACTATTAAACCAAAATTGGGATTATCCGCAAAGAACTACGGTAGAGCGGTTTATGAATGTCTACGCGGTGGACTTGATTTTACCAAGGATGATGAAAACGTGAACTCACAACCATTTATGCGTTGGAGAGACCGTTTCTTATTTTGTGCCGAAGCACTTTATAAAGCGCAGGCCGAAACGGGTGAAATCAAAGGACATTACTTGAATGCTACTGCGGGTACATGTGAAGAAATGATCAAAAGGGCCGTATTTGCCAGAGAATTGGGAGCTCCTATCGTAATGCATGACTACTTAACTGGGGGATTCACTGCAAATACTAGCTTGGCTCATTATTGCCGCGATAACGGCCTACTTCTTCACATCCATCGCGCAATGCATGCAGTTATTGATAGACAGAAAAATCATGGTATGCATTTTCGTGTACTAGCTAAAGCATTACGTATGTCTGGTGGAGATCATATTCACGGGGGTACAGTAGTGGGTAAACTGGAAGGGGAACGTGAGATGACTTTGGGTTTTGTTGATTTATTACGTGATGATTTTATTGAAAAAGACCGAAGTCGCGGTATCTTTTTTACTCAAGATTGGGTCTCTATGCCAGGTGTTATACCCGTGGCTTCAGGGGGTATTCATGTTTGGCATATGCCTGCCCTGACCGAAATCTTTGGGGATGATTCCGTACTACAGTTTGGCGGAGGAACTTTAGGACACCCTTGGGGAAATGCACCCGGTGCAGTAGCTAATCGGGTGGCTTTAGAAGCGTGTGTACAAGCTCGTAATGAAGGACGTGATCTTGCTCGTGAAGGTAATGAAATTATCCGTGAAGCTAGCAAATGGAGCCCTGAACTAGCTGCCGCTTGTGAAGTATGGAAGGCGATCAAATTCGAATTCGAACCAGTAGATAAGCTGGAT
>11559165; Syagrus smithii chloroplast partial rbcL gene for RuBisCO large subunit
TGTCACCACAAACAGAAACTAAAGCAAGTGTTGGATTTAAAGCTGGTGTTAAAGATTACAAATTGACTTATTATACTCCTGACTACGAAACCAAAGATACTGATATCTTGGCAGCATTCCGAGTAACTCCTCAACCCGGAGTTCCGCCTGAGGAAGCAGGGGCAGCGGTAGCTGCCGAATCTTCTACTGGTACATGGACAACTGTGTGGACTGATGGACTTACCAGTCTTGATCGTTACAAAGGACGATGCTACCACATCGAAACCGTTGTCGGGGAGGAAAATCAATATATTGCTTATGTAGCCTATCCTTTAGACCTTTTTGAAGAAGGTTCTGTTACTAACATGTTTACTTCCATTGTGGGTAATGTATTTGGTTTCAAAGCCCTACGAGCTCTACGTCTGGAGGATCTGCGAATTCCCACTTCTTATTCCAAAACTTTCCAAGGCCCGCCTCATGGTATCCAAGTTGAAAGAGATAAGTTGAACAAGTATGGTCGTCCTCTATTGGGATGTACTATTAAACCAAAATTGGGATTATCCGCAAAGAACTACGGTAGAGCGGTTTATGAATGTCTACGCGGTGGACTTGATTTTACCAAGGATGATGAAAACGTGAACTCACAACCATTTATGCGTTGGAGAGACCGTTTCTGCTTTTGTGCCGAAGCGCTTTATAAAGCGCAGGCCGAAACGGGTGAAATCAAAGGACATTACTTGAATGCTACTGCGGGTACATGCGAAGAAATGATCAAAAGGGCCGTATTTGCCAGAGAATTGGGAGTTCCTATCGTAATGCATGACTACTTAACTGGGGGATTCACTGCAAATACTAGCTTGGCTCATTATTGCCGCGATAACGGCCTACTTCTTCACATCCATCGCGCAATGCATGCAGTTATTGATAGACAGAAAAATCATGGTATGCATTTTCGTGTACTAGCTAAAGCATTACGTATGTCTGGTGGAGATCATATTCACGCGGGTACAGTAGTGGGTAAACTGGAAGGGGAACGTGAGATGACTTTGGGTTTTGTTGATTTATTACGTGATGATTTTATTGAAAAAGACCGAAGTCGCGGTATCTTTTTTACTCAAGATTGGGTCTCTATGCCAGGTGTTATACCCGTGGCTTCAGGGGGTATTCATGTTTGGCATATGCCTGCCCTGACCGAAATCTTTGGGGATGATTCTGTACTACAGTTTGGCGGAGGAACTTTAGGACACCCTTGGGGAAATGCACCCGGTGCAGTAGCTAATCGGGTGGCTTTAGAAGCGTGTGTACAAGCTCGTAATGAAGGACGTGATCTTGCCCGTGAAGGTAATGAAATTATCCGTGAAGCTAGCAAATGGAGCCCTGAACTAGCTGCCGCTTGTGAAATATGGAAGGCGATCAAATTCGAATTCGAACCAGTAGATAAGCTGGAT
>11559129; Oncocalamus mannii chloroplast partial rbcL gene for RuBisCO large subunit
CCACAAACAGAAATTAAAGCAAGTGTTGGATTTAAAGCTGGTGTTAAAGATTACAAATTGACTTATTATACTCCTGACTACGAAACCAAAGATACTGATATCTTGGCAGCATTCCGAGTAACTCCTCAACCCGGAGTTCCGCCTGAGGAAGCAGGGGCAGCAGTAGCTGCCGAATCTTCTACTGGTACATGGACAACTGTGTGGACTGATGGACTTACCAGTCTTGATCGTTACAAAGGACGATGCTACCACATCGAAACCGTTGTCGGGGAGGAAAATCAATATATTGCTTATGTAGCTTATCCTTTAGACCTTTTTGAAGAAGGTTCTGTTACTAACATGTTTACTTCCATTGTGGGTAATGTATTTGGTTTCAAAGCCCTAAGAGCTCTACGTCTGGAGGATCTGCGAATTCCCCCTTCTTATTCCAAAACTTTCCAAGGTCCGCCTCATGGCATCCAAGTTGAAAGAGATAAGTTGAACAAGTACGGTCGTCCTCTATTGGGATGTACTATTAAGCCAAAATTGGGATTATCCGCAAAGAACTACGGTAGAGCGGTTTATGAATGTCTACGCGGTGGACTTGATTTTACCAAGGATGATGAAAACGTGAACTCACAACCATTTATGCGTTGGAGAGACCGTTTCGTATTTTGTGCCGAAGCACTTTATAAAGCGCAGGCCGAAACGGGTGAAATCAAAGGACATTACTTGAATGCTACTGCGGGTACATGTGAAGAAATGATAAAAAGGGCCGTATTTGCCAGAGAATTGGGAGTTCCTATCGTAATGCATGACTACTTAACTGGGGGATTCACTGCAAATACTAGCTTGGCTCATTATTGCCGCGATAACGGCCTACTTCTTCACATCCATCGCGCAATGCATGCAGTTATTGATAGACAGAAAAATCATGGTATGCATTTTCGTGTACTAGCTAAAGCATTACGTATGTCTGGTGGAGATCATATTCACGGAGGTACAGTAGTGGGTAAACTGGAAGGGGAACGTGAGATGACTTTGGGTTTTGTTGATTTATTACGTGATGATTTTATTGAAAAAGACCGAAGTCGCGGTATCTTTTTTACTCAAGATTGGGTCTCTATGCCAGGTGTTATCCCCGTGGCTTCAGGGGGTATTCATGTTTGGCATATGCCTGCCCTGACCGAAATCTTTGGGGATGATTCCGTACTACAGTTTGGCGGAGGAACTTTAGGACACCCTTGGGGAAATGCACCCGGTGCAGTAGCTAATCGGGTGGCTTTAGAAGCGTGTGTACAAGCTCGTAATGAGGGACGTGATCTTGCTCGTGAAGGTAATGAAATTATCCGTGAAGCTAGCAAATGGAGCCCTGAACTAGCTGCCGCTTGTGAAATATGGAAAGAGATCAAATTCGAGTTCGAACCAGTGGATAAGCTGGAT
>13242810; Chambeyronia macrocarpa ribulose bisphosphate carboxylase large subunit (rbcL) gene, complete cds; chloroplast gene for chloroplast product
ATGTCACCACARACAGAGACTAAAGCGAGTGGTGGATTTAAAGCTGGTGTTAAAGATTACAAATTGACTTATTATACTCCTGACTGCGAAACCAAAGATACTGATATCTTGGCAGCATTCCGAGTAACTCCTCAACCCGGAGTTCCGCCTGAGGAAGCAGGGGCAGCGGTAGCTGCCGAATCTTCTACTGGTACATGGACAACTGTGTGGACTGATGGACTTACCAGTCTTGATCGTTACAAAGGACGATGCTACCACATCGAAACCGTTGTCGGAGAGGAAAATCAATATATTGCTTATGTAGCTTATCCTTTAGACCTTTTTGAAGAAGGTTCTGTTACTAACATGTTTACTTCCATTGTGGGTAATGTATTTGGTTTCAAAGCCCTACGAGCTCTACGTCTGGAGGATCTGCGAATTCCCACTTCTTATTCCAAAACTTTCCAAGGCCCGCCTCATGGTATCCAAGTTGAAAGAGATAAGTTGAACAAGTATGGTCGTCCTCTATTGGGATGTACTATTAAACCAAAATTGGGATTATCCGCAAAGAACTACGGTAGAGCGGTTTATGAATGTCTACGCGGTGGACTTGATTTTACCAAGGATGATGAAAACGTGAACTCACAACCATTTATGCGTTGGAGAGACCGTTTCTTATTTTGTGCCGAAGCGCTTTATAAAGCGCAGGCCGAAACGGGTGAAATCAAAGGACATTACTTGAATGCTACTGCGGGTACATGTGAAGAAATGATCAAAAGGGCCGTATTTGCCAGAGAATTGGGAGTTCCTATCGTAATGCATGACTACTTAACTGGGGGATTCACTGCAAATACTAGCTTGGCTCATTATTGCCGCGATAACGGCCTACTTCTTCACATCCATCGCGCAATGCATGCAGTTATTGATAGACAGAAAAATCATGGTATGCATTTTCGTGTACTAGCTAAAGCATTACGTATGTCTGGTGGAGATCATATTCACGCGGGTACAGTAGTGGGTAAACTGGAAGGGGAACGTGAGATGACTTTGGGTTTTGTTGATTTATTACGTGATGATTTTATTGAAAAAGACCGAAGTCGCGGTATCTTTTTTACTCAAGATTGGGTCTCTATGCCAGGTGTTATACCCGTGGCTTCAGGGGGTATTCATGTTTGGCATATGCCTGCCCTGACCGAAATCTTTGGGGATGATTCCGTACTACAGTTTGGCGGAGGAACTTTAGGACACCCTTGGGGAAATGCACCCGGTGCAGTAGCTAATCGGGTGGCTTTAGAAGCGTGTGTACAAGCTCGTAATGAAGGACGTGATCTTGCTCGTGAAGGTAATGAAATTATCCGTGAAGCTAGCAAATGGAGCCCTGAACTAGCTGCCGCTTGTGAAGTATGGAAGGAGATCAAATTCGAATTCGAACCAGTAGATAAGCTGGATAAATGAAGAGATAAAAT
>113207581; Rhopaloblaste ledermanniana plastid partial rbcL gene for ribulose bisphosphate carboxylase large subunit
CAGAAACTAAAGCAAGTGTTGGATTTAAGGCTGGTGTTAAAGATTACAAATTGACTTATTATACTCCTGACTACGAAACCAAAGATACTGATATCTTGGCAGCATTCCGAGTAACTCCTCAACCCGGAGTTCCGCCTGAGGAAGCAGGGGCAGCGGTAGCTGCCGAATCTTCTACTGGTACATGGACAACTGTGTGGACTGATGGACTTACCAGTCTTGATCGTTACAAAGGACGATGCTACCACATCGAAACCGTTGTCGGAGAGGAAAATCAATATATTGCTTATGTAGCTTATCCTTTAGACCTTTTTGAAGAAGGTTCTGTTACTAACATGTTTACTTCCATTGTGGGTAATGTATTTGGTTTCAAAGCCCTACGAGCTCTACGTCTGGAGGATCTGCGAATTCCCACTTCTTATTCCAAAACTTTCCAAGGCCCGCCTCATGGTATCCAAGTTGAAAGAGATAAGTTGAACAAGTATGGTCGTCCTCTATTGGGATGTACTATTAAACCAAAATTGGGATTATCCGCAAAGAACTACGGTAGAGCGGTTTATGAATGTCTACGCGGTGGACTTGATTTTACCAAGGATGATGAAAACGTGAACTCACAACCATTTATGCGTTGGAGAGACCGTTTCTTATTTTGTGCCGAAGCGCTTTTTAAAGCGCAGGCCGAAACGGGTGAAATCAAAGGACATTACTTGAATGCTACTGCGGGTACATGTGAAGAAATGATCAAAAGGGCCGTATTTGCCAGAGAATTGGGAGCTCCTATCGTAATGCATGACTACTTAACTGGGGGATTCACTGCAAATACTAGCTTGGCTCATTATTGCCGCGATAACGGCCTACTTCTTCACATCCATCGCGCAATGCATGCAGTTATTGATAGACAGAAAAATCATGGTATGCATTTTCGTGTACTAGCTAAAGCATTACGTATGTCTGGTGGAGATCATATTCACGCGGGTACAGTAGTGGGTAAACTGGAAGGGGAACGTGAGATGACTTTGGGTTTTGTTGATTTATTACGTGATGATTTTATTGAAAAAGACCGAAGTCGCGGTATCTTTTTTACTCAAGATTGGGTCTCTATGCCAGGTGTTATACCCGTGGCTTCAGGGGGTATTCATGTTTGGCATATGCCTGCCCTGACCGAAATCTTTGGGGATGATTCCGTACTACAGTTTGGCGGAGGAACTTTAGGACACCCTTGGGGAAATGCACCCGGTGCAGTAGCTAATCGGGTGGCTTTAGAAGCGTGTGTACAAGCTCGTAATGAAGGACGTGATCTTGCTCGTGAAGGTAATGAAATTATCCGTGAAGCTAGCAAATGGAGCCCTGAACTAGCTGCCGCTTGTGAAATATGGAAGGCGATCAAATTCGAATTCGAACCAGTAGATACGCTGGAT
>11558787; Lodoicea maldivica chloroplast partial rbcL gene for RuBisCO large subunit
AAACTAAAGCAAGTGTTGGATTTAAAGCTGGTGTTAAAGATTACAAATTGACTTATTATACTCCTGAGTACGAAACCAAAGATACTGATATCTTGGCAGCATTCCGAGTAACTCCTCAACCCGGAGTTCCGCCTGAGGAAGCAGGGGCAGCGGTAGCTGCCGAATCTTCTACTGGTACATGGACAACTGTGTGGACTGATGGACTTACCAGTCTTGATCGTTACAAAGGACGATGCTACCACATCGAAACTGTTGTCGGGGAGGAAAATCAATATATTGCTTATGTAGCTTATCCTTTAGACCTTTTTGAAGAAGGTTCCGTTACTAACATGTTTACTTCCATTGTAGGTAATGTATTTGGTTTCAAAGCCCTACGAGCTCTACGTCTGGAGGATCTGCGAATTCCCCCTTCTTATTCCAAAACTTTCCAAGGCCCGCCTCATGGCATCCAGGTTGAAAGAGATAAGTTGAACAAGTATGGTCGTCCTCTATTGGGATGTACTATTAAACCAAAATTGGGATTATCCGCAAAGAACTACGGTAGAGCGGTTTATGAATGTCTACGCGGTGGACTTGATTTTACCAAGGATGATGAAAACGTGAACTCACAACCATTTATGCGTTGGAGAGACCGTTTCTTATTTTGTGCCGAAGCAATTTATAAAGCGCAGTCCGAAACGGGTGAAATCAAAGGACATTACTTGAATGCTACTGCGGGTACATGTGAAGAAATGATCAAAAGGGCCGTATTTGCCAGAGAATTGGGAGTTCCTATCATAATGCATGACTACTTAACTGGGGGATTCACTGCAAATACTAGCTTGGCTCATTATTGCCGCGATAACGGCCTACTTCTTCACATCCATCGCGCAATGCATGCAGTTATTGATAGACAGAAAAATCATGGTATGCATTTTCGTGTACTAGCTAAAGCATTACGTATGTCTGGTGGAGATCATATTCACGGAGGTACAGTAGTGGGTAAACTGGAAGGGGAACGTGAGATGACTTTGGGTTTTGTTGATTTATTACGTGATGATTTTATTGAAAAAGACCGAAGTCGCGGTATCTTTTTTACTCAAGATTGGGTCTCTATGCCAGGTGTTATACCCGTGGCTTCAGGGGGTATTCATGTTTGGCATATGCCTGCCCTGACCGAAATCTTTGGGGATGATTCCGTACTACAGTTTGGCGGAGGAACTTTAGGACACCCTTGGGGAAATGCACCCGGTGCAGTAGCTAATCGGGTGGCTTTAGAAGCGTGTGTACAAGCTCGTAATGAGGGACGTGATCTTGCTCGTGAAGGTAATGAAATTATCCGTGAAGCTAGCAAATGGAGCCCTGAACTAGCTGCCGCTTGTGAAGTATGGAAGGAGATCAAATTCGAATTCGAACCAGTGGATAAGCTGGAT
>336604; Calamus usitatus chloroplast ribulosebisphosphate carboxylase (rbcL) gene, 5' end
ATGTCACCACAAACAGAGACTAAAGCAAGTGTTGGATTTAAAGCTGGTGTTAAAGATTACAAATTGACTTATTATACTCCTGACTACGAAACCAAAGATACTGATATCTTGGCAGCATTCCGAGTAACTCCTCAACCCGGAGTTCCGCCTGAGGAAGCAGGGGCAGCAGTAGCTGCCGAATCTTCTACTGGTACATGGACAACTGTGTGGACTGATGGACTTACCAGTCTTGATCGTTACAAAGGACGATGCTACCACATCGAAACCGTTATCGGGGAGGAAAATCAATATATTGCTTATGTAGCTTATCCTTTAGACCTTTTTGAAGAAGGTTCTGTTACTAACATGTTTACTTCCATTGTGGGTAATGTATTTGGTTTCAAAGCCCTAAGAGCTCTACGTCTGGAGGATCTGCGAATTCCCACTTCTTATTCCAAAACTTTCCAAGGTCCGCCTCATGGCATCCAAGTTGAAAGAGATAAGTTGAACAAGTATGGTCGTCCTCTATTGGGATGTACTATTAAGCCAAAATTGGGATTATCCGCAAAGAACTACGGTAGAGCGGTTTATGAATGTCTACGCGGTGGACTTGATTTTACCAAGGATGATGAAAACGTGAACTCACAACCATTTATGCGTTGGAGAGACCGTTTCTTATTTTGTGCCGAAGCACTTTATAAAGCGCAGGCCGAAACGGGTGAAATCAAAGGACATTACTTGAATGCTACTGCGGGTACATGTGAAGAAATGATGAAAAGGGCCATATTTGCCAGAGAATTGGGAGTTCCTATCGTAATGCATGACTACTTAACTGGGGGATTCACTGCAAATACTAGCTTGGCTCATTATTGCCGCGATAACGGCCTACTTCTTCACATCCATCGCGCAATGCATGCAGTTATTGATAGACAGAAAAATCATGGTATGCATTTTCGTGTACTAGCTAAAGCATTACGTATGTCTGGTGGAGATCATATTCACGGAGGTACAGTAGTGGGTAAACTGGAAGGGGAACGTGAGATGACTTTGGGTTTTGTTGATTTATTACGTGATGATTTTATTGAAAAAGACCGAAGTCGCGGTATCTTTTTTACTCAAGATTGGGTCTCTATGCCAGGTGTTATCCCCGTGGCTTCAGGGGGTATTCATGTTTGGCATATGCCTGCCCTGACCGAAATCTTTGGGGATGATTCCGTACTACAGTTTGGCGGAGGAACTTTAGGACACCCTTGGGGAAATGCACCCGGTGCAGTAGCTAATCGGGTGGCTTTAGAAGCGTGTGTACAAGCTCGTAATGAGGGACGTGATCTTGCTCGTGAAGGTAATGAAATTATCCGTGAAGCTAGCAAATGGAGCCCTGAACTAGCGTCCGCTTGTGAAGTATGGAAAGCGATCAAATTC
>113207473; Calospatha scortechinii plastid partial rbcL gene for ribulose bisphosphate carboxylase large subunit
ACTAAAGCAAGTGTTGGATTTAAAGCTGGTGTTAAAGATTACAAATTGACTTATTATACTCCTGACTACGAAACCAAAGATACTGATATCTTGGCAGCATTCCGAGTAACTCCTCAACCCGGAGTTCCGCCTGAGGAAGCAGGGGCAGCAGTAGCTGCCGAATCTTCTACTGGTACATGGACAACTGTGTGGACTGATGGACTTACCAGTCTTGATCGTTACAAAGGACGATGCTACCACATCGAAACCGTTGTCGGGGAGGAAAATCAATATATTGCTTATGTAGCTTATCCTTTAGACCTTTTTGAAGAAGGTTCTGTTACTAACATGTTTACTTCCATTGTGGGTAATGTATTTGGTTTCAAAGCCCTAAGAGCTCTACGTCTGGAGGATCTGCGAATTCCCACTTCTTATTCCAAAACTTTCCAAGGTCCGCCTCATGGCATCCAAGTTGAAAGAGATAAGTTGAACAAGTATGGTCGTCCTCTATTGGGATGTACTATTAAGCCAAAATTGGGATTATCCGCAAAGAACTACGGTAGAGCGGTTTATGAATGTCTACGCGGTGGACTTGATTTTACCAAGGATGATGAAAACGTGAACTCACAACCATTTATGCGTTGGAGAGACCGTTTCTTATTTTGTGCCGAAGCGCTTTATAAAGCGCAGGCCGAAACGGGTGAAATCAAAGGACATTACTTGAATGCTACTGCGGGTACATGTGAAGAAATGATGAAAAGGGCCATATTTGCCAGAGAATTGGGAGTTCCTATCGTAATGCATGACTACTTAACTGGGGGATTCACTGCAAATACTAGCTTGGCTCATTATTGCCGCGATAACGGCCTACTTCTTCACATCCATCGCGCAATGCATGCAGTTATTGATAGACAGAAAAATCATGGTATGCATTTTCGTGTACTAGCTAAAGCATTACGTATGTCTGGTGGAGATCATATTCACGGAGGTACAGTAGTGGGTAAACTGGAAGGGGAACGTGAGATGACTTTGGGTTTTGTTGATTTATTACGTGATGATTTTATTGAAAAAGACCGAAGTCGCGGTATCTTTTTTACTCAAGATTGGGTCTCTATGCCAGGTGTTATCCCCGTGGCTTCAGGGGGTATTCATGTTTGGCATATGCCTGCCCTGACCGAAATCTTTGGGGATGATTCCGTACTACAGTTTGGCGGAGGAACTTTAGGACACCCTTGGGGAAATGCACCCGGTGCAGTAGCTAATCGGGTGGCTTTAGAAGCGTGTGTACAAGCTCGTAATGAGGGACGTGATCTTGCTCGTGAAGGTAATGAAATTATCCGTGAAGCTAGCAAATGGAGCCCTGAACTAGCTGCCGCTTGTGAAGTATGGAAAGCGATCAAATTCGAGTTCGAACCAGTAGATAAGCTGGAT
>90968309; Sommieria leucophylla plastid partial rbcL gene for ribulose bisphosphate carboxylase large subunit, specimen voucher 1992-3477 (K)
TACAAATTGACTTATTATACTCCTGACTACCAAACCAAAGATACTGATATCTTGGCAGCATTCCGAGTGACTCCTCAAGACGGAGTTCCGCCTGAGGAAGCAGGGGCAGCGGTAGCTGCCGAATCTTCTACTGGTACATGGACAACTGTGTGGACTGATGGACTTACCAGTCTTGATCGTTACAAAGGACGATGCTATCACATCGAAGCCGTTGTGGGAGAGGATAAGCAATATATTGCTTATGTAGCTTATCCTTTAGACCTGTTTGAAGAAGGTTCTGTAACTAACATGTTAACTTCCATTGTGGGTAACGTATTTGGTTTCAAAGCGCTACGAGCTCTACGTCTAGAGGATGTTCGAATCCCCACTTCTTATGCCAAAACGTTCCAAGGCCCGCCTCACGGTATCCAAGTTGAGAGAGACAAGTTGAACAAGTATGGTCGTCCTCTATTGGGATGTACTATTAAACCAAAATTGGGATTATCCGCTAAGAACTACGGCAGTGCGGTTTATGAATGTTTACGCGGTGGACTTGATTTTACCAAGGATGATGAAAACGTGAACTCACAACCATTTATGCGTTGGAGAGACCGTTTCTTGTTTGGAGCAGAAGCACTATATAAAGCGCAGGCAGAAACAGGTGAAATCAAAGGACATTACTTGAATGCTACTGCGGGTACATCTGAAGAAATGATGAAAAGGGCCGTATGTGCCAGAGAATTGGGAGTTCCTATCGTAATGCATGACTACTTAACTGGGGGATTCACTGCAAATACTAGCTTGGCTCATTATTGCCGCGATAACGGCCTACTTCTTCACATCCATCGCGCAATGCATGCAGTTATTGATAGACAGAAAAATCATGGTATGCATTTTCGTGTACTAGCTAAAGCATTACGTATGTCTGGTGGAGATCATGTTCACGCGGGTACAGTAGTGGGTAAACTGGAAGGGGAACGTGAGATGACTTTGGGTTTTGTTGATTTATTACGTGATGATTTTATTGAAAAAGACCGAAGCCGCGGTATCTTTTTTACTCAAGATTGGGTCTCTATGCCAGGTGTTATACCCGTGGCTTCAGGGGGTATTCATGTTTGGCATATGCCTGCCCTGACCGAAATCTTTGGGGATGATTCCGTACTACAGTTTGGCGGAGGAACTTTAGGACACCCTTGGGGAAATGCACCCGGTGCAGTAGCTAATCGGGTGGCTTTAGAAGCGTGTGTACAAGCTCGTAATGAAGGACGTGATCTTGCTCGTGAAGGTAATGAAATTATCCGTGAAGCTAGCAAATGGAGCCCTGAAC
>384588514; Geonoma ferruginea voucher BioBot02143 ribulose-1,5-bisphosphate carboxylase/oxygenase large subunit (rbcL) gene, partial cds; chloroplast
AGTGTTGGATTTAAAGCGGGTGTTAAAGATTACAAATTGACTTATTATACTCCTGACTACGAAACCAAAGATACTGATATCTTGGCAGCATTCCGAGTAACTCCTCAACCCGGAGTTCCGCCTGAGGAAGCAGGGGCAGCGGTAGCTGCCGAATCTTCTACTGGTACATGGACAACTGTGTGGACTGATGGACTTACCAGTCTTGATCGTTACAAAGGACGATGCTACCACATCGAAACCGTTGTCGGGGAGGAAAATCAATATATTGCTTATGTGGCTTATCCTTTAGACCTTTTTGAAGAAGGTTCTGTTACTAACATGTTTACTTCCATTGTGGGTAATGTATTTGGTTTCAAAGCCCTACGAGCTCTACGTCTGGAGGATCTGCGAATTCCCACTTCTTATTCCAAAACTTTCCAAGGCCCGCCTCATGGTATCCAAGTTGAAAGAGATAAGTTGAACAAGTATGGTCGTCCTCTATTGGGATGTACTATTAAACCAAAATTGGGATTATCCGCAAAGAACTACGGTAGAGCGGTTTATGAATGTCTA
>11559155; Rhopalostylis baueri chloroplast partial rbcL gene for RuBisCO large subunit
TTAAAGATTACAAATTGACTTATTATACTCCTGACTACGAAACCAAAGATACTGATATCTTGGCAGCATTCCGAGTAACTCCTCAACCCGGAGTTCCGCCTGAAGAAGCAGGGGCAGCGGTAGCTGCCGAATCTTCTACTGGTACATGGACAACTGTGTGGACTGATGGACTTACCAGTCTTGATCGTTACAAAGGACGATGCTACCACATCGAAACCGTTGTCGGAGAGGAAAATCAATTTATTGCTTATGTAGCTTATCCTTTAGACCTTTTTGAAGAAGGTTCTGTTACTAACATGTTTACTTCCATTGTGGGTAATGTATTTGGTTTCAAAGCCCTACGAGCTCTACGTCTGGAGGATCTGCGAATTCCCACTTCTTATTCCAAAACTTTCCAAGGCCCGCCTCATGGTATCCAAGTTGAAAGAGATAAGTTGAACAAGTATGGTCGTCCTCTATTGGGATGTACTATTAAACCAAAATTGGGATTATCCGCAAAGAACTACGGTAGGGCGGTTTATGAATGTCTACGCGGTGGACTTGATTTTACCAAGGATGATGAAAACGTGAACTCACAACCATTTATGCGTTGGAGAGACCGTTTCTTATTTTGTGCCGAAGCGCTTTATAAAGCGCAGTCCGAAACGGGTGAAATCAAAGGACATTACTTGAATGCTACTGCGGGTACATGTGAAGAAATGATGAAAAGGGCCGTATTTGCCAGAGAATTGGGAGTTCCTATCGTAATGCATGACTACTTAACTGGGGGATTCACTGCAAATACTAGCTTGGCTCATTATTGCCGCGATAACGGCCTACTTCTTCACATCCATCGCGCAATGCATGCAGTTATTGATAGACAGAAAAATCATGGTATGCATTTTCGTGTACTAGCTAAAGCATTACGTATGTCTGGTGGAGATCATATTCACGCGGGTACAGTAGTGGGTAAACTGGAAGGGGAACGTGAGATGACTTTGGGTTTTGTTGATTTATTACGTGATGATTATATTGAAAAAGACCGAAGTCGCGGTATCTTTTTTACTCAAGATTGGGTCTCTATGCCAGGTGTTATACCCGTGGCTTCAGGGGGTATTCATGTTTGGCATATGCCTGCCCTGACCGAAATCTTTGGGGATGATTCCGTACTACAGTTTGGCGGAGGAACTTTAGGACACCCTTGGGGAAATGCACCCGGTGCAGTAGCTAATCGGGTGGCTTTAGAAGCGTGTGTACAAGCTCGTAATGAAGGACGTGATCTTGCTCGTGAAGGTAATGAAATTATCCGTGAAGCTAGCAAATGGAGCCCTGAACTAGCTGCCGCTTGTGAAATATGGAAGGCGATCAAATTCGAATTCGAACCAGTAGATAAGCTGGAT
>37959651; Plectocomia elongata ribulose-1,5-bisphosphate carboxylase/oxygenase large subunit (rbcL) gene, partial cds; chloroplast
GTTGGATTTAAAGCTGGTGTTAAAGATTACAAATTGACTTATTATACTCCTGACTACGAAACCAAAGATACTGATATCTTGGCAGCATTCCGAGTAACTCCTCAACCCGGAGTTCCGCCTGAGGAAGCAGGGGCAGCAGTAGCTGCCGAATCTTCTACTGGTACATGGACAACTGTGTGGACTGATGGACTTACCAGTCTTGATCGTTACAAAGGACGATGCTACCACATCGAAACCGTTGTCGGGGAGGAAAATCAATATATTGCTTATGTAGCTTATCCTTTAGACCTTTTTGAAGAAGGTTCTGTTACTAACATGTTTACTTCCATTGTGGGTAATGTATTTGGTTTCAAAGCCCTAAGAGCTCTACGTCTGGAGGATCTGCGAATTCCCACTTCTTATTCCAAAACTTTCCAAGGTCCGCCTCATGGCATCCAAGTTGAAAGAGATAAGTTGAACAAGTATGGTCGTCCTCTATTGGGATGTACTATTAAGCCAAAATTGGGATTATCCGCAAAGAACTACGGTAGAGCGGTTTATGAATGTCTACGCGGTGGACTTGATTTTACCAAGGATGATGAAAACGTGAACTCACAACCATTTATGCGTTGGAGAGACCGTTTCTTATTTTGTGCCGAAGCACTTTATAAAGCGCAGGCCGAAACGGGTGAAATCAAAGGACATTACTTGAATGCTACTGCGGGTACATGTGAAGAAATGATGAAAAGGGCCGTATTTGCCAGAGAATTGGGAGTTCCTATCATAATGCATGACTACTTAACTGGGGGATTCACTGCAAATACTAGCTTGGCTCATTATTGCCGCGATAACGGCCTACTTNTTCACATCCATCGCGCAATGCATGCAGTTATTGATAGACAGAAAAATCATGGTAYGCATTTTCGTGTACTAGCTAAAGCATTACGTATGTCTGGTGGAGATCATATTCACGGAGGTACAGTAGTGGGTAAACTGGAAGGGGAACGTGAGATGACTTTGGGTTTTGTTGATTTATTACGTGATGATTTTATTGAAAAAGACCGAAGTCGCGGTATCTTTTTTACTCAAGATTGGGTCTCTATGCCAGGTGTTATCCCCGTGGCTTCAGGGGGTATTCATGTTTGGCATATGCCTGCCCTGACCGAAATCTTTGGGGATGATTCCGTACTACAGTTTGGCGGAGGAACTTTAGGACACCCTTGGGGAAATGCACCCGGTGCAGTAGCTAATCGGGTGGCTTTAGAAGCGTGTGTACAAGCTCGTAATGAGGGACGTGATCTTGCTCGTGAAGGTAATGAAATTATCCGTGAAGCTAGCAAATGGAGYCC
>11559141; Wallichia disticha chloroplast partial rbcL gene for RuBisCO large subunit
AGTCACCACAAACAGAAACTAAAGCAAGTGTTGGATTTAAAGCTGGTGTTAAAGATTACAAATTGACTTATTATACTCCTGAATTCGAAACCAAAGATACTGATATCTTGGCAGCATTCCGAGTAACTCCTCAACCCGGAGTTCCGCCTGAAGAAGCAGGGGCAGCGGTAGCTGCCGAATCTTCTACTGGTACATGGACAACTGTGTGGACTGATGGACTTACCAGTCTTGATCGTTACAAAGGACGATGCTACCACATCGAACCCGTTGTCGGGGAGGAAAATCAATATATTGCTTATGTAGCTTATCCTTTAGACCTTTTTGAAGAAGGTTCTGTTACTAACATGTTTACTTCCATTGTGGGTAATGTATTTGGTTTCAAAGCCCTACGAGCTCTACGTCTGGAGGATCTGCGAATTCCCCCTTCTTATTCCAAAACTTTCCAAGGCCCGCCTCATGGCATCCAAGTTGAAAGAGATAAGTTGAACAAGTATGGTCGTCCTCTATTGGGATGTACTATTAAACCAAAATTGGGATTATCCGCAAAGAACTACGGTAGAGCGGTTTATGAATGTCTACGCGGTGGACTTGATTTTACCAAGGATGATGAAAACGTGAACTCCCAACCATTTATGCGTTGGAGAGACCGTTTCGTATTTTGTGCCGAAGCGCTTTATAAAGCGCAAGCCGAAACGGGTGAAATCAAAGGACATTACTTGAATGCTACTGCGGGTACATGTGAAGAAATGATCAAAAGGGCCGTATTTGCCAGAGAATTGGGAGTTCCTATCGTAATGCATGACTACTTAACTGGGGGATTCACTGCAAATACTAGTTTGGCTCATTATTGCCGCGATAACGGCCTACTTCTTCACATCCATCGCGCAATGCATGCGGTTATTGATAGACAGAAAAATCATGGTATGCATTTTCGTGTACTAGCTAAAGCATTACGTATGTCTGGTGGAGATCATATTCACGGAGGTACAGTAGTGGGTAAACTGGAAGGGGAACGTGAGATGACTTTGGGTTTTGTTGATTTATTACGTGATGATTTTATTGAAAAAGACCGAAGTCGCGGTATTTTTTTTACTCAAGATTGGGTCTCTATGCCAGGTGTTATCCCCGTGGCTTCAGGGGGTATTCATGTTTGGCATATGCCTGCCCTGACCGAAATCTTTGGGGATGATTCCGTACTACAGTTTGGCGGAGGAACTTTAGGGCACCCTTGGGGAAATGCACCCGGTGCAGTAGCTAATCGGGTGGCTTTAGAAGCGTGTGTACAAGCTCGTAATGAGGGACGTGATCTTGCTCGTGAAGGTAATGAAATTATCCGTGAAGCTAGCAAATGGAGCCCTGAACTAGCTGCTGCTTGTGAAGTATGGAAGGAGATCAAATTCGAATTCGAACCAGTAGATAAGCTGGAT
>11559149; Reinhardtia simplex chloroplast partial rbcL gene for RuBisCO large subunit
GTCACCACAAACAGAAACTAAAGCAAGTGTTGGATTTAAAGCTGGTGTTAAAGATTACAAATTGACTTATTATACTCCTGACTACGAAACCAAAGATACTGATATCTTGGCAGCATTCCGAGTAACTCCTCAACCCGGAGTTCCGCCTGAGGAAGCAGGGGCAGCGGTAGCTGCCGAATCTTCTACTGGTACATGGACAACTGTGTGGACTGATGGACTTACCAGTCTTGATCGTTACAAAGGACGATGCTACCACATCGAAACCGTTGTCGGGGAGGAAAATCAATATATTGCTTATGTAGCTTATCCTTTAGACCTTTTTGAAGAAGGTTCTGTTACTAACATGTTTACTTCCATTGTGGGTAATGTATTTGGTTTCAAAGCCCTACGAGCTCTACGTCTGGAGGATCTGCGAATTCCCACTTCTTATTCCAAAACTTTCCAAGGCCCGCCTCATGGTATCCAAGCTGAAAGAGATAAGTTGAACAAGTATGGTCGTCCTCTATTGGGATGTACTATTAAACCAAAATTGGGATTATCCGCAAAGAACTACGGTAGAGCGGTTTATGAATGTCTACGCGGTGGACTTGATTTTACCAAGGATGATGAAAATGTGAACTCACAACCATTTATGCGTTGGAGAGACCGTTTCTTATTTTGTACCGAAGCACTTTATAAAGCGCAGGCCGAAACGGGTGAAATCAAAGGACATTACTTGAATGCTACTGCGGGTACATGTGAAGAAATGATGAAAAGGGCCATATTTGCCAGAGAATTGGGAGTTCCTATCGTAATGCATGACTACTTAACTGGGGGATTCACTGCAAATACTAGCTTGGCTCATTATTGCCGCGATAATGGCCTACTTCTTCACATCCATCGCGCAATGCATGCAGTTATTGATAGACAGAAAAATCATGGTATGCATTTTCGTGTACTAGCTAAAGCATTACGTATGTCTGGTGGAGATCATGTTCACGCGGGTACAGTAGTGGGTAAACTGGAAGGGGAACGTGAGATGACTTTGGGTTTTGTTGATTTATTACGTGATGATTTTATTGAAAAAGACCGAAGTCGCGGTATCTTTTTTACTCAAGATTGGGTCTCTATGCCAGGTGTTATACCCGTGGCTTCAGGGGGTATTCATGTTTGGCATATGCCTGCCCTGACCGAAATCTTTGGGGACGATTCCGTACTACAGTTTGGCGGAGGAACTTTAGGACACCCTTGGGGAAATGCACCCGGTGCAGTAGCTAATCGGGTGGCTTTAGAAGCGTGTGTACAAGCTCGTAATGAAGGACGTGATCTTGCTCGTGAAGGTAATGAAATTATCCGTGAAGCTAGCAAATGGAGCCCTGAACTAACTGCCGCTTGTGAAGTATGGAAGGCGATCAAATTCGAATTCGAACCAGTAGATAAGCTGGAT
>384588372; Asterogyne martiana voucher BioBot12084 ribulose-1,5-bisphosphate carboxylase/oxygenase large subunit (rbcL) gene, partial cds; chloroplast
AGTGTTGGATTTAAAGCTGGTGTTAAAGATTACAAATTGACTTATTATACTCCTGACTACGAAACCAAAGATACTGATATCTTGGCAGCATTCCGAGTAACTCCTCAACCCGGAGTTCCGCCTGAGGAAGCAGGGGCAGCGGTAGCTGCCGAATCTTCTACTGGTACATGGACAACTGTGTGGACTGATGGACTTACCAGTCTTGATCGTTACAAAGGACGATGCTACCACATCGAAACCGTTGTCGGGGAGGAAAATCAATATATTGCTTATGTAGCTTATCCTTTAGACCTTTTTGAAGAAGGTTCTGTTACTAACATGTTTACTTCCATTGTGGGTAATGTATTTGGTTTCAAAGCCCTACGAGCTCTACGTCTGGAGGATCTGCGAATTCCCACTTCTTATTCCAAAACTTTCCAAGGCCCGCCTCATGGTATCCAAGTTGAAAGAGATAAGTTGAACAAGTATGGTCGTCCTCTATTGGGATGTACTATTAAACCAAAATTGGGATTATCCGCAAAGAACTACGGTAGAGCGGTTTATGAATGTCTA
>113207523; Lepidocaryum tenue plastid partial rbcL gene for ribulose bisphosphate carboxylase large subunit
AACTAAAGCAAGTGTTGGATTTAAAGCTGGTGTTAAAGATTACAAATTGACTTATTATACTCCTGACTACGAAACCAAAGATACTGATATCTTGGCAGCATTCCGAGTAACTCCTCAACCCGGAGTTCCGCCTGAGGAAGCAGGGGCAGCAGTAGCTGCCGAATCTTCTACTGGTACATGGACAACTGTGTGGACTGATGGACTTACCAGTCTTGATCGTTACAAAGGACGATGCTACCACATCGAAACCGTTATCGGGGAGGAAAATCAATATATTGCTTATGTAGCTTATCCTTTAGACCTTTTTGAAGAAGGTTCTGTTACTAACATGTTTACTTCCATTGTGGGTAATGTATTTGGTTTCAAAGCCCTAAGAGCTCTACGTCTGGAGGATCTGCGAATTCCCACTTCTTATTCCAAAACTTTCCAAGGTCCGCCTCATGGCATCCAAGTTGAAAGAGATAAGTTGAACAAGTATGGTCGTCCTCTATTGGGATGTACTATTAAGCCAAAATTGGGATTATCCGCAAAGAACTACGGTAGAGCGGTTTATGAATGTCTACGCGGTGGACTTGATTTTACCAAGGATGATGAAAACGTGAACTCACAACCATTTATGCGTTGGAGAGACCGTTTCTTATTTTGTGCCGAAGCGCTTTTTAAAGCGCAGGCCGAAACGGGTGAAATCAAAGGACATTACTTGAATGCTACTGCGGGTACATGTGAAGAAATGATGAAAAGGGCCATATTTGCCAGAGAATTGGGAGTTCCTATCGTAATGCATGACTACTTAACTGGGGGATTCACTGCAAATACTAGCTTGGCTCATTATTGCCGCGATAACGGCCTACTTCTTCACATCCATCGCGCAATGCATGCAGTTATTGATAGACAGAAAAATCATGGTATGCATTTTCGTGTACTAGCTAAAGCATTACGTATGTCTGGTGGAGATCATATTCACGGAGGTACAGTAGTGGGTAAACTGGAAGGGGAACGTGAGATGACTTTGGGTTTTGTTGATTTATTACGTGATGATTTTATTGAAAAAGACCGAAGTCGCGGTATCTTTTTTACTCAAGATTGGGTCTCTATGCCAGGTGTTATCCCCGTGGCTTCAGGGGGTATTCATGTTTGGCATATGCCTGCCCTGACCGAAATCTTTGGGGATGATTCCGTACTACAGTTTGGCGGAGGAACCTTAGGACACCCTTGGGGAAATGCACCCGGTGCAGTAGCTAATCGGGTGGCTTTAGAAGCGTGTGTACAAGCTCGTAATGAGGGACGTGATCTTGCTCGTGAAGGTAATGAAATTATCCGTGAAGCTAGCAAATGGAGCCCTGAACTAGCTGCCGCTTGTGAAGTATGGAAAGCGATCAAATTCGAGTTCGAACCAGTAGATAAGCTGGAT
>13242842; Oncosperma tigillarium ribulose bisphosphate carboxylase large subunit (rbcL) gene, partial cds; chloroplast gene for chloroplast product
ATGTCACCACAAACAGAGACTAAAGCAAGTGTTGGATTTAAAGCTGGTGTTAAAGATTACAAATTGACTTATTATACTCCTGAGTACGAAACCAAAGATACTGATATCTTGGCAGCATTCCGAGTAACTCCTCAACCCGGAGTTCCGCCTGAGGAAGCAGGGGCAGCGGTAGCTGCCGAATCTTCTACTGGTACATGGACAACTGTGTGGACTGATGGACTTACCAGTCTTGATCGTTACAAAGGACGATGCTACCACATCGAAACCGTTGTCGGAGAGGAAAATCAATATATTGCTTATGTAGCTTATCCTTTAGACCTTTTTGAAGAAGGTTCTGTTACTAACATGTTTACTTCCATTGTGGGTAATGTATTTGGTTTCAAAGCCCTACGAGCTCTACGTCTGGAGGATCTGCGAATTCCCCCTTCTTATTCCAAAACTTTCCAAGGCCCGCCTCATGGTATCCAATCTGAAAGAGATAAGTTGAACAAGTATGGTCGTCCTCTATTGGGATGTACTATTAAACCAAAATTGGGATTATCCGCAAAGAACTACGGTAGAGCGGTTTATGAATGTCTACGCGGTGGACTTGATTTTACCAAGGATGATGAAAACGTGAACTCACAACCATTTATGCGTTGGAGAGACCGTTTCTTATTTTGTGCCGAAGCGCTTTATAAAGCGCAGGCCGAAACGGGTGAAATCAAAGGACATTACTTGAATGCTACTGCGGGTACATGTGAAGAAATGATGAAAAGGGCCATATTTGCCAGAGAATTGGGAGTTCCTATCGTAATGCATGACTACTTAACTGGGGGATTCACTGCAAATACTAGCTTGGCTCAGTATTGCCGCGATAACGGCCTACTTCTTCACATCCATCGCGCAATGCATGCAGTTATTGATAGACAGAAAAATCATGGTATGCATTTTCGTGTACTAGCTAAAGCATTACGTATGTCTGGTGGAGATCATATTCACGCGGGTACAGTAGTGGGTAAACTGGAAGGGGAACGTGAGATGACTTTGGGTTTTATTGATTTATTACGTGATGATTTTATTGAAAAAGACCGAAGTCGCGGTATCTTTTTTACTCAAGATTGGGTCTCTATGCCAGGTGTTATACCCGTGGCTTCAGGGGGTATTCATGTTTGGCATATGCCTGCCCTGACCGAAATCTTTGGGGATGATTCCGTACTACAGTTTGGCGGAGGAACTTTAGGACACCCTTGGGGAAATGCACCCGGTGCAGTAGCTAATCGGGTGGCTTTAGAAGCGTGTGTACAAGCTCGTAATGAAGGACGTGATCTTGCTCGTGAAGGTAATGAAATTATCCGTGAAGCTAGCAAATGGAGCCCTGAACTAGCTGCCGCTTGTGAAGTATGGAAGGCGATCAAATTCGAATTCCAGCCAGTAGATACGCTGGAT
>55056915; Serenoa repens partial rbcL gene for ribulose 1,5 biphosphate carboxylase, large subunit
[truncated: 4,470,424 more chars]
