# Supplementary material for: Two New Computational Methods for Universal DNA Barcoding: A Benchmark Using Barcode Sequences of Bacteria, Archaea, Animals, Fungi, and Land Plants
Source: PLoS One. 2013 Oct 18;8(10):e76910. doi: 10.1371/journal.pone.0076910 (PMC3799923; doi:10.1371/journal.pone.0076910)
Supplement: Dataset S12 — Full-length query sequence sets of trnH - psbA of land plants. Nucleotide sequences used as full-length query sets of trnH-psbA of land plants. (ZIP) [file pone.0076910.s012.zip › plants_trnH-psbA_species_query_full.fasta]

>62903278; Acorus americanus isolate Amer PsbA (psbA) gene, partial cds; psbA-trnH intergenic spacer, complete sequence; and tRNA-His (trnH) gene, partial sequence; chloroplast
GTTATGCATGAACGTAATGCTCACAACTTCCCTCTAGACCTAGCTTCTGTTGAAGCACCTTCTACAAATGGCTAAGACTTCGGTCTTAGTGTTGTAGTGTATATGAGTCGTTGAAGGAGCAATACGCAATATCTTGTTCTATCAAGAGATTTGGTATTGCTCCATTTGGTTCATTTGATTAGTGTTTCACTCATATAAGCTCTTTTTTCATTCTTTCTCCTCTTTCATGTTGAGCTTCTCAATTTTTTCCAATAAATGATTGGCCACAAAAGGATTTTTTTTTTAATGAACGTGTCACAGCTGATTCCTCCTTTTTTTACCTAAAGTTTAAAGTTTTTGTATTTGAAAATTGGAATTTCCTTCCAAAATCTTGATCTAAGTATGAAGAAAAGAAAAAAAAAAACGAATCTAAAAATGAATGAAGAATGGGAAAAAAGGAATCCTTTTGTAGTTTAGAGAGTGGGGGCGGATGTAGCCAAGTGGATTAAGGCAGTGGATTTGTGAATCCACCATGCGCG
>111162695; Butomus umbellatus psbA gene, partial sequence; psbA-trnH intergenic spacer, complete sequence; trnH gene partial sequence; chloroplast
TGTTATGCATGAACGTAATGCTCACAACTTCCCTCTAGACCTAGCTGCTGTTGAAGCTCCATCTACCAACGGATAAGACTTCTATTTTAGTGTATACAAATACGAATTGTTGAAATAGAAATACTAAACCCATTGATTATTCTATCAATGGGTTTAGTATTTTCCCTTTTTTTTATTCAATAATGTTTTGTTCACATAAGCATTTTTCTATTTGTATTTTTTTTATTTACATTTTGATTACATTTTTAAGATTGTTATATTATGTCCAATATTTCCATCTAGGTATAAAGTAAAAAAGACTAAATAAAATAATAAAGGGTGTATGTAAAAAAGGAAATCTTTTAACTTAATAAACTTCATTATGATTTGGTCTAAGGGGGCGGATGTAGCCAAGTGGATCAAGGCGGTGGATTTGTGAATCCACCCATGCGCG
>374251206; Halophila stipulacea from India PsbA (psbA) gene, partial cds; psbA-trnH intergenic spacer, complete sequence; and tRNA-His (trnH) gene, partial sequence; chloroplast
GTTATGCATGAACGTAATGCTCACAACTTCCCTCTAGACCTAGCTGCTGTGGAAGCTCCATCTACAAACGGATAAGACTTCTTTTTCGTATATACGAGTTGTGGAAGTCGAAATACTAAACCTATTGGAAATAGGTTTAGTATTTCTACCTTATATTGGATAAGGCTCACATAAACAAACATGTTTCTATTTATATTTTTTTTTCCTCTCAAGTGAATTTTCCCTAGATACATTCCAAGGGACGGGCGGATGTAGCCAAGTGGATTAAGGCGGTGGATTGTGAATCCACCATGCGCG
>335335892; Echinodorus hybrid cultivar isolate E130 PsbA (psbA) gene, partial cds; psbA-trnH intergenic spacer, complete sequence; and tRNA-His (trnH) gene, partial sequence; chloroplast
GTAATGCTCACAACTTCCCTCTAGACCTAGCTGCTGCTGAAGGGCCATCCACAAACGGATAAGACTTCTGTTTTGGTGTATACGAATACGAATTGTTAAAAGAGAAATACTAAACCCACAATTCAATAATTCAATGGGTTTAGTATTTCTCTTTCTTTTATTCAATATTTCTTCAATGATACCTTGTTCGCACATAAGCATTTTTGCTTTTCTTGATTTTTCTTTATTTAGTTATCCTTATCTATTATGGTATGAGCACTAATCGAGATAGAAGATATCGAAATGGATATCTATTTCGATATCGATAGAAAAGTCAAACTAGATTTAGATAGAAAGGAAAAAGAGGATTTTTTCCGATAATAATGGCTCTAAAAAAGAAAACCCTTGAATTTCAGGAACTGAATTCTGATTTGGTATAGGGGGCGGATGTAGCCAAGTGGATGAAGGCGGTGGATTGTGAATC
>166244786; Caldesia grandis chloroplast rpl2, trnH, psbA genes, partial cds and complete sequence
TGTAGTAAGAGGAGTTGTTATGAACCCCGTAGACCATCCCCACGGGGGCGGTGAAGGCAGAGCCCCAATTGGTAGAAAAAAACCTATGAGTCCCTGGGGCTATCCTACACTTGGAAGAAGAACTCGGAAAAGGAAAAAATATAGTGATAGTTTGATTCTTCGTCGCCGTAAAAGGAGTTAGAAACTAATGCAAATCCAATTTTGCGAATTGGAAATCATCTTCTTAGTCTTTCCAATCAAATCAATTTCAATTTCAAGGAGAATGCATGGGCGAACGACGGGAATTGAACCCGCGCATGGTGGATTCACAATCCACCGCCTTCATCCACTTGGCTACATCCGCCCCCTATACCAAATCAGAATTCAGTTCCTGAAATTCAAGGGTTTTTTTTTTTAGAGCCCTTATTCTTGGAAAAAATCCTCTTTTTCCTTTCTATCTAGATTTAGTTTGACTTTTCTATCGATATCGAAATAGATATCCATTTCGATATTTTTTATCTCGATTAGTGCTCATACCCTAATAGATAAGGGTAAATAAATAAAGAAAAATCAAGAAAAGCAAAAAAGCTTATGTGCGAACAAGATATCATTGAAGAAATATTGAATAAAAGAAAGAGAAATACTAAACCCATTGAATTATTGAATTGTGGGTTTAGTATTTCTCTTTTAACAATTCGTATTTGTATACACCAAAACAGAAGTCTTATCCGTTTGTGGATGGCCCTCAGCAGCAGCTAGGTCTAGA
>166244780; Tofieldia calyculata chloroplast psbA, rpl2, trnH genes, partial cds and complete sequence
GTAGTTATGAACCCTGTAGACCATCCCCATGGGGGCGGTGAAGGGAGAGCCCCAATTGGTAGAAAAAAACCCACGACCCCTTGGGGTTATCCTGCGCTTGGAAGAAGAAGTAGGAAAAGGAAAAAATATAGTGATAGTTTTATTCTTCGTCGCCGTAAATAGGAATATAGAAAATTGAATTTTTTGAATTTGAAATAATTTTCATTTGATAATTGATGATAATTGATGGGCGAACGACGGGAATTGAACCCGCGCATGGTGGATTCACAATCCACTGCCTTGATCCACTTGGCTACATCCGCCCCTTACTCAACTAAGGGATTTCTTTTTTTTTTTTTATTGCAAATTTCCATTTTAAATAAAGAAGTCAAAAAGCACAAATGCAAAAAAAATGCTCATGCGCACAAAACACTATTGAATCAAACAAAGTGAACAATACCAAACCTCTTGATAGAAGAAGAGATTTGGTATTGCTCCTTCAACAACTCATATACACAAAGTAGACTAAGACAGAAGTTTTATCTTATTCTTATCCATTTGTAGATGGAGCTTCGACAGAAGCTAGGTCTAGAGGGAAGTTATGAGCATTACGCTCGTGCATTACTTCCATACCAAG
>270156339; Syngonium podophyllum voucher J.R. Abbott 24908 (FLAS) trnH gene, partial sequence trnH-psbA intergenic spacer, complete sequence and psbA gene, partial sequence; chloroplast
TTAAAGGATTTCATTAAAATTATTTAATGAATATTTAAATTTTATAAATTAAATATTATTAATAATATTTATTTAATATTAATAAAATTTATTTTTATATTTATTCTTATTCTTTGCTTTGTATTTATGAATTTATATTGTATTGAGTTTTTCGTTCATACATTTATTTATATTTTAAAAATAATAAAAGATTTGATTCCAAAGCCAAAGAAGTACATTAATTACGGATTGGTAAAAGCAAAAGTATGCTAAAACATTTAAAAGTACAAATGTCAAAAATGCTTATGTGGACAAAATCCCAGTGAATCAAAAAAAGGAATAATACCAAACCTCTAATCTAATGAGGAGGTTTGGTATTATTCCTTCAACAATTCCTATACACTAAGACAAAATGTCTTATCCATTTGTAGATGGAACTTCAACAGCAGCTAAGTCTAGAGGGAAGTTGTGAGCATTACGTTCATGCATTAC
>166244617; Alisma canaliculatum chloroplast rpl2, trnH, psbA genes, partial cds and complete sequence
TTTAGCATGTGGACATCACACGGGGGTGGTGAAGGGAGAGCCCCAATTGGTAGAAAAAAACCCACAACCCCTTGGGGTTACCCTGCGCTTGGAAGAAGAAGTAGGAAAAGGAATAAATATAGTGATCGTTTTATTCTTCGTCGCCGTAAATAGGAATATTGAAAATCGAATTTTTGGAAAAATGGGCGAACGACGGGAATTGAACCCGCGCGTGGTGGATTCACAATCCACTGCCTTAATCCACTTGGCTACATCCGCCCCCACTCTCTAAACTACAAAAGGATTCCTTTTTTCCCATTCTTCATTCATTTTTAGATTCGTTTTTTTTTTTTTTTTTTTTTTTCTTTTCTTCATACTTAGATCAAGATTTTGGAAGAAAATTCCAATTTTCAAATACAAAAACTTTAAACTTTAGGTAAAAAAAGGAGGAATCAGCTGTGACACGTTCATTAAAAAAAAAAAATAAAAACGTTTGGTCAGGGGGTTCCGAGAAAGAATGAAAAAAGAGCTTATATGAGTGAAACACTAATCAAATGAACCAAATGGAGCAATACCAAATCTCTTGATAGAACAAGATATTCAGGGTGCTCCTTCAACGACTCATATACACTACACTTACACTACACTAAGACCGAAGTCTTATCCATTTGTAGAAGGTGCTTCAACAGAAGCTAGGTCCAGAGGGAAGTTGTGAGC
>335335764; Sagittaria sprucei isolate E20 PsbA (psbA) gene, partial cds; psbA-trnH intergenic spacer, complete sequence; and tRNA-His (trnH) gene, partial sequence; chloroplast
GTAATGCTCATAATTTCCCTCTAGACCTAGCTGCTGTTGAAGCTCCATCCACAAAGGGATAATACTTCTGTTTTAGTGTATACGAATACGAATTGTTAAAGGAGAAATACTAAGCCTATCAATGGGCTTAGTATTTCTCTCTTTATTTTATTCAATAGTATTCAATTCACCCATAAGCATTTTATCCTTCTTTGATTTCTTTCCCTTTCCATATTATATCTGATCGATTCGTTTAGAATATATCAATTTAGGTAGAAAGTAGAAAAGGATTTTTTCAGATAAGCAGGGTTCTAAAAAGGAGAACCCTTTCATTTAATCAACTTAATTATGATCTAGTATAGGGGCGGATGTAGCCAAGTGGATTAAGGCGGTGGATTGTGAATC
>374251166; Thalassia hemprichii from India PsbA (psbA) gene, partial cds; psbA-trnH intergenic spacer, complete sequence; and tRNA-His (trnH) gene, partial sequence; chloroplast
GTTATGCATGAACGTAATGCTCATAACTTCCCTCTAGACCTAGCTGCTGTGGAAGCTCCATCTACAAACGCATAAGACTTCTTTTTCGTATATACGAATTGTGGAAGTCGAAATACTAAGCCTATTTCCAATAGGTTTAGTATTTCTACCTTTATTGGATTTCATAAGGCTCACATAAACATGTTTCTATTTGTATTTGTATTTTGTTTCCATTTGGAAGAATCCACGGAATTCGGATTTGGTCCAAGGGGCGGATGTAGCCAAGTGGATTAAGGCGGTGGATTGTGAATCCACCATGCGCG
>111162703; Stuckenia vaginata psbA gene, partial sequence; psbA-trnH intergenic spacer, complete sequence; trnH gene partial sequence; chloroplast
GCATGAACGTAATGCTCACAACTTCCCTCTAGACCTAGCTGCTGTTGAAGCTCCATCTATAAACGGATAAGACTTATCTTTTAGTGTATACGAATACGAATTGTTGAGGTAGAAGTACTAAACCTATTGTTCTATCAATAGGTTTAGTATTTCTACTGTTTCTTGGTCAATTCAAGAATGTTTTGTTCATATAAGCATTTTTCCATTTTTCAGATTAATATATTATGTCTAATATCTCAATCAAAGAAAAAAAAAGAATAAATAAAATAATGAATAATTGATGTAAAAAACGAAATATTTTAACTCCTTTTTTGTTATCGAAATTGCATTTTGATGTGATGTAAGGGGCGGATGTAGCCAGTGGATCAAGGCGGTGGATTTGTGAATCC
>358409897; Ruppia cirrhosa voucher BRVU:LT-RH-18 PsbA (psbA) gene, partial cds; psbA-trnH intergenic spacer, complete sequence; and tRNA-His (trnH) gene, partial sequence; chloroplast
GTTATGCATGAACGTAATGCTCACAACTTCCCTCTAGACCTGGCTGCTGTTGAAGTTCCATCTATAAACGGATAAGACTTTTTTTTTATTATAGTGTATATATACGAATAAAAATCGTTGAAGTAGAAATACTAAACCTATTGTTTTATCAATAGGTTTAGTATTTCTATAGTTCTACTGTTGGCAGATTTCTTAATCTTTTGTACACATAAGTATTTTTCATTTCATTTATAAAATTGAGATATTCTTTTAATATAATAGATCATTCAAAGTAAAAAAAAACTAAATAAAATAATGAATGATGCATGTAAAAAAATTTTAACTTAATAAATAGAAACTCATATTATAAAATTTAATATAAATAGATAAAATTGAATTATGATGCGATGTAAGTTAAGGGGCGGATGTAGCCAAGTGGATCAAGGCAGTGGATTGTGAATCCACCATGCGCG
>270156424; Colocasia esculenta voucher S.B. Davis 1225 (FLAS) trnH gene, partial sequence trnH-psbA intergenic spacer, complete sequence and psbA gene, partial sequence; chloroplast
TTTTTTTGATTTCATTAAAATATTTTTAAATTTCATTATTTATATTAATATTATATTTTTACTATTTATTTATATTTATTATTTCTATTCTATTTTATTTTTTATATATTTTTTATCAATTTATATATTCAAATCAAATATATAATATAGATATTTGATTTTTGTATTTTCTTTTTGTTTTATATTTAACTTTTTTATTCTTATTCTTTGCTTTGTATTTTTTTTGTATTTAGTTTTTCGTTCATACATTTATTTTGTATTTCAAATAAATAAAAGATTTGATTTCAAAGCCAAAGAAGTACATAATTACGGATTGGTAAAAGCCAAAGTATGCTAAAATATTAAAATAAAAGTACAAATGTCAAAAATCCTTATGTGGACAAAATTCCAGTGAATCAAAAAAAGGAGTAATACCAAACCTCTAATGAGGAGGTTTGGTATTATTCCTTCAACAATTCCTATACACTAAGACAAAATGTCTTATCCATTTGTAGATGGAACTTCAACAGCAGCTAAGTCTAGAGGGAAGTTGTGAGCATTACGTTCATGCATTACTTCCATA
>111162699; Groenlandia densa psbA gene, partial sequence; psbA-trnH intergenic spacer, complete sequence; trnH gene partial sequence; chloroplast
CGTAATGCTCACAATTTCCCTCTAGACCTAGCTGCTGTTGAAGCTCCATCTATAAACGGATAAGATTCATCTTTTAGTGTATACGAATAGAGATTGCTGAGGTAGAAGTACTAAACCTATTGTTTTCTCAATAGGTTTAGTATTTCTACTGTTTTTTTATCAATTCAGGAATGTTTTGTTCACATAAGAATTTTTCTATTTTTCAGATTAAGATATTATGTCTAATATTTCAATTAAATAATGAATAATGGGTGTAAAAAACGAAATTTATTAACTTAATAAATCAGAATGGAATTCTGATGTGATGTAAGGGGCGGATGTAGCCAAGTGGATCAAGGCGG
>300392630; Halodule uninervis chloroplast genes for psbA, psbA-trnH intergenic spacer, trnH, partial and complete sequence, specimen_voucher: personal:Yu Ito:NT2445
ACAACTTCCCTCTAGACCTAGCTGCTGTTGAAGCTCCATCTATAAACGGATAAGACTTTTCTTTGAGTGTATACGAATAAAAATTGTTGAAGTATAAATACTAAACCTCTTGATAAAACAAGAGGTTTAGTATTTCTACTGTTGGTTAATTTAATAATGTTTTGCTCACATAAGCATTGAACTCAATATTATAAATAAATAAAAATTATAAATCTAAATTGAATTATGACGCAATGCAAGGTAAGAAAGGGGGCGGATGTAGCCAAGTGGATCAAGGCAGTG
>374251164; Enhalus acoroides from India PsbA (psbA) gene, partial cds; psbA-trnH intergenic spacer, complete sequence; and tRNA-His (trnH) gene, partial sequence; chloroplast
GTTATGCATGAACGTAATGCTCACAACTTCCCTCTAGACCTAGCTGCTGTGGAAGCTCCATCTACAAACGGATAAGACTTCTTTTTCATATATACGAATTGTGGAAGTCGAAATACTAAGCCTATTTCCAATAGGCTTAGTATTTCTATCTTTATTGGATTTCATAAGGCTCACATAAACATGTTTCTATTTGTATTTTTATTTTGTTTCCATTTGGAAGTAAGTGGAAGAATCCACGGAATTCGGATTTTGTCCAAGGGGCGGATGTAGCCAAGTGGATTAAGGCGGTGGATTGTGAATCCACCATGCGCG
>62903288; Pleea tenuifolia isolate Qiu96128 PsbA (psbA) gene, partial cds; psbA-trnH intergenic spacer, complete sequence; and tRNA-His (trnH) gene, partial sequence; chloroplast
GTTATGCATGAACGTAATGCTCATAGCTTCCCTCTAGACCTAGCTGCTGTCGAAGCTCCATCTACAAATGGATAAGATAAGACTTCCGTCTTAGTGTACTTTGTGTATACGAGTTGTTGAAGGAGCAATACCAAATCTCTTGATAGAAGAAGAGATTTGGTATTGTTCACTTTGTTTGATTCAATAGTGTTTTGTTTTGTCCGAAGAAGTTTTTTTTTTTTGTTTTTCATTTGTACTTTTGTACTTCTTTAGTTAAATTTAAACTTTAAAAGAAAAGCATTTTTTTTTTTTGTTACTTTACAAATGAGATTTTATCTTCAATATCTCTTTCAAATTCTAAGTGGGAAGGAAAGAAAGACTAAATGCAATAACAATAATATAATAATGAATGTAAAAAAGAAATCCTTTACTTGAGCTTGAGTAAGGGGCGGATGTAGCCAAGTGGATCAAGGCAGTGGATTTGTGAATCCACCATGCGCG
>374251160; Cymodocea serrulata from India PsbA (psbA) gene, partial cds; psbA-trnH intergenic spacer, complete sequence; and tRNA-His (trnH) gene, partial sequence; chloroplast
GTTATGCATGAACGTAATGCTCACAACTTCCCTCTAGACCTAGCTGCTGTTGAAGCTCCATCTGTAAACGGATAAGACTTCTCTTTTAGTGTATAGGAATATAAATTTTTGAAGTAGAAATACTAAACCTATTGATAGGACAATAGGTTTAGTATTTCTACTATTGGTCAATTCAATAATGTTTTGTTCACATAAGCATTTTTTTTTTTACTTTTTTGGATTGATATATTATGTTCAATATATCACTCAAAGAAAAAAATGATAGATTTTCTAAATAGAAATGGAATTATGATATCTATATAAGGTAAGGGGCGGATGTAGCCAAGTGGATCAAGGCGGTGGATTGTGAATCCACCATGCGCG
>374251196; Zostera marina from Germany PsbA (psbA) gene, partial cds; psbA-trnH intergenic spacer, complete sequence; and tRNA-His (trnH) gene, partial sequence; chloroplast
GTTATGCATGAACGTAATGCTCACAACTTCCCTTTAGACCTAGCTGCTGTTGAAGCTCCATCTATAAACGGATAATACTTCTCTTTTAGTGCATATGAATATAAAATAGAAATATTAAACTTATAATGCATTTAGTGTTTCTAGTCTTTGTTGTTTAATTCAATTATGTTTTATTCACATAAGAATTTTTCCATTGATTGATATATTAGACATAATATATCAATCAATGGAAAAAAGGAAATTTTTTGGAAATACTTTAACTTAATAAATAATTAGCAACAAAAGGCTTTTTTTTAGTGAATGTGCCATATCGGATAACTCCTTTTTTGTAAATGTAAGGGGCGGATGTAGCCAAGTGGATCAAGGCGGTGGATTGTGAATCCACCATGCGCG
>270156292; Hydrilla verticillata voucher J.R. Abbott 23507 (FLAS) trnH gene, partial sequence trnH-psbA intergenic spacer, complete sequence and psbA gene, partial sequence; chloroplast
CATTAAGTTCATTATCATTTTTTGTTACACTCATTAGCATGCATTAGTATATTTAGTATATTTAGTATATATACTATTGGATTTAGCCTTTTTCCTTATATACCCAAAAAGTTGGTATATTATGTCTAACCAAATCGAACAAATCGAATAAAAATGTAAAAAAAAAAATAAAAACAAATGAAAAAAAATAGTTATGTGAACCCACCTTCTTCCTTATGAAATAGGAAATCAAAAAATATTCTGGAAATCAAATATTTCAATAGAAAGTCAAAATAGTAAACACATTTTTTTTAGAAATTAAATGGATTTACTATTTTGACTTTCTTCGTATCCATCAAAAAAAGTCTTATCCGTTTGTAGATAGAACTTCAACAGCAGCTAGATCTAGAGGG
>374251168; Syringodium isoetifolium from India PsbA (psbA) gene, partial cds; psbA-trnH intergenic spacer, complete sequence; and tRNA-His (trnH) gene, partial sequence; chloroplast
GTTATGCATGAACGTAATGCTCACAACTTCCCTCTAGACCTAGCTGCTGTTGAAGCTCCATCTGTAAACGGATAAGACTTCTCTTTTAGTGTATAGAGAATATAAATTGTTGAAGTAGAAAATACTAAACCCATTGTTATAACAATGGGTTTAGTATTTTATTTTATACTGTTGGTTAATTCAATAATGTTTTGCTCACATAAGCATTTTTTAATTTTTTTTACTTTTTCAGATTGATACATTATGTTCAATATATCAATCAAAGAAAAAAATAATAGATGTAAAAAATGAAATATTTTAACTTAATATTTTAATATAATAAATATAAATTCTAAATATTATGATACCTATATAAGGTAAGGGGCGGATGTAGCCAAGTGGATCAAGGCGGTGGATTGTGAATCCACCATGCGCG
>270156341; Epipremnum pinnatum voucher J.R. Abbott 24912 (FLAS) trnH gene, partial sequence trnH-psbA intergenic spacer, complete sequence and psbA gene, partial sequence; chloroplast
TACATCCGCCCCCTTCCTTAGCCTTAGCTAAGAATAGCTAAAGGATTTCACTTTTTATTTCATTTATTATTATAATTATATAATATTGTCTATACTGTATTTAGATTTAGTTTTTCGTTTATACAAGTAAAATTAAAAAAAATTCGACTCAAAAGAATGTACATTAATTACTTATAGATTGGTAAAAAGCCAAAGTATGCTAAAATAAAAGTACAAATGTAAGAAATGCTTATGTGGACAAAATCCCAGTGAATTAAACAAAAGGAGTAATACCAAACCTCTAATGAAGAGGTTTGGTATTATTCCTTTAACAACCCCTATACACTAGGACAAAATGTCTTAGCCATTTGTAGATGGAACTTCAACAGCAGCTAAGTCTAGAGGGAAGTTGTGAGCATTACGTTCATGCATTACTTCC
>111162696; Triglochin maritima psbA gene, partial sequence; psbA-trnH intergenic spacer, complete sequence; trnH gene partial sequence; chloroplast
TGTTATGCATGAACGTAATGCTCACAACTTCCCTCTAGACTTAGCTGGTGTTGAAGCTCCTTCTATAAACGTATAAGACTTCTCTTTTAGTGTATACGGATAAGAATTGTTGAAGTAGAAATACTAAACCTATTGATATATCAATAGGTTTAGTATTTATTGTTTGGTTCAATAATGTTTTGTTCACATATTTTTTTATTGATATATTATGTTCAATATTTTAATCAAAGAAAAAAAGACTAAAAAAAATAATAAATGTGAAAAATGAAATCCTTTTAATTTACAAATTTAATTTAACTTTTTAATTATGATGCAGTGTAAAATAAGGGGCGGATGTAGCCAAGTGGATCAAGGCGGTGGATTTGTGAATCCACCCATGCGCGA
>270156333; Pistia stratiotes voucher J.R. Abbott 24890 (FLAS) trnH gene, partial sequence trnH-psbA intergenic spacer, complete sequence and psbA gene, partial sequence; chloroplast
GGCTACATCCGCCCCTTCCTTAGCCTTAGCCAAGAATAGCTAAAGGATTTCCCTTTTTTTATTTCATTTATTTTTTATTTAAAATAAATGATTTTTTTGATTTCAAAGACTAAGAAGTCCATTAATTAAATTACGGATTGAGAAAAGTCAAAGTATGCAAAAATAAAAAAAAAAGTGAAAATGTCAAAACTGCTTATGTCGACAAAATCCCCGCGAATCAAAAAAAAAGGAGTAATACCAAACCTCTTATGAGGAGGTTTGGTATTATTCCTTCATCAATTCCTATACACTAAGACAAAATGTCTTATCCATTTGTAGATGGAACTTCAACAGCAGCTAAGTCTAGAGGGAAGTTGTGAGCATTACGTTCATGCATTACTTCC
>62903290; Tofieldia racemosa isolate Qiu02093 PsbA (psbA) gene, partial cds; psbA-trnH intergenic spacer, complete sequence; and tRNA-His (trnH) gene, partial sequence; chloroplast
GTTATGCATGAACGTAATGCTCATAACTTCCCTCTAGACCTAGCTGCTGTCGAAGCTCCATCTACAAATGGATAAGAATAAAATAAGACTTCTGTCTTAGTCTACTTTGTGTATATATGAGTTATTGAAGGAGCAATACCAAATCTCTTCCTCTATCAAGAGGTTTGGTATTGTTCACTTTGTTTGATTCAATAATGTTTTGTGTACATAAGCATTTTTTTTTTTTTTTTTACTTTACATTATAAATATAAAAATTTATATAAAATAATTTAAAATAAATAGAATTTAAAATAAATTTAATAATTTAAAATAAATAGAATTTAAAATAAATATAAATGATATTTTATCCTCAATATCTCCTTCTAAAGTTGAGTAAGGGGCGGATGTAGCCAAGTGGATCAAGGCAGTGGATTTGTGAATCCACCATGCGCG
>111162720; Potamogeton obtusifolius psbA gene, partial sequence; psbA-trnH intergenic spacer, complete sequence; trnH gene partial sequence; chloroplast
TAATGCTCACAACTTCCCTCTAGACCTAGCTGCTGTTGAAGCTCCATCTATAAACGGATAACACTTATCTTTTAGTGTATACGAATATGAATTGTTGAGGTAGAAATACTAAACCTATTGATAGAACAATAGGTTTAGTACTTCTACTGTTTCTTGTTCTTGGTCAATTGAAGAATGCTTTGTTGACATAAGCATTTTTCCATTGTTCAGATTAATATATTATGTCTCATAACCAAAGAAAAAAAAGAATAAATAAAATAATGATAGATGTAAAAAACGAAATACTTTAACTTAATAAATCAGAAATGGAATTCTGATGTGATGTAAGGGGCGGATGTAGCCAAGTGGATCAAGGCGGTGGATTTGTGAATCCACA
>166244685; Najas indica chloroplast rpl2, trnH, psbA genes, partial cds and complete sequence
GGAGTTATGAACCCTGTAGACCATCCCCACGGGGGCGGTGAAGGAAGAGCCCCAATTGGTAGAAAAAAACCTGTGACCCCTTGGGGTTATCCTACGCTTGGAAGAAGAACTAGGAAAAGGAAAAAACATAGTGATACTTTGATTCTTCGTCGCCGTAAATAAGATAAGAAAAGAATATGGAAAATCAAATTTTTGGAATTGGAATTTGTTATTGGGCGAACGACGGGAATTGAACCCGCGCGTGGTGGATTCACAATCCACTGCCTTAATCCACTTGGCTACATCCGCCCCTTAGACCTAATACAAATCACAATGAAGTGAATTCATTCTGAATAAGTTAGAGAATTTCCTCTAACAACCATTATGATTTGATTTCGTCTTTTTCCTTTTTACCCGGATCGAGATATTAGATATACAATACCCATCTTTCAACAGAGAACAAAAAAAAGACAAGTAGAAATAAAGTCTATGTGAAGTTTATGGAATCCAATAAAGGTAGAAGTATTAAACCTATTCAAATCGAATAGGTTTAATACTTCTACTTTGAACAATTCTTATACACTAATTCTTATACACTAAAAAGAAATATTATCCTTTTGTGGA
>222103262; Andreaea rupestris var. fauriei isolate CB146 tRNA-His (trnH) gene, partial sequence; trnH-psbA intergenic spacer, complete sequence; and photosystem II 32 kDa protein (psbA) gene, partial cds; chloroplast
CTACGTCCGCCCTTTCGCAATATATTGTTTAGAAAAAAAGAATGACCTTAGAGATTTCAATCTCTAAGGTCATTCTTTTTTAAGTTATTATCCTTATCTTAGATTCTAGGATTATGACTGAGTTATTTTTTTTTTATAATGAAAAATAAACAAAGACCTATAAAGGAAGATATTATTAGCCGTTTACAGAAGGAGCTTCAACAGAAGCTAAGTCTAGAGGGAAATTGTGAGCATTACGTTCATGCATAA
>309243813; Eleutherococcus sieboldianus voucher Wen 8538 photosystem II protein D1 (psbA) gene, partial cds; psbA-trnH intergenic spacer, complete sequence; and tRNA-His (trnH) gene, partial sequence; chloroplast
GCTGTCGAAGCTCCATCTACAAATGGATAAGACCCGGTCTTAGTGTATACGAGTTTTTTTGAAATAAAAAGGAGCAATAACCTCTTTCTTGTTCTATCAAGAGGGCGGTATTGCTCCTTTTTTTATTTAGTAGTATTTGTACTTACCTAGTTTCTTTAAATTTATTTAAAGAAACGTCGTTTTATTTTTATTGGTTGGTTCATGAGTGAGTATCATGCTTTCGTTCTGTATTAATCATTAATCTAGAATTTAGCTACTTCTTCCCAATCTTTTGGGAAGTATTTTTTAAAAAGAAAAGATAAAAATGTTGGATTTTTTACTTAGTTAATACTTAATATTTTTATCTCGAAAATAAGAAAGAAATAATGATGAATGGTAAAAGTTTAATCTTTTGAAACGTAAGGAAAAGAATAGTAGAGGGGCGGATGTAGCCAAGTGGATCAAGGCAG
>309243908; Tetrapanax papyrifer voucher Wen 10135 photosystem II protein D1 (psbA) gene, partial cds; psbA-trnH intergenic spacer, complete sequence; and tRNA-His (trnH) gene, partial sequence; chloroplast
GCTGTCGAAGCTCCAGCTACAAATGGATAAGACCCGGTCTTAGTGTATACGATTTTTTTGAAATAAAAGGGAGCAATAACCTCTTTCTTGTTCTATCAAGAGGGCGGTATTGCTCCTTTATTTATTTAGGAGTATTTTACTTTTTTTAGTTTCTTAAAAGAAATTTAAAGAAAAGATAAAAATGTTAGACTTTTTACTTAGTTAATACTTCATATTCTTATTTCGAAAATAAGAAAGATAAGAAAGAAATAATGATGAATGGTAAAAATTTAATTTTTTGGAACGTAAGGAAAAGAATAGTAGGGGGGGCGGATGTAGCCAAGTGGATCAAGGCAG
>309243911; Aralia finlaysoniana voucher Wen 10571 photosystem II protein D1 (psbA) gene, partial cds; psbA-trnH intergenic spacer, complete sequence; and tRNA-His (trnH) gene, partial sequence; chloroplast
GCTGTCGAAGCTCCATCTACAAATGGATAAGACCCGGTCTTAGTGTATACGAGTTTTTTTGAAATAAAAAGGAGCAATAACCTCTTTCTTGTTCTATCAAGAGGGCGGTATTGCTCCTTTTTTTATTTAGTAGTATTTGACTTACCTAGTTTCTTTAAATAAATTTAAAGAAACGTCGTTTTATTTTTATCGGTTGGTTCATGAATGAGTATCATGCTTTCGTTCTGTATTAATCATTAATCTAGAATTTAGCTACTTCTTCCCAATCTTTATCTTTTGGGAATTCTTTTTTTTTTTTAAAAAAAGATAAAAATGTTGGACTTTTTACTTAGTTAATACTTAATTTTTTATCTCAAAATAAGAAAGATAAGAAAGAAATAATGATGAATGTTAAAAATTTAATCTTTTGAAACGTAAGGAAAAGAATAGTAGGGGGGCGGATGTAGCCAAGTGGATCAAGGCAG
>254935286; Raukaua anomalus voucher WELT SP86505 tRNA-His (trnH) gene, partial sequence; trnH-psbA intergenic spacer, complete sequence; and photosystem II protein D1 (psbA) gene, partial cds; chloroplast
TCACAATCCACTGCCTTGATCCACTTGGCTACATCCGCCCCCCTACTATTCTATTCTTTTCCTTACGTCTCAAAAGATTGGGAAGAAGTAGCTAAATTATAGATTAATGATTAATACAGAACGAAAGCATAATACTCACTCATGAACCAACCGATAAAAAGAAAAAGACGTTTCTTTAAATTTATTTAAAGAAACTAGGTAAGTCAAATACTACTAAATAAAAAAAGGAGCAATACCGCCCTCTTGATAGAACAAGAAAGAGGTTATTGCTCCTTTTTATTTCAAAAAAAACTCGTATACACTAAGACCGGGTCTTATCCATTTGTAGATGGAGCTTCGACAGCAGCTAGGTCTAGAGGGAAGTTATGAGCATTACGT
>183987474; Myrrhis odorata PsbA (psbA) gene, partial cds; psbA-trnH intergenic spacer, complete sequence; and tRNA-His gene, partial sequence; chloroplast
GCTCCATCTACAAATGGGTAAGACCGGGTCTTAGTCTATACGAGTTTTTGAAATATAAAAAAGGAGCAATAACCTCTTCTTGTTCTATCAAGAGGTGGTATTGCTCCTTTTTTATTTATTTAAGACTTTTTTAGATAAACAAATATTTTTGAATGATCAAAAAGGAATCCTTTGAAATGCAAATAAATAAAAGAAAACTGGCGGGGCGGATGTAGCCAAGT
>309243895; Dendropanax dentiger voucher Wen 9306 photosystem II protein D1 (psbA) gene, partial cds; psbA-trnH intergenic spacer, complete sequence; and tRNA-His (trnH) gene, partial sequence; chloroplast
TCCATCTACAAATGGATAAGACCCGGTCTTAGTGTATACGAGTTTTTTTTGAAATAAAAAGGAGCAATAACCTCTTTCTTGTTCTATCAAGAGGGCGGTATTGCTCCTTTTTTTATTTAGTAGTATTTGACTTACCCAGTTTCTTTAAATAAATTTAAAGAAACGTCGTTTTCTTTTTATCGGTTGGTTCATGAGTGAGTATCATGTTTTCGTTCTGTATTAATCATTAATCTAGAATTTAGCTACTTCTTCCCAATCTTTTGGGAAGTTTTTTTTAAAAGAAAAGATAAAAATGTTGGACTTTTTACTTAGTTAATACTTAATATTTTTATCTCGAAAATAAGAAAGATAAGAAAGAAATAATGATGAATGGTAAAAGTTTAATCTTTTGAAACGTAAGGAAAAGAATAGTAGGGGGCGGATGTAGCCAAGTGGATCAAGGCAG
>354999911; Bupleurum scorzonerifolium PsbA (psbA) gene, partial cds; psbA-trnH intergenic spacer, complete sequence; and tRNA-His gene, partial sequence; chloroplast
ATAACTTCCCTCTAGATCTAGCTGCTGTTGAAGCTCCATCTATAAATGGGTAAGACCGAGTCTTAGAATATACGAGTTTTTTTTTATAAAAAAAGGAGCAATAACCTCTTTCTTGTTCTATCAAGAGCGCGGTATTGCTCCTTTTTTATTTATTTTTAGTTATTAGTATGAGTATTTACCTAGTTTGTTTAAAAAAATTTATACAAACTTTTTTTTATTTTTATTGGTTCGTTCATGATTGAGTATCATATTTGAATTCTATTCTAAAAAGTTTGGCTATCTTATTCCCAACATTTTGGGAACGATAAAAAACATGATTTTGAATAATAATAAAATAAAATTTGAATAATCAAAGAGGAATCTTTTTATTTTCAAATGTAACTAAAAGAAACCTAGGGGGGCGGATGTAGCCAAGTGGATCAAGGCAGT
>67079168; Conium maculatum voucher Beyersdorfer 63b US PsbA (psbA) gene, partial cds; psbA-trnH intergenic spacer, complete sequence; and tRNA-His (trnH) gene, partial sequence; chloroplast
ATAACTTCCCTCTAGACCTAGCTGCTGTTGAAGCTCCATCTACAAATGGGTAAGACCGGGTTTTAGTATATACGAGTTTTTTGAAATAAAAAAAAAGGAGCAATACATCTTTCTTGTTCTATCAAGAGAGCGATATTGCTCCTTTTTTTATTTATTTTTAATTTAATACTTTTTTAGATAAACAAATATTTTTGAATGATCAAAAAGTAATCCTTTGAAATGCAAATAAATAAAAAAGTGGGGCGGATGTAGCCAAGTGGATCAAGGC
>309243905; Gastonia cutispongia voucher Belgium 19942627 photosystem II protein D1 (psbA) gene, partial cds; psbA-trnH intergenic spacer, complete sequence; and tRNA-His (trnH) gene, partial sequence; chloroplast
ACAAATGGATAAGACCCGGTCTTAGTGTATACGAGTTTTTTTGAAATAAAAAAAGGAGCAATACCTCTTTCTTGTTCTATCAAGAGGGCGGTATTGCTCCTTTTTTTATTTAGCAGTATTTGACTTACCTAGTTTCTTTAAATAAGTTTAAAGAAACGTCGTTTTATTTTTATTGGTTGGTTCATGAGTGAGTATCATGCTTTCGTTCTGTATTAATCATTAATCTAGAATTTAGCTATTTCTTCCCAAAAGATTGGGGAGTTTTTTTTTTAAAGAAAAGAGAAAAATGTTGGACTTTTTACTTAGTTAATACTTAATATTTTAATAGAAAGATAAGAAAGAAATAATGATGAATGGTAAAAATTGAATCTTTTGAAACGTAAGGAAAAGAATAATAGGGGGGCGGATGTAGCCAAGTGGATCAAGGCAG
>183987464; Geocaryum macrocarpum PsbA (psbA) gene, partial cds; psbA-trnH intergenic spacer, complete sequence; and tRNA-His gene, partial sequence; chloroplast
GCTCCATCTACAAATGGGTAAGACCGGGTCTTAGTCTATACGAGTTTTTGAAATATTAAAAAAGGAGCAATATCACCTCTTGATATAACAAGAAAGAGGTTATTGCTCCTTTTTTATTTATTTAAGACTGTTTTAGATAAACAAATATTTTTGAATGATCAAAAAGGAATCCTTTGAAATTCAAATAAATAAAATAAAACTGGCGGGGCGGATGTAGCCAAGT
>254935290; Meryta denhamii voucher WELT SP86500 tRNA-His (trnH) gene, partial sequence; trnH-psbA intergenic spacer, complete sequence; and photosystem II protein D1 (psbA) gene, partial cds; chloroplast
TCACAATCCACTGCCTTGATCCACTTGGCTACATCCGCCCCCCTATTATTCTTTTCCTTACGTTTCAAAAGATTAAATTTTTACCATTCATCCTTATTTCTTTCTTATCTTTCTTATTTTCGAGATAAAAATATTAAGTATTAACTAAGTAAAAAGTCCAACATTTTTATCTTTTCTTTAAAAAAAACTTCCCAAAAGATTGGGAAGAGGTAGCTAAATTCTAGATTAATGATTAATACAGAACGAAAGCATGATACTCACTCATGAACCAACCGATAAAAAGAAAACGACGTTTCTTTAAATAAGTTTAAAAAAACTAGGTAAGTCAAATACTACTAAATAAAAAAAGGAGCAATACCGCCCTCTTGATAGAACAAGAAAGAGGTTATTGCTCCTTTTTATTTCAAAAAAACTCGTATACACTAAGACCGGGTCTTATCCATTTGTAGATGGAGCTTCGACAGCAGCTAGGTCTAGAGGGAAGTTATGAGCATTACGT
>254935300; Pseudopanax linearis voucher WELT SP86434 tRNA-His (trnH) gene, partial sequence; trnH-psbA intergenic spacer, complete sequence; and photosystem II protein D1 (psbA) gene, partial cds; chloroplast
TCACAATCCACTGCCTTGATCCACTTGGCTACATCCGCCCCCCTATTATTCTTTTCCTTACGTTTCAAAAGATTAAAATTTTACCATTCATCATTATTTCTTTCTTATCTTTCTTATTTTCGAGATAAAAATATTAAGTATTAACTAAGTAAAAAGTCCAACATTTTTATCTTTTCTTTTAAAAAAAACTTCCCAAAAGATTGGGAAGAAGTAGCTAAATTCTAGATTAATGATTAATACAGAACGAAAGCATGATACTCACTCATGAACCAACCGATAAAAAGAAAACGATGTTTCTTTAAATAAGTTAAAAAAAACTAGGTAAGTCAAATACTACTAAATAAAAAAAGGAGCAATACCGCCCTCTTGATAGAACAAGAAAGAGGTTATTGCTCCTTTTTATTTCAAAAAAACTCGTATACACTAAGACCGGGTCTTATCCATTTGTAGATGGAGCTTCGACAGCAGCTAGGTCTAGAGGGAAGTTATGAGCATTACGT
>183987492; Sphallerocarpus gracilis PsbA (psbA) gene, partial cds; psbA-trnH intergenic spacer, complete sequence; and tRNA-His gene, partial sequence; chloroplast
GCTCCATCTACAAATGGGTAAGACCGGGTCTTAGTCTATACGAGTTTTTGAAATATTAAAAAAGGAGCAATACCGCCTCTTGATAGAACAAGAAAGAGGTTATTGCTCCTTTTTTATTTATTTAAGACTTTTTTAGATAAACAAAAATTTTTGAATGATCAAAAAGGAATCCTTTGAAATGCAAATAAATAAAATAAAACTGGTGGGGCGGATGTAGCCAAGT
>183987380; Anthriscus sylvestris PsbA (psbA) gene, partial cds; psbA-trnH intergenic spacer, complete sequence; and tRNA-His gene, partial sequence; chloroplast
GCTCCATCTACAAATGGGTAATACCGGGTCTTAGTCTATACGAGTTTTTGAAATATTAAAAAAGGAGCAATACCACCTCTTGATATAACAAGAGGTGGTATTGCTCCTTTTTTATTTATTTAATATTTTTTTAGATAAAAAAATATTTTTGAATGATCAAAAAGGAATCCTTTGAAATGCAAATAAATAAAAAAAACTGGCGGGGCGGATGTAGCCAAGT
>183987480; Physospermum cornubiense PsbA (psbA) gene, partial cds; psbA-trnH intergenic spacer, complete sequence; and tRNA-His gene, partial sequence; chloroplast
GCCCCATCTACAAATGGGTAAGACCGGGTCTTAGTATATACGAGTTTTTTTGAAATAAAAAAAGGAGCAATAACCTCTTTCTTGTTCTATCAAGAGGGCGGTATTGCTCCTTTTTTTATTTAGTAGTATTTACCTAGTTTGTTTAAAAAAATTGAGACAAACGTCTTTTTTTTCTTTTTATGGGTTCGTTCATGATTGAGTATCATACTTTCATTTTATACAATTTGGCTACCTTCTTCCCAACATTTTGGGAAGGATTTCTAAAAAAAAGGTTGTAAATTTTTACTTATTTTAAATTGAAGACTTTTTATCTAAAAAAAAATCTTTTTGAATGATCAAAAAGGAATCTTTTGAAATGCAAATAAAAGAAAACCAGGGGGCGGATGTAGCCAAGT
>309243966; Oreopanax sp. Wen 8599 photosystem II protein D1 (psbA) gene, partial cds; psbA-trnH intergenic spacer, complete sequence; and tRNA-His (trnH) gene, partial sequence; chloroplast
GCTGTCGAAGCTCCATCTACAAATGGATAAGACCCGGTCTTAGTGTATACGAGTTTTTTTTGAAATAAAAAGGAGCAATAACCTCTTTCTTGTTCTATCAAGAGGGCGGTATTGCTCCTTTTTTTATTTAGTAGTATTTGACTTACCTAGTTTCTTTAAATTTATTTAAAGAAACGTCGTTTTATTTTTATCGGTTGGTTCATGAGTGAGTATCATGCTTTCGTTCTGTATTAATCATTAATCTAGAATTTAGCTACTTCTTCCCAATCTTTTGGGAAGTATTTTTTAAAAGAAAAGATAAAAATGTTGGACTTTTTACTTAGTTAATACTTATTTTATCTCGAAAATAAGAAAGATAAGAAAGAAATAATGATGAATGGTAAAAGTTTAATCTTTTGAAACGTAAGGAAAAGAATAGTAGAGGGGCGGATGTAGCCAAGTGGATCAAGGCAG
>183987450; Conopodium majus PsbA (psbA) gene, partial cds; psbA-trnH intergenic spacer, complete sequence; and tRNA-His gene, partial sequence; chloroplast
GCTCCATCTACAAATGGGTAAGACCGGGTCTTAGTCTATACGTGTTTTTGAAATATTAAAAAAGGAGCAATACCGCCTCTTGATAGAACAAGAAAGAGGTTATTGCTCCTTTTTTATTTATTTAAGACTTTTTTAGATAAACAAATATTTTTGAATGATCAAAAAGGAATCCTTTGAAATGCAAATAAATAAAAGAAAACTGGCGGGGCGGATGTAGCCAAGT
>67079170; Cryptotaenia canadensis voucher Wells 4350 US PsbA (psbA) gene, partial cds; psbA-trnH intergenic spacer, complete sequence; and tRNA-His (trnH) gene, partial sequence; chloroplast
ATAATTTCCCTCTAGACCTAGCTGCTGTTGAAGCTCCATCTACAAATGGGTAAGACCGTGTCTTAGTATATACGAGTTTTTGAAATATAAAAAAAGGAGCAATAACCTCTTTTCTTCTTTTATCAAGAAGGGAGGTATTGCTCCTTTTTTTATTTAATATTTTTTAGATAAACAAATATTTTTGAATGATAAAAAAGGAATCCTTTGAAATGCAAATAAATAAAATAAAATTTGAGGGGCGGATGTAGCCAAGTGGATCAAGGC
>183987494; Stefanoffia daucoides PsbA (psbA) gene, partial cds; psbA-trnH intergenic spacer, complete sequence; and tRNA-His gene, partial sequence; chloroplast
GCTCCATCTACAAATGGGTAAGACCGGGTTTTAGTATATACGAGTTTTTTAAAATAAAAAAAAAAGGAGCAATAACATCTTTCTTGTTCTATCAAGAGAGCGATATTGCTCCTTTTTTTTTATTTATTTTTTATTTAATACTTTTTTTAGATAAAAAATTATTTTTGAATGATCAAAAAGGAATCCTTTAAAATGCAAATAAATAAAAAAAATTGGTGGGGGCGGATGTAGCCAAGT
>255985304; Eryngium alpinum haplotype A1 PsbA (psbA) gene, partial cds; psbA-trnH intergenic spacer, complete sequence; and tRNA-His (trnH) gene, partial sequence; chloroplast
TCCATCTACAAATGGGTAAGACCGGGTCTTAGTATATACGAGTTTTTTTGAAATAAAAAAGGAGCAATAACCTCTTTCTTGGTCTATCAAGAGGGTGATATTGCTCCTTTTTATTATTTTTTTGTAGTAGTATTTACCTAGTTTGTTTAAAAAAATTTAAACAAACATCTTTTTTATTTTTATGGGGTTGGTTCATGATTGAGTATCGTCCTTTTAGTCTGTATCTGTATAATAATATACAAATACAATTCAGCTTCCTTTTTACCTTCCCAACTTTTGGGAACTTTTGGGAAAGTGAAGTATTTATACAAAATTGGAATTGAATACTTATTAATATTACTTATATCTATTCTATTTATTTCTCTCGAAAAAACGAAAGAAATTCTTTTGAATGATTTAAAAATGTAAATAAAAGAAAACCGGGGGGCGGATGTA
>306754996; Panax japonicus var. bipinnatifidus isolate Nepal_PPW164 PsbA (psbA) gene, partial cds; psbA-trnH intergenic spacer, complete sequence; and tRNA-His (trnH) gene, partial sequence; chloroplast
TGGATAAGACCCGGTCTTAGTGTATACGAGTTTTTTTGAAATAAAAAGGAGCAATAACCTCTTTCTTGTTCTATCAAGAGGGCGGTATTGCTCCTTTTTTTATTTAGTAGTATTTGACTTACCTAGTTTCTTTAAATTTATTTAATTTATTTAAAGAAACGTCGTTTTATTTTTATCGGTTGGTTCATGAGTGAGTATCATGCTTTCGTTCTGTATTAATCATTAATCTAGAATTTAGCTACTTCTTCCCAATCTTTATCTTTTGGGAAGTATTTTTTTAAAAGAAAAGATAAAAATGTTGGACTTTTTACTTAGTTAATACTTAATATTTTTATCTCGAAAATAAGAAAGATAAGAAAGAAATAATGATGAATGGTAAAAATTTAATCTTTTGAAACGTAAGGAAAAGAATAGTAGGGGGGCGGATGTAGCCAAGTGGATCAAGGCAGTGGATT
>27501679; Hedera nepalensis var. nepalensis tRNA-His gene, partial sequence; trnH-psbA intergenic spacer region, complete sequence; PsbA gene, partial sequence; chloroplast genes for chloroplast products
TACTGCCTTGATCCACTTGGCTACATCCGCCCCCCTACTATTCTTTTCCTTACGTTTCAAAAGATTAAACTTTTACCATTCATCATTATTTCTTTCTTATCTTTCTTATTTTCGAGATAAAAATATTAAGTATTAACTAAGTAAAAAGTCCAACATTTTTATCTTTTCTTTTAAAAAAATACTTCCCAAAAGATTGGGAAGAAGTAGCTAAATTCTAGATTAATGATTAATACAGAACGAAAGCATGATACTCACTCATGAACCAACCGATAAAAAGAAAACGACGTTTCTTTAAATAAATTTAAAGAAACTAGGTAAGTCAAATACTACTAAATAAAAAAAGGAGCAATACCGCCCTCTTGATAGAACAAGAAAGAGGTTATTGCTCCTTTTTATTTCAAAAAAAACTCGTATACACTAAGACCGGGTCTTATCCATTTGTAGATGGAGCTTCG
>115501687; Heracleum freynianum PsbA (psbA) gene, partial cds; psbA-trnH intergenic spacer, complete sequence; and tRNA-His (trnH) gene, partial sequence; chloroplast
AGCCCATCTACAAATGGGTAAGACCGGGTTTTAGTATATACGAGTTTTTTGAAATAAAAAAAAGAAATACCGCCCTCTTGATAGAACAATGATAGAACAAGAGGGCGGTATTTCTTTTTTTTATATTTCAGACTGTTTTTTAGATAAACTATTTTTGAATGATCAAAAAGGAATCCTTTGAAATAAAAATAAATAAAAGAAAATTTAAAAGAAAATTGGGGGGCGGATGTAGCCAAGTGGCTCAAGGCAGTGGATTGTGAATCCACCATGCGCGA
>183987496; Szovitsia callicarpa PsbA (psbA) gene, partial cds; psbA-trnH intergenic spacer, complete sequence; and tRNA-His gene, partial sequence; chloroplast
GCTCCATCTACAAATGGGTAAGACCGTGTCTTAGTCTATACGAGTTTTTGAAATATTAAAAAAGGAGCAATAACCTCTTTCTTGTTCTACCAAGAGGCGGTATTGCTCCTTTTTTATTTATTTAATATTTTTTAATGATAAAAAAGTAATCCTTTTAAATGCAAATAAATAAAAGAAAACTAGCGGGGCGGATGTAGCCAAGT
>183987488; Scandix pecten-veneris PsbA (psbA) gene, partial cds; psbA-trnH intergenic spacer, complete sequence; and tRNA-His gene, partial sequence; chloroplast
GCTCCATCTACAAATGGGTAAGACCAGGTCTTAGTCTATACGAGTTTTTGAAATAAATAAAAAAGGAGCAATAACCTCTTTCTTGTTCTATCAAGAGGGGGTATTGCTCCTTTTTTATTTATTTAAGACTTTTTTAGATAAACAAATATTTTTGAATGATCAAAAAGTAATCCTTTGAAATGCAAATAAATAAAGAAATGCAAATAAATAAAATAAAACTGTCGGGGCGGATGTAGCCAAGT
>67079172; Osmorhiza longistylis voucher Beyersdorfer 115 US PsbA (psbA) gene, partial cds; psbA-trnH intergenic spacer, complete sequence; and tRNA-His (trnH) gene, partial sequence; chloroplast
ATAACTTCCCTCTAGACCTAGCTGCTGTTGAAGCTCCATCTACAAATGGGTAAGACCGGGTCTTAGTCTATACTAGTTTTTTAAATATTAAAAAAGGAGCAATAACCTCTTTCTTGTTCTATCAAGAGGTGGTATTGCTCCTTTTTTATTTATTTAAAACTTTTTTAGATAAACAAATATTTTTGAATGATCAAAAAGGAATCCTTTGAAATGCAAATAAATAAAAGAAAACTTGCGGGGCGGATGTAGCCAAGTGGATCAAGGC
>309243847; Sinopanax formosanus voucher Wen 9390 photosystem II protein D1 (psbA) gene, partial cds; psbA-trnH intergenic spacer, complete sequence; and tRNA-His (trnH) gene, partial sequence; chloroplast
GCTGTCGAAGCTCCATCTACAAATGGATAAGACCCGGTCTTAGTGTATACGAGTTTTTTTTGAAATAAAAAGGAGCAATAACCTCTTTCTTGTTCTATCAAGAGGGCGGTATTGCTCCTTTTTTTATTTAGTAGTATTTGACTTACCTAGTTTCTTTAAATAAATTTAAAGAAACGTCGTTTTATTTTTATCGGTTGGTTCATGAGTGAGTATCATGCTTTCGTTCTGTATTAATCATTAATCTAGAATTTAGCTACTTCTTCCCAATCTTTTGGGAAGTCTTTTTTAAAAGAAAAGATAAAAATGTTGGACTTTTTACTTAGTTAATACTTACTATTTTTATCTCGAAAATAAGAAAGATAAGAAAGAAATAATGATGAATGGTAAAAGTTTAATCTTTTGAAACGTAAGGAAAAGAATAGTAGGGGGGCGGATGTAGCCAAGTGGATCAAGGCAG
>309243883; Macropanax maingayi voucher Wen 8355 photosystem II protein D1 (psbA) gene, partial cds; psbA-trnH intergenic spacer, complete sequence; and tRNA-His (trnH) gene, partial sequence; chloroplast
GCTGTCGAAGCTCCATCTACAAATGGATAAGACCCGGTCTTAGTGTATACGAGTTTTTTTGAAATAAAAAGGAGCAATAACCTCTTTCTTGTTCTATCAAGAGGGCGGTATTGCTCCTTTTTTTATTTAGTAGTATTTGACTTACCTAGTTTCTTTAAATAAATTTAAAGAAACGTCGTTTTATTTTTATCGGTTGGTTCATGAGTGAGTATCATGCTTTCGTTCTGTATTAATCATTAATCTAGAATTTAGCTACTTCTTCCCAATCTTTTGGGAAGTATTTTTTTAAAAGAAAAGATAAAAATGTTGGACTTTTTACTTAGTTAATACTTAATATTTTTATCTCGAAAATAAGAAAGATAAGAAAAAAATAATGATGAATGGTAAAAGTTTAATCTTTTGAAACGTAAGGAAAAGAATAGTAGGGGGCGGATGTAGCCAAGTGGATCAAGGCAG
>309243881; Kalopanax septemlobus voucher Wen 9341 photosystem II protein D1 (psbA) gene, partial cds; psbA-trnH intergenic spacer, complete sequence; and tRNA-His (trnH) gene, partial sequence; chloroplast
GCTGTCGAAGCTCCATCTACAAATGGATAAGACCCGGTTTTAGTGTATACGAGTTTTTTTTGAAATAAAAAGGAGCAATAACCTCTTTCTTGTTCTATCAAGAGGGCGGTATTGCTCCTTTTTTATTTAGTAGTATTTGACTTACCTAGTTTCTTTAAATAAATTTAAAGAAACGTCGTTTTATTTTTATCGGTTGGTTCATGAGTGAGTATCATGCTTTCGTTCTGTATTAATCATTAATCTAGAATTTAGCTACTTCTTCCCAATCTTTTGGGAAGTATTTTTTTAAAAGAAAAGATAAAAATATTGGACTTTTTACTTAGTTAAGTTAATACTTAATATTTTTATCTCGAAAATAAGAAAGATAAGAAAGAAATAATGATGAATGGTAAAAGTTTAATCTTTTGAAACGTAAGGAAAAGAGTAGTAGGGGGGCGGATGTAGCCAAGTGGATCAAGGCAG
>309243841; Metapanax davidii voucher Wen 9266 photosystem II protein D1 (psbA) gene, partial cds; psbA-trnH intergenic spacer, complete sequence; and tRNA-His (trnH) gene, partial sequence; chloroplast
GCTGTCGAAGCTCCATCTACAAATGGATAAGACCCGGTCTTAGTGTATACGAGTTTTTTTGAAATAAAAAGGAGCAATAACCTCTTTCTTGTTCTATCAAGAGGGCGGTATTGCTCCTTTTTTTATTTAGTAGTATTTGACTTACCTAGTTTCTTTAAATAAATTTAAAGAAACGTCGTTTTATTTTTATCGGTTGGTTCATGAGTGAGTATCATGCTTTCGTTCTGTATTAATCATTAATCTATAATTTAGCTACTTCTTCCCAATCTTTTGGGAAGTATTTTTTTAAAAGAAAAGATAAAAATGTTGGACTTTTTACTTAGTTAATACTTAATATTTTTATCTCGAAAATAAGAAAGAAATAATGATGAATGGTAAAAGTTTAATCTTTTGAAACGTAAGGAAAAGAATAGTAGGGGGCGGATGTAGCCAAGTGGATCAAGGCAG
>309243919; Sciadodendron excelsum voucher Nee & Wen 53845 photosystem II protein D1 (psbA) gene, partial cds; psbA-trnH intergenic spacer, complete sequence; and tRNA-His (trnH) gene, partial sequence; chloroplast
GCTGTCGAAGCTCCATCTACAAATGGATAAGACCCGGTCTTAGTGTATACGAGTTTTTTTTTGAAATAAAAAGGAGCAATAACCTCTTTCTTGTTCTATCAAGAGGGCGGTATTGCTCCTTTTTTGATTTAGTAGTATTTGACTTACCTAGTTTCTTTAAATTTATTTAAAGAAACGTCGTTTTATTTTTCTCGGTTGGTTCATGAGTGAGTATCATGCTTTCGTTCTGTATTAATCATTAATCTAGAATTTAGCTACTTCTTCCCAATCTTTTGGGAAGTATTTTTTTAAAAGAAAAGATAAAAATGTTGGACTTTTTACTTAGTTAATACTTAATATTTTTATCTCGAAAATAAGAAAGATAAGAAAGAAATAATGATGAATGGTAAAAATTTCATCTTTTGAAACGTAAGGAAAAGAATAGTAGGGGGGCGGATGTAGCCAAGTGGATCAAGGCAG
>218203074; Daucus carota photosystem II protein D1 (psbA) gene, partial cds; psbA-trnH intergenic spacer, complete sequence; and tRNA-His (trnH) gene, partial sequence; chloroplast
GTTATGCATGAACGTAATGCTCATAACTTCCCTCTAGACTTAGCTGCTGTTGAAGCTCCATCTACAAATGGGTAAGGCCGGGTCTTAGTCTATACGAGTTTTTGAAATATTAAAAAAGGAGCAATAACCTCTTTCTTGTTCTATCAAGAGGCGGTCAAGCTCCTTTTTTATTTATTTAAGACTTTTTTAGATAAACAAATATTTTTGAATGATCAAAAAGGAATCCTTTGAAATGCAAATAAATAAAAGAAAACTGGCGGGGCGGATGTAGCCAAGTGGATCAAGGCAGTGGATTGTGAATCCACCATGCGCG
>46947490; Foeniculum vulgare PsbA gene, partial cds; psbA-trnH intergenic spacer, complete sequence; and tRNA-His (trnH) gene, partial sequence
AGGGACTAGTCCTGCAGGTTTAAACGAATTCGCCCTTGTTATGCATGAACGTAATGCTCATAACTTCCCTCTAGACCTAGCTGCTGTTGAAGCTCCATCTACAAATGGGTAAGACCGGGTTTTAGTATATACGAGTTTTTTGAAATCTTAAAAAAGGAGCAATACATCTTTCTTGTTCTATCAAGAGGGCGGTATTGCTCCTTTTTTTTTTTATTTATTTTTTATTTAAGACTTTTTTAGATAAACAAATATTTTTGAATGATCAAAAAAGAATCCTTTGAAATGCAAATAAAAAAAATTGGTGGGGCGGATGTAGCCAAGTGGATCAAGGCAGTGGATTTGTGAATCCACCATGCGCGAAGGGCGAATTCGCGGCCGCTAAATT
>182410917; Thapsia villosa isolate assem15.0.2 PsbA (psbA) gene, partial cds; psbA-trnH intergenic spacer, complete sequence; and tRNA-His (trnH) gene, partial sequence; chloroplast
GTTATGCATGAACGTAATGCTCATAACTTCCCTCTAGACCTAGCTGCTGTTGAAGCTCCATCTACAAATGGGTAAGACCGGGTCTTAGTCTATACGAGTTTTTGAAATATTAAAAAAGGAGCAATACCGCCTCTTGATAGAACAAGAAAGAGGTTATTGCTCCTTTTTTATTTATTTAAGACTTTTTTAGATAAACAAATATTTTTGAATGATCAAAAAGGAATCCTTTGAAATGCAAATAAATAAAAGAAAACTGGCGGGGCGGATGTAGCCAAGTGGATCAAGGCAGTGGATTGTGAATCCNCCATGC
>183987478; Physocaulis nodosus PsbA (psbA) gene, partial cds; psbA-trnH intergenic spacer, complete sequence; and tRNA-His gene, partial sequence; chloroplast
GCTCCATCTACAAATGGGTAAGACCGGGTCTTAGTCTATACGAGTTTTTGAAATATTAAAAAAGGAGCAATAACCTCTTTCTTGTTCTATCAAGAGGCGGTATTGCTCCTTTTTTATTTATTTAAGACTTTTTTAGATAAACAAATATTTTTGAATGATCAAAAAGGATTGAAATGCAAATAAATAAAATAAAAATGTCGGGGCGGATGTAGCCAAGT
>309243907; Oplopanax elatus voucher Wen 5418-11 psbA gene, partial sequence; psbA-trnH intergenic spacer, complete sequence; and tRNA-His (trnH) gene, partial sequence; chloroplast
AAGACCCGGTCTTAGTGTATACGAGTTTTTTTGAAATAAAAAGGAGCAATAACCTCTTTCTTGTTCTATCAAGAGGGCGGTATTGCTCCTTTTTTTATTTAGTAGTATTTGACTTACCTAGTTTCTTTAAATAAATTTAAAGAAACGTCGTTTTATTTTTATCGGTTGGTTCATGAGTGAGTATCATGCTTTCGTTCTGTATTAATCATTAATCTAGAATTTAGCTACTTCTTCCCAATCTTTTGGGAAGTATTTTTTTAAAAGAAAAGATAAAAATGTTGGACTTTTTACTTAGTTAATACTTAATATTTTTATCTCGAAAATAAGAAAGATAAGAAAGAAATAATGATGAATGGTAAAAATTTAATCTTTTGAAACGTAAGGAAAAGAATAGTAGGGGGGCGGATGTAGCCAAGTGGATCAAGGCAG
>183987378; Aegopodium podagraria PsbA (psbA) gene, partial cds; psbA-trnH intergenic spacer, complete sequence; and tRNA-His gene, partial sequence; chloroplast
GCTCCATCTACAAATGGGTAAGACCGGGTTTTAAGTATATACAATTTTTGTTTGAAAAAAAAAACAAGCAATACCGCCCTCTTGATAAAACAAGAGGGCGGTATTGCTTGTTTTTTTTTATTGAGACTATTTTAGTAGATAAACAAATATTTTTGAATGATCAAAAAGGAAGCCTTCGAAATAAAAAAAATTGACGGGGCGGATGTAGCCAAGT
>27501681; Fatsia japonica tRNA-His gene, partial sequence; trnH-psbA intergenic spacer region, complete sequence; PsbA gene, partial sequence; chloroplast genes for chloroplast products
AAAAGATTAAACTTTTACCATTCATCATTATTTCTTTCTTATCTTTCTTATTTTCGAGATAAAAATAGTAAGTATTAACTAAGTAAAAAGTCCAACATTTTTATCTTTTCTTTTAAAAAAGACTTCCCAAAAGATTGGGAAGAAGTAGCTAAATTCTAGATTAATGATTAATACAGAACGAAAGCATGATACTCACTCATGAACCAACCGATAAAAATAAAACGACGTTTCTTTAAATAAATTTAAAGAAACTAGGTAAGTCAAATACTACTAAATAAAAAAATAAATAAAAAAAAGGAGCAATACCGCCCTCTTGATAGAACAAGAAAGAGGTTATTGCTCCTTTTTATTTCAAAAAAAA
>46947488; Pimpinella tragium subsp. pseudotragium PsbA gene, partial cds; psbA-trnH intergenic spacer, complete sequence; and tRNA-His (trnH) gene, partial sequence
AGGGACTAGTCCTGCAGGTTTAAACGAATTCGCCCTTGTTATGCATGAACGTAATGCTCATAACTTCCCTCTAGACCTAGCTGCTGTTGAAGCTCCATCTACAAATGGGTAAGACCGGGTTTTAGTATATACAAGATTTTTAAAATATAAAAAAAGGAGCAATACATCTTTTTTGTTCTATCAAGAAAGCGATATTGCTCCTTTTTTTATTTATTTTTTATTTAAGACTTTTTTAGATAAATTTTTGAATGATAAAAAATGAATCCTTTGAAATGCAAATAAATAAAGAAATTGGTGGGGCGGATGTGGCCAAGTGGATCAAGGCAGTGGATTGTGAATCCACCATGCGCGAAGGGCGAATTCGCGGCCGCTAAATT
>309243871; Schefflera angulata voucher Wen 8589 photosystem II protein D1 (psbA) gene, partial cds; psbA-trnH intergenic spacer, complete sequence; and tRNA-His (trnH) gene, partial sequence; chloroplast
GCTGTCGAAGCTCCATCTACAAATGGATAAGACCCGGTCTTAGTGTATACGAGTTTTTTTTGAAATAAAAAGGAGCAATAACCTCTTTCTTGTTCTATCAAGAGGGCGGTATTGCTCCTTTTTTTATTTAGTAGTATTTGACTTACCTAGTTTCTTTAAATAAATTTAAAGAAACGTCGTTTTATTTTTATCGGTTGGTTCATGAGTGAGTATCATGCTTTCGTTCTGTATTAATCATTAATCTAGAATTTAGCTACTTCTTCCCAATCTTTTGGGAAGTATTTTTTTAAAAGAAAAGATAAAAATGTTGGACTTTTTACTTAGTTAATACTTAATATTTATATCTCGAAAATAAGAAAGATAAGAAAGAAATAATGATGAATGGTAAAAATTTAATCTTTTGAAACGTAAGGAAAAGAATAGTAGGGGGCGGATGTAGCCAAGTGGATCAAGGCAG
>270156366; Pittosporum pentandrum voucher J.R. Abbott 25072 (FLAS) trnH gene, partial sequence trnH-psbA intergenic spacer, complete sequence and psbA gene, partial sequence; chloroplast
ATCCACTTGGCTACATCCGCCCCTCTACTATATCTTTTCTTTATATATCTTTTCTTTCCATTTCAAAAGATTCAATTTTGACCATTCATTATTCTTTTTTCTTATTTTCAAGATACTCAAGTATTAAGTAAGCAAAAAATTCCAACATTTTTTTCTTTTACTACTAAATAAAAGAAATAAAAAAGGAGCAATACCGCCCTCTTGGTAGAACAAGAAAGAGGTGATTGCTCCTTTTTCTAAAAAAAACTCGTATACACTAAGACCGGGTCTTACCCATTTGTAGATGGAGCTTCGACAGCGGCTAGGTCTAGAGGGAAGTTATGAGCATTACGTTCATGCATAACTTC
>115501703; Pastinaca clausii PsbA (psbA) gene, partial cds; psbA-trnH intergenic spacer, complete sequence; and tRNA-His (trnH) gene, partial sequence; chloroplast
GCCCATCTACAAATGGGTAAGACCGGGTTTTAGTATATACGAGTTTTTTGAAATAAAAAAAAGAAATACCGCCCTCTTGATAGAACAATGATAGAACAAGAGGGCGGTATTTCTTTTTTTTATATTTCAGACTGTTTTTTAGATAAACTATTTTTGAATGATCAAAAAGGAATCCTTTGAAATAAAAATAAATAAAAGAAAATTTAAAAGAAAATTGGGGGGCGGATGTAGCCAAGTGGCTCAAGGCAGTGGATTGTGAATCCACCATGCGCGA
>183987446; Chaerophyllum aureum PsbA (psbA) gene, partial cds; psbA-trnH intergenic spacer, complete sequence; and tRNA-His gene, partial sequence; chloroplast
GCTCCATCTACAAATGGGTAAGACCGGGTCTTAGTCTATACGAGTTTTTGAAATAATAAAAAAGGAGCAATACCTCCTCTTGATAGAACAAGAAAGAGGTTATTGCTCCTTTTTTATTTATTTAAGACTTTTTTAGATAAACAAATATTTTTGAATGATCAAAAAGAATTGAAATGCAAATACATAAAATAAAACTGGCGGGGCGGATGTAGCCAAGT
>270156357; Livistona chinensis voucher J.R. Abbott 25021 (FLAS) trnH gene, partial sequence trnH-psbA intergenic spacer, complete sequence and psbA gene, partial sequence; chloroplast
ATCATTATTGTATTTATTCTGACCTCCATACTTAGATCGAGATATTGGACATAGAATGCCAATCTTTAAAATGTAAAAAAAAAAGGAGTAATCAGCTGTGACACGTTCACTAAAAAAAAATCCTTTTGTAGCTAATCATTTATCGGGAAAAATGGAAAAACTCAACATGAGGGAGGAGAAAGAAATAATAGTAACTTGGTCTCGGGCATCTACCATTATACCCACAATGATTGGCCATACAATCGCTATTCATAATGGAAAGGAAAATTTACCTATTTATATAACAGATCGTATGGTAGGTCACAAATTGGGAGAATTCGCGCCTACTCTGACTTTCGCGAGACATGCAAGAAACGACAATAAATCTCGTCGTTAAATTATTTAAATTTAAATAATTTTTTTGAATATTAAATATTAATAGAAATAAAAAAAAAGTAAAAAAAAACATACTAAAAAAGTACTTATCATTCATTGGTAATACTTATGTGCTGTGTGCAAAACACTATTGAATCAAACAATGGAGCAATACCCAATATCTTGTTTTAGTTGGGTATTGCTCCATTCCTTCAACGATTCATATACAC
>261864084; Chamaedorea tepejilote voucher STRI:BCI 283016 photosystem II protein D1 (psbA) gene, partial cds; psbA-trnH intergenic spacer, complete sequence; and tRNA-His gene, partial sequence; chloroplast
ACAACTTCCCTCTAGACCTAGCTGCTGTCGAAGTTCCATCTACAAATGGATAAGCCTTTTTTCTTAGTGTATATGAATCGTTGAAGAAATGGAGCAATACCCAATATCTTGTTTTTAGTTGGGTATCGCTCCATTGTTTGATTCAATAGTGTTTTGCACACCTAAGTATTTGTAAGTACTTTTTTTTTATTATTTTGAATAATTTAACGACGAGATTTATTGTCGTTTCTTGCATGTCTCGCGAAAGTCAGAGTAGGCGCGAATTCTCCCAATTTGTGACCTACCATACGATCTGTTATATAAATAGGTAAATTTTCCTTTCCATTATGAATAGCGATTGTATGGCCAATCATTGTGGGTATAATGGTAGATGCCCGAGACCAAGTTACTATTATTTCTTTCTCCTCCCTCATGTTGAGTTTTTCAATTTTTCCCGATAAATGATTAGCTACAAAAGGATTTTTTTTTAGTGAACGTGTCACAGCTGATTACTCCTTTTTTTTTACATTTTAAAGATTGGCATTCTATGTCCAATATCTCGATCTAAGTATGGAGGTCAGAATAAATACAATAATGATGAATGGAAAAAAGAGAAAGTCCTTTAGCTAGATAAGGGGCGGATGTAGCCAAGTGGATCAAGGCAGT
>270156396; Syagrus romanzoffiana voucher L. Noblick 5272 (FTG) trnH gene, partial sequence trnH-psbA intergenic spacer, complete sequence and psbA gene, partial sequence; chloroplast
CCTCTAGACCTAGCTGCTGTCGAAGTTCCATCTACAAATGGATAAGACTTTTGTCTTAGTGTATATGAATCGTTGAAGGAATGGAGCAATACCCAATATCTTGTTTTAGTTGGGTATTGCTCCATTGTTTGATTCAATAGTGTTTTGCACACAACACATAAGTATTAGTAAGTACTTTTATATAAATAGGTAAATTTTCCTTTCCATTATGAATAGCGATTGTATGGCCAATCATTGTGGGTATAATGGTAGATGCCCGAGACCAAGTTACTATTATTTCTTTCTCCTCCCTCATGTTGAGTTTTTCAATTTTTCCCGATAAATGATTAGCTACAAAAGGATTTTTTTTTAGTGAACGTGTCACAGCTGATTACTCCTTTTTTTTTTACATTTTAAAGATTGGCATTCTATGTCCAATATCTCGATCTAAGTATGGAGGTCAGAATAAATACAATAATGATGAATGGAAAAAAGAGAAAATCCTTTAGCTAGATAAGGGGCGGATGT
>270156426; Washingtonia robusta voucher S.B. Davis 1410 (FLAS) trnH gene, partial sequence trnH-psbA intergenic spacer, complete sequence and psbA gene, partial sequence; chloroplast
TATTTATTCTGACCTCCATACTTAGATCGAGATATTGGACATAGAATGCCAATCTTTAAAATGTAAAAAAAAAAAGGAGTAATCAGCTGTGACACGTTCACTAAAAAAAAATCCTTTTGTAGCTAATCATTTATCGGGAAAAATTGAAAAACTCAACATGAGGGAGGAGAAAGAAATAATAGTAACTTGGTCTCGGGCATCTACCATTATACCCACAATGATTGGCCATACAATCGCTATTCATAATGGAAAGGAAAATTTACCTATTTATATAACAGATCGTATGGTAGGTCACAAATTGGGAGAATTCGCGCCTACTCTGACTTTCGCGAGACATGCAAGAAACGACAATAAATCTCGTCGTTAAATTATTTAAATTTAAATAATATTTTTGAATATTAAATATTAATAGAAATATTATTAATATAAATAAAAAAAAAGTAAAAAATAAATAAAAAATAAAAATACTAAAAAATTTACTTACTATACTAATACTTATGTGTTGTGTGCAAAACACTATTGAATCAAACAATGGAGCAATACCCAACTAAAACAAGATATTGGGTATTGCTCCATTCCTTCAACGATTCATATACACTAAGACAAAAGTCTTATCCATTTGTAGATGGAACTTCGACAGCAGCTTAGGTCTAGA
>261864057; Attalea rostrata voucher STRI:BCI 198779 photosystem II protein D1 (psbA) gene, partial sequence; psbA-trnH intergenic spacer, complete sequence; and tRNA-His gene, partial sequence; chloroplast
ATAAGACTTTTGTCTTAGTGTATATGAATCGTTGAAGGAATGGAGCAATACCCAACTAAAACAAGATATTGGGTATTGCTCCATTGTTTGATTCAATAGTGTTTTGCACACAACACATAAGTATTAGTAAGTACTTTTTTTGTAAGTAAATTTTCCTTTCCATTATGAATAGCGATTGTATGGCCAATCATTGTGGGTATAATGGTAGATGCCCGAGACCAAGTTACTATTATTTCTTTCTCCTCCCTCATGTTGAGTTTTTCAATTTTTCCCGATAAATGATTAGCTACAAAAGGATTTTTTTTTAGTGAACGTGTCACAGCTGATTACTCCTTTTTTTTTTTACATTTTAAAGATTGGCATTCTATGTCCAATATCTCGATCTAAGTATGGAGGTCAGAATAAATACAATAATGATGAATGGAAAAAAGAGAAAATCCTTTAGCTAGATAAGGGGCGGAT
>218203082; Trachycarpus fortunei photosystem II protein D1 (psbA) gene, partial cds; psbA-trnH intergenic spacer, complete sequence; and tRNA-His (trnH) gene, partial sequence; chloroplast
GTTATGCATGAACGTAATGCTCATAATTTCCCTCTAGACCTAGCTGCTGTCGAAGTTCCATCTACAAATGGATAAGACTTTTGTTTTAGTGTATATGAATCGTTGAAGGAATGGAGCAATACCCAATATCTTGTTTTAGTTGGGTATTGCTCCATTGTTTGATTCAATAGTGTTTTGCACACAACACATAAGTATTAGTAATGAATGATAAGTACTTTTTTAGTATTTTTATTTTTTTTTACTTTTTTTTTATTTATATTAATAATATTTCTATTAATATTTAATATTGAAAAATATTATTTAAATTTAAATAATTTAACGACGAGATTTATTGTCGTTTCTTGCATGTCTCGCGAAAGTCAGAGTAGGCGCGAATTCTCCCAATTTGTGACCTACCATACGATCTGTTATATAAATAGGTAAATTTTCCTTTCCATTATGAATAGCGATTGTATGGCCAATCATTGTGGGTATAATGGTAGATGCCCGAGACCAAGTTACTATTATTTCTTTCTCCTCCCTCATGTTGAGTTTTTCAATTTTTCCCGATAAATGATTACTACAAAAGGATTTTTTTTTAGTGAACGTGTCACAGCTGATTACTCCTTTTTTTTTTACATTTTAAAGATTGGCATTCTATGTCCAATAGAATATCTCGATCTAAGTATGAAGGTAAGAATAAATACAATAATGATGAATGGAAAAAAGAGAAAATTCTTTAGCTAGATAAGGGGCGGATGTAGCCAAGTGGATCAAGGCAGTGGATTGTGAATCCACCATGCGCG
>261864235; Oenocarpus mapora voucher STRI:BCI 145849 photosystem II protein D1 (psbA) gene, partial sequence; psbA-trnH intergenic spacer, complete sequence; and tRNA-His gene, partial sequence; chloroplast
ATAAGACTTTTGTCTTAGTGTATATGAATCCTTGAATCAAACAATGGAGCAATACCCAATATCTTGTTTTAGTTGGGTATTGCTCCATTGTTTGATTCAATAGTGTTTTGCACACAACACATAAGTATTAGTAAGTACTTTTTTAGTATTCAAATTTTATTTATATTATTTTATTTATTTTATTTATTTTATTTTATTTATATTAATAATATTTCTATTAATATTTAATATTCAAAAATATTATTCAAATTTGAATAATTTAACGACGAGATTTATTGTCGTTTCTTGCATGTCTCGCGAAAGTCAGAGTAGGCGCGAATTCTCCCAATTTGTGACCTACCATACGATCTGTTATATAAATAGGTAAATTTTCCTTTCCATTATGAATAGCGATTGTATGGCCAATCATTGTGGGTATAATGGTAGATGCCCGAGACCAAGTTACTATTATTTCTTTCTCCTCCCTCATGTTGAGTTTTTCAATTTTTCCCGATAAATGATTAGCTACAAAAGGATTTTTTTTTAGTGAACGTGTCACAGCTGATTACTCCTTTTTTTTTTTACATTTTAAAGATTGGCATTCTATGTCCAATATCTCGATCTAAGTATGGAGGTCAGAATAAATACAATAATGATGAATGGAAAAAAGAGAAAATCCTTTAGCTAGATAAGGGGC
>261864059; Bactris coloniata voucher STRI:BCI 063785 photosystem II protein D1 (psbA) gene, partial sequence; psbA-trnH intergenic spacer, complete sequence; and tRNA-His gene, partial sequence; chloroplast
ATAAGACTTTTGTCTTAGTGTATATGAATCGTTGAAGGAATGGAGCAATACCCAATATCTTGTTTTAGTTGGGTATTGCTCCATTGTTTGATTCAATAGTGTTTTGCACACATAAGTAATAAAATAAGTATAATATAAGTAGTAATAAAATAAGTATAAGTTAAGTATTAGTAAGTACTTTTTTAGTATTTTTCTTTTTTTTTTTTTTTATTTTACTTTGAATATTATTCAAATTTGAATAATTTAACGACGAGATTTATTGTCGTTTCTTGCATGTCTCGCGAAAGTCAGAGTAGGCGCGAATTCTCCCAATTTGTGACCTACCATACGATCTGTTATATAAATAGGTAAATTTTCCTTTCCATTATGAATAGCGATTGTATGGCCAATCATTGTGGGTATAATGGTAGATGCCCGAGACCAAGTTACTATTATTTCTTTCTCCTCCCTCATGTTGAGTTTTTCAATTTTTCCCGATAAATGATTAGCTACAAAAGGATTTTTTTTTAGTGAACGTGTCACAGCTGATTACTCCTTTTTTTTACATTTTAAAGATTGGCATTCTATGTCCAATATCTCGATCTAAGTATGGAGGTCAGAATAAATACAATAATGATGAATGGAAAAAAGAGAAAATCCTTAGCTAGATAAGGGGCGG
>270156428; Phoenix reclinata voucher S.B. Davis 1472 (FLAS) trnH gene, partial sequence trnH-psbA intergenic spacer, complete sequence and psbA gene, partial sequence; chloroplast
GACATAGAATGCCAATCTTTAAAATGTAAAAAAAAGGAGTAATCAGCTGTGACACGTTCACTAAAAAAAAATCCTTTTGTAGCTAATCATTTATCGGGAAAAATTGAAAAACTCAACATGAGGGAGGAGAAAGAAATAATAGTAACTTGGTCTCGGGCATCTACCATTATACCCACAATGATTGGCCATACAATCGCTATTCATAATGGAAAGGAAAATTTACCTATTTATATAACAGATCGTATGGTAGGTCACAAATTGGGAGAATTCGCGCCTACTCTGACTTTCGCGAGACATGCAAGAAACGACAATAAATCTCGTCGTTAAATTATTTAAATTTTAATAATATTTTTGAATATTCAATATTAATAGAAATATTATTAATATAAATAATAAATTAATATAAATAATAAATAAAAAATTAAAATACTAAAAAAAAAAGTACTTATCATTCATTCTATACTAATACTTATACTTATGTGTTGTGTACAAAACACCACTATTGAATCAAACAATGGAGCAATACCCAACTAAAAGAAGATATTGGGTATTGCTCCATTCCTTCAACGATTCATATACACTAAGACAAAAGTCTTATCCATTTGTAGATGGAACTTC
>313502508; Prestoea acuminata var. montana photosystem II protein D1 (psbA) gene, partial cds; psbA-trnH intergenic spacer, complete sequence; and tRNA-His gene, partial sequence; chloroplast
CGAAGTTCCATCTACAAATGGATAAGACTTTTGTCTTAGTGTATATGAATCGTTGAATCAAACAATGGAGCAATACCCAATATCTTGTTTTAGTTGGGTATTGCTCCATTGTTTGATTCAATAGTGTTTTGCACACAACACATAAGTATTAGTAAGTATTAGTAAGTACTTTTTTAGTATTCCAATTTGATTTATTTATATTATTTTATTTATATTAATAATATTTCTATTAATATTTAATATTCAAAAATATTATTCAAATTTGAATAATTTAACGACGAGATTTATTGTCGTTTCTTGCATGTCTCGCGAAAGTCAGAGTAGGCGCGAATTCTCCCAATTTGTGACCTACCATACGATCTGTTATATAAATTGGTAAATTTTCCTTTCCATTATGAATAGCGATTGTATGGGCCAATCATTGTGGGTATAATGGTAGATGCCCGAGACCAAGTTACTATTATTTCTTTCTCCTCCCTCATGTTGAGTTTTTCAATTTTTCCCGATAAATGATTAGCTACAAAAGGATTTTTTTTTAGTGAACGTGTCACAGCTGATTACTCCTTTTTTTTTTACATTTTAAAGATTGGCATTCTATGTCCAATATCTCGATCTAAGTATGGAGGTCAGAATAAATACAATAATGATGAATGGAAAAAAGAGAAAATCCTTTAGCTAGATAAGGGGC
>270156271; Ptychosperma elegans voucher J. Dowe 326 (FTG) trnH gene, partial sequence trnH-psbA intergenic spacer, complete sequence and psbA gene, partial sequence; chloroplast
CATTATTGTATTTATTCTGACCTCCATACTTAGATCGAGATATTGGACATAGAATGCCAATCTTTAAAATGTAAAAAAAAAAGGAGTAATCAGCTGTGACACGTTCACTAAAAAAAAATCCTTTTGTAGCTAATCATTTATCGGGAAAAATTGAAAAACTCAACATGAGGGAGGAGAAAGAAATAATAGTAACTTGGTCTCGGGCATCTACCATTATACCCACAATGATTGGCCATACAATCGCTATTCATAATGGAAAGGAAAATTTACCTATTTATATAACAGATCGTATGGTAGGTCACAAATTGGGAGAATTCGCGCCTACTCTGACTTTCGCGAGACATGCAAGAAACGACAATAAATCTCGTCGTTAAATTATTAATATTTAATATTTTTGAATATTAAATATTAATAGAAATATTATTAATATAAATAAAAAAAAGAAACTAAAAAAGTACTTACTAATACTTATCTTATGTGTTGTGTGCAAAACACTATTGAATCAAACAATGGGGCAATACCCAACTAAAACAAGATATTGGGTATTGCCCCATTGTTTGATTCAACGATTCATATACACTAAGACAAAAGTCTTATCCATTTGTAGATGGAACTTCG
>261864124; Elaeis oleifera voucher STRI:BCI 174275 photosystem II protein D1 (psbA) gene, partial sequence; psbA-trnH intergenic spacer, complete sequence; and tRNA-His gene, partial sequence; chloroplast
ATAAGACTTTTGTCTTAGTGTATATGAATCGTTGAAGGAATGGAGCAATACCCAATATCTTGTTTTAGTTGGGTATTGCTCCATTGTTTGATTCAATAGTGTTTTGCACACAACACATAAGTATTAGTAAGTACTTTTTTAGTATTTTTATTTTTTTTTTATATTTTATTTTACTTTTTTTTATTTATATTAATAATATTTCTATTATTATTTAATATTCAAAAATATTATGAAAATTTTCATAATTTAACGACGAGATTTATTGTCGTTTCTTGCATGTCTCGCGAAAGTCAGAGTAGGCGCGAATTCTCCCAATTTGTGACCTACCATACGATCTGTTATATAAATAGGTAAATTTTCCTTTCCATTATGAATAGCGATTGTATGGCCAATCATTGTGGGTATAATGGTAGATGCCCGAGACCAAGTTACTATTATTTCTTTCTCCTCCCTCATGTTGAGTTTTTCAATTTTTCCCGCTAAATGATTAGCTACAAAAGGATTTTTTTTTAGTGAACGTGTCACAGCTGATTACTCCTTTTTTTTACATTTTAAAGATTGGCATTCTATGTCCAATATCTCGATCTAAGTATGGAGGTCAGAATAAATACAATAATGATGAATGGAAAAAAGAGAAAATCCTTTAGCTAGATAAGGGGCGGA
>261864055; Astrocaryum standleyanum voucher STRI:BCI 266491 photosystem II protein D1 (psbA) gene, partial sequence; psbA-trnH intergenic spacer, complete sequence; and tRNA-His gene, partial sequence; chloroplast
ATAAGACTTTTGTCTTAGTGTATATGAATCGTTGAATCAAACAATGGAGCAATACCCAATATCTTGTTTTAGTTGGGTATTGCTCCATTGTTTGATTCAATAGTGTTTTGCACACATAAGTAATAAAATAAGTATTAGTAAGTACTTTTTTAGTATTTTTATTTTATTTTTTTATTTTACTTTATTTTATTTATATTAATAATATTTCTATTAATATTTAATATTCAAAAATATTATTAAAATTTGAATAATTTAACGACGAGATTTATTGTCGTTTCTTGCATGTCTCGCGAAAGTCAGAGTAGGCGCGAATTCTCCCAATTTGTGACCTACCATACGATCTGTTATATAAATAGGTAAATTTTCCTTTCCATTATGAATAGCGATTGTATGGCCAATCATTGTGGGTATAATGGTAGATGCCCGAGACCAAGTTACTATTATTTCTTTCTCCTCCCTCATGTTGAGTTTTTCAATTTTTCCCGATAAATAATTAGCTACAAAAGGATTTTTTTTTAGTGAACGTGTCACAGCTGATTACTCCTTTTTTTTACATTTTAAAGATTGGCATTCTATGTCCAATATCTCGATCTAAGTATGGAGGTCAGAATAAATACAATAATGATGAATGGAAAAAAGAGAAAATCCTTAGCTAGATAAGGGC
>261864293; Socratea exorrhiza voucher STRI:BCI 645453 photosystem II protein D1 (psbA) gene, partial sequence; psbA-trnH intergenic spacer, complete sequence; and tRNA-His gene, partial sequence; chloroplast
ATAAGACTTTTGTCTTAGTGTATATGAATCGTTGAAGGAATGGAGCAATACCCAATATCTTGTTTTAGTTGGGTATTGCTCCATTGTTCGATTCAATAGTGTTTTGCACACAATACATAAGTAATAAGTAAATAAGTATTAGTAAGTACTTTTTTAGTATTTTTATTTATATTATTAATATAATATTTCTATTAATATTTAATATTCAAAAATATTATTCCAATTTGAATAATTTAACGACGAGATTTATTGTCGTTTCTTGCATGTCTCGCGAAAGTCAGAGTAGGCGCGAATTCTCCCAATTTGTGACCTACCATACGATCTGTTATATAAATAGGTAAATTTTCCTTTCCATTATGAATAGCGATTGTATGGCCAATCATTGTGGGTATAATGGTAGATGCCCGAGACCAAGTTACTATTATTTCTTTCTCCTCCCTCATGTTGAGTTTTTCAATTTTTCCCGATAAATGATTAGCTACAAAAGGATTTTTTTTTAGTGAACGTGTCACAGCTGATTACTCCTTTTTTTTTACATTTTAAAGATTGGCATTCTATGTCCAATATCTCGATCTAAGTATGGAGGTCAGAATAAATACAATAATGATGAATGGAAAAAAGAGAAAATCCTTTAGCTAGATAAGGGGCGGATGTAGCCAAGT
>208965162; Dendrobium crepidatum voucher SMMG-SH photosystem II protein D1 (psbA) gene, partial cds; psbA-trnH intergenic spacer and rpl22 pseudogene, complete sequence; ribosomal protein S19 (rps19) gene, complete cds; and tRNA-His (trnH) gene, partial sequence; chloroplast
ACAACTTCCCTCTAGATCTAGCTTCTGTGGAAGCTCCATCTATAAATGGATAATACTTTTGTATGTATATGAATTTTTTAAGGTAGCAATCCCCCAATATCTTGTTCTTAGAACAAGATATTGGGGGATTGCTATCTTGTTAGATTTGCATTCTTTATCATAAAAAGTTCTCCCCCGCCAATGAATGATAAGTGCCTAGGTGAAGTATAGTATAAGATAAGTCAGAAAAGTGAGTATATTAGTATACTAGAAAAATAAATATACCTATACTCTTACTATAAGATAAAGACTCTTAAGTCTAAATACTATTAGAAATACTATTAAGATAAGGCTTTTCACATGAATACTTAGTAGAACGACTAACGACGAGATTTATTATCGTTTCTCGCGTGTCTCACGAAAGTGAGAGTAGGTGCGAATTCTCCCAATTTGTGACCGACCATACGATCTGTGATATAAATAGGTAAATGTTCCTTTCCATTATGAATAGCGATTGTATGGCCAATCATTGTGGGTATAATGGTAGATGCCCGAGACCAAGTCACTATGATTTCTTTCTCCTCCCTCCTGTTGAGTTTTTCAATTCTTCCCGCTAAATGATTAGCTACAAAAGGATTTTTTTTTAGTGAACGTGTCACGGCTGATTACTCCTTTTTTTCCATTTTTTAAATTGGCATTCTATGTCCAATATCTCGATCTTAATCTGAAGTATAATGATGAATGGAAAAAAGAGAAAATCCTTTAGCTAGATAAGGGAAGGGGCGGATGTAGCCAAGTGGATCAAGGCAGT
>253559052; Autonoe latifolia voucher M. Salmon SBL13 PsbA (psbA) gene, partial cds; psbA-trnH intergenic spacer, complete sequence; ribosomal protein S19 (rps19) gene, complete cds; and tRNA-His (trnH) gene, partial sequence; chloroplast
GTAATGCTCACAACTTCCCTCTAGACCTAGCTGCTGTTGAAGTTCCATCTATAAATGGATAAGACTTCCGTCTTAATGTATTATATTAAGAATCCTTGAATTCAAGGAGCTATCCCCAATAGCTTGTTTTCGTAAAATATTGGGGATAGCTCCTGCCAATGAATGATAAGTATCTATTTTTTTTTATTCCAAATTAACGACGAGATTTATTATCGTTTCTTGCATGTCTCGCGAAAGTCAGAGTAGGCGCGAATTCTCCCAATTTGTGACCCACCATACGATCTGTTATATAAATAGGTAAATGTTCCTTTCCATTATGAATAGCGATTGTATGGCCAATCATTTTGGGTATAATGGTAGATGCCCGAGACCAAGTTACTATTATTTCTTTCTCCTCCCTCATGTTAAGTTTTTCAATTTTTCTAGATAAATGATTAGCTACAAAAGGATTTTTTTTTAGGGAACGTGTCACAGCTGATTACTCCTTTTTTTTACATTTTAAAGATTGGCATTCTATGTCCAATAGAATAGAATATCCCGATCTAAGCTATGAAGGTAAGAATAAATACAATAATGATGAATGGAAAAAAGAGAGAATCCTTTAGCTAGATAAGGGGCGGATGTAGCCAAGTGGATCAAGGCAGTGGATTGTGA
>357640006; Bletilla ochracea photosystem II protein D1 (psbA) gene, partial cds; psbA-trnH intergenic spacer, complete sequence; and tRNA-His (trnH) gene, partial sequence; chloroplast
AGTTCCATCTATTAATGGATAAGGTTTTTCTGTCAACATATAGGAATTTTTGAAGAAAGAAAATCGGGAAATACCCAATATCTTGGTTGACCAAGATATTGGGTATTTCTTTGTTTATTCTGAATCTTTCTATTCTGAATTCAGTTAACGACGAGATTTAGTATCCTTTCTTGCATTTTCATAACTCGTGAAATGCCGAGTAGGCACGAATTCCCCCAATTTGCGACCTACCATAGGATTTGTTATGTAAATAGGTATATGTTCCTTTCCATTATGAATCGCGATTGTATGGCCAACCATTGTGGGTAGAATGCTAGATGCCCGAGACCACGTTACTATTATTTCTTTCTCCTCCTTCATATTTACCTTTTCTATTTTTTCCAATAAATGATGAGCTACAAAAGGATTCGTTTTTTTTCGTGTCACAGCTGATTACTCCTTTTTTTCCTTTTTAAAGAGTGGCATTCTATGTCCAATATCTCGATCGAAGTATGGAGGTCAGAATAAATAGACTAATGATGAATGGAAAAAAGAGAAAAATCCTTTAGCTGGATAAGGGGCGGATGTAGCCAAGTGGATCAAGGCAGTGGATTGTGAATCCACCATGCGCGACA
>296875318; Cymbidium mastersii PsbA (psbA) gene, partial sequence; psbA-trnH intergenic spacer, complete sequence; and tRNA-His (trnH) gene, partial sequence; chloroplast
GACTAGCTTCTGTGGAAAGCCTCATCTATAAATGGATAGACTTTTGTATTCATATAATTCATATATATACTATGAATTTTTGAAGATCAGCAATCCCCCAATATCTTGTGTTCTTAGAACAAGTATAAATTGGGGGATTGCTATCTTGTTGGGTTCCAGGTACTTTTGGCTTCTCTTATCCGAATTTTACGTTTCGTTATATCATAAAAAGTTCTCCCCCGCCAAATGAATGATCAAGTGCCTACGGTGAAGTATAGGTATAAGATAAGTCAGAAAAGTTCTAAGTCTTATGGAACAAAGGAAAATAAATATACCTCTACTCTTACTATAAGATAAAGACTCTTAAGATATAAGATAAGGACTTTTCACAATGAATACTTAATCAAAACGACTAACGACGAGATTTATTATCGTTTCTCGCGTGTCTCACGAAAGTGAGAGTAGGTGCAAATTCTCCCAATTTGTGACCGACCATACGATCTGTGATATAAATAGGTAAATGTTCCTTTCCATTATGAATAGCGATTGTATGGCCAATCATTGTGGGTATAATGGTAGATGCCCGAGACCAAGTCACTATGATTTCTTTCTCCTCCCTCCTGTTGAGTTTTTCAATTCTTCCCGATAAATGATTAGCTACAAAAGGATTTTTTTTGAGTGAACGTGTCACGGCTGATTACTCCTTTTTTTACATTTTTTAAATTGGCATTCTATGTCCAATATCTCGATCTTAATCTGAAGTATAATGATGAATGGAAAAAAGAGAAATCCTTTAGCTAGATAAGGGAAGGGCGGAGTA
>343806303; Epigeneium tricallosum photosystem II protein D1 (psbA) gene, partial cds; psbA-trnH intergenic spacer, complete sequence; and tRNA-His (trnH) gene, partial sequence; chloroplast
ATCTAGCTTCTGTGGAAGCTCCATCTATAAATGGATAATACTTTTGTGTGTATATGAATTTATTAAGGTAGCAATCCCCCAATATCTTGTTCTTATAACAAGATATTGGGGGATTGTTACCTTGTTGGATTTTTATTTTTGGATTCAGGGGTCTTTTGCTTCTCTATCCGAAATTTCGTTCTTTATCATAAAAGTTCTCCCCCGCCAATGAATGATAAGTGCCTAGGTGAAGTATAGTATAAGATAAGTCAGAAAAGTGAGTATATTAGTATACTAGAAAAAGAAAAGAAATATACCTATACTCTTACTATAAGATAAAGACTCTTAAGTCTAAATACTATTAAGATAAGTAAGATAAGGCTTTTCACATGAATACTTAGTAGAACGACTAACGACGAGATTTATTATCGTTTCTCGCGTGTCTCACGAAAGTTAGAGTAGGTGCGAATTCTCCCAATTTGTGACCGACCATACGATCTGTGATATAAATAGGTAAATGTTCCTTTCCATTATGAATAGCGATTGTATGGCCAATCATTGTGGGTATAATGGTAGATGCCCGAGACCAAGTCACTATGATTTCTTTCTCCTCCCTCCTGTTGAGTTTTTCAATTCTTCCCGATAAATGATTAGCTACAAAAGGATTTTTTTTTAGTGAACGTGTCACGGCTGATTACTCCTTTTTTTACATTTTTGAAATTGGCATTCTATGTCCAATATCTCGATCTTAATCTGAAGTATAATGATGAATGGAAAAAAGAGAAAATCCTTTAGCTAGATAAGGGAAGGGGCGGA
>339741893; Solenomelus pedunculatus isolate SP221 photosystem II protein D1 (psbA) gene, partial cds; ribosomal protein S19 (rps19) gene, complete cds; and tRNA-His (trnH-GUG) gene, partial sequence; chloroplast
ACAACTTCCCTCTAGACCTAGCTGCTGTTGAAGTTCCATCTATAAATGGATAAGATTTCCGTATTAATGTATATGACTCGTTGAAAGATCCATGTCCCCATATCTTACTAAAACAAGATATGGGGAAATGTTTGTGATTATCGTTCCAAATTAACGACGAGATTTATTATCGTTTCTCGCATGTCTCGCGAAAGTCAGAGTAGGCGCGAATTCCCCCAATTTGTGACCTACCATACGATCCGTTATATAAATAGGGAAATGTTCCTTTCCATTATGAATAGCGATTGTATGGCCAATCATTGTGGGTATAATGGTAGATGCCCGAGACCAAGTTACTATTGTTTCTTTCTCCTCCCTCATGTTGAGTTTTTTTATTTTTCCCGATAAATGATTGGCTACAAAAGGATTTTTTTTTAGTGAACGTGTCACAGCTGATTACTCCTTTTTTACATTTTAAAGATTGGCATTCTATGTCCAATAGAATATCTCGATCGAAGTATGAAGGTAAGAATAAATACAATAATGATGAATGGAAAAAATAGAATTTAGCTAGATAAGGGGCGGATGTAGCCAAGTGGATCAAGGCAGT
>339741860; Orthrosanthus monadelphus isolate SP174 photosystem II protein D1 (psbA) gene, partial cds; ribosomal protein S19 (rps19) gene, complete cds; and tRNA-His (trnH-GUG) gene, partial sequence; chloroplast
ACAACTTCCCTCTAGACCTAGCTGCTGTCGAAGTTCCATCTATAAATGGATAAGACTTCCGTATTAATGTATACGAATCATTGAAGGCTCCATGCCCCTCTATCTTACTAAAACAAGATAGGGGGCATGGAGCCCGCCAATGTTTGTGATCATCGTTCAAAATTAACGACGAGATTTATTATCGTTTCTCGCATGTCTCGCGAAAGTCAGAGTAGGCGCGAATTCCCCCAATTTGTGACCTACCATACGATCCGTTATATAAATAGGTAAATGTTCCTTTCCAGTATGAATAGCGATTGTATGGCCAATCATTGTGGGTATAATGGTAGATGCCCGAGACCAAGTTACTATCATTTCTTTCTCCTCCCTCATGTTGAGTTTTTTAATTTTTCCCGATAAATGATTGGCTACAAAAGGATTTTTTTTTAGTGAACGTGTCACAGCGGATTACTCCTTTTTTTTTACATTTTAAAGATTGGCATTCTATGTCCAATAGAATATCTCGATCGAAGTATGAAGGTAAGAATAAATACAATAATGATGAATGGAAAAAAGAGAAAATCCTTTAGCTAGATCTAGATAAGGGGCGGATGTAGCCAAGTGGATCAAGGCAGT
>300872241; Vanilla siamensis PsbA-like (psbA) gene, partial sequence; psbA-trnH intergenic spacer, complete sequence; and tRNA-His (trnH) gene, partial sequence; chloroplast
ATTTACACATTTACAAATGGATAATACTTTTTTTCTTTATATGATATGAATTTTTTAAGGTAGAAATTTCCCCAGTCTCTTATCTTAATATTAATAATATAATAATAAGAGACTGGGGGAATTTCGCTTCTGTATCCGAATTTTCGCTCTTTATCATAAAAGTTCTCCCCCGCCAATGAAGGATAAGTGCCTAGGTGAAGTATCAGTAACAACGACTTAACGACGAGATTTTCTTTATCTTTTCTTGTATGTCCTCAAAGAAAAGTGTTGAGTAAGGTGCGAATTCTCCCAATTTGTGACCGACCATACGATCTGTTATATAAATCGGCAAATGTTCCTTTCCATTATGAATAGCAATTGTATGGCCAACCATTGTGGGTATAATAGTGGATGCCCGAGACCAAGTCACTATTATTTCTTTCTTCTTCCTCATGTTTAGTTCTTTCAATTTTTCTCCGATAAATGATTAGCTACAAAAGGATTTTTTTTGAGTGAACGTGTCACGGGCCGATTACTCCTTTTTTTTACATTTTTGAAATTGGCATTCTATGTCCAATATCTCGATCTGAATCTGAAGTATAAAGGTAATAAGAAATACAATAATGATGAATGGAAAACAGAGAAAATCCTTTAGCTAGATAAGTGAAAAGGGCCGGATGTAGCCCATGTCA
>253559153; Scilla flahaultiana voucher BB-C87 PsbA (psbA) gene, partial cds; psbA-trnH intergenic spacer, complete sequence; ribosomal protein S19 (rps19) gene, complete cds; and tRNA-His (trnH) gene, partial sequence; chloroplast
GTAATGCTCACAACTTCCCTCTAGACCTAGCTGCTGTTGAAGTTCCATCTATAAATGGATAAGACTTCCGTCTTAATGTATTGTATTAAGAATCCTTGAATTCAAGGAGCTATCCCCAATAGCTTGTTTTCGTAAAATATTGGGGATAGCTCCTGCCAATGTAAGTATCTATTTTTTTTTTATTCCAAATTAACGACGAGATTTATTATCGTTTCTTGCATGTCTCGCGAAAGTCAGAGTAGGCGCGAATTCTCCCAATTTGTGACCCACCATACGATCTGTTATATAAATAGGTAAATGTTCCTTTCCATTATGAATAGCGATTGTATGGCCAATCATTTTGGGTATAATGGTAGATGCCCGAGACCAAGTTACTATTATTTCTTTCTCTTCCCTCATGTTAAGTTTTTCAATTTTTCTAGATAAATGATTAGCTACAAAAGGATTTTTTTTTAGTGAACGTGTCACAGCTGATTACTCCTTTTTTTACATTTTTAAGATTGGCATTCTATGTCCAATAGAATATAATATCCCGATCTAAGCTATGAAGGTAAGAATAAATACAATAATGATGAATGGAAAAAAGAGAGAATCCTTTAGCTAGATAAGGGGCGGATGTAGCCAAGTGGATCAAGGCAGTGGATTGTGA
>270156381; Agave sisalana voucher J.R. Abbott 25217 (FLAS) trnH gene, partial sequence trnH-psbA intergenic spacer, complete sequence and psbA gene, partial sequence; chloroplast
TATTCTTACCTTCATACTTAGATCGAGATATTCTATTGGACATAGAATGCCAATCTTTAAAATGTAAAATAAAAAAAGGAGTAATCAGCTGTGACACGTTCACTAAAAAAAAATCCTTTTGTAGCTAATCATTTATCCAGAAAAATGGAAAAACTCAACATGAGGGAGGAGAAAGAAATAATAGTAACTTGGTCTCGGGCATCTACCATTATACCCAAAATGATTGGCCATACAATCGCTATTCATAATGGAAAGGAACATTTACCTATTTATATAACAGATCGTATGGTAGGTCACAAATTGGGAGAATTCGCGCCTACTCTGACTTTCGCGAGACATGCGAGAAACGATAATAAATCTCGTCGTTAATTTGAAAAAAAAGGGATAAACCTTATGATAAAAAAAAAAAACTGGAATTCGGATAGAGAAGGGAGCTATACCCCATATCTTCCAAAAACAAGATATTGGGTATGGCTCCTTCAACGATTCTTAATACATTAAGACGAAAGTCTTATCCATTTGTAGATGGAACTTCAACAGCAGCTAGGTCTAGA
>309274487; Drimia indica isolate DC-DAH01 PsbA (psbA) gene, partial sequence; psbA-trnH intergenic spacer, complete sequence; and tRNA-His (trnH) gene, partial sequence; chloroplast
ATGCATGAACGTAATGCTCACAACTTCCCTCTAGACCTAGCTGCTGTTGAAGTTCCATCTATAAATGGATAAGACTTCTCTCTTAATGTATTGTATTAAGAATCGTTGAATTGAAGGAGCTATACCCGCAATCGCTTGTTTTTTTAAGCTATTGGATATAGCTCCTTCAATATTCAATAAATGAACTATGTTTTTTATTCCAAATTAACGACGAGATTTATTATCGTTTCTCGCATGTCTCGCGAAAGTCAGAGTAGGCGCGAATTCTCCCAATTTGTGACCTACCATACGATCTGTTATATAAATAGGTAAATGTTCCTTTCCATTATGAATAGCGATTGTATGGCCAATCATTTTGGGTATAATGGTAGATGCCCGAGACCAAGTTACTATTATTTCTTTCTCCTCCCTCATGTTGAGTTTTTCAATTTTTCTAGATAAATGATTAGCTACAAAAGGATTTTTTTTTAGTGAACGTGTCACAGCCGATTACTCCTTTTTTTACATTTTAAAGATTGGCATTCTATGTCCAATAGAATATCCCGATCTAAGCTATGAAGGTAAGAATAAATACAATAATGATGAATGGAAAAAAGAGAGAATCCTTTAGCTAGATAAGGGGCGGATGTAGCCAAGTGGATCAAGGCAGTGGATTGTGAATCCACCATGCGCG
>253559069; Othocallis siberica PsbA (psbA) gene, partial cds; psbA-trnH intergenic spacer, complete sequence; ribosomal protein S19 (rps19) gene, complete cds; and tRNA-His (trnH) gene, partial sequence; chloroplast
GTAATGCTCACAACTTCCCTCTAGACCTAGCTTCTGTTGAAGTTCCATCTATAAATGGATAAGACTTCTGTCTTAATGTATTGTATTAAGACTCCTTGAATTCAAGGAGCTATCCCCAATAGCTTGTTTTCGTAAAATATTGGGGATAGCTCCTGCCAATGAATGATAAGTATCTATTTTTTTTTATTCCAAATTAACGACGAGATTTATTATCGTTTCTCGCATGTCTCGCGAAAGTCAAAGTAGGCGCGAATTCTCCCAATTTGTGACCCACCATACGATCTGTTATATAAATAGGTAAATGTTCCTTTCCATTATGAATAGCGATTGTATGGCCAATCATTTTGGGTATAATGGTAGATGCCCGAGACCAAGTTACTATTATTTCTTTCTCCTCCCTCATGTTAAGTTTTTCAATTTTTCTAGATAAATGATTAGCTACAAAAGGATTTTTTTTTAGTGAACGTGTCACAGCTGATTACTCCTTTTTTTACATTTTAAAGATTGGCATTCTATGTCCAATAGAATATAATATCTCGATCTAAGCTATGAAGGTAAGAATAAATACAATAATGATGAATGGAAAAAAGAGAGAATCCTTTAGCTAGATAAGGGGCGGATGTAGCCAAGTGGATCAAGGCAGTGGATTGTGA
>253559067; Pfosseria bithynica voucher BB-C08 PsbA (psbA) gene, partial cds; psbA-trnH intergenic spacer and ribosomal protein S19-like (rps19) gene, complete sequence; and tRNA-His (trnH) gene, partial sequence; chloroplast
GTAATGCTCACAACTTCCCTTTAGACCTAGCTTCTGTTGAAGTTCCATCTATAAATGGATAAGACTTCTGTCTTAATGTATTGTATTAAGACTCTTTGAATTCAAGGAGCTATCCCCAATATTTTACGAAAACAAGCTCTTGGGGATAGCTCCTGCTTTTCTAGATAAATGATTAGCTACAAAAGGATTTTTTTTTAGTGAACGTGTCACAGCTGATTACTCCTTTTTTTACATTTTAAAGATTGGCATTCTATGTCCAATAGAATATAATATCTCGATCTAAGCTATGAAGGTAAGAATAAATACAATAATGATGAATGGAAAAAAGAGAGAATCCTTTAGCTAGATAAGGGGCGGATGTAGCCAAGTGGATCAAGGCAGTGGATTGTGA
>347626765; Mexipedium xerophyticum tRNA-His gene (partial), trnH-psbA IGS and psbA gene (partial), specimen voucher MEXU:Salazar 5627
ACTGCCTTGATCCACTTGGCTACATCCGCCCCTTCCCTTATCTAGCTAAAGGATTTTCTCTTTTTTCCATATTGTATTGATTCTTACCTTCATACTTCAGATTAAGATCGAGATATTGTACATAGAATGCCAATTTTAAAAATGTAAAAACAAAGGAGTAATCAGCCGTGACACGTTCACTAAAAAAAAATCCTTTTGTAGCTAATCATTTATCGGGAAAAATTGAAAAACTCAACATGAGGGAGGAGAAAGAAATAATAGTGACTTGGTCTCGGGCATCTACCATTATACCCACAATGATTGGCCATACAATCGCTATTCATAATGGAAAGGAACATTTACCTATTTATATAACAGATCGTATGGTCGGTCACAAATTGGGAGAATTCGCACCTACTCTCACTTTCGTGAGACATGCAAGAAACGATAATAAATCTCGTCGTTAGTCGTTCCACTAAGTATTCATGTTAAAAGTCTTATCTTAATAGTATTTATAATTAGTATTTAGACTTTTATTACTTATTCTTACTTTTATGACTTATCTTATACTATACTTCACCTAGGCACTTCTCATTCATTGGCGGGGGAGAACTTTCTTTTATGATTAAAAAAAAAAATTCGGATAGAGAAGCAATCCCCCCATATCTTACAAGATATACAAGATATTGGGGGATTGCTACCTTCAAAAATTCATATACATATAAATGTATACAAAAGTATTATCCATTTGTAGATGGAGCTTCTACAGAAGCTAGGTCTAAAGGGAAGTTGT
>300507191; Bulbophyllum teimosense photosystem II protein D1-like (psbA) gene, partial sequence; psbA-trnH intergenic spacer, complete sequence; and tRNA-His (trnH) gene, partial sequence; chloroplast
GCTCCTATATAAATGGATAAAACTTTTGTATGTATGTGAATCTTTTAAGATAAAAATCCCCCAATACCTTGTTTTTATAACAAGGTATTAGGGGATTTTTATTTTGTATTCTTGAATTCAGGGGCTAACACTTTTGCTTCTCTATCCGAATTTTCGTAATTTTCGTTCTTTATCATAAAAGTTCTCCCCCGCCAATGAATGAAATGAATGATAAGTGCCTAGGTGAAGTATAGTATAAGATAAGTCAGAAAAGTATAAGTCTTAGTATATTAGTATACTATAAAAATAAATATACCTATACTCTTACTATAAGATAAAGACTCTTAAGTCTAAATACTATTAAGATATAAGATAAGGCTTTTCACATGAATACTTATGAATACTTAGTAGAACGACTAACGACGAGATTTATTATCGTTTCTCGCGTGTCTCACGAAAGTTAGAGTAGGTGCGAATTCTCCCAATTTGTGACCGACCATACGATCTGTGATATAAATAGGTAAATGTTCCTTTCCTTATGAATAGCGATTGTATGGCCATCATTGTGGGTATAATGGTAGATGCCCGAGACCAAGTCACTATGATTTCTTTCTCCTCCCTCCTGTTGAGTTTTTCAATTCTTCCCGATAAATGATTAGCTACAAAAGGATTTTTTTTTAGTGAACGTGTCACGGCTGATTACTCCTTTTTTTCCATTTTTTAAATTGGCATTCTATGTCCAATATCTCGATCTTAATCTGAAGTATAATGATGAATGGAAAAAAGAGATTTAGCTAGATAAGGGAAGGGGC
>332109822; Gladiolus meridionalis photosystem II protein D1 (psbA) gene, partial cds; psbA-trnH intergenic spacer, complete sequence; and tRNA-His (trnH) gene, partial sequence; plastid
AATGCTCACAACTTTCCTTTAGACCTAGCTGCTGTCGAAGTTCCATCCATAAATGGATAAGATTTCCCTATTAATGTATACGAATCGTTGAAGGATCCATGTCCCATATTTTGTTTTATAAAAACAAATATGGGGCATGGATCTCCCACCCTTGTTTGATCTATCCAAAATTAACGACGAGATTTATTATCGTTTCTCGCATGTCTAGCGAAAGTCAGAGTAGGCGCGAATTCTCCCAATTTGTGACCTACCATACGATCTGTTATATAAATAGGCAAATGCTCCTTTCCATTATGAATAGCGATTGTATGGCCAATCATTGTGGGTATAATGGTAGATGCCCGAGACCAAGTTACTATTATTTCTTTCTCCTCCCTCATGTTGAGTTTTTGAATTTTTCCCGATAAATGATTGGCTACAAAAGGATTTTTTTTTAGTGAACGTGTCACAGCGGATTACTCCTTTTTTTTACATTTTAAAGATTGGCATTCTATGTCCAATAGAATATCTCGATCGAAGTATGAAGGTAAGAATAAATACAATAATGATGAATGGAAAAAAGAGAAAATCCTTTAGCTAGATAAGGGGCGGATGTAGCCAAGTGGATCAAGGCAGTGGATTTGT
>339741968; Olsynium junceum subsp. colchaguense isolate SP838 photosystem II protein D1 (psbA) gene, partial cds; ribosomal protein S19 (rps19) gene, complete cds; and tRNA-His (trnH-GUG) gene, partial sequence; chloroplast
ACAACTTCCCTCTAGACCTAGCTGCTGTCGAAGTTCCATCTATAAATGGATAAGACTTCCGTATCCGTATTAATGTATACGAATCGTTGAAGGCTCTATGTCCCCATATCTTACTAAAACAAGATATGGGGACATAAGGTTATTCCCTGCCAATGTTTTTGATCATCGTTCAAAATTAACGACGAGATTTATTATCGTTTCTCGCATGTCTCGCGAAAGTCAGAGTAGGCGCGAATTCCCCCAATTTGTGACCTACCATACGATCCGTTATATAAATAGGGAAATGTTCCTTTCCATTATGAATAGCGATTGTATGGCCAATCATTGTGGGTATAATGGTAGATGCCCGAGACCAAGTTATTATTGTTTCTTTCTCCTCCCTCATGTTGAGTTTTTTAATTTTTCCCGATAAATGATTGGCCACAAAAGGATTTTTTTTTAGTGAACGTGTCACAACTGATTACTCCTTTTTTTTTACATTTTTAAAATAGGCATTCTAGGTCCAATAGAATATCTCGATCGAAGTATGAAGGTAAGAATAAATACAATAATGATGAATGGAAAAAAGAGAAAATTCTTTAGCTAGATAAGGGGCGGATGTAGCCAAGTGGATCAAGGCAGT
>253559058; Brimeura amethystina PsbA (psbA) gene, partial cds; psbA-trnH intergenic spacer, complete sequence; ribosomal protein S19 (rps19) gene, complete cds; and tRNA-His (trnH) gene, partial sequence; chloroplast
GTAATGCTCACAACTTCCCTCTAGACCTAGCTGCTGTTGAAGTTCCATCTATAAATGGATAAGACTTACGTCTTAATGTATTGTATTAAGAATCCTTGAATTCAAGGAGCTATCCCCAATAGCTTGTTTTCGTAAAATATTGGGGATAGCCCCTGCCAATGAATGATAAGTATCTATTTTTTTATTCCAAATTAACGACGAGATTTATTATCGTTTCTCGCATGTCTCGCGAAAGTCAGAGTAGGCGCGAATTCTCCCAATTTGTGACCCACCATACGATCTGTTATATAAATAGGTAAATGTTCCTTTCCATTATGAATAGCGATTGTATGGCCAATCATTTTGGGTATAATGGTAGATGCCCGAGACCAAGTTACTATTATTTCTTTCTCCTCCCTCATGTTAAGTTTTTCAATTTTTCTAGATAAATGATTAGCTACAAAAGGATTTTTTTTTAGTGAACGTGTCACAGCTGATTACTCCTTTTTTTGACATTTTAAAGATTGGCATTCTATGTCCAATAGAATATAATATCCCGATCTAAGCTATGAAGGTAAGAATAAATACAATAATGATGAATGGAAAAAAGAGAGAATCCTTTAGCTAGATAAGGGGCGGATGTAGCCAAGTGGATCAAGGCAGTGGATTGTGA
>309274491; Drimia wightii isolate DW-GAD07 PsbA (psbA) gene, partial sequence; psbA-trnH intergenic spacer, complete sequence; and tRNA-His (trnH) gene, partial sequence; chloroplast
GTTATGCATGAACGTAATGCTCACAACTTCCCTCTAGACCTAGCTGCTGTTGAAGTTCCATCTATAAATGGATAAGACTTCTCTCTTAATGTATTGTATTAAGAATCGTTGAATTGAAGGAGCTATACCCGCAATCGCTTGTTTTTTTAAGCTATTGGATATAGCTCCTTCAATATTCAATAAATGAACTATGTTTTTTATTCCAAATTAACGACGAGATTTATTATCGTTTCTCGCATGTCTCGCGAAAGTCAGAGTAGGCGCGAATTCTCCCAATTTGTGACCTACCATACGATCTGTTATATAAATAGGTAAATGTTCCTTTCCATTATGAATAGCGATTGTATGGCCAATCATTTTGGGTATAATGGTAGATGCCCGAGACCAAGTTACTATTATTTCTTTCTCCTCCCTCATGTTGAGTTTTTCAATTTTTCTAGATAAATGATTAGCTACAAAAGGATTTTTTTTTAGTGAACGTGTCACAGCCGATTACTCCTTTTTTTACATTTTAAAGATTGGCATTCTATGTCCAATAGAATATCCCGATCTAAGCTATGAAGGTAAGAATAAATACAATAATGATGAATGGAAAAAAGAGAGAATCCTTTAGCTAGATAAGGGGCGGATGTAGCCAAGTGGATCAAGGCAGTGGATTGGAATCCACCATGCGCG
>253559061; Muscari comosum voucher BM000904044 PsbA (psbA) gene, partial cds; psbA-trnH intergenic spacer, complete sequence; ribosomal protein S19 (rps19) gene, complete cds; and tRNA-His (trnH) gene, partial sequence; chloroplast
GTAATGCTCACAACTTCCCTCTAGACCTAGCTTCTGTTGAAGTTCCATCTATAAATGGATAAGACTTCTGTCTTAATGTATTGTATTAAGACTCGTTGAATTCAAGGAGCTATCCCCAATAGCTTGTTTTCGTAAAATATTGGGGATAGCTCCTGCCAATGAATGATAAGTATCTATTTTTTTTTTATTCCAAATTAATTAACGACGAGATTTATTATCGTTTCTCGCATGTCTCGCGAAAGTCAGAGTAGGCGCGAATTCTCCCAATTTGTGACCCACCATACGATCTGTTATATAAATAGGTAAATGTTCCTTTCCATTGTGAATAGCGATTGTATGGCCAATCATTTTGGGTATAATGGTAGATGCCCGAGACCAAGTTACTATTATTTCTTTCTCCTCCCTCATGTTAAGTTTTTCGATTTTTCTAGATAAATGATTAGCTACAAAAGGATTTTTTTTTAGTGAACGTGTCACAGCTGATTACTCCTTTTTTTACATTTTAAAGATTGGCATTCTATGTCCAATAGAATATAATATCCCGATCTAAGCTATGAAGATAAGAATAAATACAATAATGATGAATGGAAAAAAGAGAGAATCCTTTAGCTAGATAAGGGGCGGATGTAGCCAAGTGGATCAAGGCAGTGGATTGTGA
>339741842; Sisyrinchium fasciculatum isolate SP152 photosystem II protein D1 (psbA) gene, partial cds; ribosomal protein S19 (rps19) gene, complete cds; and tRNA-His (trnH-GUG) gene, partial sequence; chloroplast
ACAACTTCCCTCTAGACCTAGCTGCTGTTGAAGTTCCATCCATAAATGGATAAGACTTCTGTATTAATGTAATGTATACGAATCGTTGAAGGATCCATGTCCCCATATCTTACTAAAAATAAGATATGGGGACATCATCATAAGGTTATTCCTCGCCAATGTTTTTGATCATCGTTCCAAATTAACGACGAGATTTATTATCGTTTCTCGCATGTCTCGCGAAAGTCAGAGTAGGCGCGAATTCCCCCAATTTGTGACCCACCATACGATCCGTTATATAAATAGGGAAATGTTCCTTTCCATTATGAATAGCGATTGTATGGCCAATCATTGTGGGTATAATGGTAGATGCCCGAGACCAAGTTACTATTGTTTCTTTCTCCTCCCTCATGTTGAGTTTTTTTATTTTTTCCGATAAATGATTGGCTACAAAAGGATTTTTTTTTAGTGAACGTGTCACAGCTGATTACTCCTTTTTTTTACATTTTTAAAATTGGCATTCTATGTCCAATAGAATATCTCGATCGAAGTATGAAGGTAAGAATAAATACAATAATGATGAATGGAAAAAAGAGAAAATCCTTTAGCTAGATAAGGGGCGGATGTAGCCAAGTGGATCAAGGCAGT
>253559064; Oncostema peruviana voucher BB-C07 PsbA (psbA) gene, partial cds; psbA-trnH intergenic spacer, complete sequence; ribosomal protein S19 (rps19) gene, complete cds; and tRNA-His (trnH) gene, partial sequence; chloroplast
GTAATGCTCACAACTTCCCTCTAGACCTAGCTGCTGCTGAAGTTCCATCTATAAATGGATAAGACTTCTGTCTTAATGTATTGTATTAAGAATCCTTGAATTCAAGGAGCTATCCCAAATAGTTCGTCAAATATTTGGGATAGCTCCTGCCAATGAATGATAAGTATCTATTTTTTTTTATTCCAAATTAACGACGAGATTTATTATCGTTTCTCGCATGTCTCGCGAAAGTCAGAGTAGGCGCGAATTCTCCCAATTTGTGACCCACCATACGATCTGTTATATAAATAGGTAAATGTTCCTTTCCATTATGAATAGCGATTGTATGGCCAATCATTTTGGGTATAATGGTAGATGCCCGAGACCAAGTTACTATTATTTCTTTCTCCTCCCTCATGTTAAGTTTTTCAATTTTTCTAGATAAATGATTAGCTACAAAAGGATTTTTTTTTAGTGAACGTGTCACAGCTGATTACTCCTTTTTTTTACATTTTAAAGATTGGCATTCTATGTCCAATAGAATATCCCGATCTAAGCTATGAAGGTAAGAATAGATACAATAATGATGAATGGAAAAAAGAGAGAATCCTTTAGCTAGATAAGGGGCGGATGTAGCCAAGTGGATCAAGGCAGTGGATTGTGA
>347626763; Phragmipedium exstaminodium tRNA-His gene (partial), trnH-psbA IGS and psbA gene (partial), specimen voucher AMO:Salazar 7499
ACTGCCTTGATCCACTTGGCTACATCCGCCCCTTCCCTTATCTAGCTAAAGGATTTTCTCTTTTTTCCATTATTGTATTGATTCTTACCTTCATACTTCAGATTAAGATCGAGATATTGGACATAGAATGCCAATTTTAAAAATGTAAAAAAAAGGAGTAATCAGCCGTGACACGTTCACTAAAAAAAAATCCTTTTGTAGCTAATCATTTATCGGGAAAAATTGAAAAACTAAACATGAGGGAGGAGAAAGAAATAATAGTGACTTGGTCTCGGGCATCTACCATTATACCCACAATGATTGGCCATACAATCGCTATTCATAATGGAAAGGAACATTTACCTATTTATATAACAGATCGTATGGTCGGTCACAAATTGGGAGAATTCGCACCTACTCTAACTTTCGTGAGACATGCAAGAAACGATAATAAATCTCGTCGTTAGTCGTTCTACGAACTACTAAGTATTCATGTTAAAAGTCTTATCTTAATAGTATTTATAATTAGTATTTAGACTTAAGAGTCTTTATCTTATAGTAAGATAGTAAGAAGTATACTAAAAATTACAAGGTAAAGACTTTTCTGACCCCCCATATCTTACAAGATATGGGGGTATTGCTACCTTAAAAAATTCATATCATATTCATATACATATAAATAAAAGTATTATCCATTTGTAGATCTAGCTTCTGTAGAAGCTAGATCTAGAGGGAAATTGT
>253559072; Tractema monophyllos PsbA (psbA) gene, partial cds; psbA-trnH intergenic spacer, complete sequence; ribosomal protein S19 (rps19) gene, complete cds; and tRNA-His (trnH) gene, partial sequence; chloroplast
GTAATGCTCACAACTTCCCTCTAGACCTAGCTGCTGTTGAAGTTCCATCTATAAATGGATAAGACTTCCGTCTTAATGTATTGTATTAAGAATCCTTGAATTCAAGGAGCTATCCCCAAAATTTTACGAAAACAAGCTATTGGGGATAGCTCCTGCCAATGAATGATAAGTATCTATTTTTTTTTTATTCCAAATTAACGACGAGATTTATTATCGTTTCTCGCATGTCTCGCGAAAGTCAGAGTAGGCGCGAATTCTCCCAATTTGTGACCCACCATACGATCTGTTATATAAATAGGTAAATGTTCCTTTCCATTATGAATAGCGATTGTATGGCCAATCATTTTGGGTATAATGGTAGATGCCCGAGACCAAGTTACTATTATTTCTTTCTCCTCCCTCATGTTAAGTTTTTCAATTTTTCTAGATAAATGATTAGCTACAAAAGGATTTTTTTTTAGTGAACGTGTCACAGCTGATTACTCCTTTTTTTTACATTTTAAAGATTGGCATTCTATGTCCAATAGAATAGAATATCCCGATCTAAGCTATGAAGGTAAGAATAAATACAATAATGATGAATGGAAAAAAGAGAGAATCCTTTAGCTAGATAAGGGGCGGATGTAGCCAAGTGGATCAAGGCAGTGGATTGTGA
>270156304; Asparagus aethiopicus voucher J.R. Abbott 23671 (FLAS) trnH gene, partial sequence trnH-psbA intergenic spacer, complete sequence and psbA gene, partial sequence; chloroplast
TTTTCTCTTTTTTCCATTCATCATTATTGTATTTATTCTTACCTTCATACTTAGATCGAGATATTCTATTGGACATAGAATGCCAATCTTTAAAATGTAAAAAAAGGAGTAATCAGCTGTGACACGTTCACTAAAAAAAAATCCTTTTGTAGCTAATCATTTATCGAGAAAAATTGAAAAACTCAACATGAGGGAGGAGAAAGAAATAATAGTAACTTGGTCTCGGGCATCTACCATTATACCCAAAATGATTGGCCATACAATCGCTATTCATAATGGAAAGGAACATTTACCTATTTATATAACGGATCGTATGGTAGGTCACAAATTGGGAGAATTCGCGCCTACTCTGACTTTCGCGAGACATGCGAGAAACGATAATAAATCTCGTCGTTAATTTGGAATAAAAAAAAAATAGATACTTATCATTCATTGGCGGGGGAGGGAGCTATACCCAATATCTTACGAAAACAAGATATTGGGTATGGCTCCTTCAACGATTCTTACTACATTAAGACTAAAGTCTTACCCATTTGTAGATGGAACTTCAACAGCAGCTAGGTCTAGAGGGAAGTTGTGAGCATTACGTTCATGCATTAC
>270156337; Sansevieria hyacinthoides voucher J.R. Abbott 24906 (FLAS) trnH gene, partial sequence trnH-psbA intergenic spacer, complete sequence and psbA gene, partial sequence; chloroplast
ACATCCGCCCCTTATCCAGCTAAAGGATTTTCTCTTTTTTCCATTCATCATTATTGTATTTATTCTTACCTTCATACTTAGATCGAGATATTCTATTGGACATAGAATGCCAATCTTTAAAATGTAAAAAAAAGGAGTAATCGGCTGTGACACGTTCACTAAAAAAAAATCCTTTTGTAGCTAATCATTTATCGAGAAAAATGGAAAAACTCAACATGAGGGAGGAGAAAGAAATAATAGTAACTTGGTCTCGGGCATCTACGATTATACCCAAAATGATTGGCCATACAATCGCTGTTCATAATGGAAAAGAACATTTACCTATTTATATAACAGATCATATGGTAGGTCACAAATTGGGAGAATTCGCACCTACTCTGACTTTCGCAAGACATGCGAGAAACGATAATAAATCTCGTCGTTAATTAATTTGGAAAAAAAATAGATACTTATCATTCATTGGCGGGAGAAAGCTATACCCAATATCTTATAAAAACAAGATATTGGGTATGACTCCTTCAACGATTCTTAATGCATTAAGACGGAAATCTTATCCATTTGTAGATGGAACTTCAACAGCAGCTAGGTCTAGAGGGAAGTTGTGAGCATTACGTTCATGCATTACTT
>229487312; Plecostachys serpyllifolia chloroplast psbA gene and trnH spacer region, specimen voucher BOL Berg 1271
AATGCTCATAATTTCCCTCTAGACTTAGCTGCTATTGAAGCTCCATCTACAAATGGATAAGACTTTGGTCTAATTGTATAGGAGTTTTTGAACTAAAAAAGGAGCAATAATGCCCTCTTGTTTTATCAAGAGGGAAGCTATTGCTCCTTTTTTTATTTACTTACATAGTTTCTTTCAATTACATCGTTTCTTTCAAAGTCAAAGTAACAAGGATTTTTTATAGTTTGGTTGGATTCGCGTATTTTCTCTTTGTATTCATTTATATTAGAGGTTAGAGGTTTCTATTTCTATTCTATATCCTTATTCTTAATCTTGATCTTTTATGAAGTTTTATTTCCAATTCAATTTCAATCGAAAATAGATAAAAATTTTAATTTTGCTTATTTATTACTTTCACTTTTATTTTATTTCATAATAAGAAAAATAAGAAAGAAAAAATATGCTCTTTTTTTTAGATTAATGTAAAAATCGAGTAATACTAGATAATACTAGAAAATAGTAGAGGGG
>308320822; Faujasiopsis flexuosa subsp. boubonensis isolate 1025 PsbA (psbA) gene, partial cds; psbA-trnH intergenic spacer, complete sequence; and tRNA-His (trnH) gene, partial sequence; plastid
AACGTAATGCTCATAATTTCCCTCTAGACTTAGCTGCTATTGAAGCTCCATCTACAAATGGATAAGACTTTGGTCTGATTGTATAGGAGTTTTTGAACTAAAAAAGGAGCAATAACGCCCTCTTGATAAAACAAGAGGGAAGCTATTGCTCCTTTTTTTTATTTAGTACTATTTGTTTATTGTTTACATTAAAAATAACAAGGACTTTTTATAATTTGGGTTCGATTCGAGTGTTTTCTATTTGTATTCATTTATATTAAAATGAAAATCCTTTTCCCAATCTTTTATGAAGTTTTATTTCCAATTCAATTTCAATCGAAAATAGATAAAAATTAAAATTTTGCTTATTTATTACTTTGCTTTCATAAAAAAGAAAGAAATTATATGCTCTTTTTTATGTTAGTGGTTAATGGAAAAATCTAGTAATTATACTAGATAATACTTACTATACTGGTACTATACTAGATAATAGTAGAGTAGAGGGGCGGATGTAGCCAAGTGGATCAAGGCAGTGGATTTGTGAATCC
>308320792; Dauresia alliariifolia isolate KAD263 PsbA (psbA) gene, partial cds; psbA-trnH intergenic spacer, complete sequence; and tRNA-His (trnH) gene, partial sequence; plastid
GTAATGCTCATAATTTCCCTCTAGACTTAGCTGCTGTTGAAGCTCCATCTACAAATGGATAAGACTTTGGTCTGATTGTATAGGAGTTTTTGAACTAAAAAAGGAGCAATAGCTTCCCTCTTGTTTTATCAAGAGGGCGTTATTGCTCCTTTTTTATTTTATTTAGTACTATTTGTTTACATAGTTTCTTTAAAAATAACAAGGACTTTTTATAATTTGGTTCGATTCGCGTGTTTTTTTTTTGTATTCATTTATATTAAAATTATATTAAAAAAAAATCCTTTTCCCAATCTTTTATGAAGTTTTATTTCCAATTGAATTTCAATCGAAAATAGATAAAAAGTAAAATTTTGCTTTATTACTTTGCTTTCATAAAAAAGAAAGAAATTTTATGCTCTTTTTTTTATGTTAATGGTTAATGGAAAAATCTAGTAATTATACTAGATAATATAATACTTACTATACTAGACTAGATAATAGTAGAGGGGCGGATGTAGCCAAG
>156106021; Gorteria sp. RM1349 PsbA (psbA) gene, partial cds; psbA-trnH intergenic spacer, complete sequence; and tRNA-His (trnH) gene, partial sequence; chloroplast
CATCTACAAATGGATAAGACTTTGGTCTGATTGTATACGAGTTTTTGAACTAAAAAAGGAGCAATAGCTTCCATCTTGTTTTATCAAGAGGGCGTTATTGCTCCTTTTTTTTATTTAGTACTATTTGACTTACATAGTTTCTTTAAAAATAACAAGGGCTTTTTATAGTTTGGTTCGATTTAGAATATTATAAGGTTTATATATCCTTTTCCCAATCTTTTATGAAGTTTTATTTCCAATTCAATTTCAATCTAAAATAGATAAAAATGATAATTTTGCTTATTTATTACTTTTATTTCAGAAATAAGAAAGAAAAATATGATCTTTTTTTTTTTTCTTGTTAATGGAAAAATATAGTATTACAAATATAGTAATACTAGATAATACTAGATAATAGTAAAGGGGCGGATGTAGCCAAGTGGATCA
>37723419; Jacobaea carniolica subsp. insubrica PsbA (psbA) gene, partial cds; psbA-trnH intergenic spacer, complete sequence; and tRNA-His gene, partial sequence; chloroplast
TGTTATGCATGAACGTAATGCTCATAATTTCCCTCTAGACTTAGCTGCTATTGAAGCTCCATCTACAAATGGATAAGACTTTGGTCTGATTGTGATTGTATAGGAGTTTTTGAACTAAAAAAAGGAGCAATAACGGCCTCTTGATAAAACAAGAGGGAAGCTATTGCTCCTTTTTTTTATTTAGTACTATTTGTTTACAATGAAAATTTTGTTTATTTATTACTTTGCTTTCATAAAATAAAAAAGAAAGAAATTTTATGCTTTTTTTATGTTAATGGTTAATAGAAAAATATAGTAATTATACTAGATAACTATACTAGATAAATAATAGTAGAGGGGCGGATGTAGCCAAGTGGATCAAGGCAGTGGATTTGTGAATCCACCATGC
>148577921; Blumea fistulosa voucher Pornpongrungrueng 421 (AAU) PsbA (psbA) gene, partial cds; psbA-trnH intergenic spacer, complete sequence; and tRNA-His (trnH) gene, partial sequence; chloroplast
ACGTAATGCTCATAACTTCCCTCTAGACTTAGCTGCTATTGAAGCTCCATCTACAAATGGATAAGACTTTGGTCTGATTGTATAGGAGTTTTTGAACTAAAAAAGGGGCAATAACGCCCTCTTGATAAAACAAGAGGGCGTTATTGCTCCTTTTTTTATTTAGTACTATTTGCCCTACATAGTTTCTTTAAAACTAATAATAACTAAGAAGGGCTTCTTATAGTTTGGTTTGATTCGCTTGTTTTATCTTTGTATTCATTTAGATTATAGGTTTCTATATCCTTTTCCCAACCTTTTAAGAAGTTTTTTTTCCAATTCAATTTCAATCAAAAATAGATAAAAATGAAAATGTTGATTATTTATTACTTTGTTTTCATAAATAATAATAAATAAAAAATATGCTCTTTATTTTTTTTTATAAGAGGGGCGGATGTAGCCAAGTGGATCAAGGCAGTGGATTG
>369726407; Gamocarpha selliana tRNA-His gene, partial sequence; trnH-psbA intergenic spacer, complete sequence; and psbA (psbA) gene, partial cds; chloroplast
ACTGCCTTGATCCACTTGGCTACATCCGCCCCTCTATCTACTATATTTTTACATTAACATTAAATAAAAGAGCATATTATTGATTTCTTATTTCTGAAATCAAAGTAATAAATAAGCAAAATTATAATTTTGATCGGTTTTTTATTGAAATCGAATTGAAAAGAAAACTTCATAAAATAAAAGATTGCGAAAAGGATATGTAACCCTATATTCAAAATTTAAAATGAATACAAAGAGAAAACACGCTAATCGAACAAAAAAACCCTTGTTATTTTGAAAGAAACTATGTAAGGCAAATACTACTAAATAAAAAAGGAGCAATAACGCCCTCTTGATAAAACAAGAGGTAAGCTATTGCTCCTTTTTTAGTTCAAAAACTCCTATACAATCAGACCAAAGCCTTATCCATTTGTAGATGGGGCTTCAATAGCAGCTAAGTCTAGAGGGAAATTAT
>308320879; Lordhowea insularis isolate 419 PsbA (psbA) gene, partial cds; psbA-trnH intergenic spacer, complete sequence; and tRNA-His (trnH) gene, partial sequence; plastid
TTATGCATGAACGTAATGCTCATAATTTCCCTCTAGACTTAGCTGCCATTGAAGCTCCATCTACAAATGGATAAGACTTTGGTCTGATTGTGATTGTATAGGAGTTTTTGAACTAAAAAAGGAGCAATAACGGCCTCTTGATAAAACAAGAGGGAAGCTATTGCTCCTTTTTTTTATTTAGTACTATTTGTTTACATAGTTTCTTTAAAAATAACAAGGACTTTTTCTAATTTGGTTCGATTCGCGTGTTTTCTCTTTGTATTCATTTATTTTATATTAAAATGAAAATACTTTTCCCAATCTTTTATGAAGTTTTATTTCCAATTCAATTTCAATCGAAAATAGATAAAAATGAAAATTTTGTTTATTTATTACTTTGCTTTCATAAAAAAGAAAGAAATTATATGCTTTTTTTTTGTTAATGGTTAATTAAAAAATCTAGTAATTATACTAGATAATACTTACTATACTAGATAAATAATAGTAGTATACTAAATAAATAATAGTAGAGGGGCGGATGTAGCCAAGTGGATCAAGGCAGTGGATTTGTGA
>308320875; Leonis trineura isolate 951 PsbA (psbA) gene, partial cds; psbA-trnH intergenic spacer, complete sequence; and tRNA-His (trnH) gene, partial sequence; plastid
TGTTATGCATGAACGTAATGCTCATAATTTCCCTCTAGACTTAGCTGCTATTGAAGCGCCATCTACAAATGGATAAGACTTTGGTCTGATTGTGATTGTATAGGAGTTTTTGAACTAAAAAAAGGAGCAATAACGGCCTCTTGATAAAACAAGAGGGAAGCTATTGCTCCTTTTTTTTTATTTAGTACTATTTGTTTACAATGAAAATTTTTTTTATTTATTACTTTGCTTTCATAAAATAAAAAATAAATAAATTTTATGCTTTTTTTATGTTAATGGTTAATAGAAAAATCTAGTAATTATATTATACTAGATAACTATACTAGATAAATAATAGTAGAGGGGCGGATGTAGCCAA
>308320826; Garcibarrigoa telembina isolate 699 PsbA (psbA) gene, partial cds; psbA-trnH intergenic spacer, complete sequence; and tRNA-His (trnH) gene, partial sequence; plastid
GAACGTAATGCTCATAATTTCCCTCTAGACTTAGCTTCTATTGAAGCTCCATCTACAAATGGATAAGACTTTGGTCTGATTGTATAGGAGTTTTTGAACTAAAAAAAGGAGCAATAACGCCCTCTTGATAAAACAAGAGGGAAGCTATTGCTCCTTTTTTTTATTTAGTACTATTTGTTTACATAGTTTCTTTAAAAATAACAAGGACTTTTTTAATTTGGGTTCGATTCGCGTGTTTTCTATTTGTATTTGTATTCATTTATATTAAAATGAAAATCCTTTTACCAATCTTTTATGAAGTTTTATTTCCAATTCAATTTCAATCGAAAATAGATAAAAATTAAAATTTTGCTTATTTATTACTTTGCTTTCATAAAAAAGAAAGAAATTATATGCTCTTTTTTATGTTAGTGGTTAATGGAAAAATCTAGTAATTATACTAGATAATACTTACTATACTGGTACTATACTAGATAATAGTAGAGTAGAGGGGCGGATGTAGCCAAGTGGATCAAGGCAGTGGATTTGTGAATCC
>255682933; Tripteris microcarpa PsbA (psbA) gene, partial sequence; psbA-trnH intergenic spacer, complete sequence; and tRNA-His (trnH) gene, partial sequence; chloroplast
ATAAGACTTTGGTCTGATTGTATAGGAGTTTTTGAACTAAAAAAGGAGCAATAGCTTCCCTCTTGTTTTATCAAGAGGGCGTTATTGCTCCTTTTTTTATTTAGTACTATTTGCCTTACATAGTTTCTTTAAAAATAAAAATAATAAGGGCTTTTTAGAGTTTGGTTCGATTCGCGTGTTTTCTCTTTGTATTCATTTAATAGGTATAGGTTTCTCTATCCTTTTCCCAGTCTTTTATGAAGTTTTATTTCCAATTCAATTTCAACCGAAAATAGATAAAAATGAGAATTTTGCTTATTTGTTATTTTGATTTCAGAAATAAGAAAGAAATCCTATGTTTTTTTTATGTTAATGGAAAAATATAGTAATACTTGATAATACTAGATAATAGTAAAGATAATACTAGATAATAGTAGAGGGGCGGATGTA
>156753845; Pittocaulon praecox PsbA (psbA) gene, partial cds; psbA-trnH intergenic spacer, complete sequence; and tRNA-His (trnH) gene, partial sequence; chloroplast
TGTTATGCATGAACGTAATGCTCATAATTTCCCTCTAGACTTAGCTGCTATTGAAGCTCCATCTACAAATGGATAAGACTTTGGTCTGATTGTATAGGAGTTTTTGAACTAAAAAAGGAGCAATAACGTCCTCTTGATAAAACAAGAGGGAAGCTATTGCTCCTTTTTTTTATTTAGTACTATTTGTTTACATAGTTTCTTTAAAAATTTTTATAATTTGGTTCGATTCGCGTCTTTTCTCTTTGTATTCATTTATATTAAAATTAAAATCCTTTTCCCAATCTTTTATATATTAAAATTAAAATCCTTTTCCCAATCTTTTATGAAGTTTTATTTACAATTAAATTTCAATCGAAATTAGATAAAAATGAAAATTTTGCTTATTTATTACTTTGCTGTCATAAAAAAAGAAATAAATTTTATGCTCTTTTTTTATGTTAATGGAAAAATCTAGTAATTATACTAGATAATACTTACTATACTAGATAATAGTAGAGGGGCGGATGTAGCCAAGTGGATCAAGGCAGTGGATTTGTGAATCCACCATGCGCG
>308320758; Brachyglottis repanda isolate 1032 PsbA (psbA) gene, partial cds; psbA-trnH intergenic spacer, complete sequence; and tRNA-His (trnH) gene, partial sequence; plastid
TGTTATGCATGAACGTAATGCTCATAATTTCCCTCTAGACTTAGCTGCTATTGAAGCTCCATCTACAAATGGATAAGACTTTGGTCTGATTGTATAGGAGTTTTTGAACTAAAAAAGGAGCAATAGCTTCCCTCTTGTTTTAGCAAGAGGGCGTTATTGCTCCTTTTTTTTATTTAGTACTATTTGTTTACATAGTTTCTTTAAAAATAACAAGGACTTTTTATAATTTGGTTCGATTCGCGTGTTTTCTCTTTGTATTCATTTATATTAAAATTAAAATCCTTTTCCCAATCTTTTATGAAGTTTTATTTCCAATTCAATTTCAATCGAAAATAGATAAAAATTAAAATTTTGCTTATTTATTACTTTGCTTTCATAAAAAAGAAATTATATGCTCTTTTTTTATGTTAATGGAAAAATCTAGTAATTATACTAGATAATACTTACTATACTAGATAATAGTAGAGGGGCGGATGTAGCCAAGTGGATCAAGGCAGTGGATTTGTGAATCCACCATGCGCG
>308320830; Graphistylis dichroa isolate 676 PsbA (psbA) gene, partial cds; psbA-trnH intergenic spacer, complete sequence; and tRNA-His (trnH) gene, partial sequence; plastid
TTATGCATGAACGTAATGCTCATAATTTCCCTCTAGACTTAGCTGCTATTGAAGCTCCATCTACAAATGGATAAGACTTTGGTCTGATTGTGATTGTATAGGAGTTTTTGAACTAAAAAAAGGAGCAATAACGGCCTCTTGATAAAACAAGAGGGAAGCTATTGCTCCTTTTTTTATTTAGTACTATTTGTTTACAATGAAAATTTTGTTTATTTATTACTTTGCTTTCATAAAATAAAAAAGAAATAAATTTTATGCTTTTTTTATGTTAATGGTTAATAGAAAAATCTAGTAATTATATTATACTAGATAACTATACTAGATAAATAATAGTAGAGGGGCGGATGTAGCCAAGTGGATCA
>308320950; Senecio brasiliensis isolate 756 PsbA (psbA) gene, partial cds; psbA-trnH intergenic spacer, complete sequence; and tRNA-His (trnH) gene, partial sequence; plastid
TTATGCATGAACGTAATGCTCATAATTTCCCTCTAGACTTAGCTGCTATTGAAGCTCCATCTACAAATGGATAAGACTTTGGTCTGATTGTGATTGTATAGGAGTTTTTGAACTAAAAAAAGGAGCAATAACGGCCTCTTGATAAAACAAGAGGGAAGCTATTGCTCCTTTTTTTTATTTAGTACTATTTGTTTACAACGAAAATTTTTTTTATTTATTACTTTGCTTTTCTAAAAAAGAAATAAATTTTATGCTTTTTTATGTTATATGTTAATGGAAAAATCTAGTAATTATACTAGATAACTATACTAGATAAATAATAGTAGAGGGGCGGATGTAGCCAAGTGGATCAAGGCAGTGGATTTGTGAATCC
>308321010; Shafera platyphylla isolate 1863 PsbA (psbA) gene, partial cds; psbA-trnH intergenic spacer, complete sequence; and tRNA-His (trnH) gene, partial sequence; plastid
ATGAACGTAATGCTCATAATTTCCCTCTAGACTTAGCTGCTATTGAAGCTCCATCTACAAATGGATAAGACTTTGGTCTGATTGTGATTGTATAGGAGTTTTTGAACTAAAAAAAGGAGCAATAACGGCCTCTTGATAAAACAAGAGGGAAGCTATTGCTCCTTTTTTTTATTTAGTACTATTTGTTTACAATGAAAATTTTGTTTATTTATTACTTTGCTTTCATAAAATAAAAAAGAAATAAATTTTATGCTTTTTTTATGTTAATGGTTAATAGAAAAATCTAGTAATTATATTATACTAGATAACTATACTAGATAAATAATAGTAGAGGGGCGGATGTAGCCAA
>295958604; Iocenes acanthifolius PsbA (psbA) gene, partial cds; psbA-trnH intergenic spacer, complete sequence; and tRNA-His (trnH) gene, partial sequence; chloroplast
TGTTATGCATGAACGTAATGCTCATAATTTCCCTCTAGACTTAGCTGCTATTGAAGCTCCATCTACAAATGGATAAGACTTTGGTCTGATTGTGATTGTATAGGAGTTTTTGAACTAAAAAAAGGAGCAATAACGGCCTCTTGATAAAACAAGAGGGAAGCTATTGCTCCTTTTTTTTATTTAGTACTATTTGTTTACAACGAAAATTTTGTTTATTTATTACTTTGCTTTTATAATTTATARAAAATAAATAAATTTTATGCTTTTTTATGTTATATGTTAATGGAAAAATCTAGTAATTATACTAGATAACTATACTAGATAAATAATAGTAGAGGGGCGGATGTAGCCAAGTGGATCAAGGCAGTGGATTTGTGAATCCACCATGC
>345422078; Duseniella patagonica voucher Bonifacino 438 (LP, US) photosystem II protein D1 (psbA) gene, partial cds; psbA-trnH intergenic spacer, complete sequence; and tRNA-His (trnH) gene, partial sequence; chloroplast
TGAACGTAATGCTCATAATTTCCCTCTAGACTTAGCTGCTATCGAAGCTCCATCTACAAATGGATAAGACTTTGGTCTGATTGTATAGGAGTTTTTGAACTAAAAGAGGAGCAATAGCTTCCCTCTTGCTTTATCAAGAGGGCGTTATTGCTCCTTTTTTTTATTTAGTAGGATTTGCCTTACATAGTTTCTTTAAAAATAACAAGGGTTTTCTAGTTTGGTTCGATTAGTGTGTTTTCTCTTTGTATTCATTTTCTAGGTTTCTATATCCTTTTCCCAATCTTTTATGATATGAAGCTTTATTTCCAATTCAATTTAAATCGAAAATCGATAAAAATTCGAATTTTTCTTTTTTATTACTTTTTTTATTTCATTAATAAAAAAGAAATAATATGCTCTTTTTTTTTTTAAGGTTAAGGTAAAAATATAGTAATAGTAGATAATATTAGAAGGGCGGATGTAGCCAAGTGGATCAAGGCAGTGGATTGTGAATCCACC
>345134177; Lasiopogon muscoides chloroplast DNA containing psbA gene, trnH-psbA IGS and trnH gene, specimen voucher N.G. Bergh 1692
TTGAAGCTCCATCTCCAATGGATAAGACTTTGGTCTAATTGTATAGGAGTTTTTGAACTAAAAAAGGAGCAATAATGCCCTCTTGTTTTATCAAGAGGGAAGCTATTGCTCCTTTTTTTATTTACTTACTTAGATTAATGTAAAAATAGAGTAATACTAGATAATACTAGAAAATAGTAGAGGGGCGGATGTAGCCAAGTGGATCAAGGCAGTGGATTTGTGAATCCACCA
>308320899; Nemosenecio nikoensis isolate 609 PsbA (psbA) gene, partial cds; psbA-trnH intergenic spacer, complete sequence; and tRNA-His (trnH) gene, partial sequence; plastid
GTAATGCTCATAATTTCCCTCTAGACTTAGCTGCTATTGAAGCTCCATCTACAAATGGATAAGACTTTGGTCTGATTGTATAGAAGTTTTTGAACTAAAAAAGGAGCAATAACGTCCTCTTGATAAAACAAGAGGGAAGCTATTGCTCCTTTTTTTATTTAGTACTATTTTTTTAGTACTATTTTTTTACATAGTTTCTTTAAAAATAACAAGGACTTTTTAGAATTTGGTTCGATTCGCGTCTTTTCTCTTTGTATTCATTTATATTCAAATGAAAATCCTTTTCCCAATCTTTTATGAAGTTTTATTTACAATTCAATTTCAATCGAAAATAGATAAAAATTAAAATTTTGCTAATTTATTACTTTGCTTTCATAAAAAAGAAAGCAATTTTATGCTCTTTTTTTATGTTAATGGAAAAATCTAGTAATTATACTAGATAATACTTACTATACTAGATATACTATACTAGATAATAGTAGAGGGGCGGATGTAGCCAAGTGGATCAAGGCAGTGGATTTGTGAATCC
>308320800; Digitacalia jatrophoides isolate 1015 PsbA (psbA) gene, partial cds; psbA-trnH intergenic spacer, complete sequence; and tRNA-His (trnH) gene, partial sequence; plastid
GAAGCTCCATCTACAAATGGATAAGACTTTGGTCTGATTGTATAGGAGTTTTTGAACTAAAAAAGGAGCAATAACGTCCTCTTGATAAAACAAGAGGGAAGCTATTGCTCCTTTTTTTTATTTAGTACTATTTGTTTACATAGTTTCTTTAAAAATTTTTATAATTTGGTTCGATTCGCGTCTTTTCTCTTTGTATTCATTTATATTAAAATGAAAATCCTTTTCCCAATCTTTTATGAAGTTTTATTTACAATTAAATTTCAATCGAAAATAGATAAAAATTAAAATTTTGCTTATTTATTACTTTGCTTTCATAAAAAAAGAAATAAATTTTATGCTCTTTTTTTATGTTAATGGTTAATGGAAAAATCTAGTAATTATACTAGATAATACTTACTATACTAGATAATAGTAGAGGGGCGGATGTAGCCAAGTGRATCAAGGCAGTGGATTTGTGAATCCACCATGCGCGA
>182410939; Catananche lutea isolate assem36.0.2 PsbA (psbA) gene, partial cds; psbA-trnH intergenic spacer, complete sequence; and tRNA-His (trnH) gene, partial sequence; chloroplast
ATGCCATGAACGTAATGCTCATAATTTCCCTCTAGACTTAGCTGCTATCGAAGCTCCATCTACAAATGGATAAGACTTTTGTCTGATTGTATAGGAGTTTTTGAACTAAAATAAGGAGCAATAGCTGCCCTCTTGTTTTATCAAGAGGGCATTATTGCTCCTTATTTTTATTTAGTACTATTTACCTTACATAGTTTCTTTAAAAATAACAAGGGCTTTTATAGTTTGGTTCGATTAGCGTGTTTTCTCTTTGTATTAATTATATATCCTTTTACCAATCGTTTGATTTCCAATTCAATTTCAATCTAAAATAGATCAAAATGAAAATTTTTCTTATTTATTACTTTGATTTCAGAAATAAGAAAGAAATGAAATAATATGCTTTTTTTTCATCTTAATGGAAAAATATAGAAATACTAGATAATACTAGATACCAGATAATAGTAGAGGGGCGGATGTAGCCAAGTGGATCAAGGCAGTGGATTGTGAATCCCCCATG
>295958603; Chersodoma jodopappa PsbA (psbA) gene, partial cds; psbA-trnH intergenic spacer, complete sequence; and tRNA-His (trnH) gene, partial sequence; chloroplast
TGTTATGCATGAACGTAATGCTCATAATTTCCCTCTAGACTTAGCTGCTATTGAAGCTCCATCTACAAATGGATAAGACTTTGGTCTGATTGTATAGGAGTTTTTGAACTAAAAAAGGAGCAATAGCTTCTCTCTTGATAAAACAAGAGGGCTTTATTGCTCCTTTTTTTTATTTAGTACTATTTGCTTACATTGTTTCTTTAAAAATAACAAGGACTTTTTCTAATTTGGTTCGATTCGCATGTTTTCTCTTTGTATTCATTTATATTTATAAAAAAGGTTTCTATATCCTTTTCCCAATCTTTTATGAAGTTTTATTTCCAATTCAATTTCAATCRAAAAWAWATAAAAMWRAAAATTTTGCTTATTTATTTCTTACTTATATAWAWATTTATTTCTTAYTTATATAWATATTTATTTCTTACTTATATATATATAATTTATTATTATTTAATAAGAAATAAATTTAATAAGAAATAAATTATATGCTCTTTTTTTATGTTAATGGAAAAATATAGTAATTAGACTAGATAATACTAGATAATAGTAGAGGGGCGGATGTAGCCAAGTGGATCAAGGCAGTGGATTTGTGAATCC
>308320909; Parafaujasia fontinalis isolate 1226 PsbA (psbA) gene, partial cds; psbA-trnH intergenic spacer, complete sequence; and tRNA-His (trnH) gene, partial sequence; plastid
TGTTATGCATGAACGTAATGCTCATAATTTCCCTCTAGACTTAGCTGCTATTGAAGCTCCATCTACAAATGGATAAGACTTTGGTCTGATTGTATAGGAGTTTTTGAACTAAAAAAGGAGCAATAACGCCCTCTTGATAAAACAAGAGGGAAGCTATTGCTCCTTTTTTTTATTTAGTACTATTTGTTTATTGTTTACATAGTTTCTTTAAAAATAACAAGGACTTTTTATAATTTGGGTTCGATTCTAGTGTTTTCTATTTGTATTCATTTATATTAAAATGAAAATCCTTTTCCCAATCTTTTATGAAGTTTTATTTCCAATTCAATTTCAATCGAAAATAGATAAAAATTAAAATTTTGCTTATTTATTGCTTTGCTTTCATAAAAAAGAAAGAAATTATATGCTCTTTTTTATGTTAGTGGTTAATGGAAAAATCTAGTAATTATACTAGATAATACTTACTATACTGGTACTATACTAGATAATAGTAGAGTAGAGGGGCGGATGTAGCCAAGT
>254527639; Buphthalmum salicifolium chloroplast psbA gene (partial), psbA-trnH IGS and tRNA-His gene (partial), specimen voucher S:Anderberg & Anderberg 7292
ATAAGACTTTGGTCTGATTGTATAGGAGTTTTTGAACTAAAAAAGGGGCAATAACGCCCTCTTGATAAAACAAGAGGGCGTTATTGCTCCTTTTTTTTTATTTAGTACTATTTGCCTTACATAGTTTCTTTAAAAATAACAAGGGCTTCTTATAGTTTGGTTCGATTCGCGTGTTTTCTCTTTGTATTCATTTATATTATAGGTTTCTATATCCTTTTCCCAATCTTTTCTGAAGTTTTATTTCCAATTCAATTTCAATCGAAAATAGATAAAAATGAAATTTTTGCTTATTTATTACTTTGATTTCATAAATAATAAAGAAATAATATGATATGCTCTTTTTTTTATGTTAATGGAAAAATATAGTAATACTAGATAATACTAGATAATAGTAGAGGGGCGGATGTA
>369726409; Nastanthus patagonicus tRNA-His gene, partial sequence; trnH-psbA intergenic spacer, complete sequence; and psbA (psbA) gene, partial cds; chloroplast
ACTGCCTTGATCCACTTGGCTACATCCGCCCCTCTATCTACTATATTTTTACATTAACATTAAATAAAAGAGCATATTATTGATTTCTTATTTCTGAAATCAAAGTACTAAATAAGCAAAATTCTAATTTTGATCGGTTTTTTATTGAAATCGAATTGAAAAGAAAACTTCATAAAATAAAAGATTGCGAAAAGGATATGTAACCCTATATTAAAAATGAAAAATGAATACAAAGAGAAAACACGCTAATCGAACAAAAAAACCCTTGTTATTTTGAAAGAAACTATGTAAGGCAAATACTACTAAATAAAAAAGGAGCAATAGCTTACCTCTTGTTTTATCAAGAGGGCGTTATTGCTCCTTTTTTAGTTCAAAAACTCCTATACAATCAGACCAAAGCCTTATCCATTTGTAGATGGGGCTTCAATAGCAGCTAAGTCTAGAGGGAAATTAT
>308320919; Pladaroxylon leucadendron isolate 1679 PsbA (psbA) gene, partial cds; psbA-trnH intergenic spacer, complete sequence; and tRNA-His (trnH) gene, partial sequence; plastid
GTTATGCATGAACGTAATGCTCATAATTTCCCTCTAGACTTAGCTGCTATTGAAGCTCCATCTACAAATGGATAAGACTTTGGTCTGATTGTGATTGTATAGGAGTTTTTGAACTAAAAAAAGGAGCAATAACGGCCTCTTGATAAAACAAGAGGGAAGCTATTGCTCCTTTTTTTTATTTAGTACTATTTGTTTACAATGAAAATTTTGTTTATTTATTACTTTGCTTTCATAAAATAAAAAAGAAAGAAATTTTATGCTTTTTTTATGTTAATGGTTAATAGAAAAATATAGTAATTATACTAGATAACTATACTAGATAAATAATAGTAGAGGGGCGGA
>182410959; Carlina macrophylla isolate assem51.0.2 PsbA (psbA) gene, partial cds; psbA-trnH intergenic spacer, complete sequence; and tRNA-His (trnH) gene, partial sequence; chloroplast
CGTAATGCTCATAATTTCCCTCTAGACTTAGCTGCTATCGAAGCTCCATCTACAAATGGATAAGACTTTTGTCTGATTGTATAGGAGTTTTTGAACTAAAAAAGGAGCAATAGCTTCCCTCTTGATAAAACAAGAGGGCGTTATTGCTCCTTTTTTTATTTAGTAGTATTTACCTTACATAGTGTCTTTAAAAATAACAAGGGTTTTTCTAGTTTGGTTCGATTACCGTGTTTTCTCTTTGTATTCATTTCTATTATAGGTATAGGTTTATCTATCCTTTTCCCAATCTTTTATGAAGTTTTATTTCCAATTCAATTTCAATCTAAAATAGATCAAAATTAGAATTTTGCTTATTTATTACTTTTATTTCAGAAATAAGAAATAATATGTTCTTTACTGGGAAAAAAATGAATAGTAGATAATACTAGATAATAGGGGCGGATGTAGCCAAGTGGATCAAGGCAGTGGATTGTGAATCCC
>209970540; Dasyphyllum excelsum voucher TS 12749 (WU) photosystem II protein D1 (psbA) gene, partial cds; psbA-trnH intergenic spacer, complete sequence; and tRNA-His (trnH) gene, partial sequence; chloroplast
GCTGCTATCGAAGCTCCATCTACAAATGGATAAGACTTTGGTCTGATTGTATAGGAGTTTTTGAACTAAAAGAGGAGCAATAGCTTCCCTCTTGTTTTATCAAGAGGGCGTTATTGCTCCTTTTTTTATTTAGTAGTATTTGCCTTACATAGTTTCTTTAAAAATAACAAGGGTTTTATAGTTTGGTTCGATTAGCGTGTTTTCTCTTTGTTATAGGTTTATATATCCTTTTCCCAATCTTTTATGATATGAAGTTTTATTTCCAATTCAATTGCAATCTAAAATAGATAAAAATTCCAATTTTGCTTATTTATTACTTTTATTTTATTTCAGAAATAAGAAAGAAATAATATGCTCTTTTTTTAAGGTTAATGGAAAAATATAGTAATAGTAGATAATATTAGAGGGGCGGATGTAGCCAAGTGGATCAAGGCAGTGGATTGTGAATCCACC
>171190843; Tripleurospermum perforatum PsbA (psbA) gene, partial cds; psbA-trnH intergenic spacer, complete sequence; and tRNA-His (trnH) gene, partial sequence; chloroplast
GTTATGCATGAACGTAATGCTCATAATTTCCCTCTAGACTTAGCTGCTATTGAAGCTCCATCTACAAATGGATAAGACTTTGGTCTGATTGTATAGGAGTTTTTGAACTAAAAAAGGAGCAATAGCTTTCCTCTTGTTTTATCAAGAGGGCGTTATTGCTCCTTTTTTTATTTAGTACTATTTGCCTTACACAGTTTCTTTAAAAATAATAAGGACTTTTTTATAGTTTGGTTCGATTCGCGTGTTTTCTCTTTGTATTCATTTATATTATAGGTTTTTTTTGTATATTCTATTCCAAATTTTTTATGAAGTTTTATTTTCAATTCAATTTCAAACCAAAATCTATAAAAATTCAATTTTTCCTATTACTTTGATTTCATAAATAAAAAAGAAATAATATGCTCTTTTTATGTTGAGGTAAAAATATAGATAATATTAGATAGATAGATATATAGTAGAGGGGCGGATGTAGCCAAGTGGATCAAGGCAGTGGATTGTGAATCCACCATGCGCG
>283137594; Dubautia laxa subsp. bryanii isolate DlbMN13 PsbA (psbA) gene, partial cds; psbH-trnH intergenic spacer, complete sequence; and tRNA-His (trnH) gene, partial sequence; chloroplast
ATAATTTCCCTCTAGACTTAGCTGCTATTGAAGCTCCATCTACAAATGGATAAGACTTTGGTCTGATTGTATAGGAGTTTTTGAACTAAAATAAGGAGCAATAACGCTCTCTTGATAAAACAAGAGGGAAGCTATTGCTCCTTTTTTTTATTTAGTACTATTTTCCTTACATAGTTTCTTTCAAAATAACAAGTACTTTTGATAGTTTAGTTCGATTTGCGTGTTTTTTATTTGTATTCATTTATATTTATATAATACGTTTCTATATCATATACTTTTCCCAATATTTTATGAAGTTTGATTTCCAATTCAATCGAAAATAGATAAAAATGAAAATTTTGCTTATTTATTACTTTTATTTATTACTTTTATTTATTACTTTTATTTATTATTTTATATTTATTTATTAAATATTAAATAAGTTTATTAAATAAGAAAGAAATAATATGTTTTTTTATGTTTTATGTGAATGGAAAAATAAAATATAGTAAGACTAGATAATTAAAATATAGTAATACTAGATAATAGTAGAGGGGCGGATGTAGCCAAGTGGATCAAGGCAGTG
>308320814; Eriothrix lycopodioides isolate KAD444 PsbA (psbA) gene, partial cds; psbA-trnH intergenic spacer, complete sequence; and tRNA-His (trnH) gene, partial sequence; plastid
CGTAATGCTCATAATTTCCCTCTAGACTTAGCTGCTATTGAAGCTCCATCTACAAATGGATAAGACTTTGGTCTGATTGTATAGGAGTTTTTGAACTAAAAAAGGAGCAATAACGCCCTCTTGATAAAACAAGAGGGAAGCTATTGCTCCTTTTTTTTATTTAGTACTATTTGTTTATTGTTTACATAGTTTCTTTAAAAATAACAAGGACTTTTTATAATTTGGGTTCGATTCGAGTGTTTTCTATTTGTATTCATTTATATTAAAATGAAAATCCTTTTCCCAATCTTTTATGAAGTTTTATTTCCAATTCAATTTCAATCGAAAATAGATAAAAATGAAAATTTTGCTTATTTATTACTTTGCTTTCATAAAAAAGAAAGAAATTATATGCTCTTTTTTATGTTAGTGGTTAATGGAAAAATCTAGTAATTATACTAGATAATACTTACTATACTGGTACTATACTAGATAATAGTAGAGTAGAGGGGCGGATGTAGCCAAGTGGATCAAGGCAGTGGATTTGTGAATCC
>308320784; Coreopsis sp. 1154 PsbA (psbA) gene, partial cds; psbA-trnH intergenic spacer, complete sequence; and tRNA-His (trnH) gene, partial sequence; plastid
TAGCTGCTATTGAAGCTCCATCTACAAATGGATAAGACTTTGGTCTGATTGTATAGGAGTTTTTGAACTAAAAAAGGAGCAATAACGCCCTCTTGTTTTATCAAGAGGGAAGCTATTGCTCCTTTTTTTTATTTAGTACTATTTGCCTTACATAGTTTCTTTCAAAATAACGAGGACTTTTTCTAGTTTGGTTCGATTTGCGTGTTTTCTCTTTGTATTTCTTTTTTTTTTTTTTGCATTTATATTAWARATTTCTAWATCATATACTTTCCCGAATCTTTTATGAAGTTTTATTTCCAATTCAATTTCAATCGAAAAWAGARACAAAWGCAAATTTTGCTTATTGATTACTTTTCTTTATTAGAAATAATATGTTTTTTTTTTATGTTAATTTAAAAATATAGTAATACTAGATACTAGATAATAGTAGAGGGGCGGA
>308320893; Monticalia abietina isolate 881 PsbA (psbA) gene, partial cds; psbA-trnH intergenic spacer, complete sequence; and tRNA-His (trnH) gene, partial sequence; plastid
TGTTATGCATGAACGTAATGCTCATAATTTCCCTCTAGACTTAGCTGCTATTGAAGCTCCATCTACAAATGGATAAGACTTTGGTCTGATTGTATAGGAGTTTTTGAACTAAAAAAGGAGCAATAACGCCCTCTTGATAAAACAAGAGGGAAGCTATTGCTCCTTTTTTTATTTAGTACTATTTGTTTACATAGTTTCTTTAAAAATAACAAGGACTTTTTTTAATTTGGGTTCGATTCGCGTGTTTTCTATTTGTATTTGTATTCATTTATATTAAAATGAAAATCCTTTTCCCAATCTTTTATGAAGTTTTATTTCCAATTCAATTTCAATCGAAAATAGATAAAAATTAAAATTTTGCTTATTTATTACTTTGCTTTCATAAAAAAGAAAGAAATTATATGCTCTTTTTTATGTTAGTGGTTAATGGAAAAATCTAGTAATTATACTAGATAATACTTACTATACTGGTACTATACTAGACTAGATAATAGTAGAGTAGAGGGGCGGA
>338856706; Metalasia muricata voucher Karis 960 PsbA (psbA) gene, partial cds; psbA-trnH intergenic spacer, complete sequence; and tRNA-His (trnH) gene, partial sequence; chloroplast
TCTAGACTTAGCTGCTATTGAAGCTCCATCTACAAATGGATAAGACTTTGGTCTAATTGTATAGGAGTTTTTGAACTAAAAAAGGAGCAATAATGCCCTCTTGTTTTATCAAGAGGGAAGCTATTGCTCCTTTTTTTATTTACTTACATAGTTTCTTTAAAAGTAACAAGGACTTTTTATAGTTTGGTTGGATTCGCGTGTTTTCTCTTTGTATTCATTTATATTATAGGTTTCTATTCTATTTCTATTCTATATCCTTTTCCTAATCTTTTATGAAGTTTTATTTCCAATTCAATTTCAATCGAAAATAGATAAAAATTAAAATTTTGCTTATTTATTACTTTACTTTTATTTCATAAAATAATAAGAAAGAAAAAATATGCTCTTTTTTTTTAGATTCATGTAAAAATCGAGTAATACTAGATAATACTAGAAAATAG
>308320907; Paracalia jungioides isolate 1023 PsbA (psbA) gene, partial cds; psbA-trnH intergenic spacer, complete sequence; and tRNA-His (trnH) gene, partial sequence; plastid
GTTATGCATGAACGTAATGCTCATAATTTCCCTCTAGACTTAGCTGCTATTGAAGCTCCATCTACAAATGGATAAGACTTTGGTCTGATTGTATAGGAGTTTTTGAACTAAAAAAGGAGCAATAGCTTCCCTCTTGTTTTATCAAGAGGACGTTATTGCTCCTTTTTTTTATTTAGTACTATTTGTTTACATAGTTTCTTTAAAAATAACAAGGACTTTTTATAATTTGGTTCGATTCGCGTCTTTTCTCTTTGTATTCATTTATATTAAAATGAAAATCCTTTTCCCAATCTTTTATGAAGTTTTATTTACAATTAAATTTCAATCGAAAATAGATAAAAATGAAAATTTTGCTTATTTATTACTTTGCTTTCATAAAAAAAAGAAAKAAATTTTRTGCTCTTTTTTTATGTTAATGGTTAATGGAAAAATCTAGTAATTATACTAGATAATACTTACTATACTAGATAATAGTAGAGGGGCG
>262357461; Mulgedium sp. YL-2009 isolate 32 PsbA (psbA) gene, partial cds; psbA-trnH intergenic spacer, complete sequence; and tRNA-His (trnH) gene, partial sequence; chloroplast
GCTCCATCTACAAATGGATAAGACTTTGGTCTTATTGTAATTGTATAGGAGTTTTTGAACTAAAAAAGGAGCAATAACGCCTTCTTGATAAAACAAGAGGGAAGCTATTGCTCCTTTTTTTTATTTAGTAGTATTTGCCTTACATAGTTTCTTTAAAAATAAAAAGGTCTTTTGTTTGGTTCGATTAGCATGTTTTCTCTTTGTATTAATTTAGAGGTTTATATATCCTTTTCCCAATGTTTTATGAAGTTTGATTTCCAATTGAATTTCAATCTAAAATAGATAAAAATGAAAATTTTTATTATTTATTACTTTGATTTCATAAATAAGAAAGAAATAATATGCTCTTTTTTTTTTTTTCATATTAATGGAAAAATATAAAAATACTAGATAATACTAGATAATAGTAGAGGGGCGG
>308320913; Perityle emoryi isolate 1172 PsbA (psbA) gene, partial cds; psbA-trnH intergenic spacer, complete sequence; and tRNA-His (trnH) gene, partial sequence; plastid
TTATGCATGAACGTAATGCTCATAATTTCCCTCTAGACTTAGCTGCTATTGAAGCTCCATCTACAAATGGATAAGACTTTGGTTTGATTGTATAGGAGTTTTTGAACTAAAAAAGGAGCAATAGCTTCCCTCTTGTTTTATCAAGAGGGCGTTATTGCTCCTTTTTTTTTATTTAGTACTATTTGCCTTACATAGTTTCTTTAAAAATAACAAGGACTTTTTAGAGTTTGGTTCGATTTGCGTGTTTTTTATTTGTATTCATTTATATTATAGGTTTCTGTATCATATACTTTTCCCAATCTTTTATGAAGTTTTATTTCCAATTCAATTTCAATCAAAAATAGATAAAAATTGAAATTTTGCTTATTTTTATTTATTAATAAATAATATGCTTTTTTTTGTTAATGGAAAAATATAGTAATACTAGATAATAGTATAGGGGCGGATGTAGCCAAGTGGATCAAGGCAGTGGATTTGTGAATCC
>338856727; Lachnospermum imbricatum voucher Karis 153 PsbA (psbA) gene, partial cds; psbA-trnH intergenic spacer, complete sequence; and tRNA-His (trnH) gene, partial sequence; chloroplast
CTCCATCTACAAATGGATAAGACTTTGGTCTAANTGTATAGGAGTTTTTGAACTAAAAAAGGAGCAATAATGCCCTCTTGTTTTATCAAGAGGGAAGCTATTGCTCCTTTTTTTATTTACTTACATAGTTTCTTTAAAAGTAACAAGGACTTTTTATAGTTTGGTTGGATTCGCGTGTTTTCTCTTTGTATTCATTTATATTATAGGTTTCTATTCTATTTCTATTCTATATCCTTTTCCTAATCTTTTATGAAGTTTTATTTCCAATTCAATTTCAATCGAAAATAGATAAAAATTAAAATTTTGCTTATTTATTACTTTACTTTTATTTCTTAAAATAATAAGAAAGAAAAAATATGCTCTTTTTTTTTAGATTCATGTAAAAATCGAGTAATACTAGATAATACTAGAAAATAGTAGAGGGGCGGATGTAG
>8650264; Notobasis syriaca PsbA (psbA) gene, partial cds; and tRNA-His (trnH) gene, partial sequence; chloroplast genes for chloroplast products
GCATGAACGTAATGCTCATAATTTCCCTCTAGACTTAGCTGCTATCGAAGCTCCATCTACAAATGGATAAGACTTTGGTCTGATTGTATAGGAGTTTTTGAACTAAAAAAGGAGCAATAGCTTCCCTCTTGTTTTATCAAGAGGGCGTTATTGCTCCTTTTTTTATTTAGTAGTATTTACCTTACATAGTTTCTTTAAAAATAACAAGGGGGTTTTATAGTTTTGTTCGATTAGCGTGTTTTATCTTTGTATTAATTTCTATTATAGATTTATATATCCTTTTCCCAATCGTTTATGAATATGAAGTTTTATTTCCAATTCAATTTCAATCTAAAATAGATAAAAATTAGAATTTTTATTATTTATTGCTTTTTTTTTTCAGAAATAAAAAAGAAATAATATGCTCTTTTTTTATGTTAATGGAAAAATAAAATATAGTAATAGTAGATAATACTAGATAATAGGGGCGGATGTAGCCAAGGGATCAGC
>156753839; Othonna capensis PsbA (psbA) gene, partial cds; psbA-trnH intergenic spacer, complete sequence; and tRNA-His (trnH) gene, partial sequence; chloroplast
ACGTAATGCTCATAATTTCCCTCTAGACTTAGCTGCTATTGAAGCTCCATCTACAAATGGATAAGACTTTGGTCTGATTATATAGGAGTTTTTGAACTAAAAAAGGAGCAATAACGGCCTCTTGATAAAACAAGAGGGAAGCTATTGCTCCTTTTTTTTATTTAGTACTATTTGTTTACTTATTTAGTACTATTTGTTTACATAGTTTCTTTAAAAATAACAAGGGCTTTTAAAAATTTGGTTCGATTCGCGTGTTTTCTCTATATTAAAATGAAAATCCTTTTACCAATCTTTTATGAAGTTTTATTTGCAATTCAATTTCAATCGAAAATAGATAAAAATGCAAATTTTTCTTATTTATGACTTTGCTTTCATAAATAAGAAAGAAATTATATGCTCTTTTTTTGTTAATGGTTAATGGAAAAATCTAGTAATTCTAATAGATTAGATAATACTTAATATACTAGATACTTTATATACTAGATAATAGTAGAGGGGCGGATGTAGCCAAGTGGATCAAGGCAGTGGATTTGTGAA
>308320794; Delairea odorata isolate 1434 PsbA (psbA) gene, partial cds; psbA-trnH intergenic spacer, complete sequence; and tRNA-His (trnH) gene, partial sequence; plastid
ACGTAATGCTCATAATTTCCCTCTAGACTTAGCTGCTATTGAAGCTCCATCTACAAATGGATAAGACTTTGGTCTGATTGTGATTGTATAGGAGTTTTTGAACTAAAAAAAGGAGCAATAACGGCCTCTTGATAAAACAAGAGGGAAGCTATTGCTCCTTTTTTTTATTTATTACTATTTGTTTACAATGAAAATTTTATTTTATTTATTATTTGCTTTCATAATTCATAAAATAAAAAAATTGCTTTCATAATTCATAAAATAAAAAAGAAAGAAATTTTATGCTTTTTTTATGTTAATGGTTAATAGAAAAATCTAGTAATTATACTAGATAACTATAACTATACTAGATAAATAATAGTAGAGGGGCGGATGTAGCCAAG
>308320806; Dorobaea pimpinellifolia isolate 1131 PsbA (psbA) gene, partial cds; psbA-trnH intergenic spacer, complete sequence; and tRNA-His (trnH) gene, partial sequence; plastid
AACGTAATGCTCATAATTTCCCTCTAGACTTAGCTTCTATTGAAGCTCCATCTACAAATGGATAAGACTTTGGTCTGATTGTATAGGAGTTTTTGAACTAAAAAAGGAGCAATAACGCCCTCTTGATAAAACAAGAGGGAAGCTATTGCTCCTTTTTTTTATTTAGTACTATTTGTTTACATAGTTTCTTTAAAAATAACAAGGACTTTTTTAATTTGGGTTCGATTCGCGTGTTTTCTATTTGTATTTGTATTTGTATTCATTTATATTAAAATGAAAATCCTTTTCCCAATCTTTTATGAAGTTTTATTTCCAATTCAATTTCAATCGAAAATAGATAAAAATTAAAATTTTGCTTATTTATTACTTTGCTTTCATAAAAAAGAAAGAAATTATATGCTCTTTTTTATGTTAGTGGTTAATGGAAAAATCTAGTAATTATACTAGATAATACTTACTATACTGGTACTATACTAGATAATAGTAGAGTAGAGGGGCGGATGTAGCCAAGTGGATCAAGGCAGTGGATTTGTGAATCC
>209970578; Leucheria cf. gayana TS 12714 voucher TS 12714 (WU) photosystem II protein D1 (psbA) gene, partial cds; psbA-trnH intergenic spacer, complete sequence; and tRNA-His (trnH) gene, partial sequence; chloroplast
AATTTCCCTCTAGACTTAGCTGCTATCGAAGCTCCATCTACAAATGGATAAGACTTTGGTCTGATTGTATAGGAGTTTTTGAACTAAAAGAGGAGCAATAGCTTCCCTCTTGCTTTATCAAGAGGGCGTTATTGCTCCTTTTTTTATTTAGTAGGATTTGCCTTACATAGTTTCTTTAAAAATAACAAGGGTTTTATAGTTTGGTTCGATTAGTGTGTTTTCTCTTTGTATTCATTTTATAGGTTTATATATCCTTTTCCCAATCTTTTATGATATGAAGCTTTATTTCCAATTCAATTTAAATCTAAAATAGATAAAAATTCTAATTTTTATCTATTTTATTACTTTTTTTTATTTCAGAAATAAGAAAGAAATAATATGCTCTTTTTTTAAGGTTACGGTAAAAATATAGTAATAGTAGATAATATTAGAGGGGCGGAGGTAGCCAAGTGGATCAAGGCAGTGGATTGTGAATCCACC
>209970564; Huarpea andina voucher Dalmasso 10-Dez-04 (LP) photosystem II protein D1 (psbA) gene, partial cds; psbA-trnH intergenic spacer, complete sequence; and tRNA-His (trnH) gene, partial sequence; chloroplast
AATTTCCCTCTAGACTTAGCTGCTATCGAAGCTCCATCTACAAATGGATAAGACTTTGGTCTGATTGTATAGGAGTTTTTGAACTAAAAGAGGAGCAATAGCTTCCCTCTTGTTTTATCAAGAGGGCGTTATTGCTCCTCTTTTTATTTAGTAGTATTTACCTTACCCTTATTAAAAATAACAAAAGTTTTATAGATAGTTTGGTTCGATTAGCGTGTTTTTTCTTTGTATTCATTTATATTATAATCCTTTTCCCAATCTTTTATGAACTTTTATTTCCAATTCCATTTCATTTCAATCTAAAATAGATAAAAATGAAAATTTTGCTTGTTTATTACTTTTCTTTTATTTCAGAAATAAGAAAGAAGGAATATGCTCTTTTTTTAAGGTTAATGGAAAAATATAGTACATAGTAGATAATATTAGAGGGGCGGATGTAGCCAAGTGGATCAAGGCAGTGGATTGTGAATCCACC
>308320877; Lopholaena coriifolia isolate KAD440 PsbA (psbA) gene, partial cds; psbA-trnH intergenic spacer, complete sequence; and tRNA-His (trnH) gene, partial sequence; plastid
TACAAATGGATAAGACTTTGGTCTGATTGTATAGGAGTTTTTGAACTAAAAAAGGAGCAATAACGGCCTCTTGATAAAACAAGAGGGAAGCTATTGCTCCTTTTTTTGATTTTTTTTTTTTTTAGTATTAGTATATATACTATTTGTTTACATAGTTTCGTTAAAAATAACAAGGACTTTTTATAATTTGGTTCGATTCGCGTGTTTTCTTTTTGTATTTGTATTCATTTATATTAAAATGAAAATACTTTTCTCAATCTTTTATGAAGTTTTATTTCCAATTCAATTTCAATCGAAAATAGATAAAAATTCTAATTTTGCTTATTTATTACTTACTTTGCTTTCATAAAAAAAGAAAGAAATTATATGCTCTTTTTTTATGTTAATGGTTAATGGAAAAATCAAGTAATTATACTAGATAATACTTACTATACTAGATAATAGTAGAGATAATAGTAGAGGGC
>290784117; Hieracium pilosella tRNA-His (trnH) gene, partial sequence; trnH-psbA intergenic spacer, complete sequence; and PsbA (psbA) gene, partial cds; plastid
ACTGCCTTGATCCACTTGGCTACATCCGCCCCTCTACTATTATTACTATTATCTATCTACTATTATTACTATTATATTATCTATATACTAGTATTTCTATATTTTTATTTTTCCATTAACATGAAAAAAAAAAAAGAGCATATTTTTCTTATTTCTGAAATCAAATTCTGAAATCAAAGTAATAAATAAGAAAAATTATCATTTTTATCTATTTTAGATTGAAATTCAATTGGAAATCAAACTTCATAAAACATTAGGAAAAAGATATATAAACCTCTAAATTAATACAAAGAGAAAATACACTAATCGAACCAAACTATAAAAGCCCTTGTTATTTTTAAAGAAACTATGTAAAGCAAATATTACTAAATAAAAAAAGGAGCAATAGCTTCCCTCTTGATAAAACAAGAGGGTGTTATTGCTCCTTTTTTAGTTCAAAAACTCCTTTACAATCAGACCAAAGTCTTATCCATTTGTAGATGGAGCTTCGATAGCAGCTAAGTCTAGAGGGAAATTAT
>156753827; Herodotia haitiensis PsbA (psbA) gene, partial cds; psbA-trnH intergenic spacer, complete sequence; and tRNA-His (trnH) gene, partial sequence; chloroplast
TGTTATGCATGAACGTAATGCTCATAATTTCCCTCTAGACTTAGCTGCTATTGAAGCTCCATCTACAAATGGATAAGACTTTGGTCTGATTGTGATTGTATAGGAGTTTTTGAACTAAAAAAAGGAGCAATAACGGCCTCTTGATAAAACAAGAGGGAAGCTATTGCTCCTTTTTTTTTATTTAGTACTATTTGTTTACAATGAAAATTTTGTTTATTTATTACTTTGCTTTCATAAAATAAAAAAGAAATAAATTTTATGCTTTTTTTATGTTAATGGTTAATAGAAAAATCTAGTAATTATATTATACTAGATAACTATACTAGATAAATAATAGTAGAGGGGCGGATGTAGCCAAGTGGATC
>119380838; Ajania shiwogiku voucher Chen0612 psbA (psbA) gene, partial cds; psbA-trnH intergenic spacer, complete sequence; and tRNA-His (trnH) gene, partial sequence; chloroplast
GTTATGCATGAACGTAATGCTCATAATTTCCCTCTAGACTTAGCTGCTATTGAAGCTCCATCTACAAATGGATAAGACTTTTGTCTGATTGTATAGGAGTAGTTTTTGAACTAAAAAAGGAGCAATAGCTTTCCTCTTGTTTTATCAAGAGGGCGTTATTGCTCCTTTTTTTATTTAGTACTATTTGCCTTACACAGTTTCTTTAAAAATATTTTATAGTTTGGTTCGATTCGCGTGTTTTCTCTTTGTATTCATATTCATTTATATTATAGGTTTGTATATTCTATTCCAAATTTTTTATGAAGTTTGATTTCCAATTCAATTTCAAACCAAAATATATAAAAATTGCATTTTTGCTTATTTATTACTTTGATTTCATAAATAAAAAAGAAATAATATGCTCTTTTTTATGTTGAGGTAAAAATATAGATAATGCTAGATAGATATATAGTAGAGGGGCGGATGTAGCCAAGTGGATCAAGGCAGTGGATTTGTGAATCCACCATGCGCG
>308320746; Barkleyanthus salicifolius isolate 1031 PsbA (psbA) gene, partial cds; psbA-trnH intergenic spacer, complete sequence; and tRNA-His (trnH) gene, partial sequence; plastid
AACGTAATGCTCATAATTTCCCTCTAGACTTAGCTGCTATTGAAGCTCCATCTACAAATGGATAAGATTTTGGTCTGATTGTATAGGAGTTTTTGAACTAAAAAAGGAGCAATAACGTCCTCTTGATAAAACAAGAGGGAAGCTATTGCTCCTTTTTTTATTTAGTACTATTTGTTTACATAGTTTCTTTAAAAATAACAAGGACTTTTTATAATTTGGTTCGATTCGCGTCTTTTTTCTTTGTATTCATTTATATTAAAATGAAAATCCTTTTCCCAATCTTTTATAAAGTTTTATTTACAATTAAATTTCAATCGAAAATAGATAAAAATTCAAATTTTGCTTATTTATTACTTTGCTTTCATAAAAAAAAGAAATAAATTTTATGCTCTTTTTTTATGTTAATGGTTAATGGAAAATCTAGTAATTATACTAGATAATACTTACTATACTAGATAATAGTAGAGGGGCGGATGTAGCCAAGTGGATCAAGGCAGTGGATTTGTGAATCCAC
>156753901; Elekmania picardae PsbA (psbA) gene, partial cds; psbA-trnH intergenic spacer, complete sequence; and tRNA-His (trnH) gene, partial sequence; chloroplast
GAACGTAATGCTCATAATTTCCCTCTAGACTTAGCTGCTATTGAAGCTCCATCTACAAATGGATAAGACTTTGGTCTGATTGTGATTGTATAGGAGTTTTTGAACTAAAAAAAGGAGCAATAACGGCCTCTTGATAAAACAAGAGGGAAGCTATTGCTCCTTTTTTTTTATTTAGTACTATTTGTTTACAATGAAAATTTTGTTTATTTATTACTTTGCTTTCATAAAATAAAAAAGAAATCAATTTTATGCTTTTTTTATGTTAATGGTTAATAGAAAAATCTAGTAATTATATTATACTAGATAACTATACTAGATAAATAATAGTAGAGGGGCGGATGTAGCCAAGTGGATCAAGGCAGTGGATTTGTGAATCC
>37723391; Kleinia neriifolia PsbA (psbA) gene, partial cds; psbA-trnH intergenic spacer, complete sequence; and tRNA-His gene, partial sequence; chloroplast
TGTTATGCATGAACGTAATGCTCATAATTTCCCTCTAGACTTAGCTGCTATTGAAGCTCCATCTACAAATGGATAAGACTTTGGTCTGATTGTGATTGTATAGGAGTTTTTGAACTAAAAAAAGGAGCAATAGCTTCCCTCTTGTTTTATCAAGAGGCCGTTATTGCTCCTTTTTTTTATTTATTACTATTTGTTTACTTTTTTATTTATTACTATTTGTTTACAATGAAAATTTTATTTTATTTATTATTTGCTTTCATAATTCATAAAATAAAAAAGAAAGAAATTTTATGCTTTTTTTATGTTAATGGTTAAAAGAAAAATCTAGTAATTATACTAGATAACTAGAACTAGACTAGATAAATAATAGTAGAGGGGCGGATGTAGCCAAGTGGATCAAGGCAGTGGATTTGTGAATCCACCATGCGCG
>308320786; Corymbium enerve isolate 1874 PsbA (psbA) gene, partial cds; psbA-trnH intergenic spacer, complete sequence; and tRNA-His (trnH) gene, partial sequence; plastid
ACTTAGCTGCTATTGAAGCTCCATCTACAAATGGATAAGACTTTGGTCTGATTGTATAAGAGTTTTTGAACTAAAAAAGGAGCAATAGCTTTCCTCTTGTTTTATCATATCAAGAGGGCGTTATTGCTCCTTTTTTTTATTTAGTACTATTTGCCTGACCTATTTTCTTTTATAGTTTGGTTCGATTCGCGTATTTTCTCTTTGTATTCATTTARATTTTTGCTTATTTCTTACTTTTATTTCATAAATCAGAAAGAAATAATATGCTCTTTTTTTTTTTTTATGTTAATGGAAAAATAAGTAATACTAGATAATACTAGAAAATAGTAGAGGGGCGGATGTAGCCAA
>308321031; Urostemon kirkii isolate 1686 PsbA (psbA) gene, partial cds; psbA-trnH intergenic spacer, complete sequence; and tRNA-His (trnH) gene, partial sequence; plastid
TTAGCTGCTATTGAAGCTCCATCTACAAATGGATAAGACTTTGGTCTGATTGTATAGGAGTTTTTGAACAAAAAAAGGAGCAATAGCTTCCCTCTTGTTTTATCAAGAGGGCGTTATTGCTCCTTTTTTTTATTTAGTACTATTTGTTTACATAGTTTCTTTAAAAATAACAAGGACTTTTTATAATTTGGTTCGATTCGCGTGTTTTCTCTTTGTATTCATTTATATTAAAATTAAAATCCTTTTCCCAATCTTTTATGAAGTTTTATTTCCAATTCAATTTCAATCGAAAATAGATAAAAATTAAAATTTTGCTTATTTATTACTTTGCTTTCATAAAAAAGAAATTATATGCTCTTTTTTTATGTTAATGGAAAAATCTAGTAATTATACTAGATAATACTTACTATACTAGATAATAGTAGAGGGGCGGATGTAGCCAA
>156753867; Lepidospartum burgessii PsbA (psbA) gene, partial cds; psbA-trnH intergenic spacer, complete sequence; and tRNA-His (trnH) gene, partial sequence; chloroplast
TGTTATGCATGAACGTAATGCTCATAATTTCCCTCTAGACTTAGCTGCTATTGAAGCTCCATCTACAAATGGATAAGACTTTGGTCTGATTGTATAGGAGTTTTTGAACTAAAAAAGGAGCAATAGCTTCCCTCTTGTTTTATCAAGAGGACGTTATTGCTCCTTTTTTTATTTAGTACTATTTGTTTACATTTAGTACTATTTGTTTACATAGTTTCTTTAAAAATAACAAGGACTTTTTAGAATTTGGTTCGATTCGCGTCTTTTCTCTTTGTATTCATTTATATTAAAATGAAAATACTTTTCCCAATCTTTTATGAAGTTTTTTTTACAATTTAATTTCAATCGAAAATAGATAAAAATTAAAATTTTGTTTATTTATTACTTTGCTTTCATAAAAAAGAAAGAAATTATATGCTCTTTTTTTATGTTAATGGTTAATGGAAAAATCTAGTAATTATACTAGATAATACTTACTATTATACTAGATAATACTTACTATACTAGATAATACTTACTATACTAGATAATAGTAGAGGGGCGGATGTAGCCAAGTGGATCAAGGCAGTGGATTTGTGAATCCACCAT
>308320847; Hertia pallens isolate F10 PsbA (psbA) gene, partial cds; psbA-trnH intergenic spacer, complete sequence; and tRNA-His (trnH) gene, partial sequence; plastid
TGTTATGCATGAACGTAATGCTCATAATTTCCCTCTAGACTTAGCTGCTATTGAAGCTCCATCCACAAATGGATAAGACTTTGGTCTGATTGTATAGGAGTTTTTGAACTAAAAAAGGAGCAATAACGGCCTCTTGATAAAACAAGAGGGAAGCTATTGCTCCTTTTTTTTATTTAGTATATATACTATACTATTTGTTTACATAGTTTCGTTAAAAATAACAAGGACTTTTTATAATTTGGTTCGATTCGGGTGTTTTCTTTTTGTATTTGTATTCATTTATATTAAAATGAAAATCCTTTTCCCAATCTTTTATGAAGTTTTATTTCCAATTCAATTTCAATCGAAAATAGATAAAAATGAAAATTTTGCTTATTTATTACTTTGCTTTCATAAAAAAGAAAGAAATTATATGCTCTTTTTTTATGTTAATGGTTAATGGAAAAATAAAGTAATTATATTAGATAATACTTACTATACTAGATAATAGTAGAGGGGCGGATGTAGCCAAGTGGATCAAGGCAGTGGATTTGTGAATCCACCATGC
>308321021; Syneilesis palmata isolate KAD434 PsbA (psbA) gene, partial cds; psbA-trnH intergenic spacer, complete sequence; and tRNA-His (trnH) gene, partial sequence; plastid
ACGTAATGCTCATAATTTCCCTCTAGACTTAGCTGCTATTGAAGCTCCATCTACAAATGGATAAGACTTTGGTCTGATTGTATAGGAGTTTTTGAACTAAAAAAGGAGCAATAACGTCCTCTTGATAAAACAAGAGGGAAGCTATTGCTCCTTTTTTTATTTAGTACTATTTGTTTACATAGTTTCTTTAAAAATAACAAGGACTTTTTAGAATTTGGTTCGATTCGCGTCTTTTCTCTTTGTATTCATTTATATTAAAATGAAAATCCTTTTCCCAATCCTTTATGAAGTTTTATTTACAATTCAATTTCAATCGAAAATAGATAAAAATTAAAATTTTGCTTATTTATTACTTTGCTTTCATAAAAAAGAAAGAAATTTTATGCTCTTTTTTTATGTTAATGGTTAATGGAAAAATCTAGTAATTATACTAGATAATACTTACTATACTAGATAATAGTAGAGGGGCGGATGTAGCCAAGTGGATCAAGGCAGTGGATTTGTGAATCC
>308320889; Mesogramma apiifolium isolate KAD264 PsbA (psbA) gene, partial cds; psbA-trnH intergenic spacer, complete sequence; and tRNA-His (trnH) gene, partial sequence; plastid
ACGTAATGCTCATAATTTCCCTCTAGATTTAGCTGCTATTGAAGCTCCATCTACAAATGGATAAGACTTTGGTCTGATTGTATAGGAGTTTTTAAACTAAAAAAGGAGCAATAATGCCCTCTTGATAAAACAAGAGGGAAGCTATTGCTCCTTTTTTTTATTTAGTACTATGTGTTTACATAGTTTCTTTAAAAATAACAAGGACTTTTGATAATTTGGGTTCGATTCGCGTGTTTTTTATTTGTATTCATTTATTTTAAAATTAAAATACTTTTCCCAATCTTTTATGAAGTTTTATTTACAATTCAATTTCAATCGAAAATAGATAAAAAATGAAAATTTTGCTTATTTATTACTTTGCTTTCATATTTATTACTTTGCTTTCATAAAAAATAAATAAATTATAAAAATAAAGAAAATAAATTATATGCTCTTTTTTATGTTTTTTTATGTTTGGAAAAATCTATTAATTTAATTATACTAGATAATACTTACTATACTGGTACTATACTAGATACTAGATAATAGTAGAGTAGAGGGGCGGATGTAGCCAAGTGGATCAAGGCAGTGGATTTGTGAATCC
>229487296; Amphiglossa corrudifolia chloroplast psbA gene and trnH spacer region, specimen voucher NBG Koekemoer 1291
TCATCTACAATGGATAAGACTTTGGTCTAATTGTATAGGAGTTTTTGAACTAAAAAAGGAGCAATAATGCCCTCTTGTTTTATCAAGAGGGAAGCTATTGCTCCTTTTTTTATTTACTTACTTACATAGTTTCTTTAAAAGTAACAAGGACTTTTTATAGTTTATAGTTTGGTTGGATTCGCGTATTTTCTCTTTGTATTCATTTATATTATATATTATATTATAGGTTTCTATTTCTATTCTATATCCTTTTCCTAATCTTTTATGAAGTTTTATTTCCAATTCAATTTCAATCGAAAATAGATAAAATTTAAATTTTGCTTATTTATTACTTTACTTTTATTTCAAAAAAAAAAAAATAAGAAAGAAAAAATATGCTCTTTTTTTTTAGATTATACTAAATAATACTAGAAAATAGTAGAGGG
>308320824; Galinsoga quadriradiata isolate 1153 PsbA (psbA) gene, partial cds; psbA-trnH intergenic spacer, complete sequence; and tRNA-His (trnH) gene, partial sequence; plastid
TGCTATTGAAGCTCCATCTACAAATGGATAAGACTTTGGTCTGATTGTATAGGAGTTTTTGAACTAAAAAAGGAGCAATAACGCCCTCTTCATAAAACAAGAGGGAAGCTATTGCTCCTTTTTTTATTTAGTACTATTTGCCTTCCATAGTTTCTTTAAAAATAACAAGGACTTTTTCTAGTTTGGTTCTATTTGTGTTTTTTTTTTCTTTATATTCATTTATATTATAGGTTTCTATATCATATACTTTTCCCAATCTTTTATGAAGTTTTATTTCCAATTCAATTTCAGATAAAAATAAAAATTTTGCTTCTTTATTACTTTTATTTATTAACTAAGAAAGAAATAATATGCTTTTTTATGTTAATGGAAAAATATAGTAATACTAGATAATAGTGGAGGGGCG
>308320845; Herreranthus rivalis isolate 1858 PsbA (psbA) gene, partial cds; psbA-trnH intergenic spacer, complete sequence; and tRNA-His (trnH) gene, partial sequence; plastid
CGTAATGCTCATAATTTCCCTCTAGACTTAGCTGCTATTGAAGCTCCATCTACAAATGGATAAGACTTTGGTCTGATTGTGATTGTATAGGAGTTTTTGAACTAAAAAAAGGAGCAATAACGGCCTCTTGATAAAACAAGAGGGAAGCTATTGCTCCTTTTTTTTATTTAGTACTATTTGTTTACAATGAAAATTTTGTTTATTTATTACTTTGCTTTCATAAAATAAAAAAGAAATAAATTTTATGCTTTTTTTATGTTAATGGTTAATAGAAAAATCTAGTAATTATATTATACTAGATAACTATACTAGATAAATAATAGTAGAGGGGCGGATGTAGCCAA
>308320742; Austrosynotis rectirama isolate 1212 PsbA (psbA) gene, partial cds; psbA-trnH intergenic spacer, complete sequence; and tRNA-His (trnH) gene, partial sequence; plastid
GAACGTAATGCTCATAATTTCCCTCTAGACTTAGCTGCTATTGAAGCTCCATCTATAAATGGATAAGACTTTGGTCTGATTGTATAGGAGTTTTTGAACTAAAAAAGGAGCAATAACGCCCTCTTGATAAAACAAGAGGGAAGCTATTGCTCCTTTTTTTTATTTAGTACTATTTGTTTACATAGTTTCTTTAAAAATAACAAGGACTTTTTATAATTTGGTTCGATTCGCGTGTTTTTTCTTTGTATTCATTTATATTAAAATTAATTTGTATTCATTTATATTAAAATTCAAAAAAATCCTTTTCCCAATCTTTTATGAAGTTTTATTTCCAATTCAATTTCAATCGAAAATAGATAAAAATTAAAATTTTGCTTATTTATTACTTTTCTTTCATAAAAAAGAAAGAAATTATATGCTCTTTTTTTATGTTAATGGTTAATGGAAAAATCTAGTAATTATACTAGATAATACTTACTATATATACTAGACTAGATAAATAATAGTAGAGGGGCGGATGTAGCCAAGTGGATCAAGGCAGTGGATTTGTGA
>295958610; Telanthophora grandifolia PsbA (psbA) gene, partial cds; psbA-trnH intergenic spacer, complete sequence; and tRNA-His (trnH) gene, partial sequence; chloroplast
TGTTATGCATGAACGTAATGCTCATAATTTCCCTCTAGACTTARCWGCTATTGAAGCTCCATCTACAAATGGATAAGACTTTGGTCTGATTGTATAGGAGTTTTTGAACTAAAAAAGGAGCAATAACGTCCTCTTGATAAAACAAGAGGGAAGCTATTGCTCCTTTTTTTTATTTAGTACTATTTGTTTACATAGTTTCTTTAAAAATTTTTATAATTTGGTTCGATTCGCGTCTTTTCTCTTTGTATTCATTTATATTAAAATGAAAATCCTTTTCCCMATCTTTTATGAAGTTTTATTTCCCMTTAAATTTCAATCGAAAATAGATAAAAATTAAAATTTTGCTTATTTATTACTTTGCTTTCATAAAAAAAGAAATAAATTTTATGCTCTTTTTTTATGTTAATGGTTAATGGAAAAATCTAGTAATTATACTAGATAATACTTACAATACTAGATAATAGTAGAGGGGCGGATGTAGCCAAGTGGATCAAGGCAGTGGATTTGTGAATCCACCATG
>308320776; Charadranaetes durandii isolate 711 PsbA (psbA) gene, partial cds; psbA-trnH intergenic spacer, complete sequence; and tRNA-His (trnH) gene, partial sequence; plastid
TGTTATGCATGAACGTAATGCTCATAATTTCCCTCTAGACTTAGCTTCTATTGAAGCTCCATCTACAAATGGATAAGACTTTGGTCTGATTGTATAGGAGTTTTTGAACTAAAAAAGGAGCAATAACGCCCTCTTGTTTTAGCAAGAGGGAAGCTATTGCTCCTTTTTTTTATTTAGTACTATTTGTTTACATAGTTTCTTTAAAAATAACAAGGACTTTTTTAATTTGGGTTCGATTCGCGTGTTTTCTATTTGTATTTGTATTCATTTATATTAAAATGAAAATCCTTTTACCAATCTTTTATGAAGTTTTATTTCCAATTCAATTTCAATAGAAAATAGATAAAAATTAAAATTTTGCTTATTTATTACTTTGCTTTCATAAAAAAGAAAGAAATTATATGCTCTTTTTTATGTTAGTGGTTAATGGAAAAATCTAGTAATTATACTAGATAATACTTACTATACTGGTACTATACTAGATAATAGTAGAGTAGAGGGGCGGATGTAGCCAAGTGGATCAAGGCAGTGGATTTGTGAATCCAC
>156753863; Gynoxys soukupii PsbA (psbA) gene, partial cds; psbA-trnH intergenic spacer, complete sequence; and tRNA-His (trnH) gene, partial sequence; chloroplast
TGTTATGCATGAACGTAATGCTCATAATTTCCCTCTAGACTTAGCTGCTATTGAAGCTCCATCTACAAATGGATAAGACTTTGGTCTGATTGTATAGGAGTTTTTGAACTAAAAAAGGAGCAATAGCTTCCCTCTTGTTTTATCAAGAGGACGTTATTGCTCCTTTTTTTTATTTAGTACTATTTGTTTACATAGTTTCTTTAAAAATAACAAGGACTTTTTATAATTTGGTTCGATTCGCGTCTTTTCTCTTTGTATTCATTTATATTAAAATTAAAATCCTTTTCCCAATCTTTTATGAAGTTTTATTTACAATTAAATTTCAATCGAAAATAGATCAAAATGAAAATTTTGCTTATTTATTACTTTGCTTTCATAAAAAAAAGAAAGAAATTTTGTGCTCTTTTTTTATGTTAATGGTTAATGGAAAAATCTAGTAATTATACTAGATAATACTTACTATACTAGATAATAGTAGAGGGGCGGATGTAGCCAAGTGGATCAAGGCAGTGGATTTGTGAATCC
>308320857; Dittrichia viscosa isolate 1509 PsbA (psbA) gene, partial cds; psbA-trnH intergenic spacer, complete sequence; and tRNA-His (trnH) gene, partial sequence; plastid
GTTATGCATGAACGTAATGCTCATAATTTCCCTCTAGACTTAGCTGCTATTGAAGCTCCGTCTACAAACGGATAAGACTTTGGTCTGATTGTATAGGAGTTTTTGAACTAAAAAGGGGCAATAACGCCCTCTTGATAAAACAAGAGGGCATTATTGTTCCTTTTTTTATTTAGTACTATTTGCCTTACATAGTTTCTTTAAAAATAACAAGGGCTTCTTATAGTTTGGTTCGATTCGCRTGTTTTCTCTTCGTATTCATTTATATTATAGGTTTCTATATCCTTTTCCCAATGTTTTATGAAGTTTYATTTCCAATTCAATTTCAATCGAAAATAGATAAAAATGAAAATTTTGCTTATTTATTCAGAATAATACTAGTATAATACTAGATAATAGTAGAGGGGCGGATGTAGCCAA
>148577987; Telekia speciosa voucher Thoran 4100 (S) PsbA (psbA) gene, partial cds; psbA-trnH intergenic spacer, complete sequence; and tRNA-His (trnH) gene, partial sequence; chloroplast
ACGTAAWGCTCATAATTTCCCYCTAGACTTAGCYGCTATTGAAGCTCCMTCTMCAAADGGATAAGACTTTGGTCTGATTGTATAGGRGTTTTTGAACTAAAAAAGGGGCAATAACGCCCTCTTGTTTTATCAAGAGGGCGTTATTGCTCCTTTTTTATTTAGTACTATTTGCCTTACATAGTTTCTTTAAAAATAACAAGGGCTTCTTATAGTTTGGTTCGATTCGCGTGTTTTCTCTTTGTATTCATTTATACTATAGGTTTCTATATCCTTTTCCCAACATTTTATGAAGTTTTATTTCCAATTCAATTTCAATCGAAAATAGATAAAAATGAAAATTTTGCTTATTTATTACTTATTACTTTGATACTTTTATTTCATAAATAATAAAGAAATAATATGATATGCTCTTTTTTTTTTTTTATGBCAAGGGAAAAATATAGTAATACTAGATAATACTAGATAATAGTAGAGGGGCGGATGTASCCAAGGGGAYCARGGCVGGGGATTG
>308320754; Blepharispermum zanguebaricum isolate 1168 PsbA (psbA) gene, partial cds; psbA-trnH intergenic spacer, complete sequence; and tRNA-His (trnH) gene, partial sequence; plastid
TTATGCATGAACGTAATGCTCATAATTTCCCTCTAGACTTAGCTGCTATTGAAGCTCCATCTACAAATGGATAAGACTTTGGTCTGATTGTATTGTATAGGAGTTTTTGAACTAAAAAAGGAGCAATAGCTTCCCTCTTGTTTTATCAAGAGGGCGTTATTGCTCCTTTTTTTATTTAGTACTATTTGACTTACATAGTTTCTTTCAAAATAACAAGGGCTTTTTATAGTTATAGTTTGGTTCTATTCGCGTTTTTTCTCTTTGTATTTTATATTATAGGTTTCTATATCATAATCCTTTTCCAATCTTTTATGAAGTTTGATTTCGAATTCAATTTCAATTGAAAATGGATAAAAATGAAAATTTTTCTTATTTATTACTTTGATTCATAAATTATTTCATAAATAAGAAAGAAATAATATGCTTTTTTTATGTTAATGTTAATGGAAAAATATATTAATACTAGACAATAGTAGAGGGGCGGATGTA
>209970504; Picris pauciflora voucher Witting 44.043 (WU) photosystem II protein D1 (psbA) gene, partial cds; psbA-trnH intergenic spacer, complete sequence; and tRNA-His (trnH) gene, partial sequence; chloroplast
AATTTCCCTCTAGACTTAGCTGCTATCGAAGCTCCATCTACAAATGGATAAGACTTTGGTCTGATTGTAATTGTATAGGAGTTTTTGAACTAAAAAAGGAGCAATAGCTTCCCTCTTGATAAAACAAGAGGGCGTTATTGCTCCTTTTTTTATTTAGTAGTATTTGCCTTACATAGTTTCTTAAAAAAAAACAAGGGCTTTTTCCAATGTTTTATGAAGTCTGATTTCCAATTGAATTTCAATCTAAAATAGATAAAAATTATAATTTTTCTTATTTATTACTTTACTTCGATTTCATAAAAAAGAAGGAAATAATATGCTCTTTTTTTCATGTTAATGGAAAAATATAGAAATACTAGATAATACTAGATCATAGGAGAGGGGCGGATGTAGCCAAGTGGATCAAGGCAGTGGATTGTGAATC
>338856731; Planea schlechteri voucher Acock 4148 PsbA (psbA) gene, partial cds; psbA-trnH intergenic spacer, complete sequence; and tRNA-His (trnH) gene, partial sequence; chloroplast
TGGATAAGACTTTGGTNTNNTTGTATAGGAGTTTTTGAACTAAAAAAGGAGCAATAATGCCCTCTTGTTTTATCAAGAGGGAAGCTATTGCTCCTTTTTTTATTTACTTACATAGTTTCTTTAAAAGTAACAAGGACTGTTTGGTTGGATTCGCGTGTTTTCTCTTTGTATTCATTTATGTCATATTATAGGTTTCTATTCTATTTCTATTCTATATCCTTTTCCTAATCTTTTAGGAAGTTTTATTTCCAATTCAATTTCAANNGAAAATAGATAAAAATTAAAATTTTGCTTATTTATTACTTTACTTTTATTTCATAAAATAATAAGAAAGAAAAAATATGCTCTTTTTTTTAGATTCATGTAAAAATCGAGTAATACTATATAATAC
>8650272; Silybum marianum PsbA (psbA) gene, partial cds; and tRNA-His (trnH) gene, partial sequence; chloroplast genes for chloroplast products
GCATGAACGTAATGCTCATAATTTCCCTCTAGACTTAGCTGCTATCGAAGCTCCATCTACAAATGGATAAGACTTTGGTCTGATTGTATAGGAGTTTTTGAACTAAAAAAGGAGCAATAGCTTCCCTCTTGTTTTATCAAGAGGGCGTTATTGCTCCTTTTTTTATTTAGTAGTATTTACCTTACATAGTTTCTTTAAAAATAACAAGGGGGTTTTATAGTTTGGTTCGATTAGCGTGTTTTATCTTTGTATTAATTTCTATTATAGGTTTATATATCCTTTTCCCAATCGTTTATGAAGTTTTATTTCCAATTCAATTTAAATCTAAAATAGATAAAAATTAGAATTTTGATTATTTATTGCTTTTATTTCAGAAATAAGAAAGAAATAATATGCTCTTTTTTTATGTTAATGGAAAAATAAAATATAGTAATAGTAGATAATACTAGATAATAGGGGCGGATGTAGCCAAGTGGATCAAGGCAGTGGATTTGTGAATCCACCATGC
>329564886; Ageratina adenophora isolate 1 PsbA (psbA) gene, partial cds; psbA-trnH intergenic spacer, complete sequence; and tRNA-His (trnH) gene, partial sequence; chloroplast
GTTATGCATGAACGTAATGCTCATAATTTCCCTCTAGACTTAGCTGCTATTGAAGCTCCATCTACAAATGGATAAGACTTTGGTCTGATTGTATAGGAGTTTTTGAACTAAAAAAGGAGCAATAGCTTCCCTCCTGTTTTATCAAGAGGGCGTTATTGCTCCTTTTTTTATTTAGTACTATTTGCATTTAGTACTATTTGCCTTACATAGTTTCTTTAAAAATAACAAGGACTTTTTAAAGTTTGGTTCGATTTGCGTGTTTTTTCTTTGTATTCATTTATATTATATATTATAGGTTTCTATATCATATCCTTTTCCCAATCTTTTATTCAGTTTTATTTCCAATTCAATTTCAATCGAAAATAGATAAAAATTCAAATTTTGCTTATTTATTACTTTTCTTTATTAAATAAGAAAGAAAATAAATAGGAAAGAAAATGCTTTTCTTATGTTAATGGAAAAATATAGTAATACTAGATAATAGTAGAGGGGCGGATGTAGCCAAGTGGATCAAGGCAGTGGATTTGTGAATCCACCATGCGCG
>308320849; Hoehnephytum trixoides isolate 1870 PsbA (psbA) gene, partial cds; psbA-trnH intergenic spacer, complete sequence; and tRNA-His (trnH) gene, partial sequence; plastid
GAACGTAATGCTCATAATTTCCCTCTAGACTTAGCTGCTATTGAAGCTCCATCTACAAATGGATAAGACTTTGGTCTGATTGTGATTGTATAGGAGTTTTTGAACTAAAAAAAGGAGCAATAACGGCCTCTTGATAAAACAAGAGGGAAGCTATTGCTCCTTTTTTTATTTAGTACTATTTGTTTACAATTAAAATTTTGTTTATTTATTACTTTGCTTTCATAAAATAAAAAAGAAATCAATTTTATGCTTTTTTTTATGTTAATGGTTAATAGAAAAATCTAGTAATTATATTATACTAGATAACTATACTAGATAAATAATAGTAGAGGGGCGGATGTAGCCAAGTGGATCAAGGCAGTGGATTTGTGAATC
>308320760; Cabreriella oppositicordia isolate 1685 PsbA (psbA) gene, partial cds; psbA-trnH intergenic spacer, complete sequence; and tRNA-His (trnH) gene, partial sequence; plastid
CTCTAGACTTAGCTGCTATTGAAGCTCCATCTACAAATGGATAAGACTTTGGTCTGATTGTATAGGAGTTTTTGAACTAAAAAAGGAGCAATAACGCCCTCTTGATAAAACAAGAGGGAAGCTATTGCTCCTTTTTTTTATTTAGTACTATTTGTTTACATAGTTTCTTTAAAAATAACAAGGACTTTTTTTAATTTGGGTTCGATTCGCGTGTTTTCTATTTGTATTTGTATTCATTTATATTAAAATGAAAATCCTTTTCCCAATCTTTTATGAAGTTTTATTTCCAATTCAATTTCAATCGAAAATAGATAAAAATTAAAATTTTGCTTATTTATTACTTTGCTTTCATAAAAAAGAAAGAAATTATATGCTCTTTTTTATGTTAGTGGTTAATGGAAAAATCTAGTAATTATACTAGATAATACTTACTATACTGGTACTATACTAGATAATAGTAGAGTAGAGGGGCGGATGT
>308320929; Rainiera stricta isolate 846 PsbA (psbA) gene, partial cds; psbA-trnH intergenic spacer, complete sequence; and tRNA-His (trnH) gene, partial sequence; plastid
TTATGCATGAACGTAATGCTCATAATTTCCCTCTAGACTTAGCTGCTATTGAAGCTCCATCTACAAATGGATAAGACTTTGGTCTGATTGTATAGGAGTTTTTGAACTAAAAAAGGAGCAATAGCTTCCCTCTTGTTTTATCAAGAGGACGTTATTGCTCCTTTTTTTTATTTAGTACTATTTGTTTACATAGTTTCTTTAAAAATAACAAGGACTTTTTAGAATTTGGTTCGATTCGCGTCTTTTCTCTTTGTATTCATTTATATTAAAATGAAAATCCTTTTCCCAATCTTTTATGAAGTTTTATTTACAATTCAATTTCAATCGAAAATAGATAAAAATTAAAATTTTGTTTATTTATTACTTTGCTTTCATAAAAAAGAAAGAAATTATATGCTCTTTTTTTTATGTTAATGGTTAATGGAAAAATCTAGTAATTATACTAGATAATACTTACATACTAGATAATAGTAGAGGGGCGGATGTAGCCA
>19697564; Taraxacum (sect. Mongolica) sp. 6081ht tRNA-His gene, partial sequence; trnH-psbA intergenic spacer; and PsbA (psbA) gene, partial cds; chloroplast genes for chloroplast products
CGCGCATGGTGGATTCACAAATCACTGCCTTGATCCACTTGGCTACATCCGCCCCTCTAGTATTTTCTAGTATTTCTATATTTTTCCATTAACATGAAAAAAAAAGCATATTATTTCTTTCTTATTTCTGAAATCAAAGTAATAAATAAGAAAAATTATCATTTTTATCTATTTTAGATTGAAATTTAATTGGAAATCAAACTTCATAAAACATTGGGAAAAGAATATATAAACCTCTAATATAAACCTCTAAATTAATACAAAGAGAAAACACGATAATCGAACCAAACTATAAAAAGCCGTTGTTATTTTTAAAGAAACTATAAAAGAAACTATATAAGGCAAATACTAGTAAATAAAAAAAAGGAGCAATAACGCCCTCTTGATAAAACAAGGGGGAAGCTATTGCTCCTTTTTTAGTTCAAAAACTCCTATACAATTCCAATCAGACCAAAGTCTTATCCATTTGTAGATGGAGCTTCGATAGCAGCTAAGTCTAGAGGAAAATTATGAGCATTACGTTCATGCAT
>171190839; Chamaemelum nobile PsbA (psbA) gene, partial cds; psbA-trnH intergenic spacer, complete sequence; and tRNA-His (trnH) gene, partial sequence; chloroplast
GTTATGCATGAACGTAATGCTCATAATTTCCCTCTAGACTTAGCTGCTATTGAAGCTCCATCTACAAATGGATAAGACTTTCGTCTAATTGATTGTATAGGAGTTTTTGAACTAAAAAAGGAGCAATAGCTTTCCTCTTGTTTTAGCAAGAGGGCGTTATTGCTCCTTTTTTTATTTAGTACTATTTGCCTTACACAGTTTCTTTAAAAATAATAAGGACTTTTTATTTTTATTTTATAGTTTGGTTCGATTCGCGTGTTTTATCTTTGTATTCATTTATATTATATATAGGTTTGTATTGTATATTCTATTCCAAATTTTTTATGAAGTTTTATTTCGAAGTCAATTTCAAACCAAAATATATAAAAATTTCATTTTTGTTATTACTTTGATTTCATACTTTTATTTCATAAATAAAAAAGAAATAATATGTTCTTTTTTATGTTGAGATAAAAATATAGATAATACTAGAACTAGATAGATATATAGTAGAGGGGCGGATGTAGCCAAGTGGATCAAGGCAGTGGATTGTGAATCCACCATGCGCG
>254527660; Iphiona aucheri chloroplast psbA gene (partial), psbA-trnH IGS and tRNA-His gene (partial), specimen voucher S:Patzelt APOM2186
ATAAGACTTTGGTCTGATTGTATAGGAGTTTTTGAACTAAAAAAGGGGCAATAACGCCCTCTTGATAAAACAAGAGGGCATTATTGCTCCTTTTTTTATTTAGTACTATTTGCCTTACACAGTTTCTTTAAAAATAACAAGGGCTTCCGGTTCGATTCGCGTGTTTTCTCTTTGTATTCATTTATATTATAGGTTTCTTTTCCCAATCTTTTATGAAGTTTTATTTCCAATTCAATTTCAATCGAAAATAGATAAAAATGAAAATTTTGCTTATTTATTACTTTGATTTCAGAAATAATAAAGAAATAATATGATATGCTCTTTTTTTTTTTTTATGTTAATGGAAAAATATAGTAATACTAGATAATACTAGATAATAGTATAGGGGCGGATGTA
>308320790; Crocidium multicaule isolate 1218 PsbA (psbA) gene, partial cds; psbA-trnH intergenic spacer, complete sequence; and tRNA-His (trnH) gene, partial sequence; plastid
AGCTCCATCTACAAATGGATAAGACTTTGGTCTGATTGTATAGGAGTTTTTGAACTAAAAAAGGAGCAATAACGCTCTCTTGATAAAACAAGAGAGAAGCTATTGCTCTTTTTTTTTTTTTTTAGTACTATTTGTTTACATAGTTTYTAAAAAAAAATGAATGCTCCTTTTTATGTTAATGGATAATCTAGCAATTAGACTAGATAATACTTACTACTAGATAATAGTATAGGGGCGGATGTAGCCAAG
>308320818; Farfugium japonicum isolate 1224 PsbA (psbA) gene, partial cds; psbA-trnH intergenic spacer, complete sequence; and tRNA-His (trnH) gene, partial sequence; plastid
AACGTAATGCTCATAATTTCCCTCTAGACTTAGCTGCTATTGAAGCTCCATCTACAAATGGATAAGACTTTGGTCTGATTGTATAGGAGTTTTTGAACTAAAAAAGGAGCAATAACGTCCTCTTGATAAAACAAGAGGGAAGCTATTGCTCCTTTTTTTATTTAGTACTGTTTGTTTACATAGTTTCTTTAAAAATAACAAGGACTTTTTAGAATTTGGTTCGATTCGCGTCTTTTCTCTTTGTATTCATTTATATTAAAATTAAAATCCTTTTCCCAATCTTTATATTATGAAGTTTTATTTACAATTCAATTTCAATCGAAAATAGATAAAAATGAAAATTTTGCTTATTTATTACTTTGCTTTCATAAAAAAGAAAGAAATTTTATGCTCTTTTTTTATATTAATGGTTAATGGAAAAATCTAGTAATTATACTAGATAATACTTACTATACTAGATAATAGTAGAGGGGCGGATGTAGCCAAGTGGATCAAGGCAGTGGATTTGTGAATCC
>308320839; Helenium autumnale isolate 1146 PsbA (psbA) gene, partial cds; psbA-trnH intergenic spacer, complete sequence; and tRNA-His (trnH) gene, partial sequence; plastid
ACGTAATGCTCATAATTTCCCTCTAGACTTAGCTGCTATTGAAGCTCCATCTACAAATGGATAAGACTTTGGTCTGATTGTATAGGAGTTTTTGAACTAAAAAAGGAGCAATAACGCCCTCTTGATAAAACAAGAGGGAAGCTATTGCTCCTTTTTTTATTTAGTGCTATTTTCCTTACATAGTTTCTTTAAAAATAACAAGGACTTTTTCTAGTTTGGTTTGATTTGCGTGTTTTCTGTTTGTATTCATTTATATTATAGGTTTCTATATCATAACTTTTCCCAATATTTTATGAAGTTTTATTTCCAATTCAATTTCAATAATAGATACAAATGCAAATTTTTCTTATTTATTACTTTGATTTCTTAAATTAAATAAGAAAGAAATAATATGCTTTTTGATGTTAATGGAAAAATCTAGTAATACTAGATAACAGGGGCGGATGTAGCCAAGTGGATCAAGGCAGTGGATTTGTGAAT
>169262538; Erigeron annuus isolate EA002.mes1 tRNA-His (trnH) gene, partial sequence; trnH-psbA intergenic spacer, complete sequence; and photosystem II protein D1 (psbA) gene, partial cds; chloroplast
TCCGCCCCTCTACTATTATCTAGTGTAGTCTAGTTATATTATATATAGTAAGTATATATTTCTATAATCTATAAGTAGTATATATAGTATTACTATATAATTTTTTTCCATTAACATAAAAAAAGGAGCAATAACGCCCTCTTTATAAAAAAAGAGGGAAGCTATTGCTCCTTTTTTAGTTCAAAAACTCCTATACAATACAATCAGACCAAAGTCTTATCCATTTGTAGATGGAGCTTCAATAGCAGCTAAGTCTAGAGGGAAATTGTGAGCATTACGTTCATGCATAACTTCCATACCAAGGTTAGCACGGTTAATGATATCAGCCCAAGTGTTAATTACACGGCCTTGACTATCAACTACTGATTGGTTGAAATTGAAACCATTTAGGTTGAAAGCCA
>308320804; Dolichorrhiza caucasica isolate 1809 PsbA (psbA) gene, partial cds; psbA-trnH intergenic spacer, complete sequence; and tRNA-His (trnH) gene, partial sequence; plastid
TTATGCATGAACGTAATGCTCATAATTTCCCTCTAGACTTAGCTGCTATTGAAGCTCCATCTACAAATGGATAAGACTTTGGTCTGATTGTATAGAAGTTTTTGAACTAAAAAAGGAGCAATAGCTTCCCTCTTGTTTTATCAAGAGGGCGTTATTGCTCCTTTTTTTTATTTATTACTATTTGTTTACATAGTTTCTTTAAAAATAACAAGGACTTTTTAGAATTTGGGTTTGATTCGCGTGTTTTCTATTTGTATTCATTTATATTAAAATGAAAATCCTTTTCCCAATCTTTTATGAAGTTTTATTTCCAATTCAATTTCAATTGAAAATAGATAAAAATTAAAATTTTGCTTATTTATTACTTTGCTTTCATAAAAAAGAAAGAAATTATATGCTCTTTTTTTATGTTAGTGGTTAATGGAAAAATCTAGTAATTATACTAGATAATACTTATTATACTGGTACTATACTAGATAATAGTAGAGTAGAGGGGCGGATGTAGCCAA
>229487306; Leontopodium alpinum chloroplast psbA gene and trnH spacer region, specimen voucher BOL Bergh 1349
AATGCTCATAATTTCCCTCTAGACTTAGCTGCTATTGAAGCTCCATCTACAAATGGATAAGACTTTGGTCTAATTGTATAGGAGTTTTTGAACTAAAAAAGGAGCAATAGCTTCCCTCTTGATAAAACAAGAGGGCATTATTGCTCCTTTTTTTATTTACTTAAATAGTTTCTTTCAAAGTAACAATTACTTTTTATAGTTTGGTTGGATTCGCGTATTTTCTCTTTGTATTCATTTATATTAGAGGTTTCTATTTCTATTCTATATCCTTTTCTTAATCTTTTAAGAAGTTTTATTTCCAATTCAATTTCAATCGAAAATAGATAAAAAATTTAATTTTGCTTATTTATTACTTTACTTTTCTTTCATAGATAAGAAAGAAAAAATATGTTCTTTTTTTTTAGATTAATGTAAAAATCGAGTAAKACTAGATAATACTAGAAAATAGTAAAGGGG
>308320869; Lachanodes arborea isolate 1680 PsbA (psbA) gene, partial cds; psbA-trnH intergenic spacer, complete sequence; and tRNA-His (trnH) gene, partial sequence; plastid
TTATGCATGAACGTAATGCTCATAATTTCCCTCTAGACTTAGCTGCTATTGAAGCTCCATCTACAAATGGATAAGACTTTGGTCTGATTGTGATTGTATAGGAGTTTTTGAACTAAAAAAAGGAGCAATAACGGCCTCTTGATAAAACAAGAGGGAAGCTATTGCTCCTTTTTTTTATTTAGTACTATTTGTTTACAATGAAAATTTTGTTTATTTATTACTTTGCTTTCATAAAATAAAAAAGAAAGAAATTTTATGCTTTTTTTATGTTAATGGTTAATAGAAAAATATAGTAATTATACTAGATAACTATACTAGATAAATAATAGTAGAGGGGCGGATGTAGCCAAGTGGATCAAGGCAGTGGATTTGTGAATCC
>148577913; Stenachaenium campestre voucher Englund 05-001 (S) PsbA (psbA) gene, partial cds; psbA-trnH intergenic spacer, complete sequence; and tRNA-His (trnH) gene, partial sequence; chloroplast
ACGTAATGCTCATAATTTCCCTCTAGACTTAGCTGCTATTGAAGCTCCATCTACAAATGGATAAGACTTTGGTCTGATTGTATAGGAGTTTTTGAACTAAAAAAGGAGCAATAATGCCCTCTTGTTTTATCAAGAGGGCATTATTGCTCCTTTTTTTTATTTAGTACTATTTGCCTTACATAGTTTCTTTAAAAATAACAAGGGCTTCTTATAGTTATAGTTTCGTTTGATTGGCGTGTTTTCTCTTTGTATTCATTTACATTATAGGTTTCTATATCCTTTTCCCAATCTTTTATGAAGTTTTATTTCAAATTTAATTTCAATCTAAAATAGATAAAAATGAAAATTTTGCTTATTTATTACTTTGATCGTATTTCATAAATCAGAAAGAAATAATATGATATCCTCTTTTTTTATGGAAAAATATAGTAATACTAGATAATACTAAATAATAGTAGAGGGGCGGATGTAGCCAAGTGGATCAAGGCAGTGGATTG
>308320885; Madia sp. 1163 PsbA (psbA) gene, partial cds; psbA-trnH intergenic spacer, complete sequence; and tRNA-His (trnH) gene, partial sequence; plastid
TTATGCATGAACGTAATGCTCATAATTTCCCTCTAGACTTAGCTGCTATTGAAGCTCCATCTACAAATGGATAAGACTTTGGTCTGATTGTATAGGAGTTTTTGAACTAAAAAAGGAGCAATAACGCTCTCTTGATAAAACAAGAGGGAAGCTATTGCTCCTTTTTTTATTTAGTACTATTTTCCTTACATAGTTTCTTTCAAAATAACAAGTACTTTTGATAGTTTAGTTCGATTTGCGTGTTTTTTATTTGTATTCATTTATATTTATATAATACGTTTCTATATCATATACTTTTCCCAATATTTTATGAAGTTTGATTTCCAATTCAATCGAAAATAGATAAAAATGAAAATTTTGCTTATTTATTACTTTTATTTATTATTTTATATTTATTTCTTAAATAAGAAATAAATAATATGCTTTTTTATGTTTTATGTGAATGGAAAAATAAAATATAGTAAGACTAGATAATTAAAATATAGTAATACTAGATAATAGTAGGGGGGC
>156753873; Arnoglossum atriplicifolium PsbA (psbA) gene, partial cds; psbA-trnH intergenic spacer, complete sequence; and tRNA-His (trnH) gene, partial sequence; chloroplast
GCTATTGAAGCTCCATCTACAAATGGATAAGATTTTGTTCTGATTGTATAGGAGTTTTTGAACTAAAAAAGGAGCAATAACGTCCTCTTGATAAACCAAGAGGGAAGCTATTGCTCCTTTTTTTATTTAGTACTATTTGTTTACATAGTTTCTTTAAAAATAAAAAAATAACAAGGACTTTTTATAATTTGGTTCGATTCGCGTCTTTTTTCTTTGTATTCATTTATATTAAAATGAAAATCCTTTTCCCAATCTTTTATAAAGTTTTATTTACAATTAAATTTCAATCGAAAATAGATAAAAATTAAAATTTTTCTTATTTATTACTTTGCTTTCATAAAAAAAAAAAAAGAAATAAATTTTATGCTCTTTTTTTATGTTAATGGAAAAATCTAGTAATTATACTAGATAATATTTACTATACTAGATAATAGTAGAGGGGCGGA
>308320943; Rugelia nudicaulis isolate 1516 PsbA (psbA) gene, partial cds; psbA-trnH intergenic spacer, complete sequence; and tRNA-His (trnH) gene, partial sequence; plastid
GAAGCTCCATCTACAAATGGATAAGACTTTGGTCTGATTGTATAGGAGTTTTTGAACTAAAAAAGGAGCAATAGCTTCCCTCTTGTTTTATCAAGAGGACGTTATTGCTCCTTTTTTTTATTTAGTACTATTTGTTTACATAGTTTCTTTAAAAATAACAAGGACTTTTTAGAATTTGGTTCGATTCGCGTCTTTTCTCTTTGTATTCATTTATATTAAAATGAAAATCCTTTTCCCAATCTTTTATGAAGTTTTATTTACAATTCAATTTCMATCGAAAATAGATAAAAATTAAAATTTTGTTTATTTATTACTTTGCTTTCATTTCATAAAAAAGAAAGAAATTATATGCTCTTTTTTTTATGTTAATGGTTAATGGAAAAATCTAGTAATTATACTAGATAATACTTACTATACTAGATAATAGTAGAGGGGC
>89058706; Encelia densifolia PsbA (psbA) gene, psbA-trnH intergenic spacer and tRNA-His (trnH) gene, partial sequence; chloroplast
CAAATGGATAAGACTTTGGTCTGATTGTATAGGAGTTTTTGAACTAAAAAAGGAGCAATAGCTTCCCTCTTGTTTTATCAAGAGGGCGTTATTGCTCCTTTTTTTTATTTAGTACTATTTGCCTTACATAGTTTCTTTAAAAATAACAAGTACTTTTTATAGTTTGGTTCGATTTGCGTGTTTTTTCTTTGTATTCATTTATCTTTGTATTCATTTATATTATAGGTTTCTATATCATATACTTTTCCCAATCTTTTATGAAGTTTTATTTACAATTCAATTTCAATCGAAAATAGATAAAAATGATCATTTTGCTTATTTATTACTTTGATTTATTAAATAAAAATAATCAATTTATTAAATAAAAATAATCAATAAATAATATGCTTTTTTATGTTAATGGAAAAAATATAGTAATACTAGATAATAGTAGAGGGGCGGATGTAGCCAA
>156753843; Papuacalia dindondl PsbA (psbA) gene, partial cds; psbA-trnH intergenic spacer, complete sequence; and tRNA-His (trnH) gene, partial sequence; chloroplast
TGTTATGCATGAACGTAATGCTCATAATTTCCCTCTAGACTTAGCTGCTATTGAAGCTCCATCTACAAATGGATAAGACTTTGGTCTGATTGTATAGGAGTTTTTGAACTAAAAAAGGAGCAATAGCTTCCCTCTTGTTTTATCAAGAGGGCGTTATTGCTCCTTTTTTTTATTTAGTACTGTTTACATAGTTTCTTTAAAAATAACAAGGACTTTTTATAATTTGGTTCGATTCGCGTGTTTTCTCTTTGTATTCATTTATATTCAAATTCAAATCCTTTTCCCAATCTTTTATGAAGTTTTATTTCCAATTCAATTTCAATCGAAAATAGATAAAAATTGAAATTTTGCTTATTTATTACTTTGCTTTCATAAAAAATAAATTATATGCTCTTTTTTTATGTTAATGGAAAAATCTAGTAATTATACTAGATAATACTTACTATACTAGATAATAGTAGAGGGGCGGATGTAGCCAAGTGGATCAAGGCAGTGGATTTGTGAATCCACCATGCGCGA
>308321027; Lomanthus fosbergii isolate 1284 PsbA (psbA) gene, partial cds; psbA-trnH intergenic spacer, complete sequence; and tRNA-His (trnH) gene, partial sequence; plastid
ACGTAATGCTCATAATTTCCCTCTAGACTTAGCTTCTATTGAAGCTCCATCTACAAATGGATAAGACTTTGGTCTGATTGTATAGGAGTTTTTGAACTAAAAAAGGAGCAATAACGCCCTCTTGTTTTAGCAAGAGGGAAGCTATTGCTCCTTTTTTTTATTTAGTACTATTTGTTTACATAGTTTCTTTAAAAATAACAAGGACTTTTTTAATTTGGGTTCGATTCGCGTGTTTTCTATTTGTATTTGTATTCATTTATATTAAAATGAAAATCCTTTTCCCAATCTTTTATGAAGTTTTATTTCCAATTCAATTTCAATCGAAAATAGATAAAAATTAAAATTTTGCTTATTTATTACTTTGCTTTCATAAAAAAGAAAGAAATTATATGCTCTTTTTTATGTTAGTGGTTAATGGAAAAATCTAGTAATTATACTAGATAATACTTACTATACTGGTACTATACTAGATAATAGTAGAGTAGAGGGGCGGATGTAGCCAAGTGGATCAAGGCAGTGGATTTGTGAA
>8650266; Onopordum acanthium PsbA (psbA) gene, partial cds; and tRNA-His (trnH) gene, partial sequence; chloroplast genes for chloroplast products
GCATGAACGTAATGCTCATAATTTCCCTCTAGACTTAGCTGCTATCGAAGCTCCATCTACAAATGGATAAGACTTTGGTCTGATTGTATAGGAGTTTTTGAACTAAAAAAGGAGCAATAGCTTCCCTCTTGTTTTATCAAGAGGGCGTTATTGCTCCTTTTTTTATTTAGTAGTATTTACCTTACATAGTTTCTTTAAAAATAACAAGGGGCTTTATAGTTTGGTTTGATTAGCGTGTTTTATCTTTGTATTAATTTCTATTATAGGTTTATATATCCTTTTCCCAATCGTTTATGAAGTTTTATTTCCAATTCCATTTCAATCTAAAATAGATAAAAATTATAATTTTTATTATTTATTACTTTTATTTCAGAAATAAGAAAGAAATAATATGCTCTTTTTTTTATTTTAATGGAAAAATAAAATATAGTAATAGTAGATAATACTAGATAATAGGGGCGGATGTAGCCAAGTGGATCAAGGCAGTGGATTTGTGAATCCCCATGCCGCGA
>254527636; Allagopappus canariensis chloroplast psbA gene (partial), psbA-trnH IGS and tRNA-His gene (partial), specimen voucher S:Eldenaes s.n
ATAAGACTTTGGTCTGACTGTATAGGAGTTTTTGAACTAAAAAAGGGGCAATAACGCCCTCTTGATAAAACAAGAGGGCATTATTGCTCCTTTTTTTTATTTAGTACTATTTGCCTTACATAGTTTCTTTAAAATAAAAATAACAAGGGCTTCTTATACTTTGGTTCGATTCGCGTGTTTTCTCTTTGTATTCATTTATATTATAGGTTTCTATATCCTTTTCCCAATCTTTTATGAAGTTTTATTTCCAATTCAATTTCAATCGAAAATAGATAAAAATTAAAATTTTGCTTATTTATTACTTTGATTTCAGAAATAATAAAGAAATAATATGATATGCTCTTTTTTTTTATGTTAATGGAAAAATATAGTAATACTAGATAATACTAGATAATAGTAGAGGGGCGGATGTA
>8650260; Galactites tomentosa PsbA (psbA) gene, partial cds; and tRNA-His (trnH) gene, partial sequence; chloroplast genes for chloroplast products
GCATGAACGTAATGCTCATAATTTCCCTCTAGACTTAGCTGCTATCGAAGCTCCATCTACAAATGGATAAGACTTTGGTCTGATTGTATAGGAGTTTTTGAACTAAAAAAGGAGCAATAGCTTCCCTCTTGTTTTATCAAGAGGGCGTTATTGCTCCTTTTTTTATTTAGTAATATTTACCTTACATAGTTTCTTTAAAAATAACAAGGGGATTTTATAGTTTGGTTCAATTAGCGTGTTTTATCTTTGTATTAATTTCTATTATAGGTTTATATATCCTTTTCCCAATCGTTTATGAAGTTTGATTTCCAATTCAATTTCAATCTAAAATAGATAAAAATTATAATTTTTATTATTTTTTGCTTTTATTTCAGAAATAAGAAAGAAATAATATGCTCTTTTTTTATGTTAATGGAAAAATAAAATATAGTAAAAATATAGTAATAGTAGATAATACTAGATAATAGGGGCGGATGTAGCCAAGTGGATCAAGGCAGTGGATTTGTGAATCCACCATGCCGCG
>156753855; Curio rowleyanus PsbA (psbA) gene, partial cds; psbA-trnH intergenic spacer, complete sequence; and tRNA-His (trnH) gene, partial sequence; chloroplast
TTATGCATGAACGTAATGCTCATAATTTCCCTCTAGACTTAGCTGCTATTGAAGCTCCATCTACAAATGGATAAGACTTTGGTCTGATTGTGATTGTATAGGAGTTTTTGAACTAAAAAAAGGAGCAATAACGGCCTCTTGATAAAACAAGAGGGAAGCTATTGCTCCTTTTTTTTATTTATTACTATTTGTTTACAATGAAAATTTTATTTTATTTATTATTTGCTTTCATAATTCATAAAATAAAAAAGAAAGAAATTTTATGCTTTTTTTATGTTAATGGTTAATAGAAAAATCTAGTAATTATACTAGATAACTATAACTATACTAGATAAATAATAGTAGAGGGGCGGATGTAGCCAAGTGGATCAAGGCAGTGGATTTGTGAAC
>209970584; Nassauvia pyramidalis voucher TS 12743 (WU) photosystem II protein D1 (psbA) gene, partial cds; psbA-trnH intergenic spacer, complete sequence; and tRNA-His (trnH) gene, partial sequence; chloroplast
AATTTCCCTCTAGACTTAGCTGCTATCGAAGTTCCATCTACAAATGGATAAGACTTTTGTCTGATTGTATAGGAGTTTTTGAACTAAAAAAGGAGCAATAGCTTCCCTCTTGTTTTATCAAGAGGGTCTTATTGCTCCTTTTTTTATTTAGTAGTATTTGCCTTACATAGTTTCTTTAAAAATAACAAGGGTTTTATAGTTTGGTTCGAGTAGCGTGTTTTGTTTTTGTATTAATTTATATTACAGGTTTATATATTCTTTTCCCAATCTTTTATGAAGTTTTATTTCCAATTCAATTTCAATCGAAAATAGATAAAAATTTTCATTTTTTTTTTTCATGTTAATGGAAAAATATAGTAATCGTAGACGATACTAGATAATAGTAGAGGGGCGGATGTAGCCAAGTGGATCAAGGCAGTGGATTGTGAATCCACC
>308321037; Werneria caespitosa isolate F9 PsbA (psbA) gene, partial cds; psbA-trnH intergenic spacer, complete sequence; and tRNA-His (trnH) gene, partial sequence; plastid
TGAACGTAATGCTCATAATTTCCCTCTAGACTTAGCTGCTATTGAAGCTCCATCTACAAATGGATAAGACTTTGGTCTGATTGTATAGGAGTTTTTGAAATAAAAAAGGAGCAATAGCTTCCCTCTTGTTTTATCAAGAGGGCGTTATTGCTCCTTTTTTTTATTTAGTACTATTTGTTTACATAGTTTCTTTAAAAATAACAAGGACTTTTAAAATTTGGGTTCGATTCGCGTGTTTTCTATTTGTATTCATTTATATTAAAATGAAAATCCTTTTCCCAATCTTTTATGAAGTTTTATTTCCAATTCAATTTCAATCGAAAATAGATAAAAATTCAAATTTTGCTTATTTATTACTTTGCTTTCATAAAAAAGAAAGAAATGCTCTTTTTTATGTTAGTGGTTAATGGAAAAATCTAGTAATTATACTAGATAATACTTACTATACTGGTACTATACTAGATAATAGTAGAGTAGAGGGGCGGATGTAGCCAAGTGGATCAAGGCAGTGGATTTGTGAATCC
>357639995; Cirsium setosum photosystem II protein D1 (psbA) gene, partial cds; psbA-trnH intergenic spacer, complete sequence; and tRNA-His (trnH) gene, partial sequence; chloroplast
CTGCTATCGAAGCTCCATCTACAAATGGATAAGACTTTGGTCTGATTGTATAGGAGTTTTTGAACTAAAAAAGGAGCAATAGCTTCCCTCTTGTTTTATCAAGAGGGCGTTATTGCTCCTTTTTTTATTTAGTAGTATTTACCTTACATAGTTTCTTTAAAAATAACAAGGGGGTTTTATAGTTTGGTTCGATTAGCGTGTTTTATCTTTGTATTAATTTCTATTATAGGTTTATATATCCTTTTCCCAATCGTTTATGAAGTTTTATTTCCAATTCAATTTCAATCTAAAATAGATAAAAATTAGAATTTTGATTATTTATTGCTTTTATTTCAGAAATAAGAAAGAAATAATATGCTCTTTTTTTATGTTAATGGAAAAATAAAATATAGTAATAGTAGATAATACTAGATAATAGGGGCGGATGTAGCCAAGTGGATCAAGGCAGTGGATTGTGAATCCACCATGCGCGA
>171190841; Anthemis cotula PsbA (psbA) gene, partial cds; psbA-trnH intergenic spacer, complete sequence; and tRNA-His (trnH) gene, partial sequence; chloroplast
GTTATGCATGAACGTAATGCTCATAATTTCCCTCTAGACTTAGCTGCTATTGAAGCTCCATCTACAAATGGATAAGACTTTGGTCTGATTGTATACGAGTTTTTGAACTAAAAAAGGAGCAATAGCTTTCCTCTTGTTTTATCAAGAGGGCGTTATTGCTCCTTTTTTTTATTTAGTACTATTTGCCTTACACAGTTTCTTTAAAAATAATAAGGACTTTTTATAGTTTGGTTCGATTCGCGTGTTTTCTCTTTGTATTCATTTATATTATAGGTTTGTATATTGTATTCCAAATTTTTTATGAAGTTTGATTTCCAATTCAATTTCAAACCAAAATCTATAAAAATTCAATTTTTCCTATTACTTTTATTTCATAAATAAAAAAGAAATAATATATAATATGCTCTTTTTTATGTTGAGGTCAAAATATAGATAATACTAGTACTAGATAGATATATAGTAGAGGGGCGGATGTAGCCAAGTGGATCAAGGCAGTGGATTGTGAATCCACCATGCGCG
>166244703; Schisandra arisanensis chloroplast rpl2, trnH, psbA genes, partial cds and complete sequence
GTAGTTATGAACCCTGTAGACCATCCCCATGGGGGTGGTGAAGGGAGGGCCCCAATTGGGAGAAAAAAACCCACAACCCCTTGGGGTTATCCTGCACTTGGGAGAAGAAGTAGAAAAAGGAATAAATATAGTGATAATTTGATTCTTCGTCGCCGTAGTAAATAGGAGAGAAAATAGAATTTATTTCTTCGTCTTTACAAAAAAAATAGGAGTAAGCTGTGACACGTTCACTAAAAAAAAATCCTTTTGTAGCTAATCGTTTATTTTGGGTTTGGGCGAACGACGGGAATTGAACCCGCGCATGGTGGATTCACAATCCACTGCCTTGATCCACTTGGCTACATCCGCCCCCCCTACTATTCTTTTCCTTACGTTCCAAAAAATTTTATTTTTACCATTCATCATTATTTCTTTCTTATCTTTCTTATTTTCGAAATAAGAATATGAAGTATTAACTAAGTAAATAGTCTAACATTTTTATCTTTTCTTTAAATTTCTTTTAAGAAACTAAGTAAAGTAAAATACTCCTAAATAAATAAAGGAGCAATACCGCCCTCTTGATCGAACAAGAAAGAGGTTATTGCTCCCTTTTATTTCAAAAAAATCGTATACACTAAGACCGGGTCTTATCCATTTGTAGATGGAGCTTCGACAGCAGCTAGGTCTAGAGGGAAGTTATGAGC
>166244768; Kadsura japonica chloroplast trnH, psbA genes, complete sequence and partial cds
TCTAATTGGAGATACCATTTGTTCTGGTACAGAAGTTCCTATATCAATGGGAAATGCCCTACCTTTGAGTGCGGTTTGAACTATGGATTTACATAATTGGAAGTAACCAATTAGGTTTATGACGAAACCTAGAAATCGATCACTGATCCAAGTTGAGTACCTCTACGGGATAGACCTCAACAGAAAACTGAAGAGTCACGGCAGCAGGTGATTGAGTTCAGTGGTTCCTTATATCAAATTATTGACTCTAGAGATATAGTAATATGGAATGATGTGGGCGAACGACGGGAATTGAACCCGCGCGTGGTGGATTCACAATCCACTGCCTTGATCCACTTGGCTACATCCGCCCCTCCTCTCTATCCAAAAGATTCCATTTGGACTATTCAGAATTTAGTATTTTGAATTTAGTCATTTCATACAGAGAACTAGATTTTACATATCTCTGGCATAAGATGCCATTAAAACACAATAAAACACTACTCAATTGTCAATTGAAGAAACAATACAATAACCAATTTTCTTGTTTTCTCAAGAGGTTTGGTATTGTATTGTTCCTTCAAGGTCTCGTATACATTAAGACCGAAGTCTTAGTCTTATCCGTTTATAGATGGAGCTTCGACAGCAGCTAGGTCTAGCGGGAAGTTGTGAGCATTACGTTCATGCATTACCTCCATACCAA
>222103252; Blasia pusilla isolate CB391 tRNA-His (trnH) gene, partial sequence; trnH-psbA intergenic spacer, complete sequence; and photosystem II 32 kDa protein (psbA) gene, partial cds; chloroplast
TCCGCCCTATTTTTTTTCTTTTTTTTTAATGACCTTTAAGACTTAAAATCTTAAAGGTCATTATTTTTTGTTTTTTCCTTTCCTTAAAAATTTTTAGTTTTTAAGGTTATGACTAAAGTAAAAATTTTTTATTACTTTTTGAACCTTTAGAGGTATTAGCCATTTACAGCAGGAGCTTCAACAGCAGCCAAGTCTAGAGGGAAGTTGTGAGCATTACGTTCATGCATAA
>247893220; Brassica oleracea var. capitata voucher Chunfeng tRNA-His (trnH) gene, partial sequence; trnH-psbA intergenic spacer, complete sequence; and PsbA (psbA) gene, partial sequence; chloroplast
GTTATGCATGAACGTAATGCTCACAACTTCCCTCTAGACCTAGCTGCTGTTGAGGCTCCATCTATAAATGGATAATTCTTTAGTGTTAGTCTAGACCTAGTTTAGTAATATTAAAAACGAGCGATATAAGCCTTCAACAGAAGGCTTATATCGCTCGTTTTTTTCTATAAAACGGAACAAATCGTTTTTTTTATATATTTTTTTCTATTATATATAAAATAGAAAAAAATACTATTATAATTTATAATTTTTTTTTGATAAAAAAAATATTGCTGCATTTTTATTTTAGACAATACAAACAAGATATGATGTATAGTAGAGTAGGGGCGGATGTAGCCAAGTGGATTAAGGCAGTGGATTGTGAATCCACCATGCGCG
>295492689; Orychophragmus violaceus isolate 21-2 psbA gene, partial sequence; psbA-trnH intergenic spacer, complete sequence; and tRNA-His (trnH) gene, partial sequence; chloroplast
TGGATAATTCTTTAGCGTTAGTCTAGACCTAGTTTAGTAATATTAAAAAACGAGCAATATAAGCCTTTTTTTGAAGGCTTATATTGCTCGTTTTTTTCTATAAAAAAAGTAAGTTGAAATTTGCTACCAGTTTTATTGTTTATTGAAATTTATGCCTTTTTATTTTAGACAATACAAAAAAGAATAGTAGAGTAGGGGCGGATGTAGCCAAGTGGA
>290784123; Lepidium campestre tRNA-His (trnH) gene, partial sequence; trnH-psbA intergenic spacer, complete sequence; and PsbA (psbA) gene, partial cds; plastid
TCCGCCCCTAGTATACAATCTTTTTTATATTGTCTAAAATAAAAACACACGGATTTCAATAAAAAATAAAACAGGTAGCAAATTCCACCTTACTTTTTTTCTAAAGTAAAAAATAATAGGTAGTACTTTTATAAAAAAAAAAAAAAAGAAAAATACGATACTCAAAAAAAATTTGCTTATTTTTACAGAAAAAAAATGAGCAATATAAGCCTTCTTTAAATTTAAAGAAGGCTTATATTGCTCGTTTTTTACTATTACTAAACTAGGTCTAGACTAACACTAAATAATTATCCATTTGTAGATGGAGCCTCAACAGCAGCTAG
>218203097; Capsella bursa-pastoris photosystem II protein D1 (psbA) gene, partial cds; psbA-trnH intergenic spacer, complete sequence; and tRNA-His (trnH) gene, partial sequence; chloroplast
GTTATGCATGAACGTAATGCTCACAACTTCCCTCTAGACCTAGCTGCTGTTGAAGCTCCATCTACAAATGGATAATTCGTTAGTGTTAGTCTAGATCTAGTTTAGTAAAAAACGAGCAATATAAGCCTTCTTTATAATTTAAAGAAGGCTTATATTGCTCGTTTTTTTCTATAGAAATGAGCAAATTTTTCTAGAGTATAATAATTTACTTTATTTATATTTTAAAAAATATAAAAGTACTATATTTTTACTTTAGAAAAAAAGGAAGGTGGAATTTGCTACCTTTTTTATTGAAATCTTTATTTTTTTTCTGTATTTATTGTATTTTAGATAATACAAAAAAGAATAGATATAATAGAGTAGGGGCGGATGTAGCCAAGTGGATTAAGGCAGTGGATTGTGAATCCACCATGCGCG
>67079224; Erysimum cheiranthoides voucher Beyersdorfer s.n. 10/19/84 US PsbA (psbA) gene, partial cds; psbA-trnH intergenic spacer, complete sequence; and tRNA-His (trnH) gene, partial sequence; chloroplast
ACAACTTCCCTCTAGACCTAGCTGCTGTTGAGGCTCCATCTACAAACGGATAATTCCTTAGTGTTAGAGTGTTAGTCTAGATCTAGTTTAGTAAAAAACGAGCAATATAAGCCTTTTTTAAATTAAAAAGAAGGCTTATATTGCTCGTTTTTTTTCTATAAAAACGAGCAAATTTTTATTTTATAGAGTATCATATTTTTCTTTTATATTAATATAAAAGTACTACTATAATTTTTTACTTTAGAAAAAAAGTAAGGTGGAATTTTCTACCTTTTTTATTGAAATCTATGTGTTTTTATTTTAGACAATACAAAAAAGAATAGATTATAGTAGAGTAGAGTAGGGGCGGATGTAGCCAAGTGGATTAAGGC
>247893226; Raphanus sativus voucher Yidianhong tRNA-His (trnH) gene, partial sequence; trnH-psbA intergenic spacer, complete sequence; and PsbA (psbA) gene, partial sequence; chloroplast
GTTATGCATGAACGTAATGCTCACAACTTCCCTCTAGACCTAGCTGCTGTTGAGTCTCCATCTATAAATGGATAATTCTTTAGTGTTAGTTTAGACCTAGTTTAGTAATATTTAAAAACGAGCAATATAAGCCTTCAAAAGAAGGCTTATATTGCTCGTTTTTTCTATAAAACGGAACAAATCTTTTTTGAATATAATTTTTTTTATAAAAAAAGTAAGGTGTAATTTGCTATCAGTTTTATTATTTATTTAAATTGCTGCGTTTTTATTTTAGACAATACAAACAAGATGTGGTGTATAGTAGAATAGGGGCGGATGTAGCCAAGTGGATTAAGGCAGTGGATTGTGAATCCACCATGCGCG
>218203099; Cardamine hirsuta photosystem II protein D1 (psbA) gene, partial cds; psbA-trnH intergenic spacer, complete sequence; and tRNA-His (trnH) gene, partial sequence; chloroplast
GTTATGCATGAACGTAATGCTCACAACTTCCCTCTAGACCTAGCTGCTGTTGAGGCTCCATCTACAAATGGATAATTCTTTAGTGTTAGTCTAGACCTAGTTTAGTATAGTAATAGTAAAAAACGAGCAATATAAGCCTTTTTAAAATTAAAAAGAAGGCTTATATTGCTCGTTTTTTTTGCCTATAATATTTTTCTATTAATATATAAAGTACTACCTTAATTCTTAAATTTTTTTTATTTATAAAAAATAAGGTGGCATTTTCCACAAATTTTTATTTTTTTTTTTTTTGAAATATGTGTGTTTTTGTTTTAGACTATATAAAAAATAATAGTAAAGTAGGGGCGGATGTAGCCAAGGATTAGGCAGGGGATTGTGAATCCACCATGCGCG
>218203101; Erophila verna photosystem II protein D1 (psbA) gene, partial cds; psbA-trnH intergenic spacer, complete sequence; and tRNA-His (trnH) gene, partial sequence; chloroplast
GTTATGCATGAACGTAATGCTCACAACTTCCCTCTAGATTTAGCTTCTGTTGAAGCTCCTTCTGTAAACAGTTAATATTTTTGTTATAATTTTATTTTTACAAAATTATACAAAATAGGATAACAACTTAAAAAATAATGACCTTAGGAACTAAAATCCTAAGGTCATTATTTTTCATTTAATAAAAATTAATAAGTTAAAAAAGGCGGACGTGGCCAAGTGGATTAAGGCAGTGGATTGTGAATCCACCATGCGCGAATATAATATAAAAGTAATACTATATTAAATATTAATAAATATAAATTCGATTTTAAATATAATATAAATTTATTAAAAATAGAATTTTTTTTTAGACAATACAAAAAAATCGTAGGGGCGGATGTAGCCAAGTGGATTAAGGCAGTGGATTGTGAATCCACCATGCGCG
>261864066; Capparis frondosa voucher STRI:R. Perez 1562 (US) photosystem II protein D1 (psbA) gene, partial sequence; psbA-trnH intergenic spacer, complete sequence; and tRNA-His gene, partial sequence; chloroplast
ATAATAGTTTAGTCTTAGTTTCCACCTAGTTTATATAAAAAAGGAGCAATATTGCTCCTTTTTTATATATTATAAGAAAAAATAGATTATAAGAAAAAAAATTTTCTTTTAATATCATACTTTCCTTATCTAGTAATGTTATGTACTATTATTATTTTTTTTTTATTTTATAATTATAAATATAAATAAGATATAAATAAGTTTTTACCTAGTTTTTTTGAAGTTCTTTTTTTTTGAAAAAACAAAAAATAAGGTAAAATTTTCTACCTCTTCGGTCTTGTATTCAAATTTTTTGTTTTTTTTTTCGAAATCAATTGTAAAATAAATTAGACAAGACAAAAATATAATAGGGGCGGAGTA
>67079220; Boechera laevigata voucher Beyersdorfer 29 US PsbA (psbA) gene, partial cds; psbA-trnH intergenic spacer, complete sequence; and tRNA-His (trnH) gene, partial sequence; chloroplast
ACAACTTCCCTCTAGACCTAGCTGCTGTTGAGGCTCCATCTACAAATGGATAATTCTTTAGTGTTAGTCTAGACCTAGTTTAGTAAAAAAACGAGCAATATAAGCCTTTTTTAAATTAAAAAGAAGGCTTATATTGCTCGTTTTTTTTTCTATAAAAATGAGCAAATTTTTTTTGAGTATCATATTTTTTTTATATAGTAATATATAAAGTACTACTCTAATTTTTTACTTTAGAAAAAAAGTAAGCTGGAATTTGCTACTTGTTTTATTTTTTATTGAAATCTGTATGGTTTTATTTTAGAAAATACAAAAAAGAATAGAATAGAATAGTAGAGTAGAGTAGGGGCGGATGTAGCCAAGTGGATTAAGGC
>222103349; Plagiomnium cuspidatum isolate CB159 tRNA-His (trnH) gene, partial sequence; trnH-psbA intergenic spacer, complete sequence; and photosystem II 32 kDa protein (psbA) gene, partial cds; chloroplast
CGTCCGCCCTTTTTCATTTATTGATTTCCACTAAATAAAAAATAATGACCTTAGGAATTAAAGCCCTAAGGTCATTATTTTTCAAGTTGTTATCCTATTTTATATAATTTTAAAATAATAAAATTATAATTAAAATATTAACCATTTACGGAAGGAGCTTCAACAGAAGCTAGATCTAGAGGGAAGTTGTGAGCATTACGTTCATGCATAA
>222103405; Trachycystis microphylla isolate CB139 tRNA-His (trnH) gene, partial sequence; trnH-psbA intergenic spacer, complete sequence; and photosystem II 32 kDa protein (psbA) gene, partial cds; chloroplast
CGCCCTTTTTCAATTTGTTAATTTCTACTAGATAAAAAATAATGACCTTAGGAACTAAAGCCCTAAGGTCATTATTTTTTCAAGTTGTTATCCTATTTTCTATAATTTTAAAATAATAAAATTATAACTAAAATATTAACCATTTACAGAAGGAGCTTCAACAGAAGCTAAATCTAGAGGGAAGTTGTGAGCATTACGTTCATGCATAA
>222103290; Bryoxiphium norvegicum subsp. japonicum isolate CB58 tRNA-His (trnH) gene, partial sequence; trnH-psbA intergenic spacer, complete sequence; and photosystem II 32 kDa protein (psbA) gene, partial cds; chloroplast
CCGCCCTTTTCAGAATCGAATTATTTGTAAAAAAAAACAATGACCTTAGGACTTTAAGTCCTAAGGTCATTGTTTTTCAAGTTGTTATCCTATTTTAGATAAATTCATTCTACAAAAATATAACTAAAATATTAACCGTTTAAAGAAGGAGCTTCAACAGAAGCTAAATCTAGAGGGAAGTTGTGAGCATTACGTTCATGCATAA
>218203103; Buxus sempervirens photosystem II protein D1 (psbA) gene, partial cds; psbA-trnH intergenic spacer, complete sequence; and tRNA-His (trnH) gene, partial sequence; chloroplast
GTTATGCATGAACGTAATGCTCACAACTTCCCTCTAGACCTAGCTGCTGTCGAAGCTCCATCCACAAATGGATAATACTTTTGTCTTAATGTATACGAGTCTTTGAAGTTAAAGGAGCAATACCAATACTCTTGATAGAACAAGAAATTGGTTGTTGCTCCTTACATTTACATAAGTATTTTTACCATTTTTTTTACAGGTTAAAATTTTATGTTTAATATCTATATATTTGTACAGCCATAAGGAAAGTAAAAAATACTAAATTAACAAATAATAAATAATAATGATATTAATCCTTTGTATTTGTAGATAGTAGAGGGGCGGATGTAGCCAAGTGGATTAAGGCAGTGGATTGTGAATCCACCATGCGCG
>166244754; Zygogynum pauciflorum chloroplast rpl2, trnH, psbA genes, partial cds and complete sequence
GTAGCTATGAACCCTGTAGACCATCCCCATGGGGGTGGTGAAGGGAGGGCCCCGATTGGTAGAAAAAAACCCACAACCCCTTGGGGCTATCCTGCGCTTGGAAGAAGAAGTAGAAAAAGGAATAAATATAGTGATATTTATATTCTTCGTCGCCGTAAATAGTAAAGTAAATAGGAATACTGAAAATCGAATAGGATAAGTAATCGGTGGGCGAACGACGGGAATTGAACCCGCGCATGGTGGATTCACAATCCACTGCCTTGATCCACTTGGCTACATCCGCCCCTCCTCTCTCTCTAAAGCTAAAGGAGTCAATCTCCTTTAAAGGATAAAATTTCTACCATACAATTAATTATTATTGTATTGAGTGTTTCTTATTGAGTCTTTCTTACTTTCATACTGAGATACATGGACATACAATACCAATAAAGTCATTTTTATTTTTAGGAACGTACATGAATTTCAGATTGATACAGAACAAAAGTATGATATTCGATCATGAACTAACCAACAATAATATTTTCTTAAGTTGAAGTAAATCAACTTTATTTCATAGTAAATAATAGTAAATAAAAAAAAAAAAAGGAGTAATCAGCTGTGAATAAAACACTAAAAAATGGACCATGGAACAGAGCAATACCCAATTTCTTGATATATCAAGAAATTGGGTATTGCTCCTTCAACGACTCGTATACACTAACACCGAAGTATTATCCATTTGTAGATGGAGCTTCGACAGCAGCTAGGTCTAGAGGGAAGTTGTGAGC
>166244757; Canella winterana chloroplast rpl2, trnH, psbA genes, partial cds and complete sequence
GTAGTTATGAATCCTGTAGACCATCCCCATGGGGGTGGTGAAGGAAGGGCCCCAATTGGTAGAAAAAAACCCACAACCCCTTGGGGTTATCCTGCGCTTGGAAGAAGAAGTAGGAAAAGGAATAAATATAGTGATATTTTTATTCTTCGTCGCCGTAAATAAGAAAATAAAAAAAGAAGTGGGCGAACGACGGGAATTGAACCCGCGCGTGGTGGATTCACAATCCACTGCCTTGATCCACTTGGCTACATCCGCCCCTTCTATCTTTAAAGGATTCAATTTCATTTATTATTACATTATTGAATATTGTGTTTAGTTTTTCTTACTATCTTTCATACTGAGATACAACTATTGGACATAAAATATCAATCCTGTAAACGTAAAAATAAAAAATGGCTTTAGGAAAAAAACCAGTGATTTGTAACAACATACATCAATTTCAGATTAATATAGAACGAAAGTATAATCTTCGATCATTAATCAAACAAGAATAATGTTCTATTAAGATAGTTAATATAAATATAGAAATAAAAATGAAAAAAAAAAATACTTACGTGAGTAAAACATTACTGAATCGAACGAAGCAATACCAAATCTACCTCCCTATAAATAGGGAGGTAGGTTTGGTATTGCTGCATCAACATTTCGTATACACTAAGACTGAATCAAAGTATTATCCATTTGTAGATGGAGCTTCGACAGCAGCTAGGTCTAGAGGGAAGTTGTGAGC
>313502506; Pleodendron macranthum photosystem II protein D1 (psbA) gene, partial cds; psbA-trnH intergenic spacer, complete sequence; and tRNA-His gene, partial sequence; chloroplast
CGAAGCTCCATCTACAAATGGATAATACTTTGATTCAGTCTTAGTGTATACGAAGCGTTGATGGAGCAATACCAAACCTATCTATAGATAGGTTTGGTATTGCTCCGTTCGATTCAGTAGTGTTTTACTCACGTAAGTATTTTTTTTTTTCCATTTTTCTTTCTTTATTTCAACTTTCTTTTTCTTAATGGAACATTATTCTTGTTTGATTAATGATCGAAGATCTTTTGTTCTATATTAATCTGAAATTGATGTATGTTCTTACAAATCACTGGTTTTTTTCCTAAAACCATTTTTTTTCTTTTTACGTTTACAGGATTGATATTTTCTGTCCAATAATTGTATCTCAGTATGAAAGATAGTAAGAAAAACTAAATTCAATATTAATTTGAAAGTAATAATGAAGGAAATTGAATCCTTTAAAGATAGGAGGGGC
>151195481; Aconogonon molle voucher Kim & Deng Ch-Ko-54 (YU) photosystem II protein D1 (psbA) gene, partial cds; psbA-trnH intergenic spacer, complete sequence; and tRNA-His gene, partial sequence; chloroplast
TATTAATGGATAAGATTTTGGTTTTAGTGTAGTCGAGTTTTTTAAAAAAGAATTAAAGGAGCAATAACCGATTTCTTGTTCTATTGAGCGGGTTGGTATTGCTCCTTTAATTCTTTTTTTTTTACTTTTTAGAGGTTAGAGGTCATAAGTTTTCCTTAACTTCCCTTTTTTAATGGTTATGGTTTTTCCATTTAAGTGATTTTTTACATTCAAGAWAGAAAGATTGTTCATTTTTTAACAATTTTTTTTTTTAAATAAAAAAAAAATGATGAATAGTGAGAAGCATTTTCAAGTTAGTAGTATAGGGGCGGATG
>182410987; Armeria atlantica isolate assem88.0.2 PsbA (psbA) gene, partial cds; psbA-trnH intergenic spacer, complete sequence; and tRNA-His (trnH) gene, partial sequence; chloroplast
ATGCAATGAACGTAATGCTCATAACTTCCCTCTAGACCTAGCTGCTATCCAAGCTCCATCTATAAATGGATAAGATTTTGGTCTTAGTGTAGTCGAGTTTTTAAAAGTAAAGGGGCACTAATTAACTCTTTGGTAAACCAAAGAGTTGGTATTGCTCCTTTACTTTTTTTTTACTTACATAACTTTAGTATGCTTCATTACTTTCCATGTTCTTTTTTTTATGATCATTGAGTATTGTCCTTTCTTTATCTTTATGGATGAAATTTTTCTATTTTCTATGCTACTTGACTTTGAACTTTTTTTTCTATAGAGATAGACGAGGGGCGGATGTAGCCAAGNGGATCAAGGCAGNGGATTG
>261864153; Guapira standleyana voucher STRI:BCI 230826 photosystem II protein D1 (psbA) gene, partial sequence; psbA-trnH intergenic spacer, complete sequence; and tRNA-His gene, partial sequence; chloroplast
ATAAAATTAAGTCTTTAGTTTAGTGTATACGAGTTATTGAAAGTAAAGGGGCAGTATCGGTTTCTTGACAGAACAAGAAATTGGTTATTGCTCCTTTACTAGTTTACTACTCAGTATTTTTTTTTTTCACTTCAATTCTTAACTTTACTAAGACTAAGAATAAGTCTTTTTAAAAAAAGTCTTATTATTTATTTTTAATTAAAGAAAAAAAATTAAACTAATTAAAAAAAATAAAATATAAATATTATATAATAAATTATATATATAATAATAATATATGATATATAATAATATATGAAATTAAAAAAAATATATCAAAAAAATGGTTTGTTTTTGATTTATATATAATATCCTTTTTATATTTTATTACAACCTTTTTTAGTTTTTTATGGAGTTAATTCGAATGGAATATTTTGTTGAATTAAACAAAGGCAAGAAAGAATTACATATGAATAGTTCATTTTATTTGTAAGTTAATAGTAAAGGGGCGGA
>67079331; Polygonum sagittatum voucher Wells 4548 US PsbA (psbA) gene, partial cds; psbA-trnH intergenic spacer, complete sequence; and tRNA-His (trnH) gene, partial sequence; chloroplast
ACAACTTCCCTCTAGACCTAGCTGCTATCCAAGCTCCATCTATTAATGGATAAGATTTTGGTCTTAGTGTAATTGAGTTTTTAAAAGGAAAGGAGCAATACCCAAATTCTTGTTCTATCGAACGGGTTGGTATTGCTCCTTTCTTTATTATTCTTATTCTTTGACTTATTATAATTACTTACCTTACTTTTTTAATTTAAATAAACAAGTTGGTTTTTCCATTTTAGTTATCATTGATTCTTGTATTTTTCTATTTATGTACGCACTCTCATTTTTGTAATTTTGATCCTCTAAGATCTATTTGTTGTTTTTGTTTTTGGCTAAATTTTTTGTACATTCAAGCGAAAAAGATTTCAAATTCAAGTAAGTAGGAGAGGGGCGGATGTAGCCAAGTGGATCAAGGC
>270156335; Alternanthera philoxeroides voucher J.R. Abbott 24898 (FLAS) trnH gene, partial sequence trnH-psbA intergenic spacer, complete sequence and psbA gene, partial sequence; chloroplast
CTACATCCGCCCCCTAAGTTACTTATGAATTAAGTATTCATAATTAGTTCTTTACTTGGACTTGTCTTTGATTAATTCAAAAAACCAAAAAGAAAGTTGTAATTAATTCCAATTTCGAATTACTTATAATTTCTAATTAAAGTATCTAATATAGAAAGTTAGAAAAAAAAGTAAATTAATATTATATTAATATTAATTTTAATTGAGTTTTGAAATAGAAAAACTTTTTCTTAGTTCTGAGAAAAGTCTTGTAGTAAAGAAATAAAGAACTTAACTTCATATAATATTTAAATTTAATAAGTTCAAATATAATAATTAACTTATACTTATATAATAATAATATATAATAATAATAGAATTTTTAGAATATTATAAATAGAATTTTTAAAATATTATAAAAAAAAAAAGACTGACTAGTAAAGGAGCAATAACCAATTTCTTGCCAGAACAAGAAACCAGCATTGCCCCTTTCCTTTCAATAACTCGTATACACTAAACTAAAAACGAAATTTTATCCATTTGCAGATGGAGCTTCGATAGCAGCTAGGTCTAGAGGGAAGTTATGAGCATTACGTTCATGCATAACTTCCATA
>380841084; Gymnocarpos przewalskii voucher XJBI:2009JY095 PsbA (psbA) gene, partial cds; psbA-trnH intergenic spacer, complete sequence; and tRNA-His (trnH) gene, partial sequence; chloroplast
AGCTGCGATCGAAGCTCCATCTACAAATGGATAAATTTTAAAATTTCGTTTTTAGTGTTTTTAGTTTAGTGTATACGAGTTTTTGAGCGTAAAGGGGCAATACCGGTTTCTTGACCGAACAAGAAATTGGGTATTGCCCCTTTACTAGTCAGTCTTTTTTTGATAGAAGTTTTTTATTTCGTTTCTCCAATCCTTAAAAAAACAAGTCTTCTTATCTTTTCATTTTTTTGCTTGAATTAAGGATTAATAGTTTACTCTACAAAGGGGCGGATGTAGCCAAGTGG
>218203072; Gomphrena globosa photosystem II protein D1 (psbA) gene, partial cds; psbA-trnH intergenic spacer, complete sequence; and tRNA-His (trnH) gene, partial sequence; chloroplast
ATAACTTCCCTCTAGACCTAGCTGCTATCGAAGCTCCATCTACAAATGGATAAAATTTCGTTTTTAGTTTAGTGTATACGAGTTATTGAAAGTAAAGGGGCAATGCCGGTTTCTTGTTCTGGCAAGAAATGGGTTATTGCTCCTTTACTAGTTAGTCTTTGTTTTTTTAGAATATTAGAATAATTCTATTATTATAACTTCGTAATTATAATTATATTTATATTTAAGTTAATTATTATATTTTAAATTATTAAATATAATAACTTATATATAAGTTATAATATTTATATTTATTTCTTTACTATAATACTTTCCTAAGGACTAATAAAAATTTTTTCTATATAAAGAATTAATGTTATGCATGAACGTAATGCTCATTTAAATAGAATTAATATTTAAATGGTAAATTAATATATTATTAATTAATTTCAATTTTTATTGCTTTTTTGAATTAAGATGAATTAGGAATTTATTTAATTCAAGAATTAATCTAAAGGCGAGTCCAAGTAAAGAACTAATTAGAAATGCTTAATTCATAAATAAATTTAGGGGGCGGATGTAGCCAAGTGGATCAAGGCAGTGGATTGTGAATCCACCATGCGCG
>184033446; Rheum rhaponticum PsbA (psbA) gene, partial cds; psbA-trnH intergenic spacer, complete sequence; and tRNA-His (trnH) gene, partial sequence; chloroplast
ATAACTTCCCTCTAGACTTAGCTGCTATCCAAGCTCCATCTATCAATGGATAAGATTTTGGTCTTAGTGTAGTCGAGTTTTTTTAATTAAAGGAGCAATACCCAATTTCTTGTTCTATCGAGCGGGTTGGTATTGCTCCTTTAATTAAAATTTTTATTATATATATATTTTATGTTATGAGTCATAAGTTTTCTTCTCCATTAAAAAAAAGAAAAAATGTTTTAAGTGATGAGTGATGATTGAATGTTGTATTTTTTTATATTTATGGACGCATTCGCATTTTTGTAATTTCTACCCTATACGCCCTCTTTGTTGTTTTGGTTTTTGGGGAAATTTTTTGTTTCATAGTCATTTATATTCATAGAGAGAAAGATTTCAAATTTTTGTAAAAGAAAAAAATGAATATTAAAAATTAAGTAAAAAAATGATGAATAGTGAGTTAGTGAGTGTAATTTGAATCATTTTCAAGTAAGGAACATAGGGGCGGATGTAGCCAAGTGGATCAAGGCAGT
>151195501; Polygonum filiforme voucher Kim & Kim Ch-Ko-102 (YU) photosystem II protein D1 (psbA) gene, partial cds; psbA-trnH intergenic spacer, complete sequence; and tRNA-His gene, partial sequence; chloroplast
TATTAATGGATAAGATTTTGGTCTTAGTGTAGTCGAGTTTTAAAAATGAAAGGAGCAATACCCAAATTCTTGTTCTATTGAGCGGGTTGGTATTGCTCCTTTCTTTATTATTATTTGACTTATTAGAATTCCTTACCTTCCTTTTATAAAAGTTGGTTTTTCCATTTAAGTTATCATTGGTTCTTGTATTTTTTTTTTTTTANGTACGCMTTCTAATTTTTTTAATTTTGATCCTYTAAGAYCTATTTGTKGTTTTTGGATAAATTTTTTGTACATTCAAGCGAGAAAGATTTCAAATTTTTCTTAAAAAAAAGAATAACAAAATGATGAATAATGAGTTAATGAATGGAATTTGAATCATTTTCCAGTAAGTAGCAGAGGGGCGGAT
>182410985; Limoniastrum feei isolate assem87.0.2 PsbA (psbA) gene, partial cds; psbA-trnH intergenic spacer, complete sequence; and tRNA-His (trnH) gene, partial sequence; chloroplast
GACGTAATGCTCATAACTTCCCTCTAGACCTAGCTGCTGTTCAAGCTCCATCTATAAATGGATAAGATTTTGGTCTTAGTGTAGTCGAGTTTTTGAGAGTAAAGGGGCACTAACCAATTATTTGTTAAAACAAAGAGTTGGTATTGCTCCTTTACTTTTCTTTTTGACTTACATAACTTTCATAACTTTAGTGTGCTTCATTACTTTCCATTTTCTATTTTTTTGATTGATCATTGAATATTGTCCTTTCTTTATCTTTATGGATAAATTATTTTTTTCTATTTTATATGCTACTTTACTTTATATCCTCTAATATAGAAATATAGAAATAGCAGAGGGGCGGATGTAGCCAAGTGGATCAAGGCAGTGGATTGTGAACCC
>261864328; Triplaris cumingiana voucher STRI:BCI 448190 photosystem II protein D1 (psbA) gene, partial sequence; psbA-trnH intergenic spacer, complete sequence; and tRNA-His gene, partial sequence; chloroplast
ATAAGATTTTGGTCTTAGTGTAGTCGAGTTTCTGAAATGAAAGGAGCAATAACCAATTTCTTGTTCTATCGAGGGGGTTGCTATTGCTCCTTTCATTTTCTTTCTATTTTTTACTTACATATACTTACATAAGTTTTCCTTATCTTCCATTTGAAAGAAAATATTTCAATATCAATATTCAATTTTCAATATCAATATTCAGTAAAATAAAATAAAATGAAAAATATATAATATATATTATATTATATATATATATATATAAATATATAAATAAAAAATAGTAAAATAATGAATAATATAAAATAATGAATAATATAAAATAATAAATAATATAAAATAATAAATAATATAAATTAAAATTAAATTTAGGTTCTAATTAAAATTAGAATCTAATATATAATCTAATATAATAAAATAATAAAACTAATATATAAACTAATATATAATCTAATATATACTAATATATAATCTAATATAATAATAAAACTAATATATAATATAATATATAATCTAATATATAATATAATAATAAAAATTAATATAATAATAAAAATAGAATATAATAATAAAAATAGAAAAAAAAATATATAATGAAATAAAAAAAAGAGAAATATAATAAAAAATAAAATAAGAAGTTACNNAAAAAAAAAAAAGAATGATGAATAGTGAGTACAATTTGAATCATTTTCAAATAAGTGGCCTAGCATAGGGGCG
>290784105; Portulaca oleracea tRNA-His (trnH) gene, partial sequence; trnH-psbA intergenic spacer, complete sequence; and PsbA (psbA) gene, partial cds; plastid
ACTGCCTTGATCCACTTGGCTACATCCGCCCTCTTTGTTTATTGCTTTTTTTTTTAAGAAACTATTCAGGATTAGTTCTTTATTGACTTTGGTTAATTCTTAATTTTAATTCAAGATTAAAATGAAATCCCTTAAAAAAGAAGATATCATTACGCTTTATACTAAAAAAAAAGACTAAAAAGACTAAGTAGTACTAGTAAGGGAGCAATAACCAATTTCTTGATCAGACAAGAAACAGGTATTGCCCCCTTACTTTCAATAAATCGTATACACTAAACTACGAACGAAATTTTATCCATTTGTAGATGGAGCTTCGATAGCAGCTAGGTCTAGAGGGAAGTTAT
>290784096; Stellaria longifolia tRNA-His (trnH) gene, partial sequence; trnH-psbA intergenic spacer, complete sequence; and PsbA (psbA) gene, partial cds; plastid
ACTGCCTTAATCCACTTGGCTACATCCGCCCCTTTTGCTAATTACCTTAATTAATACTTAAGTTTAACTTTGTTTAATTCTTAATTCAACAATTAACAGAAAAGAATTGACATTTTAAACGTAAAAAAAAAAATAAAAAGTATTTTTCTTAGTAAAAATTAAGGATTGGAGTAAAAAAATTTAAAGAAATAAAAAAACTAACTAGTAAAGGAGCAATACTAGTTTCTTGATAGAACAAGAAATTTTTAATTGCTCCTTTACTAAAAAACCGTCTATACTAAAAAATATATTTTATCCATTTATAGATGGAACTTCAATACCAGCTAGGTCTAGAGGGAAATTAT
>67079164; Amaranthus spinosus voucher Leonard & Hotchkiss 3528 US PsbA (psbA) gene, partial cds; psbA-trnH intergenic spacer, complete sequence; and tRNA-His (trnH) gene, partial sequence; chloroplast
ATAACTTCCCTCTAGACTTAGCTGCTATCGAAGCTCCATCTACAAATGGATAAAATTTCGTTTTTAGTTTAGTATAGATGAGTTATTGAAAGTTAAAGGAGCAATGCCGTTTTCTTGTTTTGTCAAGAAATTGGTTATTGCTCCTTTATTAGTACTAGTCAGTTTTTTTTTTAATTCAAAATGGATTCAAGATTTAATCAAAGGCAAGTTCTGAATACTGAACTTAGAAATAAATTCCGAATTTTAGGTAGGGGGCGGATGTAGCCAAGTGGATCAAGGC
>332983525; Myricaria germanica strain INN1-07 PsbA (psbA) gene, partial cds; psbA-trnH intergenic spacer, complete sequence; and tRNA-His (trnH) gene, partial sequence; chloroplast
GTTATGCATGAACGTAATGCTCACAACTTCCCTCTAGACCTAGCTGCTATTGAAGCTCCATCTATAAATGGATAATACTTTTTTCTTAGTGTATACGAGTTTTTAAAAATAAAGGAGCAATATCAATTCTCTTGATATAAAAAGAGATTTTTTATTGCTCCTTTAATAGTAATTTTGCTTACATAAGCATAAGGTTTTTATTTTTTTACTTAAATTTCATAAAAAAAAATATTCTTAATTTATGTATTGTTTTTTTACGTTTTTTAACTTTACTAATAATATATATATATTATATGCTCTGAAATTTTTTTTTTATTAATTTTTAATATCTAAAAAAGTAAATATTATAGGGGCGGA
>67079315; Phytolacca americana voucher Wells 4366 US PsbA (psbA) gene, partial cds; psbA-trnH intergenic spacer, complete sequence; and tRNA-His (trnH) gene, partial sequence; chloroplast
ATAACTTCCCTCTAGACCTAGCTGCGATCGAAGCTCCATCTACAAATGGATAAAATTTCGTTCTTAGGTTAGTGTATACGAGTTATTGAAAATAAAGGGGCAATACCAGTTTCTTGACAGAACAAGAAATTGGTTATTGCTCCTTTACTAGTCAGTCTTTTTTTACATTTTACATAAGTTTTTTATTTTCTTTCTTTCACTCCAATACTTAACTTTAACTAAGAATAAGGCTTTGAATAAGGCTTTAAAAGAGTCGTATTATGATTATGTATTTTATTTAAATAAAATACATAATAAAAAAAATTATTAAATAATAGCAATATACGAAATATAATGGTTTGTTTTTGATTTCTATATGATATCTTTATTTATATTCCATTACGGCTTTTGTTTTGGGGGGGTTAATTCGAATGTAATCTTTTGTTGAATTAACCATTAACCAAAGGTAAGAAATAATTGCAAATTACACATGAATAGTTCATATAATTTATATTATTTAAGTAAATAGGAAAGGGGCGGATGTAGCCAAGTGGATCAAGGC
>225581696; Neea floribunda voucher NL110119 tRNA-His (trnH) gene, partial sequence; trnH-psbA intergenic spacer, complete sequence; and PsbA (psbA) gene, partial sequence; chloroplast
CTTGGCTACATCCGCCCCTTTACTATTAACTTACAAATAAAATTAACTTACAAATAAAATTAACTATTGGAATTAACTCCCTAAAAAACTAAAAAAGGTTGTAATAAAATATAAAAAGGATATTATATATAAATCAAAAACAAACCATTTTTTTGATATATTTTTTTTCATTTCATATATTATTATATATCATATATTATTATATATAATCATATATTATTATATATATAATTTATTATATAATATTTATATTTTATTTTTTTTTATTACTTTCATTTTTTTTCTTTAATTAAAAATAAATAATAAGACTTTTTTTAAAAAGACTTATTCTTAGTCTTAGTAAAGTTAAGAATTGAAGTGAAAAAAAAAATACTGACTAGTAAACTAGTAAAGGAGCAATAACCAATTTCTTGTTCTGTCAAGAAACCGGTACTGCCCCTTTACTTTCAATAAATCGTATACACTAAACTAAAGACTTAATTTTATCCATTTGTAGATGGAGCTTCGATAGCAGCTAAATCTA
>151195477; Fagopyrum esculentum voucher Kim & Kim Ch-Ko-96 (YU) photosystem II protein D1 (psbA) gene, partial cds; psbA-trnH intergenic spacer, complete sequence; and tRNA-His gene, partial sequence; chloroplast
TATTAATGGATAAGATCTTGGTCTTAGTGTAGTTGAGTTTTTGAAATTAAAGGAGCAATAACCAATTTCTTGTTCTATCGAGCGGGTTGGTATTGCTCCTTTAATTTTTATTATATGACTTATTATAAGTCATAAGTTTTCTTTACTTTTTAAATTCCAGTTTCAAACTAGAAAATAAAAAAAGGTTTACGATTTGATGTTGTACTTTCTTTCTATTTATTATTATGGACGCATTCTCTTATGCACTTTTTGTTGTCTTGGTTTTGGGAATTTTTTTATTCAAGAGAGAAAGATTGAAATGAAAAACAAAATGATAAATAGTGAGTTAGTGTGTCGAATTAAATTTAAATAATTCTCAATTAAGTAACATAGGGCGGATGTA
>313502364; Coccoloba diversifolia photosystem II protein D1 (psbA) gene, partial cds; psbA-trnH intergenic spacer, complete sequence; and tRNA-His gene, partial sequence; chloroplast
CCNAGCTCCATCTATCAATGGATAAGATTTTGGTCTTAGTGTAGTCGAGTTTTTGAAAGTAAAGGAGCAATAACCAATTTCTTGTTCTATCGAGGGGGTTGGTATTGCTCCTTTACTTTTATTTTTTACTTACATAAGTTTTCCTTATCTTATTTTTTTTTAACTTAAAAATGTTTTTTTAAGTGATGATTAGATCTTGTACTTTCTGTATATTTATGGACGCATTTTCTTTTGTAATTTCTATCTTCTATGCCCTCTTTGTTGTTTTGGGGGAAATTTTTTTATTTTACATTCAAGAGAGAAAGATTGAAAATTTTTGTTTAAAAAAAATAAAATATTTATTTATTATTATATAATATATAATAAATAAATATAATTATAAATATAATAAAATATAATTATAAATAAAAAGTTACAAAAAAAAAGAATGATGAATAGTGAGTACAATTTTAATCATTTTCAAGTAAGTAGCGTAGCATAGGGGCGGATGTAGCCAAGTGGATCAAGGCAGT
>151195469; Rumex sp. Kim & Chae Crete-39 voucher Kim & Chae Crete-39 (YU) photosystem II protein D1 (psbA) gene, partial cds; psbA-trnH intergenic spacer, complete sequence; and tRNA-His gene, partial sequence; chloroplast
TATCAATGGATAAGATTTTGGTCTTAGTGTAGTCGAGTTTTTTTAATTAAAGGAGCAATAACCAATTTCTTGTTCTATTGAGCGGGTTGGTATTGCTCCTTTAATATATATTTATTATAAGTTTTCTTACCCATTTTAAAATTGAATTTTGAATAATGAATACATTTTTAAGTTATGATTGGATGTTGTATTTTTAATTAGTGAAGTGTAATTTGAATCATTTTCAAGTCAGGAACATAGATAGGGGCGGATGTA
>164600730; Tamarix androssowii voucher WY002 (HIB) PsbA gene, partial cds; psbA-trnH intergenic spacer, complete sequence; and trnH gene, partial sequence; chloroplast
GAACGTAATGCTCACAACTTCCCTCTAGACCTAGCTGCTATTGAAGCTCCATCTATAAATGGATAAGATTTTTTTCTTAGTGTATACGAGTTTTTAAAAAGAAAGGAGCAATATCAATCCTCTTGATAAAAAAAGAGATTGGTTATTGCTCCTTTAATACTAATTTAATAGTAATTTTGCTTACATAAGCATAAGTTTTTTTTACTTCAATTTCATAAAAAAATCTTATTAATTTATGATTATGTATTGTTTTTTACGTTTTTGAATTTTAATTAGAATATCTAGGCTCTGAACAATTATTTTTATTAATATTTAATATCTAAAAAAATTTAATATCTAAAAAAGTAAATCTTAGAGGGGCGGATGTAGCCAAGTGGATCAAGGCAGTGGATTTGTGAATCCACCATGCGCGA
>259491023; Drosera regia voucher CPD74 PsbA (psbA) gene, partial cds; psbA-trnH intergenic spacer, complete sequence; and tRNA-His (trnH) gene, partial sequence; chloroplast
GGGATAAGATTTCGGTCTTAGTGTATACGAGTTAAGTTATTGAAAGGGGGGGAGCAATAACCAATTTCTTGTTCTATCAAGAGGTCCGGTATTGCTCCCTTCGTTTTAATTAAAATGTTCAACCTCTTTTCATTCTTTATTGGGGCAGACTCGAAATCTGCTGAGGATATTTTTACTGTTATTTCTATAAATTTATATTGTTACTTGGGGCGCCGCCATTCCCCGTTGGGCCATTCGGAGCAGAATTGAAATCCGCTAATAATATATCTACGCTGGTTCAGATCCAGTTCGTGCCAAGAATTCGTTCATTCACCATCCGATGAAGATATTTGTCCTTCTATTCTTGTCCTGTTCAAATTGTCTTTCTCTTTTTTTTTTTCAAAAAAAAAGTGCAGGGGCGGATGTA
>259491022; Dionaea muscipula voucher CPV1d PsbA (psbA) gene, partial sequence; psbA-trnH intergenic spacer, complete sequence; and tRNA-His (trnH) gene, partial sequence; chloroplast
ATAAGATTTCGGTCTTAGTGTATACGAGTTAAGTTATTGAAAGGAAGGGAGCAATAACCAACCTCTTGTTCGATCAAGAGAGCTGGTATTGCTCCTTCACCCTTCGTTTTAATAAGAAAGAAATGTTTCACCCCTTTTCATTCTCTATTGGGTTCGGACTCGAAATCCGCCGCTTTTGCGGCGCAATTGAAATCTCCCGATAATATATCTACGCCGGTTCAGATTCAGATAAAGTTCTTGCCACGAATTCGTTTATATACCATCTGATGAAGATATTTGTTCGTTTTTTCCTATTACAATCGTCTTCATCTTCTTTCTTAAAAAAAAAATGAGTGGCGGGGCGGATGTA
>67079236; Paronychia canadensis voucher Wiser 1 US PsbA (psbA) gene, partial cds; psbA-trnH intergenic spacer, complete sequence; and tRNA-His (trnH) gene, partial sequence; chloroplast
ATAACTTCCCTCTAGACCTAGCTGCAATCGAAGCTCCATCTACAAACGGATAAATTTTTAAATTTCGTTTTTAGTTTGGTGTATACGAGTTTTTGAACGTAAAGGGGCAATACTGGTTTCTTGACAGAACAAGAAATTGGGTATTGCTCCTTTACTAGTCAGTCTTTTATAAGTTTTTTATTTCGTTTTTACAATCCCTAAAAAAACAAGTCTGATTATCTTTTCATTTTTTTGTTTTAATTAAGCACTAAGAGTTTAGTTTTAAGTAACTCTACAAAGGGGCGGATGTAGCCAAGTGGATCAAGGC
>218203111; Cerastium glomeratum photosystem II protein D1 (psbA) gene, partial cds; psbA-trnH intergenic spacer, complete sequence; and tRNA-His (trnH) gene, partial sequence; chloroplast
GTTATGCATGAACGTAATGCTCATAACTTCCCTCTAGACCTAGCTGCTATTGAAGTTCCATCTATAAATGGATAAAATATATTTTTTAGTTTAGTATATAAGGTTTTTTAGTAAAGTAAAGGAGCAAGTTTTTAATTGCTCCTTTACTAAAATTTTACTAAGAAAAATACTTTACATAAAGTCTTATTATCTTTTTTTACCTTTAAAATGTCAATTCTTTTCTGTTAATTGTTGAATTAAGAATTAAACAAAGTTAAACTTAAGTATTAAGTTTTTTGTTATTAATTAGCATTATCATTATAAGGGGCGGATGTAGCCAAGTGGATCAAGGCAGTGGATTGTGAATCCACCATGCGCG
>182410983; Plumbago europaea isolate assem84.0.2 PsbA (psbA) gene, partial cds; psbA-trnH intergenic spacer, complete sequence; and tRNA-His (trnH) gene, partial sequence; chloroplast
CGTAATGCTCATAATTTCCCTCTAGACCTAGCTGCTCTCCAAGCTCCATCTATAAATGGATAAGGTTTTGATCTTAGTGTAGTCGATTTTTTCAAAGTAAGGGGGCAATAACCAATTTCTTGTTTTATCAAGGAGTTGTTATTGCTCCTTTTATTTTTGACTTCTTTATATAACTTAGTATGGTTCCATACTTTCAATTAAGGATTCCTTTTTTACGGATTACTGAGCATTATGTGTTTATGGACGAATTCCTCTCTAGTTTCGATCCTACTTTTCTTGTATTGATTTTTCGCATAAAATTTTCTTTTTCATTTTCAAAAGAGAAACTATAAAAATTGTGATTGATTTTTTCGTTTTGAAAAAGAAAAAGGGGATAAAATCAAATTAAAGTTAGGCAGATGAATGAAAAAATCAAATAACAATAGCGGAGGGGCGGATGTAGCCAAGTGGATCAAGGCAGTGGATTGTGAATCCCCCATG
>184033458; Persicaria tinctoria PsbA (psbA) gene, partial cds; psbA-trnH intergenic spacer, complete sequence; and tRNA-His (trnH) gene, partial sequence; chloroplast
ATAACTTCCCTCTAGACCTAGCTGCTATCCAAGCTCCATCTATTAATGGATAAGATTTTGGTCTTAGTGTAGTCGAGTTTTAAAAACGAAAGGAGCAATACCCCAATTCTTGCTCTATTGGGCGGGTTGGTATTGCTCCTTTCTTTCTTATTAGTTGACTTATTCGAATTCCTTACCTTCCTTTTTTAAAAACAAAAGTGGGTTTTTCCATTTAAGTTATCATTGGTTCTTGTATTTTTGTCCGCATTCTCATTTTTGTAATTTGAGTTAGTGAATGGAATTTCAATCATTTGCAAGTAAGTAGCGTAGGGGCGGATGTAGCCAAGTGGATCAAGGCAGT
>184033450; Oxyria digyna PsbA (psbA) gene, partial cds; psbA-trnH intergenic spacer, complete sequence; and tRNA-His (trnH) gene, partial sequence; chloroplast
ATAACTTCCCTCTAGACTTAGCTGCTATCCAAGCTCCATCTATCAATGGATAAGATTTTGGTATTAGTGTAGTCGAGTTTTTTTGATTAAAGGAGCAAGAACCAATTTCTTGTTCTAGCGAGCGGGTTGGTATTGCTCCTTTAATCAAAATTTTTTTGTTTTATAGCCAGCCATTTATATTCAAAAGAGAAAGATTGAAAATTTTTGTAAAAAAAAAGAATAAAAAATTCAATATTCAAAATAAAGTAAAAAAAATGATGAATAGTGAGTTAGTGAATGTAATTTGAATCGTGTTCAAGTAAGGAACATAGGGGCGGATGTAGCCAAGTGGATCAAGGCAGT
>197944354; Fallopia convolvulus voucher OAC:JAG086 tRNA-His (trnH) gene, partial sequence; trnH-psbA intergenic spacer, complete sequence; and PsbA (psbA) gene, partial cds; chloroplast
ACTGCCTTGATCCACTTGGCTACATCCGCCCCTATTTCGTTCCTTACTTGAAAACGGTCCAAATTGCGCTTATCAATTTTATCATTTTTTTTTACTTCATTTTTTAATGGGAAAGGTAAGGAAAACTTATGACTCATAATAATCCATATAATAATTAAAGGAGCAATACCAACCCGCTCGATAGAACAAGAAATTGGTTATTGCTCCTTTAATTTCAAAAACTCGACTACACTAAGACCCAAATCTTATCCATTGATAGATGGAGCTTGGATAGCAGCTAGGTCTAGCGGGAAGTTAT
>197693539; Opuntia ficus-indica cultivar Amarilla Santa Barbara photosystem II protein D1 (psbA) gene, partial cds; psbA-trnH intergenic spacer, complete sequence; and tRNA-His (trnH) gene, partial sequence; chloroplast
CCTAGCCGCTATCGAAGCTCCGTCTACAAATGGATAAAATTTCGTTCGTAGTTTAGTGTATACGAGTTATTGAAAGTAAGGGGGCAATACCTGTTTCTTGACAGACCAAGAAATTGGTTATTGCTTCTTTACTAGTTAGTCTTTTTTTTTTTTTAGTTTATGATTAATTCAAGTATTTTATTTTTTTATTTATTAGTCTAAAACGTATAAATTTTTATTTATTATTAAATGAAATAATATAATTTCTATATGATATCTTTTTTATTTATTTATAAATTTTTATAATAACTTTTTGAGTTTTCAGGGATCTAATTGAAATGTTGAATTTCAATTAAGAATTAACCAAAGGCAATAAAGAATTAATTATGAATAGTTGATTTTTAAAGAAATCAAAAATAGTAAAGGGGCGGATG
>67079166; Chenopodium ambrosioides voucher Wells 5181 US PsbA (psbA) gene, partial cds; psbA-trnH intergenic spacer, complete sequence; and tRNA-His (trnH) gene, partial sequence; chloroplast
ATAACTTCCCTCTAGACCTAGCTGCTATCGAAGCTCCATCTATAAATGGATAAAATTTCGTTTTTATTTTAGTGTATAGAAGTTATTGAAAGTAAAGGGGCAGTGCCGGTTTCTTGTTCTGTCAAGAAATAGGTTATTGCTCCTTTACTAGTTATAAATACTGAATTTATTTGTAAGTAAATTAGTAAGGGGGCGGATGTAGCCAAGTGGATCAAGGC
>270156411; Antigonon leptopus voucher S.B. Davis 0385 (FLAS) trnH gene, partial sequence trnH-psbA intergenic spacer, complete sequence and psbA gene, partial sequence; chloroplast
CAATTGTACTGACTATTCATCATTCTTTTTTTTTTGTAACTTTTAATTTTATTTAATATTTTTTTCTTTTCCATTCAAGAGAGAAAGATTGAAAATTTTTGTTTCAAAAGAAACAAACAAAAAACAAAACAACAAAGAGGGCATAGAAGATAGAAATTAAAAAAAATGCGTCCATAAGTATACAGAAAGTACAACATCTAATCATCACTTAAAAAACCATTTTTTATTTCATTTTAAATGGAAGATAAGGAAACCTTATGTAAGTAAAAAAAAAATAATATTAAAGGAGCAATACCAACCCCCTTGATAGAACAAGAAATTGGTTATTGCTCCTTTACTTTCAAAAACTCGACTACACTAAGACCAAAATCTTATCCATTGATAGATGGAGCTTGGATAGCAGCTAGGTCTAG
>67079303; Mollugo costata voucher Wells 4383 US PsbA (psbA) gene, partial cds; psbA-trnH intergenic spacer, complete sequence; and tRNA-His (trnH) gene, partial sequence; chloroplast
ATAACTTCCCTCTGGATCTAGCTGCTGTTGAAGCTCCATCTACAAATGGATAAAATTTCTTTCGTAGTTTAGTGTATACGAGGTATTGAAAGTAAAGGGGCAGTACCAGTTTCTTGACAAAACAAGAATTTGGTTATTGCTCCTTTACTCTTCAGATCACTTTTTTTAGGGTTTTTATTGCAATATTGAATTTTTTTTGTTGCATTGAATTCCAATTAATTTAATAATTAACCAAAACCAAGAAAGAGCTAATTATGAATAGGTTATTTGTAAATAAATACGAAAGGGGCGGATGTAGCCAAGTGGATCAAGGC
>10697326; Silene vulgaris clone 14.a3.1 trnH - psbA intergenic spacer region sequence
ATTTTAATTAAAGAACACGAAAAGACGAATTGACATAATAAGACTTTTGTAAAGTCGTTTTATTTTTTTAAGGATTTATAGTAAAGAAATAAAATAGTAAAGAAATAAAAAAATTTTAATTATATAAAAAAATAAAAAACTAACTAGTACTAACTAGTAAAGGGGCAATACTAATTTCTTGATCGAACAAGAAATTTTTTATTGCCCCTTTACTTTTACTTTCAAAAAAAAAAAACTCGTATNTACT
>184033440; Polygonum bistorta PsbA (psbA) gene, partial cds; psbA-trnH intergenic spacer, complete sequence; and tRNA-His (trnH) gene, partial sequence; chloroplast
ATAACTTCCCTCTAGACCTAGCCGCTATCGAATCTCCATCTATTAATGGATAAGATTTGGGTCTTAGTGTAGTCGAGTTTTTGAAATATTAAGAATACTTTAAGGATCAATACCAACCCTCTCAATAGAACACGAGATTGGGTATTGATCCTTAAAGTATTCTTAATCATTGTTCTTTATTTTTATTTCTTATAAGTAAAAAGTTGTCCTTACCTTCCATTTTTATATCATTTATATATATAAAATTATTTAGAATTTATATATATATAATTATTTATAATTTATATATATTTATTTAGAATTTATATATATATAATTATTTATAATTTATATATATAAAAGGGTTTTTCCTTTTAAGTGATTTTTTACAATCAAGATATAAAGATTTAAAATTTGGTTTTTCTGATGAATAGTGAGAAGCATTTTCAAGTCAGTAGGAGAGGGGCGGATGTAGCCAAGTGGATCAAGGCAGT
>313502504; Pisonia subcordata photosystem II protein D1 (psbA) gene, partial cds; psbA-trnH intergenic spacer, complete sequence; and tRNA-His gene, partial sequence; chloroplast
TGAAGCTCCATCTACAAATGGATAAGATTTTGATCGTTGTGTAGACGGATTTTTGAAAATAACGGATCAATACCGACCCCCCAAGGGGGGTCGGTATTGATCCGTTATTGAGTCGATTTCTTTAGTAGTTTTTTATTTACATATTTTTTTATTTTTATTTTAAGTATTTTTATGTTTTTCTTTCTTTTCTTTGATTTAGTATGATATATTTGGTATGCACTAATACTACTAAGAAAATTAGAATTTTCTTAATTAGATTCTAATTTTCGAATTTTACAGTTAGTTAATTTAATAGAAAAGAAAAGAGAAAGGTTGTAGTTTTCTGCCCTTCGATCTTCATGGATCTTCATAAGTAAGATAAGATAAAAAATAGTGATCAATGGTTGAAATGGAGATCTTTGTATTTCAAAATTTTGTAAATAGTGGAGGGGCGGATG
>385276869; Tripterygium regelii PsbA (pabA) gene, partial cds; psbA-trnH intergenic spacer, complete sequence; and tRNA-His (trnH) gene, partial sequence; chloroplast
TCCAGCCAGAAATGGATAAGACTTCGGTTTTAGTGTATACGAGTTCGGTTTTTTGAGAATGAAGGAGCAATAAAAAGGGTTTTTATTGCTCCTTCATTCTCATTTTTTATTTAGTAATCTTATACTTAGCATAAGTTTTTGATTTATGTTTTATTTATGTTTATTTGTTTGTAATAATAGGACAGCAAAGGAAAACTTGCAATTACACTACAATTCCTTAAAAGTATTCTTTAAGGGGATTAAATCATTATCCTTTTGTTTTTGGAAAGTTATTTTTTTCCTTTTTACAGTTAAAATAGACGAGAAAGATTGCAAATTTTGATCTTTTTTTAGTTTCTAAAAAAAGATCAAAATGTGATACAAAATGATGAAGTGAAAATGAAAATAGTACAAACTAAAACTTTTCGAATTTCGAAATAAGAAGTATAAGGG
>385276867; Glyptopetalum rhytidophyllum PsbA (pabA) gene, partial cds; psbA-trnH intergenic spacer, complete sequence; and tRNA-His (trnH) gene, partial sequence; chloroplast
TCCATCCACAAATGGATAAGACTTCGGTCTTAGTGTATACGAGTTCGGGTTTTTGAGAATGAAGGAGCAATAGCAACCCTTTTCATAAAAAAGGGGAATTGTTTATTGCTCCTTCATTTTTATTTTTTATTTAGTAATCTTGTACTTAGCATAAGTTTTTGATTTATCTTTTATTGATGTTTATTTGTTAATTCTGTTTGTTTGTTAATTTGTTTGTAATAATAGGACAGCACAGGAAAACTTGCAATTACACTGCAATTACATACAAAAAATGTTCTTTATCCTTTTGTTTTCTATTAAAATAAAAATAAAATAAAAATTTTCTCTCTTTTTCTCATTCTTTTGTTTTTTGAAGGTTATTATTTTCCACTTTACAGTTAAAATAGACGAGAAAGATTGCAAATTTTTATCTTTTGTTTTATTTTTTAAAAAAAGATAAAAATTTGATACAAAATGATGAAGTGAAAATGAAAATAGTCCAAACTTAAACTTTTAGAATTTTTTAGAATTCTTAACTAAGAAAATAAGAAGGATAAGGG
>261864206; Maytenus schippii voucher STRI:BCI 243141 photosystem II protein D1 (psbA) gene, partial cds; psbA-trnH intergenic spacer, complete sequence; and tRNA-His gene, partial sequence; chloroplast
GTTGAAGCTNCATCCACAAATGGATAAGACTTCGGTCTTAGTGTATACGAGTTCGGGTTTTTGAGAATGAAGGAGCAATAGCAACCCTTTATCATAAAAAGATCATAAAAAGAGGAATTGGTTATTGCTCCTTCATTTTTATTTAGTAGTCTTGTACTTAGCATAAGTTTTTGATTTATGTTTTATTTATGTTTATTTGTTAATTCTGTTTGTTAATTTGTTTGTAATAATAAGACAGCACAGGAAAACTTGCAATTACACTGCAATTACAAAAAGTATTCTTTAAGGGTTGATTTAGGATTAAATAATTATCCTTTTGTTTTCGATTAAAAAAACAATTTTCTCTCTTTTTCTTTTGTTTTTGGAAAGTTATTATTTTCCACTTTACCCACTTTACAGTTAAAATAGACGAGAAAGATTGCAAATTTTGATCTTTTTCTTATATCTTATAAAATGAAAAAAAAAGGATAAAAAAAAAAAAGATCAAAATGTGATACAAAAATGATGAAGTTAAAATGAAAATAGTACAAACTTAAACTGTTCTAATTCCTAAATAAGAAGGATAAGGGCGGA
>385276845; Celastrus stylosus isolate 47 PsbA (pabA) gene, partial cds; psbA-trnH intergenic spacer, complete sequence; and tRNA-His (trnH) gene, partial sequence; chloroplast
TCCATCCACAAATGGATAAGACTTCGGTTTTAGTGTATACGAGTTTGGTTTTTTGAGAATGAAGGAGCAATAAAAAACCTTTTTATTGCTCCTTCATTCTCATTTTTTATTTAGTAATCTTATACTTAGCATAAGTTTTTGATTTATGTTTTATTTATGTTTATTTGTTCATTTTTTTGTAATAATAGGACAGCAAAGGAAAACTTGCAATTACACTACAATTCCTTAAAGTATTCTTTAACTTTAAGGGGATTAAATCATTATCCTTTTGTTTTTCGAAAGTTATTATTTTCCATTTTACAGTTAAAATAGACGAGAAAGATTGCAAATTTTTATCTTTTTTTAAAAACTAAAACAAAAGATAAAAAAAAAGATAAAAATGATCAAGTGAAAATGAAAATAGTACAAACTAAAACTTTTCGAATTTCGAAATAAGAAGTATAAGGG
>385276863; Euonymus nitidus PsbA (pabA) gene, partial cds; psbA-trnH intergenic spacer, complete sequence; and tRNA-His (trnH) gene, partial sequence; chloroplast
TCCATCCACAAATGGATAAGACTTCGGTCTTAGTGTATACGAGTTTGGGTTTTTGAGAATGAATTTGAGAATGAAGGAGCAATAGCAACCCTTTTCATAAAAAGGGGAATTGGTTGTTGCTCCTTCATTTTTCTTTTTTATTTAGTAATCTTGTACTTAGCATAAGTTTTTGATTTATGTTTTATTGATGTTTATTTGTTAATTCTGTTTGTTAATTTGTTTGTAATAATTAGGACAGCGCAGGAAAACTTGCAATTACACTGCAATTACATACAAAAAACAAAAAATGTTCTTTATCCTTTTATTTTCTATTAAAAAAAAAAATTCTCTCTTTTTCTCATTCTTTTGTTTTTTGAAAGTTATTATTTTCCACTTTAAAGTTAAAATAGACGAGAAAGATTGCAAATTTTTATCTTTTTTTAAAAAATTAGAAAAGTCCAAACTTAAACTTTTAGAATTCTTAACTAAGAAAATAAGAAGGATAAGGG
>166244748; Ceratophyllum demersum chloroplast rpl2, trnH, psbA genes, partial cds and complete sequence
GTAGTTATGAACCCTGTAGACCATCCCCATGGGGGTGGTGAAGGGAGGGCCCCAATTGGTAGAAAAAAACCCGCAACCCCTTGGGGTTATCCTGCGCTTGGCAGAAGAAGTAGGAAAAGGAAAAAATATAGTGATAGTTTGATTCTTCGTCGCCGTAAATAGCAAGATTGCAAATAGAACCAATAGAGGTAGAAAAAAAAAGGGCGAACGACGGGAATTGAACCCGCGCATGGTGGATTCACAATCCACTGCCTTGATCCACTTGGCTACATCCGCCCCCTCTATCTATAAAGGATTCAATTAGTGTTCGTTTCGTTTTTTTATTACTTCCTCTTTATTTTCTATTTCACAAAGATGCTTTAGAACAAAAATAAAAAGAAGACTTTCGCTTAAGGTATTGTTTGGTATGGTAAACGAACTCAATATTTTGGATCTATAGCCTATTGATAAAAGAAAACCTGATACAGAATAAAAAAAAATTCGATCCAGACTAAAAAAAAAGTTTACTATACTAAAACAAAAAATAAAAATAACAGAGCAATACCAAAACTCTTGCTTGATAGAACAAGAAATTTGGTATTGCCCCCTTCAACAACTCGTATACACTAACACTGAAGTATTATCCATTTGTAGATGGAGCTTCGACAGCAGCTAGATCTAGAGGGAAGTTGTGAGC
>166244709; Chloranthus oldhamii chloroplast rpl2, trnH, psbA genes, partial cds and complete sequence
GTAGTTATGAACCCTGTAGACCATCCCCATGGGGGTGGTGAAGGGAGGTCCCCAATTGGTAGAAAAAAACCCACAACCCCTTGGGGTTATCCTGCGCTTGGAAGAAGAAGTAGGAAAAGGAATAAATATAGTGATAGTTTGATTCTTCGTCGCCGTAAATAGAATAGAAATTTAGAATGATGGGCGAATGACGGGAATTGAACCCGCGCATGGTGGATTCACAATCCACTGCCTTGATCCACTTGGCTACATCCGCCCCTCCTCTATCTCTAAAGGATTCTATTTCTTCTTCTACCATCCATCATTTTCTGTAAATGTAAAAACAAAAAATGCTGATTATGAATAAAAAAATAAAAAACTACTGAATCGAACAGAGCAATACCAAACCTCTTGAGAAAACAAGAAATTGGGTATTGCTCCTTCAACTTCAACGACTCGTATACACTAAAACCGAAACCGAAGTATTATCCATTTATAGATGGAGCTTCAACAGCAGCTAGGTCTAGAGGGAA
>166244730; Sarcandra glabra chloroplast rpl2, trnH, psbA genes, partial cds and complete sequence
GTAGTTATGAACCCTGTAGACCATCCCCATGGGGGTGGTGAAGGGAGGCCCCAATTGGTAGAAAAAAACCCACAACCCCTTGGGGTTATCCTGCGCTTGGAAGAGGAAGTAGGAAAAGGAATAAATATAGTGATCGTTTTATTCTTCGTCGCCGTAAGCCGTAAATAGAATAGAAATTTAGAATGATGGGCGAACGACGGGAATTGAACCCGCGCATGGTGGATTCACAATCCACTGCCTTGATCCACTTGGCTACATCCGCCCCTCCTCTATCTCTAAAGGATGCAATTTCTTCTTCTACCATCCATCATTTCCTGTAAATGTAAAAACAAAAAATGCTGATTATGAATAAAAAACTACTAAATCGAACAGAGCAATACCAAACCTCTTGAGAAAACAAGAAATTGGGTATTGCTCCTTCAACGACTCGTATACACTAAAACCGAAACCGAAGTATTATCCATTTGTAGATGGAGCTTCGACAGCAGCTAGGTCTAGAGGGAAGTTGTGAGCATT
>270156383; Callisia fragrans voucher J.R. Abbott 25259 (FLAS) trnH gene, partial sequence trnH-psbA intergenic spacer, complete sequence and psbA gene, partial sequence; chloroplast
TGGCTACATCCGCCCCTTATCTAGATAAAGGATTTTATCCTTTTTCCATCCATCATTATTGTATTTATTCTTACCTCCATACTTAACTTAGATCGAGATATTGGACATAGAATGCCAATTTTTAAAAGGAGTAATCTACTGTGACACGTTCACTAAAAAAAAACCCTTTTGTAGCTAATCATTTATCGAGAAAAATTGAAAAACTCAACATGAGGGAGGAGAAAGAAATAATTGTAACTTGGTCTCGGGCATCTACCATTATACCCACAATGATTGGCCATACAATCGCTATTCATAATGGAAAAGAACATTTACCTATTTATATAACAGATCGTATGGTGGGTCACAAGTTGGGGGAATTCGCACCTACTCTTACTTTCGCGAGACATGCAAGAAACGATAATAAATCTAGTCGCTAAGTTCATTTTTATTTAAGTCAAAATGAAAAATTAAAATTATTTATCTTAATCTCAATATCTTGTCTTGTATAAGATAAGCGACTTATCATTGATTTGTGAGGGATAACCTTATGATAAAGAACTCGTAGCCATACGCCATTTTTCAAATGAAATATGGCGTATGGCTAATTTAATTCAACAATTCCTATCTACTAAAACAAGAAGTCTTATCCATTTGTAGATGGAACTTCAACAGCAGCTAGATCTAGCGGGAAGTTGTGAGCATTACGTTCATGCATTACT
>270156286; Eichhornia crassipes voucher J.R. Abbott 23238 (FLAS) trnH gene, partial sequence trnH-psbA intergenic spacer, complete sequence and psbA gene, partial sequence; chloroplast
GGCTACATCCGCCCCTTATCTAGCTAAAGGATTTTTTCTTTTTTCCTTCCATTCATCATTATTGTATTTTTTTTGACTGACCTCCATACTTAATAACTTAGATCGAGATATTGGACATAGAATGCCAATCTTTAAAATAAATGTAAAAAAAGGAGTAATCCACTGTGACACGTTCACTTAAAAAAAACCCTTTTGTAGCTAATCATTTATCGAAAAAAATTGAAAAATAAATATAGGTTATAGTCTACTACACAACTTTAATTTATATTCAAATTTTCTTCTATTCTTGTGATATATACTAATTATTATACTTTCATATTACTTATTATTTAATCTATACTTTAATCTATTAATTTCTATTCTATTTATTTTACGTGTTGTATACAAAAAGCACTATCGTATCAAACAAATTAGCCATACCCCTTATCTTGTTTTAATTTAATAAGGGGTATGGCCAATTTACCTCAACAATCCGTATACACTAAAACAAAAGTCTTATCCATTGATAGATGGAACTTCAACAGCAGCTAGGTCTAGAGGGAAGTTGTGAGCATTACGTTCATGCATTACTTCCATACCA
>270156403; Tradescantia fluminensis voucher S.B. Davis 0290 (FLAS) trnH gene, partial sequence trnH-psbA intergenic spacer, complete sequence and psbA gene, partial sequence; chloroplast
ATCCGCCCCTTATCTAGATAAAGGATTTTATCCTTTTTCCATCCATCATTATTGTATTTATTCTTACCTCCATACTTAACTTAGATCGAGATATTGGACATAGAATGCCAATTTAAAAAGGAGTAATCTACTGTGACACGTTCACTAAAAAAAAACCCTTTTGTAGCTAATCATTTATCGAGAAAAATTGAAAAACTCAACATGAGGGAGGAGAAAGAAATAATTGTAACTTGGTCTCGGGCATCTACCATTATACCCACAATGATTGGCCATACAATCGCTATTCATAATGGAAAAGAACATTTACCTATTTATATAACAGATCGTATGGTGGGTCACAAATTGGGGGAATTCGCACCTACTCTTACTTTCGCGAGACATGCAAGAAACGATAATAAATCTAGTCGCTAAGTTCATTTTTATTTAAGTCAAAATGAAAAATGAAAATTATTTATCTTAATCTCAATATCTTGTCTTGTATAAGATAAGCGACTTATCATTCATTTGTGAGGGATAACCTTATGATAAAGAACTCGAGTTCTGTTAGCCATACGCCATATTTCATTTGAAAAATGGCGTATGGCTAATTTAATTCAACAATTCCTATCTACTAAGACAAGAAGTCTTATCCATTTGTGGATGGAACTTCAACAGCAGCTAGGTCTAGCGGGAAGTTGTGAGCATTACGTTCATGCATTACTTCC
>67079333; Heteranthera dubia voucher Wiser 75 US PsbA (psbA) gene, partial cds; psbA-trnH intergenic spacer, complete sequence; and tRNA-His (trnH) gene, partial sequence; chloroplast
AACTTCCCTCTAGACCTAGCTGCTGTTGAAGTTCCATCTATAAATGGATAAGACTTTAGTTTTAGTGTATACGAATTGTTGAGGTAAATTGGCCATACCCCTTCTTGAATTAAAAAATTAAAACAAGATAAGGGGTATGGCTAATTTGTTTGATACCATAGTGCTTTTTTGTATACAACACAAAAAATAAATAGAAATTTATGGATTAAGTATAGAATAGATTAAATAATAAGTAATATGAAAGTATAATAGTTAGTATATATCTCAAGAATATGAGAAAGAAGAATAGAAGAAAAATTTAATATAAATTAAAGTTGTTTAGTAGTAAGCTTAGTAGTTGTAGTAAGCTTAGTAGTTTAATACTATATATAAATATAACTAATAACCCGTGTTAAGTTTTTCAATTTTTTTCGATAAATGATTAGWTACAAAAGGGTTTTTTTTAAGTGAACGTGTCACAGTGGATTACTCCTTTTTTTACATTTATTTTAAAGATTGGCATTCTATGTCCAATATCTCGATCTAAGTTATTAAGTATGGAGGTCGGTCAAAAAAAATACAATAATGATGAATGGAAGGAAAAATGAAAAAATCCTTTAGCTAGATAAGGGGCGGATGTAGCCAAGTGGATCAAGGC
>291201214; Larix decidua chloroplast psbA gene (partial), psbA-trnH intergenic spacer and tRNA-His gene (partial), country Italy, Friuli Venezia Giulia
GTTATGCATGAACGTAATGCTCACAACTTTCCTCTGGATCTAGCTGCTGTTGAATCTATTTCAATAGGCGGATAATACTCTGATGGATTGTTATCGTGTATTGCTTAACTGAACAGTACCAAGCCTTTCAATAAAATGAAAGGTTTGGTATTCTTCAAATGTTTGTTGTTATCCCTCCTACTTTTTCCCATTCCATAAAGAATGAATATGTGCAGTTCCCCTGCATCCAGCAGGAATTGAACCCGCGAGTTCGCCAATTATGAGTTGGGCGCTTTAACCATTCAGCCATGGATGCTGGATAAAGATCATCAACATATTCATTCTATAATATGAGTATAGACTCAGATCTTAAATTGGGTAGTTCGGGACCCAATCACATTCTTTCTCTCATACTTTATTAATGTAAAGTATTATCAATAGACATTTTACAGAGGCCCACGACCGAACAACTTGTTCGAGAGTTGGTTGGGAGTTAGTCTTCGATCTTGCTTTGATCCCCTGTCAGAGGTCGCCGACCCACATACAAACGTTAGCTCGTTGTCGGGACGGACCTAGAAATTTTCTTATTGGAAGAAATGACCGTAGATAGAGACAATTGGTTTGTTTTTCCGGGGCGGACGTAGCCAAGTGGACCAAGGCAGTGGATTGTGAATCCACCACGCGC
>197944618; Picea glauca voucher OAC:18B tRNA-His (trnH) gene, partial sequence; trnH-psbA intergenic spacer, complete sequence; and PsbA (psbA) gene, partial cds; chloroplast
ACTGCCTTGGTCCACTTGGCTACGTCCGCCCCGGAAAAACAAACCAATTGTCTCTATCTACAGTCATTTCTTCTTGGAAGAAATGACGAGGCTAACGTTTGTATGTGGGTCGGCGACCTCTTACAGGGGATCAAAGCAAGATCGATGACTAATTCCCAACCAACTATCGAACAAGTTTTTCGGTCGTGGACCTATGTCAAATGTCTATTGGTAATATTTGACATGAATCAAGTATGAGAGAAAGAATGTGATGTGATTGGATCCCGAACTACCCAATTTCAGATCTGAGTCTATACTAATATTATAGAATGAATATGTTGATGATCTTTATTCAGCATCCATGGCTGAATGGTTAAAGCGCCCAACTCATAATTGGTGAACTCGCGGGTTCAATTCCTGCTGGATGCAGGAGAACTGCACATATCCATTATTTATGGAATGGGAAGAAGGATGAAGAATAACAGCAAACATTTGAACAGTACCAACCCTTTCATTTTATTGAAAGGTTTGGTACTGTTCAATTAAGCAATACACGATAACAATCCATCAGAGTCTTTATTATCCACCTATTGAAATAGATTCAACAGCAGCTAGATCCAGAGGAAAGTTAT
>197944614; Juniperus virginiana voucher OAC:JAG349 tRNA-His (trnH) gene, partial sequence; trnH-psbA intergenic spacer, complete sequence; and PsbA (psbA) gene, partial cds; chloroplast
ACTGCCTTGGAACCACTTGGCTACGTCCGCCCCAAATTGCAGTCTCTGTCTACGGTCATTCCATTTCAAGAATGAATGGTTCTAAGCCCCGAAAACCAACTAATAATGAAACGATTCTATTATTTAGTTTAGTTATTAATTTGTTGCACTTGCAATGCAACTCTCACACAAGTTAGTGACATTGACATTTTCTTTTTTTAGAAAATACAAATAGTTTTGTTTTGGGTATTCAAAAAAAAGATCTGAGCCAATATACTAATTAATAATTAGTATTATGTATCCATGGCTGAATGGTAAAAGCACCCAACTCATAATTGGGAAGTCGCGGGTTCAATTCCTGCTGGATGCATAAGTTATTGTGCTCTGTTCGCAATAACTATCACTTTTAATTAGACGGAAAAAGCAGTACCAAATTGGTACTGCTTTTTTAGGATTGAAATACACTAACAATCCATCTTGAATAATTAGCCGTTTATAGAATTAGCTTCAACAGCAGCTAGATCCAGAGGGAAGTTGT
>364285626; Pinus yunnanensis voucher PI55 photosystem II protein D1 (psbA) gene, partial cds; psbA-trnH intergenic spacer, complete sequence; and tRNA-His (trnH) gene, partial sequence; chloroplast
CGTAATGCTCACAACTTTCCTCTGGATCTAGCCGCTGTTGAATCTATTTCAATAGGTGGATAATACTCTGATGGATTGTTATCGTGTATTGCTTAATTGAAGCATACCAAGCCTTTCATTCATTTTATTGAAAGGCTTGGTATGCTTCAATTGTATTGTTTGGTGTTATTCTTCATACTTCTTCCCATTCCATCAATAATGGATATGTGCAGTTCCCCTGCATCCAGCAGGAATTGAACCCGCGAGTTCGCCAATTATGAGTTGGGCGCTTTAACCATTCAGCCATGGATGCTGGATAAAGATCATCAACATATTCATTCTATAATATGAGTATAGACTCAGATCTAAAATTGGGTAGTTCGGGATTGGGACCCATTTACATTCTTTCTCTCATACTTGATTCATGTCAAATATTCTCAATAGACATTCAAATAACATTTCATTTCATTGAATTAATTTGATAATAAGCCATACAACTTGTTCGAGAGTTGAGAGTTAGTCATCAATCTTGCTTTGATCCCCTATCAGAGGTCACCGACGACCCACATAAGAACAAACGTTAGCTCATTTTTTATTCTTGGAATAAATGACTGTAGATAGATAAATTGGTTTTTCCGGGGCGGACGTAGCCAAGTGGACCAAGGCAGTGGATTGTGAATC
>218203113; Calocedrus decurrens photosystem II protein D1 (psbA) gene, partial cds; psbA-trnH intergenic spacer, complete sequence; and tRNA-His (trnH) gene, partial sequence; chloroplast
GTTATGCATGAACGTAATGCTCATAACTTCCCTCTGGATCTAGCTGCTGTTGAAGCTAATTCTATAGACGGCTAATTATTCAAGATGGATTGTTAGTGTCTTTCAATCCTTGAAAAGCAGAAAAGAAAGCAGTACCAAGCCTTTCGGTTTGGGTACTGCTTTTTCTGTCTAATTTTTCTTAAAAGTTATTGCGAGCAGAGCACAATAACTGTTTCCTGTGCATCCAGCAGGAATTGAACCCGCGACTTCCCAATTATGAGTTGGGTGCTTTTACCATTCAGCCATGGATACATAATATTAATTATTAGTATCGGCTCAGATCTTAAATTGAATATTCCAAAACTGAAATCAATAAAAAAAAAAAATGTCACTAACTTGTGCGAGAGTTGCATTGCAAGATTTTTGCAACAGTTTAATAACTAAACTGACTATAATGTAATAGTTTCAGTTATTAGTTCATTTTCGGGAACCATTCATTCCTGAAATGGAATGACCGTAGACAGAGACTGCCAATTAGTTTGGGGCGGACGTAGCCAAGGGTCCAAGGCAGTGGATTGTGAATCCACCATGCGCG
>223889703; Agathis lanceolata plastid psbA gene (partial), psbA-trnH intergenic spacer, tRNA-His gene (partial), isolate EDNA06-04097
TTGTTATGCATGAACGTAATGCTCACAACTTCCCTCTAGATCTAGCTGCTGTCGAAGCTATTTCTATAGACGTATAATTACTCAATCCGATGGATTGTTAGTGTGTTTCAATCCTTGAAAAGGAAAAGATAGTACCAAACCAAACATTTTATTGAAAGGTTTGGTACTGTCTTTTCCGTCTAAAAGTTTTTTTCAAGCTGTAAATCAGAAGAGTTCGTTTGTTGGGACTTAGACACTCTAAGGAATGACCGTAGACAGAGACTGTCACTTGGTCTGGGGCGGACGTAGCCAAGTGGATCAAGGCAGTGGATTGTGAATCCACCATGCGCGA
>218203115; Chamaecyparis lawsoniana photosystem II protein D1 (psbA) gene, partial cds; psbA-trnH intergenic spacer, complete sequence; and tRNA-His (trnH) gene, partial sequence; chloroplast
GTTATGCATGAACGTAATGCTCATAACTTCCCTCTGGATCTAGCTGCTGTCGAAGCTAATTCTATAGACGGCTAATTACTCTGGATTGTTAGTGTCTTTCAATCTTTGAAAAGCAAAAAAGAAAGCAGTACCAAAACCGAAAGGTCTGGTACTGCTTTTTCCGTCTAATTGAAAGTTATTGCGAGCAGAGCACAATAACTGTTTACTGTGCATCCAGCGAGGAATTGAACCCGCGACTTCCCAATTATGAGTTGGGTGCTTTTACCATTCAGCCATGGATGCATAATATCTAATCTAATAATAATCGGCTCAGATCTTAAATTGAATACCCAAAACTCAATAAACAAAACGTCACTAACTTGTTCGAGAGTTGCATTACAAGATTGTTGAATCTTGCAACAAGTTATTAACTAACTAATAATATAATAGTTTCATTATTAGTTCATTTTCGGGGCTTAGAACCATTCTTGAAATGGAATGACCGTAGACAGAGACTGCCAATTAGTTTGGGGCGGACGTAGCCAAGTGGTTCCAAGGCAGTGGATTGTGAATCCACCATGCGCG
>340025482; Abies spectabilis isolate LiujqAB17 photosystem II protein D1 (psbA) gene, partial cds; psbA-trnH intergenic spacer, complete sequence; and tRNA-His (trnH) gene, partial sequence; chloroplast
GTTATGCATGAACGTAATGCTCCAACTTTACCTCTGGATCTAGCTGCTGTTGAATCTATTTCAATAGGCGGATAATATTCCGATGGATTGTTACTGTGTATTGCTTAACTGAACAGTACCAAGCCTTTCAAAAAAAAAAATGAAAGGTTTGGTACTGTTCAATTTCATGTTTGTTGTTACTCCTCATCCTTCTTCCCATTCCAGAAATAATGGATATGGGCAGTTCCTCTGCATCCAGCAGGAATTGAACCCGCGAGTTCGCCAATTATGAGTTGGGCGCTTTAACCATTCAGCCATGGATGCTGGATAAAGATCATAAACATAGTCATTCTATAATATGAGTATAGACTCGGATCTTAAATTGGGTGATTCGGGACCCAATCAAATTCTCTCATATTTGATTCATGTCAAATATTGTAAACAGATATTTTACAGAGGTCCAAGGCTGGACTGAACAACTTGTTCGAGAGTTGGTTAGGAGCTAGTCATCGATCTTGCTCTGATCCCCTGTCAGGGGTCGTCGACCTACATACAAACGTTAAGTTCATTAACCTATAAAATTGATTCTTCTTGTAAGAAATGACCGTGGATAGAGACAATTGGTTTGTTTTACGGGGCGGAC
>240265337; Taxus canadensis voucher OAC Herbarium # OAC 93111 PsbA-like (psbA) gene, partial sequence; psbA-trnH intergenic spacer, complete sequence; and tRNA-His (trnH) gene, partial sequence; chloroplast
ACAACTTCCCTCTGGATCTAGCTGCTGTTGAAGCTAATTCTATAGACGGCTAATTAATCAATCCGATGGATTGTTAGCGTATTTAAATCCTGGAAAATAAAAACAGTACCAAACCTTTTTGAAAGGCTTGGTACTGTTTTTTACGTCTAAACATTTATTGCAAACAGAGCATAATAAATGCTTATTATGCATCCAGCAGGAATTGAACCCGCGACTTCCCAATTATGAGTTGGGTGCTTTGACCATTCAGCCATGGATGCTAGATAAAGCAAATAAAGTTTATACTATTTATATATAATATATCTATATATATTATCTTATATTAGGTACCCAATCTGATTCTCTTATTATTCGATTCATGCCTATTGCTTTCAATAAATAAAGCAATACGACTCACTTGTTCGAGAGTTGCAAGAAGGTTATCGATCTTGCAAAACTTTGATGTCCGGTCAGAACTTGTCAGCTTAACTGATCAACTAATATTATTAGTTAGTTTTTAGTTTTTTTTGGGGACTTAGAAACTTTCATTCTTGGAAGTAATGACTGTAGACAGAGACTGTCTATTGGTTTGGGGCGGACGTAGCCAAGTGGTCCAAAGGCAGT
>291201216; Cupressus sempervirens chloroplast psbA gene (partial), psbA-trnH intergenic spacer and tRNA-His gene (partial), country Italy, Umbria
GTTATGCATGAACGTAATGCTCACAACTTCCCTTTGGATCTAGCTGCTGTTGAAGCTAATTCTATAAACGGCTAATTATTCAAGATGGATTGTTAGTGTATTTCAATCCTAAAAAGAAAGCAGTACCAATTTGGTACTGCTTTTTCCCTCTAATTTTTCTTAAAAGTTCTAGTTATTGCGAACAGAGCACAATAACTATTTACTGTGCATCCAGCAGGAATTGAACCCGCGACTTCCCAATTATGAGTTGGGTGCTTTTACCATTCAGCCATGGATACATAACACTAATTATTAATTAGTATCGAGTATTGGTTCAGATCTTTTTTTGAATACCCAAAACAAAACTATTTATAAAAAAAAAAATGTCAATGTCACTAACTTGTGTGAGAGTTGCATTGCAAGTGCAACAAATTAATAACTAAACTCAATAATAATAATAGTTTCATTATTAGTTGGTTTTCGGGGCTTAGAACCATTCATTCTTGAAATGGAATGACCGTAGACAGAGACTGCCAATTAGTTTGGGGCGGACGTAGCCAAGTGGTTCCAAGGCAGTGGATTGTGAATCCACCACGCGC
>218203137; Cedrus atlantica photosystem II protein D1 (psbA) gene, partial cds; psbA-trnH intergenic spacer, complete sequence; and tRNA-His (trnH) gene, partial sequence; chloroplast
GTTATGCATGAACGTAATGCTCATAACTTTCCTCTGGATCTAGCTGCTGTTGAATCTATTTCAATAGGCGGATAATACTCCGATGGATTTTTCTTTTGTATTACTTAACTGAAGAGTACCAAGCCTTTCAATAAAATGAAAGGTTTGGTATTCTTCAAATGTTTGTTGTTATTTCTCATCCTTCTTCCCATTCTATAAAGAATGGATATGTGCAGTTCCCCTGCATCCAGCAGGAATTGAACCCGCGAGTTCGCCAATTATGAGTTGGGTGCTTTAACCATTCAGCCATGGATGCTGGATATAGATCATGAACATATTTCTTCTATAATATGAGTGTAGACTCGGATCTGAAATTGGGTCGTTCGGGACCTCATAACATTCTCTCATATTGTCAAGTATTATCCATTAGACATTTTACAGAGGTACACGGCTGACAACTTGTTCGGATAATTGGTTGGGAGCTATAAATTCTCTTCTTCTCGAAAGAAAGAATGACCGTAGATAGAGACAATTATTTGTTCTTCCGGGCGGACGTAGCCAAGTGGACCAAGGCAGTGGATTGTGAATCCACCATGCGCG
>336041668; Dichroa febrifuga psbA gene, partial cds; psbA-trnH intergenic spacer, complete sequence; and tRNA-His (trnH) gene, partial sequence; chloroplast
TCCAAGCCCCCTCTCCCAATGGATAAGACTTTGGTTTTTGTGTTTTTGGGTTCTTGAAAGTAAAGGGGCAATAACCAATTTCTTGTTTTATCAAGAGGGCGGTATTGCTCCTTTCTTTTTATTTAGTAGTCTTTTCCCTACATATTCCTTTTTTACAGAAAAATAAAAAGTATTCTTATTGGTTGGTTCATGATTGAAGATCGTGCTTTCATTCTGTATTAAGTTGTAATTTATATACCTTTTCCCAATCTTTTGGATTGTCATTTTTTTCTTAATATTGGTATCTAAGAAAAAAGATAGGGAAGAAATAATGATGAATGATCAAAATTGAATCTTTTTTAATCTAAAAATAAAAAAAAAAAAAGAGGGGGGGGGAGGGAGCCAAGGGGATCAGGG
>197944286; Cornus sericea voucher OAC:JAG343 tRNA-His (trnH) gene, partial sequence; trnH-psbA intergenic spacer, complete sequence; and PsbA (psbA) gene, partial cds; chloroplast
ACTGCCTTGATCCACTTGGCTACATCCGCCCCTATACTACTATTTACATTACAAAAGATTTAATTTCGACCATTCATCATTATTTCTTTCTTATTTTTAATTCTGAGATAAAAATATTAAGCAATTTCATCTGTTATTTTCAATGTAAAATAACAACTTAACATTAGGGATAAGATATATAAATTAAAAATTACTAAAGAAGTAAAGCACAATACTCAATCATGAATCAATCTATAAGAATCCTTTTTCTTTTTATGTAAAAAAAAAGGTATATGCAAGTAAAAGACTACTAAATAAAAATAAAGGAGCAATACCACTCTCTTGATCTTGATAGAACAAGAAATTGGTTATTGCCCCTTTACTTTCAAGAACTCGTCTACACTAAGACAAAGTCTTATCCATTTGTAGATGGAGCTTCAATAGCAGCTAGGTCTAGAGGGAAGTTAT
>336041699; Hydrangea luteovenosa psbA gene, partial cds; psbA-trnH intergenic spacer, complete sequence; and tRNA-His (trnH) gene, partial sequence; chloroplast
TCTACAAATGGATAAGACTTTGGTCTTAGTGTATATGAGTTCTTGAAAGTAAAGGAGCAATAACCAATTTCTTGTTTTATCAAGAGGGCGGTATTGCTCCTTTCTTTTTATTTAGTAGTCTTTTACTTACATATTCCTTTTTTACAGAAAAATAAAAAGTATTCTTATTGGTTGGTTCATGATTGAAAATCGTGCTTTCGTTCTGTATTAAGTTGTAATTTATATACCTTTTCCCAATCTTTTGGATTGTAATTTTTTTCTTAATATTGGTATCTAAGAAAAAAGATAAGGAAGAAATAATGATGAATGATCAAAATTGAATCTTTTTTAATCTAAAAATTAAAAAGAGAGGGGCGGATGTAGCCAAGTG
>225348423; Schizophragma integrifolium PsbA (psbA) gene, partial cds; psbA-trnH intergenic spacer, complete sequence; and tRNA-His (trnH) gene, partial sequence; chloroplast
CGTAATGCTCATAACTTCCCTCTAGACCTAGCTTCTATTGAAGCTCCATCTACAAATGGATAAGACTTTGGTGTTAGTGTATACGATTTTTTGAAAGTAAAGTAAAGGAGCAATAACCAATTTCTTGTTTTATCAAGAGGGCGGTATTGCTCCTTTCTTTTTATTTAGTAGTCTTTTATTTATAATATTCCTTTTCCTTTTTGACAGAAAAAGAAAAAGGATTCTTATTGGTTGGTTCATGATTGAGGATCATACTTTCATTCTGTTTTAATTTGTAATTTATATATCGTTTCCCAATCTTTTGTATTGTCATTTTTTTCTTAATATCGGTATCTAAGAAATAAGATAAGGAAGAAATAATGATGAATGGTCAAAATGGAATCTTTTTTAATCTAAAAATAAAAAAGAGAGGGGCGGATGTAGCCAAGTGGATCAAGGCAGTGGATTGTGA
>336041722; Pileostegia viburnoides psbA gene, partial cds; psbA-trnH intergenic spacer, complete sequence; and tRNA-His (trnH) gene, partial sequence; chloroplast
TCGAAGCTCCCTCTACAAATGGATAAGACTTTGGTGTTAGTGTATACGAGTTCTTTAAAGTAAAGTAAAGGAGCAATAACCAATTTCTTGTTTTATCAAGAGGGCGGTATTGCTCCTTTCTTTTTATTTTAGTAGTCTTTTACTTATCATATTCCTTTTTTACAGAAAAATAAAAAGGATTCTTATTGGTTGGTTCATGATTGAGGATCATACTTTCATTCTGTCTTAATTTGTAATTTATATACCTTTTCCCAATCTTTTGTATTGTAATTTATTTCTTAATATTGGTATCTAAGAAATAAGATAAGGAAGAAATAATAAGGCTGATGAATGGTCAAAATTGAATCTTTTTTAATCTAAAAATAAAAAAGAGAGGGGCGGATGTAGCCAAGTGGACCAAAGGGCAGTA
>225348413; Platycrater arguta haplotype H15 PsbA (psbA) gene, partial cds; psbA-trnH intergenic spacer, complete sequence; and tRNA-His (trnH) gene, partial sequence; chloroplast
CGTAATGCTCATAACTTCCCTCTAGACCTAGCTTCTATTGAAGCTCCATCTACAAATGGATAAGACTTTGGTGTTAGTGTATATGAGTTCTTGAAAGTAAAGTAAAGGAGCAATAACCAATTTCTTGTTTTATCAAGAGGGCGGTATTGCTCCTTTCTTTTTATTTAGTAGTCTTTTACTCCTTTTTTAGAGAAAAATAAAAAGGATTCTTATCGGTTGGTTCATGATTGAAGATCGTACTTTCATTCTGTATTAATTTGTAATTTATATACCTTTTCCCAATCTTTTTTATTGTAATTTTTTTTTTAATATTGGTATCTAAAAAATAAGATAAGGAAGAAATAATGATGAATGGTCAAAATTTAATCTTTTTTAATCTAACAAGAAAAAAGAGAGGGGCGGATGTAGCCAAGTGGATCAAGGCAGTGGATTGTGA
>336041663; Cardiandra alternifolia psbA gene, partial cds; psbA-trnH intergenic spacer, complete sequence; and tRNA-His (trnH) gene, partial sequence; chloroplast
TCGAAGCTCCATCTACAAATGGATAAGACTTTGGTGTTAGTGTATATGAGTTCTTGAAAGTAAAGTAAAGGAGCAATACCCAATTTCTTGTTTTATCAAGAGGGCGGTATTGCTCCTTTCTTTTTATTTAGTAGTCTTTTACTTACATATTCCTTTTTTTACAGACAAAGAAAAAGGATTCTTATCGGGTGGTTCACGATTGAGGATCATACTTTCATTCTGTATGAATTTGTAATTTATATACCTTTTCAAAATCTTTTGTATTTTAATTTTTTTATTAATATTGGTATCTAAGAAATAAGATAAGGAAGAAATAATGATGAATGGTCAAAATGGAATCTTTTGAATCTAAAAATAAAAAAGAGAGGGGCGGATGTAGCCAAGTGGATCAAGGAAGT
>313502551; Turpinia occidentalis photosystem II protein D1 (psbA) gene, partial cds; psbA-trnH intergenic spacer, complete sequence; and tRNA-His gene, partial sequence; chloroplast
CGAAGCTCCATCTACAAATGGATAAGACTTCGGTCTTAGTGTATACGAGTTTTTGAAAATAAAGGAGCAATAACAATCTTCTTGATAGAAGAAATTGATTATTGCTCCTTTATTTAGTATTTAGTAGTCGTTTATGTAAATAAACGTAGTCTTTTATTTACATAAACATAAGTTTAAGTTTTTTTTTTCTTTACTTATTTACTTAAAATAATAAATTTACTTAAAATAATAAAAAGTATTCTTATGGGTTTGATTGAGTATCATACTTTCCTTATGTACTAATTTTTGATTATTTGATTCTTATTTATATATATATGTTTTATGTTTTTATATCTGTTCGATAATATTTCCAATCTTTTGTAAAGTTATTATTTTACATTTAAATAAAAAGAAAGGTTAGAATTTTCTGCCTGTTGTATCTCAGAAGAAAGCTAAAAAAGGGTAATGGTGAATCATGCAAATTGAAATCTTTGTTTTGTAAGGTAAATAGTAGAGGGGCGGATGTAGCCAAGTGGATCAAGGCAGT
>259221505; Siraitia grosvenorii voucher T0038 photosystem II protein D1 (psbA) gene, partial cds; psbA-trnH intergenic spacer, complete sequence; and tRNA-His (trnH) gene, partial sequence; chloroplast
ATAACTTCCCTCTAGACCTAGCTGCTGTCGAAGCTCCATCTACAAATGGATAAGACCCGGTCTTAGTGTATACGAGTTTTTTTGAAATAAAAAGGAGCAATAACCTCTTTCTTGTTCTATCAAGAGGGCGGTATTGCTCCTTTTTTTATTTAGTAGTATTTGACTTACCTAGTTTCTTTAAATTTATTTAAAGAAACGTCGTTTTATTTTTATCGGTTGGTTCATGAGTGAGTATCATGCTTTCGTTCTGTATTAATCATTAATCTAGAATTTAGCTACTTCTTCCCAATCTTTTGGGAAGTATTTTTTTTTAAGAAAAGATAAAAATGTTGGACTTTTTACTTAGTTAATACTTAATATTTTTATCTCAAAATAAGAAAGATAAGAAAGAAATAATGATGAATGGTAAAAATTTAATCTTTTGAAACGTAAGGAAAAGAATAGTAGGGGGGCGGATGTAGCCAAGTGGATCAAGGCAGT
>331712486; Diplocyclos schliebenii photosystem II polypeptide D1 (psbA) gene, partial cds; psbA-trnH intergenic spacer, complete sequence; and tRNA-His (trnH) gene, partial sequence; chloroplast
ACAACTTCCCTCTAGACCTAGCTGCTGTTGAAGTTCCATCTATCAATGGATAAGACTTCTGTCTTAGTGTATCCGAGTTCTTGAAAGTAAAGGAGCAATAACCAATTTCTTGTTTTCTCAAGAGGATTGGTATTGCTCCTTTATTATTAAATTATTAATAAATTTTACATAACTTTTTTTTCTAATTTCTACTTATATATAGGATAGGGTAGGGGGCGGATGTAGCCAAGTGGATCAAGGCAGT
>307543109; Cucumeropsis mannii bio-material USDA-PI532719 PsbA (psbA) gene, partial cds; psbA-trnH intergenic spacer, complete sequence; and tRNA-His (trnH) gene, partial sequence; chloroplast
GTTATGCATGAACGTAATGCTCACAACTTCCCTCTAGACCTAGCTGCTGTTGAAGTTCCATCTATCAATGGATAAGACTTCTGTCTTAGTGTATACGAGTTCTTGAAAGTAAAGGAGCAATAACCAATTTCTTGTTTTCTCAAGAGGATTGGTATTGCTCCTTTATTATTAAAAACTTTTTTTTCAAATTTATACTTATAAATAGTGTAGGGGGCGGATGTAGCCAAGTGGATCAAGGCAGTGGATTGTGAATC
>158929902; Bryonia monoica PsbA (psbA) gene, partial cds; psbA-trnH intergenic spacer, complete sequence; and tRNA-His (trnH) gene, partial sequence; chloroplast
ACAACTTCCCTCTAGACCTAGCTGCTGTTGAAGTTCCATCTATCAATGGATAAGACTTCGGTCTTAGTGTATCCGAGTTCTTGAAAGTAAGGGAGCAATAACCAATTTCTTGTTTTATCAAGAGGATTGGTATTGCTCCTTTATTATGAATAAATTTTATATAAGTTTTTTTTTGCGAATTTCTACTTCTACATAGTGGAGGGTAGGGGGGCGGATGTAGCCAAGTGGATCAAGGCA
>284018351; Gerrardanthus grandiflorus voucher M:H. Schaefer 05/401 PsbA (psbA) gene, partial cds; psbA-trnH intergenic spacer, complete sequence; and tRNA-His (trnH) gene, partial sequence; chloroplast
GTTATGCATGAACGTAATGCTCATAACTTCCCTCTAGACCTAGCTGCTGTTGAAGTTCCATCTATAAATGGATAAGACTTTGGTCTTAGTGTATACGGGTTCTTGAAAGTAAAGGTAAAGGAGCAATAACCAATTTCTTGTTCTCTCAAGAGGATTGGTATTGTTCCTTTACCTTTATTGTGAATTTAGTTTACATTAGTTTACATAAGTGTTTTTTTTTCAACATCCGAAAAAGTATTTTTATATCATACTTTTGTTATCTAGTCATTTTTCTTTTCGATCCGTTCTTCTTTTTTGAGTTATTTTATTCAATATTAAATTGAAATAATTTAAATAGAGGATCGACGTTTCCATTTATTTGCTGCTTCCTTTTTCTTAGAACAAATAAAACATAAAACGATAAATCTTATATGGAATCTTTTTAATTTTTTTTCTAATTTATACTTATATATATTAGTTATATATATTAGAATTATAGGGTAGGGGCGGATGTAGCCAAGTGGATCAAGGCAGTGGATT
>307543121; Indomelothria blumei voucher A.F.G. Kerr 3735 (BM) psbA (psbA) gene, partial cds; psbA-trnH intergenic spacer, complete sequence; and tRNA-His (trnH) gene, partial sequence; chloroplast
GTTATGCATGAACGTAATGCTCACAACTTCCCTCTAGACCTAGCTGCTGTTGAAGTTCCATCTATCAATGGATAAGACTTCTGTCTTAGTGTATACGAGTTCTTGAAAGTAAAGGAGCAATAACCGATTTCTTGTTTTCTCAAGAGGATTGGTATTGCTCCTTTTTTATTAAAAAATTTTACATAACTTTTTTTTTCGAATTTATACTTATATATAGGGTAAGGGGCGGATGTAGCCAAGTGGATCAAGGCAGTGGATTGTGAATC
>307543123; Melancium campestre voucher G.F. Pabst et al. 8741 (M) psbA (psbA) gene, partial cds; psbA-trnH intergenic spacer, complete sequence; and tRNA-His (trnH) gene, partial sequence; chloroplast
GTTATGCATGAACGTAATGCTCACAACTTCCCTCTAGACCTAGCTGCTGTTGAAGTTCCATCTATCAATGGATAAGACTTCTGTCTTAGTGTATACGAGTTCTTGAAAGTAAAGGAGCAATAACCAATTTCTTGTTTTCTCAAGAGGATTGGTATTGCTCTTTTATTATTAAAAACCTTTTTCGAATTTATACTTATAAATAGTGTAGGGGGCGGATGTAGCCAAGTGGATCAAGGCAGTGGATTGTGAATC
>284018345; Baijiania borneensis voucher M:A. D. E. Elmer 20472 PsbA (psbA) gene, partial cds; psbA-trnH intergenic spacer, complete sequence; and tRNA-His (trnH) gene, partial sequence; chloroplast
GTTATGCATGAACGTAATGCTCACAACTTCCCTCTAGACCTAGCTGCTGTTGAAGTTCCATCTATAAATGGATAAGACTTTGGTCTTAGTGTATACGAGTTTTTGAAAGTAAAGGAGCAATAACCAATTTCTTGTTTTCTCAAGAGGATTGGTATTGCTCCTTTATTATGTATGAAAAAAGTTTACATAAGTTTTTTTTTTTTTTGCAACATAGGAAAAAGTCTTTTAATATCATACTTTTCTTATGTAGTAATTTTTCTTTTCGATACGTTCTTCTTTTTCTAATTTTTTTTATTTAAAAATTTTTAAATAAAAAAAGGATCGATGTTTCCATTTCTTTTTCTTTGCTGCTTCCCTTTTCTTAGAACAAAGAAAAGATGAAAAAAAGCGATGAATCTTATAGGGATATCGAATCTTTCTAATTTTGTTTTATAATTTATACTTATACATAGTGATAGGGTAGGGGGGCGGATGTAGCCAAGTGGATCAAGGCAGTGGATT
>259221489; Thladiantha dubia voucher T033 photosystem II protein D1 (psbA) gene, partial cds; psbA-trnH intergenic spacer, complete sequence; and tRNA-His (trnH) gene, partial sequence; chloroplast
ACAACTTCCCTCTAGACCTAGCTGCTGTTGAAGTTCCATCTATAAATGGATAAGACTTCAGTCTTAGTGTATACGAGTTTTTGAAAGTAAAGGAGCAATACCAATCTTCTTGATAAAACAAGAAATTGGTTATTGCTCCTTTATTATCTATGAATAAAGTTTACATAAGTTTTTTTTTTTTTCAACAGAGGAAAAAGTAGTTTAATATCATACTTTTCTTATATAGTAATTTTTATTTTCGATACGTTCTTCTTTTTCGAGTTTTTTTATTTAATTTTTTTTTAATAAAAAAAGGATCGAGGTTTTCATTTCTTTTTCTTTGCTCCTTCCCTTTTCTAAAAAAAAAAGAAATGAGTAAAAAAAGCGATGAATCCTATAGGGATATCGAATCTTTCTAATTTTGTTTTCGAATTTTCTACTTATACATAGCGATAGGGTCGTGGGGCGGATGTAGCCAAGTGGATCAAGGCAGTG
>225581579; Gurania sp. MAG-2009 voucher BR2459 tRNA-His (trnH) gene, partial sequence; trnH-psbA intergenic spacer, complete sequence; and PsbA (psbA) gene, partial sequence; chloroplast
GCGCATGGTGGATTCACAATCCACTGCCTTGATCCACTTGGCTACATCCGCCCCCCTACCCTATACTATGTATAAGTAGAAATTAGAAAAAAACTTATGTAATAAAATTGATTAATAATAAAGGAGCAATACCAATCCTCTTGAGATAACAAGAAATTAGTTATTGCTCCTTTACTTTCAAGAACTCGTATACACTAAAACCGAAGTCTTATCCATTGATAGATGGAACTTCAACAGCAGCTAGGTCTAGAGGGAAGTTGTGAGCATTACG
>67079245; Sicyos angulatus voucher Wells 4518 US PsbA (psbA) gene, partial cds; psbA-trnH intergenic spacer, complete sequence; and tRNA-His (trnH) gene, partial sequence; chloroplast
ACAACTTCCCTCTAGACCTAGCTGCTGTTGAAGTTCCATCTATCAATGGATAAGATTTGGTCTTAATGTATACGAGTTCTTGAAAGTAAAGGAGCAATAACCAATTTCTTGTTTTCTCAAGAGGATTGGTATTGCTCCTTTATTATGAAAAAATTTTACATAAGTTTTTTTTTATTTCTACTTTTGTAATTTCTACTTATACATAGTTAGTTATAAGGTAGGGGGGGCGGATGTAGCCAAGTGGATCAAGGC
>149393514; Hemsleya panacis-scandens psbA gene, partial sequence; psbA-trnH intergenic spacer, complete sequence; and trnH gene, partial sequence; chloroplast
TCATAACTTCCCTCTAGACCTAGCTGCTGTTGAAGTTCCATCTATAAATGGATAAGACTTCGGTCTTAGTGTATACTAGTTCTTGAAAGTAAAGGTAACGGAGTAATAACCAATTTCTTGTTCTCTCAAGAAATTGGTATTGCCCCTTTACCTTTATTACCAATATTACCAATGTAGTTTACATAAGTTTTTTTTTCAAAATACGAAAAAGTATTTTAATATCACACTTTTGTTATGGAGTAATTTTTCTTTTCGATACGTTCTTCTTTTTTTTCGAGTTATTTTATTTAAAAATATTAAATTTAAATAACGGATTGACGTTTCCATTTATTTGCTGGTTCCCGTTTCTTAGAACACGGAAAAGATGAAAAAAGCGATTAATCTTATATGGAATCTTTCTAATTTTTTTTTACTTTACTTATACATAGTATAGGGTAGGG
>298162458; Selysia prunifera voucher S. Smith 303 (NY) photosystem II protein D1 (psbA) gene, partial cds; psbA-trnH intergenic spacer, complete sequence; and tRNA-His (trnH) gene, partial sequence; chloroplast
TGCATGAACGTAATGCTCACAACTTCCCTCTAGACCTAGCTGCTGTTGAAGTTCCATCTATCAATGGATAAGACTTCTGTCTTAGTGTATACGAGTTCTTGAAAGTAAAGGAGCAATACCAATCCTCTTGAGAAAACAAGAAATTGGTTATTGCTCCTTTATTATTAATAAATTTTACATAACTTTTTTTTTCTAATTTATACTTATATATAGGATAGGGGGCGGATGTAGCCAAGTGGATCAAGGCAGTGGATTGTGAATCCACCATGCGCGA
>225581578; Psiguria bignoniacea voucher BR2458 tRNA-His (trnH) gene, partial sequence; trnH-psbA intergenic spacer, complete sequence; and PsbA (psbA) gene, partial sequence; chloroplast
GCATGGTGGATTCACAATCCACTGCCTTGATCCACTTGGCTACATCCGCCCCCCTACCCTATACTATGTATAAGTAGAAATTAGAAAAAAACTTATGTAATAAAATTGATTAATAATAAAGGAGCAATACCAATCCTCTTGAGATAACAAGAAATTAGTTATTGCTCCTTTACTTTCAAGAACTCGTATACACTAAAACCGAAGTCTTATCCATTGATAGATGGAACTTCAACAGCAGCTAGGTCTAGAGGGAAGTTGTGAGCATTACGT
>297251572; Cionosicyos guabubu voucher B. Hammel 25124 (MO) photosystem II protein D1 (psbA) gene, partial cds; psbA-trnH intergenic spacer, complete sequence; and tRNA-His (trnH) gene, partial sequence; chloroplast
GAACGTAATGCTCACAACTTCCCTCTAGACCTAGCTGCTGTTGAAGTTCCATCTATCAATGGATAAGACTTCTGTCTTAGTGTATACGAGTTCTTGAAAGTAAAGGAGCAATAACCAATTTCTTGTTTTCTCAAGAGGATTGGTATTGCTCCTTTATTATTAATAAATTTTACATAACTTTTTTTCTAATTTATACTTATATATAGATATAGGATTTATACTTATATATAGGGTAGGGGGGGCGGATGTAGCCAAGTGGATCAAGGCAGTGGATTTGTGAATCCACCATGC
>149393526; Gomphogyne cissiformis psbA gene, partial sequence; psbA-trnH intergenic spacer, complete sequence; and trnH gene, partial sequence; chloroplast
TCATAACTTTCCCTCTAGACCTAGCTGCTGTTGAAGTTCCATCTATAAATGGATAAGACTTTGGTCTTAGTGTATACTAGTTCGTGAAAGTAAAGTAAAGGTAACGGAGTAATAACCAATTTCTTGTTCTCTCAAGAAATTGGTATTGCCCCCTTTACCTTTATTACCAATGTAGTTTACATAAGTTTTTTTCAACATACGGGAAGGTATTTTAATATCACACTTTTGTTATGTAGTAATTTTTCTTTTCGATACGTTCCTTTTTTCGTGTTAGTTTTTTTTTTTATTTTAAATATCATATTTAAATAAAGTATCGAAGTTTCCCTTTATTTGCTGCTTCCCTTTTCTTAGAACAGGGAAAAGATGAAAAAATCGATTAAT
>284018349; Bolbostemma paniculatum voucher KUN:L. Ende & Y. Decai s. n. PsbA (psbA) gene, partial cds; psbA-trnH intergenic spacer, complete sequence; and tRNA-His (trnH) gene, partial sequence; chloroplast
GTTATGCATGAACGTAATGCTCATAACTTCCCTCTAGACCTAGCTGCTGTTGAAGTTCCATCTATAAATGGATAAGACTTCGGTCTTAGTGTATACGAGTTCTTGAAAGTAAAGGTAAAGGAGCAATAACCAATTTCTTGTTTTCTCAAGAGGATCGGTATTGCTCCTTTATTTATTATTATTAATTTAATTGTTTATTTTCATTTTAAATAAAGGATCGATGTTTCCATTTATTTCCTGCTTCCCTTTTCAAAGATGAAAGAAAAAAAAAGCAAAGCGATGAATCTTATATTATATGGAATCTTTCTCATTTTTTTTTATGTATAAGTATACATAGTATAGGATAGAGTAGGGGGGGCGGATGTAGCCAAGTGGATCAAGGCAGTGGATT
>158929966; Austrobryonia micrantha PsbA (psbA) gene, partial cds; psbA-trnH intergenic spacer, complete sequence; and tRNA-His (trnH) gene, partial sequence; chloroplast
ACAACTTCCCTCTAGACCTAGCTGCTGTTGAAGTTCCATCTATCAATGGATAAGACTTCGGTCTTAGTGTATCCGAGTTCTTGAAAGTAAGGGAGCAATAACCAATTTCTTGTTTTCTCAAGAGGATTGGTATTGCTCCTTTATTATGATTCTGAAAGGATTTTACAGAAGTTTTTTTTTTCTAATTTCTAATTTATACTTCTACATAGTAGAGGGTAGGGGGGCGGATGTAGCCAAGTGGATCAAGGCA
>297251570; Cayaponia tubulosa voucher M. Nee 37222 (LPB) photosystem II protein D1 (psbA) gene, partial cds; psbA-trnH intergenic spacer, complete sequence; and tRNA-His (trnH) gene, partial sequence; chloroplast
TGCATGAACGTAATGCTCACAACTTCCCTCTAGACCTAGCTGCTGTTGAAGTTCCATCTATCAATGGATAAGACTTCTGTCTTAGTGTATACGAGTTCTTGAAAATAAAGGAGCAATAACCAATTTCTTGTTTTCTCAAGAGGATTGGTTATTGCTCCTTTATTATTAATAAATTTTAGATAACTTTTTTTCTAATTTATACTTATATATATAGGATAGGGGGCGGATGTAGCCAAGTGGATCAAGGCAGTGGATTTGTGAATCCACCATGC
>149393507; Gynostemma pentaphyllum psbA gene, partial sequence; psbA-trnH intergenic spacer, complete sequence; and trnH gene, partial sequence; chloroplast
GTTATGCATGAACGTAATGCTCATAACTTCCCTCTAGACCTAGCTGCTATTGAAGTTCCATCTATAAATGGATAAGACTTCGGTCTTAGTATATACGAGTTCTTGAAAGTAAAGGTAAGGGAGCAATAACCAACTTCTTGTTCTCTCAAGAAAAAGAAATGGGTATTGCCCCTTTACCTTTATTATCAATGTAGTTTACATAAGTCTTTTTTTTTCAAAATACAAAAAGTATTTAAATATCATACTTTTGTTATGTAGTAATTTTGATTTTCGATACGTTCTTCTTTTTTTTTCGAGTTATTTTGTTTTTAAATATGAAAGTAAAATAAAGGATCGACGTTTCCATTTATTTGCTGCTTCCCTTTTCTTAGACCAAAGAAAAGATTAAAAAAGTTATGAATCTTATACGGAATCTTTCTAATTTTTTTTACTTTACTTTACTTATA
>158929956; Ecballium elaterium subsp. elaterium PsbA (psbA) gene, partial cds; psbA-trnH intergenic spacer, complete sequence; and tRNA-His (trnH) gene, partial sequence; chloroplast
ACAACTTCCCTCTAGACCTAGCTGCTGTTGAAGTTCCATCTATCAATGGATAAGACTTCGGTCTTAGTGTATCCGAGTTCTTGAAAGTAGGAGCAATAACCAATTTCTTGGTTTATCAAGAGGATTGGTATTGCTCCTTTATTATGAAAAAATTTATATAAGTTTTTTTCTAATTGCTACTTCTACATAGTAGAGGGTAGGGGGGCGGATGTAGCCAAGTGGATCAAGGCA
>270156348; Begonia cucullata voucher J.R. Abbott 24949 (FLAS) trnH gene, partial sequence trnH-psbA intergenic spacer, complete sequence and psbA gene, partial sequence; chloroplast
CGCCCCTATACTATGTATAAATGAAAAAAAAAAAACAAACAAATTGCAAAGATTCCAATTTCTAACATTCATTTGTTTTTATCTTTCTTCTAAGATAAAAGAAGAAGCAAAGAAATGGAAACTTTGATCGTTTTTTATTAAGAAAAAAACTCACAAAAGACTGAGAAGAATATATAGAAAAGAAAAATAACTACATAACAAAAAGAGAATATTCAAATACTTTTTCGTAGGTTGAAGTAAAATAAAGAAAAAACACTTATGTAAATAAATACAAAATCAAAAGTAAAGGAGCAATAACCAATTTCTTCTTCTCTCAAGAGGGTTGGTATTGCTCCTTTACTTTCAAAAACTCGTATACACTAAGACCAAAGTCTTATCCATTTATAGATGGAACTTCAACAGCAGCTAGGTCTAGAGG
>284018357; Momordica angustisepala voucher B:W. Schwabe s. n. PsbA (psbA) gene, partial cds; psbA-trnH intergenic spacer, complete sequence; and tRNA-His (trnH) gene, partial sequence; chloroplast
GTTATGCATGAACGTAATGCTCACAACTTCCCTCTAGACCTAGCTGCTGTTGAAGTTCCATCTATCAATGGATAAGACTTCGGTCTTAGTGTATACGAGTTCTTGAAAGTAAAGGAGCAATAACCAATTTCTTGTTTTCTCAAGAGGATTGGTATTGCTCCTTTATTATGAATAAAGTTTACATAAGTTTTTTTTCTAATTTATACTTATCATAGTATAGGGTAGGGGGGCGGATGTAGCCAAGTGGATCAAGGCAGTGGATT
>259221483; Trichosanthes rosthornii voucher T0032 clone 1 photosystem II protein D1 (psbA) gene, partial cds; psbA-trnH intergenic spacer, complete sequence; and tRNA-His (trnH) gene, partial sequence; chloroplast
ATAACTTCCCTCTAGACCTAGCTGCTGTTGAAGTTCCATCTATAAATGGATAAGACTCCGGTCTTAGTGTATATGCGGTCTTGAAAGTAAAGGTAAAGGAGCAATAACCAATTTCTTGTTTTCTCAAGAGGATCGGTATTGCTCCTTTATTTATTATTCTTAATTATTTATTAATATTTAATATTTTAAATAAAGGATCGACGTTTGCATTTATTTCCTCCTTCTCTTTTCTTAGAACAAAGAAAAGATGAAAGAAAAAAAAGCAAAGTGATGAATCTTATATTATATGGAATCTTTCTAATTTTTTTTTTTACCTATACTATGTATAGGATAGAGTAAGGGGGCGGATGTAGCCAAGTGGATGAAGGCAGTG
>149393508; Neoalsomitra integrifoliola psbA gene, partial sequence; psbA-trnH intergenic spacer, complete sequence; and trnH gene, partial sequence; chloroplast
TCATAACTTTCCCTCTAGACCTAGCTGCTGTTGAAGTTCCATCTATAAATGGATAAGACTTTGGTCTTAGTGTATACTAGTTCGTGAAAGTAAAGTAAAGGTAACGGAGTAATAACCAATTTCTTGTTCTCTCAAGAAATTGGTATTGCCCCCTTTACCTTTATTACCAATGTAGTTTACATAAGTTTTTTTCAACATACGGGAAGGTATTTTAATATCACACTTTTGTTATGTAGTAATTTTTCTTTTCGATACGTTCCTTTTTTCGTGTTAGTTTTTTTTTTTATTTTAAATATCATATTTAAATAAAGTATCGAAGTTTCCCTTTATTTGCTGCTTCCCTTTTCTTAGAACAGGGAAAAGATGAAAAAATCGATTAAT
>259221501; Luffa aegyptiaca voucher T0036 photosystem II protein D1 (psbA) gene, partial cds; psbA-trnH intergenic spacer, complete sequence; and tRNA-His (trnH) gene, partial sequence; chloroplast
ACAACTTCCCTCTAGACCTAGCTGCTGTTGAAGTTCCATCTATCAATGGATAAGACTTCAGTCTTAGTGTATACGAGTTATTGAGAGTAAAGGAGCAATAACCAATTTCTTGTTTTCTCAAGAGGATTGGTATTGCTCCTTTATTATGAAGAAATTTTACATAAGTTTTTTTTCTAATTTCTACTTATACATAGTTATAGGGTAGGGGGGCGGATGTAGCCAAGTGGATCAAGGCAGTG
>331712478; Coccinia grandis photosystem II polypeptide D1 (psbA) gene, partial cds; psbA-trnH intergenic spacer, complete sequence; and tRNA-His (trnH) gene, partial sequence; chloroplast
ACAACTTCCCTCTAGACCTAGCTGCTGTTGAAGTTCCATCTATCAATGGATAAGACTTCTGTCTTAGTGTATACGAGTTCTTGAAAGTAAAGGAGCAATAACCAATTTCTTGTTTTCTCAAGAGGATTGGTATTGCTCCTTTATTATTACATTATTAATCAATTTTACATAACGTTTTTTTTTTTTCTAATTTCTACTTATATATAGGGTAGGGGCGGATGTAGCCAAGTGGATCAAGGCAGT
>313502376; Cyathea arborea photosystem II protein D1 (psbA) gene, partial cds; psbA-trnH intergenic spacer, complete sequence; and tRNA-His gene, partial sequence; chloroplast
TGAAGCTCCTTCTATAAACGGATAATATCTGTCTGGTTATGCAGTATAACTGGATACCAAACCTTTTAGTTTTAAAAGGTTTGGTGTCCAATGAGGGTTCGTTCGAGAAAACGAATAGAAAGAATGGTAATGGTTTGTCAGAATCTTACAATCATAAGTTCCCAATCTTGAATTCTGAAGAGTCCTTAGAATACTCTTATGCGGCTGTAAATATTAAAAATATTTCTATTCCAATTCACAGAATGCTTGTAATCTACCAATAAATAGAGTGGGAGTACGTTCTTCATTTCACAGATTTCCTATTGTCTCGTTATATACACAACTAATATGTATGTGTATCAATCGAAGGACCCTAACCCTAATAGCTTAATAGATAGATCCTGTTCCCTTTCACGTTAGGGAGCCAAGTAGTAGAGGGGGCGGACGTAGCCAAGTGGATCAAGGCAAT
>309754680; Dicksonia antarctica voucher Christenhusz 5860 (H) tRNA-His (trnH) gene, partial sequence; trnH-psbA intergenic spacer, complete sequence; and PsbA (psbA) gene, partial cds; chloroplast
CCGCCCCCTCTGCTACTGGGCTCCCTGAACGTGAAAGGGAACAGGATCTATCTATTAAGCTATTAGGGTCCTTCGATTGATACACATACATATTAGTTGTGTATATAACGAGACAATAGGAAATCTGTGAAATGAAGAACGTACTCCCGCTCTATTCAAATGATTGGTAGATTACAAGCATTCTGTGAATCGGAATAGTAATATTTTTACTATCTATAGCCACAGAAGAGTATTCTAAAGATTCTTCAGAATTCAAGATTGGGAACTGATGATTGTAAGATTCTGACAAACCATTACCATTCTCTTTATTCGTTTTATTGAACGAACCCTCATTGGACACCAAACCTTTTAAAGCTAAAAGGTTTGGTATCCGGTTATACTGCATAACCAGACAGATATTATCCGTTTATAGAAGGAGCTTCAACAGAAGCT
>309754682; Metaxya rostrata voucher Tuomisto 14527 (TUR) tRNA-His (trnH) gene, partial sequence; trnH-psbA intergenic spacer, complete sequence; and PsbA (psbA) gene, partial cds; chloroplast
CCCCCCGGCTTGCTACTGGGCCCCCTGAACGTGAAAAGGAACAGGATCTATCTATTAAACTATTAGGGCCCTTCGATCGATACACATACATATTAGTTGTGTATATAACGAGATAAGAAGAAATCTGTGAAATGAATAACGTACCCCCACTCTATTCTACAAATGGTTGATAGGTTACAAGCGTTCTGTGAAACGGAATAGGAATATTTCTAATAGATGTATATCTATAGAGATAGATAGCCGCAGAAGAGTATTCTAAATATTATCCAGAATTCAAAATTGAGAACTGATGATTGCGAGATTCTCACAAACCATTACCATTCTTTTTATTCGTTCTATCCAGCGAACTTGGATACCAAACCTTTTACTAAAGGTTTGGTATCCAGTTATACTGCATAACCAGACAGATATTATCCGTTTATAGAAGGAGCTTCAGCAGAAGCT
>197944702; Dicranum flagellare voucher OAC:BRC04 tRNA-His (trnH) gene, partial sequence; trnH-psbA intergenic spacer, complete sequence; and PsbA (psbA) gene, partial cds; chloroplast
ACTGCCTTAATCCACTTGGCCACGTCCGCCTTTTTCAGAATTGAACTATTTGTAAAAAAAAACAATGACCTTAAAACTTAAAAATTTAAGGTCATTGTTTTTCAAGTTGTTATCCTATTTTTGATAAATTCCTTCACAAAAATATAACTAGAATATTAACCGTTTACAGAAGGAGCTTCAACAGAAGCTAAATCTAGAGGGAAGTTAT
>222103301; Orthodicranum montanum isolate CB68 tRNA-His (trnH) gene, partial sequence; trnH-psbA intergenic spacer, complete sequence; and photosystem II 32 kDa protein (psbA) gene, partial cds; chloroplast
CACGTCCGCCTTTTTCAGAATTGAACTATTTGTAAAAAAAAACAATGACCTTAAAACTTAAAAATTTAAGGTCATTGTTTTTCAAGTTGTTATCCTATTTTTGATAAATTCTTTTACAAAAATATAACTAAAATATTAACCGTTTACAGAAGGAGCTTCAACAGAAGCTAAATCTAGAGGGAAGTTATGAGCATTACGTTCATGCATAA
>222103318; Fissidens dubius isolate CB26 tRNA-His (trnH) gene, partial sequence; trnH-psbA intergenic spacer, complete sequence; and photosystem II 32 kDa protein (psbA) gene, partial cds; chloroplast
TCCGCCTTTTTCAGAATTAAACTATTTGTAGAAAACAACAATGACCTTAAAACTTTAAGTTTTAAGGTCATTGTTTTTCAAGTTGTTATCCTATTTTGAATCAATTTTTTTTTACAAAAATATAACTAAAATATTAACCGTTTACAGAAGGAGCTTCAACAGATGCTAAATCTAGAGGGAAGTTGTGAGCATTACGTTCATGCATAA
>222103293; Ceratodon purpureus isolate CB158 tRNA-His (trnH) gene, partial sequence; trnH-psbA intergenic spacer, complete sequence; and photosystem II 32 kDa protein (psbA) gene, partial cds; chloroplast
TCCGCCTTTTTAATAATGTGATTACTTGTAGAAAAAAAACAATGATCTTAGAACTTTAAGTTCTAAGATCATTGTTTTTCAAGTTGTTATCCTATTTTAGATAAGTTTCTTTTACAAAAATATAACTAAAATATTAACCGTTTACGGAAGGAGCTTCAACAGAAGCTAAATCTAGAGGGAAGTTGTGAGCATTACGTTCATGCATAA
>225581580; Davilla kunthii voucher SM26514 tRNA-His (trnH) gene, partial sequence; trnH-psbA intergenic spacer, complete sequence; and PsbA (psbA) gene, partial sequence; chloroplast
CCCCCCTATTTTCTTTCTTTTTTTTCTTTTACTTCAAAAATTCAAAAAAGATTGGGAAAAACATAAAACATATATAAATTAATACAAAACGAAAATATGATATTGAGTCACAAACCGACCCATAAGAATACTTAAAAAAAAAAAAAGAAAGAAAACTCACGTTAGAAAAAAACTACTAAATTAAAGAGAGCAATAACAACTCTTAAGAAGAAATTTGTTATTGCTCCTTTATGTTCAAACTGTTCAAAAACTCGTCTACACTAAGACCAAAGTCTTATACATTTAGAGACG
>166244777; Aletris rigida chloroplast rpl2, trnH, psbA genes, partial cds and complete sequence
AAGCGTCCCGTAGTAAGAGGAGTCGTTATGAACCCTGTAGACCATCCCCATGGGGGTGGTGAAGGGAGGGCCCCAATTGGTAGAAAAAGCCCAACAAATAAATGGGGTTTTCCTGCACTTGGAAGAAGAAGTAGAAAAAGGAATAAATATAGTGATAATTTGATTATTCGTCGACGTAGTAAATAGGAGAGAAATTGGAATTAGTTTCTTCGTCTTTAAATAAAAAAAATAGGAGTAATTAACCGTGACACGTTCACTAAAAAAAAATCCTTTTGTAGCGAATCATTTATTAAGAAAAATTGATAAGCTTAACACAAAGGAGGAAAAAGAAATAATAGTAACTTGGTCCCGGCGGGCGAACGACGGGAATTGAACCCGCGCATGGTGGATTCACAATCCACTGCCTTGATCCACTTGGCTACATCCGCCCCTATTTCGTTCCGTACTCGAAAATGGTCCAAATTACACTTATAAATTTCATCATTTTTTTTTACTTTAATTTTTGTTTATGGGGAAGGTAAGGAAAACTTATGACTCATAATAATCCATATAATAATAATTAAAGGAGCAATACCAACCTGCTCGATAGAACAAGAAATTGGTTATTGCTCCTTTAATTATTTAAAAAACTCGACTACACTAAGACCCAAATCTTATCCATTGATAGATGGAGCTTGGATAGCAGCTAGGTCTAGCGGGAA
>353559524; Trichopus sempervirens PsbA (psbA) gene, partial cds; trnH-psbA intergenic spacer, complete sequence; and tRNA-His (trnH) gene, partial sequence; chloroplast
TGTTATGCATGAACGTAATGCTCACAACTTCCCTCTAGACCTAGCCGCTATTGAAGCCCCATCTACAAATGGATAAGACTTTTGTCTTAATGTATATGGATCGTTGAAGGAGCAATATCCAATATCTTGTTTATCTTGTTCCAGAGCAAGAGATTTGGTATTGCTCCCCCTCTTGAAGTCGAGTTCTTTTTCTTTATCATAAGGCTATCTCCTACCAATGAATGATAACTACTTTTGCTACTTTACTAAAATATAAAATAAAAACGAAAAAATTAACGACGAGATTTATTATCGTTTCTCGCATGTCTCGCGAAAGTCAGAGTAGGGGCGAATTCTCCCAATTTGTGACCTACCATCTGATCTGTTATATAAATAGGTAAATGTTCCTTTCCATTATGAATGGCGATTGTATGTCCAATCATTGCGGGTATAATGGTAGATGCCCGAGACCAAGTTACTATTATTTCTTTCTCCTCCCTCATGTTGAGTTTTTCCATTTTTCCCGATAAATGATTAGCTACAAAAGGATTTTTTTTAGTGAACGTGTCACAACGGATTACTCCTTTATTTTTACATTTTAAACTATGTTCAATATCTCGATCTAATAAGGTAAGAATAAATACAATAATGATGAATGGAAAAAAGGGAAAATCCTTTAGCTAGATAAGGGGCGGATGTA
>353559514; Tacca palmata PsbA (psbA) gene, partial cds; trnH-psbA intergenic spacer, complete sequence; and tRNA-His (trnH) gene, partial sequence; chloroplast
TGTTATGCATGAACGTAATGCTCACAACTTCCCTCTAGACTTAGCCGCTGCTAAAGCTCCATCCGTAAATGGATAAGACTTTTGTCTTAATGTATATGAATTGTTGAAGGAGCAATATCAAATATCAAGAGGTTTGGTATTGCTCCTTTTTTTACATTTTTTTTTTTTTTTATTGGCATTCTATGTTCAATATCTCGATCTACTCGATCTAATAAGGTAAGAATAAATACAATAATGATGAATGGAAAAAAGAGAAAATCCCTTAGTTGGATAAGGGGCGGATGTA
>339787702; Dioscorea oppositifolia voucher EDQM 32991 PsbA (psbA) gene, partial cds; psbA-trnH intergenic spacer, complete sequence; and tRNA-His (trnH) gene, partial sequence; chloroplast
GTTATGCATGAACGTAATGCTCACAACTTCCCTCTAGACCTAGCCGCTGTTGAAGCTCCATCTACAAATGGATAAGACTTTTGTCTTAATGTATATGAATCTCAGAATAATAAATACAATAAATAATGATGAATGGAAAAAAGAGAAAATCCTTTAGCTAGATAAGGGGCGGATGTAGCCAAGTGGATCAAGGCAGTGGATTGTGAATCCACCATGCGCG
>218203105; Lonicera xylosteum photosystem II protein D1 (psbA) gene, partial cds; psbA-trnH intergenic spacer, complete sequence; and tRNA-His (trnH) gene, partial sequence; chloroplast
GTTATGCATGAACGTAATGCTCACAACTTCCCTCTAGACCTAGCCGCTCTTGAAGCTCCATCTACAAATGGATAAGACCCGGTCTTAGTGTATACGAGTTTTAAAAAATAAAAAAGAAGCAATAATCCCCCTCTTGTTTTATCAAGAGGGCACCATTGCTTCTTTTTTATTTAACAGTTACCTATTTTCTTTCAAGAAAAATAGTCAATCTTCTTATTTTTAGGGGTGGGTCATGATTGTGTTTTGGGCTTTCATTTTTTATTCTGTATGAAAAATCTTTATATCCTCTAAAATAAAAATAAAAGAAAAACTGTTGGAATTTTTTTGCTGACTTCTCTATAATTGTACTTGAGAAAAAAGAAAGAAAAATCATGAATGGCTGAACTAGGAACTAATAGGTAGGGGGCGGATGTAGCCAAGTGGATCAAGGCAGTGGATTGTGAATCCACCATGCGCG
>54635042; Sambucus canadensis photosystem Q/B protein (psbA) gene, partial cds; psbA-trnH intergenic spacer, complete sequence; and tRNA-His (trnH) gene, partial sequence; chloroplast
TGCTCTTGAAGCTCCATCCACAAATGGATAAGACCTGGTCTTAGTGTATACGAGTATTTGAAATAAAAAAAAGGAGCAATAACCTCTTTCTTGTTCTATCAAGAGGGCGGTATTGCTCCTTTTTTATTTTATTTAGTAGTATTTGACTTACATATTTTCGTTAAATGAAAAAAACATGGGTTGGGTCATACTTAAGTTCATACTTTAGTATTGTGCTGTTGTTCTGTATTAATATAGCATTTTGATAACCTCTTCCCAATCTTTTCTGAAATTGTGTGTTTTTTATTTTTATATTAAATAATAAAAAATAGAGAAAATTTTGAAATATTTTCTTTACTTAAGATTTGTATCTCAGAAATCATAAAAAAATGATGAATGTTTGTAATGTAAATACTAGTTGTAATCTAAATACTAGTAGGGGGCGGATGTAG
>54634970; Viburnum cylindricum photosystem Q/B protein (psbA) gene, partial cds; psbA-trnH intergenic spacer, complete sequence; and tRNA-His (trnH) gene, partial sequence; chloroplast
TGCTCTTGAAGCTCCATCTACAAATGGATAAGACCTGGTATTAGTGTATACGAGTTTTTGAAATAAAAAAAGGAGCAATAACCTCTTTCTTGTTCTATCAAGAGGGCGGTATTGCTCCTTTTTTTATTGATTTATTTAGTAGTATTTTACTTACATATTTTATTTTATTTTTAGAAAAAGGATTTTTATGGATTGGGTCATGATTAAGTATCGTGCTTTCGTTCTGTATTAATAGAGCATTTTGCTACCCTCTTCCCAATCTTTTCTGAAGTTTTTATTTTACATTTTTAATAAAAAAAATGTTTAAAAAATGTTAGAATTTTTTGTTTATTTAATATTTGTATCTCAGAAATAAGAAAAAAAAAGAATGATGAATATTTTTAATATAAATACTAGTTATAATGTACCTACTCGTCGAGGGCGGATGTAG
>353467939; Bryobartramia novae-valesiae voucher Magill & Schelpe 3218a (DUKE) photosystem II protein D1 (psbA) gene, partial cds; and tRNA-His (trnH) gene, partial sequence; chloroplast
TCTGCTCACGGTTACTTTGGTAGATTAATTTTCCAATACGCTAGCTTTAACAACTCTCGTTCTTTACATTTCTTTTTAGCTGCTTGGCCTGTGGTAGGTATCTGGTTTACTGCATTAGGTATCAGCACAATGGCTTTCAACTTAAATGGTTTTAACTTTAACCAATCTGTTGTTGACAGTCAAGGTCGTGTAATTAACACTTGGGCTGACATTATCAACCGTGCTAACCTTGGTATGGAAGTTATGCATGAACGTAACGCTCACAACTTCCCTCTAGACTTAGCTTCTGTTGAAGCTCCTTCCGTAAACGGTTAATATTTTAGTTTATAATTTTTAAACTAAATTTATCTAAAATAGGATAACAACTTGAAAAAATAATGCCCTTAGGAATTAACTTCCTAAGGGCATTATTTTTCTTTATTTTACAAATAATTAAATTCTAGAAAAGGCGGACGTGGCCAAGTGGATTAAGGCAGTGGTTTGTGGAGCCACCACGCGCGGGTTCAATTCCCGTCGTTCA
>353467943; Bryobrittonia longipes voucher Ignatov 1997 (NYBG) photosystem II protein D1 (psbA) gene, partial cds; and tRNA-His (trnH) gene, partial sequence; chloroplast
TCTGCTCACGGTTACTTTGGTAGATTAATTTTCCAATACGCTAGCTTTAACAACTCTCGTTCTTTACATTTCTTTTTAGCTGCTTGGCCTGTAGTAGGTATCTGGTTTACTGCATTAGGTATCAGCACAATGGCTTTCAACTTAAATGGTTTCAACTTTAACCAATCTGTTGTTGACAGTCAAGGCCGTGTAATTAACACTTGGGCTGACATTATCAACCGTGCTAACCTTGGTATGGAAGTTATGCATGAACGTAACGCTCACAACTTCCCTCTAGACTTAGCTTCTGTTGAAGCTCCTTCTGTAAATGGCTAATATTTTAGTTCATTATTTTATAAACTAAACTTATTTAAGATAGGATAACAACTTGAAAAAATAATGACCTTAGGAATTAAACTCCTAAGGTCATTATTTTTTTTTTATAAATAATTAAATTCTAAAAAAGGCGGACGTGGCCAAGTGGATTAAGGCAGTGGTTTGTGGAGCCACCACGCGCGGGTTCAATTCCCGTCGTTCA
>353467953; Encalypta ciliata voucher Schofield 98872 (DUKE) photosystem II protein D1 (psbA) gene, partial cds; and tRNA-His (trnH) gene, partial sequence; chloroplast
TCTGCTCACGGTTACTTTGGTAGATTAATTTTCCAATACGCTAGCTTTAACAACTCTCGTTCTTTACATTTCTTCTTAGCTGCTTGGCCTGTGGTAGGTATCTGGTTTACTGCATTAGGTATCAGCACAATGGCTTTCAACTTAAATGGTTTTAACTTTAACCAATCTGTTGTTGACAGTCAAGGTCGTGTAATTAATACTTGGGCTGACATTATCAATCGTGCTAACCTTGGTATGGAAGTTATGCATGAACGTAACGCTCACAACTTCCCTCTAGACTTAGCTTCTGTTGAAGCTCCTTCTGTAAACGGTTAATATTTTAGTTTATAATTTTTTAAACTGAATTTATCTAAAATAGGATAACAACTTGAAAAAAGAATGCCTTTAAGAATTAAATTCTTAAAGGCATTCTTTTTATTTATTTTACAAATAATTGAATTCTAAAAAAGGCGGACGTGGCCAAGTGGATTAAGGCAGTGGTTTGTGGAGCCACCACGCGCGGGTTCAATTCCCGTCGTTCA
>289472357; Erica arborea isolate 246 PsbA (psbA) gene, partial sequence; psbA-trnH intergenic spacer, complete sequence; and tRNA-His (trnH) gene, partial sequence; chloroplast
GAAACTCCATCTACAACCGGATAAGACTTTATCCTTAGTCTATAGTATAGGAGTTTTTCAAAGTAAGGGAGCAATCACCTCTTGTTCTATCAAGAGTGTATTGCTCCTTTTCTTTTTTTTTTATTCATTTTTAATTTCTATACTTTGTGAAATTTTTTTTTATTCAAAAAAAATAGAAAATTTGATTACCGCTCATAATTTCTATCTACGAAATAAGAAAGAAATAATGCTTCGAAATAAGAAAGAAATTATGATGAATGGTTTGAAATTGAAATCAAA
>313502465; Micropholis garciniifolia photosystem II protein D1 (psbA) gene, partial cds; psbA-trnH intergenic spacer, complete sequence; and tRNA-His gene, partial sequence; chloroplast
TGAAGCTCCAGCTACAAATGGATAAGACTTTTGTCTTAGTGTATACGAGTTTTTGAAAGTAAGGGAGCAATAACCAATTTCTTGTTCTATCAAGAGGGCGTTATTGCTCCTTTATTACTTTTTATTTTTTTTATTATTATTAATATATTAATATTATTATTTTATTATATTATTCTTATTATTATTAGATTATTCTTATTATTATTAGATTATTCTTATTAGTAATATTTTATTTACATATACTTTATACTTTTTTTCGTCACAAGAAACAGAATCTTATGGATAAAAAGAAAAGGATTTTTATGGTTGTGGGTTAGTTCATGATTGAGTATCGTCTTTTCGTTCTCTATTAATATAGAATTTATATACCTTTGTGAAATTTTTGTGAAGTTGTTATTTTCCATTAAAAAAAAATTGGAATTTTTTCTTAATCTTAATATTTTTATCTTAGAAAAAAAAAAAAAAGAAAAAATGAGAAATTGTTAAAATGGAATCCTTTATAATGAAATAGTGGAGTAAAGGAAAGGGGCGGA
>33342155; Symplocos theophrastifolia chloroplast psbA, psbA-trnH intergenic spacer region, trnH, partial and complete sequence
ACATTATAAAGGATTCAATTTCAAGCATTCATCATTATTTCGTTCTTATTTCGGAAATAAAAATATTAAGTAAAATTAAATAAAAATGAAAAAATTTACCTTTTAAAGGGAAAAAAATAATTTCACAAAAGTATTTAAATTCTAAATTAATATAGAACGAAAAGACGATACTTAATCATGAAACAACCCATACAAAAAAACCTATTCGTTTTACCCATAATAATTTTTTTTTGTAACGAAAAAAATATATGTAAATACTACTAATAAATAAGAGAAAGTAAAGGAGCAATAACGCCCTCTTGATAGAACAAGAAATTGTTTATTGCTCCCTTACTTTCAAAAACTCGTATA
>225581740; Pouteria decorticans voucher NL110158 tRNA-His (trnH) gene, partial sequence; trnH-psbA intergenic spacer, complete sequence; and PsbA (psbA) gene, partial sequence; chloroplast
CCTTTACTCCACTATTTCATTATAATTATAAAGGATTCAATTTTTTTCTCATTTTTTTCTTTTTTTTTTTTTTCTAAGATAAAAATATTAAGATTAAGAAAAAATTCCAATTTTTTTTTTTAATGGAAAATAACAACTTCACAAAAATTTCACAAAGGTATATAAATTTGAAAAGGTATAGGTATATAAATTCTATATTAATAGAGAACGAAAAGACGATACTCAATCATGAACTAACCCACAACCATAAAAATCCTTTTCTTTTTATCCATAAGATTCTGTTTCTTGTGACGAAAAAAAGTATAAAGTATATGTAAATAAAATATTACTAATAAGAATAATCTAATAATAATAAGAATAATATAATAAAATAATAATATTAATATTATTATATTAATAATAATAAAAAAAATAAAAAGTAATAAAGGAGCAATAACGCCCTCTTGATAGAACAAGAAATTGGTTATTGCTCCCTTACTTTCAAAAACTCGTATACACTAAGACAAAAGTCTTATCCATTTGTAGCTGGAGCT
>164422300; Pterostyrax corymbosus PsbA gene, partial cds; and psbA-trnH intergenic spacer, complete sequence and tRNA-His (trnH) gene, partial sequence; chloroplast
ATAACTTCCCTCTAGATCTAGCTGCTATTGAAGCTCCATCTACAAATGGATAAGACTTTGTTCTTAGTGTATACGAGTTTTTGAAAGTAAGGGAGCAATAACCAATTTCTTGTTCTATCAAGAGAAGAGGGCGTTATTGCTCCTTTACTTTTCTTTTTTTTATTTACTTTGTATTTATTTAGTAGGATTTTAATATACTTTTTTTCGTTACACAAAAAAGAAAAAGATTTTTATGGGTAAAAAGAAAAGTATTTTTATGGGTTATGGGTTGGTTCATGATTGAGTATCGTCTTTTCGTTCTGTCTTAATTTATATACCCTTTCCAATTTATATACCTTTATGAAATTTTTCTTTTCCGGTTTAAATAAAAAATAAAATTTTGAATTAATGATTAATGTTTGAAATTGAATCCTTTATAATATAATGTAAATAATGGAGTAAGGGGGCGGATGTAGCCAAGTGGATTAAGGCAGT
>225581729; Diploon cuspidatum voucher NL110076 tRNA-His (trnH) gene, partial sequence; trnH-psbA intergenic spacer, complete sequence; and PsbA (psbA) gene, partial sequence; chloroplast
CCTTTACTCCACTATTTCATTATAAAGGATTCAATTTTAACAATTTCTCATTTTTTCTTTTTTTTTTTTTTAAGATAAAAATATTAAGATTAAGAAAAAATTCCAATTTTTTTTTTTTAATGGAAAATAACAACTTCACAAAAATTTCACAAAGGTATATAAATTGGAAAAGGTATAGGTATATAAATTCTATATTAATAGAGAACGAAAAGACGATACTCAATCATGAACTAACCCACAACCACAAAAATCCTTTTCTTTTTATCCATAAGATTCTGTTTCTTGTAACGAAAAAAAGTATAAAGTATATGTAAATAAAATATTACTAATAAGAATAATCTAATAATAATAAGAATAATATAATAAAATAAGAATATTAATATATTAATAATAATAAATAAAATAAAAAGTAATAAAGGAGCAATAACGCCCTCTTGATAGAACAAGAAATTGGTTATTGCTCCCTTACTTTCAAAAACTCGTATACACTAAGACAAAAGTCTTATCCATTTGTAGCTGGAGCTTCAATAGCAG
>225581724; Chrysophyllum argenteum voucher NH200307 tRNA-His (trnH) gene, partial sequence; trnH-psbA intergenic spacer, complete sequence; and PsbA (psbA) gene, partial sequence; chloroplast
TCCCTATTTCATTATAAAGGATTCAATTTTAACAATTTCTTTTTCTTTTTCTTTTTTTTTTCTAAGATAAAAATATTAAGATTAAGAAAAAATTCCAATTTTTTTTTTAATGGAAAATAACAACTTCACAAAAATTTCACAAAGGTATATAAATTTGAAAAGGTATAGGTATATAAATTCTATATTAATAGAGAACGAAAAGACGATACTCAATCATGAACTAACCCACAACCATAAAAATCCTTTTCTTTTTATCCATAAGATTCTGTTTCTTGTGACGAAAAAAAGTATAAAGTATATGTAAATAAAATATTACTAATAAAAATAATCTAATAATAATAAGAATAATATAATAAAATATTAATATTAATAAAATATTAATATTAATATATTAATAATAATAAAAAAAAAAAGAAAAAGTAATAAAGGAGCAATAACGCCCTCTTGATAGAACAAGAAATTGGTTATTGCTCCCTTACTTTCAAAAACTCGTATACACTAAGACAAAAGTCTTATCCATTTGTAGCTGGAGCT
>225581645; Eschweilera pedicellata voucher NL110203 tRNA-His (trnH) gene, partial sequence; trnH-psbA intergenic spacer, complete sequence; and PsbA (psbA) gene, partial sequence; chloroplast
TTCACAATCCACTGCCTTAAACCACTTGGCTACATCCGCCCCCTTACTCCTATTTACATTTTTAAAAATTTTATTTCAACCATTTAAACATTTAAATGGACAATAACAATTTCACAAAAGTATAGAAATTATAAATTCCTATATAAAGAAAAGATGATCCTAAATCATGAACTAACCCAGAAAAATCGTTTTTAGGTAAAAAAAAATATTACTAAATAAAATACTACTAATAGTATAGTAATTAAAATAAAAAAAGAAAATAATAATATAAAATAATAAATAATTAAAATAATAAAAAAAAGGAGCAATAACGCCCTCTTGATAGAACAAGAAATTGTTTATTGCTCCCTTACTTTCAAAAACTCGTATACACTAAGACTCAAGTCTTATCCATTTGTAGATGGAACTTCAATAGCAGCTAGGTCTAGAGGGAAGTTATGAGCATT
>225581732; Manilkara huberi voucher NH200061 tRNA-His (trnH) gene, partial sequence; trnH-psbA intergenic spacer, complete sequence; and PsbA (psbA) gene, partial sequence; chloroplast
CAATCCACTGCCTTAATCCACTTGGCTACATCCGCCCCTTTCCCTTTACTCCACTATTTCATTATAAAGGATTCAATTTTAACAATTTCTCATTATTTCTTTCTTATTTCTAAGATAAAAATATTAAGATTAAGAAAAAATTCCAATTTTTTTTTTATTTTTTAATGGAAAATAACAACTTCACAAAAATTTCACAAAGGTATATAAATTTGAAAAGGTATAGGTATATAAATTCTATATTAATAGAGAACGAAAAGACGATACTCAATCATGAACTAATCCACAACCATAAAAATCCTTTTCTTTTTATCCATAAGATTCTGTTTCTTGTGACGAAAAAAGTATAAAGTATATGTAAATAAAATATTACTAATAAGAATAATCTAATAATAATAAGATAATATAATAATAATAAGAATAATATAATAAAATAATAATATTAATATATTAATATTATTAATAATAAAAAAAAAGTAATAAAGGAGCAATAACGCCCTCTTGATAGAACAAGAAATTGGTTATTGCTCCCTTACTTTCAAAAACTCGTATACACTAAGACAAAAGTCTTATCCATTTGTAGCTGGAGCTTCAATAGCAGCAAGGTCTAGAGGGAAGTTATGAGCATTAC
>164422298; Melliodendron xylocarpum PsbA gene, partial cds; and psbA-trnH intergenic spacer, complete sequence and tRNA-His (trnH) gene, partial sequence; chloroplast
ATAACTTCCCTCTAGATCTAGCTGCTATTGAAGCTCCATCTACAAATGGATAAGACTTTGTTCTTAGTGTATACGAGTTTTTGAAAGTAAGGGAGCAATAACCAATTTCTTGTTCTATCAAGAGAAGAGGGCGTTATTGCTCCTTTACTTTTCTTTTATTTATTTACTTTGTATTTATTTAGTAGGATTTTAATATACTTTTTTTTGTTACACAAAAAAGAAAAAGATTCTTATGGGTAAATGGGTAAAAAGAAAACTATTTTTATGGGTTATGGGTTGGTTCATGATTGAGTATCGTCTTTTCGTTCTGTCTTAATTTATATACCCTTTCCAATTTATATACCTTTATGAAATTTTTCTTTTCCGGTTTAAATAAAAAAAAATTTTGAATTAATGATTAATGTTTGAAATTGAATCCTTTATAATATAATGTAAATAATGGAGTAAGGGGGCGGATGTAGCCAAGTGGATTAAGGCAGT
>225581668; Norantea guianensis voucher NH200115 tRNA-His (trnH) gene, partial sequence; trnH-psbA intergenic spacer, complete sequence; and PsbA (psbA) gene, partial sequence; chloroplast
ACTTGGCTACATCCGCCCCCTTACTTCAATATTTTGATTATATTCGAATAAATTGAATTTCGACTATTCATCATTATTTTTTTCGTATCTTATTGTATTTATTTTTTGAAACACAAAAAAAAAACGATACTAAATCAAGAACTAAGACATAGCCCATAAGAATACTTTTTACAAGTACTCTTTCTTTCGTTTTCTTGTAAAAAAAAATACTTGTAAAGAAAAAAAGTATATGAAAAATATATATATAAAGTTTTTCTATACTAGTAATAAAAAAAGTAAAGGAGCAATAACGTCCTCTTGGTAGAACAAGAAAATGATTATTGCTCCCTTACTTTCAAAAACTCATATACACTATGACCCAAATCTTATCCATTTGTAGATGGAGCTTCAATCGCA
>313502380; Cyrilla racemiflora photosystem II protein D1 (psbA) gene, partial cds; psbA-trnH intergenic spacer, complete sequence; and tRNA-His gene, partial sequence; chloroplast
GAGCTCCATCTACAAATGGATAAGACTTTGGTCTTAGTGTATATGAGTTTTTGAAAGTAAGGGAGCAATAACCAATTTCTTGTTCTATCAAGAGGGCATTATTGCTCCTTTACTTTTTTGTACTCTAGTAGTATTTTATTTACAATTTTTCGTTACAAGAAAGACATTTTTATGGGTTGGTTCATGATTGAGTATCGTCTTTTTTTTTTTTGTTTAATTTATATACTTTTACTTTGTGAAATTTTGATTTCCCATTTCAAATAAAAGCAAAAATTCAAAATTTTTGCTTAATATTTGTATCTCAGAAAAAATAATGATGAAAGTTTGAAATTGAAATGTACTTAATGAAGCAAGGGGCGG
>225581635; Couratari multiflora voucher NL110501 tRNA-His (trnH) gene, partial sequence; trnH-psbA intergenic spacer, complete sequence; and PsbA (psbA) gene, partial sequence; chloroplast
GATTCCCAATCCACTGCCTTAATCCACTTGGCTACATCCGCCCCCTTACTCCTATTTACATTTTTAAAAATGGAATTTCAACCATTTAAACATTTTAAACATTTAAATGGACAATAAACAATAACAATTTCACAAAAACAAAAGTATAGAAATTAGAAATTCCTATATAAGGAAAATACGATCCTAAATCATGAACTAACCCAGAAAAATCTTTTTTTTACCAATACAAATCTTTTTCTTGTAATGAAAAATAGATGAAATAAAATACTACAATAAAATACTAAAAATAGTATACTAATAAAAAATAAATAATAAAAAATAAAAAAAAAAGGAGCAATAACGCCCTCTTGATAGAACAAGAAATTGTTTATTGCTCCTTTACTTTCAAAAACTCGTATACACTAAGACTCAAGTCTTATCCATTTGTAGATGGAGCTTCAATAGCAGCTAGGTCTAGAGGGAAGTTATGAGCATTACGTTCATGCATA
>67079335; Lysimachia ciliata voucher Wells 4337 US PsbA (psbA) gene, partial cds; psbA-trnH intergenic spacer, complete sequence; and tRNA-His (trnH) gene, partial sequence; chloroplast
ATAACTTCCCTCTAGACCTAGCTGCGATTGAAGCTCCATCTACAAATGGATAAGACTTTGGTCTTGGTGTATATGAGTTTTTGAAATTAAGGGGAGCAATAATAAAACTCTTGTTTTATCAAGAGGGCATTATTGCTCCCCTTTTTTTTAGTTCAGTTCATAGTAGTGTTTTATTTACATATACTTTTTTCGTTATTAAGAAGAAAGATTCTTGTGAAAAAAAAAAAGAAAAGTGGGTTATGAGTTAGTTCATGATTGAGTGTTTCATTAATTTGAAATTTATATTATATGTTCTTGTCTTTTCTTTTTTATTTGTTCCATTTTTTTTTTTCAATAAAAAAACTTTGAAATTTTATCTTAATATTGTGTAAGATACGAAATAAATAAAAATAATAATAATGATGGCCGGTTGAAATAGAATCTTTCTGCTTCCTCTATTTTGTAAATAAAGGAGTAAAGGGTATGGGGGCGGATGTAGCCAAGTGGATCAAGGC
>270156288; Ardisia crenata voucher J.R. Abbott 23482 (FLAS) trnH gene, partial sequence trnH-psbA intergenic spacer, complete sequence and psbA gene, partial sequence; chloroplast
TTGGCTACATCCGCCCCCTTACTACACTATTTTATTATCCCACTATTTTATTTACAAAAGAGATAAAGCAGAAAGATTCTATTTCAACCAGCCATCATTATTTATTTCGTATCTTACGAAATATTAACAAAAAGTGTCAAAGTTTTTTATTTCAATATAAAAAAAAATTGAACAAAGAAAAGGCAAGAACATATAAATTTCAAATTAATACAGAATGAAAATGAAAAGGCAATACTCAATCATGAACTAAGTCATAGCCCACCTTAGCATTTCTTTTTTCCCATAAGAATCTTTATTCTTATAAATAAAAAAGTATAAATAAAAGACTACTATGAACTGAACTAATAAAAAAAAGGAGCAATAACAACCTCTTGATAGAACAAGAGTTTTGTTATTGCTCCCCTTACTTTCAAAAACTCATATACACCAAGACCAAAGTATTATCCATTTGTAGATGGAGCTTCAACCGCAGCTAGGTCTAGAGGGAAGTTATGAGCATTACGTTCATGCATAACTTCCATACC
>67079327; Phlox divaricata voucher Wells 4881 US PsbA (psbA) gene, partial cds; psbA-trnH intergenic spacer, complete sequence; and tRNA-His (trnH) gene, partial sequence; chloroplast
ATAACTTTCCTTTGGATCTAGCTGCTATTGAAGCTCCAGCTATAAATGGATAAGACTTTGATCTTAGTGTATATGAGTTTTTGAAAGTAACCGAGCAATAATCCACTCTTATTCTATCAAGAGGAGGTTATTGCTCGGTTACTTTACATATCTTTTCTTTATTAGTAGAGTAGTATTTTATTTATATATATATACTTTTTATTTACACCAAAAATATTCTTATAGGTAAAAAAAGAAAGAATTTTATGAATTATGAGTTTGTTCATTATTGAGTATTGTATTTGCATTATGTATTTCACATTTTCATTTCTAGATAGTCCAAAAAATGGAGTTAACTTTGTTCTATTTTACATTCAAAATACAATCTTTTTTTTTTTTATTATTATTATTTTTCTAACAGAAAAATCTAATAATACTGCTGAATAGATTTACTTTTCTAATGTAAATAGTGTAGTAAGGGGGCGGATGTAGCCAAGTGGATCAAGGC
>164422292; Halesia diptera PsbA gene, partial cds; and psbA-trnH intergenic spacer, complete sequence and tRNA-His (trnH) gene, partial sequence; chloroplast
ATAACTTCCCTCTAGATCTAGCTGCTATTGAAGCTCCATCTACAAATGGATAAGACTTTGTTCTTAGTGTATACGAGTTTTTGAAAGTAAGGGAGCAATAACCAATTTCTTGTTTTATCAAGAGAAGAGGGCGTTATTGCTCCTTTACTTTTCTTTTATTTATTTACTTTGTATTTATTTAGTAGGATTTTAATATACTTTTTTTCGTTACACAAAAAAGAAAAAGATTCTTATGGGTAAAAAGAAAAGTATTTTTATGGGTTATGGGTTGGTTCATGATTGAGTATCGTCTTTTCGTTCTGTCTTAATTTATATACCCTTTCCAATTTATATACCTTTATGAAATTTTTATTTTCCGGTTTAAATAAAAAATAAAATTTTTTATTTTTGTTTCCTATTTGTATCTCAGAAATAAGAAAGAAATAATGATTAATGTTTGAAATTGAATCCTTTATAATATAATGTAAATAATGGAGTAAGGGGGCGGATGTAGCCAAGTGGATTAAGGCAGT
>261864306; Stylogyne turbacensis voucher STRI:BCI 151984 photosystem II protein D1 (psbA) gene, partial sequence; psbA-trnH intergenic spacer, complete sequence; and tRNA-His gene, partial sequence; chloroplast
ATAAGACTTTGGTCTTGGTGTATATGAGTTTTTGAAAGTAAGGGGAGCAATAACAAAACTCTTGTTCTATCAAGAGGTTGTTATTGCTCCTTTCTTTTATTAGTTCAGTTCATAGTAGTCTTTTACTTATACTTTTTATTTATATATTATATAATCGGATTATCGGAAAAAAGAAATGCTAAGGTGGGCTATGACTTAGTTCATCATTGAGTATTGCCTTTTCATTTTCATTCTGTATTAATTTGAAATTTATATGTTCTTGCCTTTTCTTTGTTCAATTTTTTTTATATTGAAATAAAGAACTTTGACATTTTTTGTTAATATTTCGTAAGATACGAAATAAATAACGATGGTTGGTTGAAATAGAATCTTACTGCTTTATCTCTTTTCTAAATAAAAAATAATGTAGTAAGGGGGCGGATGTAGCCAAGTGGATTAAGGCAGT
>164422290; Bruinsmia styracoides PsbA gene, partial cds; and psbA-trnH intergenic spacer, complete sequence and tRNA-His (trnH) gene, partial sequence; chloroplast
ATAACTTCCCTCTAGATCTAGCTGCTATTGAAGCTCCATCTACAAATGGATAAGACTTTGTTCTTAGTGTATACGCATTTTTGAAAGTAAGGGAGCAATAACCAATTTCTTCTTCTATCAAGAGAAGAGGGCGTTATTGCTCCTTTCCTTTTATTTTATTTATTTAGTAGTATTTTTATATACTTTTTTTCGTTACACGAAAAAGAAAAAGATTCTTATGGGTAAAAAGAAAAGTATTTTTATGGGTTATGGGTTGATTCCTGATTGAATATCGTCTTTTCGTTCTGTCTTAATTTATATACCTTTTCCAATTTATATACCTTTATGAAATATGAAATTTTTCTTTTCCAGTTTAAATAAAAAATAAAATTTTGAATTTTTGTTTCATATTTGTATCTTAGAAATAAGAAAGAAATAATGATTAATGTTTTAAATTAAATCCTTTATAATAATATTCTAATTATAATGTAATGTAAATAATGAAGTAAGGGGGCGGATGTAGCCAAGTGGATTAAGGCAGT
>164422304; Rehderodendron macrocarpum PsbA gene, partial cds; and psbA-trnH intergenic spacer, complete sequence and tRNA-His (trnH) gene, partial sequence; chloroplast
ATAACTTCCCTCTAGATCTAGCTGCTATTGAAGCTCCATCTACAAATGGATAAGACTTTGTTCTTAGTGTATACGAGTTTTTGAAAGTAAGGGAGCAATAACCAATTTCTTGTTCTATCAAGAGAAGAGGGCGTTATTGCTCCTTTACTTTTCTTTTATTTATTTACTTTTTATTTATTTAGTAGGATTTTAATATACTTTTTTTCGTTACACAAAAAAGAAAAAGATTCTTATGGGTAAAAAGAAAAGTATTTTTATGGGTTATGGGTTGGTTCATGATTGAGTATCGTCTTTTCGTTCTGTCTTAATTTATATACCCTTTCCAATTTATATACCTTTATGAAATTTTTATTTTCCGGTTTAAATAAAAAATAAAATTTTGAATTAATGATTAATGTTTGAAATTGAATCCTTTATAATATAATATAATGTAAATAATGGAGTAAGGGGGCGGATGTAGCCAAGTGGATTAAGGCAGT
>225581654; Lecythis poiteaui voucher NL110142 tRNA-His (trnH) gene, partial sequence; trnH-psbA intergenic spacer, complete sequence; and PsbA (psbA) gene, partial sequence; chloroplast
TACATCCGCCCCCTTACTCCTATTTACATTTTTAAAAATTCAATTTCAACCATAAACCAACGAGTCACACACTAAGCATAGCAATAACAATTTCACAAAAGTATAGAAATTTTAAATTCCTATATAATATAAGGAAAAGATGATCCGAAATCATGACCTAACCCAGAAAAATATTTTTTTTTACCAATACAAATATTTTTCTTGTAATGATCTTGTAATGAAAAATAGATGAAATAAAATACTACTAATAGTATAGTAATTAAAATACTAAAAAATAAAAAAAAAAGGAGCAATAACGCCCTCTTGATAGAACAAGAAATTGTTTATTGCTCCCTTACTTTCAAAAACTCGTATACACTAAGACTCAAGTCTTATCCATTTGTAGATGGAGCTTGAATA
>297342328; Primula secundiflora voucher Ge & Yuan 2003T-5a trnH gene, partial sequence; trnH-psbA intergenic spacer, complete sequence; and PsbA gene, partial cds; chloroplast
CATCATTATTTAGTTCATATTTTAGAAAATATTTTCAAAATATGAAAGAAAAAATGTCAAAGTTTTTTATTTCAATGATTCAAAAAAATGAAACAAAAAAAGAAAAAATAATATAAAGTGGAAATTAATACAGAATAAAAATGAAAAGACGGTACTTAATCATGAACTAACTCATGACCCCTTTTCTTTTTTCTCATAAAAAGCTTTCTTCTTACTAATGAAAAAGTATATGTAAATAAAAGACTACTATAACTAATAAATAAAAAAAGAAAAGGAGCAATAACAAAATTCTTGTTTTATCAAGAGGACGTTATTGCTCCTTTACTTTCAAAAACTCATATACACCAAGAAAAAATTCTTATCCATTTGT
>261864160; Gustavia superba voucher STRI:BCI 119509 photosystem II protein D1 (psbA) gene, partial sequence; psbA-trnH intergenic spacer, complete sequence; and tRNA-His gene, partial sequence; chloroplast
ATAAGACTTTAGTTTTAGTGTATACGAGTTTTTGAAAGTAAGGGAGCAATAAACAATTTCTTGTTCTATCAAGAGGGCGTTATTGCTCCTTTATTTTCATTTTATTTTTTGTTTTGATTTTTTTTTTATTATTTTTATTAGTATACTACTTATAATAGTAGTATTTTTTTTCATCTATTTTTCATTACAAGATCATTACAAGAAAAAGATTCGTATTGGTAAAAGTAAAAAAAAAAAAATTTTCTGGGTTTGTTCATGATTTAGTATCGTCTTTTCCTTCTATATGAATTTCGAATTTCTATACTTTTGTGAAATTGTTATTGTCCTTTAAATGGTTGAAATTGAATTTTTAAAAATGTAAATAGGAGTAAGGGGGC
>67079212; Impatiens capensis voucher Wells 4333a US PsbA (psbA) gene, partial cds; psbA-trnH intergenic spacer, complete sequence; and tRNA-His (trnH) gene, partial sequence; chloroplast
ATAATTTTCCTCTAGACCTAGCTGCAATTGAAGCTCCATCTACAAATGCATAAGATTTGTATTGTAGTGTATATGAGTTTTTGAAAGTAAGGGAGCAATAACGTCCTCTTGATAGAACAAGAAAAGAATTATTGCTCCTTTACTTTTTTCCTAATATATAGAAAGTTTTCTTTACTTTATATTTCTCTATACTTTTTTCTATTTCAAAAAAGAACAGATAAGATCTGAAAGAAATACTCATGAGATCAATAGTCGAGATTTCATATATTTCAATAAATATATTGAACGAAGGGGGCGGATGTAGCCAAGTGGATTAAGGC
>33342170; Styrax japonicus chloroplast psbA, psbA-trnH intergenic spacer region, trnH, partial and complete sequence
ACATTATATATTTAATAATATATTAGAAATATTCGAATTTATGAGATACAATTCGAATTTATGAGATACAAATAGGGAGCAAAAATTCCAAATTTTATCTTTTATTTAAAATGAAAAATAATAATTTCATAAAGTTATATAAATTGGAAAAGATATAAAAAATCTAAATTAATACAGAACGAAAAGACAATACTCAATCATGAACCAACCCATAATCCACAAAAATTCTTTTCTTTTTAGTGTAACGAAAAAAGTAAAATACTACTAAATAAATAAAAGAAAAAAAAAAGTAAAGGAGCAATAACGCCCTCTTCTCTTGATAGAACAAGAAATTGGTTATTGCTCCCTTACTTTCAAAAACTCATATA
>33411142; Diospyros ferrea var. buxifolia chloroplast psbA, psbA-trnH intergenic spacer region, trnH, partial and complete sequence
ACATTAGAAAGTATTCAATTTCGTGATTATTTCTTTCTTATTTCTGAGAGTAAAAATTTGAAAATTTTACCTTTTAATTTTAAATAGAAAAAAACAATACAATTTCACAAAGGCATAACAATTCAAAATTTATAGGAAACGGAAAGACAATACTCAATCATGAACCAACCTATAAAAATACTCTTCTTTTTACCCCTAAGACCCTTTGTCTTTTTGTTGTAATGAAAAGTGGATATGTGAATAAAATACTACTATATTAATAAATATAAATTAAATTAATAAATTTAAATTTAAAAAAAAAAAGTAAAGGAGCAATAATGCTCTCTTGATAGAACAAGAAATTGGTTATTGCTCCCTTACTTTCAATTTTTAAAACTCGTATA
>354683138; Gaultheria prostrata voucher S.D.Zhang & W.B.Yu ZY011 tRNA-His (trnH) gene, partial sequence; trnH-psbA intergenic spacer, complete sequence; and PsbA (psbA) gene, partial cds; chloroplast
GGATTCACAATCCACTGCCTTAATCCACTTGGCTACATCCGCCCCCTTAAGATTAAAATTTCAAACATTCATCATTATTTCTTTCTTATTTCGGAGATAGAAATTTGAAGTCTTAAGCCAATTTGATCTTTTATTTTCAATGGAAAATAACAATTTCACAAAACAAAGGTATCTAAATTCAAAATGAATACAAAACGAAAAGAAAAAGGGAGACTGAATCATGAACCAAACCATAAAAATCTTTTTGTTGTAACGAAAAAACGATATGTAACTAAAAGACTACTCTAGTCGTAATAAAAAAAAAGAGAAGTAAAGGAGCAATACACTCTTGATAGAACAAGAGGTGATTGCTCCCTTACTTTCAAAAACTCGTATAGACTAGGACTAAAGTCTTATCCAGTTGTAGATGGAGCTTCAATAGCCGCTAGGTCTAGAGGGAAGTTATGAGCATT
>312603333; Spatholobus suberectus isolate PS0246MT01 PsbA (psbA) gene, partial cds; psbA-trnH intergenic spacer, complete sequence; and tRNA-His (trnH) gene, partial sequence; chloroplast
ATAATTTCCCTCTAGATTTAGCTGCGATCGAAGCTCCATCTATAAATGGATAAAATTTGGATCTTAAATTAAAGTAGACGAGTTTTTGAAAGTAAAGGAGCAATATGAACAAAGTTCATATTGCTCCTTTACTTTTATTAGTAGTCTTTTTATTTCTAAATTTTTATACATACATTTTTTATTAATTTAAATATTTTTTAGCATTATTTATTTCTTATGTCGAAATAATATATATATATATATGTTTCTCTCTTTTTTATTCTTTTTTTTCTTATCTTAGAAGAAAGAATGATAACGAAAGGGTAGAAATTGAATTGAGGTATAGATCATTTTTACATAGTATAAGGGCGGATGTAGCCAAGTGGATCAAGGCAGT
>261864125; Enterolobium schomburgkii voucher STRI:BCI 196885 photosystem II protein D1 (psbA) gene, partial sequence; psbA-trnH intergenic spacer, complete sequence; and tRNA-His gene, partial sequence; chloroplast
ATAAAATCTTGGTCTTCATGTATACGAGTTTTTGAACGTAAAGGAGCAATAATTAATTTCTTTTTCTATCAAGAGGGTTAATATTGCTCCTTTACTTTTTAGTAGTTTCATACATCAATTTTGTATTTACTTCAACATTCTTTACCATTGTTTTAAGATAAGAAAAAAATATTGGAGTTTCATACTTTTTGTTTCTTTTTTACTAATTTATTTTATACGTTTTTCTCAGCAATCTTTCTTTATCTTTTGAAATGAAAAAAAAAAAAAGAGAAATGAATGTTTTAATTCTAGTCTATTGTATCTTAGAAGACGAGTAAAAACTTCAAAATAATGAAAAAAAAAGAAGAAAGAATACAAATGGAAATCTCTGTAATTTTTAGATAGTATAGGGGCG
>261864278; Pterocarpus hayesii voucher STRI:BCI 247213 photosystem II protein D1 (psbA) gene, partial sequence; psbA-trnH intergenic spacer, complete sequence; and tRNA-His gene, partial sequence; chloroplast
ATAATATCCTTTAAGAAAAGGATACGAGTTTTTGAAAGTAAAGGAGCAATATCAACGGAGTTTCTATTGCTCCTTTACTTTTTTTCTTACATTGTAAAGTCATATGTATTAAAAAAAAAGACAAATGAATGGAAACATTCATTTGTTTTTTTTATCCTATCTTATCTTAATCTTATCTTAGAAAACGAGTAAAAACTTAACTTAGAAGAAACATAAAAATGATAACAAAAGAGTATAGACGGTAGTCTAGGAGACTTTTATTAAGGGCGGATGTAGCCAAGTGGATCAAGGCAGT
>312603510; Canavalia cathartica isolate PS2611MT01 PsbA (psbA) gene, partial cds; psbA-trnH intergenic spacer, complete sequence; and tRNA-His (trnH) gene, partial sequence; chloroplast
ATAACTTCCCTCTGGATCTAGCTGCGATCGAAGCTCCATCTATAAATGGATAAAATTTCGATCTTAAAGTATACGAGTTTTTGAAAGTAAAGGAGCAATATCAACTCTGTTGATATTGCTCCTTTACTTACTTTTAAGTATTCTTTTTATTTAAAAAATATTTAATATCAATTTTTTATTTTATTTACTTCATTCAACATTTCAACATAAGAAATAAAATAAAATGATAATGAAAGTGTAGAAATTGAAGGATAGTTTATTTATATTTATAATATATAAATAAATATATTATTGGTATAGTTATTATTATTCTTTTTTTTTTTTATTTTAAGGGCGGATGTAGCCAAGTGGATCAAGGCAGT
>148923630; Desmanthus fruticosus voucher FHO:Hughes 1532 PsbA (psbA) gene, partial cds; psbA-trnH intergenic spacer, complete sequence; and tRNA-His (trnH) gene, partial sequence; chloroplast
CGTAATGCTCATAACTTCCCTCTAGACCTAGCTGCAGTTGAGGCTCCAGCTATAAATGGATAAAATTTTAGTCTTAATGTATACGAGTTTTTGAACGTAAAGGAGCAATAATTCATTTCTTGTTCTATCAAGAGGTTTGATATTGCTCCTTTACTTTTTAGTAGTCTTTTTCTTCATACATCAATTTTGTATTTACTTCAACATTCTTTACCATTATTTTAAGATAAGAAAAAAATATTGGTGTTTCATACTTTTTGTTTCTTTTTTACTAATTTCTTTTATACGTTTTTCTCATCAATCTTTGTTTATCTTTTGTTTTGAAATGTAAAATAAAAAAATGAGAAATTAATGTTTAAATTATAGTCTATCGTATCTTAGAAGACGAGTAAAAACTTTCAAAATAATGAAAAAGAAAGAATACAAATGGAAATCTCTATAATTGTTAGATAGTATAGGGGCGGATGTAGCCAAGTGGATCAAGGCAGTGGATTT
>225581600; Hymenaea courbaril voucher NH200199 tRNA-His (trnH) gene, partial sequence; trnH-psbA intergenic spacer, complete sequence; and PsbA (psbA) gene, partial sequence; chloroplast
TCCGCCCCGAGACTATCACTATGTAAAAATTACATAAATTTCAATTTATAACTTTTATCAGTTATCAATTTATACTTTTTATCAGTTATCAGTATTTTTTCTTATAAGTTTTTCCTTGTCTTTCTAAGATATGATAGAATAAGAAAAAAACAATTGAAATTTCTCTTAAAAATGTAAAATAAGAAGTTCCTGCTGAGAAAAACATATAAATTACTAAATAAAACAAAGAAAAATATGAAAGTCCATTTTTTTATGTTGAAATAAAGAATAATAAAATAAATATAATAATTAATAATTTAATAATGTTGAAATAAATAAAAAACTACTAAAACTAAAAAAGAAAAAAAAAGTAAAGGAGCAATATCCATTTCAAGAGGATTGATATTGCTCCTTTACTTTCAAAAACTCATATTCATTAAGATACAAATCTTATCCATTTATAGAGGGAGCCTCAATGGCAGCTAGGTCTAGAGGGAAGTTATGAGCATTACGTTA
>100178974; Caesalpinia gilliesii voucher Jodrell 688-86 (K) PsbA (psbA) gene, partial cds; psbA-trnH intergenic spacer, complete sequence; and tRNA-His (trnH) gene, partial sequence; chloroplast
CGTAATGCTCATAATTTCCCTCTAGACCTAGCTGTGGTTGAGGCTCCATCTATAAATGGATAAAATGAAAATTTTGGTCTTAATGTATACGAGTTTTTGAACGTAAAGGAGCAATATCAACCCTCTTGATATTGCTCCTTTACTTTTTTTTTAGTAGTTTTTTTCTTCAGACATAAATTTCTTTATTTACTTCAATATTCTTAAAAAAAAATATTGGAGTTTCCTACTTTTTTGTTTCTTTTTTACTAAAGAATACAAATGGAAAATATCTGTAATTTTTAGATAGGGGCGGATGTAGCCAAGTGGATCAAGGCAGTGGATTTGTGAATC
>209968138; Acaciella angustissima voucher DS15993_JM1310 psbA gene, partial sequence; psbA-trnH intergenic spacer, complete sequence; and tRNA-His (trnH) gene, partial sequence; chloroplast
GGATAAAATCTTGGTCTTAATGTATACGAGTTTTTGAACGTAAAGGAGCAATAATTAATTTCTTGTTCTATCAAGAGGGTTAATATTGCTCCTTTACTTTTTAGTAGTTTCATACATCAATTTTGTATTTACTTCAACATTCTTTACCATTGTTTTAAGATAAGAAAAAAAATATTGGAGTTTCATACTTTTTTTTTCTTTTTTACTAATTTTTTTTTACGTTTTTCTCAGCAATCTTTCTTTATTGAAATGCAAAATAAAAAAATGAGAAATAAATGTTTAAATTCTAGTCTTTAAATTTTAGTCTATTGTATCTTAGAAGACGAGTTCCAATTTCAAAATAATGAAAGAATACAAGAATACAAATGGAAATCTCTGTAATTTTTAGATAGTATAGGGGCGGATGTAGCCAAGTGGATCAAGGCAGTGGATTTGTGAA
>225581602; Swartzia sp. MAG-2009 voucher NL110175 tRNA-His (trnH) gene, partial sequence; trnH-psbA intergenic spacer, complete sequence; and PsbA (psbA) gene, partial sequence; chloroplast
TTTGTAGCGAATCATTTATTAAGAAAAATAAAATAAGCTTAACAGAAAAGCAGAAAAAGAAATTAATAACAACGTGGTCCCGAACATCTACCATTATACCCACAATGATTGGCTATACCATTGCTATACATAATGGAAAAGAACATTTACCTATTTATATAACAGATCATATGATAGGCCATAAATTGGGAGAATTTTCGCCTACTCTAAACTTCCAAGGACATGCGAAAAATGATAATAAATCGGGTCGTTAACGTTAAAATTAACGTTAATTTTACATTTTATTTAGTAGTTAATTTAGTAATAGTAATAAATAAATGAATAAAATAAAAATTAGAAATTATAAATAGAAATCTTTATTCATTTATTAGTGAAAATAGAACTTTATGATTATGATAAAGAAGAAACAATATACAGAAGTATAACCTTTAGGTCAACATATATACATACAACACAAAGCACGAAATAGTAATTGATGAGATTTGTGGAGAAAGGGTTATGATACTAGAACTTATGCTTTATTGAATTGAATATCTTATTCCATTTTTTTTATTCTGCAGCAGCAAATGCTAGTCACAACATCGATTTCAACGAATTAAATCAATGAGTCATAATATTTATAGATTAAAATGAAAGGCGTGCCATATTATGCTTAATAAAAAACCTGATGGATAAAAAAAAAAAAAGAAAGTAAAAGTAAAGGAGCAATATAAACTCTGTTGATATTGCTCCTTTACTTTCAAAAACTCGTATACTTTAAGACCAAAATCTTATCCATTTATAGATGGAGCC
>209968113; Ebenopsis ebano voucher DS15957_JM1369 psbA gene, partial sequence; psbA-trnH intergenic spacer, complete sequence; and tRNA-His (trnH) gene, partial sequence; chloroplast
GGATAAAATTTGGTTTAAGTATACGAGTTTTTGAACGTAAAGGAGCATAATTAATTTCTTGTTCTATCAGAGGGTTAATATTGCTCCTTTACTTTTTAGTAGTTTCATACATCAATTTTGTATTTATTTCAACTTCTTTACCTTGTTTTAAGATAAGAAAAAATCTTGGAGTTTCATACTTTTTGTTTCTTTTTTACTAATTTATTTTATACGTTTTTCTCAGCAATCTTTCTTTATCTTTTGAAATGAAAAATAAAAAAAATGAGAAAGAATGTTTTAATTCTAGTCTATTGTATTTCGAAGACGAGTAAAAACTTCAAAATAATGAAAAAAAAAGAAAGAATACAAATGGAAATCTCTGTAATTTTTAGATAGTATAGGGGCGG
>254576749; Vachellia farnesiana voucher BREMF3 PsbA gene, partial cds; psbA-trnH intergenic spacer, complete sequence; and tRNA-His gene, partial sequence; chloroplast
ATAACTTCCCTCTAGACCTAGCTGCGGTTGAGGCTCCAGCTATAAATGGATAAGATTTTGGTCTTAATGTATACGAGTTTTTGAACGTAAAGGAGCAATAATTAATTTCTTGTTCTATCAAGAGGGTTGATATTGCTCCTTTACTTTTTAACTTTTTAGTAGTCTTTTTCTTCATACATCAATTTTGTATTTACTTCAACATTCTTTAATTCTTTACCATTATTTTAATATTTTAAGTATTTTAAGATAAGAAAAAAATCTTGGAGTTTCTTGTTTCTTTTTTACTAATTTATTTTATATTTATTTTATATGTTTTTCTCATCAATCTTTCTTTATCTTTTGAAATGTAAAATAAAAAATGAGAAATTAATGTTTAAATTATAGTCTATTGTATCAAATTATAGTCTATTGTATCATAGAAGACGAGTAAAAACTTCAAAAAAAAAATGGAAATCTCTGTAATTTTTAGATAGTATGAAATTTTTAGTAAGGGCGGATGTAGCCAAGTGGATCAAGGCAGTGG
>148923601; Leucaena x spontanea voucher FHO:Hughes 1695-1 PsbA (psbA) gene, partial cds; psbA-trnH intergenic spacer, complete sequence; and tRNA-His (trnH) gene, partial sequence; chloroplast
TAATGCTCATAACTTCCCTCTAGACCTAGCTGCAGTTGAGGCTCCAGCTATAAATGGATAAAATTTTTGTCTTAATGTATACGAGTTTTTGAACGTAAAGGAGCAATAATTCATTTCTTGTTCTATCAAGAGGGTTGATATTGCTCCTTTACTTTTTAGTAGTCTTTTTCTTCATACATCAATTTTGTATTTACTTCAACATTCTTTACCATTATTTTAAGATAAGAAAAAAATATTGGTGTTTCATACTTTTTGTTTCTTTTTTACTAATTTCTTTTATATTGTTTCTTTTTTACTAATTTATTTTATACGTTTTTCTCATCAATCTTTGTTTATCTTTTGTTTTGAAATGTAAAATAAAAAAATGAGAAATTAATGTTTAAATTATAGTCTATCGTATCTTAGAAGACGAGTAAAAACTTTCAAAATAATGAAAAAGAAAGAATACAAATGGAAATATCTATAATTGTTAGATAGTATAGGGGCGGATGTAGCCAAGTGGATCAAGGCAGTGGATTT
>261864126; Erythrina costaricensis voucher STRI:BCI 032088 photosystem II protein D1 (psbA) gene, partial sequence; psbA-trnH intergenic spacer, complete sequence; and tRNA-His gene, partial sequence; chloroplast
ATAATTTTCCTCTAGATCTAGCTGTGATCGAAGTTCCATCTATAAATGGATAAATTTTGGATCTTACATTAAAGATCTTAAATTAAACTAGATAGGTTTTTGAAAGTAAAGGAGGAATATAAACATTGTTTATATTCCTCCTTTACTTTTTCTTGACATACGTTTTTTGATTTTTTTCAGGATCTTTTAGTATTTTTGATCCTATCTTAGAACAAAAAAAAAGAAAGGGTAGAAATTTAGGTAGAGATCATTTTTACTATAAGGGCGGATGTAGCCAAGTGGATCAAGGCAGT
>209968142; Albizia lebbeck voucher DS14500_JM1596 psbA gene, partial sequence; psbA-trnH intergenic spacer, complete sequence; and tRNA-His (trnH) gene, partial sequence; chloroplast
GGATAAAATCTTGGTTTTAATGTATACGAGTTTTTGAACGTAAAGGAGCAATAATGAATTTCTTGTTCTATCAAGTCAAGAGGGTTAATATTGCTCCTTTACTTTTTAGTAGTTTCATACATCAATTTTGCATTTACTTCAACATTCTTTACCATTGTTTTAAGATAAGAAAAAAATATTGGAGTTTCATACTTTTTGTTTCTTTTTTACTAATTTATTTTATACGTTTTTCTCAGCAATCTTTCTTTATCCTTTGAAATGAAAAATAAAAAAATGAGAAATGAATGTTTTAATTCTAGTCTATTGTATCTTAGAAGACGAGTAAAAACTTCAAAATAATGAAAAAAAAAAAAAGAGAAGGAATACAAATGGAAATCTCTGTAATTTTTAGATAGTA
>171909099; Callerya megasperma voucher A. Liston 325 PsbA (psbA) gene, partial cds; psbA-trnH intergenic spacer, complete sequence; and tRNA-His (trnH) gene, partial sequence; chloroplast
AAGCTCATAATTTCCCTCTAGACCTAGCTGCGGTCGAGGCTCCTTCTATTAATGGATAATATTTTTAATGGATAATATTTTGGTTTTAAAGAAGGATACGAGTTTTTGAAAGTAAAGGAGTAATATCAACATTGTTGATATTACTCCCTTCTTGACTTTTACTTTTGTTAGTAGTCTTTTTATGTATACAAAAATTCTTTATTTACTTCAATATTCTTTAGCATTCTTCTGTATTTCAACAAAAGAAATTTTCTTTCATTTTTTTTTGATTTAGTCATTTGTAATTTATGCGTTTTTCTCATCAATCTTTTTGATCTTTTTGTAATACATATGACTTCGTAAAATAAGAAAAAAAAGAAAATATTCATTTCTTTTTTTTTATTATTTTCTCGTATTTTCGAAGACGCGTAAGAACTTAGAAGAAAATAAATAATAATGAAAAAGTCGAAATGGAAAGTTATGTAATTTATACATAGTATAAGAAGGGCGAATGTAGCCAAGTGGATCAAGGCAGTGGATTGTGAA
>32365259; Mimosa tenuiflora psbA gene, partial sequence; psbA-trnH intergenic spacer, complete sequence; and tRNA-His (trnH) gene, partial sequence; chloroplast genes for chloroplast products
TAATGCTCATAACTTCCCTCTAGACCTAGCTGCAGTCGAGGCTCCAGCTATAACTGGATAAAATCTTGGTCTTAATGTATACGAGTTTTTGAATGTAAAGGAGCAATAATTAATTTCTTGTTCTATCAAGAGGGTTGATATTGCTCCTTTACTTTTTAGTAGTCTTTTTCTTCATATACCAATTTTGCACCAATTTTTGTATTTACTTCAATATTCTTTACCATTATTTTAAGATTTTTGTTTCTTTTTTTTTTTTTTACTAATTTCTTTTATACGCTTTTCTCAACAATCTTTCTTTATCTTTTTGAAATGCAAAAATACAAAAAATGAGAAATGAATGTTCAAATTATAGTCTATCGTATCTTAGAAGACAAGTAAAAACTTCAAAATAATGAAAAAAGAAAGAATACAAATGAAAATCTCTGTAATCTTTAGATAGTATAGGGGCGGATGTA
>100178967; Caesalpinia mexicana voucher C.T. Mason s.n. (K) PsbA (psbA) gene, partial cds; psbA-trnH intergenic spacer, complete sequence; and tRNA-His (trnH) gene, partial sequence; chloroplast
ACGTAATGCTCATAACTTCCCTCTAGACTTAACTGTGGTTGAGGCTCCATCTATAAATGGATAAGATTTTGGTCTTAATGTATACGAGTTTTTGAACGTAAAGGAGCAATATCAACCCTCTTGATAGAACAAGAAATGAATTATTGCTCCTTTACGTTTTTTTAGTAGTTTTTTTCTTCAGACATCAATTTATTTATTTACTTCAATATTCTTTAAAAAGAATATTGGAGTTTCATACTTTTGAAATGTAAAAAAAAAAAGAGAAGTTAATGTTTCAATTTTACGTATCTTAGAAGATGAGGAAAAACTTAAAAAAGAAATAATAAAGAAAGAATACAAATGGAAATCTATGTAATTTTTAGATAGTTGTAATTTTTAGATAGTATAGTATAGGGGCGGATGTAGCCAAGTGGATCAAGGCAGTGGATTTGTG
>270156405; Sesbania punicea voucher S.B. Davis 0300 (FLAS) trnH gene, partial sequence trnH-psbA intergenic spacer, complete sequence and psbA gene, partial sequence; chloroplast
CTACATCCGCCCCTATACTATGTAAAAATTACCTAGGCTTCTATTTGTACTCTTTCATTATTATTCTTTTTTTGTTATTTCTTTTAAGTTCTTGTTCGTCTGATAGGATCAAATTAGAAAAAAATGTTTTCTTATTTTACATTGTAAAGTCATATGTATTACAAAAAAGATCAAAAAGAAAAACACATAAATTAGAAGTTACCGAAAAAAAATGAAATCCATTTTATTAGGTTGAAATGTTGAAATAAATAATGCTAAACTAAAGAATATTGAAGTAAAAAAAAATGGATATATAAATATAATATAAAGACTACTAAAAAAGTAAAAGAGCAATATCAACAGAGTTGATATTGCTCTTTTACTTTCAAAAAGTCATATTCTTTAAAACAAAAATATTATCCATTTATAGATGGAGCTTCGACCGCAGCTAAGTCTAGAGGGAAGTTATGAGCATTACGTTCATGCATAACTTCCATA
>261864251; Platypodium elegans voucher STRI:BCI 176413 photosystem II protein D1 (psbA) gene, partial sequence; psbA-trnH intergenic spacer, complete sequence; and tRNA-His gene, partial sequence; chloroplast
ATACGAGTTTTTAAAAGTAAAGGAGCAATATCAACGGAGTTTATATTGCTCCTTTACTTTTATTTTTTTTTTTTTTTNCNTTGTAAAGTCATATGTTTTAAAAAAAAAAAACAAAAGAATGGAAACATTCATTTGTCTTTTTTATCCTATCTTATCTTAATCTTAGAAAATGAGTAAAAACTTAACTTAGAAGAAAAATAAAAATGATAACAAAAGAGTATAAATGGTAGTCTAGGAGATTTTACTAAGGGCGGA
>307829304; Parkia biglobosa voucher BURp14-III-2 PsbA (psbA) gene, partial cds; psbA-trnH intergenic spacer, complete sequence; and tRNA-His (trnH) gene, partial sequence; chloroplast
GCGGTTGAGGCTCCAGCTATAAATGGATAAAATTTTGGTCTTAATGTATACGAGTTTTTGAACGTAAAGGAGCAATAATTAATTTCTTGTTCTATCAAGAGGGTTGATATTGCTCCTTTACTTTTTAGTAGTCTTTTTCTTCATACATCCATTTTGTATTTACTTCAACATTCTTTACCATTATTTTAAGATAAGAAAAAAATATTGGAGTTTCATACTTTTTGTTTCTTTTTTACTAATTTATTTTATACGTTTTTCTCATGAATCTTTCTTTTTCTTTTGAACTGAAAAATAAAAAAATGAGAAATGAATGTTTAAATTCTAGTCTATCGTATCTTAGAAGACGAGTAAAAACTTAAAAATAATGAAAAAATACAAATGGAAATCTCTGTAATTTTTAGATAGTATAGGGGCGGATGTAGCCAAGTGGATCAAGGCAGTGGATTGTGAAT
>312603286; Cullen corylifolium isolate PS0221MT01 PsbA (psbA) gene, partial cds; psbA-trnH intergenic spacer, complete sequence; and tRNA-His (trnH) gene, partial sequence; chloroplast
ATAATTTCCCTCTAGATCTAGCTGCGATCGACGCTCCATCTATTAATGGATAAAATTTTTATCTTAAATAAAAGTAGATGACTTTTTGAAAGTAAAGGAGCAATATCAAAAAAGTTGATATTGCTCCTTTACTTCTATTTGATTAGTAATCTTTTACTTTTATTTGATTAAAAATCTAACTATTTGAAAATATTTATACAGACGTTTTTTATTTGTTTCACGATTCTTTAGCATTTTCCCTATCTTAGAAGGAAAAAAAAAAAGAATGCTAACGAAAGCGTAGAAATGGAGATAGAGATCATTTTTACATAGTATAAGGGCGGATGTAGCCAAGTGGATCAAGGCAGT
>254071764; Schizolobium parahyba isolate BA2 psbA gene, partial sequence; psbA-trnH intergenic spacer, complete sequence; and tRNA-His (trnH) gene, partial sequence; chloroplast
AAGATTTGGGTCTTAATGTATACGAGTTTTTGAACGTAAAGGAGCAATAATTCATTTCTTGTTCTATCAAGACAAGAAGGGTTGATATTGCTCCTTTACTTTCTTTTTTAGTAGTCTTTTTCTTCATACATAAATTTTTTATTTACTTCAACATTCTTTAACATTATTTTAACATAAGAAAAAAAGATATTGGAGTTTCTTTTTTACATTTCGTTTTTTTACATTTCAAAAGATAAATTAATGTTTTCATTTTAGTCTATCGTATCTTAGAAGACGAGGAAAAACTTCAAAATAATGATAAAGAAAGAATACAAATGGAAATCTCTGTAAATTTTAGATAGTATAGGGGCGGATGTAGCCAAG
>225581588; Bauhinia guianensis voucher NL110013 tRNA-His (trnH) gene, partial sequence; trnH-psbA intergenic spacer, complete sequence; and PsbA (psbA) gene, partial sequence; chloroplast
TCCGCCCCTATAGTATGACAAAATAACATAGATTTCCATTTTTATTCTTTATAATTTTCTCATTCTTTTTTATTTGAAGTTTTTCCTCCTTCTAGTATACAATAGAATAAACCGAAAAGAAAAACCATTTTTTTACATAATAAGTTCAGATTGCTGATAAAAACATATAAATTACTAAATAACAAACAAAAATATGAAAAAAAAGATTTTCGATCTTGAACTTGAAATAAAAAATGTTTTAAAAAAAAACTACTACAAAAAAAAAATAAAAAAAGTAAAGGAACAATATCAATCCTCTTAATAGAAGAGGAAATTGATATTGTCCCTTTACTTTCAAAAACTCGTATACATTAAGACCAAAATCTTATCCATTTATAGATGGAGCCTCGACCGCAGCTAGGTCTAGAGGGAAGT
>182410973; Trigonella gladiata isolate assem65.0.2 PsbA (psbA) gene, partial cds; psbA-trnH intergenic spacer, complete sequence; and tRNA-His (trnH) gene, partial sequence; chloroplast
TATGCATGAACGTAATGCTCATAATTTCCCTCTAGACCTAGCTGCGGTCGAGGCTCCATCTATAAATGGATAATATTTTTGTTTTAAAGAAGGATACGAGTTTTTGAAAGTAAAGGAGTAATATCAACATTGTTGATATTACTCCCCCCTTTACTTTTTGTTAGTATGTATACATATACAGAAATGAATGTTTTCTTATTTTCTAGTATTTTAGAAGACTCGTAAGAACTTAGAAGAGAAGAAAATAAATGATAATCAAAAGGTATAAAAAGTTATGTAATTTAGACATAGTATAGGGCGGATGTAGCCAAGTGGATCAAGGCAGTGGATTGTGAATCCACCATGCGC
>261864123; Dipteryx oleifera voucher STRI:BCI 236893 photosystem II protein D1 (psbA) gene, partial sequence; psbA-trnH intergenic spacer, complete sequence; and tRNA-His gene, partial sequence; chloroplast
ATAAGATTTTGGCCTTAAAGTATACAAGTTTTTGAAAGTAAAGGAGCAATATTAAACTCTATATTGCTCCTTTACTTTTTTAGTAGTCTCGTGATTTATATTTTATATATTTTATATATATAATTTATATAATTATAATAATTATATAAATATAAAATATAATTTTTTTTTATTTCAATATTCTTATTCTTTTCTTTAGCATTTTTTATAGCATTCTTTATTTCAATTTCAGCATAAGAAATAGAAAATTTGTGAGTTTCCTATTATTATTTGTTATTTAGTGATTTCAAATTTCTTATTGTTTTTTTTTTTCATCAATCTTTAAAAGAGAAAAAATAATATTTGTAATGAATGTTTCCTTTCCATTTTTTTCTTTTCTATAATTAAAAATTAAAAGACGAATAAAAACTTAGAAGAAAAAAGAATGATAGCGAAAGAGTAGAAATTCCAGTATAGTTCATTTTTACATAGTATACGGGCGGAGAGCCA
>225581599; Andira aubletii voucher NH200006 tRNA-His (trnH) gene, partial sequence; trnH-psbA intergenic spacer, complete sequence; and PsbA (psbA) gene, partial sequence; chloroplast
GTGGATTCACAATYCACTGCCTTGATCCACTTGGCTACATCCGCCCCTATACTATCTAATACTATCTAAAAATTAGAGAGATTTCCATTTGTATTCTTTCTTTATCATTATTTTGAAGTTTTTCCTCGTCTTCTAAGATACGATCGACTAAAATTTAAACATTCATTTCTCTTTTTTATTTTAGATTTCAAAAGATAAAGAAAGATTGATCAGAAAAACGTATAAATTAGTAAAAAAGAAACAAAAAGTATGCAACTCCAATATTTTTTTCTTATGTTAAAATAATGTTAAAGAATGTTGAAGTAAATCAAAAATTTATGTATGAAGAAAAAAACTACTAAAAAAGAAAAAAGAAAGTAAAGGAGCAATATCAATCCTCTTGATATTGCTCCTTTACGTTCAAAAACTCGTATACATTCAGACCAAAATTTTATCCATTTATAGATGGAGCCTCAACCGCAGCTAGGTCTAGAGGGAAGTTATGAGCATTACGTT
>225581596; Eperua grandiflora voucher NH200111 tRNA-His (trnH) gene, partial sequence; trnH-psbA intergenic spacer, complete sequence; and PsbA (psbA) gene, partial sequence; chloroplast
CCTTGATCCACTTGGCTACATCCGCCCCGAGACTATCACTATGTAAAAATTACATAAATTTCAATTTATACCTTTTATGTTATGAGTTATCAGTATTTTTTCTTATAAGTTTTTCCTTGTCTTTCTAAGATATGATAGAATAAGAAAAAAACAATTGAAATTTCTCTTGAAAATGTAAAATAATAAGTTCCTGCTGAGAAAAACGTATAAATTACTAAATAAATAAAACAAAGAAAAATAGGAATTTTTGTATGTTGAAATAAAGAATAATAAGAATGTTGAAGTGAATAAAAAACTACTAAAAAAGAAAAAAAAAGTAAAGGAGCAATATCAATCCTCTTGAAATGGATATTGCTCCTTTACTTTCAAAAACTCATATTCATTAAGATACAAATCTTATCCATTTATAGATGGAGCCTCGATGGCAGCTAGGTCTAGAGGGAAGTTATGAGCATTAC
>312603282; Lotus corniculatus isolate PS0220MT01 PsbA (psbA) gene, partial cds; psbA-trnH intergenic spacer, complete sequence; and tRNA-His (trnH) gene, partial sequence; chloroplast
ATAACTTCCCTCTAGACCTAGCTGCGGTCGAGGCTCCATCTATAAATGGATAATGCTCCATCTATCCATATCTATAAATGGATAAATTGGGGGTTTTAATGGATACGAGTTCTTGAAAGTAAAAGAGCAATATCAACAAGGTTGATATTGCTCTTTTACTTTTTTTAGTATTCTTCTTATTTATTTTATACTTCAATATTCTTTAGCATTATTTATTTCAACATGATCGGTTTTATCATTTTTATTTTATCTAATTTTAGAGGATGAGTAAGAACTTAGTAAAAAATGATAAAATAAAAAGGGGTCAAAATAGAAGGCTGGGTGATTTTTACGTAGTATCGGGGCGGATGTAGCCAAGTGGATCAAGGCAGT
>312603372; Astragalus complanatus isolate PS0269MT01 PsbA (psbA) gene, partial cds; psbA-trnH intergenic spacer, complete sequence; and tRNA-His (trnH) gene, partial sequence; chloroplast
ATAATTTCCCTCTAGACCTAGCTGCGGTTGAGGCTCCCTCTATAAATGGATAATATTTTGGTTGTAAAGAAGGATACGAGTTTTTGAAAGTAAAGGGGTAGTAATATCAACAGTGTTGATATTACTCCCCTTTTACTTTTATTTGAGTAGTCTTTTTGATCTTTTTGTAATAAATATGACTTCTAGTAAATTTCGTTTAATAATTAAGAAAAAAAAAAGAAATGAATGTTTTTTTTTTTATCGTATTTATTTTAGATTAGTTTTTAGAATATTCGTAAGAACTTAGAAGAAAATAAATAATAATGAAAAAAAAGTCTAAAAAAATTTATACATAGTATTAATAAGGGCGGATGTAGCCAAGAGGATAAAGGCAGG
>312603310; Desmodium styracifolium isolate PS0232MT04 PsbA (psbA) gene, partial cds; psbA-trnH intergenic spacer, complete sequence; and tRNA-His (trnH) gene, partial sequence; chloroplast
ATAACTTCCCTCTAGATCTAGCTGCGATCGAAGCTCCATCTATAAATGGATAAAATTTTGAGTGTCAAGTATACGAGTTTTTGAAAGTAAAAGAGCAATATCAAGATTGTTGATATTGCTCTTTTACTTTTTTTAGTAGTTTACCTATTTTAAAATATTTATCCATACATTTTTTATTTTAGGATTCTAGAGTATTCTTTAATTTCTTATGTTGAATATTTTATCCATATATGTTGGATATATATATGGATGTCTCTCTCTTTTTTTCCTATCCTAGAAGAAAAGAATGATAATGAAAGGGTAGAAATCTAGGTATAGATCCCCCACCCTTACATAGTATACATAGTATAAGGGCGGATGTAGCCAAGTGGATCAAGGCAGT
>225581616; Pseudopiptadenia suaveolens voucher NH200101 tRNA-His (trnH) gene, partial sequence; trnH-psbA intergenic spacer, complete sequence; and PsbA (psbA) gene, partial sequence; chloroplast
TCACAATCCACTGCCTTGATCCACTTGGCTACATCCGCCCCTATACTATCTAAAAATTACAGAGATTTCCATTTGTATTCTTTCTTTTTCATTATTTTGAAGTTTTTACTCGTTCGTCTTCTAAGATACGATATACTAGAATTTAAACATTCATTTATCATTTTTTTTGATTTTCCATTTCAAAAGATAAAGAAAGATTGATGAGAAAAACGTATAAAATAAATTAGTAAAAAAGAAACAAAAAATATGAAACTCCTCTGAAAATAATGGTAAAGAATGTTGAAGTAAATACAAAATTGATGTATGAAGAAAAAGACTACTAAAAAGTAAAGGAGCAATATTAACCCTCTTGATATTGCTCCTTTACATTCAAAAACTCGTATACATTAAGACCAAGATTTTATCCATTTATAGGTGGAGCCTCAACCGCAGCTAGGTCTAGAGGGAAGTTGTGAGCATTAC
>312603316; Mucuna hainanensis isolate PS0235MT01 PsbA (psbA) gene, partial cds; psbA-trnH intergenic spacer, complete sequence; and tRNA-His (trnH) gene, partial sequence; chloroplast
ATAACTTCCCTCTAGATCTAGCTGTGATCGAAGCTCCATCTATAAATGGATAAAATTGGGATCTTACAGTATACGACTTTTTGAAAGTAAAGTAGCAATATCCACTTTGTTGATATTGCTACTTTACTTTTATTAGTAGTCTCCAAATTATTAAATATTAATACATACATTTTTTATTTAAGATTCTTTAGCATTTTTGATTTCTTATGTTATGTCGAAATAAAAAAGTATATATATGGATGTATCTCTCTTTTTTCTTTTTTATTCCTATCCTAGAAGAATAAAAGAATGATAATGAAAGGGTAGAAATTCAGGTATAAATCATTTTTACATAGTATCATTTTTACATAGTATAAGGGCGGATGTAGCCAAGTGGATCAAGGCAGT
>312603432; Gueldenstaedtia stenophylla isolate PS0304MT01 PsbA (psbA) gene, partial cds; psbA-trnH intergenic spacer, complete sequence; and tRNA-His (trnH) gene, partial sequence; chloroplast
ATAATTTCCCTCTAGACCTAGCTGCGGTTGAGGCTCCATCTATCAATGGATAATCTTTTTGTTTAAAAGAAGGATACGAGTCTTGAAAGTAAAGGAGTAATATCAACATTGTTGATATTACTCCCCCTTTTGTTTGTGTATAGTAATCTTTTTCTATATCCATCTACATACAGAAATGATAGAAAGAAATTATGTCTTTCCTTCAAGATTCTTGAGCATTCCACAAAATCAATTTGTCAATCTTGAGTTTTCTTTAGTAATTTATTTATGAATTTGTCATTGATGCATTTTGATCATCAATCTTTTTGATCTTTTTGTAATACATATACATATGACTTCACAATGTAAAATGAAGAAAAAAAAAGAAATGAATTGATTCTTCTGTTCGAGTACTTTAAAAGAAAAGACGCGTAAGAAATGAAAAGAAACGAAATGAGAATGCAAAAGTTTAAAAAGTTAGGGAATTTATACATAGTATTCACAAGGGCGAATGTAGCCAAGTGGATCAAGGCAGT
>32365349; Acacia coulteri psbA gene, partial sequence; psbA-trnH intergenic spacer, complete sequence; and tRNA-His (trnH) gene, partial sequence; chloroplast genes for chloroplast products
TAATGCTCATAACTTCCCTCTAGACCTAGCTGCGGTTGAGGCTCCAGCTATAAATGGATAAAATCTTGGTCTTAATGTATACGAGTTTTTGAACGTAAAGGAGCAATAATGAATTTCTTGTTCTATCAAGAGGGTTAATATTGCTCCTTTACTTTTTAGTAGTTTCATACATCAATTTTGTATTTACTTCAACATTCTTTACCATTGTTTTAAGATAAGAAAAAAATATTGGAGTTTCATACTTTTTGTTTATTTTTTACTAATTTATTTTATACGTTTTTCTCAGCAATCTTTCTTTATCTTTTGAAATGAAAAATAAAAAAATGAGAAATGAATGTTTAAATTCTAGTCTATTGTATCTTAGAAGACGAGTAAAAACTTCAAAATAATGAAAAAAAGAATACAAATGGAAATCTCTTTAATTTTTAGATAGTATAGGGGCGGATGTAGCCAAGTGGATCAAGGCAGTGGATTTGTGAATCCACCATGCC
>312603467; Cassia fistula isolate PS1369MT01 PsbA (psbA) gene, partial cds; psbA-trnH intergenic spacer, complete sequence; and tRNA-His (trnH) gene, partial sequence; chloroplast
ATAACTTCCCTCTAGACCTAGCTGCGGTTGAGGCTCCATCTATAAATGGATAAAATTGTGGTCTTAATATATACGAGTTTTTGAACGTAAAGGAGCAATATCAAGAGGTTTGATATTGCTCCTTTACTTTCTTTTAGTCTTTTTCTTCATACATCAATTTTCTAGTTACTTCAACATTCTTTATTCTTTAACATTATTTTAACATAAGAAAAAGGATATTGGAGTTTCATACTTTCTTTTTGTTGCTTTTTTTACTAATTTCTACGTTTTTCTGATCAATCTTTCTTTCTCTTTTGAAATGTAAAAAGACAAATGAATGTTTAAATTGGAGTCTATCGTATCTTAGAAGACGAGGAAAAACTTTTAAATAATGATAAAGAAAGAATACAAATGCAAATCTCTGTAATTTTTAGATAGTATAGGGGCGGATGTAGCCAAGTGGATCAAGGCAGT
>229485116; Phaseolus vulgaris voucher Pv27 tRNA-His (trnH) gene, partial sequence; trnH-psbA intergenic spacer, complete sequence; and photosystem II protein (psbA) gene, partial cds; chloroplast
CGCATGGTGGATTCACAATCCACTGCCTTGATCCACTTGGCTACATCCGCCCTTCTTATACTATCTAAAAATGATCTATCTATATCTGAAATTCTACCCTTTCAATATCCTTTTTTTCTTTCTAAAAAAGGAAAAAAAGATAAGGAATCATGAAATCAATCAAAAACCTATGTATAAATCTAAAAAAAAGATTACTAATCCAAAATAAAGGAGCAATATTAACAAAGTTGATATTGCTCCTTTATTTTCAAACAAAAACTCGTCTACTTTTTTAAATTAAGATCAAAATTTTATCCATTAACAGATGGAGCTTCCATCGCAGCTAGATCTAGAGGGAAATTATGAGCATTACGTTCATGCATAAC
>312603349; Phyllodium pulchellum isolate PS0252MT01 PsbA (psbA) gene, partial cds; psbA-trnH intergenic spacer, complete sequence; and tRNA-His (trnH) gene, partial sequence; chloroplast
ATAACTTCCCTCTAGATCTAGCTGCGATCGAAGCTCCATCTATAAATGGGTAAAATTTTGATCCATAAATGGATCAAATTTTTAGCGTAAAGTATACGAGTTTTTGAAAGTAAAAGAGCAATATCAACAATGTTGATATTGCTCTTTTACTTCTATTAGTAGTCTACCTATTTATAAATATTTAAACATACATTTTTATTTTAAGATTCTATAGCATTATTTTGTTGAATATAGAATATATATGGATGTCTCTCTCTTTTTTGTTTTTTTCCTATCCTAGGATTTTTACTATCCTACAAGAAAAAAGAATGATAATGAAAGGGTAGAAATCGAGGTATAGATCACTTTTACATAGTAGAAGGGCGGATGTAGCCAAGTGGATCAAGGCAGT
>32365269; Cathormion umbellatum psbA gene, partial sequence; psbA-trnH intergenic spacer, complete sequence; and tRNA-His (trnH) gene, partial sequence; chloroplast genes for chloroplast products
TAATGCTCATAACTTCCCTCTAGATCTAGCTGCGGTTGAGGCTCCAGCTATAAATGGATAAAATCTTGGTCTTAATGTATACGAGTTTTTGAACGTAAAGGAGCAATATTAAATTTCTTGTTCTATCAAGAGGGTTAATATTGCTCCTTTACTTTTTAGTAGTTTCATACATTAATTTTTTATTTACTTCAACATTCTTTACCATTGTTTTAAGATAAGAAAAAAATATTGGAGTTTCATACTTTTTGTTTCTTTTTTACTAATTTATTTTATACGTTTTTCTCAGCAATCTTTCTTTATCCTTTGAAATGAAAAATAAAAAAATGAGAAATGAATGTTTTAATTCTAGTCTATTGTATCTTAGAAGACGAGTAAAANNTTCAAAATAATGAAAAAAAAAGAAGGAATACAAATGGAAATCTCTGTAATTTTTAGATAGTATAGGGGCGGATGTAGCCAAGTGGATCAAGGCAGTGGATTTGTGAATCCCCAGCC
>312603461; Senna alata isolate PS1362MT01 PsbA (psbA) gene, partial cds; psbA-trnH intergenic spacer, complete sequence; and tRNA-His (trnH) gene, partial sequence; chloroplast
ATAACTTCCCTCTAGACCTAGCTGCGGTTGAGGCTCCATCTATAAATGGATAAAATTGTGGTCTTAATATATATGAGTTTTTGAACGTAAAGGAGCAATATCAAGAGGGTTGATATTGCTCCTTTACTTTCTTTTTTAGTAGTCTTTTTCTTCATATTCATACAAATTTTTTTTATTTACTTCAACATTCTTTAACATTATTTTAACATAAGAAAAAAATATTGGAGTTTCATACTTTTTTTTGTTTCTTTTTTACAAATTTCTACGTTTTTCTGATCAATCCTTTCTTAGAAGACGAGGAAAAACTTAAAAATAATGATAAAAAAAGAATACAAATGAAAAATATCTGGAATTTTTTTTAGATAGTATAGGGGCGGATGTAGCCAAGTGGATCAAGGCAGT
>32365279; Faidherbia albida psbA gene, partial sequence; psbA-trnH intergenic spacer, complete sequence; and tRNA-His (trnH) gene, partial sequence; chloroplast genes for chloroplast products
TAATGCTCATAACTTCCCTCTAGACCNAGCGGCGGTTGAGGCTCCAGCTATAAATGGATAAACTCTTGGTCTTAATGTATACGAGTTTTTGAACGTAAAGGAGCAATAATGAATTTCTTGTTCTATCAAGAGGGTTAATATTGCTCCTTTACTTTTTAGTAGTTTCATACATCAATCTTGTATTTACTTCAACATTCTTTACCATTGTTTTAAGATAAGAAAAAGATATTGGAGTTTCATACATACTTTTTGTTTCTTTTTTACTAATTTATTTTATACGTTTTTCTCAATAATCTCTTTTTATCTTTTGAAATGAGAAAAAAATGAGAAATGAATGTTTAAATTCGAGTTTATTCTATCTTAGAAGACGAGTAAAAACTTCCAAATGATGAAAAAAAAAAAAAGAAAGAATACAAATGGGAATCCCTGTAATTTCTTAGATAGGGGCGGATGTAGCAAGTGGATCAAGGCAGTGAA
>32365267; Anadenanthera colubrina psbA gene, partial sequence; psbA-trnH intergenic spacer, complete sequence; and tRNA-His (trnH) gene, partial sequence; chloroplast genes for chloroplast products
TAATGCTCATAACTTTCCTCTAGACCTAGCTGCGGTTGAGGCTCCAGCTATAAATGGATAAAATTTGGGTCTTAATGTATACGAGTTTTTGAACGTAAAGGAGCAATAATTAATTTCTTGTTCTATCAAGAGGGTTGATATTGCTCCTTTACTTTTTAGTAGTCTTTTTCTTCATATATCAATTTTGTATTTACTTCTCTTTACCATTATTTTTTATTTTTAGATAAGAAAAAAATATTGGAGTTTCATACTTTTTGTTTCTTTTTTACTAATTTATTTTATACATTTTTCTCATCAATCTTTCTTTTTCTTTTAAAATGCAAAATCAAAAAATGAGAAATGAATGTTTAAATTCTAGTCTATCGTATCTTAGAAGACGAGTCAAAACTTCAAAATAATGAAAAAGAAAGAATACAAATGGAAATCTCTGTAATTTTTAGATAGTATAGGGGCGGATGTAGCCAAGTGGATCAATGCAGTGGATTTGTGAA
>182410965; Ononis natrix isolate assem61.0.2 PsbA (psbA) gene, partial cds; psbA-trnH intergenic spacer, complete sequence; and tRNA-His (trnH) gene, partial sequence; chloroplast
CGTAATGCTCATAATTTCCCTCTAGACCTAGCTGCGGTCGAGGCTCCATCTATAAATGGATAATATTTTGGTTTTAAAGAAGGATACGAGTTTTTGAAAAATAAAGGGGTAAAGGAGTAATATCAACATTGTTGATATTACTCCCCCTTTTACTTTTTGTTAGTAGTCTTTTTCTGTATACATATACAGAAATGAATCCATTATTTATTAATTTCCCTATTCTTTATTTCAACAAAATAAATTTTTAATTTTTTAGTTTTATTTTTTAGTAATTTTAAAGTTATGCATTTTTATTTTTCTGATCAATCTTTTTGTAATACATATGACTTCACAATGTAAAATTAAGAAAAATAAAGAAATGAATGTTTTCTTATTTTCTAATATTTTAGAAGACTCGTAAGAACTTAGAAGAGACTCAAATAAATGATAATGAAAAGGTCTAAAAAGTTATGTAATTTAGACATAGTATAGGGCGGATGTAGCCAAGTGGATCAAGGCAGTGGATTGTGAATCCACCCATGCG
>312603298; Pachyrhizus erosus isolate PS0227MT02 PsbA (psbA) gene, partial cds; psbA-trnH intergenic spacer, complete sequence; and tRNA-His (trnH) gene, partial sequence; chloroplast
ATAATTTCCCTCTAGATCTAGCTGCGATCGAAGCTCCATCTATTAATGGATAAAATTTTGATCTTAAATTTACGTGGATGAGTTTTTGAAAGTAAAGGAGTAATATCAATTTTTTTGATATTACTCCTTTACTTTTATTTTATCTTTTATTAGTAATCTAAAAATTGATAAATATTTATACATATGTTTTTGATTTATTTCACGATTCTTTAGCATTTTTCCTCCGAAGATAGTAAAAAAGAATGATAATGAAAAGGTAGAAATTGAGATATAGATCATTTTTACATAGTATAAGGGCGGATGTAGCCAAGTGGATCAAGGCAGT
>257062710; Inga tomentosa voucher Kyle Dexter 102 (K) PsbA (psbA) gene, partial cds; psbA-trnH intergenic spacer, complete sequence; and tRNA-His (tRNA-His) gene, partial sequence; chloroplast
GAACGTAATGCTCATAACTTCCCTCTAGACCTAGCTGGGGTTGAGGCTCCATCTATAAATGGATAAAATCTTGGTCTTAATGTATACGAGTTTTTAAACGTAAAGGAGCAATAATTAATTTCTTGTTCTATCAAGAGGGTTAATATTGCTCCTTTACTTTTTAGTAGTTTCATACATCAATTTTGTATTTACTTCAAAATTCTTTACCATTGTTTTAAGATAGGAAAAAAATATTGGAGTTTCATACTTTTTGTTTCTTTTTTACTAATTTATTTTATACGTTTTTCCCAGCAATCTTTCTTTATCTTTTGAAATGAAAAAAAAATGAGAAATGAATGTTTTAATTCTAGTCTATTGTATCTTAGAAGACGAGTAAAAACTTCAAAATAATGAAAAAAAGAAGAAAGAATACAAATGGAAATCTCTGTAATTTTTAGATAGTATAGGGGCGGATGTAGCCAAGTGGATCAAGGCAGTGGATTTGAATCC
>312603442; Glycine soja isolate PS0312MT01 PsbA (psbA) gene, partial cds; psbA-trnH intergenic spacer, complete sequence; and tRNA-His (trnH) gene, partial sequence; chloroplast
ATAATTTCCCTCTAGATCTAGCTGCGATCGACGCTCCATCTATTAATGGATAAAATTTTGATCTTAAGGTAGATTAGTTTTTGAAAGTAAAAGGCAATATCAACTTTTTTGATATTGCCCCTTTACTTTTATTTATTTGATTAGTAATCTTTTTATTTATAAATATTTATACATAAGTTTTTGATTTCTTTCGCGATTCTTTAGCATTTTTCCTATCTTAAAAGGAAAAAAGAATGATAACGAACGAAAGGATAGAATTTTATATATAGATCATTTTTACATAGTATAAGGGCGGATGTAGCCAAGTGGATCAAGGCAGT
>67079267; Amphicarpaea bracteata voucher Beyersdorfer 244 US PsbA (psbA) gene, partial cds; psbA-trnH intergenic spacer, complete sequence; and tRNA-His (trnH) gene, partial sequence; chloroplast
ATAATTTCCCTCTAGATCTAGCTGCGATTGACGCTCCATCTATTAATGGATAAAATTTTTATCTTAAATTTGAAATTCAAGTAGATGGGTTTTTGAAAGTAAAGGAGCAATATCAAATTTTTTGATATTGCTCCTTTACTTTTATTTTATTTGATTAGTAATCTTTATTATTTATTAATATTTATACATACGTTATAGATTTATACATACGTTATAGATCATTTTTACATAGTATAAGGGCGGATGTAGCCAAGTGGATCAAGGC
>159167213; Aspalathus arenaria voucher J. A. Hawkins 235 PsbA (psbA) gene, partial cds; psbA-trnH intergenic spacer, complete sequence; and tRNA-His (trnH) gene, partial sequence; chloroplast
GAAGCTCCATCTACAAATGGATAATCTTTTGGTCTTAAAGTATACGAGTTTTTAAAATTAAAGGAGCAATATCAACTCTGCTGATATTGCTCCTTTAATTTGACTTCTTGATTCAAATAAATTTCGATTCGATTTTTTTAGAAGTTTTTTTAGTATTTATACATAAATTTTTGATTGACTTCCACATTGTTTAGCTTTTTTTATTTCAACATAAGAAAAAAAGAATGATAATGAAGGGGTAGAAATTGAAGTCTAGCTTATTTTTTTATAGTATAGGGGCGGATGTAGCCAAGTGGATCAAGGCAG
>312603494; Glycyrrhiza inflata isolate PS2598MT01 PsbA (psbA) gene, partial cds; psbA-trnH intergenic spacer, complete sequence; and tRNA-His (trnH) gene, partial sequence; chloroplast
ATAATTTCCCTCTAGACCTAGCTGCGGTCGAAGCTCCATCTATAAATGGATAATATTTTGGTTTTAAAGAAGGATACGAGGTTTTGAAAGTAAAGGAGTAATATCAACATTGTTGATATTACTCCCTTCTTGACTTTTACTTTTCTTAGTAGTCTATATATGTATATATATACATACATATTGTAATACATATGACTTCACAATGTAAAATCAGAAAAAAAGACATGTTTTCTTATTTTTTCTGATTTTCTCGTATTTTAGAAGACGCGTAAGAACTTAAAAGAGAAGAAAATAAGTGATAATGAAAAAGTCTAAATGGAAAGTTAGATAATTTATACATTTATACATAGTATAAGAAGGGCGAATGTAGCCAAGTGGATCAAGGCAGT
>209968106; Neptunia monosperma voucher A9102794_JM185 psbA gene, partial sequence; psbA-trnH intergenic spacer, complete sequence; and tRNA-His (trnH) gene, partial sequence; chloroplast
GGATAACATTTGGGTCTTAATGTATACGAGTTTTTGAACGTAAAGGAGCAATAATTACTTTCTTGTTCTATCAAGAGGTTTGCTATTGCTCCTTTACTTTTTAGTAGTCTTTTTCTTCATACATCAATTTTGTATTTACTTCAACATTCTTTACCATTATTTTAAGATAAGAAAAAGATATTGGCGTTTCATACTTTTTGTTTCTTTTTGACTAATTTATTTTATACTTTTTCTCATCAATCTTTCTTTATCTTTTGAAATGTAAAATAAAAAAATGAGAAATTTATGTTTTAATTATAGTCTATCGTATCTTAGAAGACGAATAACAACTTCAAAATAATGAAAAAGAAAGAATACAAATGGAAATCTCTATAATTTTTAGATAGTATAGGGGCGGATGTAGCCAAGTGGATCAAGGCAGTGGATTTGTGAAT
>312603366; Derris trifoliata isolate PS0263MT01 PsbA (psbA) gene, partial cds; psbA-trnH intergenic spacer, complete sequence; and tRNA-His (trnH) gene, partial sequence; chloroplast
ATAACTTCCCTCTAGATCTAGCTGCGATCGAAGCTCCATCTATAAATGGATAATTCGATTTTTAAATATACGAGTTTTTGTTTTTGAAAGTAAAGGAGCAATATCAACAGAGTACATATTGCTCCTTTACTTTTTTGTATTCTATTTCTTTATAAGTATATATATCCATTTTTTTTTATTTACTTCAACATTCTATTCTCTTTAGTATTCTTTATTTCAACATAAAAAATAAAAGATAAGAATAATAATGAAAGAGTAGAGATTGAAGTATAAGTTTTTTATAATATATATAATAAAAAACTTATATAGTTTATATAGTATAAGGGCGGATGTAGCCAAGTGGATCAAGGCAGT
>209968114; Prosopsis sp. DS14481_JM1594 psbA gene, partial sequence; psbA-trnH intergenic spacer, complete sequence; and tRNA-His (trnH) gene, partial sequence; chloroplast
GGATAAGATTTTTGTCTTAATGTATACGAGTTTTTGAACGTAAAGGAGCAATAATGAATTTCTTGTTCTATCAAGAAGGTTGATATTGCTCCTTTACTTTTTAGTAGTCTTTTTCTTCATACATCAATTTTGTATTTACTTCAACATTCTTTACCATTATTTTAAGATAAGAAAAGAAAAACTATTTTTAGTTTCATCCTTTTTGTTTATTTTTTACTAATTCTTTTTATACGTTTTTCTCATCAATCTTTCTTTATCTTTTGAAATGTAAAATAAAAAGATGAGAAATTAATGTTTAAATTTTAGTCTATCATATTTTAGAAGACGAGTACAAACTTAAAAATAATGAAAAAGAAAGAATACAAATGCAAATCTCTGTAATTT
>225581593; Dicorynia guianensis voucher NH200171 tRNA-His (trnH) gene, partial sequence; trnH-psbA intergenic spacer, complete sequence; and PsbA (psbA) gene, partial sequence; chloroplast
GCATGGTGGATTCACAATCCACTGCCTTGATCCACTTGGCTACATCCGCCCCTATAAGTATGTATGTAAAAGTTACATAAATTTCAATTTCTACTCTTTAGTTTCGATTATTGTTATTTTCTAAGTTTTTCCTCGTCTTCTAAGATACGATAGAACAAGCAAAAATCGAAACGTTCATTAGTATGAAACTCAAATATTTTTTATTTCTTATGTATAAAATTTATGTATAAAATGAAGTAAAGGAGCAAAAACCTCTTGATAGAACAAGAAATTGATTATTGCTCCCTTACTTCTTTCAAAAACTCGTATACATTAAGAACAAAATCTTATCCATTTATAGATGGAGCCTCGACCGAAGCTAGGTCTAGAGGGAAGTTATGAGCATTAC
>225581617; Stryphnodendron moricolor voucher NL110127 tRNA-His (trnH) gene, partial sequence; trnH-psbA intergenic spacer, complete sequence; and PsbA (psbA) gene, partial sequence; chloroplast
TATCTAAAAATTACAGAGATTTCCATTTGTATTCTTTTTCATTATTTTGAAGTTTTTACTCGTCTTCTAAGATACGATAGACTAGAATTTAAACATTCATTTCTCATTTTTTTATTTTACATTTCAAAAGATAAAGAAAGATTGATGAGAAAAACGTATAAAATAAATTAGTAAAAAAGAAACAAAAAATATGAAACTCCAATATTTTTTTCTTATCTTAAAATAATTGTAAAGAATGTTGAAGTAAATACAAAATTGATGTATGAAGAAAAAGACTACTAAAAAGTAAAGGAGCAATATCAAGAGGGTTGATATTGCTCCTTTACGTTCAAAAACTCGTATACATTAAGACCAAGATTTTATCCATTTATAGCTGGAGCCTCAACCGCAGCCTAGGTCTAGAGGGAAGTTATGAGCATTAC
>312603326; Arachis hypogaea isolate PS0240MT01 PsbA (psbA) gene, partial cds; psbA-trnH intergenic spacer, complete sequence; and tRNA-His (trnH) gene, partial sequence; chloroplast
ATAACTTCCCTCTAGACCTAGCTGCAGTCGAGGCTCCATCTCTAAATGGATAATATTTTTGTCTTAAGGGATACGAGTTTTTGAAAGTAAAGGAGCAATATCAACGCAGTTTCTATTGCTCCTTTACTTTTTTTATACATATTAGCAGATAAAAAAAGAATGGAAACATAAATAGAATTAGAAAAAACAGAAAAATGATAACAAAAGACTACAAAAAGAGTAGTCTAGGAAATTTCTCCTTTGGGCGGATGTAGCCAAGTGGATCAAGGCAGT
>312603506; Gleditsia japonica var. velutina isolate PS2608MT02 PsbA (psbA) gene, partial cds; psbA-trnH intergenic spacer, complete sequence; and tRNA-His (trnH) gene, partial sequence; chloroplast
ATAACTTCCCTCTAGACCTAGCTGCGGTTGAGGCTCCATCTATAAATGGATAAAATTTTGGTCTTAATGTATACGAGTTTTTGAACGTAAAGGAGCAATAATTCATTTCTTGTTCTATCAAGAGGGTTGATATTGCTCCTTTACTTTCTTTTTTAGTAGTTTTTTTCTTCATACATAAATTTTTTATTTACTTCAACATTCTTTAGCATTCTTTATTTTAACATAAGAAAACAATATTTGAGTTTCATACTTTTTGTTTCTTTTTTAGTAATTTATACGTTTTTGGCATCAATCTTTCTTTATCTTTTGAAATGTAAAATAAAAAAGATAAATGAATGTTTAATTTTTTTTGCTTAGTCTATCATATTTTAGAAAACTCTTAGAAGATGAGGAAAAACTTAGAAGAAAAAATACTGATAAAGAAAGAATCGAAATGGAAATTTCTGTAATTTTTAGATAGTATAGGGGCGGATGTAGCCAAGTGGATCAAGGCAGT
>254576706; Acacia longifolia voucher SGNSR55311 PsbA gene, partial cds; psbA-trnH intergenic spacer, complete sequence; and tRNA-His gene, partial sequence; chloroplast
GCTGCGGTTGAGGCTCCAGCTATAAATGGATAAAATCTTGGTCTTAATGTATACGAGTTTTTGAACGTAAAGGAGCAATAATTAATTTATTGTTCTATCAAGAGGGTTAATATTGCTCCTTTACTTTTTAGTAGTTTCATACATCAATTTTGTATTTACTTCAACATTCTTTACCGTTGTTTTAAGATAAGAAAAAAATATTGGAGTTTCATACTTTTTGTTTCTTTTTTACTAATTTATTTTATACGTTTTTCTCAGCAATCTTTCTTTATCTTTTGAAATGAAAAAAAATGAGAAATGAATGTTTTAATTCTAGTCTATTGTATCTTAGAAGACGAGTAAAAACTTCAAAATAATGAAAAAAAAAAAGAAAGAATACAAAATGGAAATCTCTGTAATTTTTAGATAGTATAGGGCGGA
>32365301; Samanea saman psbA gene, partial sequence; psbA-trnH intergenic spacer, complete sequence; and tRNA-His (trnH) gene, partial sequence; chloroplast genes for chloroplast products
TAATGCTCATAACTTCCCTCTAGATCTAGCTGCGGTTGAGGCTCCAGCTATAAATGGATAAAATCTTGGTCTTAATGTATACGAGTTTTTGAACGTAAAGGAGCAATAATTAATTTTTTGTTCTATCAAGAGGGTTAATATTGCTCCTTTACTTTTTAGTAGTTTCATACATCAATTTTGTATTTACTTCAACATTCTTTAGCATTGTTTTAAGATACGAAAAAAAATATTGGAGTTTCATACTTTTTGTTTCTTTTTTACTAATTTATTTTATACGTTTTTCTCAGCAATCATTTGGAAATCTCTGTAATTCTTAGATAGTATAGGGGCGGATGTAGCCAAGTGGATCAAGGCAGTGGATTTGTGAA
>312603438; Thermopsis chinensis isolate PS0310MT01 PsbA (psbA) gene, partial cds; psbA-trnH intergenic spacer, complete sequence; and tRNA-His (trnH) gene, partial sequence; chloroplast
ATAACTTCCCTCTAGACCTGGCTGCGGTCGAGGCTCCATCTCTAAATGGATAATATTTTGGTCTTAAAGTATACGAGTTTTTAAAAGTAAAGGAGCAATAGAAACACTCTGTTGCTCCTTTACTTTTACTTCTTTATTTAGAAGTCTTTTTTTTTACATTACTTGCGAAATCATATGTATTCCAAAAACATAAAAAAATGAATGTTTCCATTTTTTGTTTATCTTATCTTACAAGAAAAAAGTTGAATGATAATGAAAGGGTTGAAATTGAAGTCTGGGTAATTTTTACATAGTATAGGGGCGGATGTAGCCAAGTGGATCAAGGCAGT
>261864238; Ormosia macrocalyx voucher STRI:BCI 248442 photosystem II protein D1 (psbA) gene, partial sequence; psbA-trnH intergenic spacer, complete sequence; and tRNA-His gene, partial sequence; chloroplast
ATAATATTTTGGTCTTAAAGTATACGAGTTTTTGAAAGTAAAGGAGCAACATAGTTTCTATTGCTCCTTTACTTTTATTTAGTAGTATTTTTTTTTATACATAAAATCTTGATTTACTATAACATTGTTTAGTATTCTTTGTTTCAACATAAGAAATAAAAAAAATTAGTTTCATATTTTTGTTAGTTATTTAGTAATTTCGACTTTATGCCTTTTTCACATCAATCTTTTTTTTTCTCTTTTTGTAATACATATTACTTCGCAATGTAAAAAAAGTAAAAAAAAAAATAGAAACATTCATTTCTTTTTTTTTTTTGCTCATTTTATTTAGAAGACGAGTAAAAACTTAGAAGATAAAATAATGATAACGAAAGAGTAGAAATTGAAGTCTCGATAATTTTTACATAGTAGAGGGGC
>11739; Alfalfa chloroplast intergenic region between psbA and trnH genes
TAATATTTTGGTTTAAAAAAAGGATACGAGTTTTTGAAAATAAAGGGGTATAAGGAGTAATATCAACATTGTTGATATTACTCCCCCTTTTACTTTTTGTTAGTAGTCTTTTTCTGTATACAATACATATACAGAAATTAATCCATATTTATTAAGGTTATTAAGGTTCATTTAGCATTTTTCTTTATTTCAAAAAAAAAAAATAAATTTGAAATTTTTAATTTATACGTTTCTCTCATCAATCTTTTTGATCTTTTTGTAATACATATGACTTCACAATGTAAAATTAAGAAAAAAAAAAAGAAATGAATGTTTTCTTATTTTCTAGTATTTTAGAAGACTCATAAGAACTTAGAAGAGAAAAAAATAAATGATAAAGAAAAAGTCTAAAAAGTTATGTAATTTAGACTATAGTATAGGGCGGATGTAGCCAAGTGGATCAAGGCAGTGGATTGTGAATCCACCATGCGCGGGTTCAATTCCCGTCATTCGCCC
>312603370; Melilotus officinalis subsp. suaveolens isolate PS0267MT01 PsbA (psbA) gene, partial cds; psbA-trnH intergenic spacer, complete sequence; and tRNA-His (trnH) gene, partial sequence; chloroplast
ATAATTTCCCTCTAGACCTAGCTGCGGTCGAGGCTCCATCTATAAATGGATAATATTTTGGTTTTAAAGAAGGATACGAGTTTTTGAAAGTAAAGGGGGGAGTAATATCAACATTGTTGATATTACTCCTTTACCCCCTTACTTTTTGTTAGTATGTATACATATACAGAAATGAATCTTTTCTTATTTTCTAGTATTTTAGAAGACTCGTAAGAACTTAGAAGAGAAGAAAATAAATGATAATCAAAAGGTATAAAAAGTTATGTAATTTAGACATAGTATAGGGCGGATGTAGCCAAGTGGATCAAGGCAGT
>146263013; Caesalpinia nelsonii photosystem II D1 (psbA) gene, partial cds; and psbA-trnH intergenic spacer and tRNA-His gene, complete sequence; plastid
CTGTGGTTGAGGCTCCATCTATAAATGGATAAGATTTTGGTCTTAATGTATACGAGTTTTTGAACGTAAAGGAGCAATATCAACCCTCTTGATAGAACAAGAAATGAATTATTGCTCCTTTACTTTTTTTTTTTTTTAGTAGTTTTTTTCTTCAGACATAAATTTATTTATTTACTTAAATATTCTTTAAAAAAGAATATTGGAGTTTCATACTTTATACTTTTTTGTTTTTCTTTTACTAATTGATTTTATACATTTTTTTTATCAACCTTTCTTTATCTTTTGAAATGTAAAATAAAAAAAGAGAAGTGAATGTTTCAATTTTACGTATCTTAGAAGATGAGGAAAAACTTCAAAATAATAAAGAAAGAATACAAATGGAAATCAATGTAATTTTTAGATAGTATAGGGGCGGATGTAGCCAAGTGGATCAAGGCAATGGATTTGGGAA
>312603424; Pithecellobium clypearia isolate PS0296MT02 PsbA (psbA) gene, partial cds; psbA-trnH intergenic spacer, complete sequence; and tRNA-His (trnH) gene, partial sequence; chloroplast
ATAACTTCCCTCTAGATCTAGCTGCGGTTGAGGCTCCAGCTATAAATGGATAAAATCTTGGTCTTAATGTATACGAGTTTTTGAACGTAAAGGAGCAATAATTAATTTATTGTTCTATCAAGAGGGTTAATATTGCTCCTTTACTTTTTAGTAGTTTCATACATCAATTTTGTATTTACTTCAACATTCTTTACCATTGTTTTAAGATAAGAAAAAGATATTGGAGTTTCATACTTTTTGTTTCTTTTTTACTAATTTATTTTATACGTTTTTCTCAGCAATCTTTCTTTATCTTTTGAAATGAAAAAGAAAAAAATGAGAAATGAATGTTTTAATTCTAGTCTATTGTATCTTAGAAGACGAGTAAAAACTTAAAAATAATGAAAAAAAAAAGAAAGAATACAAATGGAAATCTCTGTAATTTTTAGATAGTATAGGGGCGGATGTAGCCAAGTGGATCAAGGCTGG
>197944576; Trifolium repens voucher OAC:AP181 tRNA-His (trnH) gene, partial sequence; trnH-psbA intergenic spacer, complete sequence; and PsbA (psbA) gene, partial cds; chloroplast
ACTGCCTTGATCCACTTGGCTACATTCGCCCTATACTATGTCTAAATGACATAACTTTTTAGACCTTTTCATTATCATTTTTTTTTTCTTCATTTTACATTATGAAGTCATATGTATTACAAAAAGATCAAAAAGATTGATGAGAAAAATGCATAAATGAAAGATTACTAAATAAAAAAAAAGAAAACTCAAAATTTACAAATTAATTTAGTTGACATGAAAGAAGGGTGCTCGATGCTAAAGAATATGGAAGTTAATAAAAAATTGATTAATTTCTGTATATGTATACAGAAAAAGACTACTAACAAAAAGTAAAGGGGAGAGTAATATCAACATTGTTGATATTATTCCCTTACCCCCTTTACTTTCAAAAACTCGTATCCTTCTTTAAAACCAAAATATTATCCATTTATAGATGGAGCTTCGACCGAAGCTAGGTCTAGAGGGAAATTAT
>32365297; Piptadenia viridiflora psbA gene, partial sequence; psbA-trnH intergenic spacer, complete sequence; and tRNA-His (trnH) gene, partial sequence; chloroplast genes for chloroplast products
CCCTCTAGACCTAGCTGCGGTTGAGGCTCCAGCTATAAATGGATAAAATTTTGGCCTTAATGTATACGAGTTTTTGAACGTAAAGGGAGCAATAATTCATTTCTTCTTCTATCAAGAAGGTTGATATTGCTCCTTTACTTTTTAGTAGTCTTTTTCTTCATACATCAATTTTGTATTTACTTCAACATTCTTTACCATTATTTTAAGATAAGAAAAAAATATTGGAGTTTCATACTTTTTGTTTCTTTTTTACTAATTTGTTTTTTACCTTTTTCTCATCAATCTTTCTTTTGAAATGAAAAAAATGAGAAATGAATGTTTTAATTCTAGTCTATCGTATCTTAGAAGACGAGTAAAAACTTCAAAATAATGAAAAAGAAAGAATACCAATGGAAATCTCTGTAATTTTGAGTTTGAGATAGTATAGGGAGATAGTATAGGGGCGGATGTAGCCAAGTGGATCAAGGCAGTGGATTTGTGAA
>32365255; Dichrostachys cinerea psbA gene, partial sequence; psbA-trnH intergenic spacer, complete sequence; and tRNA-His (trnH) gene, partial sequence; chloroplast genes for chloroplast products
CATAGATCTAGCTGCAGTTGAGGCTCCAGCTATAAATGGATAAAATTTGGGTCTTAATGTATACGAGTTTTTGAACGTAAAGGAGCAATAATTAATTTCTTGTTATATCAAGAGGGTTGATATTGCTCCTTTACTTTTTCCTTTTTAGTAGTTTTTTTTTTTCTTCATACATCAATTTTGTATTTACTTCAACATTCTTTACCATTATTTTAAGATAAGAAAAAAAAATATTGGCGTTTCATACTTTTTTTTTTCTTTTTAACTCATTTTTTTAAACGTTTTTCTCATCAATCTTTCTTTTTATTTTGAAATTTAAAATAAAAAAATGAGAAATGAAATTAGAGTCTATTGTATTTTAAAAGACGAGTTAAAAAAAAAATGAAAAAGAATACAAATCAAAATCCCTATAATTTTTAGATAGTATAGGGGCGGATGTAGCCAAGTGGATCAGG
>312603514; Oxytropis racemosa isolate PS2634MT01 PsbA (psbA) gene, partial cds; psbA-trnH intergenic spacer, complete sequence; and tRNA-His (trnH) gene, partial sequence; chloroplast
ATAATTTCCCTCTAGACCTAGCTGCGGTTGAGGCTCCATCTATAAATGGATAATATTTTGGTTGTAAAGAAGGATACGAGTTTTTGAAAGTAAAGGGGGAGTAATATCAACACTTTTGATATTACTACTCCTTTACCTTTTATTTTAGTAGTCTTTTTCTGTCTTTTTGATCTTTTTGTAAGATAAGAAAAATGACTTCTAGTAAATTCCGTTTAATGAATGTAAAAATAATTTATTAAGAAAAAAAAAGAAATGAATGTTTTTTTTATCGTATTTTAGATTAGATTTTAGAATATTCGTAAGAACTTAGAAGAAAATAAATGTAAATAAATGATAATGAAAAAAAGTCTAAAAAAATTTAGAAATAGTATTAAGAAGGGCGGATGTAGCCAAGTGGATAAAGGCAGT
>312603448; Adenanthera microsperma isolate PS0400MT02 PsbA (psbA) gene, partial cds; psbA-trnH intergenic spacer, complete sequence; and tRNA-His (trnH) gene, partial sequence; chloroplast
ATAACTTCCCTCTAGACCTAGCTGCGGTTGAGTCTCCATCTATAAATGGATAAGATTTTGGTCTTAATGTATACGAGTTTTTGAACGTAAAGGAGCAATAATTAATCTCTTGTTCTATCAAGAGGGTTGATATTGCTCCTTTACTTTTTTAGTAGTCTTTTTCTTCATACATCAATTTTGTATTTACTTCAACATTCTTTTTTTTAAGAGATGTTTAAGAAAAAAGATATTGGAGTTTCATACTTTTGTTTCTTTTTTACTAATTTATACGTTTTTCTCATCAATCTTTCTTTCTTTTTTGAAATGTAAAATAAAAAACGAGAAATTAATGTTTAAATTATAGTCTATCATATCTTATAAGACGAGTAAAAACTAAAAAATAATGAAAAAATGGAAATCTCTGTAATTTTTAGATAGTATAGGGGCGGATGTAGCCAAGTGGATCAAGGCAGT
>312603440; Securigera varia isolate PS0311MT01 PsbA (psbA) gene, partial cds; psbA-trnH intergenic spacer, complete sequence; and tRNA-His (trnH) gene, partial sequence; chloroplast
ATAACTTCCCTCTAGACTTAGCTGCGGTCGAGGCTCCATCTATAAATGGATAATTTTTTATCCTTTTAAAGGATAGGAGTTTTTGAAAGTAAAAGGGCAATATCAACTTTGTTGATATTGCTCTTTTACTTTTTTTAGTATTCCTCTTATTTATACATCATTTTTTTTTCTTTATTTACTACTTCTTTATTTACTACTTCAATATTCTTTAACATTCTTTATTTCAACATAATCAGTTTTCTAATTTTGAGTTTGGCTTTTTTTTATTGATCTAATTTTAGAGCATGAGTAAGAACCTAGAAAAAAACGAAAAGAAAGAATGAAAAAAGGGGGGTCAAAGAAGGCCGGGTCATTTTGACTTAGTATCGGGGCGGATGTAGCCAAGTGGATCAAGGCAGT
>225581619; Zygia racemosa voucher NH200238 tRNA-His (trnH) gene, partial sequence; trnH-psbA intergenic spacer, complete sequence; and PsbA (psbA) gene, partial sequence; chloroplast
TCACAATCCACTGCCTTGATCCACTTGGCTACATCCGCCCCTATACTATCGAAAAATTACAGAGATTTCCATTTGTATTCTTTCTTCTTTTTTTCATTATTTTGAAGTTTTTACTCGTCTTCTAAGATAAAATAGACTAGAATTAAAACATTCATTTCTCATTTTTTTTTATTTTTCATTTCAAAAGATAAAGAAAGATTGCTGAGAAAAACGTATAAAATAAATTAGTAAAAAAGAAACAAAAAGTATGAAACTTCAATATTTTTTTTTCTTATCTTAAAACAATGGTAAAGAATGTTGAAGTAAATACAAAATTGATGTATGAAACTACTAAAAAGTAAAGGAGCAATATTTACCCTCTTGATAGAACAAGAAATTAATTATTGCTCCTTTACGTTCAAAAACTCGTATACATTAAGACCAAGATCTTATCCATTTATAGATGGAGCCTCAACCCCAGCTAGGTCTAGAGGGAAGTTATGAGCATT
>312603472; Saraca dives isolate PS1372MT01 PsbA (psbA) gene, partial cds; psbA-trnH intergenic spacer, complete sequence; and tRNA-His (trnH) gene, partial sequence; chloroplast
ATAATTTCCCTCTAGACCTAGCTGCCATCGAGGCTCCTTCTATAAATGGATAAGATTTGGATCTTAATGAATATGAGTTTTTGAAAGTAAAGGAGCAATATCAATCCTCTTGAAATGGATATTGCTCCTTTACTTTCTTTCTTTTTTCTTTTTTAGTAGTTTTGTATTTACTTCAACATTCTTATTCTTTTTTATTTTTTATCCTTTATTTCACCATAAAAAATGGACTTTCCTATTGTTCTTTGTTTTATTTAGTAATTTATAGTTTTATTTAGTAATTTATACGTTTTTCTCAGCAGGAATTTCTTATTTTACATTTTAAATAATAAGAGAAATTTCAATTGTTTTTTTCTTATTCTATCATATTTTAGAAAGACGAGGAAAAACTTATAAGAAAAAATACTGATAACTGATAAAAAAATGGAAATTTATGTAATTTTTATATAGTGATAGTCTCGGGGCGGATGTAGCCAAGTGGATCAAGGCAGT
>107770462; Hoffmannseggia burchellii subsp. burchellii PsbA (psbA) gene, partial cds; psbA-trnH intergenic spacer, complete sequence; and tRNA-His (trnH) gene, partial sequence; chloroplast
CTCCTAATTTCCCTCTAGACCTAGCTGTGGTTGAGGCTCCATCTATAAATGGATAAAATTTTGGTCTTAATGTATACGAGTTTTTGAACGTAAAGGAGCAATAATTCTTTTCTTGTTCTATCAAGAGGGTTGATATTGCTCCTTTACTTTTTTTTTTTTATTTTTTTTAGTAGTTTTTTTCTTCAATATTCTTAAAAAAAAAATATTGGAGTTTCATACTTTTTTGTTTCTTTTTTACTAATTTATTTTATACGTTTTTCTCTTTTCTTTATCTTTTGATGAGCAAAAACTTAAAAAATAAATAATAAAGAAAGAATACAAATGGAAATCCCTGTAATTTTAGATAGTATAGGGGCGGATGTAGCCAAGTGGATCA
>312603345; Indigofera tinctoria isolate PS0251MT02 PsbA (psbA) gene, partial cds; psbA-trnH intergenic spacer, complete sequence; and tRNA-His (trnH) gene, partial sequence; chloroplast
ATAATTTCCCTCTAGACCTAGCTGCGGTCGAGGCTCCATCTATAAATGGCTAAGATTTTTTTATTAAAGTATACGAGTTTTTGAAAGTAAAGGAGCAATATCAACAGAGTTTATATTGCTCCTTTACTTTTTTTTTACTTTTTTGATTTTAGTAGTCTTTTCTTTTTATTTATACATACAATACTTTTATATTTATACATAATTCATAATTTTTTTTTTAACTTTATGCGTTTTTCTCATCAATCTTTTTTATCTTTTTGTAATAAATATGACTTCACAATCTAAAAAAAATTAGAAAGAATGTTTTCCCTTTTTATCCTATCTTAAAAGATCTTAAAAGACGAGTAAAAACTTCGAATAAAAAAAGAATGATAATATACTGAAAAAGGAGAAATGGAAGTCTAGGTCATTTTTTCATAGTATAGGGGCGGATGTAGCCAAGTGGATCAAGGCAGT
>313666624; Campylotropis macrocarpa PsbA (psbA) gene, partial cds; psbA-trnH intergenic spacer, complete sequence; and tRNA-His (trnH) gene, partial sequence; chloroplast
ATAACTTCCCTCTAGATCTAGCTGTGATCGAAGCTCCATCTATAAATGGATAAAATTTTGAGCGTAGAGTATACGAATTTTTGAAAGTAAAGGAGCAATATCAACAATGTTGATATTGCTTCTTTACTTTTATTAGTAGTCTACCTATTTATAAATATTTATACAATTCCAATACATAGATAGATTTTTTTTAAGATTCTATAGTATTCTTTATTTTTTATGTTGTATTGAATGTCGAATATATATATATCGATCTCTCTCTTTTTTTTTCTATTCTAGAAGAAAAAAATGACAAAGGGTAGAAATTGAAGTATAGATCCCTTTTACATAGTATAAGGGCGGATGTAGCCAAGTGGATTAAGGCAGT
>312603470; Lysidice rhodostegia isolate PS1371MT01 PsbA (psbA) gene, partial cds; psbA-trnH intergenic spacer, complete sequence; and tRNA-His (trnH) gene, partial sequence; chloroplast
ATAATTTCCCTCTAGACCTAGCTGCCATCGAGGCTCCTTCTATAAATGGATAAGATTTGGATCTTAATGAATATGAGTTTTTGAAAGTAAAAAAGTAAAGGAGCAATATCAATCTTCTTGAAATGGATATTGCTCCTTTACTTTCTTTCTTTTTTCTTTTTTAGTAGTTTTTTATTTACTTCAACATTCTTATTCTTTTTTCTTTTTTATTCTTTATTTCACCATAAAAAATGGACTTTCCTATTGTTCTTTGTTTTATTTAGTAATTTTTACGTTTTTCTCAGCAGGAATTTATTATTTTATTTTACATTTTAAATAATAAGAGAAATTTCAATTGTTTTTTTCTTATTCTTATAAAGACGAGGAAAAACTTATAAGAAAAAATACTGATAACTGATAAAAGGTAAAAATGGAAATTTATGTAATTTTTACATAGTGATAGTCTCGGGGCGGATGTAGCCAAGTGGATCAAGGCAGT
>315360738; Vigna radiata tRNA-His (trnH) gene, partial sequence; trnH-psbA intergenic spacer, complete sequence; and photosystem II protein (psbA) gene, partial cds; chloroplast
ATTCACAATCCACTGCCTTGATCCACTTGGCTACATCCGCCCTTATACTATGTAAAAATGATCTATATCTCAATTTCTACCCTTTCATTATCCCTTTTTTTTTCTAACAAAGGAAAAAAAGATAAGGAATCATGAAATAAATCAAAAACGTATGTATAAATCTATAGAAATCTAAAAAAAACATTACTAATCCAATATCCAATATAAAGGAGCAATATCAACTTTGTTAATATTGCTCCTTTATTTTCAAACAAAAACTCGTCTACTTTAATTTAAGATCAAAATTTTATCCATTAACAGATGGAGCTTCCATCGCAGCTAGATCTAGAGGGAAATTATGAGCATT
>312603304; Fordia cauliflora isolate PS0230MT01 PsbA (psbA) gene, partial cds; psbA-trnH intergenic spacer, complete sequence; and tRNA-His (trnH) gene, partial sequence; chloroplast
ATAACTTCCCTCTAGATCTAGCTGCGATCGAAGCTCCATCTATAAATGGATAATTCGATTTTTAAATATACGAGTTTTTGTTTTTGAAAGTAAAGGAGCAATATGTACTCTGTTGATATTGCTCCTTTACTTTTTTTTTATTTTATTTCTTTATAAGTATATATATATATCCATTTTTTTTAATTTACTTCAACATTCTATTCTCTTTAGTATTCTTTATTTCAACATAAAAAATAAAAGATAAGAATAATAATGAAAGGGTAGAGATTGAAGTATAAGTTTTTTAGAATATATCTATATATAATATAAATAGTATAAGGGCGGATGTAGCCAAGTGGATCAAGGCAGT
>32365287; Lysiloma acapulcense psbA gene, partial sequence; psbA-trnH intergenic spacer, complete sequence; and tRNA-His (trnH) gene, partial sequence; chloroplast genes for chloroplast products
CTAGACCTAGCTGCGGTTGAGGCTCCAGCTATAAATGGATAAAATCTTGGTCTTAATGTATACGAGTTTTTGAACGTAAAGGAGCAATAATTAATTTCTTGTTCTATCAAGAGGGTTAATATTGCTCCTTTACTTTTTAGTAGTTTCATACATCAATTTTGTATTTACTTCAACATTCTTTACCATTGTTTTAAGATAAGAAAAAAATATTGGAGTCTCATACTTTTTGTTTCTTTTTTACTAATTTATTTTATACGTTTTTCTCAGAAATCTTTCTTTATCTTTTGAAATGAAAAAGAAAAAATGAGAAATGAATGTTTTAATTCTAGTCTATTGTATCTTAGAAGATGAGTAAAAACTTCAAAATAATGAAAAAAAAAAAAGAAAGAATCCAAATGGAAATCTCTGTAATCTTTAGATGGTATAGGGGCGGATGTAGCCAAGGGATCAAGNCAGG
>312603314; Abrus mollis isolate PS0234MT03 PsbA (psbA) gene, partial cds; psbA-trnH intergenic spacer, complete sequence; and tRNA-His (trnH) gene, partial sequence; chloroplast
ATAACTTCCCTCTAGATCTAGCTGCGATCGAAGCTCCATCTATAAATGGATAAAATTTGAATCTGAAAGTATACCCGTTTTTGAAAGTAAAGGAGCATGTTGATATTGCTCCTTTACTTTTTTTAATAGTCTTAATATTATTCAATATTAATACATATATCCATTTTTTATTTACTTCAACATTCTTTAGTATTTTTTATTTCGTTGAAATAAAAAAAAGAGTAATAATGAAAGGTTAGAAATTGAAGTAGAGGTGATTTTGATATACTCTTTTTTTATAGTATAAGGATAAGGGCGGATGTAGCCAAGTGGATCAAGGTAGT
>32365291; Microlobius foetidus psbA gene, partial sequence; psbA-trnH intergenic spacer, complete sequence; and tRNA-His (trnH) gene, partial sequence; chloroplast genes for chloroplast products
TAATGCTCATAACTTCCCTCTAGACCTAGCTGCGGTTGAGGCTCCAGCTATAAATGGATAAAATCTTGGTCTTAATGTATACGAGTTTTTGAACGTAAAGGAGCAATATCAAGAGGGTTGATATTGCTCCTTTACTTTTTTAGTAGTCTTTTTCTTCATATATCAATTTTGTATTTACTTCAACATTCTTTACAATTATTTTAAGATAAGAAAAAAGATATTGGAGTTTCATATTTTTTGTTTCTTTTTTACTAATTTATTTTATACGTTTTTCTCTCTCTTTATCTTTTGAAATGTAAAATAAAAAAAATGAGAAATGAATGTTTAAATTCTAGTCTATCGTATCTTAGAAGACAAGTAAAAACTTCAAAATAATGAAAAAGAAAGAATCCAAATGGAAATCTCTGTCATTTTTAGATAGTATAGGGGCGGATGTACCAAGTGGATCAAGGCAGTGGATTTGTGAA
>209968155; Chloroleucon mangense voucher CANB 615623_JM364 psbA gene, partial sequence; psbA-trnH intergenic spacer, complete sequence; and tRNA-His (trnH) gene, partial sequence; chloroplast
GGATAAAATATTGGTCTTAATGTATACGAGTTTTTGAACGTAAAGGAGCAATAATTAATTTATTGTTCTATCAAGAAGGTTAATATTGCTCCTTTACTTTTTAGTAGTTTCATACATCAATTTTGTATTTACTTCAACATTCTTTACCATTGTTTTAAGATAAGAAAAAAATATTGGAGTTTCATACTTTTTGTTTCTTTTTTACTAATTTATTTTATACGTTTTTCTCAGAAATCTTTCTTTATCTTTTGAAATGAAAAATCAAAAAATGAGAAATGAATGTTTTAATTCTAGTCTATTGTATCTTAGAAGACGAGTAAAAACTTCAAAATAATGAAAAAAAAAAAGAAAGAATACAAATGGAAATCTCTGTAATTTTTAGATAGTATAGGGGCGGATGTAGCCAA
>363806072; Pisum fulvum plastid partial psbA gene, psbA-trnH intergenic spacer and partial tRNA-His gene, cultivar 707
TGTTATGCATGAACGTAATGCTCATAATTTCCCTCTAGACCTAGCTGCGGTTGAGGCTCCATCTATAAATGGATAATATTTTGGTTTAAAGATACGAATTTTTGTAAAGGAGTAATATCAACATTGTGGATATTACTCCCTTACTTTTTGTTAGTATTCTTTTTCTGTATACATATACAGAAATAAATGTTTTCTTATTTTTTAATATTTTAGAAGATTAGAAGAAAAGAATAATGAAAAGGTATAAAAAGTTATGTAATTTAGACATAGTTAGAGGGCGGATGTAGCCAAGTGGATCAAGGCAGTGGATTGTGAATCCACCATGCG
>313666685; Lespedeza pilosa PsbA (psbA) gene, partial cds; psbA-trnH intergenic spacer, complete sequence; and tRNA-His (trnH) gene, partial sequence; chloroplast
ATAACTTCCCTCTAGATCTAGCTGCGATCGAAGCTCCATCTATAAATGGATAAAATTTTGAGCGTAAAGTATACTAATTTTTGAAAGTAAAGGAGCAATATCAACAATGTTGATATTGCTCCTTTACTTTTATTAGTAGTCTACCTATTTATAAAAATTTATACAATTCCAATACATAGATACATTTTTAAGATTCTATAGCATTCTTTATTTTTTTTTTCTATGTTGTGTTGAATGTTGAATATATCGATGTCTCTCTTTTTTCTTTTTTACTATCCTAGAAGAAAAAATGATAAGGGGTAGAAATTGAAGTATAGATCACTTTTACATAGTATAAGGGCGGATGTAGCCAAGTGGATTAAGGCAGT
>302584861; Onobrychis viciifolia isolate c1200_2 PsbA gene, partial cds; psbA-trnH intergenic spacer, complete sequence; and tRNA-His (trnH) gene, partial sequence; chloroplast
GTTATGCATGAACGTAATGCTCATAACTTCCCTCTAGACCTAGCTTCGGTTGAGTCTCCATCTATAAATGGATAATATTTTTGTTTTAAAGAAGGTTATGAGTTTTTGAAAGTAAAGGAGTAATATCAACAATGTTGATATTACTCCCCCTTTTTTATGTTAGTAATCTTTTTCTGTATACATCTACATACAGAAATTTTGGAATTTTTTAATTTATACAAATTTATACAGAGGGCGGATGTAGCCAAGTGGATCAAGGCAGTGGATTGTGAATCCACCATGCGCGA
>209968137; Paraserianthes lophantha voucher OFI790/474_JM1544 psbA gene, partial sequence; psbA-trnH intergenic spacer, complete sequence; and tRNA-His (trnH) gene, partial sequence; chloroplast
GGATAAAATCTTGGTCTTAATGTATACGAGTTTTTGAACGTAAAGGAGCAATAATTAATTTATTGTTCTATCAAGAGGGTTAATATTGCTCCTTTACTTTTTAGTGGTTTCATACATCAATTTTATATTTACTTCAACATTCTTTATNNNNNNNNNNNNNNNNNNNNNNNNNNNNNNNNNNNNNNNNNNNNNNNNNNNNNNNNNNNNNNNNNNNNNNNNNNNNNNNNNNNNNNNNNNNNNNNNNNNNNNNNNNNNNNNNNNNNNNNNNNNNNNNNNNNNNNNNNNNNNNNNNNNNNNNNNNNNNNNNNNNNNNNNNNNNNNNNNNNNNNNNNNNNNNNNNNNNNNNNNNNNNNNNNNNNNNNNNNNNNNNNNNNNNNNNNNNNNNNNNNNNNNNNNNNNNNNNNNNNNNNNNNNNNNNNNNNNNNNNNNNNNNNNNNNNNNNNNNNNNNNNNNNNNNNNNNNNNNNNNNNNNNNNNNNNNNNNNNNNNNNNNNNNNAATGAAAAAAAAAAAGAAAGAATACAAATGGAAATCTCTGTAATTTTTAGATAGTATAGGGGCGGATGTAGCCAAGTGGATCAAGGCAGTGGATTTGTGAATC
>261864250; Platymiscium pinnatum voucher STRI:BCI 045179 photosystem II protein D1 (psbA) gene, partial sequence; psbA-trnH intergenic spacer, complete sequence; and tRNA-His gene, partial sequence; chloroplast
ATAAAATTTGTGTCTTAAAGGATACGAGTTTTCGAAAGTAAAGGAGCAATATCAACAGAGTTTTTATTGCTCCTTTACTTTTCCTTTTTTTACATTGTAAAGTCATATATATGTTTCAAAAAAAAATGAATGTTTCCATTCATTTTTTTTATCCTATCGTTAATCTTAGAAAACGGAAAACGAGCTAGTAAAGACTTACTTTTACTTAACTTAGAAGAAATAGAAAAATGATAACAAAAGAGTAAAAATAGTGGTCTAGGATATTTTTACTAAGGGCGGATGTAGCCAAGTGGATCAAGGCAGT
>313666628; Hylodesmum podocarpum PsbA (psbA) gene, partial cds; psbA-trnH intergenic spacer, complete sequence; and tRNA-His (trnH) gene, partial sequence; chloroplast
ATAACTTCCCTCTAGATCTAGCTGCGATCGAAGCTCCATCTATAAATGGATAAAATTTGGAGTGTAAAGTAAACTACTAATAAAAGTAAAAGAGCAATATCAACAATGTTGATATTGCTCTTTTACTTTTATTAGACCTATTTATAAATTTATAAAGATTTATACATACATTTTTTATTTTAAGATTCTATAGTATTCTTTATTATATATGTTGAATATATATATGGATGTCTCTCTCTTTTTTTCCTATCCTAGAAGAGAATAGAAGAAAAAAAAAGAATGATAATGATAATGAAAAGGTAGAAATCGAGGTATAGATCACTCTTACATAGTATAAGGGCGGATGTAGCCAAGTGGATCAAGGCAGT
>209968112; Pararchidendron pruinosum voucher 615549_JM215 psbA gene, partial sequence; psbA-trnH intergenic spacer, complete sequence; and tRNA-His (trnH) gene, partial sequence; chloroplast
GGATAAAATCTTGGTCTTAATGTATACGAGTTTTTGAACGTAAAGGAGCAATAATTAATTTATTGTTCTATCAAGAGGGTTAATATTGCTCCTTTACTTTTTAGTAGTTTCATACATCAATTTTGTATTTACTTCAACATTCTTTACCATTGTTTTAAGATAAGAAAAAAATATTGGAGTTTCATACTTTTTGTTTCTTTTTTACTAATTTATTTTATACGTTTTTCTCAGCAATCTTTCTTTATCTTTTGAAATGAAAAATAAAAAAAATGAGAAATGAATGTTTTAATTCTAGTCTATTGTATCTTAGAAGACGAGTAAAAACTTAAAAATAATGAAAAAAAAAAAGAAAGAATACAAATGGAAATCTCTCTAATTTTTAGATAGTATAGGGGC
>209968132; Cojoba filipes voucher DS14541_JM1610 psbA gene, partial sequence; psbA-trnH intergenic spacer, complete sequence; and tRNA-His (trnH) gene, partial sequence; chloroplast
GGATAAAATCTTGGTCTTAATGTATACGAGTTTTTGAACGTAAAGGAGCAATAATGAATTTCTTGTTCTATCAAGAGGGTTAATATTGCTCCTTTACTTTTTAGTAGTTTCATACATCAATTTTGTATTTACTTCAACATTCTTTACCACTGTTTTAAGATAAGAAAAGAATATTGGAGTTTCATACTTTTTGTTTCTTTTTTACTAATTTCTTTTATACGTTTTTCTCAGCAATCCTTCTTTATCTTTTGAAATGAAAAATAAAAAAATGAGAAATGAATGTTTTAATTCTAGTCTATTGTATCTTAGAATCTATTGTATCTTAGAAGATGAGTAAAAACTTCAAAATAATGAAAAAAAAGAAAAAAGAAAGAATACAAATGGAAATCTCTGTAATCTTTAGATAGTATAGGGGCGGATGTAGCCAAGTGGATCAAGGCAGTGGATTTGTGAATCCA
>32365281; Havardia pallens psbA gene, partial sequence; psbA-trnH intergenic spacer, complete sequence; and tRNA-His (trnH) gene, partial sequence; chloroplast genes for chloroplast products
TCATAACTTCCCTCTTAGACCTAGCTGCGGTTGAGGCTCCAGCTATAAATGGATAAAATCTTGGTCTTAATGTATACGAGTTTTTGAACGTAAAGGAGCAATAATTAATTTCTTGTTCTATCAAGAGGGTTAATATTGCTCCTTTACTTTTTAGTAGTTTCATACATCAATTTTGTATTTACTTCAACATTCTTTACCATTGTTTTAAGATAAGAAAAAATCTTGGAGTTTCATACTTTTTGTTTCTTTTTTACTAATTTATTTTATACGTTTTTCTCAGCAATCTTTCTTTATCTTTTGAAATGAAAAAAAAAAAAATGAGAAATGAATGTTTTAATTCTAGTCTATTGTATCTTCGAAGACGAGTAAAAACTTCCAAATAATGAAAAAAAAAAAGAAAGAATACAAATGGAAATCTCTGTAATTTTTAGATAGTATAGGGGCGGATGTAGCCAAGTGGATCAAGGCAG
>312603400; Vicia pseudo-orobus isolate PS0281MT01 PsbA (psbA) gene, partial cds; psbA-trnH intergenic spacer, complete sequence; and tRNA-His (trnH) gene, partial sequence; chloroplast
ATAATTTCCCTCTAGACCTAGCTGCGGTCGAGGCTCCATCTATAAATGGATAATATTTTTGTTTAAGGATACGAGTTTTTGAAAGTAAAGGAGTAATATCAACATTGTGGATATTACTCCCTTACTTTTTGTTAGTATTCTTTTTCAGTAGACATATACAGAAATGAATAAATTCTTTATTAACTTCCATATTTTTAGCCATTAGCATTCTTTATTTCAACAAAATCAATTTGTCAATTTTGAGTTTTATTATTCTTTTTTTTTAATGAATGTTTTCTTATTTTCTAAGAATTTTAGAAGATTCTTAAGAACTTCGAAGAAAAGAATAATGAAAAGGTATCAAAAGTTATGTAATTTAGACATTGTGTAATTTAGACATAGTTCTAGGGTGGATGTAGCCAAGTGGATCAAGGCAGT
>32365299; Pseudosamanea guachapele psbA gene, partial sequence; psbA-trnH intergenic spacer, complete sequence; and tRNA-His (trnH) gene, partial sequence; chloroplast genes for chloroplast products
TCTAGCTGCGGTTGAGGCTCCAGCTATAAATGGATAAAATCTTGGTCTTAATGTATACGAGTTTTTGAACGTAAAGGAGCAATAATTAATTTATTGTTCTATCAAGAGGGTTAATATTGCTCCTTTACTTTTTAGTAGTTTCATACATCAATTTTGTATTTACTTCAACATTCTTTACCATTGTTTTAAGATAAGAAAAAAGATATTGGAGTTTCATACTTTTTGTTTCTTTTTTACTAATTTATTTTATACGTTTTTCTCAGCAATCTTTCTTTATCTTTTGAAATGAAAAATAAAAAAATGACAAATGAATGTTTTAATTCTAGTCTATTGTATCTTAGAAGACGAGTAAAAACTTCAAAATAATGAAAAAAAAAGAAAGAATACAAATGGAAATCTCTGTAATTTTTAGATAGTATAGGGGCGGATGTAGCCAAGTGGATCAAGG
>261864032; Abarema macradenia voucher STRI:BCI 006831 photosystem II protein D1 (psbA) gene, partial cds; psbA-trnH intergenic spacer, complete sequence; and tRNA-His gene, partial sequence; chloroplast
CTGATCTAGCTGCGGTTGAGGCTCCAGCTATAAATGGATAAAATCTTGGTCTTAATGTATACGAGTTTTTGAACGTAAAGGAGCAATAATTAATTTATTGTTCTATCAAGAGGGTTAATATTGCTCCTTTACTTTTTAGTAGTTTCATACATCAATTTTGTATTTACTTCAACATTCTTTACCATTGTTTTTAGATAAGAAAAAAATATTGGAGTTTAATACTTTTTGTTTCTTTTTTACTAATTTATTTTATACGTTTTTCTCAGCAATCTTTCTTTATCTTTTGAAATGAAAAATAAAAAAATGAGAAATGAATGTTTTAATTCTAGTCTATTGTATCTTAGAAGACGAGTAAAAACTTCAAAATAATGAAAAAAAAAAAGAAAGAATCCAAATGGAAATCTCTGTAATTTTTAGATAGTATAGGGGCGGATGAGCCAAT
>100178990; Pomaria lactea voucher H.H.W. Pearson 9742 (MO) PsbA (psbA) gene, partial cds; psbA-trnH intergenic spacer, complete sequence; and tRNA-His (trnH) gene, partial sequence; chloroplast
CTCATAACTTCCCTCTAGACCTAGCTGTGGTTGAGGCTCCATCTATAAATGGATAAAATTTTGGTCTTAATGTATACGAGTTTTTGAACGTAAAGGAGCAATAATTCATTTCTTGTTCTATCAAGAGGGTTTATATTGCTCCTTTACTTTTTTTTTTTTAGTAGTTTTTTTCTTCAATATTCTTGAAAAAAAATATTGGAGTTTCATACTTTTTTGTTTCTTTTTTACTAATTTATTTTATACGTTTTTCTCATCAATTTTTCTTTATCTTTTGATTAGAAGATGAGCAAAAACTTAAAAAATAAATAATAAAGAAAGAATACAAAAGGAACTCCCTGTAATTTTTAGATAGTATAGGGGCGGATGTAGCCAA
>261864258; Prioria copaifera voucher STRI:BCI 240923 photosystem II protein D1 (psbA) gene, partial cds; psbA-trnH intergenic spacer, complete sequence; and tRNA-His gene, partial sequence; chloroplast
TATGCATGAACGTAATGCTCATAACTTTCCTCTAGACCTAGCTGCCATCGAGGCTCCCTCTATAAATGGATAATATTTTTATCTTAATGAATATGAGTTTTTGAAAGTAAAGGAGCAATATCAATCCTCTTGAAATGGATATTGCTCCTTTACTTTCTTTCTTTGTTTTTCNNNNNNNNNNAGTTNNNTATTTACTNNNNNNNNNNNNNAACAGTANTTATTATGCTTTATTTCAACATACAAAAATGGACTTTCATATTTTTCTTTGTTTTATATAGTNAATTTTTACGTTTTTCACNGGGANGGAACTTATTATTTTACATTTTGCAATAGTAAGATCAATTTCAATTTTTTGTTCTTATTCTATCATATCTTCGAAAGATAAGGAAAAACTTATAAAAAAAAATACTAATAACTGATAAAAGGTATAAATTTTAATCTATGTCATTTATACATAGTGATAGTCTCGGGGCGGATGTAGCCAAGTGGATCAAGGCAGT
>148923632; Schleinitzia novo-guineensis voucher FHO:Chaplin s.n. PsbA (psbA) gene, partial cds; psbA-trnH intergenic spacer, complete sequence; and tRNA-His (trnH) gene, partial sequence; chloroplast
TGAGGCTCCAGCTATAAATGGATAAAATTTTAGTCTTAATGTATACGAGTTTTTGAACGTAAAGGAGCNATAATTCATTTCTTGTTCTATCAAGAGGTTTGATATTGCTCCTTTACTTTTTAGTAGTCTTTTTCTTCATACATCAATTTTGTATTTACTTCAACNTTCTTTACCATTATTTTAAGATAAGAAAAAAAATATTGGTGTTTCATACTTTTTGTTTCTTTTTTACTAATTTCTTTTATACGTTTTTCTCATCAATCTTTGTTTATCTTTTGTTTTGAAATGTAAAATAAAAAAATGAGAAATTAATGTTTAAATTATAGTCTATCGTATCTTAGAAGACGAGTAAAAACTTTCAAAATAATGAAAAAGAAAGAATACAAATGGAAATATCTATAATTGTTAGATAGTATAGGGGCGGATGTAGCCAAGTGGATCAAGGCAGTGGATT
>312603402; Lathyrus davidii isolate PS0282MT01 PsbA (psbA) gene, partial cds; psbA-trnH intergenic spacer, complete sequence; and tRNA-His (trnH) gene, partial sequence; chloroplast
ATAATTTCCCTCTAGACCTAGCTGCGGTTGAGGCTCCATCTATAAATGGATAATATTTTGGTTTAAGGATACGAGTTTTTGAAAGTAAAGGAGTAATATCAACATTCTATTACTCCCTTACTTTTTGTTAGTATTCTTTTTCAGTATACATAGACAGAAATGAATGTTTTCTTATTTTCGAATATTTTAGAAGATTCGTAAGAACTTAGAAGATTAGAAGAAAAAAAGAATGAAAAGGGATAAAAAGTTATGTAATTTAGACATAGTGTAATTTAGACATAGTTATAGGGCGGATGTAGCCAAGTGGATCAAGGCAGT
>323363342; Anthyllis montana subsp. jacquinii chloroplast partial tRNA-His gene, trnH-psbA intergenic spacer and partial psbA gene
CGCGCATGGTGGATTCACAATCCACTGCCTTGATCCACTTGGCTACATCCGCCCCGATACTAAGTAAAAATAACCTAACCTTCTATTTTAACCACCCTTTCTCATTCTTTTTCTTTTTTTCTAAATTCTTATTTATCCTCTCAAATAAGATCAAATAAAAAACTCAAAATTCTAAAAGTGATTATGTTGAAATAAACAATGCTAAAGAATATTAAAGTAGTAAATAAATAAAAAATTATGTAAAAATCAAATAAATAAGAAGAATACTAAAAAAAGTAAAAGAGCAATATCAACTTTGTTGATATTGCTCTTTTACTTTCAAAAACTCGTATCCTTTAAAACCAAAAATTATCCATTTATAGATGGAGCCTCAACCGCAGCTAGGTCTAGAGGGAAGTTATGAGCATTACGTTCATGCATAAC
>312603368; Afgekia filipes isolate PS0264MT01 PsbA (psbA) gene, partial cds; psbA-trnH intergenic spacer, complete sequence; and tRNA-His (trnH) gene, partial sequence; chloroplast
ATAACTTCCCTCTAGATCTAGCTGCGATCGAAGCTCCATCTATAAATGGATAAAATTTGGAGCGTAAAGTATACGAGTTTTTGAAACTAAAAGAGCAATATCAAGATTGTTGATATTGCTCTTTTAGTTTTTTTAGTATTTTACCTATTTTAAAATATTTATCTATACATTTTTTATTTTATTTTAAGATTCTATAGTATTCTTTAATTTATTATGTTGAATATATATATATGTCTCTCTCTTTTTTCCTATCCTAGAAGAAAGGAATGATAATCAAAGGGTAGAAATCGAGGTATAGATCACCCTTACATAGTATAAGGGCGGATGTAGCCAAGTGGATCAAGGCAGT
>32365305; Zapoteca tetragona psbA gene, partial sequence; psbA-trnH intergenic spacer, complete sequence; and tRNA-His (trnH) gene, partial sequence; chloroplast genes for chloroplast products
TAATGCTCATAACTTCCCTCTAGACCTAGCTGCGGTTGAGGCTCCAGCTATAAATGGATAAAATTTGGGTCTTAATGTATACGAGTTTTTGAACATAAAGGAGCAATAATTAATTTCTTGTTCTATCAAGAGGGTTAATTTTGCTCCTTTCCTTTTTAGTAGTTTATCAATTTTGTATTTACTTCAACATTCTTTACCATTTAAGATAAGAAAAAGATATTGGAGTTTCATACTTTTTGTTTCATTTATTTTATACACTTTTCTCAGCAATCTTTCTTTATCTTTTGTTTCTTTATCTTTTTGAAATAAAAAAAGTGAGAAATGAATGTTTAAATTCTAGTCTATTGTATCTTAGAAGACGAGTAAAAACTTCAAAATAATGAAAAAAAAAAAAGAAAGAGAAATCTTTGTAATTTTTAGATAGTATAGGGGCGGATGTAGCCAAGTGGATCAAGGCAGTGGATTTGTGAA
>218203119; Quercus rubra photosystem II protein D1 (psbA) gene, partial cds; psbA-trnH intergenic spacer, complete sequence; and tRNA-His (trnH) gene, partial sequence; chloroplast
GTTATGCATGAACGTAATGCTCATAATTTCCCTCTAGACTTAGCTTCTGTCGAAGCGCCATCTACAAATGGATAAGACTTAGGTATTAGTATATATGAGTTATTGAAAATAAATAAGAAAGGAGCAATGCCAACCCTCTTGATAAAACAAGAAGTTGATTATTGCTCCTTTCTTATTTATTAGCCATTTAATTATTATATAATTGTAATTACTATTTAGTCGTCTTTTCTTTTACTTTTTTACTTAATAGAATATAATATAAGCTTTTTTTATTTTAACTCAAGATACGAAAAAGGATTTGAGTATCCTATTTGACTTATGTAGTAATTTTTATTTTATATATGTTTTTATCGGTGAAGTTTTTATTTATTTATTTAAATAAAAAAGATAAAACTTTCCATTTATTTTCTGCCTCTTGTCTTTTATCTTATAAGAAAGGGAAACAAAACAAGAGGAATGGTAGAAATTGAAATTAATTGAAATTTTTGTAATTTATACTACATACAGGGAGTGGGGGATAGGGGCGGATGTAGCCAAGTGGATCAAGGCAGTGGATTGTGAATCCACCATGCGCG
>204324362; Betula glandulosa voucher CS78027 PsbA (psbA) gene, partial cds; psbA-trnH intergenic spacer, complete sequence; and tRNA-His (trnH) gene, partial sequence; chloroplast
GTAATGCTCATAATTTCCCTCTAGACTTAGCTGCTGTCGAAGCGCCATCTACAAATGGATAAGACTTCGGTTTTAGTATATATGAGTTATTGAAAATAAAGGAGCAATAATCAACTTCTTGTTCTCTCAAGAGGATTGCTATTGCTCCTTTATTAGCCTTTTAATTAGTATAATTAGTATTAATTACTATTTAGTTGTCTTTTACTTACATAAGTTTTTTTTCTTTCTTTAACATACGAAAAACTATTTGAGTATCATATTTTTGTTATGTAGTATTTTTTTTTCATATGTTCTTAAATGAAAAGATAAAGGTTTCAATTTCTTTTCTGTCTCTTGTATCTTAGAAGAAAGGTAAACATGAGGAATGGTAGAGATGAAATCTCGATGTAATTTGTACTACATGGAGTATAGGGGCGGA
>291197359; Castanea sativa chloroplast psbA gene (partial), psbA-trnH IGS and tRNA-His gene (partial), country Italy Latium
GTTATGCATGAACGTAATGCTCATAATTTCCCTCTAGACTTAGCTTCTGTCGAAGCTCCATCTACAAATGGATAAGACTTAGGTCTTAGTATATATGAGTTATTGAAAATAAATAAGAAAGGAGCAATGTCAACCCTCTTGATAAAACAAGAAGTTGATTATTGCTCCTTTCTTATTTATTAGCCCTTTAATTATTATATAATTGTAATTACTATTTAGTCGTCTTTTCTTTTACTTTTTTACTTAATAGAATATAATATAAGCTTTTTTTTTATTTTAACTCAAGATACGAAAAAGTATTTGAGTATCCTATTTGACTTATGTAGTAATTTTTATTTTATATATGTTTTTATCGGTGAAGTTTTTATTTATTTATTTAAATAAAAAAGATAAAGCTTTCAATTTCTTTTCTGCCTCTTGTCTTTTATCTTATAAGAAAGGGAAATAAAACAAGAGGAATGGTAGAAATTGAAATTTTTGTAATTTATACTACATACAGGGAGTGGGGGGTAGGGGCGGATGTAGCCAAGTGGATCAAGGCAGTGGATTGTGAATCCACCATGCGCG
>34148283; Juglans australis chloroplast PsbA (psbA) gene, partial sequence; psbA-trnH intergenic spacer, complete sequence; and tRNA-His (trnH) gene, partial sequence
TGTTATGCATGAACGTAATGCTCATAATTTCCCTCTAGACTTAGCTGCTGTCGAAGCTCCATCTACAAATGGATAAGACTTCAGTCTTAGTATATACGAGTTATTGAAAATAAAGGAGCAATAATCAACTTCTTGTTCTATCAAGAGGATTGGTATTGCTCCTTTATTTTGTGTATCTTATCTTAGAGAAGAAAGGTAAATCTGATGAATAGAATAGTAGAAATTTGAATCTCTATGTAATTTGTACTACAGGAGTATAGGGGCGGATGTAGCCAAGTGGATCAAGGCAGG
>212004289; Ostryopsis davidiana voucher Liu05263 PsbA (psbA) gene, partial cds; psbA-trnH intergenic spacer, complete sequence; and tRNA-His (trnH) gene, partial sequence; chloroplast
AAATGGATAAGACTTCGGTTTTAGTATTAGTATATATGAGTTTTTGAAAATAAAGGAGCAATAATCAACTTCTTGTTCTTTCAAGAGGATTGCTATTGCTCCTTTATTAGTCTTTTAATTACTATTTAGTTGTCTTTTACTTACATAAGTCTTTTTCTTTCTTTCCTTTAACATACGAAAAAATATTTGAGTATCATATTTTCGTTATGCAGTAATTTATTTTATATGTTCTTATCGGTTTTTTGTGAAGTTTTGATTTAGTATTATTAATTATTATTATCTTTTTTATTTGAAAATTATTTCAAAATGAAAAGATAAAGGTTTCAATTTCTTTTCTGTCTCTTGTATCTTAGAAGAAAGGTAAACATGATGAATGGTAGAGATGAAATCCCCATGTAATTTGTACTAAATGGAGTATAGGGGCGGATGTAGCCAAGTGGATCAA
>34148276; Pterocarya stenoptera chloroplast PsbA (psbA) gene, partial sequence; psbA-trnH intergenic spacer, complete sequence; and tRNA-His (trnH) gene, partial sequence
TGTTATGCATGAACGTAATGCTCATAATTTCCCTCTAGACTTAGCTGCTGTCGAAGCTCCATCTACAAATGGATAAGACTTCAGTCTTAGTATATACGAGTTATTGAAAATAAAGGAGCAATAATCAACTTCTTGTTCTATCAAGAGGATTGGTATTGCTCCTTTATTTTGTGTATCTTATCTTAGAGAAGAAAGGTAAATCTGATGAATAGAATAGTAGAAATTTAAATCTCCATGTAATTTGTACTACATGGGGTATAGGGGCGGATGTAGCCAAGTGGATCAAGGCAGG
>204324348; Alnus nepalensis voucher Tibet2213 PsbA (psbA) gene, partial cds; psbA-trnH intergenic spacer, complete sequence; and tRNA-His (trnH) gene, partial sequence; chloroplast
GTAATGCTCATAATTTCCCTCTAGACTTAGCTGCTGTCGAAGCTCCATCTACAAATGGATAAGACTTCGGTTTTAGTATATATGAGTTATTGAAAATAAAGGAGCAATAATCAACTTCTTGTTCTCTCAAGAGGATTGCTATTGCTCCTTTATTAGCCCTTTAATTACTATTAATTAATTTAATTAATTACTATTTAGTTGTCTTTTACTTACATAAGTTTTTTTATTTCTTTTTTTTAACATACAAAAAAGTATTTGAGTATCCTATTTTCGTTATGTAGTAATTTTTTTTTATATGTTCTTATCGGTTTTTTGTGAAGTTTTTATTTATTATTCTCTATTTATTATTCTCTTTTTTTATTTGAAAATTATTTAAAAATGAAAAGATAAAGGTTTCAATTTCTTTTATGTCTCTTGTATCTTAGAAGAAAGGTAAACATGATGAATGGTAGAGATGAAATCTCCATGTAATTTGTACTACATGGAGTATAGGGGCGGA
>270156340; Casuarina glauca voucher J.R. Abbott 24911 (FLAS) trnH gene, partial sequence trnH-psbA intergenic spacer, complete sequence and psbA gene, partial sequence; chloroplast
TACATCCGCCCCTAGACTCTCTGTAGTACAAATTACAAGGAATTTGAATCTCTACCATTCATCATGTTTACCTTTATTTTAAAATACAAGGGGCACAAAAAAAATAAATATATATATATTCTATAAATTACTATATAATGATAATGAAAAGAAAGAAAAAAATTATGTTTGTTATATTAAATATTAAGTAACAGACAAATAAATAGTAATTAATAGGCTAATAAAGGAGCAATACCAATCTTCTTGAACGAACAGGAAGTTGATTATTGCTCCTTTATTTTCAATAACTCGTATATACTAAAACTAAAGTCTTATCCATTTATAGATAGAGCTTCGACAGCAGCTAAGTCTAGAGGGAAATTATGAGCATTACGTTCATGCATAACTTCC
>29123192; Ostrya virginiana chloroplast PsbA (psbA) gene, partial sequence; psbA-trnH intergenic spacer region, partial sequence; and tRNA-His (trnH) gene, partial sequence
TCCATCTACAAATGGATAAGACTTCGGTTTTAGTATTAGTATATATGAGTTTTTGAAAATAAAGGAGCAATAATCAACTTCTTGTTCTTTCAAGAGGGTTGCTATTGCTCCTTTATTAGCCTTTTAATTACTATTAATTACTATTTAGTTGTCTTTTACTTACATAAGTCTTTTTCTTTCTTTCCTTTAATATACGAAAAAGTATTTGAGTATCATATTTTCGTTATGCAGTAATTTTTTTTATATGTTCTTATCGGTTTTTTGTGAAGTTTTGATTTAGTATTATTAATTATTATTATTAATTATTATTATCTTTTTTTTTAATTATTTTAAAATGAAAAGATAAAGGTTTCAATTTCTTTTCTGTCTCTTGTATCTTAGCAGAAAGGTAAACATGATGAATGGTAGAGATGAAATCCCCATGTAATTTGTACTAAATGGAGTATAGGGGCGGATGTAGCCAAGTGGATCAAGGCAG
>291197361; Fagus sylvatica chloroplast psbA gene (partial), psbA-trnH IGS and tRNA-His gene (partial), country Italy Latium
GTTATGCATGAACGTAATGCTCATAACTTCCCTCTAGACTTAGCTTCTGTCGAAGCTCCATCTACAAATGGATAAGACTCCGGTCTTAGTATATATGAGTTTTTAAAAAGAAAGTAAAGGAGCAATAATCAACTTCTTGTTTTATCAAGAGGGTTGACATTGCTCCTTTCTTCTTTATTAGCCCTTTAATTACTATTTAGTCGTCTTTTACTTTTAGGATTTTTTCTTTATTTTAACTCAACATACGAAAAAGTATTTGAGTATCCTATTTTCCTTATGGAGTCATCTTTTTTTATACGTTTTTATCTGTTTTTTTTGTGTGACGTTTTTATTTCTTTTTTAAATAAAAAAAAGAAAAAGATAAAGCTTTCAATTTCTTTTATGCCTCTTTTTTTTTATCTTATAATAAAGTTAAACACGAGGAATGGTAGAAATTGAAAGCTTTGTAATTTCTACTACGGGGAATATAGGGGCGGATGTAGCCAAGTGGATCAAGGCAGTGGATTGTGAATCCACCATGCGCG
>204324318; Corylus sieboldiana voucher Yoo s.n. PsbA (psbA) gene, partial cds; psbA-trnH intergenic spacer, complete sequence; and tRNA-His (trnH) gene, partial sequence; chloroplast
GTAATGCTCATAATTTCCCTCTAGACTTAGCTGCTGTCGAAGCTCCATCTACAAATGGATAAGACTTCGGTTTTAGTATTAGTATTTTAGTATTAGTATATATGAGTTTTTGAAAATAAAGGAGCAATAATCAACTTCTTGTTCTTTCAAGAGGATTGCTATTGCTCCTTTATTAGCCTTTTAATTACTATTTAGTTGTCTTTTACTTACATAAGTCTTTTTCTTTCTTTCCTTTAACATACGAAAAAGTATTTGAGTATCATATTTTCGTTATGCAGTCATTTTTTTTATATGTTCTTATCCGTTTTTTGTGAAGTTTTGGTTTAGTATTATTAATTATTTTAATTATTATTATCTTTTTTATTTAAAAATGTAAAAAAGAAAAGATAAATGAAAAGATAAAGGTTTCAATTTCTTTTCTGTCTCTTGTATCTTAGAAGAAAGGTAAACATGATGAATGGTAGAGATGAAATCCCCATGTAATTTGTACTAAATGGAGTATAGGGGCGGA
>29123138; Carpinus betulus chloroplast PsbA (psbA) gene, partial sequence; psbA-trnH intergenic spacer region, partial sequence; and tRNA-His (trnH) gene, partial sequence
TCCATCTACAAATGGATAAGACTTCGGTTTTAGTATTAGTATAGTTGAGTTTTTGAAAATAAAGGAGCAATAATCAACTTCTTGTTCTTTCAAGAGGGTTGCTATTGCTCCTTTATTAGCCTTTTAATTACTATTTAGTTGTCTTTTACTTACATAAGTCTTTTTCTTTCTTTCCTTTAATATACGAAAAAGTATTTGAGTATCATATTTTCGTTATGCAGTAATTCTTTTTATATGTTCTTATCGGTTTTTTGTGAAGTTTTGATTTAGTATTATTAATTATTATTATCTTTTTTTTTTTAATTATTTAAAAATGAAAAGATAAGGGTTTCAATTTCTTTTCTGTCTCTTGTATCTTAGCAGAAAGGTAAACATGATGAATGGTAGAGATGAAATCCCCATGTAATTTGTACTAAATGGAGTATAGGGGCGGATGTAGCCAAGTGGATCAAGGCAG
>283825271; Nothofagus pumilio voucher PM13 tRNA-His (trnH) gene, partial sequence; trnH-psbA intergenic spacer, complete sequence; and PsbA (psbA) gene, partial sequence; chloroplast
TACATCCGCCCCTATACTCACTCAATTTACAAAGATTTTTATTTCCGCTATTTTTTTTTTTTTAATTTTGACCCCTTTTTATAAGATATAAGAGTCAAAAAATGAATTGAAACCCTTATCTTTTACTTTTCATTTTGAAATCTTTTAATTAAAAAATAAAAAATGAAATAAAAACTTCACAAACGATTAAGAAGAACGTATATAAAGTAAAAATTACTACAGAACGAAAGTATGATACTCAAATACTTTTTCGTATGTTGAAGGAAAGAAAAAGACTTATGTACGTCAAAGACCACTAAATAGTGATTAAAAGACTAATAAATAATAAAGGAGCAATAATCAATTTCTTGTTTTATCAAGAGGGTTGGTCTTGCTCCTTTATTTTCAATAACTCGTATACACTAAGACCGAAGTCTTATCCTTAT
>353467935; Aphanorrhegma serratum voucher BG-NC (DUKE) photosystem II protein D1 (psbA) gene, partial cds; and tRNA-His (trnH) gene, partial sequence; chloroplast
TCTGCTCACGGTTACTTTGGTAGATTAATTTTCCAATACGCTAGCTTTAACAACTCTCGTTCTTTACACTTCTTCTTAGCTGCTTGGCCTGTAGTAGGTATCTGGTTCACTGCATTAGGTATCAGCACTATGGCTTTCAACTTAAACGGTTTCAACTTCAACCAATCTGTTGTTGACAGTCAAGGTCGTGTTATTAACACTTGGGCTGACATCATCAACCGTGCTAACCTTGGTATGGAAGTTATGCATGAACGTAACGCTCACAACTTCCCTCTAGACTTAGCTTCTGTTGAAGCTCCTTCTGTAAACGGTTAATTTTAACTTATAATTTAATTTATAAGTTAGACTTATCTAAGATAGGATAAAAACTTGAAAAAGAATGACCTTAGGTTTTTAAAAACCTAAGGTCATTCTTTTTTTACTTATTATAAATAATTAATTTCTAAACAAGGCGGACGTGGCCAAGTGGATTAAGGCAGTGGTTTGTGGAGCCACTATGCGCGGGTTCAATTCCGTTCGTTCA
>353467977; Funaria hygrometrica voucher Goffinet 5576 (CONN) photosystem II protein D1 (psbA) gene, partial cds; and tRNA-His (trnH) gene, partial sequence; chloroplast
TGCTCACGGTTACTTTGGTCGTTTAATCTTCCAATACGCTAGCTTTAACAACTCTCGTTCTTTACACTTCTTCTTAGCTGCTTGGCCTGTAGTTGGTATCTGGTTCACTGCATTAGGTATCAGCACTATGGCTTTCAACTTAAACGGTTTCAACTTCAACCAATCTGTTGTTGACAGTCAAGGTCGTGTAATTAACACTTGGGCTGACATCATCAACCGTGCTAACCTTGGTATGGAAGTTATGCACGAACGTAACGCTCACAACTTCCCTCTAGACTTAGCTTCTGTTGAAGCTCCTTCTGTAAACGGTTAATTTTAATTTATAATTTCATTTATAAATTAGATTTATCTAAGATAGGATAAAAACTTGAAAAAGAATGACCTTAGGTTTTTTAAACCTAAGGTCATTCTTTTTTTACTTACTTACAAAATAATAAACTTTTAAATAAGGCGGACGTGGCCAAGTGGATTAAGGCAGTGGTTTGTGGAGCCACCACGCGCGGGTTCAATTCCCGTCGTTCA
>353467981; Funariella curviseta voucher Ros & Werner 26-3-2006 (MUB) photosystem II protein D1 (psbA) gene, partial cds; and tRNA-His (trnH) gene, partial sequence; chloroplast
TCTGCTCACGGTTACTTTGGTAGATTAATTTTCCAATACGCTAGCTTTAACAACTCTCGTTCTTTACACTTCTTCTTAGCTGCTTGGCCTGTAGTAGGTATCTGGTTCACTGCATTAGGTATCAGCACTATGGCTTTCAACTTAAACGGTTTCAACTTCAACCAATCTGTTGTTGACAGTCAAGGTCGTGTTATTAACACTTGGGCTGACATCATCAATCGTGCTAACCTTGGTATGGAAGTTATGCATGAACGTAACGCTCACAACTTCCCTCTAGACTTAGCTTCTGTTGAAGCTCCTTCTGTAAACGGTTAATTTTAATTTATAATCTAATTTATAAATTAGATTTATCTAAGATAGGATAAAAACTTGAAAAAGAATGACCTTAGGCTTTTAAAAGCCTAAGGTCATTCTTTTTTTACTTATTACAAATAATTAATTTCTAAACAAGGCGGACGTGGCCAAGTGGATTAAGGCAGTGGTTTGTGGAGCCACTATGCGCGGGTTCAATTCCCGT
>353467941; Bryobeckettia bartlettii voucher Beveridge 564868 (CHR) photosystem II protein D1 (psbA) gene, partial cds; and tRNA-His (trnH) gene, partial sequence; chloroplast
TCTGCTCACGGTTACTTTGGTAGATTAATTTTCCAATACGCTAGCTTTAACAACTCTCGTTCTTTACACTTCTTCTTAGCTGCTTGGCCTGTAGTAGGTATCTGGTTCACTGCATTAGGTATCAGCACTATGGCTTTCAACTTAAACGGTTTCAACTTCAACCAATCTGTTGTTGACAGTCAAGGTCGTGTTATTAACACTTGGGCTGACATCATCAACCGTGCTAACCTTGGTATGGAAGTTATGCATGAACGTAACGCTCACAACTTCCCTCTAGACTTAGCTTCTGTTGAAGCTCCTTCTGTAAACGGTTAATTTTAACTTGTAATTTAATTTATAAGTTAGACTTATCTAAGATAGGATAAAAACTTGAAAAAGAATGACCGTAGGTTTTTAAAAACCTACGGTCATTCTTTTTTTACTTATTACAAATAATTAATTTCTAAACAAGGCGGACGTGGCCAAGTGGATTAAGGCAGTGGTTTGTGGAGCCACTATGCGCGGGTTCAATTCCCGTTCGTTCA
>353467997; Physcomitrella magdalenae voucher Buchbender RWA-VB-0107 (IMSC) photosystem II protein D1 (psbA) gene, partial cds; and tRNA-His (trnH) gene, partial sequence; chloroplast
CTGCTCACGGTTACTTTGGTAGATTAATTTTCCAATATGCTAGCTTTAACAACTCTCGTTCTTTACACTTCTTCTTAGCTGCTTGGCCTGTAGTAGGTATCTGGTTCACTGCATTAGGTATCAGCACTATGGCTTTCAACTTAAACGGTTTCAACTTCAACCAATCTGTTGTTGATAGTCAAGGTCGTGTTATTAACACTTGGGCTGACATCATCAACCGTGCTAACCTTGGTATGGAAGTTATGCACGAACGTAACGCTCACAACTTCCCTCTAGACTTAGCTTCTGTTGAAGCTCCTTCTGTAAACGGTTAATTTTAACTTATAATTTAATTTCTAAGTTAGACTTATCTAAGATAGGATAAAAACTTGAAAAAGAATGACCTTAGGTTTTTAAAAATCTATGGTCATTCTTTTTTTAATTATTATAAATAATTAATTTCTAAACAAGGCGGACGTGGCCAAGTGGATTAAGGCAGTGGTTTGTGGAGCCACTATGCGCGGGTTCAATTCCCGTCGTTC
>353468017; Pyramidula tetragona voucher Ros, Cano & Gallego (MUR) photosystem II protein D1 (psbA) gene, partial cds; and tRNA-His (trnH) gene, partial sequence; chloroplast
TCTGCTCACGGTTACTTTGGTAGATTAATTTTCCAATACGCTAGCTTTAACAACTCTCGTTCTTTACACTTCTTCTTAGCTGCTTGGCCTGTAGTAGGTATCTGGTTTACTGCATTAGGTATCAGCACAATGGCTTTCAACCTAAACGGTTTCAACTTCAACCAATCTGTTGTTGACAGTCAAGGTCGTGTAATCAACACTTGGGCTGACATCATCAACCGTGCTAACCTAGGTATGGAAGTTATGCATGAACGTAACGCTCACAACTTCCCTCTAGACTTAGCTTCTGTTGAAGCTCCTTCTGTAAACGGTTAATATTTTAGTTTATAATTCTATAAACTAAATTATCTAAGATAGGATAACAACTTAAAAAATAATGACCTTAGGATTTTAATACCTAAGGTCATTATTTTTTTTTTACAAATAATTAAATTCTAAAAAAGGCGGACGTGGCCAAGTGGATTAAGGCAGTGGTTTGTGGAGCCACTACGCGCGGGTTCAATTCCCGT
>353467989; Goniomitrium seroi voucher Puche 18068 (CONN) photosystem II protein D1 (psbA) gene, partial cds; and tRNA-His (trnH) gene, partial sequence; chloroplast
TCTGCTCACGGTTACTTTGGTAGATTAATTTTCCAATACGCTAGCTTTAACAACTCTCGTTCTTTACACTTCTTCTTAGCTGCTTGGCCTGTAGTAGGTATCTGGTTTACTGCATTAGGTATCAGCACAATGGCTTTCAACCTAAACGGTTTCAACTTCAACCAATCTGTTGTTGACAGTCAAGGTCGTGTAATTAACACTTGGGCTGACATCATCAACCGTGCTAACCTAGGTATGGAAGTTATGCATGAACGTAACGCTCACAACTTCCCTCTAGACTTAGCTTCTGTTGAAGCTCCTTCTGTAAACGGTTAATATTTTAGTTTTTAATTTTATAAACTAAAATTATCTAAGATAGGATAACAACTTGAAAAAATAATGACCTTAGGATTTTAGGATTTTAATACCTAAGGTCATTATTTTTTTTTACAAATAATTAAATTCTAAAAAAGGCGGACGTGGCCAAGTGGATTAAGGCAGTGGTTTGTGGAGCCACTACGCGCGGGTTCAATTCCCGTCGTTCA
>353467949; Discelium nudum voucher Smith 47503 (NYS) photosystem II protein D1 (psbA) gene, partial cds; and tRNA-His (trnH) gene, partial sequence; chloroplast
TCTGCTCACGGTTACTTTGGTAGATTAATTTTCCAATACGCTAGCTTTAACAACTCTCGTTCTTTACATTTCTTCTTAGCTGCTTGGCCTGTAGTAGGTATTTGGTTTACTGCATTGGGCATCAGCACAATGGCTTTCAACCTAAATGGTTTCAACTTTAATCAATCTGTTGTTGACAGTCAAGGCCGTGTAATTAACACTTGGGCTGACATCATCAACCGTGCTAACCTTGGTATGGAAGTTATGCATGAACGTAACGCTCACAACTTCCCTCTAGACTTAGCTTCTATTGAAGCTCCTTCTGTAAACGGCTAATATTTTAGTTTATAATTCTATAAACTAAACTTATTTAAGATAGGATAACAACTTGAAAAACAATGACCTTAGGACTTAAAGTCCTAAGGTCATTGTTTTTTTTTTACAAATAATTAAACTCGAAAAAAAGGCGGACGTGGCCAAGTGGATTAAGGCAGTGGTTTGTGGAGCCACCACGCGCGGGTTCAATTCCCGTCGTTCA
>353468013; Physcomitrium pyriforme voucher Goffinet 9276 (CONN) photosystem II protein D1 (psbA) gene, partial cds; and tRNA-His (trnH) gene, partial sequence; chloroplast
ACGGTTACTTTGGTAGATTAATTTTCCAATATGCTAGCTTTAACAACTCTCGTTCTTTACACTTCTTCTTAGCTGCTTGGCCTGTAGTAGGTATCTGGTTCACTGCATTAGGTATCAGCACTATGGCTTTCAACTTAAATGGTTTCAACTTCAACCAATCTGTTGTTGATAGTCAAGGTCGTGTTATTAACACTTGGGCTGACATCATCAACCGTGCTAACCTTGGTATGGAAGTTATGCACGAACGTAACGCTCACAACTTCCCTCTAGACTTAGCTTCTGTTGAAGCTCCTTCTGTAAACGGTTAATTTTAACTTATAATTTAATTTCTAAGTTAGACTTATCTAAGATAGGATAAAAACTTGAAAAAGAATGACCTTAGGTTTTTAAAAACCTATGGTCATTCTTTTTTTAATTATTATAAATAATTAATTTCTAAACAAGGCGGACGTGGCCAAGTGGATTAAGGCAGTGGTTTGTGGAGCCACTATGCGCGGGTTCAATTCCC
>353467967; Entosthodon muhlenbergii voucher Luth 5431 (Lueth) photosystem II protein D1 (psbA) gene, partial cds; and tRNA-His (trnH) gene, partial sequence; chloroplast
TCTGCTCACGGTTACTTTGGTAGATTAATTTTCCAATACGCTAGCTTTAACAACTCTCGTTCTTTACACTTCTTCTTAGCTGCTTGGCCTGTAGTAGGTATCTGGTTCACTGCATTAGGTATCAGCACTATGGCTTTCAACTTAAACGGTTTCAACTTCAACCAATCTGTTGTTGACAGTCAAGGTCGTGTTATTAACACTTGGGCTGACATCATCAACCGTGCTAACCTTGGTATGGAAGTTATGCATGAACGTAACGCTCACAACTTCCCTCTAGACTTAGCTTCTGTTGAAGCTCCTTCTGTAAACGGTTAATTTTAATTTATAATTTAATTTATAAGTTAGACTTATCTAAGATAGGATAAAAACTTGAAAAAGAATGACCATAGGTTTTTAAAAACCTATGGTCATTCTTTTTTTAGTTATTACAAATAATTAATTTCTAAACAAGGCGGACGTGGCCAAGTGGATTAAGGCAGTGGTTTGTGGAGCCACTATGCGCGGGTTCAATTCCCGT
>353468003; Ephemerella readeri voucher Entrer 17545 (MO) photosystem II protein D1 (psbA) gene, partial cds; and tRNA-His (trnH) gene, partial sequence; chloroplast
TCTGCTCACGGTTACTTTGGTAGATTAATTTTCCAATACGCTAGCTTTAACAACTCTCGTTCTTTACACTTCTTCTTAGCTGCTTGGCCTGTAGTAGGTATCTGGTTCACTGCATTAGGTATCAGCACTATGGCTTTCAACTTAAACGGTTTCAACTTCAACCAATCTGTTGTTGACAGTCAAGGTCGTGTTATTAACACTTGGGCTGACATCATCAACCGTGCTAACCTTGGTATGGAAGTTATGCATGAACGTAACGCTCACAACTTCCCTCTAGACTTAGCTTCTGTTGAAGCTCCTTCTGTAAACGGTTAATTTTAACTTATAATTTAATTTCTAAGTTAGACTTATCTAAGATAGGATAAAAACTTGAAAAAGAATGACCGTAGGTTTTTAAAAACCTACGGTCATTCTTTTTTTCCTTATTAGAAATAATTAATTTCTAAACAAGGCGGACGTGGCCAAGTGGATTAAGGCAGTGGTTTGTGGAGCCACTATGCGCGGGTTCAATTCCCGTTCGTTCA
>27544768; Garrya ovata chloroplast DNA, psbA - trnH intergenic spacer
ATAAGACCCCGGTCTTAGTGTATATGAATTGGTGAAAATAAAGGAGCAATAATCACTTTCTTGTTTTATCGAGAGGGCGATATTGCTCCTTTATTTTTATTTAGTAATATTTTGACTTTTCTTTTTTACATTACAGAAAAATAAAACGGATTTTGATGGCTTATAGTTGGTTCATGATTGAGTCTCGTGCTTTCGTTCTGTATTAATTTATAATTTATATACCTTCTTCTCAATTTTTTGTGAAGTTATTCTTTTACATTACATTTAATATAAAAAACCATTAAAATTTTTTTGCTTAATAGTTGTATCTAAGAAATAAGAATAAGATAAGAAAGAAGATAAATAGTTGAATTTGAATTTTTAGTAATCTAAGTAATATACTAATCTAAATAGTCGAGGGGCGGATGTA
>27544761; Aucuba japonica chloroplast DNA, psbA - trnH intergenic spacer, haplotype:B3
ATAAGACCCTGGTTTTAGTGTATATGAGTTGATGAAAATAAAGGAGCAATAACCACTTTCTTGTTTTATCGAGAGGGCTATATTGCTCCTTTATTTTTATTTAGTAATATTTTTACTTTTCTTTTTTACATTACAGAAAAATAAAACGGATTTTTATGGCTTATAGTTGGTTCATAATTGAGTCTCGGGCTTTCGTTCTGTATTAATTTGTAATTTATATATCTTTTTCTCAATTTTTTGAGAAGTTGTTCTTTTACATTTAATAGAATTTAATATAAAAAATCATTAGAATTTTTTTTGCTTAATAGTTGTATCTCAGAAATAAGAATAAGATAAATAATTGAATTTGAATCTTTAGTAATCTAAGTAATATACTAATCTAAATAGTCGAGGGGCGGATGTA
>298571671; Ophionella arcuata PsbA (psbA) gene, partial sequence; psbA-trnH intergenic spacer, complete sequence; and tRNA-His (trnH) gene, partial sequence; chloroplast
ACGTAATGCTCATAATTTCCCTCTAGACCTAGCTGCTATAGAAGCTCCATCTATCAATGGCTAAGACCCCCAGTCCTAGTGTATAGTAGTTATTGAAAAAAAAAGGAGCAATATCGCCGGCCAAAAAGGCAGTATTGCTCCTTTTTTTCTTTTTTGTACATTAAAAAAAATTGAAATATCTCAGAAAAAAACAAAGGTCGAAACAATATAAGCAATATTCTAAAGAAAATCTAATTTTAAATTAAATAGAAAAAAAATAAAAAATAAATTAAATAAAAAAAAATATAAATAGAAGAAAGAAATCTAACAAGTCTAAAGAGAGCGAGGGGGCGGATGTAGCCAAGTCCATC
>269819594; Warszewiczia cordata voucher Woytkowski 5416 (S) photosystem II protein D1 (psbA) gene, partial cds; psbA-trnH intergenic spacer, complete sequence; and tRNA-His (trnH) gene, partial sequence; chloroplast
TCCATCTATAAATGGATAAGATGTTAGTCTTATTGTATAAGAGTTATTGAAAAATAAAGGAGCAATAATTTCCTTCTTGTTCTATTAAGAGGGCGTTATTGCTCCTTTATTTTCTTTTTATGTCTTTTTTATTTAGTTATTTTAGTAGTACTTGTACTTAAATATAGACATTTTTTTTAAAAGTAAGTAAAATGTTCGAAACGAAATTTTTGACATGAAATAAAAAAACATAAAAAATTAAAGATTAGAGTAGAGGGGCGGATGTAGCCAAGTGGATCAAGGCA
>269819495; Dioicodendron dioicum voucher Zarucchi & Echeverry 4780 (MO) photosystem II protein D1 (psbA) gene, partial cds; psbA-trnH intergenic spacer, complete sequence; and tRNA-His (trnH) gene, partial sequence; chloroplast
TAGACCTAGCTGCTATAGATGCTCCATCTATAAATGTATAAGATGTTAGTCTTATTGTATAAGAGTTATTGAAAAATAAAGGAGCAATAACGACTTCTTAATAGAAGAAGAAGGAAATTATTGCTCCTTTATTTTCTTTTTATGTCTTTTTTTTTTAGTTATTTTAGTAGTACTTGTACTTAAATATAGACATTTTTAAAAAAAGTAAGGAAAATGTTCGAAACGAAATTTTTCAAATGAAATATTAAATAAATAGAATATGAAATAAAAAAAAACATAAAAAATGAAAAATTAGAGTAAAGGGGCGGATGTAGCCAAGTGGATCAAGG
>347825821; Larryleachia cactiformis voucher HBL20110070 photosystem II protein D1 (psbA) gene, partial cds; psbA-trnH intergenic spacer, complete sequence; and tRNA-His (trnH) gene, partial sequence; chloroplast
AACCTAATGCTCCTAATTTCCCCCTAGACCTAGCTGCTATAGAAGCTCCATCTATCAATGGCTAAGAGCCCCAGTCCTAGTGTATAGTAGTTATTGAAAAAAAAAGGAGCAATATCGCCGACCAAAAAGGCAGTATTGCTCCTTTTTTTCTTTTTTGTACATTAAAAAAAATTGAAATATCTCAGAAAAAAACAAAGGTCGAAACAATATAAGCAATATTCTAAAGAAAATCTAATTTTAAATTTAATAGAAAAAAAAATAGAAATAGAAGAAAGAAATATAACAAGTCTAAAGAGAGCGAGGGGGCGGATGTAGCCAAGTGGATCAAGGCAGTGGATTGGGAAT
>269819464; Bathysa cf. cuspidata Antonelli & Andersson 295 voucher Antonelli & Andersson 295 (GB) photosystem II protein D1 (psbA) gene, partial cds; psbA-trnH intergenic spacer, complete sequence; and tRNA-His (trnH) gene, partial sequence; chloroplast
ATAACTTCCCTCTAGACCTAGCTGCTATAGATGCTCCATCTATAAATGGATAAGATGTTAGTCTTTTTGTATAAGAGTTATTGAAAAATAAAGGAGCAATAATTTCCTTCTTGTTCTATTAAGAGGGCGTTATTGCTCCTTTATTTTCTTTTTATGTCTTTTTTATTTAGTTATTTTAGTAGTACTTGTACTTAAATATAGACATTTAAAAAAAAAAAGTACGGAAAATCCAAATTTTTGAAATGAAATATTAAATAAATAGAATATGAAATAAAAAAACATAAAAAATTAAAAATTAGAGTAGAGGGGCGGATGTAGCCAAGTG
>269819517; Emmenopterys henryi voucher Robbrecht s.n. (UPS) photosystem II protein D1 (psbA) gene, partial cds; psbA-trnH intergenic spacer, complete sequence; and tRNA-His (trnH) gene, partial sequence; chloroplast
ATAACTTCCCTCTAGACCTAGCTGCTATAGATGCTCCATCTATAAATGGATAAGATGTTAGTCTTATTGTATAAGAGTTATTGAAAAATAAAGGAGCAATAACGTCCTCTTAATAGAACAAGAAGGAAATTATTGCTCCTTTATTTTCTTTTTATGTCTTTTTTATTTAGTTATTTTAGTAGTACTTGTACTTAAATATAGACATTTAAAAAAAAAGTAAGGAAAATGTTCGAAACGAAATTTTTGAAATGAAATAAAAAAAACAAAAAAAAATTGAAAATTAGAGTAGAGGGGCGGATGTAGCCAAGTGGATCAAGGCA
>225581528; Aspidosperma marcgravianum voucher NL110543 tRNA-His (trnH) gene, partial sequence; trnH-psbA intergenic spacer, complete sequence; and PsbA (psbA) gene, partial sequence; chloroplast
TATTCTAATTTTTTTCTATTTAATTTTGATTTGTATTAGTTAAATAATTTTAACTTCTATTATATTTTATATATTTTATTATATTTTTATATTTATAATTTAGTTTCGACCTTTTTTTCTTATTCTTATTTCTAAACTATTTGAATCTTTAATAATATTAAATTAATAAAAAATTCGAATTTTTTATTTTTTGAAATCTAATAAAACTTCCAAAAGGGTTGGGTAAACCATAACTTATATAATATCAATTAAAATGAAAAAAAAAAAAGTATGATACTCAATCACGAACGAACCTCATAAACCACTTTGCGTTCTATGTAATGCAAAGCATAAAAGTTTATATAAAATACTAGAATAAAATGAAAAAAAAGGAGCAATAATCACCTTACTTGTTCTATCAAGAGGGCGGTATTGCTCCTTTTTTTTCAATAACTCCTATACACTAAAACGTGGGTCTTAGCCATTTATAGAT
>313502368; Coffea arabica photosystem II protein D1 (psbA) gene, partial cds; psbA-trnH intergenic spacer, complete sequence; and tRNA-His gene, partial sequence; chloroplast
AGATGCTCCATCTGTAAATGGATAAGACGTTAGTCTTATTGTATAAGAGTTATTGAAAAATAAAGGAGCAATAATTTCCTTCTTATTCTCTTAAGATAAGAGGGTCTTATTGCTCCTTTATTTATTTTTTTATTTGGTTATTTTAGTAGTAATTGTACTTAAATATAGATAGATGTTTTTTTTTTAATTTTAAAGATTTAAAGAAAAGTAAAGAAATTGTTCGAATATGAAATAAAAAAATATAAAAATAGAGTAGAGGGGCGGATGTAGCCAAGTGGATCAAGGCAGT
>269819576; Simira corumbensis voucher Malme 2733 (UPS) photosystem II protein D1 (psbA) gene, partial cds; psbA-trnH intergenic spacer, complete sequence; and tRNA-His (trnH) gene, partial sequence; chloroplast
CCTAGCTGCTATGGATGCTCCATCTATAAATGGATAAGATGTTAGTCTTATTGTATAAGAGTTATTGAAAAATAAAGGAGCAATAATTTCCTTCTTGTTCTATTAAGAGGGCGTTATTGCTCCTTTATTTTCTTTTTATGTCTTTTTTTTTATTTAGTTATTTTAGTAGTACTTGTACTTAAATATAGACATTTTTTTTTAAGTAAGGAAAATGTTCGAAACGAAATTTTTGAAATGAAATATTAAATAAATAGAATATGAAATAAAAAAACATAAAAAATTAAAAATTAGAGTAGAGGGGCGGATGTAGCCAAGTGGATCAAGGCA
>313502526; Rondeletia portoricensis photosystem II protein D1 (psbA) gene, partial cds; psbA-trnH intergenic spacer, complete sequence; and tRNA-His gene, partial sequence; chloroplast
GATGCTCCATCTATAAATGGATAAGACCCCGGTCTTATTGTATAGGAGTTATTGAAAAATAAAGGAGCAATAACACCCTCTTATATATTTATATATTTATTTATATTTATTTATATATATAGAAGAAGGAAATTATTGCTCCTTTATTTTCTTTTTATTTTTTATTCTAGTATTTTATTAATACCTGTACTTCCAAATCGATATTTTTTTAAAGAAAAGCAAAGAAAATGTTCGAAACGGAATATTTTCAAATGAAAGATTAAATAAATTGTTAAATAAACAGAATATAAAATAAAAAAAAAAATATAAAAAGGTTAGAGTAGGGGGCGGATGTAGCCAAGTGGATCAAGGCAGT
>298571666; Duvaliandra dioscoridis PsbA (psbA) gene, partial sequence; psbA-trnH intergenic spacer, complete sequence; and tRNA-His (trnH) gene, partial sequence; chloroplast
CCATCTATCAATGGCTAAGACCCCCAGTCCTAGTGTATAGTAGTTATTGAAAAAAAAAGGAGCAATATCGCCGACCAAAAAGGCAGTATTGCTCCTTTTTTTCTTTTTTGTACATTAACAAAAATTGAAATATCTCAGAAAAAAACAAAGGTCGAAACAATATAAGCAATATTCTAAAGAAAATCTAATTTTAAATTTAATTTAAATAGAAAAAAATAATAAATAAATTAAATAAAAAAAATAGAAATAGAAGAAAGAAATATAACAAGTCTAAAGAGAGCGA
>353351262; Catharanthus roseus voucher AUS-MP36 trnH gene, partial sequence; trnH-psbA intergenic spacer, complete sequence; and PsbA (psbA) gene, partial cds; chloroplast
AATCCACTGCCTTGATCCACTTGGCTACATCCGCCCCCTTTACTGTTACTCTATTTCTTTCTTCTATTTATTTGCTACTATTTATTTACTATTCCAATTTCGAATTTATTTAGAATATTGAGACGACCATTTTCTTTCTTAATTACTTAATTATTATGTAGTATTCTTGGTTTTTATTTCAAAGATACAAAGATTCAAAATAAAAAATAATATTAATTACAAATTCAAAAAATGAAAAAATAAGATACTCAAACCTCAGAAAACGAAAAGTCCCTTGCTTTATCTGTAATGCAAACAAAAAGAATAAAGATTTATATAAAATACTATAACTATAATAAATAAAAATAAAATAAAGGAGCAATACCACCCTCTTGATAGAAGAAGAAGGTGATTATTGCTCCTTTATTTTTCAAAAACTCCTATACACTAAGAACAGGGTCTTAGCCATTGATAGATGGGACTTCTATAGCAGCTAGGTCTAGAGGGAAATTAT
>270156269; Cryptostegia madagascariensis voucher G. Ionta 36 (FLAS) trnH gene, partial sequence trnH-psbA intergenic spacer, complete sequence and psbA gene, partial sequence; chloroplast
GGCTACATCCGCCCCCTTCACTCCTTCAGTCTATTTGTATTTATTTATTTCCTATTCTAATTTAATATTTACTATTTCATTTTCTTCATTTTCAATTCTATTTTATTTAGAATTTCGTTTCGACCATTTTCTTTATTATTTCTATTTCTGAGATATTTGAATCTTTGATAATGTACCAAACACAAAGAAAATAAAGGAGCAATACCGCCCTCTTGATAAAACAAGAAGGTGATTATTGCTCCTTTATTTTTCAAAAACTCCTATACACTAACACTAAGACCGGGGGTCTTAGCCATTGATAGATGGAGCTTCTATAGCAGCTAGGTCTAGAGGGAAATTATGAGCATTACGTTCATGCATAACTTCCATA
>269819511; Elaeagia obovata voucher Persson 495 (GB) photosystem II protein D1 (psbA) gene, partial cds; psbA-trnH intergenic spacer, complete sequence; and tRNA-His (trnH) gene, partial sequence; chloroplast
ATAACTTCCCTCTAGACCTAGCTGCTATAGATGCTCCATCTATAAATGGATAAGATGTTAGTCTTTTTGTATAAGAGTTATTGAAAAATAAAGGAGCAATAATTTCCTTCTTGTTCTATTAAGAGGGCATTATTGCTCCTTTATTTTCTTTTTATGTCTTTTTTATTTAGTTATTTTAGTAGTACTTGTACTTAAATATAGACATTTTTTTAAAAAGTACGGAAAATCCAATTTTTGAAATGAAATATTAAATAAGAAATAAAAAAACATAAAAAATGAAAAATTAGAGTAGAGGGGCGGATGTAGCCAAGTGGATCAAGGCA
>313502420; Hamelia axillaris photosystem II protein D1 (psbA) gene, partial cds; psbA-trnH intergenic spacer, complete sequence; and tRNA-His gene, partial sequence; chloroplast
TGAAGTTCCATCTACAAATGGATAAGACTTTTTTATTAGTCTGAATTTAGACGAGTTTTTTTTTTTAATTAAAAAAGGGAGCAATAATCATTTTATTGCTCCCTTTTTTAATTAAAATTGTTGACTTAAAGTCTGTTAAAGTATTTTCTAATCTAAAATAACTAGAAAGAGTTTTCAAAAAAAAAATGATAATATATGAATAGGAAATAGTATACTATTACTTACGAGAAGTAGGGGCGGATGTACCC
>261864108; Coussarea curvigemmia voucher STRI:R. Perez 1558 (US) photosystem II protein D1 (psbA) gene, partial sequence; psbA-trnH intergenic spacer, complete sequence; and tRNA-His gene, partial sequence; chloroplast
ATAACTTCCCTCTAGATCTGGCTGCTATAGATGCCCCATCTATAAATGGCTAAGACCTCGGTCTTATTGTATAATTGTATAGGAGTTATTGAAAAATAAAGTAGCAATAAGGACCTCTTAATATTAATAGAGGTCCTTATTGCTACTTTATTTATTATTGCTACTTTATTTAGAGAATTCTAGATTCTTTAATTTTTAAAGAAAGGAAAATGTTTGAAATGTAATTTTATTAATTGAAATATTACAACATTAAAAATTAGAATAGGGGGCGGATGTAGCCAAGTGGATCAAGGCAGT
>261865108; Metagentiana rhodantha voucher 2005-2706B photosystem II protein D1 (psbA) gene, partial cds; psbA-trnH intergenic spacer, complete sequence; and tRNA-His (trnH) gene, partial sequence; chloroplast
ATAACTTTCCTCTAGACCTAGCTGCTATAGAAGTTCCATCTATAAATGGATAAAACCTCGGTCTTGATCATATTCATATACTTGATCATATAATATATGAGGTTTTGAAAAATAAAATAAAGGAGCAATAACGTTCCCTTGATAAAGCAAGAAGTCGATTATTGCTCCTTTATTTTATTTCGGTTTAGTTATCAATATTGTAAGAAATTGTGTTATTGTTATAAAGATTATAAACAAGAAAAATAAGAATATGTTTGAATTAGAATTCAAACAAATTAAAAATAAAAAAATAGTAAAACAAAAAAATCTAAAAAAGAGCTCTAAAATAAAAATGAAATAGTATCAAAAATTCAAACACTAAAGAAATACAGATATTCAAGGGGCGGATGTAGCCAAGTGGATTAAGGCAGT
>298571678; White-sloanea crassa PsbA (psbA) gene, partial sequence; psbA-trnH intergenic spacer, complete sequence; and tRNA-His (trnH) gene, partial sequence; chloroplast
CCATCTATCAATGGCTAAGACCCCCAGTCCTAGTGTATAGTAGTTATTGAAAAAAAAAGGAGCAATATCGCCGACCAAAAAGGCAGTATTGCTCCTTTTTTTCTTTTTTGTACATTAACAAAAAATTAAATATCTCAGAAAAAAACAAAGGTCGAAACAATATAAGCAATATTCTAAAGAAAATCTAATTTTAAATTAAATAGAAAAAAATAATAAATAAATTAAATAAAAAAATAGAAATAGAAGAAAGAAATATAACAAGTCTAAAGAGAGCGA
>347825829; Stapelianthus decaryi voucher HBL20110067 photosystem II protein D1 (psbA) gene, partial cds; psbA-trnH intergenic spacer, complete sequence; and tRNA-His (trnH) gene, partial sequence; chloroplast
CGTAATGCTCATAATTTCCCTTTAGACCTAGCTGCTATAGAAGCTCCATCTATCAATGGCTAAGACCCCCAGTCCTAGTGTATAGTAGTTATTGAAAAAAAAAAGGAGCAATATCGCCGACCAAAAAGGCAGTATTAGCTCCTTTTTTTCTTTTTTGTACATTAATTTGTACATTAAAAAAAATTGAAATATCTCAGAAAAAAACAAAGGTCGAAACAATATAAGCAATATTCTAAAGAAAATCTAATTTTAATTTGTTTTTTTTATTTAATTTCTTTTTTTTTTATTTTTCTATTTAAATTAAAATTAGATTTTCTTTTATTTAATTTATATATTAAATATATATATTAAATAAAAAAAAAAAGAAATAGAAAAAAGAAATATAACAAGTCTAAAGAGAACGAGAGGGCGGATGTAGCCAAGTGGATCAAGGCAGTGGATTGGGAAC
>298571625; Apteranthes burchardii PsbA (psbA) gene, partial sequence; psbA-trnH intergenic spacer, complete sequence; and tRNA-His (trnH) gene, partial sequence; chloroplast
CCATCTATCAATGGCTAAGACCCCCAGTCCTAGTGTATAGTAGTTATTGAAAAAAAAAGGAGCAATATCGCCGACCAAAAAGGCAGTATTGCTCCTTTTTTTCTTTTTTGTACATTAACAAAAATTGAAATATCTCAGAAAAAAACAAAGGTCGAAACAATATAAGCAATATTCTAAAGAAAATATAATTTGAAATTAAATAGAAAAAAATAATAAATTAAATAAAAAAAATAGAAATAGAAGAAAGAAATATAACAAGTCTAAAGAGAGCGA
>269819456; Alseis floribunda voucher Cordeiro & Hatschbach 13/11/85 (GB) photosystem II protein D1 (psbA) gene, partial cds; psbA-trnH intergenic spacer, complete sequence; and tRNA-His (trnH) gene, partial sequence; chloroplast
ATAACTTCCCTCTAGACCTAGCTGCTATAGATGCTCCATCTATAAATGGATAAGATCTTAGTCTTATTGTATAAGAGTTATTGAAAAATAAAGGAGCAATAATTTCCCTCTTGTTCTATTAAGAGGGCGTTATTGCTCCTTTATTTTCTTTTTATGTCTTTTTTATTTAGTTGTTTTAGTAGTACTTAAATATAGACATTTTTTAAAAAAGTAAGTAAAATGGTCGAAACGAAATTTTAGAAATTAAATATTAAATAAATAGAATATGAAATAAAAAAACATAAAAAATTAAAAATTAGAGTAGAGGGGCGGATGTAGCCAAGTGGATCAAGGCA
>372478844; Lomatogonium sp. MHL-2012 voucher L_LOR01 PsbA (psbA) gene, partial cds; psbA-trnH intergenic spacer, complete sequence; and tRNA-His (trnH) gene, partial sequence; chloroplast
ATAACTTTCCTCTAGACCTAGCTGCTATAGAAGTTCCATCTATAAATGGATAAGACCCCGGTCTTAATCATAATCATAATCATATAATAAGGTTTTGAAAAATAAAGGAGCAATAGCGTCCCCTTGATAAAACAAGAAGTCGATTATTGCTCCTTTATTTTATATTTGATTTCTCTAAGGATTATTATTAGAATAGATTAATAATCTATATTAACAATGTTAGTTAGCAATATTGGTAACTAGCAAACTCTGGCACAACTAAGAACTAAGAAAAAGAAGGATATGCTTGAAACGACATTCCAATTATAACTAATTCAAAACAAAAAAAATAGAAAAAAAAAGTTCAAAAATAAAAAGGGGCGGATGTAGCCAAGTGGATTAAGGCAGT
>290784094; Vincetoxicum rossicum tRNA-His (trnH) gene, partial sequence; trnH-psbA intergenic spacer, complete sequence; and PsbA (psbA) gene, partial cds; plastid
ACTGCCTTAATCCACTTGGCTACATCCGCCCGCTGGCTCTATTTCTATTTATTTTTCTATTTATTTCCTATTGTAATTTATTAATTTTTTTTTCTTTTTTTTATTTCGAATATTTAAATTAAAAATCCTATTTTATTTAGAATTTGCTTTCGACGATTTTATTTTGTATTTCTGAGATATTTCCAGTTTTGATAATGTAACAAATATAAAGAAAAAAAAAGGAGCAATATCACCTTCTTGTTCTATCAAGAGGGTGATATTGCTCCTTTTTTTTTTTTTCAAAAACTCCTATACACTAAGACTGGGGCCTTAGCCATTGATAGATGGAGCTTCTATAGCAGCTAGGT
>298571676; Quaqua linearis PsbA (psbA) gene, partial sequence; psbA-trnH intergenic spacer, complete sequence; and tRNA-His (trnH) gene, partial sequence; chloroplast
CCATCTATCAATGGCTAAGACCCCCAGTCCTAGTGTATAGTAGTTATTGAAAAAAAAGGAGCAATATCGCCGACCAAAAAGGCAGTATTGCTCCTTTTTTTCTTTTTTGTACATTAAAAAAAATTGAAATATCTCAGAAAAAAACAAAGGTCGAAACAATATAAGCAATATTCTAAAGAAAATATAATTTTAAATTAAATAGAAAAAAATAAAAAATAAATTAAATAAAAAAAAATAGAAATAGAAGAAAGAAATATAACAAGTCTAAAGAGAACGA
>218203164; Galium mollugo psbA gene, partial sequence; psbA-trnH intergenic spacer, complete sequence; and tRNA-His (trnH) gene, partial sequence; chloroplast
GTTATGCATGAACGTAATGCTCATAATTCCCTCTAGATCTAGCTGCTATAGATGCTCCATCTATAAATGGATAAGACTTTAGTCTTATTTTTTATTGTATAATAAGCATAGGAGTATTTTAAAAATAAAATAAAGTAGCAATAAGAACCTCTTATTGCTACTTTATTTTATTTTTCTTATTTTACATTTATTTATAATACTTTAATTTGTATTTAAATACGGTTTTAAAGTTTGTAAAGTTTAAAGAAAGCAAAATTTCCGATATTTTTTTATAGTAAAACATTCAAAAGTGAAGTAGGGGCGGATGTAGCCAAGTGGATCAAGGCAGTGGATTGTGAATCCACCATGCGCG
>298571672; Pseudolithos caput-viperae PsbA (psbA) gene, partial sequence; psbA-trnH intergenic spacer, complete sequence; and tRNA-His (trnH) gene, partial sequence; chloroplast
CCATCTATCAATGGCTAAGACCCCCAGTCCTAGTGTATAGTAGTTAGTAGTTATTGAAAAAAAAAGGAGCAATATCGCCGACCAAAAAGGCAGTATTGCTCCTTTTTTTCTTTTTTGTACATTAACAAAAATTGAAATATCTCAGAAAAAAGCAAAGGTCGAAACAATATTCTAAAGAAAATATAATTTTAAATTTTAAATTAAATAGAAAAAAATAATAAATAAATTAAATAAAAAAACAAATTAAAATTTATTTTTTTTATTTAATATTATATAATAATAAATAAAAAAAATAGAAATAGAAGAAAGAAATATAACAAGTCTAAAGAGAGCGA
>313502317; Antirhea obtusifolia photosystem II protein D1 (psbA) gene, partial cds; psbA-trnH intergenic spacer, complete sequence; and tRNA-His gene, partial sequence; chloroplast
AGATGCTCCATCTATAAATGGATAAGATCCCAGTCTTATTGTATAGGAGTTATTGAAAAATAAAGGAGCAATAATTTCCTTCTTCTATATAAGAGGGCGTTATTGCTCCTTTATTTTCTTTTTATTTATTCTAGTATTTTTTTAGTACCTGTACTATAATATAGATAATATAGATGTTTTTTTTAAAGAAAAGCAAAGAAAATGTTCCAAACGGAATATTTGAAATGAAAGATTCAGTAAATTATTAAATAAATAGAATATGAAATTAAAAAATATAAAAAAGTTAAAGTAGGGGGCGGATGTAG
>261864216; Morinda seibertii voucher STRI:BCI 441660 photosystem II protein D1 (psbA) gene, partial sequence; psbA-trnH intergenic spacer, complete sequence; and tRNA-His gene, partial sequence; chloroplast
ATAACACATTCGTGTTATTGTATAGGAGTTATTGAAAAATAAAGTAGCAATAAGGACCTCTTATTGCTACTTTATTTATTTTCTTTTTATTTCGTTTAGTATTTTACTATATATTTATCTATTATATTTATTTTATTTAATTTTTAATTATAAATTATAATATATATAATTAATATATATAATTCAAATTTCATTATATTTCTATATTTTCTATAGTATAGATATAGAAAAATAGAAAATATAGAAAAATAGAAAATATAGAAAAATAGAAAATGAATTTCTAAATATATAGAAATATAATTTTTATTTTTTACATTTATACTACTAGGCGTACCGAAAATAGATAATTCTAGATTTTAAGAATTTTTTAAATAAAGGAAAATGTTCGAAATAGAATTTTATGAATGAAATATTAAAACATTAAAAATTAGAGTAGGGGGCGGATGTGGCCAAGTGGATTAAGGCAGT
>298571669; Edithcolea grandis PsbA (psbA) gene, partial sequence; psbA-trnH intergenic spacer, complete sequence; and tRNA-His (trnH) gene, partial sequence; chloroplast
CCATCTATCAATGGCTAAGACCCCCAGTCCTAGTGTATAGTAGTTATTGAAAAAAAAAGGAGCAATATCGCCGACCAAAAAGGCAGTATTGCTCCTTTTTTTCTTTTTTGTACATTAACAAAAATTGAAATATCTCAGAAAAAAACAAAGGTCGAAACTATATAAGCAATATTCTAAAGAAAATATAATTTTAAATTAAATAGAAAAAAATAATAAATAAATTAAATAAAAAAACAAATTTTAATTTCTTTTTTTTATTTAATATTATATTATTTAATATTATATAATAATAATATTAAATAAAAAAAAATAGAAAAAATAGAAATAGAAGAAAGAAATATAACAAGTCTAAAGAGAGCGA
>301322789; Gentianopsis thermalis voucher Groff 08-CO-114-A.1 tRNA-His (trnH) gene, partial sequence; trnH-psbA intergenic spacer, complete sequence; and PsbA (psbA) gene, partial cds; chloroplast
ACTGCCTTAATCCACTTGGCTACATCCGCCCCTTGACTATCTGTATTTCTTTACTCTTAACTATTTAATTTTTGAACTTTTTTTATATTTTTTTGTTTTACTAGTTTTTTTTAGTTATAATTCGAGTGTCGTTTCAAACATATCCTTCTTTTTCTTAGTTGTGCCAGAATTTACTAGTTACCAATATTAATAACTAACATGGGTAATATAGATTATTACCATATTCTAAAAAAAAATCCTTAGAGAAATAAAATAAGAAATACAAAAAAGGAGCAATAATCGACTTCTTGTTTTATCAAGAGGACATTATTGCTCCTTTTTTGTATTTCTCAAAAACTTATTATATGATTAAGTATTATTAAGACCGGGATCTTATCCATTTATAGATGGAACTTCTATAGCAGCTAGGTCTAGAGGAAAGTTAT
>261864188; Lacmellea panamensis voucher STRI:BCI 168474 photosystem II protein D1 (psbA) gene, partial sequence; psbA-trnH intergenic spacer, complete sequence; and tRNA-His gene, partial sequence; chloroplast
CTAAGGCCCTGGTTTTAGTGTATAGGAGTTATTGAAAAATAAAGGAGTAATAATAACCTTCTTGTTCTATCAAGAGGGTGCTATTGCTCCTTTATTTTCTTTTGATTTATTGTAGTATTTTATAGAAATTTTGATTCTTTTCTTTTCTTTGCATTACACAGAGAGCAAAGGACTTTTTTTTTTGAATTTGTAATTAATATTCTATTTGATTTTGAATCTTTGTATCTTAGAAATAGAAATAAAAAATAGAAATAATAATAAGAAAGAAAATGGTCAAAATGAAATTCTAAATAGAATAGAATTGAAAATTAAATTTTCAATATTCTAAATAAATTAGAATAGGAAATAGAAATTAGAATAGGAAATAAATATAAGAAATAAATAGAAATAGAGTGAAGGGGCGAAGGGGGCGGATGTAGCCAAGTGGATCAAGGCAGT
>182410997; Rubia tinctorum isolate assem96.0.2 PsbA (psbA) gene, partial cds; psbA-trnH intergenic spacer, complete sequence; and tRNA-His (trnH) gene, partial sequence; chloroplast
GTTATGCATGAACGTAATGCTCATAACTTCCCTCTAGATCTAGCTGCTATAGATGCTCCATCTATAAATGGATAAGACTTCAGTCTTATTTTTTATTGTATAATTGCATAGGAGTTTTTAAAAAATAAAGTAGCAATAAGAACCTCTTATTGCTACTTTATTTTCTTTTTATTGTTTACTACATACTTGTATTTAAATACTGTTTTAAAATTTGTAAAGTTTAAAGAAAGCAAAATTTCCGATATTTTTTTTGCAATAGTAAAACATTGAAAATTGGAGTAGGGGCGGATGTAGCCAAGTGGATCAAGGCAATGGATTGTGAATCCACCATGCGC
>67079176; Asclepias incarnata voucher Beyersdorfer 186 US PsbA (psbA) gene, partial cds; psbA-trnH intergenic spacer, complete sequence; and tRNA-His (trnH) gene, partial sequence; chloroplast
ATAATTTCCCTCTAGACCTAGCTGCTATAGAAGCTCCATCTATCAATGGCTAAGATCGTCAGTCTTAGTGTATAGGAGTTTTTGAAAAATAAAGGAGCAAAAATCATCTTCTTGATACAACAAGAAGGTGATATTGCTCCTTTATTTTCTTTATATTTGTTACATTATCAAAAATTCAAATATCTCAGAAATAAAAAAGAAAATTTTCGAAAGGAAATTCTAAATAAAATAGAATTTAAATATAATTTAAATAGAAATAAATATAAATTATTAAATATTTCTATTAAATATTTAAATTGAAATATTAAATCGAAATAGAATATTTTCAAATATTCTATAAATTGTAGAAATAAAAAAAATGTAATAAATTTCAATAGGAAATAAATCGAAAAATAAATAGAAATAGAACCAGCGGGCGGATGTAGCCAAGTGGATCAAGGC
>225581712; Isertia coccinea voucher SM26554 tRNA-His (trnH) gene, partial sequence; trnH-psbA intergenic spacer, complete sequence; and PsbA (psbA) gene, partial sequence; chloroplast
GTTCACAATCCACTGCCTTGATCCACTTGGCTACATCCGCCCCCTACTCTAATTTTTTTATATTTTTTGAATTTCATATTAGATTTATCATATTATATTTATTTAATAATTTATTTAATATTTCATTTCAAAAAATCCGTTTCGAACATTTTCTTTGCTTTTCTTTCAAAAAACACCTATATTTAAGTACAAGTACTAATAAAATACTATAAAATAAATAAAAAGAAAATAAAGGAGCAATAACGCCCTCTTATTATAGAAGAAGAAGGAAATTATTGCTCCTTTATTTTTCAATAACTCCTATACAATAAGACCGGGGTCTTATCCATTTATAGATGGAGCATCTATAGCAGCTAGGTCTAGAGGGAAGTTATGAGCATTAC
>269819491; Condaminea corymbosa voucher T.D. Pennington & Daza 17436 (MOL) photosystem II protein D1 (psbA) gene, partial cds; psbA-trnH intergenic spacer, complete sequence; and tRNA-His (trnH) gene, partial sequence; chloroplast
ATAACTTCCCTCTAGACCTAGCTGCTATAGATGCTCCATCTATAAATGGATAAGATGTTAGTCTTATTATATAAGAGTTATTGAAAAATAAAGGAGCAATAATACCCTCTTAATAGAACAAGAAGGAAATTATTGCTCCTTTATTTTCTTTTTATGTCTTTTTTATTTAATTATTTTAGTAGTACTTGTACTTAAATATAGACATTTTTTAAAAAAGTAAGGAAAATGTTCTAAACGAAATTTTTGAAATGAAATATTAAATAAATAGAATATTAAATAAAAAAACATAAAAAATTAAAAATTAGAGTAGAGGGGCGGATGTAGCCAAGTGGATCAAGGCA
>270156356; Paederia cruddasiana voucher J.R. Abbott 25017 (FLAS) trnH gene, partial sequence trnH-psbA intergenic spacer, complete sequence and psbA gene, partial sequence; chloroplast
TGATCCACTTGGCTACATCCGCCCCTGCTCAACTTTTTAATGTTTTTGAATTTTTTTAATATTGCAGTAAAAAAATTCCATTTCAGACATTTTTCTTTCTTTAAAAATATTCAAGTCTTAAATTCTATATTTAAGCACAAGTAAAAGTAAAATATAAATGTAAATATACGAAATAAAATAAAAAGAAAATAAAGTAAAAATAAAGTAATAAAGTATCAATAAGGACCTCTATTAAGATAAGAGGTCCTTATTGATACTTTATTTTTCAATAACTCCTATAACTCCTATAGAATTATACAATAAGACCGAGGTCTTATCCATTTATAGATGGGGCATCTATAGCAGCTAGATCTAGAGGGAAGTTATGAGCATTACGTTCATGCATAACTTCCATAC
>313502409; Gonzalagunia spicata photosystem II protein D1 (psbA) gene, partial cds; psbA-trnH intergenic spacer, complete sequence; and tRNA-His gene, partial sequence; chloroplast
AGATGCTCCATCTATAAATGGATAAGACCCCAGTCTTATTGTATAGGAGTTATTGAAAAATAAAGGAGCAATAATTGCCTTCTTCTATATAAGAGGGCGTTATTGCTCCTTTATTTTCTTTTTATTCTAGTATTTTATTAGTACAGGTACTAATATAGATGTTTTTTTTTAAAGAAAAGCAAAGAAAATGTTCGAAACGGAATATTTGAAATGAAAGATTCAATAAATTAGTAAATAAATAGAATATGAAATTCAAAAAATATAAAAAAGTTAGAGTAAGGGGCGGATGTAGCCAAGTGGATCAAGGCAGT
>313502492; Palicourea croceoides photosystem II protein D1 (psbA) gene, partial cds; psbA-trnH intergenic spacer, complete sequence; and tRNA-His gene, partial sequence; chloroplast
AGATGTCCCATCTATAAATGGATAACCTCTTCGTGTTCTTGTATAGGAGTTATTGAAAAATAAAGTAGCAATAAGGACCTCTTATTGCTACTTTATTTTATTTTAAGTTTTTTTCCTTTTTTTAAAGTAGGTTATTCTATTATTTAGTATTTCTATTTTTTATATTTAGGTTAACATTTATACTACTATATTACTAGACTACTAGTCTACCTAAATCTAGTGTACCTAAATCGATAATTTTTTCTATTTTAATAGTTGTTAAAGTAAAGGAACATGTTCGAACTCAAAGTTTATGAATGAAATATTAAAATAGAAAAAATTAGAGCAGGGGGCGGATGTGGCCAAGTGGATCAAGGCAGT
>298571677; Rhytidocaulon ciliatum PsbA (psbA) gene, partial sequence; psbA-trnH intergenic spacer, complete sequence; and tRNA-His (trnH) gene, partial sequence; chloroplast
CCATCTATCAATGGCTAAGACCCCCAGTTCCTAGTGTATAGTAGTTATTGAATAGTAGTTATTGAATACTAGTTATTGAAAAAAAAAAAGGAGCAATATCGCCGACCAAAAAGGTGGTATTGCTCCTTTTTTTCTTTTTTGTACATTAACAAAAATTGAAATATCTCATAAAAAAACAAAGGTCGAAACAATATAAGCAATATTCTAAAGAAAATCTAATTTTAAATTAAATAGAAAAAATAATAAATAAATTAAATAAAAAAACAAATTTTAATTTATTTTTTTTATTTAATATTATTAATATTAAATAAAAAAATAGAAATAGAAGAAAGAAATATAACAAGT
>225581656; Strychnos erichsonii voucher NL110031 tRNA-His (trnH) gene, partial sequence; trnH-psbA intergenic spacer, complete sequence; and PsbA (psbA) gene, partial sequence; chloroplast
TCCGCCCCTTCACTCTATGTATTTATTGCACATTCTAAATTATTTGAAATATTTAATATCTCATTTGAATCTATATTATTAAAAATATTTTGAATTCTATTTTTTATATTCAAAATACTAGAAAAAAAAAAAATAAAGGAGCAATAACGACCTCTTGATAGAACAAGAAGGTGATTATTGCTCCTTTATTTTTCAATAACTCCTATACAAACGGGGTCTTACCCATTTATAGATGGAACTTCTACCGCAGCTAGGTC
>269819550; Pinckneya bracteata voucher Massey s.n. 15F photosystem II protein D1 (psbA) gene, partial cds; psbA-trnH intergenic spacer, complete sequence; and tRNA-His (trnH) gene, partial sequence; chloroplast
ATAACTTCCCTCTAGACCTAGCTGCTATAGATGCTCCATCTATAAATGGATAAGATGTTAGTCTTATTGTATAAGAGTTATTGAAAAATAAAGGAGCAATAATTTCCTTCTTGTTCTATTAAGAGGGCGTTATTGCTCCTTTATTTTCTTTTTATGTCTTTTTATTTAATTATTTTAGTAGTACTTGTACTTAAATATAGACATTTTTTTAATTTTAAAGAAAAGTAAGGAAAATGTTCGAAACGAAATTTTTCAAATGAAATATTAAATAAATAGAATATGAAATAAAAAAAACATAAAAAATGAAAAATTAGAGTAGAGGGGCGGATGTAGCCAAGTGGATCAAGGCA
>298571653; Caralluma solenophora PsbA (psbA) gene, partial sequence; psbA-trnH intergenic spacer, complete sequence; and tRNA-His (trnH) gene, partial sequence; chloroplast
CCATCTATCAATGGCTAAGACCCCCAGTCCTAGTGTATAGTAGTTATTGAAAAAAAAAGGAGCAATATCGCCGACCAAAAAGGCAGTATTGCTCCTTTTTTTCTTTTTTGTACATTAACAAAAATTGAAATATCTCAGAAAAAAACAAAGGTCGAAACAATATAAGCAATATTCTAAAGAAAATATAATTTTAAATTAAATAGAAAAAAATAATAAATAAATTAAATAAAAAAAATAGAAATAGAAGAAAGAAATATAACAAGTCTAAAGAGAG
>218203078; Vinca minor photosystem II protein D1 (psbA) gene, partial cds; psbA-trnH intergenic spacer, complete sequence; and tRNA-His (trnH) gene, partial sequence; chloroplast
GTTATGCATGAACGTAATGCTCATAATTTCCCTCTAGACCTAGCTGCTATAGAAGCTCCATCTATCAATGGCTAAGACCTCGGTCTTAGTGTATAGGAGTTATTGAAAAATAAAGGAGCAATAATCACCTTCGTGTTCTATCAAGAGGGTGGTATTGCTCCTTTATTTTCTTTTTATTTATTCTCGTATTTTCTAGAAATTTTTCTTCTTTCTTTTCATTAGAGAGAAAGCAAAGGACTTTTAGTTTGCTGAGGTTTGAGTATCATACTTTTTTTTTTATTTGTAATTAATATTATATTTAATTTGGAATCTTAGAAATATAGGGAAGGGGGCGGAGTAGCCAAGTGGTACAAGGCAGTGGATTGTGAATCCACCATGCGCG
>353351260; Allamanda cathartica voucher AUS-MP33 trnH gene, partial sequence; trnH-psbA intergenic spacer, complete sequence; and PsbA (psbA) gene, partial cds; chloroplast
TCACAATCCACTGCCTTGATCCACTTGGCTACATCCGCCCCCTTCACTCTATCTATTTCCTATATTTATTTCATATTCTAATTAATTTATAATATTTCATACTTCATTTCTATTTTATCTTTCCGAGAGATTTTCGAATCTTTGATAATATATGATAATATGAAATTCCAATTAAGAAAAATATTTTTTCTTAAAAGTATGATACTCAATCACAAACAAACCTCATAAGAGTCCCTTGCTTTATCTGTAAAGCAACCAATAAAAATTTATATAAAATACTATTAAATTAAATAAAAAGAAAATAAAGGAGCAATACCCCTTTCTTGATAGAACAAGAAGGTGATTATTGCTCCTTTATTTTTCAATAACTCCTATACACTAAGACCTGGGTCTTAGCCATTGATAGATGGAGCTTCTACAGCAGCTAGGTCTAGAGGGAAATTATGAGCATT
>225581524; Ambelania acida voucher NL110164 tRNA-His (trnH) gene, partial sequence; trnH-psbA intergenic spacer, complete sequence; and PsbA (psbA) gene, partial sequence; chloroplast
TCCGCCCCCTTCACCACTTCACTCTATTTCTACTTATTTCTTATATTTCCTATTCTAATTTATAATTTATTTAGATTTAGAATATTTAATATTTCATTTTCAATTCTATTCTATTTAGTTAGAATTTCGTTTACACTATTTTCTTTCTTATTATTCTTATTATTATTTTATTATTTACATTTTTTATCTCTATTTCTGAGATATTTGAATTTTTGATAATATTAAATGCGAATTTATTTATTTTTTTTTTTTAATTTGTAATTAATATTACATTAGGTAATCCCAATTCTTTGTTTGAGAAGTTTTTTTACATTTCAAAATAAAAAAAAAAAAGAAAGTAAAGGAGCAATACCACCCTCTTGATAGAAGAAGAAGGTGATTATTGCTCCTTTACTTTTCAATACCTTCTATACACTAAGACCAGGGTCTTAGCCATCTATCGATGGAGCTTCTATAGCAGCT
>269819572; Semaphyllanthe megistocaula voucher Persson and Gustafsson 254 (GB) photosystem II protein D1 (psbA) gene, partial cds; psbA-trnH intergenic spacer, complete sequence; and tRNA-His (trnH) gene, partial sequence; chloroplast
ATAACTTCCCTCTAGACCTAGCTTCTATAGATGCTCCATCTATAAATGGATAAGATGTTAGTCTTATTGTATAAGAGTTATTGAAAAATAAAGGAGCAATAACGCCCTCTTAATAGAACAAGAAGGAAATTATTGCTCCTTTATTTTCTTTTTATGTCTTTTTTATTTAGTTATTTTAGTAGTACTTGTACTTAAATATGGACATTTTTTTTAAGTAAGGAAAATGTTCGAAACGAAATTTTTGAAATGAAATATTAAATAAATAGAATATGAAATAAAAAAACATAAAAAATTTTAAATTAGAGTAGAGGGGCGGATGTAGCCAAGTGGATCAAGGCA
>372478842; Halenia sp. MHL-2012 voucher L_HAS03 PsbA (psbA) gene, partial cds; psbA-trnH intergenic spacer, complete sequence; and tRNA-His (trnH) gene, partial sequence; chloroplast
TAACTTTCCTCTAGACCTAGCTGCTGTAGAAGTTCCATCTATAAATGGATAAGACCCCGGTTTTAATTATTTAATTATATAATAAGGTTTTGAAAAATAAAAAAGAAAGGAGCAATAACGTCCCCTTGATAAAACAAGAAGTCGACTATTGCTCCTTTCTTTTATTTCTCTAAGGATTATTAGTAGAATAGATTAAGAATCTATATTAACTATTAACAATGCTAGTTATCAATATTGGTAACTAGTAAACTCTGGCACAACCAAGAAAAAGAAGGATATGCTTGAAACGATATTCGGATTAGTTATAATTCAAAATAAAAAAAAAAATAGAAAAAAAGTTCAAAATTGAAATAGTATAATAAATTTCAAGAGTAAAGAAATAGAGATAGTCAAGGGGCGGATGTAGCCAAGTGGATTAAGGCAGT
>269819481; Capirona decorticans voucher Knudsen & Tallsten 115 (S-Regnell) photosystem II protein D1 (psbA) gene, partial cds; psbA-trnH intergenic spacer, complete sequence; and tRNA-His (trnH) gene, partial sequence; chloroplast
ATAACTTCCCTCTAGACCTAGCTGCTATAGATGCTCCATCTATAAATGGATAAGATGTTAGTCTTATTGTATAAGAGTTATTGAAAAACAAAGGAGCAATAATTTCCTTCTTGTTCTATTAAGAGGGCGTTATTGCTCCTTTATTTTCTTTTTATGTCTTTTTTATTTAGTTATTTTAGTAGTACTTGTACTTAAATATAGACATTTTTTTAAAAAGTAAGGAAAATGTTCGAAACGAAATTTTTGAAATGAAATATTAAATAAATAGAATATGAAATAAAAAAACATAAAAAATTAAAAATTAGAGTAGAGGGGCGGATGTAGCCAAGTGGATCAAGGCA
>261864321; Thevetia ahouai voucher STRI:BCI 171996 photosystem II protein D1 (psbA) gene, partial sequence; psbA-trnH intergenic spacer, complete sequence; and tRNA-His gene, partial sequence; chloroplast
CTAAGACACTGGTCTTAGTGTATAGAAGTTATTGAAAAATAAAGGAGCAATAACCACCCTCTTGTTTTATCAAGAGGGAGTATTGCTCCTTTATTTTCTTTTTATTTATTCTAGTTTTTTCGATAAATTGTAATTCTTTGCATTACAGATAAAGCAAGGAACTCTTATGAGGTTCGTTACATTCGTGATTGAGTATCATATTTTTCTTTTTTTATTTGTAAATTTGTAATAAATATTACATTTAAGTTAAGTAAGATTACATTTTACATTTAAGTTAAGTAAGTTACGTTCTTCACAATCTTTTGTGAAGTTTTCTTACATTTTAAAATAAAAAAAAATCCTTTTTTCTTAATTTAAATTTAATATTATCAAAAATCCAAATATGAAGATTAAAATATCTCAAAAAAAAAAAAGAATAAGAAACAAAATGATCAAAATTCAATTCTAGATAGAATTGAATTGAAAATGAAATATTAAATAAATTAGAATATGAAATAAATATAAGAAATAAATAGAGTGAAGGGGCGGA
>269819596; Wittmackanthus stanleyanus voucher Uribe 6648 (MO) photosystem II protein D1 (psbA) gene, partial cds; psbA-trnH intergenic spacer, complete sequence; and tRNA-His (trnH) gene, partial sequence; chloroplast
ATAACTTTCCTCTAGACCTAGCTGCTATAGATGCTCCATCTATAAATGGATAAGATGTTAGTCTTATTGTATAAGAGTTATTGAAAAATAAAGGAGCAATAATTTCCTTCTTGTTCTATTAAGAAGGCGTTATTGCTCCTTTATTTTCTTTTTATGTCTTTTTTTATTTAGTTATATTAGCAGTACTTAAATATAGACATTTTTTTAAAAAGTAAGAAAAATGTTCGAAACGAAATTTTTGAAATGAAATATGAAATAAAAAAACATAAAAAATTCAAAATTAGAGTAGNNNGGCGGATGTAGCCAA
>298571674; Anomalluma mccoyi PsbA (psbA) gene, partial sequence; psbA-trnH intergenic spacer, complete sequence; and tRNA-His (trnH) gene, partial sequence; chloroplast
ACGTAATGCTCATAATTTCCCTCTAGACCTAGCTGCTATAGAAGCTCCATCTATCAATGGCTAAGACCCCCAGTCCTAGTGTATAGTAGTTATTGAAAAAAAAGGAGCAATATCGCCGACCAAAAAGGCAGTATTGCTCCTTTTTTTCTTTTTTGTACATTAACAAAAATTGAAATATCTCAGAAAAAAACAAAGGTCGAAACAATATAAGCAATATTCTAAAGAAAATATAATTTTAAATTAAATAGAAAAAAATAATAAATAAATTAAATAAAAAAACAAATTTTAATTTATTTTTTTTATTTAATATTATATAATATTATATAATAATAATATAATAATAATATTAAAATAATATTAAATTAATAATAATATTAAATATTAAATAAAAAAAAATAGAAATAGAAGAAAGAAATATAACAAGTCTAAAGAGAGCGGGGGGGCGGATGTAGCCAAGTGGATCAAGGCAGTGGATTTGTGA
>261864109; Coutarea hexandra voucher STRI:BCI 713049 photosystem II protein D1 (psbA) gene, partial cds; psbA-trnH intergenic spacer, complete sequence; and tRNA-His gene, partial sequence; chloroplast
ATAACTTCCCTCTAGACCTAGCTGCTATAGATGCTCCATCTATAAATGGATAAGACCCCGGTCTTATTGTACAGGAGTTTTTGAAAAATAAAGGAGCAATAATTTCCTTCTTCTATATAAGAGGAAATTATTGCTCCTTTATTTTATTTATTCTAGTATTTTCTTAGTACTTGTACTTAAATATAGATATTTTTTAAAAGACGAAAAGCAAAGAAAATGTTCGAAAGGAAATTTTTGAAATGAATATAATAAAAAAATTGTTAAATAAAAAGATTAGAGTAGGGGGCGGATGTAGCCAAGTGGATCAAGGCAGT
>269819552; Pogonopus exsertus voucher Dwyer 15265 (MO) photosystem II protein D1 (psbA) gene, partial cds; psbA-trnH intergenic spacer, complete sequence; and tRNA-His (trnH) gene, partial sequence; chloroplast
ATAACTTCCCTCTAGACCTAGCTGCTATAGATGCTCCATCTATAAATGGATAAGATGTTAGTCTTATTGTATAAGACTTATTGAAAAATAAAGGAGCAATAACGCCCTCTTAATAGAACAAGAAGGAAATTATTGCTCCTTTATTTTCTTTTATGTCTTTTTTATTTAGTTATTTTAGTAGTACTTGTACTTAAATATAGACATTTTTTTTTAAGTAAGGAAAATGTTCGAAACGAAATTTTGGAAATGAAATATTAAATAAATAGAATATGAAATAAAAAAACATAAAAAATGAAAAATGAAATTAGAGTAGAGGGGCGGATGTAGCCAAGTGGATCAAGGCA
>225581711; Guettarda acreana voucher NL110151 tRNA-His (trnH) gene, partial sequence; trnH-psbA intergenic spacer, complete sequence; and PsbA (psbA) gene, partial sequence; chloroplast
TCACAATCCACTGCCTTGATCCACTTGGCTACATCCGCCCCCTACTTTAACCTTTTTATATTTTTTAATTTCATATTCTATTTATTTAATAATTTACTGAATCTTTCATTTCAAATATTCCGTTTCGAACATTTTCTTTGCTTTTCTTTAAAAAAAACATCTATATTATCTATATTATAGTACAGGTACTAAAAAAATACTAGAATAAATAAAAAGAAAATAAAGGAGCAATAACGCCCTCTTATATAGAAGAAGGAAATTATTGCTCCTTTATTTTTCAATAACTCCTATACAATAAAACTGGGATCTTATCCATTTATAGATGGAGCATCTATAGCAGCTAGGTCTAGAGGGAAATTATGAGCATTAC
>347825825; Piaranthus comptus voucher HBL20110069 photosystem II protein D1 (psbA) gene, partial cds; psbA-trnH intergenic spacer, complete sequence; and tRNA-His (trnH) gene, partial sequence; chloroplast
ACGTAATGCTCATAATTTCCCTTTAGACCTAGCTGCTATAGAAGCTCCATCTATCAATGGCTAAGACCCCCAGTCCTAGTGTATAGTAGTTATTGAAAAAAAAAGGAGCAATATCGCCGACCAAAAAGGCAGTATTGCTCCTTTTTTTCTTTTTTGTACATTAAAAAAAATTGAAATATCTCAGAAAAAAACAAAGGTCGAAACAATATAAGCAATATTCTAAAGAAAATATAATTTTAAATTAAATAGAAAAAATAGAAATAGAAGAAAGAAATATAACAAGTCTAAAGAAAACGAGAGGGCGGATGTAGCCAAGTGGATCAAGGCAGTGGATTGTGAAA
>298571613; Australluma peschii PsbA (psbA) gene, partial sequence; psbA-trnH intergenic spacer, complete sequence; and tRNA-His (trnH) gene, partial sequence; chloroplast
ACGTAATGCTCATAATTTCCCTCTAGACCTAGCTGCTATAGAAGCTCCATCTATCAATGGCTAAGACCCCCAGTCCTAGTGTATAGTAGTTATTGAAAAAAAAAGGAGCAATATCGCCGACCAAAAAGGCAGTATTGCTCCTTTTTTTCTTTTTTGTACATTAAAAAAAATTGAAATATCTCAGAAAAAAACAAAGGTCGAAACAATATAAGCAATATTCTAAAGAAAATATAATTTTAAATTAAATAGAAAAAAATAAAAAATAAATAAAATAAAAAAACAAATTTTAATTTATTTTTTATTTTATTTAATATTATATATTAAATAAAATAAATAGAAATAGAAGAAAGAAATATAACAAGTCTAAAGAGAACGAGAGGGCGGATGTAGCCAAGT
>225581707; Chimarrhis turbinata voucher NL110311 tRNA-His (trnH) gene, partial sequence; trnH-psbA intergenic spacer, complete sequence; and PsbA (psbA) gene, partial sequence; chloroplast
TTCACAATCCACTGCCTTGATCCACTTGGCTACATCCGCCCCTCTACTCTAATTTCAAATTTTTTATGTTTTTTTATTTCATATTCTATTTATTTAATATTTCATGTCAAAAATTTCGTTTCGAACATTTTCCTTACTTTTTAAAAAAATGTCTATATTTAAGTACAAGTACTACTAAAATAACTAAATAAAAAAGACATAAAAAGAAAATAAAGGAGCAATAACGCCCTCTTAATAGAACAAGAAGGAAATTATTGCTCCTTTATTTTTCAATAACTCTTATACAATAAGACTAACATCTTATCCATTTATAGATGGAGCATCTATAGCAGCTAGGTCTAGAGGGAAGTTATGAGCATTAC
>269819539; Mastixiodendron pilosum voucher Smith 6781 (S) photosystem II protein D1 (psbA) gene, partial cds; psbA-trnH intergenic spacer, complete sequence; and tRNA-His (trnH) gene, partial sequence; chloroplast
ATAACTTCCCTCTAGACCTAGCTGCTATAGATGTTCCATCTATAAATGGATAAGATGTTAGTCTTATTGTATAAGAGTTATTGAAAAATAAAGGAGCAATAATTTCCTTCTTGTTCTATTAAGAGGGCGTTATTGCTCCTTTATTTTCTTTTTATGTCTTTTTTATTTAGTTATTTTAGTAGTACTTGTACTTAAATATAGACATTTTTTAAAAAGTAAGGGAAACGAAATGAAATATTAAATAAATAGGATATGAAATAAAAAAACCTAAAAAATGAAAAATTAGAGTAGAGGGGCGGATGTAGCCAAGTGGATCAAGGCA
>269819584; Sommera arborescens voucher Salomon Maya 2925 (BR) photosystem II protein D1 (psbA) gene, partial cds; psbA-trnH intergenic spacer, complete sequence; and tRNA-His (trnH) gene, partial sequence; chloroplast
ATAACTTCCCTCTAGACCTAGCTGCTATAGATGCTCCATCTATAAATGGATAAGATGTTAGTCTTATTGTATAAGAGTTATTGAAAAATAAAGGAGCAATAATTTCCTTCTTGTTCTATTAAGAGGGCGTTATTGCTCCTTTATTTTCTTTTTATGTCTTTTTTATTTAGTTATTTTAGTAATACTTGTACTTAAATATAGACATTTTTTTTTAAAGTAAGGAAAATGTTCGAAACGAAATTTTTGAAATGAAATATTAAATAAATAGAATATGAAATAAAAAAAACATAAAGAATTAAAAATTAGAGTAGAGGGGCGGATGTAGCCAAGTGGATCAAGGCA
>298571662; Ceropegia cimiciodora PsbA (psbA) gene, partial sequence; psbA-trnH intergenic spacer, complete sequence; and tRNA-His (trnH) gene, partial sequence; chloroplast
TGGCTAAGACCCACAGTCCTAGTGTATAGGAGTTATTGAAAAACAAGGAGCAATATCGCCGACCAAAAAGGCAGTATTGCTCCTTTTTTTCTTTTTTGTACATTAACAAAAATTTAAATATCTCAGAAAAAAACAAAGGTCGAAACAATATAAGCAATATTCTAAAGAAAATATAATTTAAAATTAAATAATAAAATAATAAATAATATAAAAAAATTTAAATTTGTTTATATTATTTATATTTAAATTTATATTTAAATATAAAATTTAAATATAAATATTTAAATAATTTAAATAATAATAATATTAAATAGAAATAAATAGAAATAGAAGAAAGAAATATAACAAGTCTAAAGGGAGCGA
>261864133; Faramea occidentalis voucher STRI:BCI 083299 photosystem II protein D1 (psbA) gene, partial cds; psbA-trnH intergenic spacer, complete sequence; and tRNA-His gene, partial sequence; chloroplast
AGATGCCCCATCTATAAATGGCTAAGACCTCGGTCTTATTGTATAATTGTATAGGAGTTATTGAAAAATAAAGTAGCAATAAGGACCTCTTAATATATTAAGAGGTCCTTATTGCTACTTTATTTATTTATTTTTTCGTCTAGTATTCTACTATAATTTTACATTTATATTTTTTGTTATATTTAATTGTATTTAAATATAGAATTCTAGATTCTTTAATTTTTAAAGAAAGGAAAATGTTTGAAATTTTAAATGTAATTTTATTAATTTTTTAATTGAAATATTACAACATTAAAAATTAGACTAGGGGGCGGATGTAGCCAAGTGGATCAAGGCAGT
>313502432; Ixora ferrea photosystem II protein D1 (psbA) gene, partial cds; psbA-trnH intergenic spacer, complete sequence; and tRNA-His gene, partial sequence; chloroplast
AGACGCTCCATCTGTAAATGGATAAGACGTTAGTCTTATTGTATAAGAGTTTTTGAAAAATAAAGGAGCAATAATTTCCTTCTTGTTCTATTAAGATAAGAGGAACTTATTGCTCCTTTATTTATTTTTTATTTTGTTATTTTAGTAGTAATTGTACTTAAATATAGCTAGATTTTTTTAATTTTAAAAAATAAAAAATAAAGTAAAGAAAATATTCGAATATGAAATAAAAAAATATAAAAATAGAGTAGAGGGGCGGATGTAGCCAAGTGGATCAAGGCAGT
>269819541; Mussaendopsis beccariana voucher Puff 990606-2/1 (WU) photosystem II protein D1 (psbA) gene, partial cds; psbA-trnH intergenic spacer, complete sequence; and tRNA-His (trnH) gene, partial sequence; chloroplast
ATAACTTCCCTCTAGACCTAGCTGCTATAGATGTTCCATCTATAAATGGATAAGATGTTAGTCTTATTGTATAAGAGTTATTGAAAAATAAAGGAGCAATAATTTCCTTCTTGTTCTATTAAGAGGGCGTTATTGCTCCTTTATTTTCTTTTTATGTCTTTTTTATTTAGTTATTTTAGTAGTACTTGTACTTAAATATAGACATTTTTAAAAAAGTAAGGAAAATGTTCGAAACGAAATTTTTGAAATGAAATATTAAAAAAATAGGATATGAAATAAAAAAACATAAAAAATGAAAAATTAGAGTAGAGGGGCGGATGTAGCCAAGTGGATCAAGGCA
>270156370; Alstonia macrophylla voucher J.R. Abbott 25122 (FLAS) trnH gene, partial sequence trnH-psbA intergenic spacer, complete sequence and psbA gene, partial sequence; chloroplast
TACATCCGCCCCTTCACTCTTATTTCTTCTATTTATTTCCTATTCGAATTTATTGAATTCGAATTTATTTCGAATATTTAATATTTCATTTTCAATTCTATTCTATTTAGAATTTCGTTTCGACCATTTTCTTATTAGTATTTCTAGTTTTTATTTCTATTTCGGAGATACAAAGATTCAAAATATAATATTAATTACAAATAAAAAAAATAAAGTATGATACTCAAACCTCATAAAACTAAAAGTCCTTTGCTTTCTGTGTAATGCAAAGAAAATAAAAAAAATTATATAAAATACTAGAATAAATAAAAAGAAAATAAAGGAGCAATACCACCCTCTTGATAGAACAAGAAGGTGATTATTGCTCCTTTATTTTTCAATAACTCCTATACACTAAGACCAGGGTCTTAGCCATTGATAGCTGGAGCTTCTATAGCAGCTAGGTCTAGAGGGAAATTGTGAGCATTACGTTCATGCATAACTTCCATA
>269819547; Pentagonia macrophylla voucher McDade 595A (DUKE) photosystem II protein D1 (psbA) gene, partial cds; psbA-trnH intergenic spacer, complete sequence; and tRNA-His (trnH) gene, partial sequence; chloroplast
ATAACTTCCCTCTAGACCTAGCTGCTATAGATGCTCCATCTATAAATGGATAAGATGTTAGTCTTATTGTATAAGAGTTATTGAAAAATAAAGGAGCAATAATTTCCTTCTTGTTCTATTAAGAGGGCGTTATTGCTCCTTTATTTTCTTTTTATGTCTTTTTTATTTAGTTATTTTAGTAGTACTTGTACTTAAATATAGACATTTTTTTAAAAAGTAAGGAAAATGTTCGAAACGAAATTTTTGAAATGAAATATTAAATAAATAGAATATGAAATAAAAAAACATAAAGAATTAAAAATTAGAGTAGAGGGGCGGATGTAGCCAAGTGGATCAAGGCA
>261864304; Stemmadenia grandiflora voucher STRI:BCI 738296 photosystem II protein D1 (psbA) gene, partial sequence; psbA-trnH intergenic spacer, complete sequence; and tRNA-His gene, partial sequence; chloroplast
CTAAGACCCCGGTCTTGGTGTATGGGAGTTATTGAAAAGTAAAGGAGCAATAATCACCTTCTTCTTCTATCAAGAGGGTAGTATTGCTCCTTTACTTTCTTTTTTTTTTTTTTGAATTATTAATTAATATTAAATTTAAATATTCAAAAAATTAAAATAATATTCTATTTATTATATTATTATTATATATTATATTAAGAATTAAGATTAAGATATTAAGTAATCCCAATCCTTTGTTTGAGAAATTTTTTTACNTTTAAAAATTCAAAAAAAAAAAAGAAATTCGCATTTTTTCTTATTTTTCTTAATTTAATAATTAATAAATTTAATATTTATATTTAATATTATATATTATCAAAATATCTCAGAAATCAAAATAAAAAATGTAAATAATAATAAGTATAAGTATAAGTATGAGTAATAATAAGAAATAAACATAGGAGAAACGAAATTCTAACTAAATAGAATAAATATTCTAAATCTAAATAAATTAGAAATTCGAATAGGAAATATAAGAAATAAGTAGAAATAGAGTGAAGGGGTGAAGGGGGCGGA
>269819590; Tresanthera condamineoides voucher Webster et al. 9805 (S) photosystem II protein D1 (psbA) gene, partial cds; psbA-trnH intergenic spacer, complete sequence; and tRNA-His (trnH) gene, partial sequence; chloroplast
ATAACTTCCCTCTAGACCTAGCTGCTATAGATGCTCCATCTATAAATGGATAAGATGTTAGTCTTATTGTATAAGAGTTATTGAAAAATAAAGGAGCAATAATTTCCTTCTTGTTCTATTAAGAGGGCGTTATTGCTCTTTTATTTTCTTTTTATGTCTTTTTTATTTAGTTATTTTAGTAGTACTTGTACTTAAATATAGACATTTTTTTAAAAAGGAAGGAAAATGTTCGAAACGAAATTTTTGAAATTAAATATTAAATAAATAGAATATGAAATAAAAAAACATAAAGAATTTAAAATTAGAGTAGAGGGGCGGATGTAGCCAAGTGGATCAAGGCA
>225581530; Tabernaemontana disticha voucher MG066 tRNA-His (trnH) gene, partial sequence; trnH-psbA intergenic spacer, complete sequence; and PsbA (psbA) gene, partial sequence; chloroplast
CCCCTTCACTCTATTTCTACTTATTTCTTATATTTCCTATTCTAATTTCTAATTTATTTAGATTTATAATATTTATTCTATTTAGTTAGAATTTCGTTTCTACTATGTTTATTTCTTATTATTATTTACATTTTTTATTTTTATTTATGAGATATTTTGATAATATTAAATTAATTAATTATTTTTATTAATTAATATTATATTTATTATTTATTATATTTAATTTAATTTATATTTAATTTTTTAATTTATATTTAATTTTAATAATATTATATATTATATTTTTTAATAATATTATATTTTAATAATATAATAATATTATATTTAATATTATATAATATTATATTATATATTATTATTATATAAAGTAATCCCAATCCTTTGTTTGAGAAATTTTTTTACATTTCAAAATAAAAAAAAAAAAGAAAGTAAAGGAGCAATACTACCTTCTTGATAGAAGAAGAAGGTGATTATTGCTCCTTTACTTTTCAATAACTCCCATACACTAAGACCTGGGTCTTAGCCATT
>269819503; Dolicholobium oxylobum voucher Drozd & Molem 1998-11-13 photosystem II protein D1 (psbA) gene, partial cds; psbA-trnH intergenic spacer, complete sequence; and tRNA-His (trnH) gene, partial sequence; chloroplast
ATAACTTCCCTCTAGACCTAGCTGCTATAGATGTTCCATCTATAAATGGATAAGATGTTAGTCTTATTGTATAAGAGTTATTGAAAAATAAAGGAGCAATAATTTCCTTCTTGTTCTATTAAGAGGGCGTTATTGCTCCTTTATTTTATTTTTATGTCTTTTTTATTTTTTATTTAGTTATTTTAGTAGTACTTGTACTTAAATATAGACAATAGACATTTTTTAAAAAGTAAGGAAAATGTTCGAAACGAAATTTTTAAAATGAAATATTAGATAAATAGGATATGAAATAAAAAAAACATAAAAAAATAAAAATTAGAGTAGAGGGGCGGATGTAGCCAAGTGGATCAAGGCA
>347825833; Tromotriche revoluta voucher HBL20110074 photosystem II protein D1 (psbA) gene, partial cds; psbA-trnH intergenic spacer, complete sequence; and tRNA-His (trnH) gene, partial sequence; chloroplast
CGTAATGCTCATAATTTCCCTCTAGACCTAGCTGCTATAGAAGCTCCATCTATCAATGGCTAAGACCCCCAGTCCTAGTGTATAGTAGTTATTGAAAAAAAAAGGAGCAATATCGCCGACCAAAAAGGCAGTATTGCTCCTTTTTTTCTTTTTTGTACATTAAAAAAAATTGAAATATCTCAGAAAAAAACAAAGGTCGAAACAATATAAGCAATATTCTAAAGAAAATATAATTTTAAATTAAATAGAAAAAAATAAAAAATAAATTAAATAAAAAAACAAATTTTAATTTATTTTTTATTTTATTTAATATTATATATTATTATATATTAATATTATTATATATTAAAATTAAATAATTAAATATATATATTAAATAAAATAAATAGAAATAGAAGAAAGAAATATAACAAGTCTAAAGAGAACGAGAGGGCGGATGTAGCCAAGTGGATCAAGGCAGTGGATTGTGAATC
>261864322; Tocoyena pittieri voucher STRI:BCI 279383 photosystem II protein D1 (psbA) gene, partial sequence; psbA-trnH intergenic spacer, complete sequence; and tRNA-His gene, partial sequence; chloroplast
CTAAGATGTTAGCCTTATTGTATAAGAGTTATTAAAAAATAAAGGAGCAATAATTTCCTTCTTATTCTCTTAAGATAAGAGGGTCTTATTGCTCCTTTATTTATTTTTTATTTAGTTATTTTAGTAGTAATTGTACTTAAATATGGATAGATTTTTTTTTCATTTTAAAAAATTTAAAGAAAAGTAAAGTTCGAATATGAAATAAAAAAAATATAAAAATAGAGTAGAGGGGCGGATGTAGCCAAGTGGATCAAGGCAGT
>269819475; Bothriospora corymbosa voucher Mori et al. 9191 (S) photosystem II protein D1 (psbA) gene, partial cds; psbA-trnH intergenic spacer, complete sequence; and tRNA-His (trnH) gene, partial sequence; chloroplast
ATAACTTCCCTCTAGACCTAGCTGCTATAGATGCTCCATCTATAAATGGATAAGATGTTAGTCTTATTGTATAAGAGTTATTGAAAAATAAAGGAGTAATAATTTCCTTCTTGTTCTATTAAGAAGGCGTTATTGCTCCTTTATTTTCTTTTATGTCTTTTTTTTATTTAGTTATTTTAGCAGTACTTAAATATAGACATTTTTTTAAAAAGTAAGAAAAATGTTCTAAACGAAATTTTTGAAATGAAATATTAAATAAATAGAATATGAAATAAACAAACATAAAAAATTTAAAATTAGAGTAGAGGGGCGGATGTAGCCAAGTGGATCAAGGCA
>261864152; Genipa americana voucher STRI:BCI 135085 photosystem II protein D1 (psbA) gene, partial sequence; psbA-trnH intergenic spacer, complete sequence; and tRNA-His gene, partial sequence; chloroplast
ATAAGACGTTAGCCTTATTGTATAAGAGTTATTGAAAAATAAAGGAGCAATAATTTCCTTCTTATTCTTTTAAGATAAGAGGGTCTTATTGCTCCTTTATTTATTTTTTATTTAGTTATTTTAGTAGTAATTGTACTTAAATATCGATAGATGCTTTTTTTTTTTTTGATTTTGTAAATTTAAAGAAAAGTAAAGAAAATGTTCGAATATAAAAAAAAATATAAAAATAGAGTAGAGGGGCGGAGTAGCC
>353351258; Calotropis gigantea voucher AUS-MP22 trnH gene, partial sequence; trnH-psbA intergenic spacer, complete sequence; and PsbA (psbA) gene, partial cds; chloroplast
TTGATCCACTTGGCTACATCCGCCCGCTGGCTCTATTTCTATTTATTTTTCTATTTATTTCCTATTGTAATTTATTAATTTTTTTTTATCTCGAATATTTAAATAAAAAATTTAATATTTAGAATATTTTTAGAATATTTTGAATATTTTTTTATATTTCTACAATTTATAGAATATTTTAAAATATAAAAAATTCTATTTCTATTTAATATTAATATTTCAATTTAAAAATTAATATTATTTATTTATTTATTATTTAAATAATATTAATTTTTAAATTCTATTTTATTTATAATTTTCTAAAGGAGCAATATCAACTTCTTGTTCTATCAAGAAGTTTGCTCCTTTATTTTTCAAAAACTCCTATACACTAAGACTGGCGGTCTTAGCCATTGATAGATGGAGCTTCTATAGCAGCTAGGTCTAGAGG
>261864201; Macrocnemum roseum voucher STRI:BCI 021267 photosystem II protein D1 (psbA) gene, partial sequence; psbA-trnH intergenic spacer, complete sequence; and tRNA-His gene, partial sequence; chloroplast
ATAAGATGTTAGTCTTATTGTATAAGAGTTATTGAAAAATAAAGGAGCAATAATTTCCTTCTTGTTCTATTAAGAGGGCATTATTGCTCCTTTATTTGCTTTTTATGTCTTTTTTATTTAGTTATTTTAGTAGTACTTGTACTTAAATATAGACATTTTTTTTTAAGTAAGGAAAATGTTCGAAACGAAATTTTTGAAATGAAATATTAAATAAATAGAATATGAAATAAAAAAACATAAAGAATTAAAAATTAGAGTAGAGGGGCGGATGTAGCCAAGTGGATCAAGGCAGT
>298571648; Caralluma procumbens PsbA (psbA) gene, partial sequence; psbA-trnH intergenic spacer, complete sequence; and tRNA-His (trnH) gene, partial sequence; chloroplast
CCATCTATCAATGGCTAAGACCCCCAGTCCTAGTGTATAGTAGTTATTGAAAAAAAAAGGAGCAATATCGCCGACCAAAAAGGCAGTATTGCTCCTTTTTTTCTTTTTTGTACATTAACAAAAATTGAAATATCTCAGAAAAAAACAAAGGTCGAAACAATATAAGCAATATTCTAAAGAAAATATAATTTTAAATTAAATAGAAAAAAATAATAAATAAATTAAATAAAAAAACAAATTTTAATTTATTTTTTTTTATTTAATATTATTATTATATAATATTAAATATATATAATATGAAATAAAAAAAATAGAAATAGAAGAAAGAAATATAACAAGTCTAAAGAGAGCGA
>298571667; Echidnopsis leachii PsbA (psbA) gene, partial sequence; psbA-trnH intergenic spacer, complete sequence; and tRNA-His (trnH) gene, partial sequence; chloroplast
CAATGGCTAAGACCCCCAGTCCTAGTGTATAGTAGTTATTGAAAAAAAAGGAGCAATATCGCCGACCAAAAAGGCAGTATTGCTCCTTTTTTTCTTTTTTGTACATTAACAAAAATTGAAATATCTCAGAAAAAAACAAAGGTCGAAACAATATAAGCAATATTCTAAAGAAAATAGAATTTAAAATTAAATAGAAAAAAATAATAAAGAAATTAAATAAAAAAAATAATAAAGAAATTAAATAAAAAAAATGAAAAATTTTTTTTTATTTAATATTATTATATAATATATAATATTAAATTATAATATATAATATTAAATAAAAAAAATAGAAATAGAAGAAAGAAATATAACAAGTCTAAAGAGAGCGA
>301322769; Gentianella amarella voucher Groff et al. 07-CA-1-A tRNA-His (trnH) gene, partial sequence; trnH-psbA intergenic spacer, complete sequence; and PsbA (psbA) gene, partial cds; chloroplast
ACTGCCTTAATCCACTTGGCTACATCCGCCCCTTTGGCTATCTGTATTTCTTTACTCTTGGAATTTTTTATACTATTTAATAATACTATTTAATAAATAATTAATAAAATTTTTGAACTTTTTTTTCTATTTTTTTGTTTTGAATTAGTTATAATTCGAATGTCATTTCAAGCATATCCTTCTTTTTCTTAGTTGTGCCAGAGTTTACTAGTTAACAATATCGCTAACTAACATTGTTAATATAGATTATTAATCTATTCTAATAATAAATAGATTCTAATAATAATCCTTATAGAAATCAAATAGAAAATAAAGGAGCAATAATCGACTTCTTGTTTTATCAAGGGGACGTTATTGCTCCTTTATTTTTATTTTTCAAAACCTTATTTTAATTAAATGGTTAAGACCGGGGTCTTATCCATTTATAGATGGAACTTCTATAGCAGCTAGGTCTAGAGGAAAGTTAT
>347825831; Tavaresia grandiflora voucher HBL20110073 photosystem II protein D1 (psbA) gene, partial cds; psbA-trnH intergenic spacer, complete sequence; and tRNA-His (trnH) gene, partial sequence; chloroplast
TAATGCTCATAATTTCCCTCTAGACCTAGCTGCTATAGAAGCTTCATCTATCAATGGCTAAGACCCCCAGTCCTAGTGTATAGTAGTTATTGAAAAAAAAAGGAGCAATATCGCCGACCAAAAAGGCAGTATTGCTCTTTTTTTTCTTTTTTGTACATTAAAAAAAATTGAAATATCTCAGAAAAAAACAAAGGTCGAAACAATATAAGCAATATTCTAAAGAAAATCTAATTTTAAATTAAATAGAAAAAAATAAAAAATAAATTAAATAAAAAAAAATTTAATTTATTTTTTTTATTAAATATATATATTTAATAAAAAAAATAGAAATAGAAGAAAGAAATATAACAAGTCTAAAGAGAACGAGAGGGCGGATGTAGCCAAGTGGATCAAGGCAGTGGATTGTGAATC
>301322803; Gentiana algida voucher Groff 08-CO-108-A.1 tRNA-His (trnH) gene, partial sequence; trnH-psbA intergenic spacer, complete sequence; and PsbA (psbA) gene, partial cds; chloroplast
ACTGCCTTAATCCACTTGGCTACATCCGCCCCTTGACTATCTGTTTTCTGTATTTCTTTAGTCTTTCAATTTTTGATACTATTTTATCGGTTTTTTTTAGAATTTGTTATAATTGTAATGTCATTTCAAACATATTCTTCTTTTTCTTCTTTATATCCTAGTTACCAATATAGATTATTAACATATTCTAATAATAATCCTTACCGAAAAAAATATAAAATAAAGGAGCAATAACGTCCCCTTGATAAAACAAGAAGTGGATTATTGCTCCTTTATTTTATATTTTAAAAACCTCCTATAATTAGGATTAAGACCAAGGTCTTATCCATTTATAGATGGAACTTCTATAGCAGCTAGGTCTAAAGGAAAGTTAT
>269819497; Dolichodelphys chlorocrater voucher Philipson et al. 1567 (COL) photosystem II protein D1 (psbA) gene, partial cds; psbA-trnH intergenic spacer, complete sequence; and tRNA-His (trnH) gene, partial sequence; chloroplast
ATAACTTCCCTCTAGACCTAGCTGCTATAGATGCTCCATCTATAAATGGATAAGATGTTAGTCTTATTCTATAAGAGTTATTGAAAAATAAAGGAGCAATAATTTCCTTCTTGTTCTAGTAAGAGGGCGTTATTGCTCCTTTATTTTCTTTTTATGTCTTTTTTATTTAGTTATTTTAGTAGTACTTGTACTTAAAATATAGACATTTTTTTTTAAAGTAAGGAAAATGTTCGAAACGAAATTTTTGAAATGAAATATTAAAAAAATAGAATATGAAATAAAAAAACATAAAAAATGAAAAATTAGAGTAGAGGGGCGGATGTAGCCAAGTGGATCAAGGCA
>301322751; Comastoma tenellum voucher Groff 07-OR-5-A.2 tRNA-His (trnH) gene, partial sequence; trnH-psbA intergenic spacer, complete sequence; and PsbA (psbA) gene, partial cds; chloroplast
ACTGCCTTAATCCACTTGGCTACATCCGCCCCTTGGTTATCTGGATTTCTTTACTCTTGTAATTGATTCTACTATTTACATATTTATTTAATTTTTTCTATTTTTTTATTTTGAATTAGTTATAATTCGAATGTCGTTTCAAGCATATCATTCTTTTTCTTAGTTGTGCCAGAGTTTACTAGTTACCAATATTACTAACTAACGTTGTTAATATAGATTATTAATTTATTCTAAAAATAAATAGAGTCCAATAAAAATCCTTAGAGAAATAAAATAGAAAATAAAGGAGCAATAACGTCTATTGCTCCTTTATTTTCTATTTTTCAAAACCTTATTATATATTATATGAATATAATTAAGACCGGGGTCTTATCCATTTATAGATGGAACTTCTATAGCAGCTAGGTCTAGAGGAAAGTTAT
>261864062; Borojoa panamensis voucher STRI:BCI 181353 photosystem II protein D1 (psbA) gene, partial sequence; psbA-trnH intergenic spacer, complete sequence; and tRNA-His gene, partial sequence; chloroplast
ATAAGACGTTAGCCTTATTGTATAAGAGTTATTGAAAAATAAAGGAGCAATAATTTCCTTCTTATTCTCTTAAGATAAGAGGGTCTTATTGCTCCTTTATTTATTTTTTATTTAGTTATTTTAGTAGTAATTGTACTTAAATATAGATAGATTTTTTTTTTAATTTTAAAGATTTAAAGAAAAGTAAAGAAAATGTTCGAATATGAAATAAAAAAATATAAAAATAGAGTAGAGGGGCGGATGTAGCCAAGTGGATCAAGGCAGT
>298571631; Caudanthera edulis PsbA (psbA) gene, partial sequence; psbA-trnH intergenic spacer, complete sequence; and tRNA-His (trnH) gene, partial sequence; chloroplast
CCATCTATCAATGGCTAAGACCCCCAGTCCTAGTGTATAGTAGTTATTGAAAAAAAAAGGAGCAATATCGCCGACCAAAAAGGCAGTATTGCTCCTTTTTTTCTTTTTTGTACATTAACAAAAATTGAAATATCTCAGAAAAAACCAAAGGTCGAAACAATATAAGCAATATTCTAAAGAAAATATAATTTTAAATTAAATAAAAAAACAAATTTTAATTTATTTTTTTTATTTAATATTATATAATATTAAATAAAAAAAATAGAAATATAAACAGGAAATAGAAGAAAGAAATATAACAAGTCTAAAGAGAGCGA
>301322797; Swertia obtusa voucher Gemeinholzer et al. 3886 tRNA-His (trnH) gene, partial sequence; trnH-psbA intergenic spacer, complete sequence; and PsbA (psbA) gene, partial cds; chloroplast
ACTGCCTTAATCCACTTGGCTACATCCGCCCCTTGACTATCTGGATTTCTTTACTCTTGGTATTTATTATACTATTTAATTTTTGAACTTTTTTTTTTTTTACTAGTTTTTTTTTCGAATTATAACTAATTCAAATGTCCTTTCAAGCATATCCTTCTTCTTCTTAGTTGTGCCAGAGTTTACTAGTTACCAATATTGATAACTAACATTGTTAATTTAGATAATCTAAATTATTAACATATTCTAATAATAATCTAGAGAGAAATAAAAATAAAATAAAGGAGCAATAACGTCCCCTTGATAAAACAAGAAGTCGATTATTGCTCCTTTATTTTTCAAAACCTTATTATATGATATATGATTAATACCGGGGTCTTATCCATTTATAGATGGAACTTCTATAGCAGCTAGGTCTAGAGGAAAGTTAT
>347825827; Stapelia hirsuta voucher HBL20110072 photosystem II protein D1 (psbA) gene, partial cds; psbA-trnH intergenic spacer, complete sequence; and tRNA-His (trnH) gene, partial sequence; chloroplast
AAGTAATGCTCATAATTTCCCTTTAGACCTAGCTGCTATAGAAGCTCCATCTATCAATGGCTAAGACCCCCAGTCCTAGTGTATAGTAGTTATTGAAAAAAAAAGGAGCAATATCGCCGACCAAAAAGGCAGTATTGCTCCTTTTTTTCTTTTTTGTACATTAAAAAAAATTGAAATATCTCAGAAAAAAACAAAGGTCGAAACAATATAAGCAATATTCTAAAGAAAATATAATTTTAAATTAAATAGAAAATAGAAAAAAATAAAAAATAAATTAAATAAAAAAACAAATTTTAATTTATTTTTTTTTATTTAATATTATATATTAAATAAAAAAAATAGAAATAGAAGAAAGAAATATAACAAGTCTAAAGAGAACGAGAGGGCGGATGTAGCCAAGTGGATCAAGGCAGTGGATTGTGAAT
>301322755; Frasera caroliniensis voucher Groff 09-GA-1-B.1 tRNA-His (trnH) gene, partial sequence; trnH-psbA intergenic spacer, complete sequence; and PsbA (psbA) gene, partial cds; chloroplast
ACTGCCTTAATCCACTTGGCTACATCCGCCCCTTGACTATCTGTATTTCTTTAGTCTTGGAATTCATTATACTATATACTATTATTCATTATACTATATACTATTTAAATATTAAATATAAATACTATTTATTAAATATAAATACTATTTAATTTTTGAACTTTTTTCTATTTTTTTGTTTTGAATTAGTTATAATTCGAATGCCGTTTCAAGCATATCCTTCTTTTTCTTAGTTGTGCCAGAGTTTACTAGTTACCAATATTGATAACTAACATTCTTAATATAGATTATTAACATATTCTAATAAGAATCCTTAGAGAAATAAAATAAAGGAGCAATAACGTCCCCTTGATAAAACAAGAAGTCGATTATTGCTCCTTTATTTTTCAAAACTTCAAAACCTTATTATATGATTATATAATTAAGACCCTGGTCTTATCCATTTATAGATGGAACTTCTATAGCAGCTAGGTCTAGAGGAAAGTTAT
>67079178; Cynanchum laeve voucher Beyersdorfer 124 US PsbA (psbA) gene, partial cds; psbA-trnH intergenic spacer, complete sequence; and tRNA-His (trnH) gene, partial sequence; chloroplast
ATAATTTCCCTCTAGACCTAGCTGCTATAGAAGTTCCATCTATCAATGGCTAAGGGCCCAGTCTTAGTGTATAGGAGTTTTTGAAAAATAAAGGAGCAAAATCATCTTCTTGTTCTATCAAGAGGGCGATATTGCTCCTTTATTTTCTTTATATTTGTTACATTATCAAAAATGTAAATATCTCAGAAATACAAAAGAAAATTGTCGAAAGCTAATTCTAAATACAATAGAATATTTAAATTAAATATGTAAATATTTACATATAATTTACATAAAAAATATTAAAAAAAAATATTTTATAAAAATATTCTAAATATTCAATTTTAGCAATTTTAAATTTAGCAATATTAAATTTATTTATAGGAAATAAATAGAAATAGGGCCAGCGGGCGGATGTAGCCAAGTGGATCAAGGC
>269819527; Hippotis brevipes voucher Stahl 1812 (GB) photosystem II protein D1 (psbA) gene, partial cds; psbA-trnH intergenic spacer, complete sequence; and tRNA-His (trnH) gene, partial sequence; chloroplast
ATAACTTCCCTCTAGACCTAGCTGCTATAGATGCTCCATCTATAAATGGATAAGATGTTAGTCTTATTGTATAAGAGTTATTGAAAAATAAAGGAGCAATAATTTCCTTCTTGTTCTATTAAGAGGGCGTTATTGCTCCTTTATTTTCTTTTTATGTCTTTTTTATTTTTTTATTTAGTTATTTTAGTAGTACTTGTACTTAAATATAGACATTTTTTTAAAAAGTAAGGAAAATGTTCGAAACGAAATTTTTGAAACGAAATATTAAATAAATAGAATATGAAATAAAAAAACATAAAGAATTAAAAATTAGAGTAGAGGGGCGGATGTAGCCAAGTGGATCAAGGCA
>269819531; Macbrideina peruviana voucher Persson & Grandez 710 (GB) photosystem II protein D1 (psbA) gene, partial cds; psbA-trnH intergenic spacer, complete sequence; and tRNA-His (trnH) gene, partial sequence; chloroplast
ATAACTTCCCTCTAGACCTAGCTGCTATAGATGCTCCATCTATAAATGGATAAGATGTTAGTCTTATTGTATAAGAGTTATTGAAAAATAAAGGAGCAATAATTTCCTTCTTGTTCTATTAAGAGGGCGTTATTGCTCCTTTATTTTCTTTTTATGTCTTTTTTATTTAGTTATTTTAGTAGTACTTGTACTTAAATATAGACATTTTTTTTTTAAAAGTAAGGAAAATGTTCGAAACGAAATTTTTGAAATGAAATATTAAATAAATAGAATATGAAATAAAAAAACATAAAAAAAATTTAAAATTATAGTAAAGGGGCGGATGTAGCCAAGTGGATCAAGGCA
>261864282; Randia armata voucher STRI:BCI 231028 photosystem II protein D1 (psbA) gene, partial sequence; psbA-trnH intergenic spacer, complete sequence; and tRNA-His gene, partial sequence; chloroplast
TAAGATGTTAGCCTTATTGTATAAGAGTTATTGAAAAATAAAGGAGCAATAATTTCCTTCTTATTCTCTTAAGATAAGAGGGTCTTATTGCTCCTTTATTTATTTTTTATTTAGTTATTTTAGTAGTAATTGTACTTAAATATAGATAGATTTTTTTTTATTTAAACAAAAGTAAAGTTCGAATATGAAATAAAAAAAATATAAAAATAGAGTAGAGGGGCG
>261864042; Amaioua corymbosa voucher STRI:BCI 146150 photosystem II protein D1 (psbA) gene, partial sequence; psbA-trnH intergenic spacer, complete sequence; and tRNA-His gene, partial sequence; chloroplast
ATAAGACGTTAGCCTTATTGTATAAGAGTTATTGAAAAATAAAGGAGCAATAATTTCCTTCTTATTCTCTTAAGATAAGAGGGTCTTATTGCTCCTTTATTTATTTTTTATTTAGTTATTTTAGTAGTAATTGTACTTAAATATAGATAGATTTTTTTTATTTTAAAGATTTAAAGAAAAATAAAGAAGATGTTCGAATATGAAATAAAAAAATATAAAAATAGAGTAGAGGGGCGGATGTAGCCAAGTGGATCAAGGCAGT
>269819525; Ferdinandusa speciosa voucher Malme 2442 (UPS) photosystem II protein D1 (psbA) gene, partial cds; psbA-trnH intergenic spacer, complete sequence; and tRNA-His (trnH) gene, partial sequence; chloroplast
AACTTCCCTCTAGACCTAGCTGCTATAGATGCTCCATCTATAAATGGATAAGATGTTAGTCTTATTGTATAAGAGTTATTGAAAAATAAAGGAGCAATAATTTCCTTCTTGTTCTAGTTCTATTAAGAGGGCGTTATTGCTCCTTTATTTTCTTTTTATGTCTTTTTTATTTAGTTATTTTAGTGGTACTTGTACTTAAATATAGAATATAGACATTTTTTTAAAAAGTAAGGAAAATGTTCGAAACGAAATTTTTGAAATGAAATATTAAATAAATAGAATATGAAATAAAAAAACATAAAAAATTTAAAATTAGAGTAGAGGGGCGGATGTAGCCAAGTGGATCAAGGCA
>225581709; Duroia eriopila voucher NH200655 tRNA-His (trnH) gene, partial sequence; trnH-psbA intergenic spacer, complete sequence; and PsbA (psbA) gene, partial sequence; chloroplast
TTCACAATCCACTGCCTTGATCCACTTGGCTACATCCGCCCCTCTACTCTATTTTTCTATTTTTTTATTTCATATTCGAACATTTTCTTTACTTTTCTTTAAATCTTTAAAATAAAAAAAAATCTATCTATATTTAAGTACAATTACTACTAAAATAACTAAATAAAAAATAAATAAAGGAGCAATAAGACCCTCTTATCTTAAGAGAATAAGAAGGAAATTATTGCTCCTTTATTTTTCAATAACTCTTATAGAATAAGGCTAACGTCTTATCCATTTACAGATGGAGCATCTATAGCAGCTAGGTCTAGAGGGAAGTTATGAGCATTAC
>261864284; Rosenbergiodendron formosum voucher STRI:BCI 088446 photosystem II protein D1 (psbA) gene, partial sequence; psbA-trnH intergenic spacer, complete sequence; and tRNA-His gene, partial sequence; chloroplast
TTAAGATGTTAGCCTTATTGTATAAGAGTTATTGAAAAATAAAGGAGCAATAATTTCCTTCTTATTCTCTTAAGATAAGAGGGTCTTATTGTTCCTTTATTTATTTTTTTTTTTAGTTATTTTAGTAGTAATTGTACTTAAATATGGATATATATATATATATTTTTCATTTTAAAAAATTTCAAGAAAAGTAAAGTTCGAATATGAAATAAAAAAATATAAAAATAGAGTAGAGGGGCGGATGTAGCCAAT
>261864039; Alibertia edulis voucher STRI:BCI 236038 photosystem II protein D1 (psbA) gene, partial sequence; psbA-trnH intergenic spacer, complete sequence; and tRNA-His gene, partial sequence; chloroplast
ATAAGACGTTAGCCTTATTGTATAAGAGTTATTGAAAAATAAAGGAGCAATAATTTCCTTCTTATTCTCTTAAGATAAGAGGGTCTTATTGCTCCTTTATTTATTTTTTATTTAGTTATTTTAGTAGTAATTGTACTTAAATATAGATAGATTTTTTTTTTTAATTTTAAAGATTTAAAGAAAAGTAAAGAAAATGTTCGAATATGAAATAAAAAAATATAAAAATAGAGTAGAGGGGCGGATGTAGCCAAGTGGATCAAGGCAGT
>269819543; Parachimarrhis breviloba voucher Rimachi Y. 10501 (MO) photosystem II protein D1 (psbA) gene, partial cds; psbA-trnH intergenic spacer, complete sequence; and tRNA-His (trnH) gene, partial sequence; chloroplast
ATAACTTCCCTCTAGACCTAGCTGCTATAGATGCTCCATCTATAAATGGATAAGATGTTAGTCTTATTGTATAAGAGTTATTGAAAACTAAAGGAGCAATAATTTACTTCTTGTTTTATTAAGAAGGCGTTATTGCTCCTTTATTTTCTTTTTATGTCTTTTCTGTTTAGTTATTTTAGTAGTACTTGTACTTAAATATAGACATTTTTTTAAAAAGTAAGGAAAATGTTCGAAACGAAATTTTTGAAATGAAATATTAAATAAATAAAATATGAAATAAAAAAACATAAAAAATGAAAAAAAAATTAGAGTAGAGGGGCGGATGTAGCCAAGTGGATCAAGGCA
>67079174; Apocynum cannabinum voucher Beyersdorfer 115 US PsbA (psbA) gene, partial cds; psbA-trnH intergenic spacer, complete sequence; and tRNA-His (trnH) gene, partial sequence; chloroplast
ACAATTTCCCTCTAGACCTAGCTTCTATAGAAGCTCCATCTATCAATGGCTAAGACCCCCGGTCTTGGTGTATAGGAGTTTTTGAAAAATAAAGGAGCAATAATCACCTTCTTGTTCTATCAAGAGGGCAGTATTGCTCCTTTATTTTTTTTTTATTTGTTACATTTTCAAAGATTCCAATTTCTCAGAACTAATAGAGAAAATGGTCGAAACAAAATTCGAAATAGAATACTAAATACATAAGAATAGGAAATAAATAGAAATAGCCTAAAGGGGGGAAGGGGGCGGATGTAGCCAAGTGGATTAAGGC
>269819560; Rustia bilsana voucher Clarke 2979 (GB) photosystem II protein D1 (psbA) gene, partial cds; psbA-trnH intergenic spacer, complete sequence; and tRNA-His (trnH) gene, partial sequence; chloroplast
ATAACTTCCCTCTAGACCTAGCTGCTATAGATGCTCCATCTATAAATGGATAAGATGTTAGTCTTATTGTATAAGAGTTATTGAAAAATAAAGGAGCAATAATTTCCTTCTTGTTCTATTAAGAGGGCGTTATTGCTCTTTTATTTTCTTTTTATGTCTTCTTTATTTAGTTATTTTAGTAGTACTTGTACTTAAATATAGACATTTTTTTAAAAAGGAAGGAAAATGTTCGAAACGAAATTTTTGAAATCAAATATTAAATAAATAGAATATGAAATAAAAAAACATAAAGAATTTAAAATTAGAGTAGAGGGGCGGATGTAGCCAAGTGGATCAAGGCA
>261864252; Posoqueria latifolia voucher STRI:BCI 125514 photosystem II protein D1 (psbA) gene, partial sequence; psbA-trnH intergenic spacer, complete sequence; and tRNA-His gene, partial sequence; chloroplast
ATAAAACGCTAGTCTTATTGTATAAGAGTTTTTGAAAAATAAAGGGGCAATAATTTCCTTCTTGTTCTATTAAGTAAGAGGGTGTTATTGCTCCTTTATTTTCTTTTTATTTATTTTTTTTTTATTTAGTTATTTTATTTGAAATGAAATATTAAATAAATAGAATATGAAATAAAAAAATTCAAAAATTTTAAATTAGAGTAGAGGGGCGGATGTAGCCAAGTGGATCAAGGCAGT
>353467995; Oedipodiella australis voucher Thouvenot 27-Nov-05 (CONN) photosystem II protein D1 (psbA) gene, partial cds; and tRNA-His (trnH) gene, partial sequence; chloroplast
TACTTTGGTAGACTAATTTTCCAATATGCTAGCTTTAACAACTCTCGTTCTTTACACTTTTTTCTAGCTGCTTGGCCTGTAGTAGGTATCTGGTTTACTGCATTGGGCATTAGCACAATGGCTTTCAACCTAAATGGTTTCAACTTTAACCAATCTGTTGTTGACAGTCAAGGCCGTGTAATTAACACTTGGGCTGACATCATCAACCGTGCTAACCTTGGTATGGAAGTTATGCATGAACGTAACGCTCACAACTTCCCTCTAGATTTAGCATCTATTGAAGCTCCTTCTGTAAACGGCTAATCTTCTAGTTAGAATTTTAGAAACTAAAATTATCTAAGATAGGATAACAACTTGAAAAAATAATGACCTTAGGAAATTAAAGTCCTAAGGTCATTATTTTTTTTTTTTTTCGCGAATAATTAGATTCTAAAAAGGGCGGACGTGGCCAAGTGGATTAAGGCAGTGGATTGTGGATCCACCACGCGCGGGTTCAATTCCCGTCGTTCA
>353467991; Lorentziella imbricata voucher Rushing Dec. 2009 (CONN) photosystem II protein D1 (psbA) gene, partial cds; and tRNA-His (trnH) gene, partial sequence; chloroplast
TCTGCTCACGGTTACTTTGGTAGACTAATTTTCCAATATGCTAGCTTTAACAACTCTCGTTCTTTACACTTCTTTTTAGCTGCTTGGCCTGTAGTAGGTATCTGGTTTACCGCATTGGGCATCAGCACAATGGCTTTCAACCTAAATGGTTTCAACTTTAACCAGTCTGTTGTTGACAGTCAAGGCCGTGTAATTAACACTTGGGCTGACATCATCAACCGTGCTAATCTTGGTATGGAAGTTATGCATGAACGTAACGCTCACAACTTCCCTCTAGATTTAGCTTCTATTGAAGCTCCTTCTGTAAACGGCTAATCTTTTAGTTAAAGTTTTATTTAAAAACTAAACTTATCTAAAATGGGATAACAACTTGAAAAATAATGACCTTAGGACTTTAAAGTCCTAAGGTCATTATTTTTTTTTTTCATGAATAATTAGATTTTAAAAAGGGCGGACGTGGCCAAGTGGATTAAGGCAGTGGATTGTGGATCCACCACGCGCGGGTTCAATTCCCGT
>353467947; Costesia spongiosa voucher Larrain & Zegers 27172 (CONN) photosystem II protein D1 (psbA) gene, partial cds; and tRNA-His (trnH) gene, partial sequence; chloroplast
AGACTAATTTTCCAATATGCTAGCTTTAACAACTCTCGTTCTTTACACTTCTTTCTAGCTGCTTGGCCTGTAGTAGGTATCTGGTTTACTGCATTGGGCATTAGCACAATGGCTTTCAACCTAAATGGTTTCAACTTTAACCAATCTGTTGTTGACAGTCAAGGCCGTGTAATTAACACTTGGGCTGACATCATCAACCGTGCTAACCTTGGTATGGAAGTTATGCATGAACGTAACGCTCACAACTTCCCTCTAGATTTAGCATCTATTGAAGCTCCTTCTGTAAACGGCTAATCTTCTAGTTAGAATTTTAGAAACTAAAATTATCTAAGATAGGATAACAACTTGAAAAAATAATGACCTTAGGACTTTAATTTCCTAAGGTCATTATTTTTTTTTTTTTCGCGAATAATTAGATTCTAAAAAGGGCGGACGTGGCCAAGTGGATTAAGGCAGTGGATTGTGGATCCACCACGCGCGGGTTCAATTCCCGTCGTTCA
>353467985; Gigaspermum repens voucher Schofield 90527 (DUKE) photosystem II protein D1 (psbA) gene, partial cds; and tRNA-His (trnH) gene, partial sequence; chloroplast
TCTGCTCACGGTTACTTTGGTAGACTAATTTTCCAATATGCTAGCTTTAACAACTCTCGTTCTTTACACTTCTTTTTAGCTGCTTGGCCTGTAGTAGGTATCTGGTTTACCGCATTAGGCATCAGCACAATGGCTTTCAACCTAAATGGTTTCAACTTTAACCAATCTGTTGTTGACAGTCAAGGCCGTGTAATTAACACTTGGGCTGACATCATCAACCGTGCTAATCTTGGTATGGAAGTTATGCATGAACGTAACGCTCACAACTTCCCTCTAGATTTAGCTTCTATTGAAGCTCCTTCTGTAAACGGCTAATCTTTTAGTTAGAGTTTTAGAAACTAAAATTATCTAAAATGGGATAACAACTTGAAAAATAATGACCTTAGGACTTTAAAGTCCTAAGGTCATTATTTTTTTTTTCATGAATAATTAGATTCTAAAAAGGGCGGACGTGGCCAAGTGGATTAAGGCAGTGGATTGTGGATCCACCACGCGCGGGTTCAATTCCCGT
>353467945; Chamaebryum pottioides voucher Koekemoer 2490 (CONN) photosystem II protein D1 (psbA) gene, partial cds; and tRNA-His (trnH) gene, partial sequence; chloroplast
TCTGCTCACGGTTACTTTGGTAGACTAATTTTCCAATATGCTAGCTTTAACAACTCTCGTTCTTTACACTTCTTTCTAGCTGCTTGGCCTGTAGTAGGTATCTGGTTCACTGCATTGGGCATTAGCACAATGGCTTTCAACCTAAATGGTTTCAACTTTAACCAATCTGTTGTTGACAGTCAAGGCCGTGTAATTAACACTTGGGCTGACATCATCAACCGTGCTAACCTTGGTATGGAAGTTATGCATGAACGTAACGCTCACAACTTCCCTCTAGATTTAGCATCTATTGAAGCTCCTTCTGTAAACGGCTAATCTTCTAGTTAGAATTTTAGAAACTAAAATTATCTAAGATAGGATAACAACTTGAAAAATAATGACCTTAGGACTTTAATTTCCTAAGGTCATTATTTTTTTTTTCGCGAATAATTAGATTCTAAAAAGGGCGGACGTGGCCAAGTGGATTAAGGCAGTGGATTGTGGATCCACCACGCGCGGGTTCAATTCCCGT
>151127796; Grimmia montana voucher Greven 2266 (Greven) photosystem II 32 kDa protein (psbA) gene, partial cds; and psbA-trnH intergenic spacer, complete sequence and tRNA-His (trnH) gene, partial sequence; chloroplast
TAGCTGGCGTATTCGGCGGCTCTCTATTCAGTGCTATGCATGGTTCCTTGGTAACTTCAAGTTTAATCCGTGAAACTACTGAGAATGAGTCTGCTAACGCAGGTTACAAGTTTGGTCAAGAAGAAGAAACTTACAACATCGTAGCTGCTCACGGTTACTTTGGTAGACTTATTTTTCAATATGCTAGCTTTAACAACTCTCGTTCTTTACACTTCCTTTTAGCTGCTTGGCCTGTAGTAGGTATCTGGTTTACTGCATTGGGTATTAGCACTATGGCTTTTAACTTAAATGGTTTCAACTTCAACCAATCAGTTGTTGACAGTCAAGGTCGTGTAATTAACACTTGGGCTGACATTATCAACCGTGCTAACCTTGGTATGGAAGTTATGCATGAACGTAACGCTCACAACTTCCCTCTAGATTTAGCTTCTGTTGAAGCTCCTTCTGTAAACGGTTAATATTTTAGTTATATTTTTGTAAAATAAATTTATCTAAAATAGGATAACAACTTGAAAAACAATGACCTTAGGACTTTAAGTCCTAAGGTCATTGTTTTTTTTTATAATTCAATTCTAACAAGGGCGGACGTGGCCAAGTGGATTAAGGCAGTGGATTGTGGATCCACCATGCGCGG
>222103378; Niphotrichum ericoides isolate CB157 tRNA-His (trnH) gene, partial sequence; trnH-psbA intergenic spacer, complete sequence; and photosystem II 32 kDa protein (psbA) gene, partial cds; chloroplast
TCCGCCCTTATTAAAATTGAATTATAAAAAAACAATGATCTTAGGACTTTAAGTCCTAAGATCATTGTTTTTCGAGTTGTTATCCTATTTTAGATAAATTTATTTTAGAAAAATATAACTAAAATATTAACCGTTTACAGAAGGAGCTTCAACAGAAGCTAAATCTAGAGGGAAGTTGTGAGCATTACGTTCATGCATAA
>222103376; Racomitrium fasciculare isolate CB154 tRNA-His (trnH) gene, partial sequence; trnH-psbA intergenic spacer, complete sequence; and photosystem II 32 kDa protein (psbA) gene, partial cds; chloroplast
TCCGCCCTTGTTAAATGTAAAATAAAATTATAAAAAAACAATGATCTTAGGACTTTAAGTCCTAAGATCATTGTTTTTCAAGTTGTTATCCTATTTTAGATAAATTTATTTTACAAAAATATAACTAAAATATTAACCGTTTACAGAAGGAGCTTCAACAGAAGCTAAATCTAGAGGGAAGTTGTGAGCATTACGTTCATGCATAA
>91694058; Dipentodon sinicus haplotype 3 PsbA (psbA) gene, partial cds; and psbA-trnH intergenic spacer, complete sequence and tRNA-His (trnH) gene, partial sequence; chloroplast
AATGCTCATAACTTCCCTCTAGACCTAGCTGCTATTGAAGCTCCATCTACAAATGGATAAGACTTTGGTCTTAGTGTATACGAGTTTTTGAAAATAAAGGAGCAATACCAACCACTCTTGATAGAACAAGAAAGTGGTCATTGCTCCTTTATTTTATTGATTTTCATAAGTTTTTTTTACTTCAACATAATAAAAAGTATTCTTATGAGTTTCATTTAGTATCATAGTTTCATTATTTAATAAATAACATTAAACTTATATTAATAAGTTCTTACCCATTTTTGTGAAGTTCTTAATTTTACAGTTAAAATAACAGCGAAAGGTTGGAATTTTCTGTCTATTGTATCTCCGAAGTAAAGTAAGATAAAAAAAATGATGACTGGTGGAAATTGAAATCCTTTTTTATTTGTAATTACTAAGGTAATTTCTAAATGCTAAATAA
>161703081; Crepidomanes kurzii voucher J.Nitta052 tRNA-His (trnH) gene, partial sequence; trnH-psbA intergenic spacer, complete sequence; and photosystem II protein D1 (psbA) gene, partial cds; chloroplast
ATTGCCTTAATCCACTTGGCTACGTCCGCCCCTTCCTTCTTTGTTATTTATAATAAGACTCAAATGGAGAAGATAATAATGGAATGTGAAGATTATTCAATTGATCAAAGAAGATAAACAGAAGAACACTATACTACTATCTTATTCTGGATAGGGAAATGGAACGGTCATACTCATACTTGGAGATAAAACATAATGGAACGCCATCAGCAAAAAGTATAATTATATTACTATAATAGTAGTACTATCTCTGGAAAGATATTTTGAGTCACCATTGCAGACCCTAATTGGAATAGAATCATGACAAGAAGTGCTGATGTTCTTATATTCTAATCTTGCTACTACCAAGTACCAACTTTTTGCGTTGGTACTTGGTTAGACTGTAGAACCAGATAGATATTATCCGTTTACAGAAGGAGCTTCAACAGAAGCTAAGTCTAGAGGGAAATTAT
>161703065; Callistopteris apiifolia voucher J.Nitta036 tRNA-His (trnH) gene, partial sequence; trnH-psbA intergenic spacer, complete sequence; and photosystem II protein D1 (psbA) gene, partial cds; chloroplast
ATTGCCTTAATCCACTTGGCTACGTCCGCCCTTTGTTGCTTTATTAGCGAACCCGAATATAGAAGATAAGGGAAAAGCTGTTTGTTGATAGAAATATATACTTATTCTATATATCTATTCTAGAAAGATAGAACCCAACAAAGTACCAACCCTTACGAAAGGGTTGGTACTTTGTTACCATAGCTATTTATCCGTTTACAGAAGGAGCTTCAGCAGAAGCTAAGTCTAGAGGGAAATTAT
>169672341; Hymenophyllum digitatum voucher J.Nitta025 tRNA-His (trnH) gene, partial sequence; trnH-psbA intergenic spacer, complete sequence; and photosystem II protein D1 (psbA) gene, partial cds; chloroplast
ATTGCCTTGATCCACTTGGCTACGTCCGCCCCTTCTTTCTTTCTTTCACTATTTAGTTACCTAAATGTAGAAGATAATGATCCTAAAGCGATTCAGAGGATATTAAGATTAAAGAAGCATTTTCAATCTACACGATCTACACGATTAAGTAGTATTGCAGTGCAGTAATCAACCCATTAGACTTCTAAAATCAAATAGTATTTGAAACCAGCTTTCAAATTCAAGATTGAGAACTTATATGTAGAATCATGAAAATAGAGTATTAGTCTTGTTCCCATTTATCCGATCAGACAGAAGCTCGACTAAGCCCCAAACCTTTTAGTTTATAAAGGTTTGAGGCTAACTTAGACTGCAAAACCGGACATATTTCTGTTATCCGTTTTGTATTATCCGTTTACAGAAGGAGCTTCAACAGAAGCCAAGTCTAGAGGGAAATTAT
>161703115; Polyphlebium borbonicum voucher J.Nitta074 tRNA-His (trnH) gene, partial sequence; trnH-psbA intergenic spacer, complete sequence; and photosystem II protein D1 (psbA) gene, partial cds; chloroplast
ATTGCCTTAATCCACTTGGCTACGTCCGCCCCTCTCCCTCTCATACTTTTTAAATATTTATTCTATCATAAGCATAAAGAGATCTGACAAAACAAAATATGAGATGGATAAAAAGATAGAAGTCTAGTTCCATAAGCAAAGTCTGTAAATCTCTTCCAATTAAAGAATAATCTTTACCTCAAGATAATATGGAAAAGCACTCAGGATTCTTATCATTGAGTAGTATTAGAATACATAATATAGTGATATTAGAACACCCTAAGGTCTTTGATATTGAAAATCCATATTTAGAATCATCATATACAGAATAGAAGAATTACAAGAAGTATTTCTCTTTTTATTAGAGCAATGTTGAATCCCCACCAAAGACTGGCCCTTCTTCAAGGGCCAGTCTTTGGTTACACTGCAGAACCAAATAGAGATTATCCGTTTACAGAAGGAGCTTCAGCAGAAGCTAAATCTAGAGGGAAATTAT
>161703063; Abrodictyum caudatum voucher J.Nitta056 tRNA-His (trnH) gene, partial sequence; trnH-psbA intergenic spacer, complete sequence; and photosystem II protein D1 (psbA) gene, partial cds; chloroplast
ATTGCCTTAATCCACTTGGCTACGTCCGCCCTTTCTTCCCTTCCTTTATTAATATTAGGGAACCCAGATGTGGAATATAATGATGTAAAGACTATTCAATCAATGAAATAATATTCAAGATGGTAGAAAAGACCATTATTGATCGCCATCATCGACTAGTACTGCAACAATAGCATCCTTGTATCTAAAGATTTTTTAGAATCAACATTGAAGATCAATCTCTATAATTGAATAGAACCATGACAAAAAAAGAGTCTTTGTATTATTCCTTATTCCTATCTATCAAATCATATTGAATCCTCAAAAACCAAGCATCAACCCTTTAAAAAGGTTGGTACTTGGTTACACTGCAGGACAATATAGATATTATCCGTTTACAGAAACAGCTTCAACAGAAGCTAAATCTAGAGGGAAATTAT
>161703089; Didymoglossum tahitense voucher J.Nitta066 tRNA-His (trnH) gene, partial sequence; trnH-psbA intergenic spacer, complete sequence; and photosystem II protein D1 (psbA) gene, partial cds; chloroplast
ATTGCCTTAATCCACTTGGCTACGTCCGCCCCTCACTTCTTAACTTTTTTCTATCTCATAAAACCTAACTGCAAAAAGAAGTCGATTTCACCAATAAAGGAACATTCAACTCGAGTACCAACCCTCTTTAGGGAAGGGTTGGTACACTGCAAAACCAGATAGATATTATCCGTTTACTGAAGGAGCTTCAACTGAAGCTAAGTCTAGAGGAAAATTAT
>222103340; Leucodon pendulus isolate CB71 tRNA-His (trnH) gene, partial sequence; trnH-psbA intergenic spacer, complete sequence; and photosystem II 32 kDa protein (psbA) gene, partial cds; chloroplast
TCCGCCTTTTTTTCTAATTTATTTATTGAAAATAAATAAAAAAATAATGACCTTAGGAATTTATTTCCTAAGGTCATTATTTTCAAGTTGTTATCCTATTTATATAAATTTATATAATAAATTTATAACTAAAATATTAACTATTTACAGAAGGAGCTTCAACAGAAGCTAAGTCTAGAGGGAAGTTGTGAGCATTACGTTCATGCATAA
>222103332; Hylocomium splendens isolate CB156 tRNA-His (trnH) gene, partial sequence; trnH-psbA intergenic spacer, complete sequence; and photosystem II 32 kDa protein (psbA) gene, partial cds; chloroplast
CGTCCGCCTTTTTTTCTAATTTATTTATTTCCAATAAATAAAAAAAATAATGATCTTAGGAAATAAATTCCTAAGATCATTATTTTCAAGTTGTTATCCTATTTATATAAATTTATATAATAAATTTATAATTAAAATATTAACTATTTACAGAAGGGGCTTCAACAGAAGCTAAATCTAGAGGGAAGTTGTGAGCATTACGTTCATGCATAA
>222103326; Haplocladium microphyllum isolate CB55 tRNA-His (trnH) gene, partial sequence; trnH-psbA intergenic spacer, complete sequence; and photosystem II 32 kDa protein (psbA) gene, partial cds; chloroplast
CCTTTTTTTCTAATTTATCCATTTTTAATAAATAAAAAAAAATAATGACCTTAGGAAATAAAATCCTAAGGTCATTATTTTCAAGTTGTTATCCTATTTCTATAAATTTATAAAATAAATTTATAACTAAAATATTAACTATTTACAGAAGGAGCTTCAACAGAAGCTAAATCTAGAGGGAAGTTGTGAGCATTACGTTCATGCATAA
>222103355; Pleurozium schreberi isolate CB169 tRNA-His (trnH) gene, partial sequence; trnH-psbA intergenic spacer, complete sequence; and photosystem II 32 kDa protein (psbA) gene, partial cds; chloroplast
CGCCTTTTTTTCTAATTCATTTATTTTCAATAAATAAATTTCAATAAATAAATAAAAAAATAATGACCTTAGGAATTTATTTCCTAAGGTCATTATTTTCAAGTTGTTATCCTATTTATATAAATTTATATAATAAATTTATAACTAAAATATTAACTATTTACAGAAGGAGCTTCAACAGAAGCTAAATCTAGAGGGAAGTTGTGAGCATTACGTTCATGCATAA
>222103256; Amblystegium serpens isolate CB29 tRNA-His (trnH) gene, partial sequence; trnH-psbA intergenic spacer, complete sequence; and photosystem II 32 kDa protein (psbA) gene, partial cds; chloroplast
TCCGCGCATGGTAATTCCCAATCCCCTCCCTTAATCCACTTGGCCACGTCCCCCTTTTTTTTTTAATTCATCTATTTTCAATAAGTAGAAAAAAATAATGACCTTAGGAAATAAATCCCTAAGGTCATTATTTTCAAGTTGTTATCCTACTTCTATAAATTTATATAATAAATTTATAACTAAAATATTAACTATTTACAGAAGGAGCTTCAACAAAAGCTAAATCTAAAGGGAAGTTGGGAGCATTACGTTCATGCATAA
>222103320; Gollania varians isolate CB22 tRNA-His (trnH) gene, partial sequence; trnH-psbA intergenic spacer, complete sequence; and photosystem II 32 kDa protein (psbA) gene, partial cds; chloroplast
CCGCCCTTTTTTCTAATTCATTTATTTTCAATAAATAAAAAAAAATAATGACCTTAGGAAATAAAATCCTAAGGTCATTATTTTCAAGTTGTTATCCTATTTCTATAAATTTATATAATAAATTTATAACTAAAATATTAACTATTTACAGAAGGAGCTTCAACAGAAGCTAAATCTAGAGGGAAGTTGTGAGCATTACGTTCATGCATAA
>222103280; Brachythecium salebrosum isolate CB12 tRNA-His (trnH) gene, partial sequence; trnH-psbA intergenic spacer, complete sequence; and photosystem II 32 kDa protein (psbA) gene, partial cds; chloroplast
CGTCCGCCTTTTTTTCTAATTTATTCATTTCCAATAAATAAAAAAAGAATGACCTTAGGAAATAAATCCCTAAGGTCATTCTTTTCAAGTTGTTATCCTATTTATATAAATTTATATAATAAATTTATAATTAAAATATTAACTATTTACAGAAGGAGCTTCAACAGAAGCTAAATCTAGAGGGAAGTTGTGAGCATTACGTTCATGCATAA
>222103353; Plagiothecium platyphyllum isolate CB461 tRNA-His (trnH) gene, partial sequence; trnH-psbA intergenic spacer, complete sequence; and photosystem II 32 kDa protein (psbA) gene, partial cds; chloroplast
GGCACGTCCGCCTTTTTTTTTTAATTTATTTACCAAAATAAATAAAAAAATAATGATCTTAGGAATTTATTTCCTAAGATCATTATTTTCAAGTTGTTATCCTATTTATATAGATTTATATAGTAAATTTATAACTAATATTAACTATTTACAGAAGGAGCTTCAACAGAAGCTAAATCTAGAGGGAAGTTGTGAGCATTACGTTCATGCATAA
>222103389; Sanionia uncinata isolate CB1951 tRNA-His (trnH) gene, partial sequence; trnH-psbA intergenic spacer, complete sequence; and photosystem II 32 kDa protein (psbA) gene, partial cds; chloroplast
CGCCTTTTTTTCTAATTCATTTATTTTCAATAAGTAAAAAAAAATAATGACCTTAGGAAATAAATTCCTAAGGTCATTATTTTCAAGTTGTTATCCTATTTATATAAATTTATACAATAAATTTATAACTAAAATATTAACTATTTACAGAAGGAGCTTCAACAGAAGCTAAATCTAGAGGGAAGTTGTGAGCATTACGTTCATGCATAA
>222103295; Climacium japonicum isolate CB123 tRNA-His (trnH) gene, partial sequence; trnH-psbA intergenic spacer, complete sequence; and photosystem II 32 kDa protein (psbA) gene, partial cds; chloroplast
CACGTCCGCCTTTTTTTCTAATTTATTTATTTTCAATAAATAAATTTCAATAATTAAATAAAAAAAAATAATGACCTTAGGAATTTATTTCCTAAGGTCATTATTTTCAAGTTGTTATCCTATTTATATAAATTTATATAATAAATTTATAACTAAAATATTAACTATTTACAGAAGGAGCTTCAACAGAAGCTAAATCTAGAGGGAAGTTGTGAGCATTACGTTCATGCATAA
>222103303; Drepanocladus aduncus isolate CB81 tRNA-His (trnH) gene, partial sequence; trnH-psbA intergenic spacer, complete sequence; and photosystem II 32 kDa protein (psbA) gene, partial cds; chloroplast
CGCCTTTTTTTTTTAATTCATTTCTTTTTAATAAATAAAAAAAAATAATGACCTTAGGAAATAAATCCCTAAGGTCATTATTTTCAAGTTGTTATCCTATTTATATAAATTTATATAATAAATTTATAACTAAAATATTAACTATTTACAGAAGGAGCTTCAACAGAAGCTAAATCTAGAGGGAAGTTGTGAGCATTACGTTCATGCATAA
>222103401; Thuidium tamariscinum isolate CB141 tRNA-His (trnH) gene, partial sequence; trnH-psbA intergenic spacer, complete sequence; and photosystem II 32 kDa protein (psbA) gene, partial cds; chloroplast
CCACGTCCGCCTTTTTTTCTAATTTATTTATTTTCAATAAATAAAAAAAAAATAATGACCTTAGGAAAGAAAATCCTAAGGTCATTATTTTCAAGTTGTTATCCTATTTCTATAAATTTATAAAATAAATTTATAACTAAAATATTAACTATTTACAGAAGGAGCTTCAACAGAAGCTAAATCTAGAGGGAAGTTGTGAGCATTACGTTCATGCATAA
>222103383; Rhytidium rugosum isolate CB170 tRNA-His (trnH) gene, partial sequence; trnH-psbA intergenic spacer, complete sequence; and photosystem II 32 kDa protein (psbA) gene, partial cds; chloroplast
CGCCTTTTTTTCTAATTAAATAAATAAAAAAAAATAATGACCTTAGGAATTTATTTCCTAAGGTCATTATTTTCAAGTTGTTATCCTATTTCTACAAATTTATATAATAAATTTATAACTAAAATATTAACTATTTACAGAAGGAGCTTCAACAGAAGCTAAATCTAGAGGGAAGTTGTGAGCATTACGTTCATGCATAA
>222103266; Anomodon minor isolate CB42 tRNA-His (trnH) gene, partial sequence; trnH-psbA intergenic spacer, complete sequence; and photosystem II 32 kDa protein (psbA) gene, partial cds; chloroplast
CACGTCCGCCTTTTTTTCTAATTTATTTATTTTCAATAAATAAAAAAATAATGACCTTAGGAAATAAATTCCTAAGGTCATTATTTTCAAGTTGTTATCCTATTTATATAAATTTATATAATAAATTTATAACTAAAATATTAACTATTTACAGAAGGAGCTTCAACAGAAGCTAAATCTAGAGGGAAGTTGTGAGCATTACGTTCATGCATAA
>197944690; Sciuro-hypnum reflexum voucher OAC:BRC15 tRNA-His (trnH) gene, partial sequence; trnH-psbA intergenic spacer, complete sequence; and PsbA (psbA) gene, partial cds; chloroplast
ACTGCCTTAATCCACTTGGCCACGTCCGCCTTTTTTCTAATTTATTTATTTTCAATAAATAAATAAAAAATAATGACCTTAGGGATTTATTTCCTAAGGTCATTATTTTCAAGTTGTTATCCTATTTATATAAATTTATATAATAAATTTATAACTAAAATATTAACTATTTACAGAAGGAGCTTCAACAGAAGCTAAATCTAGAGGGAAGTTGT
>222103334; Iwatsukiella leucotricha isolate CB100 tRNA-His (trnH) gene, partial sequence; trnH-psbA intergenic spacer, complete sequence; and photosystem II 32 kDa protein (psbA) gene, partial cds; chloroplast
CGTCCGCCTTTTTTTCTAATTTATTTACTTTCAATAAATAAAAAAAAATAATGACCTTAGGAAATAAATTCCTAAGGTCATTATTTTCAAGTTGTTATCCTATTTATATAAATTTATATAATAAATTATAACTAAAATATTAACTATTTACAGAAGGAGCTTCAACAAAAGCTAAATCTAAAGGGAAATTGGGAGCATTACGTTCCTGCATAA
>222103370; Ptilium crista-castrensis isolate CB66 tRNA-His (trnH) gene, partial sequence; trnH-psbA intergenic spacer, complete sequence; and photosystem II 32 kDa protein (psbA) gene, partial cds; chloroplast
GCCTTTTTTTTTAATTTATTTATTTATTTTCAATAAATAAAAAAAAATAATGACCTTAGGAAATAAATTCCTAAGGTCATTATTTTCAAGTTGTTATCCTATTTCTATAAATTTATATAATAAATTTATAACTAAAATATTAACTATTTACAGAAGGAGCTTCAACAGAAGCTAAATCTGAAGGGAAGTGGTGAGCATTCCTTCCTTGCATAA
>297381624; Jamesoniella kirkii voucher Engel 22082 (GOET) photosystem II 32 kDa protein (psbA) gene, partial cds; psbA-trnH intergenic spacer, complete sequence; and tRNA-His (trnH) gene, partial sequence; chloroplast
CAATTTCATGATTGTATTCCAAGCTGAACATAACATCCTTATGCATCCGTTTCACATGTTGGGTGTAGCTGGTGTATTCGGCGGCTCTCTATTTAGTGCTATGCATGGTTCCTTGGTAACTTCTAGTTTAATCCGAGAAACTACTGAAAATGAATCTGCTAACGCAGGTTATAAATTTGGTCAAGAAGAAGAAACTTACAATATTGTTGCGGCTCACGGTTATTTTGGTAGATTAATCTTCCAATATGCAAGTTTCAACAATTCTCGTTCATTACATTTCTTCTTAGCTGCTTGGCCTGTTGTAGGTATTTGGTTTACTGCTTTAGGTATTAGTACTATGGCATTTAACTTAAATGGTTTCAATTTTAACCAATCTGTAGTTGATAGCCAAGGTCGTGTTATTAACACTTGGGCTGATATTATCAACCGTGCTAACCTTGGTATGGAAGTTATGCATGAACGTAATGCTCACAATTTCCCTCTAGATTTAGCTGCTATTGAAGCTCCCGTTACTAACGGTTAATACTTAAAACTAGATTTGAACCTAACAGAAACTAAAAATTTTTGAAGGGAACGAAAAAACTAAAAAATAATGATCCTTAAAATTTTAATTTTAAGGATCATTATTTGACTGTAAAGGGCGGACGTAGCCAAGTGGATTAAGGCAGTGGATTGTGGATCCTCCATTCGCGGG
>382929325; Calypogeia sphagnicola f. paludosa PsbA (psbA) gene, partial cds; psbA-trnH intergenic spacer, complete sequence; and tRNA-His (trnH) gene, partial sequence; plastid
AATGCTCACAATTTCCCTCTAGATTTAGCTGCTATTGAAGCTCCTGTTATTAATGGTTAATACTTTGAGCTAAATTCTGACCCTAAAAAAACTATAAATTTTTTGAAGCGGAAAGAAAAACTAGAAAATAATGATCTTTAGGAGTAAAATCTTAAAGATCATTATTTTGGTATAAGGGAACAAAGGGGGTGGACGTAGCCAAGTGGATTAAGGCAGTGGATTTGT
>382929365; Tritomaria quinquedentata voucher POZW TQ705 PsbA (psbA) gene, partial cds; psbA-trnH intergenic spacer, complete sequence; and tRNA-His (trnH) gene, partial sequence; plastid
AATGCTCACAACTTCCCTCTAGATTTAGCTGCTATTGAAGCTCCTGTTACTAATGGTTAATATCTTAAAGTAGACTTGAACCTTATAGAAACTTAGAATGTTCAAAGGGGGAGAGAAAACTAAATAAATAATGATCCTCAAAAATAAAATCTTGAGGATCATTATTTAGATGAAGAATAAGAAGGGCGGACGTAGCCAAGTGGATTAAGGCAGTGGATTTGT
>297381586; Cryptochila grandiflora voucher Holz CH-00-131 (GOET) photosystem II 32 kDa protein (psbA) gene, partial cds; psbA-trnH intergenic spacer, complete sequence; and tRNA-His (trnH) gene, partial sequence; chloroplast
ACTTTCAATTTCATGATTGTATTCCAAGCTGAACATAACATCCTTATGCATCCGTTTCACATGTTGGGTGTAGCTGGTGTATTCGGCGGCTCTCTATTTAGTGCTATGCATGGTTCCTTGGTAACTTCTAGTTTAATCCGAGAAACTACCGAAAATGAATCTGCTAACGCAGGTTATAAATTTGGTCAAGAAGAAGAAACTTACAATATTGTAGCAGCTCACGGTTATTTTGGTAGATTAATCTTCCAATATGCAAGTTTCAACAATTCTCGTTCATTACATTTCTTCTTAGCTGCTTGGCCTGTTGTAGGTATTTGGTTTACTGCTTTAGGTATTAGTACTATGGCGTTTAACTTAAATGGTTTCAATTTCAACCAATCTGTAGTTGATAGTCAAGGTCGTGTTATCAACACTTGGGCTGATATTATCAACCGTGCTAACCTTGGTATGGAAGTTATGCATGAACGTAATGCTCACAATTTCCCTCTAGATTTAGCTGCTATTGAAGCTCCTGTTACTAATGGTTAATACTTAAGACTAGATTTGAACCTTACAAAAACTCAAAATTTTTGAAAGGGAAGAAAGAACTAGCCAAATAATGATCCTTAAGATTTAAATCTTAAGGATCATTATTTGGCTGGAAGGGGCGGACGTAGCCAAGTGGATTAAGGCAGTGA
>297381644; Pseudomarsupidium decipiens voucher Schaefer-Verwimp & Verwimp 19951 (GOET) photosystem II 32 kDa protein (psbA) gene, partial cds; psbA-trnH intergenic spacer, complete sequence; and tRNA-His (trnH) gene, partial sequence; chloroplast
CAATTTCATGATTGTATTCCAAGCTGAACATAACATCCTTATGCATCCGTTTCACATGTTGGGTGTAGCTGGTGTATTCGGCGGCTCTCTATTTAGTGCTATGCATGGTTCCTTGGTAACTTCTAGTTTAATCCGAGAAACTACTGAAAATGAATCTGCTAACGCAGGTTACAAATTTGGTCAAGAAGAAGAAACTTATAACATTGTAGCGGCTCATGGTTATTTTGGTAGATTAATCTTCCAATATGCAAGCTTCAACAATTCTCGTTCATTACATTTCTTTTTAGCTGCTTGGCCTGTTGTAGGTATTTGGTTTACTGCTTTAGGTATTAGCACTATGGCATTCAACTTAAATGGTTTCAATTTTAACCAATCCGTAGTTGATAGCCAAGGTCGTGTTATTAACACTTGGGCTGATATTATCAATCGTGCTAACCTTGGTATGGAAGTTATGCATGAACGTAATGCTCATAATTTCCCTCTAGATTTAGCTGCTATTGAAGCTCCTGTTACTAACGGTTAATACTTAATAATAGGTTCGAACCTTACAGAAACTCAAAATTTTTGAAGAGGGAAGAAAAAACTAAAAAAAAATGATCCTTAAGATTTAAATCTTAAGGATCATTATTTTAATAAAAAAGGGGGCGGACGTAGCCAAGTGGATTAAGGCAGTGGA
>297381714; Syzygiella macrocalyx voucher Salazar-Allen et al. 9392 (GOET) photosystem II 32 kDa protein (psbA) gene, partial cds; psbA-trnH intergenic spacer, complete sequence; and tRNA-His (trnH) gene, partial sequence; chloroplast
TATTTCTGGTACTTTCAATTTCATGATTGTATTCCAAGCTGAACATAACATCCTTATGCATCCGTTTCACATGTTGGGTGTAGCTGGTGTATTCGGCGGCTCTCTATTTAGTGCTATGCATGGTTCCTTGGTAACTTCTAGTTTAATCCGAGAAACTACTGAAAATGAATCTGCTAATGCGGGTTATAAATTTGGTCAAGAAGAAGAAACTTACAATATTGTAGCGGCTCACGGTTATTTTGGTAGATTAATCTTCCAATATGCAAGTTTCAACAATTCTCGTTCATTACATTTCTTCTTAGCTGCTTGGCCTGTTGTAGGTATCTGGTTTACTGCTTTAGGTATTAGTACTATGGCATTCAACTTAAACGGTTTCAATTTTAACCAATCTGTAGTTGATAGCCAAGGTCGTGTTATTAACACTTGGGCTGATATTATCAACCGTGCTAACCTTGGTATGGAAGTTATGCATGAACGTAATGCTCACAATTTCCCTCTAGATTTAGCTGCTATTGAAGCTCCGGTTACTAACGGTTAATACTTAATACTAGATTTGAACCTTACAGAAACTCAAAATTTTTGAAAGGGAAGAAAAAACTAAAAAATAATGATCCTTAAGATTTTAATCTTAAGGATCATTATTTAACTAGAAAGGGCGGACGTAGCCAAGTGGATTAAGGCAGTGGATTGTGGATCCTCCA
>113715436; Prunella vulgaris isolate x314 PsbA (psbA) gene, partial sequence; psbA-trnH intergenic spacer, complete sequence; and tRNA-His (trnH) gene, partial sequence; chloroplast
CATTACGAGTATTGAAGGGAGATCTGGATCGACGATAGCTTCGAGGTTGTTTACCCATTCTGAATAAGAATCACACATCCTCAAAAACTTTTATCTTATCTATTTATATTCCTCGTTCTTTGGGAGAAAACTCTCTTGTTCATTTTCCAAAGAACGAGGAAATAAAAGAAAAATTAATCCTCAGGAAATGTCTTATTTATTTCTTCTCTTTTTTTGCTAACTTTAAGGTAGAAAAAGGAAAAAATGTTAAATATTTTTTTCCTTTTTCACTTAAGCATTTATATTTATTTTCAATTATTTAAATTTTTAAAAACTATCTTAAACTTATCATCTCCCCGCCTACATCGGTTCACCTAGTTCCGTCACCTAAACACTTAGGTGGTACGCGCTCGTAA
>195929106; Aureolaria pectinata isolate 1 tRNA-His (trnH) gene, partial sequence; psbA-trnH intergenic spacer, complete sequence; and PsbA (psbA) gene, partial cds; chloroplast
ACTGCCTTGATCCACTTGGCTACATCCGCCCCTCTATGATTACTATTAAAAAGATTCCTATTAAAAATCATCTATTAAAAATTACTATTTTATTGATTTTATTTTCGACCATTTCATTACGATTTTTCTATAATAAAATGAGCAAATATCTTCTTTCTTTCTGAGATATTCTTTTCTTTAAAATAAAAAGATTAATTAAAAAGTAGAATTGTCAAAACTTCCCAACCTTTTGACAAGAACTTAGATAAATGAAAATAAAAAAAATTTACAGAAAAAAAGAATAATACTCAATTATGAATCAACCCTTAAGAAAAAAATATTTATTCCTTCCTTTTATGTAATGGAAAGAAAAAAGAAAAGGCAAGTAAAATACTACTAATTGAAAAGAAAATAAAGGAGCAAAAACCCCTCTTGATAGACCAAGAAAGAGTTTATTGCTCCTTATATTATTCTATTTTCAAAACCTCCTATACACTAAGACTAAGTCTTATCCATTTGTTGGAGCTTCGATAGCAGCCAAGTCTAGAGGGAAGTTAT
>313502355; Citharexylum caudatum photosystem II protein D1 (psbA) gene, partial cds; psbA-trnH intergenic spacer, complete sequence; and tRNA-His gene, partial sequence; chloroplast
CGAAGCTCCAACAAATGGATAAGACTTGGTCTTAGTGTATAGGAGTTTTTGAAAATAGAAAATATAAGGAGCAATAAACGCTTTCTTGTTCTATCAAGAGGGGTTATTGCTCCTTTATTTTCTTTTCAATTATTTCAATTAGTAGTATTTAGACCTTTCTTCTTTCCATTACAGAAAAAAACAAAAAGGATTCTTAAAGCTTGATTAATGATTGAGCATTATTCTTTCCTTCTGTATGAATTTTTTATTTGAAAGTAATTTCCATTTTCAAATAAATACTAGAGGGGCGGATGTAGCCAAGTGGATCAAGGCAGT
>219816399; Anisomeles indica voucher PS0118MT01 PsbA (psbA) gene, partial cds; psbA-trnH intergenic spacer, complete sequence; and tRNA-His (trnH) gene, partial sequence; chloroplast
ATAACTTCCCTCTAGACTTAGCTTCTATCGAAGCTCCAACAAATGGATAAGACTTGGTCTTAGTGTATAGGAGTTTTTGAAAATAGAATAGATAAATATAAGGAGTAATAAACTCTTTCTTGTTCTATCAAGAGGGGTTATTGCTCCTTTATTTTCTTTTCAATTAGTAGTTTTTCCTAAACTTTCTTTCCATTACAGAAAAAGAAAGAAGGAGGATTCTTAAGGATTGCTTGATGATTGAATATTATTCTGTCGTTCTGTATAATTTTTTTTATTTTAACGTTTAAAGATAAAAAAGAAAGAAGATAAAAGAAAGAAATTCAATTTACTTTAGCTTTTTTCATTAATAATGAAAAATCAATTCATTTTCTTTTTTGAAATTATAGTAGAGGGGCGGATGTAGCCAAGTGGATCAAGGCAGT
>220061130; Elsholtzia stauntonii voucher PS0136MT01 PsbA (psbA) gene, partial cds; psbA-trnH intergenic spacer, complete sequence; and tRNA-His (trnH) gene, partial sequence; chloroplast
ATAATTTCCCTCTAGACCTAGCTGCTATCGAAGCTCCAACAAACGGCTAAGACTTGTTCTTAGTGTGTAGGAGTTTTTGAAAATATAATAGATAAATATAAGGAGCAATAAACCCTCTTTTGATAGAACAAGTAAAGGGTTTATTGCTCCTTTATTTTCTTTTCAATAAGGAGTCCTTCTCTTTTTTTGTAGTAGTATTGGACTTATCTAGACTTTTTCTTTCCATTACAGAAAAAGAAAGAAGATAAAAAAATGATTGAGATTCCATCTTTTGTTTTGTAATTTCTAAAAAAATTCAAATTGAAAAAGTGAATTCGTAAATAAAAATTCAATAAATTAAATATAAATCTTTCTTAATAGTAGAGGGGCGGATGTAGCCAAGTGGATCAAGGCAGT
>86373093; Crantzia tigrina PsbA (psbA) gene, partial cds; psbA-trnH intergenic spacer, complete sequence; and tRNA-His (trnH) gene, partial sequence; chloroplast
CATAACTTCCCTCTAGATCTAGCTGCTGTTGAAGCTCCAACAAACGGATAAGACTTGGTCTTAGTGTTTAGTGTATAGTATAGGAGTTTTTGAAATAAAATAAAGGAGCAATAAACTCTTTCTTGTTCTATCAAGGGGGGTTATTGCTCCTTTATCTCAAACTCCTTTATCTCAAATTAGTAGTATTTTTTGACTAGTCTTGTACTTATCCTAGTCCTAGACTTTTTGACTTTCCATTACAGAAAGTAATAAACTAAATATAGATATAGAATATATTAATAATAATAAAATAAAGTCAAAAAAGTAATAGAGTAGAGGGGCGGATGTAGCCAAGTGGATCAAGGCAGT
>218156900; Aeschynanthus tricolor isolate C0055 PsbA (psbA) gene, partial cds; psbA-trnH intergenic spacer, complete sequence; and tRNA-His (trnH) gene, partial sequence; chloroplast
TAATGCTCATAACTTCCCTCTAGATCTAGCTGCTATCGAAGCTCCAACAAATGGATAAGACTTGTTCTTAGTGTATATTAGTGGATAGGAGTTTTTGAAAAAAGAATACTACTCAATATTAAAGAAAATATTGAGTAGTATTCTTTTTTCAATTTTTTATTAGTATTGTACTTATCTAGACTTTTTTTCTGTAATGGAAAAAAGCTAACTGAACTAATCGAAATTAAATATCTAAAAAATAAAAATATATTTTATAAAATATATATATTTATAAATTATAAATTGTAATGTAATATGTATATGTAATAGAATATAAATCATAGTAGAGGGGCGGATGTAGCCAAGTGG
>113715442; Drepanocaryum sewerzowii isolate x523 PsbA (psbA) gene, partial sequence; psbA-trnH intergenic spacer, complete sequence; and tRNA-His (trnH) gene, partial sequence; chloroplast
TTGCATTACGAGTATTGAAGGGAGATCTGGATCGACGACCACTTCGAGGTTGTTTGCCGATTCTGAACAAGAATCACACATCCTCAAAAACTTTTATTTTATCTTATCTATTTATATTCCTCGTTCTTTGGGAGAAAACGTTCTTTCCCAAAAGAACGAGGAAATAAAAGAAAAGCTAATCCTCAGCAAAAGATATAAAAGATCATCATAACCTGAATAGGTCTTAAAAAGAAAAGTAATGTCTAAATAATGTTTTATTTTTTTCTTCTCTTTTTTTCTACTTTAAAGGTAGAAAACAAAATAAAGGTAGAAAACAAAATTTTAAAGATTTTTTTACCTTAAGGTAACTTAAGGATTTATTTTTTCTTTTATTTATAAATTATAAAATTATCTTAAAATAAACAAAACTAAATAAAATAATATCATCTCCCCGCCTACATCGGTTCACCTAGTTCCGTCACCTAAACACTTAGGTGG
>182410977; Sesamum indicum isolate assem81.0.2 PsbA (psbA) gene, partial cds; psbA-trnH intergenic spacer, complete sequence; and tRNA-His (trnH) gene, partial sequence; chloroplast
GTAATGCTCATAACTTCCCTCTAGACCTAGCTGCTATCGAAGCTCCAACAAATGGATAAGACTTGGTCTTAGTGTATAGGAGTTTTTGAAAATAGAAATATAAGGAGCAATAAACTCTTTCTTGTTCTATCAAGAGGGATTATTGCTCCTTTATTTTCTTTTCAATTAAAACGATAAAAATTAGACCTTTTTCTTTTTTTTTTAAGATAAGATAGGAAAAAAGAAAGAAGATAAATGAAATGATTGAAATGCAATCTTTTGTCTTTTAATTTCTAAAAAATCAAAATTGAAAAATCGAATAAAATAATATACTTTTATAAAGTATAATAATTTAAAATAAATTAGTAGAGGGGCGGATGTAGCCAAGNGGATCANGGCAGNGGATTGNGAATCA
>86372940; Glossoloma sp. Clark 6020 PsbA (psbA) gene, partial cds; psbA-trnH intergenic spacer, complete sequence; and tRNA-His (trnH) gene, partial sequence; chloroplast
CATAACTTCCCTCTAGATCTAGCTGCTATTGAAGCTCCAACAAATGGATAAGACTTGGTCTTAGTGTATAGTATAGGAGTTTTTGAAATAAAATAAAGGAGCAATAAACTCTTTCTTGTTCTATCAAGGGGGTTTATTGCTCCTTTATTTTATTTCAAATTAGTAGTATTTTTTGACTAGTCTTGTACTTATCCTATCCTAGTCCTAGACTTTTTGACTTTCCATTCCATAAAGTAATAAACTAAATATAGAATATAGTAATATAGTAATAATAAATAAAATAAAGTAAAAAAAAGTAATAGAGTAGAGGGGCGGATGTAGCCAAGTGGATCAAGGCAGT
>86373125; Rhoogeton viviparus PsbA (psbA) gene, partial cds; psbA-trnH intergenic spacer, complete sequence; and tRNA-His (trnH) gene, partial sequence; chloroplast
CATAACTTCCCTCTAGATCTAGCTGCTATTGAAGCTCCAACAAATGGATAAGACTCGGTCTTAGTGTATAGTATAGGAGTTTTTGAAATCAAACAAATATAAGGAGCAATAACCCCCCTTGATAGAACAAGAAAGAGTTTATTGCTCCTTTATTTTATTTCAAACTTTATTTTATTTCAAATTAGTAGTATTTTTTTTACTAGTCTTGGACTCGGATAAGTCCAAGACTTTTTGACTTTCCATTATAGAAAGTAATAAACTAAATCTAAAAAATCGAAATATAGAATATCTTTATAATAAAATAATAATAAGTCAAAAAGTAATAAAGTAGGGGGCGGATGTAGCCAAGTGGATCAAGGCAGT
>242199401; Wulfeniopsis amherstiana isolate Dickoree 13014 PsbA (psbA) gene, partial cds; psbA-trnH intergenic spacer, complete sequence; and tRNA-His (trnH) gene, partial sequence; chloroplast
TGTTATGCATGAACGTAATGCTCATAATTTCCCTCTAGACTTAGCTTCTATCGAAGCTCCAACAAATGGATAAGACTTGTTGTTAGTGTATAGGAGAAAATAGAATAGAGAAAAAAAGAAAATAAAGGAGCAATCAACTCTTTCTGATCTTCGATCAAGGGGGTTGTTGCTCCTTTATTTTCTTTTAAATTCGTAGTCTTTTTTAGAAGAATGAAATCATCGAAATTAAATCTTGTGTCTTAACAAAAGACAAATTTAAAAATCCAAACAATTAAAATCTCAAATAAGGTACTAAACTACTAAAATAAATAGAGAAATAAATCTAGTAAATATAATCTAGGGATAGGGGCGGATGTAGCCAAGTGGATCAAGGCAGTGGATTGTGAATCCACCATGCGCGA
>313502346; Chionanthus domingensis photosystem II protein D1 (psbA) gene, partial cds; psbA-trnH intergenic spacer, complete sequence; and tRNA-His gene, partial sequence; chloroplast
GNTCCATCTACAAATGGATAAGACCCGATCTTAGTGTATAGGAGTTATTGAAAAAAAAAAAGAAAATAAAGGAGCAATAAACTCTTTCTTGTTCTATCAAGAGGGCGTTATTGCTCCTTTATTTTCTTTTTAATTACTACTACTTTTTTTAGTCATATTGTACTTACATAGACTTTTATTCATTACATTACTGAAAAAGAAATAAAGGGGATTCTTTTTCTTAGGGGTTGATTGATGATTGAGTATTATTTGTTCGTTCTATATGCACTTTGATTTTCATTTATCTCCCCGTCTTTTGTGAAGTTTTTTTGACATTTAAATTTGAAATTAAAACGAGAAAAATTCTAATTTTTGCTTAATCTTTTTATCTCTGAGATCAAAATATCTCACAAATAAGCAAATAAGAAAGAAGATAAATGAAATGGTCGAAATTCAATCTTTTGTCTTAAAATAAAAAAATCTAAAAGGGGCGNATGTAGCCAAGTGGATTAAGGCAGT
>113715389; Dorystaechas hastata isolate x108 PsbA (psbA) gene, partial sequence; psbA-trnH intergenic spacer, complete sequence; and tRNA-His (trnH) gene, partial sequence; chloroplast
ACGGACCTTGCATTACGAGTATTGAAGGGAGATCTGGATCGCCGATAGCTTCGAGGTTGTTTACCGATTCTGAACAAAAATCACACATCCTCAAAAACTTTTATCTTATCTATTTGTATTCCTCGTTATTTGGGAGAAAACTATCTTGTTCTTTCCCAAACAACGAGGAAATAAAAGAAAAGTTAATCCTCAGGAAAAGCTATAAAAGATCATCATAACCTGAATGGATCTTAATAAGAAAGGTAATCTCTTATTTCTTTCTTCTATTTTTTTTACTAACTTTAAGATAGAAAACAAAATGTTAAAGCTTTTTTTAAATTTAACTTTTTCACTTAAGTATTCATTTTTTCATTTATTTATATTTTTAATATTTAGATTAAAATATCATCTCCCCGCCTACATCGGTTCACCTAGTTCCGTCACCTAAACACTT
>86373127; Episcia cupreata PsbA (psbA) gene, partial cds; psbA-trnH intergenic spacer, complete sequence; and tRNA-His (trnH) gene, partial sequence; chloroplast
CATAACTTCCCTCTAGATCTAGCTGCTATTGAAGCTCCAACAAATGGATAAGACTTGGTCTTAGTGTTTGTATAGGAGTTTTTGAAAAAAAAAAATAAAGGAGCAATAACCCCCCCCTTGATAGAACAAGAAAGAGGTTATTGCTCCTTTATTTCAAATTAGTAGTATTTTTTGACTAGTCTTGTATTTATCCTAGTCCTAGACTTTTTGACTTTCCATTACAGAAAGTAATAAACTAAATAAAGTAATAAACTAAATATAGAATATAGTAATAATAATAAAATAAAGAAAAAAAAGTAATAGAGTAGAGGGGCGGATGTAGCCAAGTGGATCAAGGCAGT
>86373097; Codonanthe crassifolia PsbA (psbA) gene, partial cds; psbA-trnH intergenic spacer, complete sequence; and tRNA-His (trnH) gene, partial sequence; chloroplast
CATAACTTTCCTCTAGACCTAGCTGCTGTTGAAGCTCCAACAAATGGATAAGACTTGGTCTTAGTGTATAGTATAGGAGTTTTTGAAATAAAATATAAGGAGCAATAAACTCTTTCTTGTTCTATCAAGGGGGGTTATTGCTCCTTATATTTTATTTCAAATTATTAGTATTTTTTGACTAGTCTTGTACTTATCCTAGTCCTAGACTTTTTGACTTTCCATTACATAAAGTAATAAACTAAATATAGAATATAGTAATAATAATAAAGTCAAAAAAGTGATAGAATAGAGGGGCGGATGTAGCCAAGTGGATCAAGGCAGT
>86373086; Rufodorsia intermedia PsbA-like (psbA) gene, partial sequence; psbA-trnH intergenic spacer, complete sequence; and tRNA-His (trnH) gene, partial sequence; chloroplast
AACTTCCCTCTAGATTTAGCTGCTGATTGAAGCTCCAACAAATGGATAAGACTTGGTCTTAGTGTTTAGTGTATAGTATAGGAGTTTTTGAAATAAAATAAAGGAGMAATAACCTCTTTCTTGTTCTATCAAGGGGGGGTTATTGCTCCTTTATTTCATATTCWCWWCTTARWAKWATTTTTTGACTAGWCTWGTCTTGATCCTAMCCCWAGCCTTTTYGACTTKCCTTTCCAKAACGTCATRACCTAAAYWTAGAATATAGTCTTAWCAWRAAAATAAAGAAAARAAGTCRKGTAATRAAGTRKAGGGGCGAATGTGGCCAAATGGATCCAGGCGGA
>86373038; Drymonia serrulata PsbA (psbA) gene, partial cds; psbA-trnH intergenic spacer, complete sequence; and tRNA-His (trnH) gene, partial sequence; chloroplast
CATAACTTCCCTCTAGATCTAGCTGCTATTGAAGCTCCAACAAATGTATAAGACTTGGTCTTAGTGTATAGTATAGGAGTTTTGAAATAAAATAATAAAATAAAGGAGCAATAAACTCTTTCTTGTTCTATCAAGGGGGTTTATTGTTCCTTTATTTTATTTCAAATTAGTAGTATTTTTTGACTAGTCTTGTACTTATCCTATTCTAGTCCTAGACTTTTTGACTTTCCATTCCAGAAAGTCATATTCTAAATATAGAATATAGTAATAATAAATAAAATAAAGTAAAAAAAAAGTAATAAAAAAGAAATGAAATAGAGTAGAGGGGCGGATGTAGCCAAGTGGATCAAGGCAGT
>242346541; Cistanche deserticola isolate 8 PsbA (psbA) gene, partial cds; psbA-trnH intergenic spacer, complete sequence; and tRNA-His (trnH) gene, partial sequence; chloroplast
ATAATTTCCCTATATACCTAGCCCCTATTGAAGCTGCAACAAATGGTTAATACTTGGTCTTAGTATATAGGAAGTTTAAAAATTAAAAAAAAAAAAAAAAAAAATCTTAAAATATTAAGGAGTAATAAATTCTTTCTTGTTCTATCAAGCAAGAGGGATTATTGCTCCTTTATTTTATTGGTAGTATTGTTATAAAAAATAAGTAAAAATATTCTTTCTTAAGGGTTAATTAATAATTGAGTCTTATTCTTTCGTTCTTTATAATTTTTTTATTTCTTGTTAAAAGGTTGGGAAATTTTGAAATTATACTTTGTTTTTTTTCTTTCCATATTAAAAAAAATTAATTACTGAATTAAATTAATGAATTTAATTAAAAAAAAGTAAGGGGCGGATGTACCCAAGTGGATTAAGGCAAT
>113715379; Ocimum basilicum isolate x073 PsbA (psbA) gene, partial sequence; psbA-trnH intergenic spacer, complete sequence; and tRNA-His (trnH) gene, partial sequence; chloroplast
TCGAGGTGTTTACCGATTTTGAACAAGAACCACACATCTTCAAAAACTTTATATCTATTTATATTCCTCGTTATTTGGGAGAAAACTATCTTGTTCTTTCCCAAATAACGAGGAAAGAAAATAAAAGTTAATCTTCAGGAAAACATAAAAAGATCATCATAACCTGAATGGATCTGAAAAGAAAGGTATTTTCGTTCTTCTATTTTTTTACTAACTTTAAGATAGAAAACGAAAACAAAATGTTAAAACTTTTTTTTTTTTAAGTTTTTCACTTAAGCATTTATTTATCTTTTAAATGAAAAAATCTTATCACCCCGCCTACATCGGTTCACCTAGTTCCGTC
>220061134; Origanum vulgare voucher PS0138MT01 PsbA (psbA) gene, partial cds; psbA-trnH intergenic spacer, complete sequence; and tRNA-His (trnH) gene, partial sequence; chloroplast
[truncated: 390,595 more chars]
