# Supplementary material for: Two New Computational Methods for Universal DNA Barcoding: A Benchmark Using Barcode Sequences of Bacteria, Archaea, Animals, Fungi, and Land Plants
Source: PLoS One. 2013 Oct 18;8(10):e76910. doi: 10.1371/journal.pone.0076910 (PMC3799923; doi:10.1371/journal.pone.0076910)
Supplement: Dataset S13 — Mini-barcode query sequence sets of animal COX1 . Nucleotide sequences used as mini-barcode query sets of animal COX1. (ZIP) [file pone.0076910.s013.zip › animals_COX1_species_query_mini.fasta]

>72153526; Corynosoma enhydri cytochrome oxidase subunit I gene, partial cds; mitochondrial
TAGTTACAGGGATAGTTGGGAGGAAGAGTTCAGGTAGAGTTGAACAAACACCGTTATTAGTGTGGGCTCTTATAATTACGGCTGTGCTGGTGTTACTAACTATTCCTGTTTTGGCTGCTGCTCTAACAATATTATTATTGGATCGTAATTTTAGAACTAGATTTTTTGACCCTTCTGGTGGGGGGAGACCTTTGTTATAT
>72153548; Filisoma bucerium cytochrome oxidase subunit I gene, partial cds; mitochondrial
AGGGTGTCGGTTGACATGTTGGTTCTGAGGTTGCACTTGGCGGGTTTATCTTCAATTTTGGGGTCTATTAACATTTTTATAACTTTGTTAATGGGTTTGAGCGTTGGGTGCGATACTTTGCGAGTACCCTTATTTGTTTGATCCGAGGTTGTTGCAGCAGTTTTGGTGATTTTGACCGTGCCTGTATTAGCAGCTGCGTT
>159032848; Pseudoleptorhynchoides lamothei cytochrome oxidase subunit I gene, partial cds; mitochondrial
GGTTTATATTGGTGCCTGCAAGGTTAATATTATTTTTGAGTTCTTTGGTTCTAGAAGGAGGTGGAAGGGGTTGAACTTTGTACCCTCCTTTAGTTTTAAGGGATTATAGAGGTGGGTTTTCAATGGATATAATAATCTTAAGTTTACACATTATTGGACTATCTTCTTTATTAGGATCAATTAATATTGTACTAACTGGT
>72153462; Acanthocephaloides propinquus cytochrome oxidase subunit I gene, partial cds; mitochondrial
TTTTTTATAGTTATGCCTGTGCTAATAGGTGGTTTTGGTAATTGGTTAATACCTGTAATATTGGGTTTGGGGGATATAAGTTTACCTCGTCTAAATAACTTGAGGTTTTTATTATTGTTAGTTAGATTAGGTTTAGTAGGATTTTCTTTGGTTATTTTAGGAGGAGGAGCTGGATGAACTATGTACCCACCTTTAATATT
>68138290; Oligacanthorhynchus tortuosa cytochrome oxidase subunit I (COI) gene, partial cds; mitochondrial
CGTATCATTGGTGATGTTCACTCTGTCTGTACTTGTAGATGGGGCAGGTGCAGGGTGAACTTTTTATCCTCCCTTGAGGGGGGCATCTTTTAGAAGGGGGATTTCAATAGATTTAGCTATTTTATCCCTTCATCTTGCAGGTATTTCTTCTATTTTGGCATCTGTAAACATAATTACCACTGTATGGGGGAGGACAGCTG
>68138286; Macracanthorhynchus ingens cytochrome oxidase subunit I (COI) gene, partial cds; mitochondrial
GACTTAATAGTGCTGTCATTACATGTGGCGGGTTTATCTTCTATTCTTGCCTCTGTTAACATAATTTCTACAGTTTGGGGAACATATAAAGTTAGAGGTGTGAGTTTTGAAAAATTAACGTTGTTTACATGGTCTATTATGGTGACTTCAGGGTTGATTATTTTGACGGTTCCAGTTTTGGCAGCCGCTTTAACTATATT
>37725282; Pomphorhynchus laevis haplotype SIsST1 cytochrome c oxidase subunit I (COI) gene, partial cds; mitochondrial
GGGGCCTTAGGGTGTTTGGTTTGGGCTCACCACATATTTACTGTAGGCTTGGATATCGATACACGTGCTTACTTCTCTGCGGCTTCTATGACTATTGCGGTACCCACTGGGATTAAGGTGTTTAGGTGGTTGGCTTCTATGTATGGCTTAAATACACCCCTAAATTCAACAGGTATGTGGGTTTTGGGGTTTATTTTGAT
>72153577; Polyacanthorhynchus caballeroi cytochrome oxidase subunit I gene, partial cds; mitochondrial
AGCAGGGTGGACATATTACCCGCCCCTTTCTTTAGGTGAGTTTAGGGGATCAGTGAGTGTGGATGCTTCTATTTTAAGTTTACATTTTGTGGGTTTATCTTCTATTTTAGGTTCTATTAATATTATTTCTACTTTTTTGGGGGCAGTATTTAGCTCTTCGATTAAAATAGAACAGGTGGCTTTATTGGTGTGGGCTTTAG
>166836315; Pseudocorynosoma anatarium clone p2210 cytochrome oxidase subunit I gene, partial cds; mitochondrial
TTTGTATAATTTGATTGTTACTAGCCATGGGGTAATAATGTTATTCTTTTTGGTGATACCTATGTTTATAGGGGGTTTTGGGAATTGGCTAATTCCTGTGATATTAGGGCTGGAGGATATGTTATTGCCCCGGTTAAATAATTTAAGGTTTTTAATAGTACCTATGGCATTGTTTATGTTTTGTATGTCTATAGTGGTGA
>89147309; Dollfusentis chandleri haplotype 3 cytochrome oxidase subunit I (COI) gene, partial cds; mitochondrial
TATATAATGTGTTAGTTACGAGTCATGCCATTATGATGGTCTTTTTCTTAGTAATACCTCTGTTTATAGGGGGTTTTGGTAATTGGATAATCCCTGTGATAGTGGGGTGTAGGGATATGTTATTCCCTCGTTTAAATAATTTAAGGTTTTTACTAGTTCCTATAAGGTTGGTATTATTTTTAGTGTCTATATATTTAGAG
>72153409; Koronacantha pectinaria cytochrome oxidase subunit I gene, partial cds; mitochondrial
TTTTTAGTTAGATTGTGAGGAGGATTAGTGGGTTTTAGGTTAAGATTACTTATCCGATTCGAGTTAGGATCCGGGGGTGTGGTTATTGGTGATGAACACTTGTATAATGTTTTAGTCACTAGGCATGCAATTATAATAGTTTTCTTTTTGGTAATACCTTTATTTATAGGAGGGTTTGGAAATTGAATAATGCCAATAAT
>151564057; Polymorphus minutus cytochrome oxidase subunit I gene, partial cds; mitochondrial
TAATATTATTGTTACGAGGATAGTAGGAGGAAAGGTATCAGGGAGTGTTGAACAAACTCCTTTAATTGTATGATCCTTATTGATTACTGCGTGGTTAGTGTTGTTAACTATTCCTGTTTTGGCTGCTGCTTTAACCATGCTATTATTAGATCGAAATTTTAGGACTAGATTTTTTGACCCTACTGGAGGTGGGAGGCCTC
>71534708; Acanthocephalus lucii mitochondrial partial COI pseudogene, isolate GER
GCATATTGTAGGGTAGTCCTCTATTTTTGGGGCTATCAATTTTATTGTGACATTATATGGGTATGCATTACAGGGTGGGGGTATGCATTACAAACCCCTCTTTTAGTCTGAGCAGAGATTGTGGCTGCTGGGTTGGTGCTTTTAACAGTTCCAGTCCTAGCAGCAGCTTTAACAATGGTTTTGATAGATCGTAATTTAGG
>68138288; Moniliformis moniliformis cytochrome oxidase subunit I (COI) gene, partial cds; mitochondrial
TGGCGGTTTTTTTAGCATCTTTGCTTATTGACGGGGCTGCTACAGGATGGACTTTGTATCCTCCCCTAAGGTCCTATGGGTTTAGCAGGGGGATTTCTGTTGATCTAATGATCTTGTCCCTCCATGTAGCCGGATTGTCATCTATTTTAGCTTCTATTAATATAATATCTACAGTATGGGGGGTATATAAAGAGATGGGG
>37788260; Echinorhynchus gadi cytochrome c oxidase subunit I gene, partial cds; mitochondrial
TTTATCTTCTATTTTAGGGTCTATTAATGTGATGGTAACCGGGGTCGTAGGGTCTAAAATTGCTGGTAGTGTTGAGCAGTTACCATTGCTTATTTGAGCCTTGCTAGTGACAGCTGGGCTTGTGCTTTTGACTGTTCCTGTTTTAGCTGCGGCTTTAACAATGCTTTTGTTAGATCGTAATTTTAGGTCTAGTTTCTTTG
>378813027; Rhadinorhynchus pristis isolate 6 cytochrome oxidase subunit I (COI) gene, partial cds; mitochondrial
AAGGGGTGTGATAGGGTTTAGTTTGAGGTTGGTGATTCGTTTAGAATTGGGTTCTGGCGGTCAGTGAATAGGGGATGAGTATTTATATAATTTAGTTGTTACCAGACATGGGGTTATGATGTTGTTTTTTCTTGTAATGCCTATGTTTATAGGCGGATTTGGGAATTGGTTGATGCCTGTTATAATGGGTTTGGAGGATA
>280983643; Southwellina hispida isolate 7 cytochrome oxidase subunit I gene, partial cds; mitochondrial
TGTTAGGATTAGATGATATAGCTTTACCTCGGTTAAATAACTTGAGGTTTTTAATAGTACCTGTAGCTTTAGTGTTATTTAGGGTATCTATGGTGATTAAGGGAGGTAGGGCTGGATGGACTATGTATCCTCCTTTGATATTAAGTGAATACAGATCTTCTGTTTCGGTTGATATGATGATTTTGAGTTTACATGTGGCA
>72153379; Neoechinorhynchus saginata cytochrome oxidase subunit I gene, partial cds; mitochondrial
AATGGTATTTTTTCTTGTAATACCCTTGTTTATAGGGGGTTTGGGTAATCTTCTAACTCCGTTGATAGTCGGTTTAGAGGATATAGTATTTCCGCGACTTAATAATTTAAGGGTGTTGATGGTGTATGTCTCTTTGGGTTTATTTTGTTATTCTATGACACAAAGAGGCCCTCAAACAGGGTGAACGTTTTATCCTCCTT
>72153445; Transvena annulospinosa cytochrome oxidase subunit I gene, partial cds; mitochondrial
ATGGTGTTCTTTCTTGTGATGCCTGTCTTTATGGGGGCGTTTGGGAATTGGCTTTTACCTATGATGTTGGGTGTCGACGATATAGCCCTCCCCCGGCTGAACAACCTGAGTATGTTGTTGCTGATTTTGTCCATGGGGTTGGCGGCGGCGTCGTTGTGGTTGGGGAGGGGGAGGGCTGGGTGGACCATATATCCACCCCT
>166836317; Andracantha gravida clone p1881 cytochrome oxidase subunit I gene, partial cds; mitochondrial
ATTAATATTGTAGTCACGGGGGTGGTGGGTAGTAAGATTTCAGGTGGAGTTGAGCAAACCCCTTTACTGGTTTGGGCTCTAATGATTACAGCAGTTCTGGTCTTGTTAACTATTCCTGTTTTAGCTGCTGCTCTGACAATGCTGTTGCTAGATCGAAATTTCAGAACTAGGTTTTTTGATCCTTCTGGGGGAGGCAGTCC
>72153390; Illiosentis sp. MGV-2005 cytochrome oxidase subunit I gene, partial cds; mitochondrial
TTTAAGTAATTTTAGACCAAGTGTATCTATTGATATAATAGTTTTAAGATTACATATAGCAGGGTTGTCATCTTTATTGGGGTCTATTAATATTATTTTAACAAGGGTTATAGTTAGGGTATTACATGATTCTAGGGAGATAGTTCCATTATTGGTCTGATCATTAATGATTACAGCTGGGTTGGTTATTTTGACTGTTC
>72153535; Profilicollis altmani cytochrome oxidase subunit I gene, partial cds; mitochondrial
GGTACAGCTGGTTGAACAATGTACCCTCCTTTAACTTTAGGGAGTTTTTCACCCTCATATTCAATGGACTTAATAATTTTGAGCCTTCATGTTGTAGGGGTGTCTTCTTTACTGGGGTCTGTAAACATCATTGTTACTAGGGTAGTTGGGGGAAAGGTTGGAGGGAGTGTAGAGCAAACTCCACTTATTGTTTGGTCATT
>56699087; Leptorhynchoides thecatus isolate Oconto4 cytochrome oxidase subunit I (cox1) gene, partial cds; mitochondrial
TAGGTGGTGGAGGTGTCATTTTAGGAGATGAGCACCTATATAATGTTTTAGTGACAAGACATGCTGTAATAATGGTTTTCTTTTTGGTTATGCCTCTTTTTATAGGTGGTTTTGGTAATTGGTTAATACCCGTAATATTAGGTTGTAGTGATATATTATTGCCACGATTAAATAATTTGAGTTTTTTAATAATTCCAATT
>161367284; Arhythmorhynchus frassoni cytochrome oxidase subunit I gene, partial cds; mitochondrial
GGGGAGCAGGGTGGACTATATACCCACCCCTTATATTGAGGGGCTTTAGTCCAAGGTTTTCGGTAGACTTAATAATTTTGAGGTTGCATGTGGCGGGTTTATCTTCATTGTTGGGATCTGTTAATATTGTTGTCACTGGGGTAGTGGGGAGGTGGATGAGAGGAAGAGTTGAGCAGACTCCTTTGATCGTATGGGCTTTA
>68138284; Mediorhynchus sp. GCL-2002 cytochrome oxidase subunit I (COI) gene, partial cds; mitochondrial
GTGATATATATAATGTCATCGGTATGAAGTGGTATTATAGGGGTGATAGTAAGAGTAGTTGTGCGTTTGGAATTAGGCTCAGTAGGGTCTTATTTATGTGATGATCATTTGTATAATATGATAGTAAGGGTTCATGCTATTTTGATGATTTTCTTTATAGCTATACCTGTTATGATGGGAGGGTTTGGTAATTGAATAGT
>307159117; Ibirhynchus dimorpha isolate DNA320 cytochrome oxidase subunit I (COI) gene, partial cds; mitochondrial
GGTAGAGTTGGGGTTTAGCGGTGAGTGGTTAGGGGATGAGTTTTTGTACAATTTGATTGTGACAAGCCATGGAGTAGTAATGTTATTTTTTCTAGTTATACCATTGTTTATAGGTGGTTTTGGTAATTGGTTTATTCCTGTGATGATGGGTTTAGGTGATATGGCTTTACCACGTCTTAATAATTTAAGGTTTTTGATGG
>72153483; Plagiorhynchus cylindraceus cytochrome oxidase subunit I gene, partial cds; mitochondrial
GGTTGTCTTCTTTGTTGGGTTCTATTAATTTATTAGTTACGGGAGTATTGGGGGGTCAGATAGGAGGAAGCGTAGAACAGTTACCTTTGATAGTATGATCTTTAATGATTACTGCTTTTTTGGTTCTTTTAACAATTCCGGTTCTTGCTGCTGCTTTAACCATGTTATTGTTAGATCGAAATTTGGGCACAAGATTCTTT
>72153565; Floridosentis mugilis cytochrome oxidase subunit I gene, partial cds; mitochondrial
ATGGCTGGGTAGAGAGTCCCTCTACAATATAATTGTTACTAGCCATGCTATTATAATGGTGTTTTTTCTAGTGATGCCTTTATTTATAGGAGGCCTGGGGAATCTATTACTGCCAATAATATTGGGGCTTGAAGATATGGTATTTCCCCGTTTAAATAATTTAAGTGTCCTAATGGTATACTTATCTTTAGGTATATTCA
>72153502; Centrorhynchus sp. MGV-2005 cytochrome oxidase subunit I gene, partial cds; mitochondrial
TTTAATTATGTTTAGAGTATCGATAATAATTAAAGGAGGAGGAGCAGGGTGGACGATATACCCGCCACTCATGTTAAGGGATTATAGGTCTAGGGTATCTGCAGATTTGATGGTTTTGAGACTGCATGTTGCAGGTTTATCTTCTTTGTTGGGGTCTCTTAATATTATTGTGACTGGAGTAATGGGCGCTAAAGTTTCAG
>72153490; Gorgorhynchoides bullocki cytochrome oxidase subunit I gene, partial cds; mitochondrial
TGATTCGTTTAGAGTTAGGGTGTGGAGGTCAGTGGCTGGGGGATGAATACTTATATAATATAGTTGTTACAAGGCATGCCGTTATGATGGTGTTTTTTTTAGTTATGCCGTTATTTATAGGGGGGTTTGGGAATTGGCTGATGCCTGTAATAATGGGTTTAGAAGATATGGCTTTACCTCGTTTAAATAATTTAAGATTC
>161367292; Hexaglandula corynosoma cytochrome oxidase subunit I gene, partial cds; mitochondrial
TGGTCAATGGTTGGGTGATGAATACCTTTATAATTTAGTTGTAACTGGACATGGTGTTGTAATGTTATTCTTTTTAGTAATACCTTTGTTTATAGGTGGTTTTGGTAACTGGTTCATCCCTGTTATGATGGGGTTAAGAGATATAGCTTTACCTCGTTTAAATAATTTGAGATTTTTATTAGTGCCTGTAGCTTTATTAT
>350627357; Tenuiproboscis sp. NKS-2011 isolate TpLa01 cytochrome oxidase subunit I (COI) gene, partial cds; mitochondrial
GTTTTGGTCGGAGTCTGAGGGGGTTTGATGGGATTTTCTATGAGGTTGTTAATTCGGTTGGAGTTAGGTAGGGGAGGTGTTTGAATGGGTAGGGAGGCTATTTATAATGTTATGGTGACTAGCCATGCTGTTATGATAGTATTTTTTCTGGTTATACCAGTATTTATGGGTGGCTTTGGTAATTGATTAATACCTGTTAT
>68138292; Oncicola sp. GCL-2002 cytochrome oxidase subunit I (COI) gene, partial cds; mitochondrial
AGCTTCTGTGAATCTGATGGCCACTGTATGGGGTGCATGTAGTGATAGTGGGGTAAGTTTTGAGAAGTTGACTTTATTTACATGGTCTTTGATGGTCACTGCAGGGCTGATTATTTTAACTGTTCCTGTTTTAGCAGCAGCTTTAACCATATTGTTGTTGGACCGAAATTTAATGACTACTTTCTTTGACCCTTCTGGAG
>285029346; Paranais litoralis cytochrome oxidase subunit I (COI) gene, partial cds; mitochondrial
CTTCAGTAGATATGGCTATTTTCTCTCTACATCTAGCTGGTGCTTCATCTATTTTAGGGGCAGTAAACTTCATTACTACAGTAATGAATATACGATGAAATGGAATACGACTTGAACGTCTACCATTATTCGTATGAGCCGTTCTACTAACAGTTATTCTATTACTTCTCTCACTACCGGTTCTCGCTGGGGCCATTACC
>348609302; Cistenides ehlersi voucher Cehl23 cytochrome oxidase subunit I (COI) gene, partial cds; mitochondrial
GATATTAGCTGCCCCAGATATAGCATTCCCACGCATAAATAATATAAGGTTCTGGCTACTTCCCCCTGCCCTTATTCTTCTCCTCAGCTCTGCTGCAGTAGAGAAAGGGGTTGGAACTGGTTGAACTGTCTATCCTCCACTATCAAGAAACCTGGCTCATGCTGGACCCTCCGTAGACCTAGCTATTTTTTCACTACACT
>300875976; Allolobophora chlorotica voucher Acy42 cytochrome oxidase subunit 1 (COI) gene, partial cds; mitochondrial
CGAATTGAGCTAAGACAGCCGGGAGCATTTCTAGGAAGGGATCAACTCTATAACACTATTGTAACTGCTCACGCATTTGTAATAATTTTCTTTCTAGTAATACCTGTATTTATTGGGGGGTTCGGTAATTGACTTCTGCCTTTAATACTTGGAGCCCCTGACATGGCATTCCCACGTCTTAACAACATAAGATTTTGACT
>316990409; Lumbricillus lineatus isolate CE983 cytochrome oxidase subunit I (COI) gene, partial cds; mitochondrial
CAGCTCTATTACTCTTAGTTTCTTCTGCTGCAGTTGAAAAAGGTGCTGGGACTGGTTGAACAGTGTACCCTCCCTTGGCAAGAAATTTAGCTCATGCCGGCCCATCCGTAGATTTAGCAATTTTTTCTCTACATCTAGCTGGTGCTTCATCTATTCTAGGTGCAGTAAACTTTATCACTACTGTGGTCAATATGCGTTGA
>374082077; Namalycastis elobeyensis isolate AQPE10 cytochrome c oxidase subunit I (COI) gene, partial cds; mitochondrial
AGGCGGAGTCCTTTTGTGCGTATTTTTATTACTGTGGTAATGAAGTTTAATGCTCCTAAAATGGAAAAGACTCCGGCTAAGTGGAAAGAGAAAATTGCTAAGTCAACTGAGGGACCTGCATGGGCGATATTACCTGCTAAAGGGGGGTACACTGTTCACCCTGTTCCAACACCTTTTTCTACTGCTGCGGATGCAATAAG
>19850193; Amphicteis dalmatica cytochrome oxidase subunit 1 gene, partial cds; mitochondrial gene for mitochondrial product
ACCATGCTTCTTACAGACCGAAACATTAATACATCTTTTTTTGACCCTTCTGGAGGAGGAGATCCTATTCTATATCAACATCTATTTTGATTTTTTGGTCACCCAGAGGTATATATTTTAATTCTTCCTGGATTCGGAGCTATTTCACACATTGTAACAGACGGATCAGGTAAACTTCAACCATTTGGAAGATTAGGAAT
>37789360; Notostomum cyclostomum isolate Ncyc_Pi1 cytochrome c oxidase subunit I gene, partial cds; mitochondrial
TTATATTTTATTTTTGGAGCTTGATCAGCTATATTAGGAACATCTATAAGATTAATTATCCGATCTGAATTAGCTCAGCCAGGAAAACTCCTTGAAAATGATCAAATTTATAATACTATAATTACCGCTCATGGTCTTATTATAATTTTTTTTATAGTAATACCTATTTTAATTGGGGGTTTTGGAAATTGGTTGATCCC
>304416390; Neoamphitrite robusta CMC02 voucher BIOUG<CAN>:BC031 cytochrome oxidase subunit 1 (COI) gene, partial cds; mitochondrial
TCCGAATCGAATTAGGGCAACCCGGAGCCTTCCTCGGAAGAGACCAATTATACAACACAGTAGTCACAGCCCATGGTCTACTAATAATTTTCTTTTTAGTTATACCAATCCTTATTGGGGGGTTTGGAAACTGATTACTCCCACTTATACTAGGTGCCCCAGATATAGCATTCCCACGAATAAACAATATAAGATTCTGG
>307695968; Ilyodrilus templetoni isolate CE282 cytochrome oxidase subunit I (COI) gene, partial cds; mitochondrial
GGATCTTTTCTAGGAAGAGATCAACTTTATAATACCCTGGTTACGGCGCATGCCTTCCTTATAATTTTCTTCCTGGTAATACCAGTATTCGTCGGTGGATTTGGAAACTACCTGGTTCCCTTAATACTTGGGGCACCTGACATGGCATTTCCACGACTAAATAATCTTAGATTTTGACTCCTACCCCCATCTCTAATTCT
>5791605; Marsupiobdella africana cytochrome c oxidase subunit I gene, mitochondrial gene encoding mitochondrial protein, partial cds
AATTTTAATTGGTGGGTTTGGAAATTGATTAGTTCCTCTAATAATTGGAGCTCCAGATATAGCATTCCCTCGACTAAATAATTTAAGTTTTTGGCTTTTACCCCCTTCTTTAATTTTACTTGTAACATCTGCTTTAGTAGAAAAAGGTGTAGGGACAGGATGAACTGTATATCCTCCATTAGCAGCTAATATAGCCCATT
>57634844; Barbronia sp. EB-2004 cytochrome c oxidase subunit I (COI) gene, partial cds; mitochondrial
CTATAATTATATTAGTATTTTCAGCATTTGTGGAAAATGGAGTAGGAACAGGATGAACTGTATATCCACCATTAGCCCTTAATATAGCCCATTCAGGACCATCAGTAGATATAGCAATCTTCTCATTACATCTAGCAGGAGCCTCTTCTATTCTAGGTTCATTAAATTTCATTTCAACTGTAATAAATATACGATGAAAA
>307695970; Psammoryctides barbatus isolate CE289 cytochrome oxidase subunit I (COI) gene, partial cds; mitochondrial
ATAGCTTTCCCACGCCTAAACAATTTAAGATTTTGATTATTACCTCCATCCCTTATTCTTCTTGTATCATCTGCTGCTGTTGAAAAAGGTGCTGGAACAGGATGAACAGTATATCCACCACTAGCTGGTAACCTGGCACACTCTGGCCCTTCTGTAGACCTGGCTATTTTCTCTCTTCATTTAGCTGGTGCCGCATCTAT
>246149397; Lamellisabella denticulata isolate AT622-G4 cytochrome oxidase subunit I (COI) gene, partial cds; mitochondrial
ATATAGCTTTTCCTCGTGTTAATAATTTAGGGTTTTGACTTCTCCCTCCTGCAGTAATCCTTCTAGTGATATCTGCTTTTATTGAAAAAGGAGCCGGAACTGGATGAACAGTTTATCCTCCTCTAGCTTCAAATCTAGCTCATGCAGGTCCTTCTATTGATCTTGCAATCTTTTCTATTCATTTATCAGGGTTATCCTCA
>304416398; Nephtys sp. CMC04 voucher BIOUG<CAN>:BAMPOL0336 cytochrome oxidase subunit 1 (COI) gene, partial cds; mitochondrial
GCGCTCTTCTAGGCAGAGATCAGCTTTATAACACAATTGTTACAGCTCATGCTTTTCTAATAATTTTTTTTCTCGTTATACCAGTAATAATTGGGGGATTCGGAAATTGACTTGTTCCTCTTATATTAGGGGCACCAGACATGGCTTTTCCTCGACTGAACAATATATCATTTTGACTCCTCCCCCCCTCTCTTATTCTT
>325301027; Philaemon cf. grandis EB-2010 isolate PHGR cytochrome c oxidase subunit I (COI) gene, partial cds; mitochondrial
ATTTTTTTTGTAGTTATACCTATTTTAATTGGTGGGTTTGGAAACTGATTATTACCTTTAATAATTGGTGCTCCTGATATAGCATTCCCTCGTTTAAATAATTTAAGATTTTGATTATTACCACCTTCAATAATTTTATTGTTATCTTCATCTTTAATTGAAAGTGGTGTTGGAACTGGTTGAACTATTTATCCTCCTTT
>304416712; Protodorvillea gracilis voucher BIOUG<CAN>:BAMPOL0148 cytochrome oxidase subunit 1 (COI) gene, partial cds; mitochondrial
CTCCACTTAGCTGGTATTAGGTCTATTTTAGGTGCGCTAAACTTTATTACCACAGTTGTTAATATACGATGAAAAGGCCTTCGTTTAGAACGAGTCCCCCTATTTGTCTGAGCAGTTAAAATTACAGCTATTCTCCTACTACTCTCCCTTCCAGTATTAGCCGGAGCTATTACTATACTACTTACAGACCGTAACCTAAA
>18182285; Xironidrilus formosus cytochrome c oxidase subunit I (COI) gene, partial cds; mitochondrial gene for mitochondrial product
TTAATTCCATTAATAATTGGAGCACCAGACATAGCATTTCCCCGATTAAATAATCTTAGGTTTTGATTGTTACCACCATCTATAATTGTATTAGTTACATCTGCTTTAGTAGAAAAGGGGGTAGGAACAGGATGAACAGTTTATCCACCTCTCGCTAGGAATATTGCTCACGCTGGACCATCTGTGGACCTAGCCATCTT
>37789364; Trulliobdella capitis isolate Trul_L cytochrome c oxidase subunit I gene, partial cds; mitochondrial
TTCAATAATTACTGCACACGGTTTAATTATAATTTTTTTTATGGTAATACCTATTTTAATTGGTGGTTTTGGTAATTGATTAATTCCACTAATAATTGGATCACCTGATATAGCGTTCCCACGTTTAAATAATTTGAGGTTTTGGCTACTACCCCCTTCACTTATCCTGTTACTAGGATCAGCCCTAGTAGAAAGAGGTG
>304416332; Megalomma splendida voucher BIOUG<CAN>:BAMPOL0350 cytochrome oxidase subunit 1 (COI) gene, partial cds; mitochondrial
ATTTGGTATTTGATCAGGCCTCATAGGAACTGCTATAAGAGTTATTATTCGGACAGAGCTTGGCCAACCAGGCTCTTTACTAGGTAGAGACCAATTATACAATACTATTGTCACCTCTCATGCTTTTTTAATAATTTTTTTTCTTGTTATGCCAACCCTTATTGGGGGCTTTGGAAATTGACTCCTGCCCCTGATATTAG
>37789354; Crangonobdella sp. PT-2003 isolate Crang_D cytochrome c oxidase subunit I gene, partial cds; mitochondrial
GGTACAGGTTGAACAGTTTACCCACCTTTAGCATCTAATATAGCACATTCAGGCCCTTCAGTTGATATAGCTATTTTCTCTCTTCATTTAGCAGGAGTATCCTCTATTTTAGGAGCTTTAAATTTTATCACTACAGTTCTTAATATACGATGAGAAGGCTTAAAATTAGAACGAATACCTTTATTTGTATGATCAGTATT
>89521132; Piscicola milneri cytochrome c oxidase subunit I gene, partial cds; mitochondrial
ATTAATTCCATTAATAATCGGTGCTCCAGATATAGCTTTCCCACGACTAAATAATTTAAGATTTTGATTACTACCACCATCTTTAATTATACTTTTAATATCTGCTATAGTAGAAAGTGGTGTAGGTACTGGATGAACAGTATATCCACCATTATCATCAAATATAGCTCACTCAGGTCCTTCTGTAGATTTAGCTATTT
>283448538; Branchipolynoe symmytilida isolate Bsym32 cytochrome oxidase subunit I (COI) gene, partial cds; mitochondrial
TCGCATCAGCGGCAGTAGAAAAGGGGGCAGGTACTGGTTGAACTGTTTACCCTCCTTTATCAAGAAACATTGCCCATGCAGGTCCCTCAGTAGATCTTGCTATTTTCTCCCTACATATTGCAGGAGCCTCATCCATCCTAGGAGCCCTAAATATTATTACTACTGTTATTAATATACGTTATAAAGGGTTACGTTTGGAA
>304417614; Tharyx sp. CMC01 voucher BIOUG<CAN>:08PROBE-0274 cytochrome oxidase subunit 1 (COI) gene, partial cds; mitochondrial
AACCGCCCATGCATTCTTAATAATCTTCTTCCTTGTTATACCCGTGTTTATTGGCGGCTTTGGAAACTGACTAGTCCCACTTATACTTGCTGCCCCAGACATGGCATTCCCCCGACTAAATAATATAAGATTCTGACTTCTACCCCCGTCCTTAACCCTCCTTGTAATATCTGCCGTTGTGGAACAAGGGGCTGGAACAG
>39547339; Macrobdella ditetra cytochrome c oxidase subunit I (COI) gene, partial cds; mitochondrial
TCCACGTCTTAATAATTTAAGATTTTGATTACTTCCACCATCTTTAACTATACTTTTTTGTTCATCTATAGTTGAAAATGGTGTAGGAACTGGATGGACTATTTATCCTCCATTAGCAGACAATATTGCTCATTCAGGTCCATCTGTTGATATAGCAATTTTTTCACTTCATTTAGCTGGAGCTTCTTCTATTCTAGGTT
>61652113; Paramphinome jeffreysii cytochrome oxidase subunit I (COI) gene, partial cds; mitochondrial
CCCCCCTCTCTAACACTACTTGTATTTTCAGCCGCAGTAGAAAAAGGGGCCGGAACAGGCTGAACCGTATACCCTCCATTATCCAGAAATCTCGCCCATGCCGGACCCTCCGTAGACCTGGCCATTTTCTCGTTACACCTGGCGGGAGTGTCATCAATTTTGGCCTCCTTAAACTTTATCACAACAACCATTAACATGCG
>318064079; Eumida ockelmanni voucher SMNH 110631 cytochrome oxidase subunit I (COI) gene, partial cds; mitochondrial
GGAGCCCCGGATATGGCTTTTCCTCGCTTAAATAATATAAGATTTTGATTACTACCGCCATCTTTGGTAATATTATTAGCTTCGGCTGCAGTAGAACAAGGAGCAGGGACAGGATGGACTGTGTACCCCCCTCTTTCAAGAAATATTGCTCATGCAGGGCCTTCTGTGGATTTTGCTATTTTTTCTCTTCATTTAGCTGG
>95925796; Psamathe fusca voucher SMNH 83516 cytochrome oxidase subunit I (COI) gene, partial cds; mitochondrial
GGGGCGTGAGCCGGACTTTTAGGAACATCTATAAGACTATTAATTCGAGCTGAATTAGGCCAACCAGGGGCTCTCTTAGGGAGAGACCAATTATACAATACAATTGTAACTGCTCACGCATTCCTTATAATTTTCTTTTTAGTTATGCCAGTTATAATTGGCGGGTTTGGAWACTGATTAGTACCACTTATATTAGGATT
>305653187; Euclymene zonalis CMC02 voucher BIOUG<CAN>:HUNTSPOL0322 cytochrome oxidase subunit 1 (COI) gene, partial cds; mitochondrial
TATACCCCCCTCTATCTAGAGGATTAGCCCATGCAGGCCCATCAGTAGACTTGGCTATTTTCTCTCTACACTTAGCGGGAGCTTCTAGAATCCTAGGAGCAATTAATTTTATTAGAACAGCTATTAACATACGCCCTAAAGCCCTTCAATTAGAAAAAATGCCATTATTCGTATGATCTGTAAAAATTACAGCCATTTTA
>304416838; Typosyllis sp. CMC01 voucher BIOUG<CAN>:BAMPOL0064 cytochrome oxidase subunit 1 (COI) gene, partial cds; mitochondrial
ATATAAGGTTCCCTCGAATAAATAATATAAGATTATGACTACTGATTCCAGCCCTAATACTCTTACTAGGAAGAACCCTTGTAGAAAAGGGTGCAGGAACTGGATGAACTGTTTATCCTCCCTTATCTGGTAGCACAGCACATAGAGGTCCACCAGTGGACATAGCAATTTTTTCTCTCCATTTAGCAGGAGCAAGGTCA
>18182281; Sathodrilus attenuatus cytochrome c oxidase subunit I (COI) gene, partial cds; mitochondrial gene for mitochondrial product
CACCAGATATAGCTTTCCCTCGATTAAATAATTTAAGCTTTTGATTATTACCTTCCTCAATTATTTTACTAATCTCATCCGCATTAGTAGAATCAGGAGTAGGGAGAGGTTGAACTCTATATCCTCCATTAGCTAGACTTCCAGCTCATGAAGGGCCTTCTGTAGACCTTGCTATTTTCTCAATTCATTTAGCTGGAGCT
>3005618; Heterochaeta costata cytochrome oxidase subunit I gene, mitochondrial gene encoding mitochondrial protein, partial cds
CCTAATTACTGCCCATGGATTCTTAATAATTTTCTTTATAGTAATACCTGTATTTATTGGCGGATTTGGGAACTGACTTTTACCTTTAATATTAGGAGCACCTGATATGGCTTTTCCTCGATTAAACAACTTAAGATTTTGATTACTCCCACCTTCTCTTATTCTACTAGTATCTTCAGCTGCTGTAGAAAAAGGCGCTG
>304416292; Lepidasthenia berkeleyae voucher BIOUG<CAN>:BAMPOL0272 cytochrome oxidase subunit 1 (COI) gene, partial cds; mitochondrial
AGGTGTTGGTACAGGTTGAACCGTTTATCCTCCACTAGCCAGTAATATTGCTCATGCCGGACCATCCGTAGATCTTGCAATTTTTTCATTACATATCGCAGGAGTCTCTTCAATTCTAGGAGCCTTAAATTTTATTACAACTGTTATTAATATACGATACAAAGGCTTACGACTTGAACGAGTTCCTTTATTTGTTTGAG
>304416056; Axiothella rubrocincta voucher BIOUG<CAN>:BAMPOL0144 cytochrome oxidase subunit 1 (COI) gene, partial cds; mitochondrial
AATATAAGGTTTTGACTTCTCCCTCCCTCACTAACTCTTTTATTAGCTAGAGCAGCTGTAGAAAAGGGGGTTGGTACCGGATGAACAGTCTACCCTCCTTTATCTAGAAATCTGGCACACGCAGGCCCATCAGTAGACCTAGCCATTTTTTCGCTACACTTAGCAGGAGCATCAAGAATTTTAGGGGCTATTAATTTTAT
>325662791; Varichaetadrilus bizkaiensis voucher Vb01 cytochrome oxidase subunit I gene, partial cds; mitochondrial
CAATTCTCGCAGCAATTAACTTTATTACAACCATAATCAATATACGATGACTTGGAATGCGTTTAGAACGAATTCCTTTATTCGTGTGATCTGTAATTATCACTGTTCTTCTTCTACTTCTCACCTTACCAGTTCTAGCAGGAGCTATTACTATACTACTAACAGACCGAAATCTAAATACCTCATTCTTCGATCCTGCG
>300792700; Palpiphitime lipovskyae voucher SMNH106238 cytochrome oxidase subunit I (COI) gene, partial cds; mitochondrial
ATTGAATACTTCCATTAATATTAGGAGCACCAGATATAGCTTTTCCTCGACTTAATAATATAAGATTTTGATTACTACCCCCATCTCTTATTTTATTAGTAATAAGAGCTATTGTTGAAAAAGGTGTTGGAACAGGGTGAACTATTTACCCACCTTTATCTGGAAACATTTCTCATAGTGGACCCTCTGTAGACCTAGCC
>46488669; Ceratonereis longiceratophora AMW24392 cytochrome oxidase subunit I (COI) gene, partial cds; mitochondrial
AATTTATAATGTTATTGTTACCGCCCATGCATTTTTGATAATCTTCTTTTTAGCAATGCCTGTATTTATTGGTKGGTTTGATAACTGACTTATATCTTTATTTTTAGGTGCTCCTGATATAGCATTCCCACGAATAAATAATATAAGATTTTGACTTTTACCGCCCTCTCTTATTCTTCTTGTATCTTCTGCAGCAGTTG
>359719241; Pontoscolex corethrurus isolate SR-04-E5B cytochrome C oxidase subunit I (COX1) gene, partial cds; mitochondrial
AGCCGCTGTAGAAAAGGGGGCAGGAACAGGATGAACTGTTTATCCACCCCTAGCAAGAAATATTGCTCATGCAGGTCCATCAGTGGACCTAGCCATCTTCTCTCTTCACTTAGCAGGTGCATCATCCATCTTAGGAGCAATCAACTTCATTACCACAGTCATCAATATACGATGAAATGGATTACGCTTAGAGCGAATCC
>83963542; Owenia fusiformis isolate CBn3 cytochrome c oxidase subunit I (COI) gene, partial cds; mitochondrial
TGTTACCACCTGCTTTGTTGTTGTTGTTAGGGTCGGCTGCTGTGGAGGGGGGTGCTGGCACAGGTTGGACTGTTTACCCACCTTTAGCTTCGAATGTTGCCCACGCCGGGGGGTCAGTGGATATAACAATTTTTTCTTTACATTTGGCTGGTGCATCTTCTATTTTAGGTGCAGTTAATTTTATTACAACGGTTATTAAT
>237846831; Protoaricia oerstedii voucher Poe_001 cytochrome c oxidase subunit 1 gene, partial cds; mitochondrial
TTATTTTTTCTTTACATTTAGCAGGGGTAAGATCAATTCTTGCATCAATCAATTTTATCACCACAGCTAAAGAGCTTCGAATAGTAATAACTTTAGACCAAATGCCTTTATTTGTCTGGTCAGTAAAAATCACTACTATTCTTCTTCTCTTGTCCCTCCCTGTTCTAGCCGGGGCAATTACCATGCTTTTAACTGATCGA
>78057725; Glyphanostomum sp. KJO-2005 cytochrome oxidase subunit I (COI) gene, partial cds; mitochondrial
GTTTTGGCTAGTTCCACCTGCAATAATTTTACTTGTGTGTTCTTTTTTAGTTGAGAAAGGTGTTGGTACTGGGTGGACTGTTTATCCACCTTTAAGGTCTAATATTGCTCATTCAGGTCCATCTGTTGATTTTGCTATTTTTTCTTTACATTTAGCAGGTATTTCTTCTATTTTAGGTTCTATTAATTTTATTACTACTA
>259121777; Asiaticobdella fenestrata isolate LF003A cytochrome oxidase subunit I (COI) gene, partial cds; mitochondrial
ATTAAATAACCTTAGATTCTGATTACTTCCACCATCCATAATCATGTTATTAAGTTCATCATTGATTGAAAATGGTGTTGGAACAGGCTGAACAATCTATCCACCTCTTGCAGATAGTGTAGCCCATGCAGGCCCATCAGTAGACATAGCAATCTTCTCCCTTCATATAGCTGGAGCCTCTTCAATTCTAGGTTCATTAA
>51340384; Riftia pachyptila haplotype B cytochrome oxidase subunit I (COI) gene, partial cds; mitochondrial
AATTCTTCTAGTAATATCTGCTTTTATTGAAAAAGGAGCTGGAACAGGATGAACTGTGTATCCACCTCTTGCATCTAATATTGCTCATGCCGGTCCATGTATTGATCTAGCTATTTTTGCTCTTCATCTATCAGGAATTTCATCAATTTTAGCCTCAATTAATTTTATTACAACCGTTATAAATATACGATATAAAGGTC
>124053660; Eurysyllis tuberculata cytochrome oxidase subunit I (COI) gene, partial cds; mitochondrial
GTCCCTTTTAGGTAGAGACCAACTTTACAATACTATTGTAACTGCTCATGCATTTATTATAATCTTTTTTTTAATTATACCAGTAATAATTGGAGGATTCGGAAACTGACTAATCCCTATAGTAACCCCATCACCAGATATAGCTTTTCCGCGTATAAACAATATAAGATTATGGGTTTTACTACCATCTTTAGCCCTTT
>304417022; Exogone sp. CMC01 voucher BIOUG<CAN>:08PROBE-0240 cytochrome oxidase subunit 1 (COI) gene, partial cds; mitochondrial
TAACATTGGGCACACAGGGGCCTCTGTAGATCTTACCATTTTCTCTCTCCATATCGCTGGAATAAGATCTATTATAGCCTCTCTCAACTTCATCAGGACCCTGAACAAAGTAAATAACCCTCAACAAACCTACCTAAAAAAACCACTATTTATTTGATCAATCGTAATCACCGCCACCCTCCTACTTCTAGCCCTGCCAG
>148250103; Asetocalamyzas laonicola isolate 2 sex male cytochrome oxidase subunit I (COI) gene, partial cds; mitochondrial
ATGCATTCCTAATAATTTTTTTTCTTGTAATGCCTACTTTTATTGGCGGCTTTGGAAACTGACTTCTACCTCTTATACTAGGAGCACCTGACATAGCCTTTCCTCGTCTTAACAACATAAGATTTTGACTACTTCCCCCTTCTCTCACACTCCTCATCTCATCGGCAGCAGTCGAAAAAGGAGTTGGAACAGGTTGAACA
>39547321; Cylicobdella coccinea cytochrome c oxidase subunit I (COI) gene, partial cds; mitochondrial
TAGAATTATCTCAACCTGGGACTTTTCTAGGAAGTGATCAAATTTATACTACAATTGTTACTGCTCATGGATTGGTAATAATTTTTTTCATGGTTATACCAATCTTAATTGGGGGTTTTGGGAATTGATTAATTCCATTAATAATTGGTGCTCCAGATATAGCCTTTCCTCGATTAAATAATCTAAGCTTTTGATTATTA
>295810874; Seepiophila jonesi isolate GB697_S3P_160 cytochrome oxidase subunit I (COI) gene, partial cds; mitochondrial
TCTTCTAGTAATATCTGCTTTTATTGAAAAAGGAGCTGGGACAGGATGAACTGTTTATCCCCCTCTAGCCTCTAATATTGCCCATGCAGGACCATGCATTGACCTAGCTATTTTTGCTCTTCATTTATCAGGGGTATCCTCAATTCTAGCCTCTATCAACTTTATTACAACCGTAATAAATATACGATATAAAGGTCTTC
>316926605; Branchiomma sp. 1 SMB-2010 cytochrome oxidase subunit I (COI) gene, partial cds; mitochondrial
ATAATTTAAGTTTTTGGTTATTACCAACTGCCTATTACTCCTTARTAGGGTCAACTTTTATTGAGACTGKGGCAKGAACGGGTTGAACGGTGTACCCACCTTGTCTAGAGTGTGGGAAATTGGGGAGATGATGAGTAGATTTAGTTATTTTTTCTCTTCATTTGGCAGGTGCCTSTTYTATTATGGGGGCTATTAATTTT
>33330143; Ripistes parasita isolate RIPpaop cytochrome oxidase subunit I (COI) gene, partial cds; mitochondrial gene for mitochondrial product
GCACTTGGATTTATTTTTCTATTTACTGTTGGTGGTCTTACTGGAATTTGTCTATCAAATTCATCATTAGATATTGTTCTTCACGACACTTATTACGTAGTAGCACATTTCCATTACGTATTAAGAATAGGAGCAGTATTCGCAATATTTGCAGCAATTAATCACTGATTTCCATTAATATTTGGGGTAACATTACATCA
>19850203; Amphitritides sp. AMW24400 cytochrome oxidase subunit 1 gene, partial cds; mitochondrial gene for mitochondrial product
TGGCTTGTCCCTCTTATGCTAGGAGCTCCAGACATAGCATTCCCACGCATAAACAATATAAGATTTTGACTCCTTCCTCCAGCCCTTCTTCTACTCTTAAGAAGTGCAGCCGTAGAAAAGGGAGTCGGAACAGGATGAACAGTCTACCCTCCTTTATCAAGAAATCTCGCTCACGCTGGACCCTCCGTAGATCTAGCCAT
>37789342; Caspiobdella fadejewi isolate Cfad_M cytochrome c oxidase subunit I gene, partial cds; mitochondrial
TTATCTCAACCAGGAAGGTTGATTGATAATGATCAAATTTATAATTCTATAATTACAGCACATGGTTTAATTATAATTTTTTTTATAGTAATACCTATTTTAATTGGTGGTTTTGGAAACTGATTAATTCCATTAATAATTGGAGCACCAGATATAGCTTTCCCACGATTAAATAATTTAAGGTTTTGACTTTTACCACC
>304416060; Bergstroemia nigrimaculata voucher BIOUG<CAN>:BAMPOL0316 cytochrome oxidase subunit 1 (COI) gene, partial cds; mitochondrial
TGCTGGGCCTTCTGTTGATTTTGCTATTTTTTCTTTGCATTTAGCAGGGGTGTCTTCTATTTTAGCTTCTATTAATTTTATTACTACTGCTATAAATATGCGTTCGTCTGGGTTACGGTTAGAGCGGGTTCCTTTATTTGTGTGGTCTGTTGGTATTACTGCATTATTGTTGTTGTTATCTTTGCCAGTTTTGGCAGGAG
>305653555; Polycirrus eximius voucher BIOUG<CAN>:HUNTSPOL0111 cytochrome oxidase subunit 1 (COI) gene, partial cds; mitochondrial
GAAATATAGCACACGCAGGCCCATCTGTAGACCTGGCAATTTTTTCTCTCCATTTAGCTGGGATTTCCTCTATTTTAGGGGCTATTAATTTTATTACAACTGTCGCCAATATACGATGAAAAGGCCTACGCCTAGAACGCATCCCTTTATTCGTGTGATCGGTAAATATTACGGTAGTCTTACTTCTACTTTCCCTACCT
>237846817; Orbinia swani voucher Osw_001 cytochrome c oxidase subunit 1 gene, partial cds; mitochondrial
TTGCCCACTCAGGTCCCTCTGTAGACCTAGTAATTTTCTCTCTTCATTTAGCAGGTGCTAGCTCCATCCTAGCCTCCATCAATTTTATTTCTACAGCTAAACAACTTCGACCAAACATAACACTAGATCAAATACCTCTGTTTGTCTGATCAGTAAAAATTACAACAATCCTCCTTCTCCTTTCTCTTCCAGTTCTAGCA
>37789324; Nototheniobdella sawyeri isolate Nsaw_K cytochrome c oxidase subunit I gene, partial cds; mitochondrial
ACAGAACTATCTCAACCAGGAAGTTTATTAGAAAATGACCAGGTTTATAACTCTATAATTACAGCTCATGGCTTAATTATAATTTTTTTTATAGTAATACCTATTTTAATTGGAGGATTTGGTAATTGATTAATCCCATTAATAATTGGTGCACCAGATATAGCTTTTCCACGTCTTAATAATTTAAGATTTTGATTATT
>384383012; Euphrosine foliosa voucher SIO:BIC A2381 cytochrome oxidase subunit I (COI) gene, partial cds; mitochondrial
CGCTGGGCCTTCAGTAGACTTAGCAATTTTTTCTCTACATTTAGCCGGCGTTTCCTCTATTTTAGCTTCCATTAATTTTATCACAACCGCCTTAAACATACGACCCCAAGGTATAAAAATAGAAAATATACCCCTTTTCGTATGATCCGTACTAATTACAGCAATTCTTTTACTATTATCTCTCCCCGTATTAGCAGGCG
>124053702; Syllides convolutus voucher MNCN/ADN 9600 cytochrome oxidase subunit I (COI) gene, partial cds; mitochondrial
ACGAATAAATAATATAAGATTTTGATTACTCCCCCCTTCATTAACTTTATTAATTATAAGAGCTATTGTTGAAAAAGGAGCTGGGACAGGGTGAACTGTGTATCCACCATTAGCAAGAAATATTTCTCATAGAGGGCCTTCAGTAGATCTAGCAATTTTTTCTTTACACCTAGCAGGTATTAGAAGAATTTTAGGAGCTA
>316990457; Thalassodrilides bruneti isolate CE79 cytochrome oxidase subunit I (COI) gene, partial cds; mitochondrial
TGAAAAAGGAGCTGGTACAGGATGAACTGTCTACCCTCCTTTAGCTAGAAACCTGGCACACTCTGGACCATCTGTTGACTTAGCAATTTTCTCTCTTCACTTAGCAGGAGCATCATCTATTATTGGAGCAGTAAACTTTATTACTACTATAATCAACATACGATGAAAAGGAATGCGCCTAGAACGAATTCCTCTATTTG
>384383006; Amphinome rostrata voucher SIO:BIC A2385 cytochrome oxidase subunit I (COI) gene, partial cds; mitochondrial
AATCTTTTTCTTAGTTATGCCCATAATGATTGGAGGATTTGGAAACTGACTAGTCCCCCTAATACTGGGGGCCCCAGACATGGCCTTCCCCCGACTCAACAATATAAGCTTCTGGCTCCTACCCCCCTCGCTTACTTTACTAATCTTTTCAGCAGCCGTAGAAAAAGGAGCTGGCACAGGGTGAACGGTCTACCCTCCGC
>33330109; Dero vaga isolate DERvatuc cytochrome oxidase subunit I (COI) gene, partial cds; mitochondrial gene for mitochondrial product
AGGGGCATCATCTATTATGGGTGCTGTAAACTTTATTACAACAGTTCTAAATATACGATGAAATGGAATACGATTAGAACGAGTTCCATTATTTGTATGAGCAGTATTACTAACTGTAATTCTGCTACTACTATCACTACCAGTACTAGCAGGAGCTATTACAATACTACTTACAGATCGAAACCTAAATACTTCATTCT
>145411424; Platybdella anarrhichae cytochrome c oxidase subunit I (COI) gene, partial cds; mitochondrial
TATTATTAGGATCTTCTATAGTAGAAAGTGGTGTTGGTACAGGTTGAACTTTATACCCACCATTAGCTTCTAATATAGCTCATTCTGGACCTTCAGTTGACATAGCTATTTTTTCTCTTCATTTAGCAGGTATTTCTTCAATTTTAGGAGCTTTAAATTTTATTACTACAGTAATTAATATACGATGAGAAGGTCTAAAA
>288814949; Progoniada regularis cytochrome oxidase subunit I (COI) gene, partial cds; mitochondrial
TCCTTAGATATTATTTTACATGATACTTACTACGTAGTAGCCCACTTTCACTACGTTCTCTCAATGGGTGCAATCTTCTCAATTTTTGCGGGCTTTAATCACTGATTCCCCCTATTTACAGGGCTAACTTTAAATAATCACTGATCTAAAATTCATTTTTTCCTAATATTCATCGGAGTAAATTTAACCTTTTTTCCCCA
>307695974; Limnodriloides anxius isolate CE131 cytochrome oxidase subunit I (COI) gene, partial cds; mitochondrial
TCATTCTTAGGTAATGACCAGCTCTATAACACCCTTGTTACAGCCCATGCATTCCTAATAATCTTCTTCATAGTTATGCCAATCTGAATTGGTGGGTTTGGCAACTGACTAATCCCCCTAATACTGGGTGCACCTGACATAGCTTTCCCACGAATAAATAACCTAAGATTCTGATTAATACCACCGTCACTAATCTTATG
>5791601; Cronodrilus ogygius cytochrome c oxidase subunit I gene, mitochondrial gene encoding mitochondrial protein, partial cds
TAATTACTGCTCATGGGTTAATTATAATTTTTTTTATAGTAATACCTATTTTAATTGGGGGGTTTGGAAATTGACTTTTACCACTTATATTAGGAACCCCTGATATAGCTTTCCCTCGATTAAATAACTTAAGATTTTGACTACTTCCAGCTTCTATTACTCTTTTAGCTTCATCAGCTTTAATTGAATCTGGAGTTGGA
>312233527; Proceraea albocephala isolate spm_2 cytochrome oxidase subunit 1 (COI) gene, partial cds; mitochondrial
CTAGCTATTTTCTCTCTACATTTAGCAGGGGTCTCATCAATTTTAGGGGCCGTCAATTTTATTACAACTGTCATTAATATACGCTCAAAATTAATACACTTAGAACGAGTACCTTTATTTGTGTGATCTGTAAAAATCACTGCTATCCTTCTTTTACTTTCACTCCCAGTCCTCGCAGGAGCAATTACTATACTACTAAC
>288814887; Sigambra magnuncus cytochrome oxidase subunit I (COI) gene, partial cds; mitochondrial
TTTCATCTTCGGGACTTGGGGGGGACTTCTAGGCACATCAATAAGACTTCTAATTCGAGCAGAGCTCGGACAACCCGGGTCCCTACTCGGGAGTGATCAGCTATATAATACCTTAGTAACCGCACATGCGTTCTTAATAATTTTCTTTTTAGTTATGCCCGTAATAATTGGGGGATTCGGAAATTGGCTGGTACCCTTAA
>119331350; Diplocardia komareki isolate 12 cytochrome oxidase subunit I (COI) gene, partial cds; mitochondrial
TCACGCTTTCCTAATAATTTTCTTTTTAGTAATACCAGTATTTATTGGTGGATTTGGAAATTGATTACTACCTTTAATACTTGGAGCACCCGATATGGCTTTCCCACGATTAAATAACTTAAGATTTTGACTGTTACCACCTTCCCTTATTCTTCTTGTATCCTCGGCTGCTGTCGAAAAGGGGGCTGGTACTGGTTGAA
>299555941; Amblyosyllis finmarchica voucher BIOUG<CAN>:WS0182 cytochrome oxidase subunit 1 (COI) gene, partial cds; mitochondrial
CGCCTTTCTAATAATTTTTTTCCTTGTAATACCAATATTAATTGGGGGGTTCGGAAATTGACTTATCCCCCTTATACTATCAGCCCCTGATATAGCCTTCCCGCGATTAAACAATATGAGATTTTGACTTCTCCCGCCAGCTCTCATACTTCTAGTAGGGAGAGCTACTATCGAAAAAGGTGTCGGCACTGGCTGAACAG
>309955283; Naineris laevigata voucher OUC POLYL8 0807 cytochrome oxidase subunit I (COI) gene, partial cds; mitochondrial
GTAACTGCCCACGCAGTCTTAATAATCTTCTTCCTAGTAATACCTGTCCTAATTGGAGGATTTGGAAATTGATTAGTCCCTCTAATACTAGGGGCCCCCGATATAGCATTTCCCCGAATAAATAATATAAGATTCTGACTCCTGCCACCCGCATTAATCCTTCTAGTTACTTCTGCAGCCGTAGAAAAAGGAGCCGGCAC
>73537261; Philobdella floridana isolate PGRSC2 cytochrome c oxidase subunit 1 (COI) gene, partial cds; mitochondrial
ACTATTTACCCTCCTTTAGCAGATAATATTGCCCATTCAGGACCATCTGTTGATATAGCTATTTTTTCACTTCATCTAGCCGGAGCTTCTTCTATTTTAGGTTCATTAAATTTCATTACTACTGTAATTAATATACGATGAAAAGGAATATCTATAGAACGAATTCCTTTATTTATTTGATCTGTAATTATTACTACTGT
>316990401; Henlea ventriculosa isolate CE1021 cytochrome oxidase subunit I (COI) gene, partial cds; mitochondrial
ACCACTAATATTAGGTGCTCCTGATATAGCTTTCCCACGACTAAATAATATAAGATTTTGATTACTACCACCATCTTTAATCTTACTTCTATCATCAGCAGCAGTAGAAAAAGGTGCAGGCACAGGATGAACTGTTTACCCACCCCTATCATCTAACATTGCTCATGCCGGACCATCAGTAGACTTAGCAATTTTTTCTC
>347979029; Bryodrilus ehlersi voucher bryehl-bank cytochrome oxidase subunit 1 (COI) gene, partial cds; mitochondrial
TTATTACCCCCCTCTATCATACTCCTTCTCTCATCTGCCGCAGTAGAAAAAGGTGCAGGCACAGGATGGACTGTATACCCACCCCTATCCAGAAACTTAGCACATGCAGGCCCATCAGTAGATCTAGCCATCTTTTCCCTACACTTGGCCGGCGCTTCATCTATCTTAGGGGCAGTAAATTTTATTACTACAGTTATTAA
>39547347; Semiscolex similis cytochrome c oxidase subunit I (COI) gene, partial cds; mitochondrial
ATAGGGTCTTTAAACTTTATTACAACTGTAATTAATATACGATGGTCTGGTATGTCATCTGAGCGTGTTCCGTTATTTATCTGATCTGTTGTAATTACAACAATTTTACTGCTCCTCTCCCTACCAGTACTAGCAGCAGCAATTACCATACTGCTAACAGACCGTAATATTAACACTACGTTTTTTGACCCTATCGGTGG
>285029340; Nais elinguis cytochrome oxidase subunit I (COI) gene, partial cds; mitochondrial
GCTGATATGGCATTCCCACGACTAAATAACCTTAGATTTTGACTACTACCACCATCATTAATTCTACTAATTTCTTCTGCAGCAGTAGAAAAAGGAGCTGGAACAGGATGAACAGTATATCCACCATTATCAAGAAATCTAGCACATGCTGGACCTTCTGTAGATATGGCTATTTTTTCACTTCATCTAGCAGGTGCTTC
>305653495; Ophioglycera gigantea voucher BIOUG<CAN>:HUNTSPOL0065 cytochrome oxidase subunit 1 (COI) gene, partial cds; mitochondrial
CCCCGTCTTAATAATATAAGATTCTGATTATTACCCCCATCTCTCACTCTATTACTTGCTTCAGCCGCAGTAGAAAAAGGAGCAGGTACAGGATGAACTGTTTATCCTCCTTTATCAAGAAATATCGCTCATGCTGGGCCTTCTGTAGATTTAGCCATCTTCTCCCTTCATTTAGCTGGAGTCTCTTCTATTTTAGGAGC
>209395002; Aporrectodea rosea strain Ar5 cytochrome c oxidase subunit I (COI) gene, partial cds; mitochondrial
CCAATTATATAACACAATTGTTACCGCCCATGCATTTGTAATAATCTTTTTCCTAGTTATACCAGTATTTATTGGAGGTTTCGGAAATTGACTCCTACCTCTGATATTAGGCGCCCCAGATATAGCATTTCCACGTCTAAATAATATAAGATTTTGACTACTTCCCCCCTCCTTAATTCTTCTGGTCTCATCAGCAGCGG
>33330157; Vejdovskyella comata isolate VEJcoswe cytochrome oxidase subunit I (COI) gene, partial cds; mitochondrial gene for mitochondrial product
CTGTTGGAATAGACGTAGATACACGAGCATACTTCACTGCTGCTACAATAATTATTGCAGTTCCCACAGGAATTAAAGTATTTAGATGATTAGCCACTATTTATGGAGCAAAAATCAAATATACAACAACTATATTATGAACACTAGGATTTATCTTTTTATTCACCGTAGGGGGATTAACTGGAATTTGTCTATCTAAC
>301298539; Barantolla americana CMC02 voucher BEST-87 cytochrome oxidase subunit 1 (COI) gene, partial cds; mitochondrial
AGGAACATCGCTCACGCGAGTCCTGCTGTTGATATGGCAATCTTCTCTCTCCACCTCGCTGGCGCATCCTCAATTATTGCGTCTATTAACTTCATAACCACAATTTATAACATGCGAAACGAAGGATACACTATAGAACGCGTACCCCTTTTCGTATGGTCAATTATAATTACTTCTGGACTCCTAGTATTAGCAGTCCC
>328683369; Rhyacodriloides sp. 1 PM-2010 mitochondrial partial coi gene for cytochrome oxidase subunit I
AAATAATTTAAGATTTTGGCTTCTACCTCCATCTCTAGTTCTTCTTGTATGTTCTGCAGCAGTAGAAAAAGGAGCTGGAACAGGGTGAACAGTATATCCACCACTATCTAGTAACTTAGCTCATTCTGGGCCCTCTGTAGATCTAGCAATCTTTTCACTCCATTTAGCAGGTGCGTCATCTATTCTAGGTGCTATTAATT
>304416336; Micronereis nanaimoensis voucher BAMPOL0423 cytochrome oxidase subunit 1 (COI) gene, partial cds; mitochondrial
TGCTGGGCCTTCAGTAGACTTAGCTATCTTTTCCCTACATTTAGCAGGAGTATCCTCAATCTTAGGGGCCCTAAACTTTATTACAACCATTATAAACATACGGCCCTCTGGGCTACGAATAGAACGAGTCTCGTTATTTGTATGATCCGTACTAATTACAGCAATCTTACTGTTATTATCTCTACCAGTATTAGCTGGAG
>256594464; Hirudinaria sp. 1 AO-2009 voucher UTAR_AF002 (MP) cytochrome oxidase subunit I (COI) gene, partial cds; mitochondrial
TTAGATTTTGATTATTACCACCTTCATTAACTATATTAGTAAGATCTTCAATAATTGAAACAGGTGTTGGAACAGGTTGAACCATTTATCCTCCGTTAGCAGATAGAGTCTCTCATTCTGGACCTTGTGTAGATATGGCTATTTTTTCACTTCATATGGCCGGGGCATCTTCTATTCTAGGTTCTTTAAATTTTATTTCC
>384383004; Archinome storchi voucher SIO:BIC A2389 cytochrome oxidase subunit I (COI) gene, partial cds; mitochondrial
TCCCACTKATATTAGCTGCGCCAGACATAGCATTTCCACGCCTAAATAACATAAGCTTCTGACTATTGCCTCCCTCCCTCATTCTACTCATTTTTTCTGCCACCGTAGAAAAAGGAGCRGGAACAGGTTGAACCGTTTACCCCCCCTTATCAAGAAATATAACTCATGCTGGCCCTTCTGTAGACCTRGCAATCTTCTCT
>145290235; Mesochaetopterus xerecus mitochondrial partial mRNA for Cytochrome Oxidase I (COI gene), clone MxMe-Br
CGGAAACTGACTTCTTCCCCTAATACTAGCAGCTCCCGATATAGCATTCCCCCGATTAAATAACATAAGATTCTGATTACTACCCCCATCTCTAACTCTTCTCCTTGCCTCTTCTCTAGTAGAGTCCGGAGCCGGAACAGGTTGAACAGTATACCCCCCACTAGCTGGAAATCTAGCGCACGCGGGCCCTTCTGTTGATC
>322688184; Helobdella californica cytochrome c oxidase subunit I (COI) gene, partial cds; mitochondrial
GACAAGGAATACAAATTGAGCGTATGCCACTATTTGTTTGAGCAGTATTTATTACCGTCGTGCTTCTTTTACTCTCCCTACCAGTATTAGCTGCAGGGATTACTATACTACTAACAGACCGCAATTTAAATACATCCTTCTTTGACCCGATAGGAGGAGGAGATCCTGTCCTAATCAACACTTATTTTGATTTTTTGGTC
>61651953; Aphrodita aculeata cytochrome c oxidase subunit I gene, partial cds; mitochondrial
CTTCCATCCTTGGAGCCCTAAATTTTATTACCACCGTGATCAATATACGATGAAAAGGGTTACGTCTAGAACGTGTCCCCCTTTTTGTATGATCTGCAAAAATTACAGCCATTCTGCTGCTTCTTTCCTTACCAGTCCTTGCTGGAGCAATCACTATATTATTAACTGACCGAAATCTAAATACTGCTTTTCTTGACCCT
>188097704; Flabelliderma ockeri cytochrome oxidase subunit I (COI) gene, partial cds; mitochondrial
TTATTACAACAGTTCGTAATATACGACCAAAAGGAATAAACCCAGAACGCATTCCTTTATTTGTCTGAGCCGTAGTAATTACAACAGTTCTTCTATTATTATCGTTACCTGTTTTAGCAGGAGGAATTACAATATTATTAACAGATCGAAATCTAAATACCACATTTTTTGATCCTGCTGGAGGAGGAGATCCAATTCTA
>299832812; Guestphalinus sp. PDW-2010 isolate CE865 cytochrome oxidase subunit I (COI) gene, partial cds; mitochondrial
AATACCTATATTTATTGGTGGATTTGGAAACTGAATATTACCTTTAATATTAGGTGCTCCAGATATAGCATTCCCACGACTAAACAACTTAAGATTCTGACTTCTACCACCATCATTAATCCTTCTAGTATCCTCCGCTGCAGTAGAAAAAGGTGCTGGTACTGGATGAACAGTATACCCACCACTATCAAGTAATCTAG
>145616997; Polydora cornuta isolate NewZealand2 cytochrome oxidase subunit I (COI) gene, partial cds; mitochondrial
TGGTGTATCTTCATTAATAGGAGCTATTAACTTTACAACTACGATTGCTAATGCTCGATTAGGGGGCATGCCAACAGAAAAAATGCCTTTATTTATTTGATCTGTTCTTATTACAGTTATTCTATTAATTCTTGCTCTACCTGTTCTGGCGGGGGCCTTAACAATGCTAATTATAGACCGAAATTGTAATACTTCCTTCT
>305653361; Bipalponephtys neotena voucher HUNTSPOL0274 cytochrome oxidase subunit 1 (COI) gene, partial cds; mitochondrial
CCAGTAATAATTGGAGGATTTGGTAACTGATTAGTCCCACTGATACTAGGCGCCCCAGATATAGCATTCCCCCGACTTAATAATATATCATTTTGACTTTTACCTCCGTCCCTTACACTCCTTGTAATATCAGCCGCAGTAGAAAAAGGAGTTGGCACTGGGTGAACTGTATACCCACCTCTTTCTAGAAATATCGCCCA
>326885881; Hemigastrodrilus monicae isolate MND1 cytochrome oxidase subunit I (COI) gene, partial cds; mitochondrial
GATCTGGCAATTTTCTCCCTACACCTAGCTGGTGCCTCATCCATTTTAGGAGCTATTAATTTTATTACCACAGTGATTAATATACGATGAAGGGGTCTACGATTAGAACGAATTCCATTATTTGTGTGAGCCGTAGTAATTACCGTAGTTCTACTACTTTTATCACTACCAGTACTTGCCGGAGCAATTACAATACTCCT
>339515264; Nicomache sp. JK-2011 mitochondrial partial COI gene for cytochrome oxidase subunit 1, specimen voucher ZMBN:86269
ATATATTATCTTAGGTACCTGAGGAGGCCTACTAGGGACCTCTATAAGGCTTCTCATTCGTACAGAACTTGGTCAACCTGGTCCCTTCCTAGGAAGGGACCAATTATATAATACAATCGTCACAGCTCATGCATTTTTAATAATCTTTTTTATAGTAATACCAATTATAATTGGTGGGTTTGGAAATTGATTAGTCCCTT
>299832834; Rhynchelmis rostrata isolate CE555 cytochrome oxidase subunit I (COI) gene, partial cds; mitochondrial
TACTACCTCTTATACTAGGAGCTCCAGATATAGCATTTCCACGATTAAATAATTTAAGATTCTGATTATTACCCCCTTCTCTTATTCTATTAGTTTCTTCTGCAGCTGTAGAAAAAGGAGCTGGTACAGGATGAACTGTTTACCCGCCACTAGCTAGAAATCTGGCTCATGCAGGCCCTTCTGTTGACTTAGCAATTTTC
>3243199; Aktedrilus arcticus cytochrome c oxidase subunit I (COI) gene, mitochondrial gene encoding mitochondrial protein, partial cds
TTGACTTCTACCCCCATCACTAATTCTATTAGTATCATCTGCTGCAGTAGAAAAAGGAGCTGGAACCGGATGAACCGTATACCCTCCACTAGCAAGAAATCTAGCACACTCTGGCCCATCAGTAGACCTAGCTATTTTTTCTCTTCATCTAGCAGGAGTTTCATCAATCCTTGGAGCTATTAACTTCATTACAACAGTAG
>316926601; Bispira porifera cytochrome oxidase subunit I (COI) gene, partial cds; mitochondrial
ATTGTTGTTGGGTTCAATTACCATTGAGACTGGGGCTGGAACTGGTTGGACTGTTTATCCTCCTCTTTCTAGTGGTCTTGGGCAWTCAGGGTCATCTGTGGATATGGTCATTTTTTCGTTGCATATTGCTGGTGCATCTTCCATTATGGGGGCTATTAATTTTATTACTACAGTAAGAAACTTAGGCCCTAGTCAGGTAA
>160425578; Mesobdella gemmata cytochrome oxidase subunit I (COI) gene, partial cds; mitochondrial
AATTATCCCAGGCTTTGGAGTTGTATCTCATATTATTTCTGCTAGTTCAAAGAAATCTGAAACTTTTGGAACATTAGGAATAATTTATGCTATAGTTGGTATTGCTATTTTAGGGTTTGTTGTTTGGGCACATCATATATTTACAGTTGGATTAGATGTTGATACACGAGCATACTTTACAGCAGCTACAATAATTATTG
>51317449; Trilobodrilus heideri cytochrome c oxidase subunit I gene, partial cds; mitochondrial
TATTATTCTTCATGATACTTATTATGTAGTAGCCCATTTTCATTATGTGCTAAGAATAGGAGCAGTATTTGCCATATTTGCTGGATTTTCTCATTGATTTTCTCTTTTTACTGGGGTAATTCTTCATCCTCGATGAACTAAAGCACACTTTTTAATTATATTCGTAGGAGTAAACATAACTTTCTTTCCCCAACACTTTT
>299555677; Prionospio steenstrupi voucher BIOUG<CAN>:09PROBE-01161 cytochrome oxidase subunit 1 (COI) gene, partial cds; mitochondrial
ACACCATCGTTACTGCCCACGCATTTCTTATAATCTTTTTTCTGGTAATGCCAGTCTTCATTGGAGGGTTTGGAAACTGACTTCTTCCCCTGATACTAGCTGCCCCTGATATAGCCTTTCCCCGACTTAATAATATAAGCTTCTGGCTGCTCCCCCCCTCCTTAACCTTACTCGTGTTTTCCGCGGCAGTAGAAAAAGGG
>194579842; Simplisetia cf. erythraensis DH1 cytochrome oxidase subunit I (COI) gene, partial cds; mitochondrial
TGTTACCCCCTTCTCTAACCCTTCTCTTATCTAGAGCCGCAGTAGAAAAAGGTGTTGGGACAGGATGAACAGTATACCCCCCCTTAGCAAGAAACATCGCCCATGCAGGCCCCTCAGTTGACCTGGCAATTTTTTCCCTTCATTTAGCAGGAGTTTCGTCCATTATAGGGGCGCTTAATTTCATTACTACTGTAATTAAT
>305652993; Notophyllum crypticum voucher SMNH T-7814 cytochrome oxidase subunit I (COI) gene, partial cds; mitochondrial
CACTATTGTAACAGCTCATGCTTTTCTTATAATTTTTTTTTTGGTTATGCCTGTTATAATTGGGGGATTTGGTAATTGATTAGTTCCTTTAATATTAGGAGCTCCCGATATAGCATTTCCTCGATTAAATAATATAAGGTTTTGATTATTACCTCCTTCTTTAATTATATTGTTGGGATCTGCAGCAGTGGAGCAAGGTG
>18182279; Pterodrilus annulatus cytochrome c oxidase subunit I (COI) gene, partial cds; mitochondrial gene for mitochondrial product
CCATTATCTGCGCTACCTGCTCACGAAGGACCATCTGTTGATTTAGCTATTTTTTCTCTCCATTTAGCAGGGGCTAGATCAATTCTAGGTGCATTAAACTTTATAACCACAGTTATAAATATACGATGAATTGGCATATCATTAGATAAAATCCCTTTATTTGTATGGGCCACATTTATTACTGTAATTATACTACTTTT
>323134810; Alitta succinea cytochrome oxidase subunit I (COI) gene, partial cds; mitochondrial
TATTAGGAGCCCCAGATATAGCTTTTCCTCGACTTAACAACATGAGTTTCTGATTATTACCTCCATCTCTAATTCTTTTACTATCCAGGGCTGCAGTAGAAAAAGGAGTTGGTACAGGATGAACTGTGTACCCTCCCCTTTCTAGTAATATTGCCCACGCCGGCCCATCAGTAGATTTAGCAATTTTCTCTCTCCACCTT
>342906705; Axiokebuita millsi voucher MNCN 16.01/13602 (Madrid) cytochrome oxidase subunit I (COI) gene, partial cds; mitochondrial
AATATAGCCCATGCGGGCCCATCAGTTGATCTAGCTATTTTCTCACTACATTTAGCGGGAGTCTCTTCAATTCTTGGGGCTATCAACTTTATCTCTACAATTATAAATATACGAGTAAAAGGCCTCCGCCTTGAGCGTGTACCTTTATTCGTTTGAGCTGTAAAAATTACAGTTATTCTCTTATTATTATCACTTCCAGT
>246149357; Bobmarleya gadensis isolate 1 cytochrome oxidase subunit I (COI) gene, partial cds; mitochondrial
GTAATAAATATACGTTATAAAGGGCTTCGATTAGAACGGGTACCTTTATATGTATGAAGAGTAAAACTTACTGCAATTCTTCTTCTTTTATCTGTGCCTATCCTTGCAGGAGGTCTGACTATGCTACTTACAGATCGAAATTTAAATACTTCATTTTTTGACCCAAGAGGAGGAGGAGACCCAATTCTTTTTCAACATTT
>124053682; Pionosyllis lamelligera voucher MNCN/ADN 9587 cytochrome oxidase subunit I (COI) gene, partial cds; mitochondrial
TTTGGGAACTGATTAGTTCCTTTAATATTAGGTGCTCCTGATATAKCTTTCCCTCGAATAAATAATATAAGATTTTGACTTCTCCCTCCCTCCCTAACTCTCCTTGTTATAATAGCAAATGTAGAAAAAGGAGCAGAACCAGGCTGGACACTTTWCCCTCCTCTCGCTAGAAATAGTTCTCATAGGGGGCCCTCAGGTGA
>188097706; Flota sp. KJO-2008 cytochrome oxidase subunit I (COI) gene, partial cds; mitochondrial
GCCATCTGTTGACCTTGCCATTTTTTCACTTCATTTGGCAGGAATTTCTTCAATTTTAGGCTCAATTAATTTCATCTCAACAGTTTATAATATACGCCAAAAAAAAACCCACTTAGAGCACATACCGCTTTTCGTCTGAGCCGTAGTTATTACCACATTTTTATTATTATTATCAATACCAGTCTTAGCAGGGGGGATTA
>89521106; Myzobdella lugubris from Virginia freshwater cytochrome c oxidase subunit I gene, partial cds; mitochondrial
TTAGCTGGTATTTCATCTATTTTAGGTGCATTAAATTTTATTACAACTGTAATTAATATACGATGAGAAGGGATAAAATTAGAACGAATACCTTTATTTGTATGAGCTGTATTTATTACAGTAATTTTATTACTTTTATCTTTACCTGTATTAGCAGCAGCAATTACAATACTATTAACAGATCGAAATTTAAATACAAC
>359719231; Megascolex cochinensis isolate SR-04-E3A cytochrome C oxidase subunit I (COX1) gene, partial cds; mitochondrial
GTATTTATTGGAGGGTTTGGAAACTGACTTCTACCACTAATACTAGGTGCACCAGATATAGCATTTCCACGACTAAATAACATAAGATTTTGACTTCTACCCCCATCACTAATTCTCTTAGTTTCATCTGCAGCAGTTGAAAAAGGGGCTGGAACAGGATGAACTGTATATCCGCCTCTGGCAAGAAATATCGCGCATGC
>11181597; Heteropodarke formalis cytochrome c oxidase subunit I gene, partial cds; mitochondrial gene for mitochondrial product
ACTATATACTTTATTTTCGGAATTTGATCTGGACTTTTAGGCACCTCTATAAGAATTCTGATCCGTGCAGAACTGGGGCAGCCAGGAGCCCTTCTAGGTAGGGACCAATTGTATAACACGATTGTTACTGCACATGCCTTCCTTATGATTTTCTTTCTAGTTATGCCTGTTATAATTGGAGGGTTCGGCAACTGATTAGT
>316990309; Buchholzia fallax isolate CE719 cytochrome oxidase subunit I (COI) gene, partial cds; mitochondrial
CACACTCTACTTCATCTTAGGCGTATGAGCTGGAATAATAGGAGCAGCTATAAGACTACTAATCCGAATCGAATTAAGACAACCTGGGTCATTTCTAGGTAGAGACCAACTCTATAACACAATCGTTACAGCCCACGCATTTTTAATAATTTTTTTTCTAGTAATACCAGTTTTTATTGGAGGGTTTGGAAACTGACTCC
>19850187; Trichobranchus sp. AMW24401 cytochrome oxidase subunit 1 gene, partial cds; mitochondrial gene for mitochondrial product
GTTCCAACCGGCATTAAAGTCTTTAGGTGACTTGCCACTATCTTTGGCTCACGCATTAAATACGAAGCACCTATAATATGAACTCTTGGATTTATCTTCCTTTTTACTGTAGGAGGCCTCACAGGAATCGCCCTTTCCAACGCCTCTCTAGACACAATACTACACGACACCTACTACGTTACAGCTCACTTCCACTACGT
>304416304; Loimia arborea voucher BIOUG<CAN>:BC016 cytochrome oxidase subunit 1 (COI) gene, partial cds; mitochondrial
CCTGGGAAGAGACCAATTATACAACACAATTGTTACCGCTCATGCTTTACTAATAATCTTCTTTTTAGTTATGCCCGTTCTAATTGGGGGGTTTGGAAACTGATTAATCCCCTTAATACTCGGAGCGCCCGATATGGCGTTTCCTCGAATAAACAATATAAGATTTTGATTACTGCCCCCTGCCTTAATCCTCCTAGTTA
>302632002; Embolocephalus yamaguchii mitochondrial partial mRNA for cytochrome oxidase subunit I (COI gene), isolated from papillate juvenile
ATTCATCGGAGGCTTCGGAAATTGACTTCTTCCGCTAATATTAGGTGCACCAGATATAGCCTTCCCACGATTAAATAACTTAAGATTTTGATTGCTCCCGCCATCCCTAATCCTCCTAGTTTCCTCCGCCGCAGTAGAGAAGGGCGCTGGCACAGGTTGAACTGTATACCCACCACTTGCAGGAAATTTAGCCCACTCTG
>66351972; Leanira sp. THS-2005 cytochrome c oxidase subunit I gene, partial cds; mitochondrial
ATAAGACTCCTTATTCGAGCAGAACTAGGACAGCCCGGAGCCCTCCTCGGCAGAGACCAACTTTACAACACTATCGTAACCGCCCACGCTTTTCTTATAATTTTCTTCCTTGTCATGCCCATCCTAATTGGCGGATTCGGCAACTGACTAATCCCACTAATATTAGGAGCCCCCGACATAGCATTCCCACGCCTAAACAA
>304416136; Eudistylia vancouveri voucher BIOUG<CAN>:BAMPOL0514 cytochrome oxidase subunit 1 (COI) gene, partial cds; mitochondrial
TTTAATAATTTTTTTTCTTGTTATACCAACATTTATTGGCGGGTTTGGAAATTGACTTCTTCCCCTAATACTAGCCACCCCAGACATAGCATTTCCTCGACTAAATAATATAAGATTTTGGTTTCTCCCCCCATCTCTATTTCTTCTTCTTTCATCTGCCTTAGTAGAAAAAGGCGCAGGGACAGGTTGAACTGTTTATC
>304416982; Eteone longa CMC03 voucher BIOUG<CAN>:08PROBE-0075 cytochrome oxidase subunit 1 (COI) gene, partial cds; mitochondrial
TCTTCTATTTTGGCTTCAATTAATTTTATTACAACTGCCATAAATATGCGCTCTGCAGGGTTGCGTCTTGAGCGGGTTCCTTTATTTGTCTGGTCTGTGGGTATTACTGCTTTGTTACTTCTTCTATCTCTTCCTGTTCTTGCAGGTGCTATTACTATATTACTTACAGATCGTAATTTAAATACTTCTTTTTTTGATCC
>307695960; Clitellio arenarius isolate CE112 cytochrome oxidase subunit I (COI) gene, partial cds; mitochondrial
AATACTGGGGGCCCCTGATATAGCATTTCCTCGGCTAAATAATCTAAGATTTTGACTCCTCCCTCCCTCCCTTATTCTACTAGTATCCTCCGCTGCTGTAGAAAAAGGAGCTGGTACTGGGTGAACTGTATATCCGCCACTGTCAAGAAATCTGGCCCATTCAGGGCCCTCTGTTGACTTAGCTATCTTCTCCTTACATC
>305653471; Ninoe nigripes voucher BIOUG<CAN>:HUNTSPOL0335 cytochrome oxidase subunit 1 (COI) gene, partial cds; mitochondrial
TGACTTCTACCTCTTATACTTGGCGCACCTGATATGGCATTCCCCCGACTAAACAACTTAAGATTCTGACTACTTCCACCCTCCTTAATTCTTCTAGTTATATCAGCTGCAGTAGAGAGAGGAGTTGGTACAGGATGAACAGTTTACCCCCCATTAGCCAGAAACATAGCCCATGCAGGACCATCAGTAGACCTCGCTAT
>237846829; Proscoloplos cygnochaetus voucher Pcy_001 cytochrome c oxidase subunit 1 gene, partial cds; mitochondrial
ATAGTAATTTTCTCCCTCCACCTCGCAGGTGTCAGATCCATCTTAGCCTCAATTAACTTTATCTCCACAGCAAAAAAAGGCCGCGGAAAAGTTCTACTGGAACAAGTCCCTCTATTTGTATGGTCCGTAAAAATTACTACTATTCTTCTCCTCCTATCTCTCCCCGTCCTTGCTGGTGCTATTACGATACTACTTACTGA
>188036374; Gyptis sp. 2 AN-2008 voucher SIO-BIC A1046 cytochrome oxidase subunit I (COI) gene, partial cds; mitochondrial
TATTAGGAACCTCTATAAGATTTTTAATTCGTGCCGAACTAGGCCAACCCGGATCTCTGTTAGGTAGAGACCAATTATATAATACTATTGTCACTGCGCACGCCTTCTTAATAATTTTCTTCCTTGTTATGCCAGTAATAATTGGAGGATTTGGAAATTGATTAGTTCCTCTTATACTAGGAACTGCTGATATAATTTTT
>95925808; Vrijenhoekia balaenophila voucher Spm 338 cytochrome oxidase subunit I (COI) gene, partial cds; mitochondrial
AGACCAGCTATATAATACAATCGTTACAGCTCACGCATTCCTAATAATTTTCTTTTTAGTTATACCAGTAATAGTGGGAGGATTCGGAAACTGACTAGTCCCACTAATATTGGGACTACCAGATATAGCATTCCCCCGAATAAATAATATAAGATTTTGACTACTACCCCCTGCCCTTACTTTACTAGTTATATCTGCAG
>304416544; Phyllochaetopterus prolifica voucher BIOUG<CAN>:BAMPOL0328 cytochrome oxidase subunit 1 (COI) gene, partial cds; mitochondrial
AGTGGGAACAGGATGGACTGTCTACCCGCCTCTTGCTGCAAATCTTGCCCATGCAGGACCCTCTGTAGACTTAGGAATTTTCTCCCTCCATTTAGCAGGAATCTCCTCTATCCTTGGTGCTATCAACTTTATTTCAACAGTGCGAAACATGCGAGTAGAAGGAATCCAAAGGGGACGAATGCCACTATTTGTCTGGGCCA
>300792684; Iphitime hartmanae voucher SMNH106072 cytochrome oxidase subunit I (COI) gene, partial cds; mitochondrial
TAGGAGCCCCCGATATAATTTTCCCACGATTAAATAACATAAGATTTTGATTTTTACCTCCCTCTTTAACATTAATAGTAATATCCACTATCGTCGAAAGAGGGCCGGGGACAGGATGGACGGTGTACCCACCATTATCTGGTAATATCTCCCATAGAGGGTCTTCAGTTGATCTCGCGATTTTTTCTCTTCACTTAGCA
>89521124; Oxytonostoma typica cytochrome c oxidase subunit I gene, partial cds; mitochondrial
ATTGGAGCACCAGATATAGCATTTCCACGATTAAATAATTTTAGATTCTGACTATTACCACCTTCTCTAATTATACTATTAGGTTCTTCTATAGTAGAAAGAGGAGCTGGTACAGGATGAACTGTATATCCACCATTATCTTCTAATATAGCCCATTCTGGGCCTTCAGTAGATATAGCAATTTTCTCTTTACATTTAGC
>237846815; Orbiniella plumisetosa voucher Opl_001 cytochrome c oxidase subunit 1 gene, partial cds; mitochondrial
GATTCTTCTAATTATATCTGCTGCAGTAGAAAAAGGGGCCGGAACAGGATGAACTGTGTATCCTCCCCTCTCTAGAAACATTGCTCATTCTGGGCCTTCAGTAGATATAGTAATCTTCTCCCTACACCTTGCAGGGGCAAGATCAATTCTTGCATCAATTAACTTTATTACTACAGCAAAAAATCTTCGTTGCGGAATAT
>348609314; Sternaspis scutata voucher Sscu19 cytochrome oxidase subunit I (COI) gene, partial cds; mitochondrial
CCCCCCTCTCTTATCCTTCTCACTATATCTGCTGTAGTAGAAGGGGGGGTAGGAACAGGATGAACAGTTTATCCCCCCCTTTCAAATAATATCTTCCACTCGGGCCCATCTGTGGACCTGGCAATTTTTTCTCTCCATTTAGCAGGAGTCTCTTCAATTCTCGGCTCTCTTAACTTTATCACAACCGCGTTAAACATGCG
>154424503; Stylodrilus asiaticus mitochondrial partial COI gene for cytochrome oxidase subunit I
TCACTCTGGGCCTTCTGTAGACCTAGCTATTTTCTCCCTCCATCTTGCTGGAGCTTCCTCAATCTTAGGAGCCATTAAATTTATTACAACCGTAGTAAACATACGATGAAGGGGGGTGCGNCTAGAACGAATTCCCTTATTTATTTGAGCCGTAACAATTACGGTAGTTCTTCTATTACTATCCCTCCCAGTATTAGCCG
>316990317; Cernosvitoviella minor isolate CE838 cytochrome oxidase subunit I (COI) gene, partial cds; mitochondrial
TAACAGCTCACGCTTTTTTAATAATTTTCTTTTTAGTGATACCAGTCTTTATTGGTGGATTTGGTAATTGACTGCTACCTCTTATACTAGGGGCACCAGACATAGCCTTTCCACGTCTAAATAATATAAGATTTTGACTTCTTCCCCCATCTCTAATATTACTAGTATCTTCCGCAGCCGTAGAAAAAGGAGCTGGTACA
>33330089; Amphichaeta raptisae isolate AMPrawcc cytochrome oxidase subunit I (COI) gene, partial cds; mitochondrial gene for mitochondrial product
TTAGATGATTAGCTACTATTTACGGATCTAAAATTAACTATAACACTACAATACTTTGAGCACTAGGATTTATTTTTCTATTTACTGTTGGTGGAATAACAGGAATTGTATTATCAAATTCATCACTTGATATTGTACTTCATGACACCTATTATGTAGTAGCTCACTTCCATTATGTCTTAAGAATAGGAGCAGTATTT
>308743513; Eudrilus eugeniae clone AF14-2 cytochrome oxidase subunit 1 (COI) gene, partial cds; mitochondrial
TTCCTTGTAATACCAGTTTTTATTGGCGGATTTGGAAATTGATTACTTCCATTAATACTGGGAGCGCCCGATATGGCATTCCCCCGACTAAATAACTTAAGATTTTGATTATTACCTCCTTCACTAATTCTCTTAGTTTCGTCAGCTGCAGTTGAAAAGGGTGCAGGTACAGGATGAACTGTTTACCCGCCACTTGCAAG
>158516300; Ridgeia piscesae isolate T449A1-15 cytochrome oxidase c subunit I (COI) gene, partial cds; mitochondrial
CTTCGTAGTCCTTCCTATCTTGATAGGAGGATTCGGAAATTGACTAGTCCCATTAATGTTAGGGGCGCCAGATATGGCTTTCCCTCGTATTAATAATCTAGGATTTTGACTAATTCCTCCCGCAGTTATTCTTCTTGTAATATCAGCCTTTATTGAAAAAGGTGCCGGGACAGGATGAACAGTATACCCTCCCCTCGCAT
>95925798; Sirsoe methanicola cytochrome oxidase subunit I (COI) gene, partial cds; mitochondrial
CTTAGGAACATCTATAAGAATCCTTATTCGAGCAGAACTGGGACAACCAGGAGCTCTATTAGGCAGAGACCAATTATATAATACAATTGTTACTGCTCACGCTTTCCTTATAATCTTTTTCTTAGTTATACCTGTTATAATAGGAGGATTCGGCAACTGACTTGTCCCCCTTATACTAGGTCTCCCTGATATGGCCTTCC
>309252820; Dina ohridana voucher UGSB4173 cytochrome c oxidase subunit I (COI) gene, partial cds; mitochondrial
ATCTATTTTAGGTTCTCTAAATTTTATTTCCACTGTAGCAAATATACGATGAAATGGTATAACTTTAGAACGTATTCCACTATTTATTTGATCTGTAGTAATTACTACAGTATTATTATTATTATCTTTACCAGTATTAGCAGCAGCTATTACAATATTATTAACAGATCGTAATTTAAATACCTCTTTTTTTGATCCTG
>186967854; Bhawania heteroseta cytochrome oxidase subunit I (COI) gene, partial cds; mitochondrial
AAAGGAGTTGGAACAGGATGAACTGTCTACCCACCACTAGCCAGGAACATTGCTCACGCCGGACCATCCGTTGACTTTGCAATCTTTTCACTTCACTTAGCAGGGGCAAGGTCAATTTTAGCATCCCTCAACTTCATTACAACTGTCATAAATATACGATCAAAAGGCTTACGACTGGAGCGTGTTCCTTTATTTGTTTG
>326485649; Iheyomytilidicola sp. MTA-2011 voucher SIO-BIC A2267 cytochrome oxidase subunit I (COI) gene, partial cds; mitochondrial
GGGTTTGGCAACTGAATACTTCCTCTAATGTTAAGATCTCCCGATATAGCATTTCCACGACTAAACAATTTAAGATTTTGATTATTACCTCCAGCGCTTACATGCCTAGTTGCCAGAACAATCCTAGAAGGTGGAGCAGGAACTGGATGAACACTATACCCTCCTTTAGCTTCAAATACTGCACATTTTGGACCAGCAGT
>119434363; Malagabdella fallax cytochrome oxidase subunit I gene, partial cds; mitochondrial
GCACATGGACTAGTAATAATTTTCTTTATAGTAATACCTATTTTAATTGGCGGTTTTGGTAATTGATTACTACCTTTAATAATTGGTGCTCCTGATATAGCATTTCCACGATTAAATAATTTAAGTTTTTGATTATTACCACCATCAATAATTTTATTATTATCATCATCTTTAATTGAAAGTGGTGTTGGAACTGGTTG
>89521058; Aestabdella abditovesiculata cytochrome c oxidase subunit I gene, partial cds; mitochondrial
GGTGCTTGATCTGCAATAATTGGTACTAGAATAAGATTTGTTATTCGAGCAGAACTGTCACAACCAGGAAGATTTGTAGAAAATGATCAAATTTATAATTCAATAATTACAGCACATGGCTTAATTATAATTTTCTTTATAGTAATACCAATTTTAATTGGTGGATTTGGTAATTGATTAGTTCCACTAATAATTGGTGC
>304416754; Schizobranchia insignis voucher BIOUG<CAN>:BAMPOL0509 cytochrome oxidase subunit 1 (COI) gene, partial cds; mitochondrial
TAACTTTATCTCCACTGTAATAAATATACGAAATAAAGAGTATCTTCTAGAACGTGTACCCTTATTTGTGTGAGCCGTAAAAATCACTGTAATTCTTCTTCTGGTGTCTTTACCGGTTTTAGCTGGGGCTATCACAATGCTTCTAACAGACCGTAATTTTAACACCTCTTTCTTCGACCCAACAGGAGGTGGAGACCCTA
>246149341; Siboglinum sp. 1 SBJ-2009 isolate AT605-G4 cytochrome oxidase subunit I (COI) gene, partial cds; mitochondrial
TTTCAGTTCCAATTCTTGCTGGAGGTCTTACTATACTTTTAACTGATCGGAATCTTAATACTTCCTTTTTTGATCCGAGGGGCGGAGGAGATCCTGTATTATTTCAACATCTTTTTTGATTTTTTGGGCACCCAGAAGTCTACATTCTAATTCTTCCAGGATTTGGTTTAATTTCACACTTAGGAACTCATTATACTGCC
>19850199; Lysilla pacifica cytochrome oxidase subunit 1 gene, partial cds; mitochondrial gene for mitochondrial product
CTCCCTGGATTTGGTGCCATCTCCCACATTGTAGCCCACTACTCAGGAAAACTAGAACCATTTGGAACACTTGGAATAATCTATGCTATACTAGGCATTGGAATCCTTGGATTTATTGTATGGGCCCACCATATATTTACAGTAGGAATAGATGTAGACACACGAGCCTACTTTACAGCAGCAACTATAATTATCGCTGT
>318054340; Rhinodrilus alatus haplotype Hap11 cytochrome oxidase subunit I (COI) gene, partial cds; mitochondrial
GAAACTGACTTCTTCCATTAATATTAGGCGCCCCCGACATAGCTTTTCCACGACTAAATAATTTAAGATTTTGATTATTACCACCCTCACTAATTCTACTAGTTTCCTCAGCACTTGTAGAAAAAGGCGCAGGAACAGGATGAACAGTCTATCCACCTCTCGCAAGAAATCTTGCCCATGCTGGACCGTCTGTAGACTTG
>66731606; Nereiphylla lutea cytochrome oxidase subunit I gene, partial cds; mitochondrial
ACATTTGGCTGGTATTTCTTCTATTTTAGCTTCAATTAATTTTATTACTACTTCAATTAATATGCGGTCTAGGGGTATACGTTTAGAGCGGGTTCCTTTATTTGTGTGGTCAGTTGCTATTACTGCTCTGCTTTTATTGCTTTCGTTACCAGTGTTGGCTGGGGCGATTACTATATTACTTACTGATCGTAATCTAAATA
>11181591; Chrysopetalum debile cytochrome c oxidase subunit I gene, partial cds; mitochondrial gene for mitochondrial product
CCTCTGCTGTAGAAAAAGGGGCCGGTACAGGATGAACTGTCTACCCCCCACTAGCTGGAAATATTGCCCATGCTGGACCCTCAGTTGATTTTGCTATTTTCTCCCTCCATCTTGCAGGTGCTAGGTCCATTCTCGGTGCCCTTAATTTTATTACTACTATTATGAATATACGGTCTGTGGGTCTACGTCTAGAGCGAGTA
>310693885; Glycera sp. clade I voucher ZMH P 25872 cytochrome c oxidase subunit I (COI) gene, partial cds; mitochondrial
GGAAGAGATCAACTTTACAACACAATTGTTACTGCTCATGCATTCTTAATAATTTTCTTTCTCGTTATACCTGTGATAATTGGTGGCTTTGGCAACTGACTAATTCCCTTAATGCTAGGAGCTCCTGATATAGCCTTCCCACGTTTAAATAACATAAGATTTTGACTACTCCCTCCTTCTCTTACTATACTACTTGCCTC
>3243189; Olavius albidus cytochrome c oxidase subunit I (COI) gene, mitochondrial gene encoding mitochondrial protein, partial cds
CTCACTCCACTTAGCTGGGGCCTCATCAATTCTAGGGGCAATTAACTTCATTACAACAATTACTAATATACGCTCAAAGGGAATACAACTTGAACAGGTTCCTCTATTTATTTGAGCTATCCTACTAACAGTAATCCTGCTACTTCTATCTCTGCCGGTACTAGCAGGAGCAATCACCATACTACTAACCGATCGAAACA
>296885170; Mooreonuphis pallidula cytochrome c oxidase subunit I (COI) gene, partial cds; mitochondrial
ATTATTTTTTATTCTACCAACTTCTCATCTTTAATCAGAAAAAATAGCATGATATATTAAACCCCTTATAAGGTTAAACATAAAAATCACAAACTTACTCAATTTAGCTAATCAACTGCTTAATTAAATCCCCCTATAACCTAATAACTGCCCCACACAGATAAAAAAATATAAGTTTTTTCCTTTCTCCTAAAAACCTG
>320516257; Pista maculata voucher BIOUG<CAN>:06PROBE-1193 cytochrome oxidase subunit 1 (COI) gene, partial cds; mitochondrial
AGTTATACCCATTTTAATTGGTGGATTTGGAAATTGACTCCTTCCACTTATATTAGGAGCCCCAGATATAGCGTTTCCACGAATAAATAATATAAGTTTTTGGCTACTCCCCCCTGCGCTAATTCTTCTTCTTAGATCTAGTGCCGTTGAAAAAGGTGTAGGAACAGGATGAACAGTATACCCTCCATTAGCAAGTAATA
>18182277; Oedipodrilus macbaini cytochrome c oxidase subunit I (COI) gene, partial cds; mitochondrial gene for mitochondrial product
ATTTTAATTGGAGGTTTTGGAAACTGACTTCTCCCATTAATACTAGGAACTCCAGATATAGCTTTTCCTCGATTAAATAACTTGAGATTTTGACTTTTACCAGCATCTATTACACTACTAGCATCTTCAGCTTTAATTGAATCCGGTGTAGGAGCAGGGTGAACAGTATACCCCCCATTATCAGCCCTACCGGCTCACGA
>304416080; Chone magna CMC02 voucher BIOUG<CAN>:BAMPOL0007 cytochrome oxidase subunit 1 (COI) gene, partial cds; mitochondrial
GACCCCCCGTAGATTTAGCAATCTTCTCCCTACACCTGGCCGGGGCTAGATCAATTCTAGGGTCTCTCAACTTCTTCACAACTATTATGAATGCCCGTGCTAAAGGCCTAACCCTTGAACGAATGCAATTATTCGTTTGAGCAGTAAAAATTACAGTTGTGTTACTTTTATTATCTCTACCCGTGTTAGCAGCGGCTATT
>269996439; Spiophanes norrisi haplotype HH98 cytochrome oxidase subunit I (COI) gene, partial cds; mitochondrial
TAAGATTATTAATTCGAGCAGAGTTAGGTCAACCTGGGTCATTACTTGGAAGAGATCAATTATATAATACTATTGTTACTGCTCATGCTTTTTTAATAATTTTTTTTTTAGTTATGCCTGTATTTATTGGAGGATTTGGAAATTGGTTATTGCCATTAATATTAGGTGCTCCTGATATAGCGTTTCCTCGTATAAATAAT
>308743517; Perionyx sp. 2 WL-2010 cytochrome oxidase subunit 1 (COI) gene, partial cds; mitochondrial
GGGGGCATTCCTTGGCAGCGATCAACTATATAATACAATTGTAACCGCACACGCATTCTTAATAATTTTCTTCCTAGTAATACCAGTATTCATTGGTGGGTTCGGAAACTGACTGCTCCCACTAATACTAGGTGCTCCCGACATAGCATTCCCACGATTAAATAACATAAGATTCTGATTATTACCGCCATCTCTAATTT
>304416928; Capitella capitata CMC02 voucher 08PROBE-0086 cytochrome oxidase subunit 1 (COI) gene, partial cds; mitochondrial
TCCTCAATTATGGCGTCTATAAACTTTTTAGTGACTGTTTATAACATACGAACTTCTTCTATGATTATGGAGCGAGTTACTTTATTGGTGTGGTCTCTCTCTATTACGGCTATGCTTTTAATTGGGTCTTTGCCTGTTTTAGCTGCTGGAATTACTATATTGCTTACTGATCGTAATTTAAACACTTCCTTTTTTGATCC
>125380521; Limnodrilus hoffmeisteri cytochrome oxidase subunit 1-like (CO1) gene, partial sequence; mitochondrial
TTTCTTCATGGTAATACCAATCTTTATTGGTGGATTTGGAAATTGACTAGTTCCTTTAATACTTGGAGCCCCAGATATAGCATTTCCTCGTCTTAATAATCTTAGATTTTGATTAATACCTCCCTCATTAATCTTACTTGTATCATCAGCAGCTGTAGAAAAAGGGGCAGGCACTGGGTGAACTGTATACCCGCCATTAG
>304416166; Eupolymnia heterobranchia voucher BIOUG<CAN>:BAMPOL0208 cytochrome oxidase subunit 1 (COI) gene, partial cds; mitochondrial
TTTTAGGAAGTGACCAACTTTACAACACTATTGTAACCGCCCATGCGTTATTAATAATTTTCTTTTTAGTAATACCAATCCTTATTGGAGGATTTGGTAACTGACTTATCCCTCTCATGTTAGGCGCCCCAGATATAGCCTTCCCACGAATAAATAATATAAGATTTTGACTTCTACCCCCCGCCCTTATTCTTCTCATT
>261497922; Dendrodrilus rubidus voucher EW-ECO-0028 cytochrome oxidase subunit 1 (COI) gene, partial cds; mitochondrial
CAACAGTTATTAATATACGATGAAGGGGCCTACGTCTAGAACGTATTCCCTTATTTGTATGAGCAGTATTAATTACTGTAGTGTTACTTCTTCTCTCTTTACCAGTTCTTGCTGGTGCAATTACTATACTTCTTACAGACCGAAACCTAAACACCTCATTCTTTGATCCTGCAGGGGGCGGAGACCCAATTCTATATCAG
>62084499; Eisenia andrei voucher MPLe0023 cytochrome oxidase subunit I (COI) gene, partial cds; mitochondrial
TCCCTAATTCTCCTAGTATCCTCTGCTGCAGTGGAGAAGGGTGCTGGAACAGGGTGGACAGTTTACCCACCCCTATCCAGTAACTTAGCGCACGCGGGGCCCTCAGTGGACCTGGCTATTTTTTCCCTCCATTTAGCAGGTGCCTCCTCAATTTTAGGGGCAATTAACTTCATTACTACAGTTATTAACATACGGTGAAG
>283445652; Alvinella pompejana isolate Ap553 cytochrome oxidase subunit I (COI) gene, partial cds; mitochondrial
TAACACCTATCTTCATAGGAGGTTTCGCCAACTGATTACTTCCTCTAATGATCGGCGCCCCAGATATGGCATTCCCTCGAGTAAATAATCTAGGATTCTGACTTCTTCCTCCTGCACTAACACTTCTTATTGCCTCTGCGGCAGTTGAAAAAGGTGTAGGTACCGGTTGAACAATTTATCCCCCTCTAGCTGGAAACATG
>18182273; Cirrodrilus sapporensis cytochrome c oxidase subunit I (COI) gene, partial cds; mitochondrial gene for mitochondrial product
TTTATAGTAATACCTATTCTAATTGGAGGATTTGGAAATTGACTGCTACCATTAATATTAGGAGCACCCGACATAGCATTTCCTCGATTAAATAATTTAAGATTCTGATTATTACCATCATCTATAATAGTATTAATATGCTCAGCTTTAGTAGAATCAGGAGTCGGAGCTGGTTGGACAGNNNNNNNNNNNNNNNNNNN
>11181593; Dysponetus caecus cytochrome c oxidase subunit I gene, partial cds; mitochondrial gene for mitochondrial product
AATTATAAATATACGGCCTGCTGAACTTCGACTAGAACGACTGCCACTTTTTATCTGGTCAGTAAAAATTACTGTAATTTTACTTCTTCTTTCTCTACCCGTATTAGCTGGAGCCATTACGATATTATTAACTGACCGTAATATTAACACAGCTTTCTTTGACCCATCAGGAGGAGGAGATCCTATTTTATACCAACATC
>66351986; Sthenelanella uniformis cytochrome c oxidase subunit I gene, partial cds; mitochondrial
GTTTCCCCGCTTAAACAATATAAGATTTTGACTTCTCCCACCCTCCCTTATTCTTCTACTTTCATCAAGGCTTGTTGAAAAAGGGGTGGGAACGGGATGAACAGTTTATCCTCCTCTTGCCTCTAATATTGCCCATGCAGGACCATCTGTGGACCTTGCCATTTTCTCCCTCCACATCGCTGGGGTATCGTCTATTCTAG
>336044534; Perinereis longidonta isolate 1F cytochrome c oxidase subunit I (COI) gene, partial cds; mitochondrial
TATCTTCAATTATAGGAGCCCTTAATTTCATTACTACAGTTATCAACATACGTTCTAAAGGTCTTCGATTAGAACGTGTTCCTTTATTTGTTTGATCTGTTATAGTAACCGCAATTTTATTATTACTTAGTTTACCAGTATTAGCTGGTGCTATTACTATATTACTAACAGACCGAAACTTAAATACAGCATTTTTTGAC
>90901864; Syllidia armata cytochrome oxidase subunit I (COI) gene, partial cds; mitochondrial
ATATANCACTATCGTGACTGCCCACGCATTTCTAATAATTTTTTTCCTTGTAATACCCGTGATAATCGGCGGCTTCGGTAACTGACTAGTCCCCCTCATATTAGGACTCCCCGATATAGCATTCCCCCGAATAAATAATATAAGGTTTTGACTACTACCTCCTTCACTTACTCTACTTATTGCATCAGCAGCGGTGGAAA
>39547343; Oxyptychus braziliensis cytochrome c oxidase subunit I (COI) gene, partial cds; mitochondrial
CGGTGCTTCATCAATTTTAAGTTCATTAAATTTTATTACAACTGTAATTAATATACGTTGAAAGGGTATGTCTATAGAGCGGATCCCATTATTTATCTGATCAGTAGTAATTACTACTATTTTATTATTACTATCGTTACCTGTATTAGCAGCAGCGGTTACTATACTATTAACTGATCGAAATCTTAATACTACTTTTT
>122058614; Bimastus parvus voucher 06-278 cytochrome c oxidase subunit I (COI) gene, partial cds; mitochondrial
CCGGAACAGGATGAACTGTATACCCCCCACTATCAAGAAATTTAGCCCATGCAGGACCATCAGTAGATTTGGCTATTTTCTCTCTCCATTTAGCAGGAGCATCCTCAATTCTAGGGGCTATCAACTTTATTACGACTGTTATCAACATACGATGAAGTGGGTTGCGACTTGAGCGAATCCCATTATTTGTATGAGCTGTA
>383082058; Drawida sp. Monobe mitochondrial COI gene for cytochrome oxidase subunit I, partial cds
TCTTCGACCCAGCTGGTGGGGGCGACCCTATTTTATATCAGCATTTGTTTTGGTTTTTCGGTCATCCGGAAGTATATATTCTTATTTTACCAGGTTTCGGTGCCATTTCTCATATTGTGGCACACCATACATCTAAATTAGAACCTTTTGGTAGATTAGGGATGATTTATGCCATAGTTGGAATTGCAATTTTAGGTTTT
>316990291; Achaeta aberrans isolate CE875 cytochrome oxidase subunit I (COI) gene, partial cds; mitochondrial
AGACTACTAATTCGCTTTGAGCTAAGACAACCCGGCTCATTTCTAGGTAGAGATCAACTCTACAATACAATTGTAACCGCCCACGCTTTCCTAATAATTTTCTTTCTAGTAATACCAGTATTTATTGGTGGATTTGGAAACTGACTTCTACCACTAATACTAGGTGCCCCAGATATAGCATTTCCTCGATTAAATAACAT
>237846791; Leodamas tribulosus voucher Ltr_001 cytochrome c oxidase subunit 1 gene, partial cds; mitochondrial
CTCACTTCATTTAGCAGGTGTAAGATCAATTCTAGCGTCTATTAACTTTATTACCACTGCTAAAAGGCTTCGATGTGGGATAACCTTAGACCGTATGCCCTTATTCGTCTGATCTGTAAAAATTACTACAATTCTTCTCCTTCTCTCACTTCCAGTCTTAGCCGGTGCTATTACTATACTTTTAACAGACCGTAATTTAA
>124053656; Branchiosyllis exilis voucher MNCN/ADN 9571 cytochrome oxidase subunit I (COI) gene, partial cds; mitochondrial
CCCCCCTTAAGATCGTTAATTGCGCATAGAGGCCCCCCCGTGGATTTAGCTATTTTTTCTTTACATTTAGCTGGGGCCTCCTCTATCTTAGGCGCGGCCAATTTTATTTCTACTATCATTAATATACGATCAAGCTCTTATACTGCAGATAAAACTCCAATATTTCCATGATCAGTAATTTTAACTGCGATCTTACTTCT
>39547349; Patagoniobdella variabilis cytochrome c oxidase subunit I (COI) gene, partial cds; mitochondrial
GCTCAGCCCGGATCGTTTTTAGGGAGGGATCAGATTTATAATACAGTTGTAACAGCTCATGGGTTAGTTATAATTTTTTCTATGGTCATGCCTATTTTAATTGGAGGATTCGGAAATTGATTAATTCCTCTTATGATCGGGTCGTCAGACATGGCATTTCCACGCCTTAATAATTTAAGTTTTTGACTTCTTCCTCCTTC
>5006546; Scololepis squamata cytochrome oxidase I (COI) gene, partial cds; mitochondrial gene for mitochondrial product
CCCTTACTCTCCTTGTTATGTCTGCAGCTGTAGAAAAAGGTGTAGGCACAGGGTGAACTGTTTATCCTCCGTTATCTGGTAACCTAGCCCATGCAGGTCCCTCTGTAGATCTTGCTATTTTCTCGCTTCATCTAGCAGGGGTTTCCTCAATTCTTGGAGCTCTTAATTTCATTACTACCGTAATTAATATACGCTCTAAA
>82754769; Paralvinella pandorae isolate ERZ_n_2 cytochrome oxidase subunit I (COI) gene, partial cds; mitochondrial
CGAAATTTATTCCTTTAGGGCGCATGTTCATTACAGTTGTGATGAAATTAATAGATCCTAGAATTGCAGAAGCTCCTGCTAGATGAAGGGAGAAAATAGCAAGATCAACGGAAGGTCCGGCGTGGGCCATGTTTCCAGCAAGTGGGGGGTAGATTGTTCATCCGGTTCCTATTCCTTTTTCAACTGCCGCTGATGTAATT
>316990343; Enchytronia parva isolate CE806 cytochrome oxidase subunit I (COI) gene, partial cds; mitochondrial
TAGCCGGTGCGTCATCTATTTTAGGTGCCATTAACTTCATTACTACTGTAATCAACATACGCTGACAAGGTATACAATTAGAACGCATTCCACTATTTGTATGAGCTGTAACAATTACAGTAATTCTTCTATTATTATCACTACCTGTATTAGCTGGTGCTATTACNATATTACTAACAGACCGAACATCTAATACATCA
>37789330; Johanssonia arctica isolate Jarct_Pi4 cytochrome c oxidase subunit I gene, partial cds; mitochondrial
AATGGTGTAGGAACAGGATGAACTATTTATCCACCTTTATCATCTAATATAGCTCATTCTGGCCCTTCAGTAGATATAGCAATTTTTTCTTTACATTTAGCTGGTATCTCATCTATTTTAGGAGCAATTAATTTTATTACAACAGTAATTAATATACGGTGAAACGGCATAAAATGAGAGCGATTACCTTTATTTGTATG
>3005616; Aeolosoma litorale cytochrome oxidase subunit I gene, mitochondrial gene encoding mitochondrial protein, partial cds
TCTCTTCATTTAGCAGGAGCCTCTTCAATTCTAGGCTCTATTAATTTTATGTCAACTATTAAAAATATACGGCCCAAAGAAATAAATCCAGAAAACGTTCCCTTATTTGTTTGAGCAGTACTAATTACTACACTTCTTCTTTTACTATCTCTCCCAGTTTTGGCGGGAGCTATTACTATATTACTAACAGACCAGGGTCT
>326485637; Natsushima sp. MTA-2011 voucher SIO-BIC A1619 cytochrome oxidase subunit I (COI) gene, partial cds; mitochondrial
TATACCTATCTTAATTGGAGGATTCGGAAATTGAATACTTCCACTAATATTAAGAGCTCCAGATATAGCATTTCCACGATTAAATAACTTAAGATTTTGATTAGTTCCTCCTGCACTTACCTGTTTAATTGCTAGAACAATTCTAGAAGGTGGAGCAGGAACCGGCTGAACTCTTTATCCTCCTCTAGCATCTAATACTG
>188097702; Flabelligena sp. KJO-2008 cytochrome oxidase subunit I (COI) gene, partial cds; mitochondrial
CGTAATATACGACCCAAAGGTATAACCCCAGAACGTATTCCTCTATTTGTTTGAGCCACAGTTCTCACTACAATTCTCCTTCTTCTTTCTCTGCCTGTGCTTGCCGGAGGTATTACTATGCTATTAACTGACCGTAATCTTAACACCTCATTTTTCGATCCTAGAGGGGGAGGGGATCCAATTCTGTATCAACACTTATT
>37789348; Limnotrachelobdella okae isolate Lokae_F cytochrome c oxidase subunit I gene, partial cds; mitochondrial
ACAGTTGTAAATATACGATGAGAAGGTATAAAATTAGAACGTTTACCATTATTTGTATGGGCAGTATTAATTACTGTGGTACTATTATTATTATCTTTACCAGTATTAGCTGCTGCTATTACTATATTATTAACAGATCGTAATTTAAATACAACATTTTTTGACCCTGTTGGTGGTGGAGATCCAATTTTATATCAACA
>89521072; Branchellion lobata cytochrome c oxidase subunit I gene, partial cds; mitochondrial
TAATATACGTTGAGAAGGGATAAAATTAGAACGTTTACCTTTATTTGTATGAGCTGTATTAATTACAGTATTTTTATTATTATTATCATTACCAGTATTAGCTGCTGCTATTACTATGCTACTAACAGATCGTAATTTAAACACCACTTTTTTTGACCCTGTTGGTGGTGGAGATCCAGTTTTATATCAACATTTATTTT
>54397671; Metaphire yuhsii voucher Afo-63 cytochrome c oxidase subunit 1 (COI) gene, partial cds; mitochondrial
TAATACTAGGAACCCCCGATATAGCTTTTCCACGACTAAATAACATGAGATTCTGACTATTACCTCCCTCACTAATTCTACTAGTATCTTCAGCCGCAGTAGAAAAAGGTGCCGGAACCGGATGAACCGTATACCCTCCACTAGCAAGAAATATTGCACATGCAGGGCCCTCAGTAGATCTTGCAATCTTTTCACTGCAT
>259121775; Aliolimnatis buntonensis cytochrome oxidase subunit I (COI) gene, partial cds; mitochondrial
TCAAATCTATAATTCACTAATTACGGCACATGGACTTGTAATAATCTTCTTTATAGTAATGCCAATCCTAATTGGAGGATTCGGTAATTGATTACTTCCATTAATGATTGGGGCACCCGATATAGCATTTCCACGGCTAAATAATCTCAGATTCTGATTACTTCCACCATCTATAATCATACTATTAAGATCCTCTCTAA
>309955279; Lumbrineris cf. japonica voucher OUC POLYL3 0805 cytochrome oxidase subunit I (COI) gene, partial cds; mitochondrial
TTAGTAATACCTGTAATAATTGGTGGGTTTGGAAACTGACTTTTACCTTTAATATTAGGAGCACCTGATATAGCTTTCCCCCGTTTAAATAATCTAAGATTCTGGTTATTACCACCATCTTTAACTCTTCTAGTTATATCAGCTGCCGTAGAAAGAGGTGTTGGAACAGGCTGAACAGTTTATCCTCCATTAGCAAGAAA
>90901858; Leocrates chinensis cytochrome oxidase subunit I (COI) gene, partial cds; mitochondrial
TAATACCAGTAATANNTGGAGGGTTTGGTAACTGACTAGTACCCCTTATATTAGGAGCGCCAGACATGGCTTTCCCCCGTATAAATAATATAAGATTTTGACTCCTACCACCATCACTGACCCTCCTCCTAAGCTCTGCAGCAGTAGAGAAGGGAGCAGGAACCGGATGAACTGTATACCCACCTTTAGCAAGAAATATC
>305653961; Nereis zonata voucher BIOUG<CAN>:NUNAV-0078 cytochrome oxidase subunit 1 (COI) gene, partial cds; mitochondrial
GGGGGCATCAGTAGATTTAGCAATTTTCTCATTACACCTAGCGGGAGTATCCTCTATTATAGGGGCCCTTAACTTCATCACAACAGTAATTAATATACGATCAAAAGGGCTTCGCCTAGAACGGGTCCCACTATTCGTTTGATCAGTAGTAATTACTGCTGTTCTTCTTTTATTAAGCCTCCCCGTCTTAGCCGGGGCGA
>307695838; Tubificoides pseudogaster isolate CE3107 cytochrome oxidase subunit I (COI) gene, partial cds; mitochondrial
TGCTGGGGGCCCCAGATATAGCATTCCCCCGTCTAAATAACTTTAGGTTTTGACTAATACCCCCATCTTTAATTCTCCTAGTAGCATCCGCAGCCGTGGAAAAAGGTGCTGGAACAGGATGAACCGTTTACCCGCCCCTATCAAGAAATCTTGCTCACTCAGGACCTTCAGTAGATCTAGCCATTTTTGCCCTTCATTTA
>304416194; Halosydna brevisetosa voucher BIOUG<CAN>:BAMPOL0490 cytochrome oxidase subunit 1 (COI) gene, partial cds; mitochondrial
CCAGGATCTCTCTTAGGGAGAGACCAACTTTATAACACTATTGTTACAGCCCACGCTTTTCTGATAATTTTCTTTCTAGTAATACCAGTATTAGTAGGAGGCTTTGGTAACTGATTAATTCCTCTTATATTAGGTGCCCCTGACATGGCTTTCCCCCGTTTAAACAATATAAGATTTTGACTTCTGCCCCCCTCGCTCAT
>307549068; Epigamia magna voucher SMNH 45825 cytochrome oxidase subunit I (COI) gene, partial cds; mitochondrial
TCACTGCTCATGCATTTTTAATAATTTTCTTTTTAGTAATACCAGTAATAATCGGAGGATTTGGAAATTGATTAGTGCCATTAATATTAGGAGCCCCAGATATAGCCTTTCCTCGATTAAATAATATAAGATTTTGGTTACTACCCCCTTCCTTAACTCTTTTAATTAGAAGTGCAGCTGTTGAACATGGTGTAGGTACT
>237846805; Methanoaricia dendrobranchiata voucher Mde_001 cytochrome c oxidase subunit 1 gene, partial cds; mitochondrial
TTGGAATTTGAGCCGGCCTACTAGGAACTTCTATAAGACTCTTAATTCGAGCTGAACTCGGTCAACCCGGGACTATCCTCGGAAGAGATCAACTTTATAACACCATCATTACAGCCCATGGATTCCTAATGATTTTCTTCTTAGTAATGCCTACAATGATTGGTGGATTTGGGAACTGATTAGTTCCTCTTATACTAGCT
>304416702; Praxillella affinis pacifica voucher BIOUG<CAN>:BAMPOL0243 cytochrome oxidase subunit 1 (COI) gene, partial cds; mitochondrial
AAAAGGAGTTGGAACTGGTTGAACTGTTTACCCCCCTCTCTCCAGAGCTTTAGCTCATGCAGGACCATCCGTAGACCTAGCTATTTTCTCATTACATTTAGCCGGAGCTTCATCAATTCTTGGAGCAATCAATTTTATTACAACAGCTATTAATATGCGAAGAAAAGGCTTACAACTAGAACGAATACCTTTATTTGTTT
>314947183; Maoridrilus felix cytochrome c oxidase subunit I (COI) gene, partial cds; mitochondrial
GCCGGTATAATTGGAGCTGGGATAAGATTATTAATTCGAATTGAATTAAGACAGCCTGGTGCTTTTCTAGGGAGTGATCAACTATATAATACTATTGTCACTGCCCACGCTTTTTTAATAATCTTTTTCTTAGTGATACCAGTATTTATCGGAGGATTCGGAAATTGGTTACTACCCCTAATACTTGGAGCACCTGACAT
>89521136; Piscicolaria reducta cytochrome c oxidase subunit I gene, partial cds; mitochondrial
GTAGATATAGCAATTTTTTCTTTACATTTAGCTGGTATTTCATCTATTTTAGGTGCATTAAATTTTATTACAACTGTAATTAATATACGATGAGAAGGAATAAAATTGGAACGAATACCTTTATTTGTATGAGCTGTATTTATTACAGTAATTTTATTACTTTTATCTTTACCTGTATTAGCAGCAGCAATTACAATACT
>16151116; Placobdella pediculata cytochrome c oxidase subunit I (COI) gene, partial cds; mitochondrial
ATTTGGAGCTTGATCAGCTATAGTAGGTACTGCTATAAGAATTATTATTCGAATTGAACTAGCTCAACCAGGATCATTTTTAGCTAATGATCAACTTTATAATTGTATTATCACAGCCCATGGATGAATTATAATTTTCTTTATAGTAATACCTATTTTAATTGGGGGTTTTGGAAACTGATTAATTCCATTAATAATCG
>227967754; Acrocirridae gen. 2 sp. KJO-2009 isolate P14 cytochrome oxidase subunit I (COI) gene, partial cds; mitochondrial
GCCATTTTTTCACTACATTTAGCCGGAGTATCTTCTATTTTAGGTTCAATTAACTTTATTACAACAGTTCGTAATATGCGCCCTAAAGGAATAACACCAGAACGAATCCCCCTATTTGTTTGAGCAGTTGTATTAACCACTGTTTTACTCCTCTTATCCTTACCCGTCCTTGCAGGAGGAATCACCATGCTACTTACTGA
>296885164; Hyalinoecia sp. JZ-2010 cytochrome c oxidase subunit I (COI) gene, partial cds; mitochondrial
AGAACGAATTCCCTTATTTGTCTGAGGAGTAGTCATTACAACAGTCTTACTTCTTCTTTCCCTTCCTGTTTTAGCAGGAGCTATCACAATACTCCTTACAGATCGAAACCTAAACACAGCATTCTTTGACCCCGCTGGAGGAGGAGACCCTATTCTATATCAACATCTTTTCTGATTCTTTGGTCACCCAGAAGTCTATA
>296050927; Swima bombiviridis isolate P28 cytochrome oxidase subunit I (COI) gene, partial cds; mitochondrial
GAACTAGCTCAACCAGGATCTTTTCTTGGTAGGGATCAAATCTATAATGTTCTCGTAACCGCCCATGCCTTTTTAATAATTTTTTTCTTAGTTATACCTATTTTTATTGGGGGGTTTGGAAACTGACTTCTACCTCTTATACTAGGCTGCCCTGATATAGCATTCCCGCGGATAAATAATATAAGATTTTGACTTCTACC
>307549042; Procerastea nematodes cytochrome oxidase subunit I (COI) gene, partial cds; mitochondrial
AATTCGAACAGAATTAGGACAACCCGGATCTCTCCTAGGAAGAGATCAACTCTACAACACAATCGTAACTGCTCATGCTTTCTTAATAATTTTCTTTCTTGTAATACCCGTAATAATTGGGGGGTTTGGGAATTGATTAGTACCATTAATATTAGGAGCCCCTGATATAGCCTTTCCTCGATTAAACAATATAAGATTTT
>316990455; Stercutus niveus isolate CE841 cytochrome oxidase subunit I (COI) gene, partial cds; mitochondrial
TGAACAGTATATCCTCCCCTATCAAGAAACTTAGCTCATGCAGGTCCATCTGTAGATCTAGCAATTTTTTCACTTCATTTAGCAGGTGCATCGTCAATCTTAGGAGCTGTAAATTTTATTACAACTGTAATTAACATACGCCTTAAAGGAATACAATTAGAACGAATCCCCCTATTCGTATGAGCAGTAGTAATTACAGT
>304416726; Saccocirrus sp. CMC01 voucher BIOUG<CAN>:BAMPOL0151 cytochrome oxidase subunit 1 (COI) gene, partial cds; mitochondrial
TCTGTAGATCTAGCTATTTTTTCACTTCATCTAGCCGGGGTAAGATCCATCCTGGGGGCTCTTAACTTCATCACAACTGTAGCAAATATACGATGAAAAGGCCTGCTTCTTGAACGAATTCCTCTGTTTGTTTGGGCCGTGAAAATCACGGCAGTACTCTTGCTCCTCTCCCTACCAGTCCTGGCTGGGGCCATCACAAT
>51317437; Potamodrilus fluviatilis cytochrome c oxidase subunit I gene, partial cds; mitochondrial
GTATTACAATACGAATAAATATTAGTTTAATTTGAGTGTTAGGTTTTATTTTTTTGTTTACGATAGGGGGATTAACAGGGATTATTCTTTCTAACTCTGGTTTAGATATTTCTCTTCATGATACTTATTTTGTCACTGCTCATTTTCATTATGTACTGTCTATGGGCGCAGTATTTACTATTTTTATTTCTTTGAGGCAT
>89521102; Malmiana buthi cytochrome c oxidase subunit I gene, partial cds; mitochondrial
GATATAGCCTTTCCTCGTCTTAATAATTTAAGATTTTGACTTTTACCACCATCTTTAATTATATTATTAGGTTCATCTATAGTAGAAAGTGGAGCTGGCACAGGTTGAACTGTATACCCTCCACTGGCATCTAATATAGCTCATTCAGGACCATCTGTAGATATAGCAATTTTTTCTCTTCATTTAGCAGGAATTTCTTC
>371501316; Odontobdella blanchardi mitochondrial COI gene for cytochrome c oxidase subunit I, partial cds
AGTCATTATTCGAATAGAATTAGCTCAACCAGGCTCCCTATTAGGTAATGATCAAATTTATAATACAATTGTAACTGCCCATGGGTTAGTTATAATTTTCTTTATAGTGATGCCAATCCTAATTGGTGGTTTTGGAAATTGACTAATCCCACTAATAATTGGTGCCCCCGATATGGCCTTTCCGCGACTAAATAATCTTA
>288814959; Lacydonia laureci cytochrome oxidase subunit I (COI) gene, partial cds; mitochondrial
AAGAATAGGGTTTATTTTTTTATTTGTTTTAGGTGGATTAACTGGAGTAATTTTAGCAAATTGTTCTTTAGATGTTATGATACATGATACTTATTATGTAGTGGCTCATTTTCATTATGTTTTAAGAATAGGAGCAATTTTTTCTATTTTTGCTGGTTTTACACATTGATTTTCATTATTTTATGGAGTAACATTACATT
>301298549; Eunoe depressa voucher OM134 cytochrome oxidase subunit 1 (COI) gene, partial cds; mitochondrial
TGTTCTAGTAGGAGGGTTTGGTAATTGACTAATCCCTCTAATATTAGGAGCTCCTGATATAGCTTTCCCACGATTAAATAACATAAGATTTTGACTCCTTCCGCCATCCCTAATTCTTTTACTCTCTTCAAGTGCAGTAGAAAAAGGTGTAGGAACAGGATGAACTGTTTATCCTCCTCTTGCTTCAAATATTGCTCATG
>39547319; Americobdella valdiviana cytochrome c oxidase subunit I (COI) gene, partial cds; mitochondrial
TGGGGCCCCAGATATAGCTTTTCCTCGACTTAACAACCTTAGCTTCTGACTACTACCCCCATCTATAATTATACTTGTTTGCTCCTCTGTAGTAGAAAGAGGAGTAGGTACAGGATGAACAGTTTATCCACCCCTCGCAAGTAATATCTCCCATTCAGGAGCCTCAGTAGATATAGCCATTTTTTCATTACACCTTGCTG
>305653769; Flabelligera sp. CMC01 voucher BIOUG<CAN>:NUNAV-0163 cytochrome oxidase subunit 1 (COI) gene, partial cds; mitochondrial
GCCCTCGGTAGATCTAGCTATTTTTTCCCTTCATCTCGCAGGAGTATCCTCCATTTTAGGATCTATTAATTTTATTACCACAGTCCGAAATATACGACCTAAAGGAATAACTCCAGAACGAATTCCTTTATTCGTTTGAGCAGTAGTAATTACTACTGTTTTACTTTTATTATCTTTGCCCGTTCTAGCAGGAGGAATTA
>125380539; Tubifex tubifex isolate 98W1 cytochrome oxidase subunit 1-like (CO1) gene, partial sequence; mitochondrial
TCCTCCACTATCAAGAAATCTTGCACACTCGGGCCCATCCGTAGACCTTGCAATCTTCTCACTCCACTTAGCCGGAGTAGCCTCAATTTTAGGCGCTATCAATTTCATCACCACAATAATTAACATACGATGAAAAGGTATACGGTTAGAACGAATTCCATTATTCGTGTGATCAGTAATTCTGACAGTAATTCTATTAC
>186967872; Vigtorniella ardabilia haplotype E cytochrome oxidase subunit I (COI) gene, partial cds; mitochondrial
TCGAACACAGTTAGCACAACCAGGTAACTGAATAGTTAATGAACAAGTTTATAATACTATTATTACTGCCCATGGTTTAATCATACTATTTTTCATAGTTATGCCTATCCTTATTGGGGGATTCGGAAACTGAATACTCCCTTTAATGTTAAGAGCCCCTGATATAGCATTTCCTCGATTAAATAATTTAAGATTTTGAT
>299555167; Pholoe sp. CMC03 voucher BIOUG<CAN>:09PROBE-08220 cytochrome oxidase subunit 1 (COI) gene, partial cds; mitochondrial
GGCAGAGACCAACTTTATAACACTATTGTAACCGCGCATGCTTTTTTAATAATTTTTTTCTTAGTCATACCTATTTTAGTAGGGGGTTTCGGAAACTGATTAATTCCCTTAATGCTAGGGGCACCTGATATGGCTTTCCCTCGGCTTAATAATATAAGATTTTGGTTGCTGCCTCCCTCTTTAATTCTTTTGTTAGCATC
>38154504; Stygocapitella subterranea cytochrome oxidase subunit I (COI) gene, partial cds; mitochondrial
CTGGAATTAAAGTTTTCAGCTGACTCACAACATTGAGTGGAGCAAACTTAAAATTAGAAACACCATTACTCTGAGCCATAGGATTTATTTTTTTATTTACTATAGGAGGATTAACAGGAATCATTCTTGCAAATTCATCTATTGACATTTCCCTTCATGATACATACTATGTCGTAGCCCACTTTCACTATGTTCTAAGA
>348609300; Artacama valparaisiensis voucher Aval41 cytochrome oxidase subunit I (COI) gene, partial cds; mitochondrial
TCCAGAAATATAGCACATGCAGGCCCATCCGTCGATCTAGCTATTTTCTCCCTACATTTAGCGGGTATCTCTTCTATTCTAGGAGCCATTAATTTTATCACCACTGTAGCAAATATACGGTGAAAAGGATTACGGTTAGAGCGGATCCCTCTATTTGTTTGAGCCGTAAATATCACAGTTATCCTCCTTCTTCTCTCCCT
>66731600; Paranaitis wahlbergi cytochrome oxidase subunit I gene, partial cds; mitochondrial
ATTATTACCTCCTTCTCTTATTATACTTTTGAGTTCTGCAGCAGTTGAGCAAGGGGCTGGTACTGGTTGGACTGTATATCCCCCTTTATCTAGAAATGTCTCTCATGCTGGGCCTTCAGTAGATTTAGCTATTTTTTCTTTACATTTAGCAGGAGTTTCTTCTATTTTAGCATCGATTAATTTTATTACTACTGCAATAA
>63147898; Trocheta bykowskii cytochrome c oxidase subunit I (COXI) gene, partial cds; mitochondrial
ATAATTTTCTTTATAGTTATACCTATTCTTATTGGAGGCTTCGGAAATTGGCTAATTCCATTAATAATTGGAGCTCCAGATATGGCCTTTCCACGATTAAATAATCTAAGGTTTTGGTTGCTTCCACCATCAATAATTATATTAGTATTCTCTGCTTTTGTAGAAAATGGTGTAGGTACAGGATGAACAGTATACCCTCC
>288814987; Sphaerodoropsis protuberanca cytochrome oxidase subunit I (COI) gene, partial cds; mitochondrial
TTGGTAGATCAATTATATTTAGGACACCAATATATTGAAGATTAGGATTTATTTTTTTATTTTTAGTAGGCGGATTAACAGGAATTGTATTATCTAATTCTTCATTTGATACTGTTCTTCATGATACTTATTATGTTGTAGCTCATTTTCATTATGTATTAAGAATAGGGGCTATTTTTGCTATTTTTGCTGGTTTTACT
>305653639; Spio setosa voucher BIOUG<CAN>:HUNTSPOL0127 cytochrome oxidase subunit 1 (COI) gene, partial cds; mitochondrial
TGCTAGGCATTTCTTCTATTTTGGGAGCCATCAATATTATTTCTACCATTTTCAACATGCGGGCTCCCGGGTTGAAGCTGATGGAGATGCCTATGTTCGCTTGGGCCTTGTTGGTGACCGCCTTCCTGTTATTGGTTGCTATTCCTGTGCTGGCTGGGGCGGTGACGATGTTGTTGACCGACAAGTACTTTGGAACTAGC
>316926649; Stylomma palmatum 2 SMB-2010 cytochrome oxidase subunit I (COI) gene, partial cds; mitochondrial
TGGTTGTTACCATTAATGATGGGGGCGCCTGATATGAGGTTTCCTCGGTTGAATAATTTAAGGTTTTGGCTTTTGCCACCGGCTTTATTGCTTTTATTAGCATCTACTTTTATTGAGACAGGGGCTGGGACTGGGTGGACAATTTATCCTCCTTTGTCGAGGAGGTTGGGGCATGGGGGGTCTTCGATGGATTTGGTTAT
>326885911; Xana omodeoi isolate XAN1 cytochrome oxidase subunit I (COI) gene, partial cds; mitochondrial
CCACTAGCAAGAAATCTAGCACATGCAGGTCCATCAGTAGATCTAGCCATCTTCTCTTTACATTTAGCAGGTGCCTCATCCATCCTTGGAGCTATCAACTTTATCACCACAGTAATCAATATACGGTGAAATGGGCTACGATTAGAACGAATTCCACTGTTCGTATGAGCCGTAGTAATCACAGTTATTCTACTCCTTTT
>371939896; Octodrilus juvyi mitochondrial partial COI gene for cytochrome oxidase subunit 1, isolate Octodrilus_juvyi_h3
CTGGGAAGGGATCAACTATATAATACAATTGTTACAGCCCATGCATTTGTAATAATCTTCTTTCTTGTAATACCAGTATTTATTGGAGGTTTCGGAAACTGGTTACTACCCTTAATACTGGGGGCACCAGACATGGCTTTTCCACGACTAAATAATATAAGATTTTGGCTGCTACCTCCATCTCTTATTCTTTTAGTGTC
>285029354; Specaria josinae cytochrome oxidase subunit I (COI) gene, partial cds; mitochondrial
GATGAAATGGAATACGACTAGAACGAGTACCATTATTTGTATGAGCAGTAACCCTTACTGTTATCCTTCTTTTACTATCTCTACCAGTACTTGCAGGTGCAATTACAATACTACTAACAGATCGAAACCTAAACACCTCATTCTTCGACCCTGCTGGCGGGGGTGACCCAATTCTTTACCAACACTTATTTTGATTCTTC
>193789047; Osedax rubiplumus isolate T486_25.4 cytochrome c oxidase subunit I (COI) gene, partial cds; mitochondrial
TTTACCCGCCCCTAGCCTCTAATCTAGCCCACGCTGGCCCATCAATTGATTTAGCTATTTTTTCACTTCATCTCTCAGGTGTGTCATCTATTCTTGGATCTATTAATTTTATTACAACTATAATAAACATACGATACGATGGACTACGTCTTGAACGTGTTCCTTTATATGTATGAAGAGTCAACTTAACAGCTGTCCTC
>227967732; Acrocirrus validus isolate P18 cytochrome oxidase subunit I (COI) gene, partial cds; mitochondrial
TCTTTTAGGAACTACAATAAGAGTTCTTATTCGAGCAGAGCTTAGACAACCCGGTTCATTTCTTGGGAGAGACCAAATTTATAATGTTCTTGTTACTGCACATGCATTTTTAATAATTTTCTTCCTTGTGATACCAGTATTCATTGGTGGATTCGGAAACTGACTCTTACCTTTAATATTAGGATGTCCAGATATAGCAT
>66393951; Alboglossiphonia weberi from USA cytochrome c oxidase subunit 1 (COI) gene, partial cds; mitochondrial
ATTATTACAGCTCATGGATTAATTATAATTTTCTTTATAGTTATACCTATTTTAATTGGGGGTTTCGGAAATTGATTAATTCCTCTCATAGTAGGATCACCAGATATAGCATTTCCACGACTTAATAATCTCAGATTTTGATTACTCCCACCTTCTTTAATTCTACTTGTAACATCAGCTTTAGTAGAAAAGGGGGTAGG
>51340404; Tevnia jerichonana haplotype I cytochrome oxidase subunit I (COI) gene, partial cds; mitochondrial
AATTTATAATTGTTTAATTACAGCCCATGGCCTACTTATAATGTTCTTCGTAGTTCTCCCTATTTTAATAGGAGGATTTGGAAACTGACTTGTTCCCCTAATACTTGGAGCACCTGACATGGCTTTCCCACGAATTAATAATCTAGGATTCTGACTAATTCCCCCTGCTGTAATCCTCCTAGTAATATCAGCCTTTATCG
>51317425; Arabella iricolor cytochrome c oxidase subunit I gene, partial cds; mitochondrial
GTTCACGGTAGGCATAGACGTAGACACCCGCGCTTACTTCACTGCAGCCACCATAATCATTGCCGTGCCCACCGGAATCAAAGTATTTAGATGACTTGCTACAATTCACGGATCACGAATCAAATATGAAACACCAATACTATGAGCCCTGGGATTCATTTTCCTATTCACCACAGGAGGCCTCACAGGAATTGTCCTGG
>283446940; Hesiolyra bergi isolate Hb111 cytochrome oxidase subunit I (COI) gene, partial cds; mitochondrial
AGATCTGATATGATTTTCCCACGTCTAAATAATATAAGATTCTGACTTCTTCCACCAGCACTTATTCTTCTAATTGCTTCAGCAACAGTAGAAAAAGGATCTGGAACAGGATGAACAGTATACCCTCCTCTAGCAGGAAATATTGCTCATGCAGGACCTTCAGTAGATCTATGTATTTTCTCTCTACATCTAGCAGGAAT
>46488663; Paralepidonotus ampulliferus AMW196405 cytochrome oxidase subunit I (COI) gene, partial cds; mitochondrial
TCTGATTCTTCTTCTTTCATCAAGAGCTGTAGAAAAAGGAGTAGGTACAGGCTGAACCGTTTACCCTCCTTTAGCTTCTAACATTGCTCATGCTGGCCCCTCCGTTGATCTAGCAATTTTTTCACTACATATTGCCGGTGTTTCTTCTATTCTTGGTGCTCTAAATTTTATCACAACTGTAATTAATATACGATACAAAG
>305653309; Lepidonotus squamatus CMC02 voucher BIOUG<CAN>:HUNTSPOL0143 cytochrome oxidase subunit 1 (COI) gene, partial cds; mitochondrial
TCCTTGTTATACCAGTTCTAGTAGGTGGTTTTGGAAATTGATTAATCCCTCTAATATTAGGGGCACCAGATATAGCTTTCCCTCGTCTTAATAACATAAGATTCTGACTATTGCCTCCTTCTCTTATTCTTCTTCTTTCATCTAGAGCTGTAGAAAAAGGAGTAGGAACTGGATGAACTGTATACCCTCCTTTAGCTAGA
>160425582; Xerobdella lecomtei cytochrome oxidase subunit I (COI) gene, partial cds; mitochondrial
GTAACTGTAATTAATATACGGTGAAAAGGCATATTTTTTAACCGTATTTCTTTATTTATTTGATCTATTTTTATTACAACTATTTTATTACTTTTATCTTTACCTGTACTAGCAGCGGCAATTACTATATTATTAACAGATCGAAATTTAAATACATCTTTCTTTGATCCTATAGGTGGAGGGGATCCAATTTTATTTCA
>38154508; Hrabeiella periglandulata cytochrome oxidase subunit I (COI) gene, partial cds; mitochondrial
TTAGATGTAATTCTTCATGATACATATTACGTAACAGCCCACTTTCACTATGTTTTATCAATAGGAGCAATTTTTGCTATTTTTGCTGCATTTTATCACTGATTTCCCTTATTTTCAGGTTATGCTGTAAATCCCCGTCTTGCCAAAGCTCATTTTATAATTATATTTATTGGAGTAAATTTAACATTCTTCCCCCAACA
>51317445; Schistomeringos rudolphi cytochrome c oxidase subunit I gene, partial cds; mitochondrial
AGGATTTATCTTCCTATTTACCGTAGGCGGTCTCACAGGAATTATACTAGCCAATTCCTCACTTGACGTTATACTTCATGACACATACTATGTTGTAGCCCACTTTCACTATGTTCTTTCAATAGGAGCAATCTTTGCACTCTTCGCAGCATTCACCCACTGATTCCCACTTCTATCCGGACTCACACTTCATGAACGAT
>294862560; Myxobdella annandalei isolate Myxo1 cytochrome oxidase subunit I (COI) gene, partial cds; mitochondrial
CTATAGTTGGAACATCAATAAGTATATTGATTCGAATTGAATTATCTCAGCCTGGCTCATTTCTTGGGAATGATCAAATTTATAATTCTATTGTTACAGCTCATGGATTAATTATAATTTTTTTTATAGTAATACCAATTTTAATTGGTGGATTTGGTAATTGACTGATTCCTTTAATAATTGGTTCTCCAGATATAGCA
>90901850; Amphiduros fuscescens cytochrome oxidase subunit I (COI) gene, partial cds; mitochondrial
TGGCTGGGGTTTCGTCTATTTTGGGTGCGGTTAATTTTATTACGACTGTTATTAATATGCGTCCTAAGGGCTATCAATTAGAGCGGGTGCCCCTATTTGTCTGGTCTGTAAAAATTACTGCTATTTTATTACTCCTTTCCTTACCTGTATTGGCCGGGGCTATTACTATGTTATTAACGGATCGTAATTTAAACACGGCG
>84784180; Dorvillea similis isolate 128 cytochrome c oxidase subunit I (COI) gene, partial cds; mitochondrial
ATCCGCTGCTGTAGAAAATGGAGCAGGAACAGGTTGAACTGTTTATCCCCCTTTAGCAGCCAATATCGCCCATGCTGGCCCATCTGTTGATCTAGCAATTTTTTCTCTCCACCTAGCAGGAATTAGTTCTATCCTTGGAGCATTAAACTTTATCACTACAGTATTCAATATACGATCTAAAGGCTTACGCCTAGAACGTC
>224384193; Alaysia sp. SBJ-2009 isolate JII145 cytochrome oxidase subunit I (COI) gene, partial cds; mitochondrial
TATTGACCTAGCTATTTTTGCTCTTCACCTGTCCGGGATCTCTTCAATCTTAGCCTCTATCAATTTTATTACTACTGTAATAAACATACGATATAAAGGACTACGACTCGAACGAGTTCCTTTATTTGTATGAAGAGTAAAACTAACCGCAGTTCTTCTCCTCCTCTCAATTCCAGTTCTAGCTGGAGGGCTCACTATAC
>61652101; Drilonereis longa cytochrome oxidase subunit I (COI) gene, partial cds; mitochondrial
CACTATGCAGCAAAGCTTGAACCCTTTGGCACCCTAGGAATGATCTATGCCATAATTGGCATTGGAATTTTAGGCTTCATTGTATGAGCCCACCACATATTTACTGTTGGAATAGACGTAGACACCCGTGCCTACTTCACAGCAGCTACAATAATCATTGCCGTACCAACCGGAATTAAGGTCTTTAGATGACTCGCCAC
>316990393; Hemifridericia parva isolate CE794 cytochrome oxidase subunit I (COI) gene, partial cds; mitochondrial
CTGGCTCATTCCTTGGAAGAGATCAACTTTATAATACAATCGTAACGGCTCACGCATTTTTAATAATTTTTTTCTTAGTAATACCTGTATTTATTGGGGGTTTCGGAAACTGATTACTTCCTCTAATATTGGGAGCTCCAGACATAGCATTTCCTCGTCTTAACAACATAAGATTTTGATTACTACCCCCATCTCTAATA
>299556059; Chaetozone setosa voucher BIOUG<CAN>:WS0109 cytochrome oxidase subunit 1 (COI) gene, partial cds; mitochondrial
GGATTTGGAAATTGATTAATCCCACTTATACTCGCCGCGCCGGACATAGCATTTCCACGACTAAATAATATAAGATTCTGACTTCTGCCCCCGTCCCTCACACTTCTGGTTATATCCGCTGTTGTAGAACAAGGCGCGGGAACAGGATGAACTGTTTACCCCCCACTCTCAAGAAATATTTCCCACAGCGGGCCCTCTGT
>311335970; Haemadipsa rjukjuana voucher L00127A cytochrome oxidase subunit I (COI) gene, partial cds; mitochondrial
TAGCATTTCCACGACTAAATAATCTAAGATTTTGATTACTTCCTCCATCAATAGTTATATTATTATCATCCTCTATAGTAGAGAGAGGTGTTGGAACGGGTTGAACAATCTACCCACCTCTTGCAGATAATATAGGTCACTCAGGTTTATCTGTGGATATAGCTATTTTCTCGTTACATTTAGCTGGGGCTTCATCAATT
>66393965; Oosthuizobdella garoui from South Africa cytochrome c oxidase subunit 1 (COI) gene, partial cds; mitochondrial
TAAATAACTTAAGATTTTGATTACTACCTTCATCTATAATTCTATTAATTGCATCAGCAATAGTAGAAAAAGGGGTAGGCACAGGATGGACTGTATATCCTCCATTAGCTGCTAATTTAGCTCATTCAGGACCTTCTGTCGATTTAGCTATTTTTTCTTTACATTTAGCAGGTGCATCATCTATTTTAGGGGCTTTAAAT
>3005622; Paraktedrilus bakeri cytochrome oxidase subunit I gene, mitochondrial gene encoding mitochondrial protein, partial cds
GGGGATTCGGAAATTGATTGCTCCCACTAATATTAGGAGCATCAGATATAGCATTCCCGCGTCTAAATAATATAAGATTTTGGCTACTTCCACCATCATTAATCTTATTAATTTCCTCCGCTGCAGTAGAAAAAGGCGCAGGAACAGGATGAACAGTATATCCGCCCCTTGCTAGAAATCTGGCTCACTCTGGACCATCC
>304416348; Myxicola infundibulum CMC02 voucher BAMPOL0223 cytochrome oxidase subunit 1 (COI) gene, partial cds; mitochondrial
CTCTTCATCTAGCCGGAGTTTCCTCAATTCTAGGTGCTTTAAACTTTATTACCACAGTAATAAACATACGTAGTAAAGGACTATTACTTGAACGAGTCGCTCTATTTGTATGGGCAGTAAAAATTACAGTTATTCTTCTTCTTCTTTCTCTACCTGTTTTAGCTGGGGCTATTACTATACTATTAACAGACCGAAATATT
>325301029; Planobdella sp. EB-2010 cytochrome c oxidase subunit I (COI) gene, partial cds; mitochondrial
CTGATATAGCATTTCCGCGATTAAATAATTTAAGATTTTGGTTATTACCACCTTCAATAATTTTATTATTATCATCATCTTTAATTGAAAGTGGTGTTGGTACAGGATGAACAATTTATCCTCCTCTTGCAGATAATATAGGTCATTCAGGTATATCAGTGGATATAGCTATTTTTTCTCTTCATTTAGCAGGAGTGTCT
>124053672; Nudisyllis pulligera voucher MNCN/ADN 9581 cytochrome oxidase subunit I (COI) gene, partial cds; mitochondrial
AACCTGGCTCACTATTAGGCTCCGATCAATTATACAACACCATTGTAACCGCACATGCTTTCCTTATAATTTTTTTCTTAGTTATACCCGTAATGATTGGGGGGTTTGGGAACTGACTAGTCCCTTTGATACTAGGGGCTCCTGATATAGCTTTCCCACGACTTAATAATATAAGATTCTGGCTTTTACCTCCTTCTTTA
>37789362; Pontobdella muricata isolate Pmur_N4 cytochrome c oxidase subunit I gene, partial cds; mitochondrial
ATTAATAATCGGTTCACCAGATATAGCATTCCCACGATTAAATAATTTAAGTTTTTGATTATTACCACCATCATTAATTATGTTATTAAGATCAGCTTTTGTNGAAAGAGGTGTTGGTACTGGATGAACAGTATATCCGCCATTAGCATCAAATATTGCTCACTCTGGACCATCAGTTGACATAGCTATTTTTTCATTAC
>305653977; Nicolea zostericola voucher BIOUG<CAN>:HLC-30511 cytochrome oxidase subunit 1 (COI) gene, partial cds; mitochondrial
TCGGAAACTGACTCCTCCCATTAATACTAGGGGCCCCTGATATGGCATTCCCACGAATAAATAATATAAGATTTTGACTTTTACCACCTGCATTAATACTCCTTCTTAGATCGGCAGCGGTTGAAAAAGGAGCAGGGACTGGCTGAACAGTCTACCCCCCTCTATCCAGAAACCTCGCACATGCCGGCCCTTCTGTAGAT
>46242854; Hermodice carunculata cytochrome oxidase subunit I-like (COI) gene, partial sequence; mitochondrial
CAAGAGGAGTTGGACATAGAGGGTCTTCCATGGATTTAGCTAATTTTTTCACTTCATTTGGCAGGGGCTTCTTCTATTATAGGGGCAGTAAACTTTATTACTACTATTGCTAATTTACGATCTAAGTCTATACGGGGAGGGCGCTTACCTTTATTTGTTTGAGCAGTAGTTATTACTGTTGTTTTATTATTATTGTCTTG
>58372317; Mesenchytraeus solifugus isolate CO1_B2A cytochrome c oxidase subunit 1 gene, partial cds; mitochondrial
AATACTCCACTCCAATATTGTGAGCTATCGGCTTTATTTTTCTATTTACTACTGGGGGAGTGACAGGAATTATTTTATCAAACTCGGCCCTAGATATTATACTTCATGACACATATTATGTAGTTGCTCATTTCCATTATGTATTAAGAATGGGTGCAGTATTCGCTATTTTTGCAGCATTTACCCACTGATTCCCATTA
>305653747; Diplocirrus longisetosus voucher BIOUG<CAN>:CCPOL327 cytochrome oxidase subunit 1 (COI) gene, partial cds; mitochondrial
CATGCATTCTTAATAATTTTCTTTTTAGTTATGCCAGTATTTATTGGGGGGTTTGGAAATTGATTATTACCATTAATGCTAGGTGCGCCAGATATGGCATTTCCACGAATAAATAATATAAGATTTTGATTATTACCAGCATCTCTAATTATATTAGTTTCTTCAGCTGCAGTAGAACAAGGGGCAGGAACAGGATGAAC
>359719227; Hoplochaetella stuarti isolate SR-04-E2A cytochrome C oxidase subunit I (COX1) gene, partial cds; mitochondrial
GGGGCTCCAGACATAGCATTCCCACGATTAAATAATATAAGATTTTGACTTTTACCCCCCTCATTAATCCTTTTAGTATCCTCTGCAGCAGTAGAAAAGGGAGCAGGAACTGGATGAACAGTATATCCGCCCCTAGCAAGTAATATTGCACACGCTGGACCATCTGTAGACCTAGCAATTTTCTCCCTACATCTAGCAGG
>304415986; Ampharete labrops voucher BAMPOL0362 cytochrome oxidase subunit 1 (COI) gene, partial cds; mitochondrial
GACAGCCTGGCTCATTTTTAGGTAGAGACCAGTTGTATAATACTATTGTTACTGCTCATGCATTTTTAATAATTTTTTTTCTTGTAATGCCTGTTTTTATTGGTGGGTTTGGAAACTGGCTTTTACCTTTAATATTAGGTGCACCGGATATGTCTTTCGCTCGTTTAAATAATTTGAGGTTTTGGTTAGTTCCGCCTGCT
>325911202; Salifa perspicax isolate 012 cytochrome c oxidase subunit I (COI) gene, partial cds; mitochondrial
CAACTGTTATTAATATACGATGAAAAGGAATAACAGCAGAACGTATCCCATTATTTGTATGATCTGTAGTTATTACTACAGTCCTTCTTCTACTATCCCTTCCTGTTCTTGCAGCAGCAATTACTATGTTATTGACAGACCGAAATTTAAATACCTCATTCTTTGATCCAGTTGGAGGTGGTGATCCAATCTTATTTCAA
>288814977; Pseudomystides bathysiphonicola cytochrome oxidase subunit I (COI) gene, partial cds; mitochondrial
CTACTATTTATGGGTCACGGGTTAAGTATGAGGTACCAATGATATGAGCTTTTGGTTTCATTTTTTTATTTGTAGTGGGGGGGCTGACTGGGGTAGTTTTAGCTAATTCTTCTTTAGATGTTGTTATACATGATACTTATTACGTAGTAGCACATTTTCATTATGTTTTGAGTATAGGAGCTGTTTTTGCTATTTTTGCT
>33330159; Branchiura sowerbyi isolate BRAsohr cytochrome oxidase subunit I (COI) gene, partial cds; mitochondrial gene for mitochondrial product
ATCAAAAGGAATACGACTAGAACGAATCCCCTTATTTGTATGAGCTGTAATTATTACAACCATTCTTCTAGTATTAACCCTTCCAGTTCTAGCTGGTGCTATTACAATACTACTTACAGACCGAAATCTTAATACGTCATTTTTTGATCCTGCTGGAGGGGGGGATCCTGTTTTATATCAACACCTATTTTGATTTTTTG
>18182255; Bdellodrilus illuminatus cytochrome c oxidase subunit I (COI) gene, partial cds; mitochondrial gene for mitochondrial product
TTCACTAAATTTTATAACTACAGTTATAAATATACGTAGATCAGGAATAACTTTAGATAAGACTCCATTATTTGTTTGAGCAACCTTTATTACTGTAATTATATTACTATTATCCTTACCAGTATTTGCTGGTGAATTTACTATATTGTTACTGATCGCAATTTTAATACTTCATTTTTTGATCCTGCAGGAGGTGGGGA
>5791603; Xironogiton victoriensis cytochrome c oxidase subunit I gene, mitochondrial gene encoding mitochondrial protein, partial cds
TCAGGCATAGTAGGAACCGCTATAAGAATTATTATTCGAATAGAGTTAGCTCAACCTGGATCACTTCTTCAAAACAGGCAACTATACAACTCCTTAATTACAGCTCATGGATTAATTATAATTTTTTTTATAGTAATACCTATCTTAATTGGAGGTTTCGGAAACTGATTATTACCTTTAATATTAGGAACACCTGATAT
>325662783; Isochaetides gianii voucher Ig01 cytochrome oxidase subunit I gene, partial cds; mitochondrial
CCAATCTTCATTGGTGGATTTGGTAATTGACTTATTCCACTAATATTAGGGGCCCCTGACATGGCTTTTCCACGCTTAAACAACCTTAGATTTTGACTTATACCTCCGTCCTTAATCCTGTTAGTGTCATCAGCCGCGGTAGAAAAGGGGGCAGGAACAGGGTGAACTGTATATCCTCCATTAGCTGGAAATCTAGCACA
>124053664; Geminosyllis ohma voucher MNCN/ADN 9577 cytochrome oxidase subunit I (COI) gene, partial cds; mitochondrial
TGCTGCCCCAGATATAACTTTTCCCCGAATAAATAATATAAGATTCTGATTACTAATCCCCGCCCTAATCCTCCTACTTAGAAGAGCTTTGGTGGAAAGGGGCGCCGGAACAGGTTGAACCGTATATCCACCTTTATCTTCAAATATAGCCCATAGCGGACCCCCCGTAGATATAGCCATCTTTTCATTACATTTAGCCG
>145411430; Trachelobdellina glabra cytochrome c oxidase subunit I (COI) gene, partial cds; mitochondrial
GAACTGTATATCCTCCTTTAGCATCAAATATAGCCCATTCAGGTCCTTCAGTTGATATAGCTATTTTTTCTTTACATTTAGCTGGAGTATCTTCTATTTTAGGAGCTTTAAACTTTATTACTACTGTAATTAACATACGATGAGAAGGTATAAAACTAGAACGGTTACCATTATTTGTATGATCAGTACTAATTACAGTT
>22293650; Paraescarpia cf. echinospica COI gene for cytochrome oxidase I, partial cds, isolate:E1
TATTTTGATTCTTCGGCCATCCTGAAGTATATATTTTAGTGCTGCCGGGATTTGGTTTAATTTCTCATTTAGTAGCCCATCACTCAGCTAAATTAGAACCTTTCGGATCCCTAGGGATGATTTATGCCATAATAGGAATTGGYCTAATTGGATTCCTAGTTTGGGCCCATCACATATTTACTATTGGGATAGATGTAGAC
>316927204; Phytobdella meyeri isolate PHCA cytochrome oxidase subunit I (COI) gene, partial cds; mitochondrial
ATACGATGAAAAGGTATAAGATCTGATCGTATTCCATTATTTGTTTGATCTGTAGTAATTACTACTATTCTTTTATTATTATCATTACCAGTTTTAGCAGCCGCTATTACAATATTATTATTAGATCGTAATTTAAATACATCATTCTTTGATCCTGTTGGAGGAGGAGATCCTATTTTATTTCAACACTTATTTTGATT
>17999872; Trichodrilus sp. SAB-2001 cytochrome c oxidase subunit I (COI) gene, partial cds; mitochondrial
ACCAATATTTATTGGTGGTTTTGGTAATTGATTAATTCCTSTTATATTAGGTGCACCTGATATAGCCTTTCCTCGACTTAATAATTTAAGATTCTGATTACTACCACCTTCTCTAATTCTTCTTCTATCTTCGGCTGCTGTAGAAAAGGGGGCAGGTACAGGATGAACTGTTTACCCTCCTTTAGCCAGAAACTTAGCTC
>150248481; Hormogaster elisae haplotype SIG6 cytochrome oxidase subunit I (COI) gene, partial cds; mitochondrial
GCAATCTTTTCTCTTCATTTAGCTGGTGCCTCATCTATTCTAGGTGCTATTAACTTTATTACCACCGTAATTAATATACGATGAAGAGGACTCCGACTAGAGCGAATTCCTCTATTTGTATGAGCTGTAGTAATTACAGTAGTTCTTCTTCTTCTATCTTTACCAGTATTAGCAGGAGCCATTACTATGTTATTAACAGA
>33330095; Chaetogaster diaphanus isolate CHAdiapop cytochrome oxidase subunit I (COI) gene, partial cds; mitochondrial gene for mitochondrial product
ACATTTATTCTGATTCTTCGGTCATCCAGAAGTATATATTTTAATTTTACCAGGATTCGGAGCAATTTCTCATATTGTAGCACATAATACAGCAAAATTAGAACCTTTCGGTACTTTAGGAATAATTTATGCTATAGTCGGAATTTCTATTGTAGGATTTATTGTATGAGCACATCACATATTTACTGTTGGTATAGACG
>124053700; Streptosyllis bidentata voucher MNCN/ADN 9599 cytochrome oxidase subunit I (COI) gene, partial cds; mitochondrial
TTTTCCTCGTATAAATAATATAAGATTTTGGTTACTCCCGCCTTCTTTAACTTTACTAGTAATGAGAGCTATTGTTGAAAAGGGAGCTGGGACCGGATGAACTGTTTACCCTCCTTTATCAAGAAATATTTCTCATAGTGGCCCTTCAGTTGATTTAGCTATTTTTTCATTACATTTAGCTGGTGCAAGATCTATTTTAG
>374429052; Mimobdella japonica mitochondrial COI gene for cytochrome c oxidase subunit I, partial cds, specimen_voucher: KUZ<JPN>:Z179
TCAGTAGATATGGCCATCTTCTCCCTTCATCTAGCAGGTGCTTCCTCTATTCTAGGATCCCTAAATTTCATTTCTACAGTAGTAAACATGCGATGAAAAGGTATGACACCAGAACGAATCCCATTATTTGTATGGTCTGTAGTAATTACCACAGTCCTTCTTCTTCTCTCCTTACCAGTTCTAGCCGCAGCTATCACAAT
>89521078; Beringobdella rectangulata cytochrome c oxidase subunit I gene, partial cds; mitochondrial
GCTTTAAACTTTATTACTACAGTACTTAATATACGATGAGAAGGATTAAAATTAGAGCGAATGCCCTTATTTGTATGATCAGTGTTTATTACGGTTGTATTATTATTATTATCTCTTCCAGTATTAGCAGCAGCTATTACTATACTATTAACTGATCGTAATTTAAACACAACTTTTTTTGATCCTGTGGGTGGAGGAGA
>300792718; Parougia eliasoni voucher SMNH106089 cytochrome oxidase subunit I (COI) gene, partial cds; mitochondrial
ATTGTTACTGCTCACGCATTCTTAATAATTTTTTTTTTAGTAATACCTGTAATAATTGGGGGATTCGGAAATTGATTAGTCCCATTAATATTAGGCGCACCTGATATAGCATTCCCTCGATTAAACAATATAAGATTTTGGCTACTTCCTCCTTCCTTATCTCTTCTTGTTATATCTGCAATTGTAGAAAAAGGAGTAGG
>305653951; Nereimyra aphroditoides voucher BIOUG<CAN>:NUNAV-0100 cytochrome oxidase subunit 1 (COI) gene, partial cds; mitochondrial
TCGGAACATCTATAAGCCTATTAATTCGTGCAGAACTAGGACAACCCGGAGCCCTTCTAGGAAGAGACCAGCTCTATAACACTATCGTTACAGCCCACGCGTTCCTAATAATCTTTTTCTTGGTTATACCTGTTATAATTGGCGGATTCGGAAACTGACTAGTCCCCTTAATACTAGGACTTCCAGATATAGCTTTTCCC
>289470493; Aglaophamus pulchra voucher MB36000129 cytochrome oxidase subunit I (COI) gene, partial cds; mitochondrial
TTCGGGCAGAATTGGGTCAACCGGGGGCCCTTTTAGGAAGAGATCAACTATATAACACCATTGTTACAGCTCATGCCTTTCTTATAATTTTCTTTCTCGTAATACCCGTAATAATTGGTGGGTTTGGCAACTGACTAGTTCCCCTAATATTAGGGGCGCCAGATATAGCTTTCCCTCGACTAAATAATATATCCTTCTGA
>304416650; Platynereis sp. CMC02 voucher BIOUG<CAN>:BAMPOL0088 cytochrome oxidase subunit 1 (COI) gene, partial cds; mitochondrial
GCAGAATTAGGTCAACCGGGCTCATTACTGGGCAGAGATCAACTATATAACACAATCGTCACAGCTCATGCTTTTCTAATAATTTTCTTTTTGGTAATACCAGTAATAATTGGGGGGTTTGGTAATTGACTTGTTCCCCTCATATTAGGGGCACCCGACATAGCATTTCCTCGATTAAATAATATAAGGTTTTGACTTTT
>299555649; Scoloplos sp. CMC04 voucher BIOUG<CAN>:09PROBE-01141 cytochrome oxidase subunit 1 (COI) gene, partial cds; mitochondrial
AACCCGGGTCTCTCCTAGGGAGAGATCAACTATATAATACTATTGTCACAGCCCACGCTGTCCTTATAATTTTCTTCTTAGTAATGCCTGTCCTTATTGGAGGATTTGGCAACTGATTAGTACCCTTAATACTAGGAGCCCCTGACATGGCTTTTCCTCGAATAAATAATATAAGATTCTGACTCCTCCCCCCCTCTCTA
>16151106; Glossiphonia elegans cytochrome c oxidase subunit I (COI) gene, partial cds; mitochondrial
ACTAAATAATTTAAGTTTTTGATTATTACCCCCATCTATAATTTTACTCGTCACTTCTGCTCTTGTAGAAAAAGGAGTAGGTACAGGATGAACAGTTTATCCTCCATTAGCAGCAAATTTAGCTCATTCAGGACCATCAGTAGATTTAGCTATTTTTTCATTACATTTAGCAGGTGCTTCTTCTATTTTAGGTTCATTAA
>304416064; Bylgides macrolepidus voucher BIOUG<CAN>:BC015 cytochrome oxidase subunit 1 (COI) gene, partial cds; mitochondrial
TAAGACTACTTATTCGTGCCGAACTTGGCCAACCTGGCTCTCTATTAGGGAGAGACCAACTATACAACACTATTGTTACAGCCCACGCTTTTTTAATAATTTTCTTTCTTGTTATACCTGTGTTAGTAGGGGGGTTTGGAAATTGATTAATCCCATTAATATTAGGAGCTCCTGATATAGCTTTCCCACGACTAAATAAT
>305653125; Aphroditella hastata voucher BIOUG<CAN>:HUNTSPOL0387 cytochrome oxidase subunit 1 (COI) gene, partial cds; mitochondrial
CCGCTCATGCTTTTCTAATAATTTTCTTTCTTGTAATACCAGTTCTAATTGGCGGATTTGGCAATTGATTAATCCCACTTATATTAGGAGCGCCAGACATAGCTTTTCCTCGTCTAAATAACATAAGATTCTGACTTTTACCCCCCTCCCTAACTCTACTACTCGCCTCGGCTGCAGTAGAAAAAGGGGTTGGTACCGGA
>314947187; Deinodrilus gorgon cytochrome c oxidase subunit I (COI) gene, partial cds; mitochondrial
ACTTAATAATATAAGATTCTGATTGTTGCCCCCATCTCTAATTCTTCTAGTATCCTCTGCAGCCGTCGAAAAAGGAGCTGGAACAGGATGAACAGTATATCCTCCCCTAGCTAGAAATATTGCCCATGCTGGTCCATCAGTAGATCTAGCAATTTTCTCACTCCATCTAGCAGGTGCATCATCTATTTTAGGAGCAATCA
>307549040; Virchowia clavata cytochrome oxidase subunit I (COI) gene, partial cds; mitochondrial
AGGAGCAATAAATTTTATTACAACTATTATAAATATACGACCTAAATCAATATTATTAGAACGACTTCCTTTATTTATTTGAGCAATAAAAGTTACAGCAATTTTATTACTTTTATCTTTACCAGTATTAGCAGGAGCAATTACTATATTATTAACTGACCGTAATTTAAATACTGCTTTTTTTGATCCTGCTGGGGGTG
>292807273; Lumbricus sp. BOLD:AAB1518 voucher EW-ECO-0285 cytochrome oxidase subunit 1 (COI) gene, partial cds; mitochondrial
CACTTAGCTGGTGCATCCTCAATTCTAGGAGCTATTAATTTTATTACCACAGTAATTAATATACGATGAAGAGGATTACGATTGGAACGAGTCCCCTTATTTGTGTGAGCTGTTCTAATTACTGTAGTTCTCCTTCTTCTATCCCTACCAGTCCTAGCTGGAGCAATTACAATACTACTAACTGACCGAAATCTAAATAC
>304416532; Pholoides asperus voucher BAMPOL0343 cytochrome oxidase subunit 1 (COI) gene, partial cds; mitochondrial
AAACTGACTAATTCCTTTAATACTCGGAGCACCTGATATAGCTTTCCCTCGTTTAAATAACATAAGATTTTGACTTCTTCCACCATCTCTAATCCTTCTATTATCCTCTAGAGCAGTAGAAAAAGGAGTAGGCACTGGATGAACTGTCTACCCTCCACTCTCTGCAAATATTGCTCATGCCGGTGCATCAGTAGATTTAG
>299555443; Aricidea nolani voucher 09PROBE-08403 cytochrome oxidase subunit 1 (COI) gene, partial cds; mitochondrial
CCGGCTTACTCGGAACAACCATAAGACTATTAATTCGAATTGAACTTGGTCAACCCGGCGTATTTATCGGTAACGACCAAATCTATAATGTCCTCGTCACCGCTCACGCATTCCTAATAATTTTCTTCCTTGTTATGCCCGTTTTTATCGGCGGGTTTGGCAATTGATTAGTCCCATTAATATTAAGGGCCCCCGACATA
>301298671; Potamilla cf. neglecta CMC-2010 voucher OD127 cytochrome oxidase subunit 1 (COI) gene, partial cds; mitochondrial
TCTTTATTCCTTCTTCTTTCATCCTCTATTGTAGAAAAAGGGGCCGGTACTGGATGAACGGTGTACCCCCCCCTATCTAGTAATATCGCACACGCAGGACCCTCAGTAGACCTCGCTATCTTCTCATTACATTTAGCTGGGGTGTCTTCCATCCTGGGAGCTCTTAATTTTATTACAACTGTAATAAATATGCGAGCTTC
>384383008; Cryptonome conclava voucher SIO:BIC A2383 cytochrome oxidase subunit I (COI) gene, partial cds; mitochondrial
ACTGACTCGTACCATTAATACTAGGGGCCCCGGACATAGCATTCCCTCGACTTAATAACATAAGATTCTGACTACTTCCGCCCTCATTGACCCTTCTAGTGTTCTCCGCCGCAGTAGAAAAAGGAGCAGGAACAGGATGGACAGTCTACCCTCCTCTCTCAAGAAACCTGGCCCACGCAGGACCCTCTGTAGACTTAGCG
>18182283; Triannulata magna cytochrome c oxidase subunit I (COI) gene, partial cds; mitochondrial gene for mitochondrial product
CATTATTAAATAACGGCCAGTTATATAACTCATTAATTACAGCACATGGATTAATTATAATTTTTTTTGTAGTAATACCTATTTTAATTGGAGGATTTGGTAATTGACTATTACCATTAATATTAGGGTCACCAGATATAGCATTCCCNCGATTAAATAATTTAAGATTTTGACTTNTACCTTCATCACTTATTATATTA
>304416792; Syllis alternata CMC05 voucher BIOUG<CAN>:BAMPOL0119 cytochrome oxidase subunit 1 (COI) gene, partial cds; mitochondrial
TTTCCCTTCATCTAGCAGGTATCAGCTCAATCCTAGGGGCATTAAATTTTATTACCACTATAATTAATATACGATCAAAAGGCTTACGTTTAGAACGAATGCCTTTATTTATCTGATCAGTTAAAATTACAGCCGTCTTACTTTTATTATCCTTACCAGTTTTAGCCGGGGCTATTACTATACTTTTAACAGATCGTAAC
>227967736; Acrocirridae gen. 1 sp. 1 KJO-2009 isolate PB51 cytochrome oxidase subunit I (COI) gene, partial cds; mitochondrial
CTGACTTCTACCTCTTATACTAGGCTGCCCTGATATAGCATTCCCGCGGATAAATAATATAAGATTTTGACTTCTACCAGCATCCTTACTGCTTTTATTATCCTCTGCTGCAGTAGAACAAGGAGCCGGAACTGGATGAACAGTATATCCCCCCCTTGCAGCAAATATTTCCCACAGGGGCCCTTCAGTAGACCTCGCAA
>304416330; Malmgreniella nigralba voucher BIOUG<CAN>:BAMPOL0034 cytochrome oxidase subunit 1 (COI) gene, partial cds; mitochondrial
TTTTGGAAACTGATTAATTCCTTTAATATTAGGAGCTCCTGATATAGCTTTCCCACGTCTTAATAATATAAGGTTTTGGCTTTTACCTCCTTCTTTAATTTTACTTTTATCATCTAGTGCAGTAGAAAAAGGAGTTGGGACTGGTTGAACGGTCTATCCTCCTCTTGCATCTAATATTGCTCATGCTGGGCCCTCAGTAG
>18182263; Cambarincola mesochoreus cytochrome c oxidase subunit I (COI) gene, partial cds; mitochondrial gene for mitochondrial product
TGGTAATTGATTACTTCCATTAATACTAGGTACCCCCGATATAGCCTTCCCCCGATTAAATAATTTAAGCTTCTGACTATTGCCAGCTTCAATTACTTTATTAGCCTCTTCTGCATTAATTGAATCCGGTGTTGGAGCAGGCTGAACCGTATACCCTCCATTATCCGCACTTCCTGCTCATGAAGGCCCCTCAGTAGATT
>3243201; Pirodrilus minutus cytochrome c oxidase subunit I (COI) gene, mitochondrial gene encoding mitochondrial protein, partial cds
TACCCTTAATACTCGGTTCCCCTGATATAGCATTTCCCCGACTTAACAACATAAGATTTTGACTCTTGCCACCATCTCTCATTCTATTAATCTCATCCGCAGCTGTAGAAAAAGGCGCAGGAACAGGATGAACTGTATATCCACCCCTAGCCAGAAATCTGGCTCACTCTGGCCCATCAGTAGATCTAGCCATTTTCTCT
>194579840; Scoletoma sp. 2 DH1 cytochrome oxidase subunit I (COI) gene, partial cds; mitochondrial
ATCAATATACGAGTATCAGGGCTCCGCCTAGAACGAGTCCCATTATTTGTATGGTCTCTAAAAGTCACAACTATTCTCCTTCTTCTCTCACTTCCAGTTTTAGCAGGAGCTATTACTATACTTCTCACAGACCGCAATATTAACACATCATTTTTTGACCCAGCAGGAGGAGGAGACCCTGTACTATACCAACACTTATT
>89521096; Heptacyclus virgatus cytochrome c oxidase subunit I gene, partial cds; mitochondrial
TGGTGCCCCAGATATAGCCTTTCCTCGTCTTAATAATTTAAGCTTTTGGTTATTGCCACCATCATTAATTATATTATTAGGCTCATCTATAGTAGAAAGAGGTGCTGGAACAGGGTGAACTGTCTACCCACCATTAGCTTCAAACATAGCACATTCAGGACCATCTGTTGACATAGCCATTTTTTCTCTTCATTTAGCAG
>316990321; Cognettia sphagnetorum isolate CE832 cytochrome oxidase subunit I (COI) gene, partial cds; mitochondrial
CAGGATGAACACTATATCCACCACTTTCATCAAATCTTGCTCACTCAGGACCATCAGTTGACCTTGCAATTTTCTCGTTACATCTAGCAGGAGCATCATCAATCTTAGGAGCAGTAAACTTTATTACCACAGTGATCAATATACGAATAAAAGGAATACAATTAGAACGAATTCCATTATTTGTATGAGCTGTTGTTATT
>311700682; Grania variochaeta voucher SMNH<SWE>:107806 cytochrome oxidase subunit I (COI) gene, partial cds; mitochondrial
TGCAGTTGAAAAAGGTGCTGGGACAGGTTGAACTGTATATCCTCCACTAGCAAGAAATATAGCACACGCAGGTCCTTCAGTAGATCTAGCCATTTTCTCCCTTCACCTTGCAGGTGCATCTTCAATTTTAGGTGCTGTCAATTTTATTACTACAGTAATTAATATACGATGACAAGGTGTAGCACTTGAACGAATTCCAC
>124053668; Myrianida sp. MTA-2006 cytochrome oxidase subunit I (COI) gene, partial cds; mitochondrial
TTTCCCACGCCTTAATAATATAAGGTTCTGATTACTTCCCCCATCACTTATTCTTCTACTTATAAGAGCCGTAGTAGAGAAAGGTGTTGGTACAGGATGAACAGTATACCCACCTCTTGCAGCTAATATTGCTCATTCGGGACCCTCTGTTGATTTAGCTATTTTTTCTCTTCATTTAGCAGGGGTAAGATCAATTCTTG
>224384181; Arcovestia ivanovi isolate JII142 cytochrome oxidase subunit I (COI) gene, partial cds; mitochondrial
TTTTAGCCTCTATTAATTTTATTACTACTGTAATAAATATACGATACAAAGGACTACGGCTCGAACGAGTTCCTCTATTTGTATGAAGAGTGAAACTAACCGCAGTTCTTCTTCTCCTCTCAATTCCAGTTCTTGCTGGAGGGCTTACTATACTTTTAACAGACCGAAACCTAAACACTTCTTTCTTCGACCCTGCTGGA
>145411422; Megaliobdella szidati cytochrome c oxidase subunit I (COI) gene, partial cds; mitochondrial
AACGTCCATGAGACTTATTATTCGAACAGAATTATCTCAACCTGGAGCTTTATTGGGCAGGGATCAAATTTATAACTGTATTGTAACAGCACACGGGTTAATTATAATTTTTTTTATAGTAATACCTATTTTAATTGGTGGGTTTGGAAATTGACTTATTCCGCTTATAATCGGGTCGCCAGACATAGCTTTCCCACGAT
>302632004; Baikalodrilus digitatus mitochondrial partial mRNA for cytochrome oxidase subunit I (COI gene)
GGCCCGGAATAATCGGTACCGGCACGAGTCTTCTTAATCGTCTTGAGCTGGCTCAACCCGGCTCACTACTGGGGAGAGATCAACTATATAACACACTAGTAACCTCTCACGCCTTCTTAATAATCTTCTTTATAGTGATACCCATATTTATCGGGGGGTTTGGTAATTGACTTCTTCCCTTAATAATCGGTGCACCAGAT
>296398872; Streblospio benedicti isolate 86 cytochrome oxidase subunit I (CO1) gene, partial cds; mitochondrial
ACTATAATTATTGCGGTCCCTACAGGAATTAAAATTTTTAGATGATTAGCTACTATCTATGGATCAAAAGTGAAATATGACACTCCAATGATGTGAGCTCTTGGATTTATTTTCTTATTTACAGTGGGAGGGTTAACAGGTATTCTTTTATCAAACTCTTCTCTTGACATTATACTCCACGATACATATTATGTCACAGC
>316990449; Propappus volki isolate CE299 cytochrome oxidase subunit I (COI) gene, partial cds; mitochondrial
CTCTACATCTGGCGGGTGTTTCATCTATTCTAGGCGCAATTAATTTTATTACTACTGTAATTAATATACGATGAGAGGGCATAAAAATAAGACGAATTTCCCTATTTGTTTGATCTGTCTTTATTACAGTTATTCTTCTCCTTCTTTCCCTTCCTGTGTTAGCAGGGGCTATTACTATACTACTAACAGATCGAAATATA
>371501308; Gastrostomobdella monticola mitochondrial COI gene for cytochrome c oxidase subunit I, partial cds
TTTTTCCTTACATTTAGCAGGAGCTTCATCTATTTTAGGATCAGTAAATTTTATTTCTACTGTTATAAATATGCGATTAAAGGGAATAATCCTTAGCCGAATTCCATTATTTGTGTGATCTGTTGTTATTACAACAGTATTATTACTTCTATCTTTACCAGTATTAGCAGCAGCAATTACCATATTACTTACTGATCGTA
>154424547; Styloscolex baicalensis mitochondrial partial COI gene for cytochrome oxidase subunit I
TCATTTAGCAGGGGCCTCATCAATTTTAGGCGCATTAAATTTCATTACAACAGTAATTAATATGCGATGAAATGGGCTACGATTAGAACGTATACCATTATTCGTATGAGCTGTAACTATTACAGTAGTTCTTCTATTACTATCCCTACCTGTACTAGCAGGTGCAATTACTATACTTCTAACNGATCGTAATATTAATA
>326885889; Vignysa vedovinii isolate PIG1 cytochrome oxidase subunit I (COI) gene, partial cds; mitochondrial
TCTTAGGAAGTGATCAGCTCTATAATACAATTGTAACCGCACACGCATTTGTGATAATCTTCTTCCTAGTGATGCCAGTATTTATTGGTGGTTTCGGAAACTGACTATTACCACTAATACTAGGTGCGCCTGATATAGCATTCCCCCGATTAAACAACTTGAGATTTTGACTTCTTCCACCATCTCTTATTCTCCTAGTA
>348609304; Eranno chilensis voucher Echi26 cytochrome oxidase subunit I (COI) gene, partial cds; mitochondrial
TACTCCCTTTAATATTAGCTGCCCCAGATATAGCATTCCCACGACTAAATAACTTAAGATTCTGACTCCTTCCACCATCCTTAACTCTTTTAGTTATATCTGCCGCAGTAGAAAGAGGTGCTGGAACAGGATGAACAGTCTACCCCCCATTAGCAGGAAACATATCACATTCAGGACCATCAGTAGACCTAGCAATTTTT
>305653101; Amphitrite figulus voucher HUNTSPOL0187 cytochrome oxidase subunit 1 (COI) gene, partial cds; mitochondrial
TACTTTATTTTTGGAATCTGAGGAGGGTTATTAGGAACCTCTATGAGATTACTAATCCGAATCGAATTAGGACAGCCCGGAGCTTTCCTTGGAAGAGACCAACTATACAACACAGTAGTCACCGCCCATGGCCTACTGATAATTTTCTTCTTAGTTATGCCCATCCTTATCGGGGGGTTTGGAAACTGATTAATCCCCCT
>383082064; Pithemera bicincta mitochondrial COI gene for cytochrome oxidase subunit I, partial cds, isolate: Pbic-1032
ATTTTAATTCTCCCAGGATTTGGGGCAATTTCACACATTGTTACACACTACACAGCTAAACTAGAGCCATTTGGGGCCCTAGGTATAATTTATGCTATACTCGGCATTGCTGTGCTAGGGTTTATTGTCTGGGCACACCACATATTCACAGTTGGTTTAGACGTAGACACACGAGCATACTTTACAGCAGCAACAATAAT
>19850195; Rhinothelepus lobatus cytochrome oxidase subunit 1 gene, partial cds; mitochondrial gene for mitochondrial product
TATAGATGTTGATACCCGAGCTTATTTCACAGCAGCCACAATAATTATTGCCGTACCAACTGGAATTAAAGTCTTCAGTTGACTCGCAACTATTTTCGGTTCACGAGTAAAATACGAGCCACCTATAATGTGAGCCCTAGGCTTTATCTTTCTTTTTACAGTCGGAGGCCTAACAGGAATTGTTCTTTNTAATGCTTCCC
>89521126; Pterobdella amara cytochrome c oxidase subunit I gene, partial cds; mitochondrial
ACCTATTTTAATTGGGGGCTTTGGAAATTGGTTAGTACCAATAATAATTGGAGCGCCAGACATAGCTTTTCCACGTCTTAATAATCTTAGATTTTGATTATTACCACCTTCACTTATTTTACTTTTATCTTCAGCATTAATTGAAAGGGGTGTTGGTACAGGATGAACTGTATATCCACCATTATCATCTAATATAGCTC
>299832808; Eclipidrilus pacificus isolate CE863 cytochrome oxidase subunit I (COI) gene, partial cds; mitochondrial
CTTTATAGTAATACCTATATTCATTGGTGGGTTTGGAAATTGAATACTACCTCTAATATTAGGGGCACCAGATATAGCCTTTCCTCGCCTAAATAACCTAAGATTCTGATTACTGCCTCCCTCATTACTTCTATTAGTCTCCTCAGCAGCAGTTGAAAAAGGAGCTGGAACAGGATGAACAGTATACCCCCCTCTAGCAG
>299556087; Maldane sarsi CMC02 voucher BIOUG<CAN>:WS0089 cytochrome oxidase subunit 1 (COI) gene, partial cds; mitochondrial
CTAGTAACATCAGCAGCAGTAGAAAAAGGGGCCGGCACAGGATGAACAGTCTACCCACCTCTAGCACATAATATAGCCCACGCCGGTCCTTCGGTAGATTTAGCTATTTTCTCCCTTCACCTAGCCGGTGCTTCCTCTATCCTAGGTGCAATCAACTTTATTTCTACTGTACTTAATATACGAAGAAAAGGCCTACAACT
>305654115; Terebellides sp. CMC01 voucher NUNAV-0094 cytochrome oxidase subunit 1 (COI) gene, partial cds; mitochondrial
GCAATTTTCTCCCTTCATTTAGCAGGAATCTCGTCTATCTTAGGGTCTATTAACTTTATCACAACTGTAATTAATATGCGCTGAAAGGGACTACGACTAGAGCGAGTTCCCTTATTTGTATGAGCTGCTGTTATCACAACTGTCCTTCTTCTACTATCCCTCCCAGTATTAGCTGGGGCTATCACAATACTTTTAACAGA
>51317441; Rheomorpha neiswestonovae cytochrome c oxidase subunit I gene, partial cds; mitochondrial
CTTTCAAGATCTTCAATAGATATTGCTCTTCATGATACTTATTATGTTACAGCTCATTTTCATTATGTTTTATCTATGGGAGCCGTATTTGGAATATTTGCTGGAATTGTTCATTGATTTCCTTTATTTTTTGGAGTTACTTTACATAACCGACTAACTATCGCACAATTTTTTGTTATATTTATTGGAGTAAATTTAAC
>205275162; Oligobrachia haakonmosbiensis mitochondrial partial COI gene for cytochrome c oxidase subunit I, clone Ohaa COI-2
AGCTTCTAATATAGCCCATGCTGGCCCATCCGTAGATCTGGCTATTTTTTCTATTCATATATCAGGAATTTCATCTATTTTAGGATCAATTAATTTTATTACTACAGTAATAAATATACGATATAAAGGACTTCGTTTAGAACGAGTCCCATTATATGTATGAAGAGTAAAACTTACAGCTATTCTTCTTCTTTTATCTG
>348609316; Onuphis pseudoiridescens voucher Opseu37 cytochrome oxidase subunit I (COI) gene, partial cds; mitochondrial
TAATCCCATTAATACTGGGAGCCCCAGATATAGCTTTCCCACGAATAAACAATATAAGATTCTGATTACTTCCCCCCGCATTACTCCTGTTATTAAGCTCAGCAGCCGTAGAAAAAGGGGTTGGGACAGGATGAACTGTATACCCGCCACTCGCTAGAAATATAGCACACGCCGGTCCCTCAGTAGACTTAGCTATTTTT
>33330147; Slavina appendiculata isolate SLAapop cytochrome oxidase subunit I (COI) gene, partial cds; mitochondrial gene for mitochondrial product
AAAATCAAATATACTACAACTATACTATGAACTCTAGGCTTCATTTTCCTATTCACAGTAGGGGGATTAACAGGGATTTGCTTATCAAATTCTTCACTAGATATTGTTCTACATGATACATATTATGTAGTAGCACACTTCCACTATGTATTAAGAATGGGTGCAGTATTCGCAATCTTTGCAGCAATTAATCACTGATT
>66731620; Chaetoparia nilssoni cytochrome oxidase subunit I gene, partial cds; mitochondrial
ATTTTTTCTTTACATTTAGCTGGGGTTTCTTCAATTTTGGCTTCTATTAATTTTATTACTACTTCAATAAATATACGATCTAATGGATTGCGTTTGGAGCGAATTCCTTTATTTGTTTGATCTGTAGGAATTACAGCTTTACTATTGCTTTTATCTTTACCAGTATTAGCTGGAGCTATTACTATGTTGTTAACTGATCG
>237846825; Phylo michaelseni voucher Pmi_001 cytochrome c oxidase subunit 1 gene, partial cds; mitochondrial
CCAGACATAGCTTTCCCCCGAATAAATAACATAAGATTCTGACTTTTACCTCCATCCCTAATTCTTCTAGTTATATCCGCCGCAACAGAAAAAGGGGCAGGTACAGGATGGACTGTTTATCCTCCCCTATCAAGAAATATCGCCCATTCTGGCCCTTCAGTAGATTTAGTAATTTTCTCCCTCCACCTAGCAGGTGTTAG
>167599781; Hediste diversicolor isolate LEC_17 cytochrome oxidase subunit I (COI) gene, partial cds; mitochondrial
GAAATATTGCTCATGCTGGTCCGTCAGTAGACCTTGCAATTTTCTCTCTTCATTTGGCAGGGGTCTCATCTATTTTGGGAGCCCTAAACTTTATTACCACAGTTATTAATATACGATCTAAAGGCCTACGCCTTGAACGAGTCCCTCTATTCGTATGATCCGTAATAATTACAGCTATTTTACTACTACTCAGGTTACCC
>316926637; Sabellastarte sp. Pakistan1 cytochrome oxidase subunit I (COI) gene, partial cds; mitochondrial
GCGGGTACAGGGTGGACCGTTTATCCTCCTCTTTCAAGGAATTTAGGCCATGGTGGCTCCTCTGTGGATTTAGTGATTTTTTCTTTACACCTTGCTGGGGCCTCTTCTATTATAGGGGCAATTAATTTTATTGGGACTGTGAGGAATTTGGGGATTAAAAGAATGAATATGGTGCGGGTTCCTTTATTTGTATGAGCTGT
>124053694; Sphaerosyllis glandulata cytochrome oxidase subunit I (COI) gene, partial cds; mitochondrial
ACCAGTCTTAATAGGGGGATTCGGAAATTGACTTATCCCTCTTATAGTCCACATACTAGATATAACCTATGCTCGTCTTAACAATATAAGTCTATGACTATTAGCTCCTGCCCTTACCCTCCTAGTTGTAGGGGCCACAGTAGACGGGGGAGCAGGAACCGGATGAACCGTTTACCCTCCCCTTTCCTCCTTAATAAGTC
>74145883; Phragmatopoma caudata strain VI clone 11 cytochrome c oxidase subunit I (COI) gene, partial cds; mitochondrial
CAAGAGCTGTAGAAAAAGGTGTAGGAACAGGTTGAACAGTATACCCCCCTTTATCTGGTAATCTCGCGCACGCAGGTCCATCTGTTGATCTAGCAATTTTTTCACTCCACCTAGCAGGAATTTCATCAATTTTAGGAGCACTAAATTTTATTACAACAGTAATCAATATACGATGATCTGCTTTACGACTAGAACGAGTA
>318064075; Sige fusigera voucher SMNH 110629 cytochrome oxidase subunit I (COI) gene, partial cds; mitochondrial
ACGTGATTGTTACAGCTCATGCTTTTTTAATAATTTTTTTTTTAGTTATGCCTGTTATAATTGGAGGTTTTGGCAATTGGTTAGTTCCTTTAATATTAGGGGCCCCGGATATGGCTTTTCCTCGCTTAAATAATATGAGATTTTGGTTATTACCGCCGTCATTAATTATATTACTCGGGTCAGCAGCTGTAGAGCAGGGG
>2352305; Hemiclepsis marginata cytochrome c oxidase subunit I (COI) gene, partial cds; mitochondrial
TAATCTAGCTCACTCAGGACCATCTGTAGATTTAGCTATTTTTTCACTTCATTTAGCAGGTGCATCCTCTATCTTAGGATCTTTAAACTTTATTACTACTGTAATCAACATACGATGAAATGGGATAACACTAGAACGTCTACCCTTATTCGTATGAGCTGTATTTATTACAGTTATTTTACTTCTACTATCATTACCAG
>305653569; Pseudopotamilla reniformis voucher BIOUG<CAN>:HUNTSPOL0349 cytochrome oxidase subunit 1 (COI) gene, partial cds; mitochondrial
TCATCAATTTTAGGCGCCCTCAACTTTATCACCACAGTTCTAAATATACGAACTACTGGGCTAACCCTTGAACGAGTCCCCCTATTTACCTGAGCGATCAAAATTACAGTAATCCTCCTTCTCATGTCCCTTCCAGTCCTAGCCGGAGCCATCACCATACTTCTAACAGACCGTAACTTTAACACCTCTTTCTTTGACCC
>305653597; Rhodine sp. CMC01 voucher BIOUG<CAN>:HUNTSPOL0334 cytochrome oxidase subunit 1 (COI) gene, partial cds; mitochondrial
TCGCCAGTAACCTAGCACATGCAGGCCCATCTGTAGACCTAGCCATCTTCTCACTCCACCTAGCAGGCGCCTCCTCAATTTTAGGGGCCATTAATTTTATTACAACCGTAATCAATATGCGCATACAAGGCCTACGATTAGAACGGGTCCCACTATTTGTTTGATCTGTAAAAATTACTGCTGTGTTACTATTGCTATCC
>18182275; Magmatodrilus obscurus cytochrome c oxidase subunit I (COI) gene, partial cds; mitochondrial gene for mitochondrial product
GAGCACCAGACATAGCATTTCCCCGATTAAATAATCTAGGGTTCTGACTGTTACCACCATCTATAATTTTATTAGTTACATGTGCTTTAGTAGAAAAAGGGGGTAGGACCAGGATGACAGTTTATCCACCTCTCGCTAGGAATATTGCTCACGCTGGACCATCTGTGGACCTAGCCATCTTTTCCTTACATCTAGCTGGA
>160425560; Diestecostoma magna cytochrome oxidase subunit I (COI) gene, partial cds; mitochondrial
CAATATTAGGAACAGCTATAAGAAATATTATCCGAATTGAACTATCATCTCCAGGGGTATTTATAGGTAACGATCAAATTTATAATACTATAGTTACTGCCCATGGATTAATTATAATTTTCTTTATAGTAATACCTATTTTTATTGGAGGCTTTGGTAATTGACTAATTCCTTTAATGATTAGAGCCCCAGACATAGCA
>327204528; Ozobranchus margoi cytochrome c oxidase subunit I (COI) gene, partial cds; mitochondrial
AATGATCAGTTGTATAACAGAATTATTACCGCCCATGGCTTAATTATAATTTTCTTTATAGTAATGCCTATCTTAATTGGTGGATTCGGTAATTGATTAGTACCTTTAATAATTGGTGCCCCAGACATAGCATTTCCACGTTTAAATAATTTAAGATTTTGATTAATACCACCTTCAATAATTATATTAGTAGGTTCTGC
>326485647; Shinkai longipedata voucher SIO-BIC A1536 sex male cytochrome oxidase subunit I (COI) gene, partial cds; mitochondrial
ATACTACCTTTAATACTAAGAGCTCCAGATATGGCATTTCCACGACTAAATAATTTAAGCTTCTGATTAGTGCCACCAGCACTTACTTGCTTAATTTCTAGAGCAGTATTAGAAGGAGGAGCTGGAACTGGGTGAACTATTTACCCCCCTTTAGCTTCAAATACCGCACACTTTGGTCCAGCTGTAGATTTTGCTATTTT
>194579846; Mediomastus sp. 1 DH1 cytochrome oxidase subunit I (COI) gene, partial cds; mitochondrial
ACTTAGCAGGAGCGTCCTCAGTAGCTGCCTCAATCAACTTCATAACCACAATTTATAATATACGAAACGAAGGTTATACAATAGAACGTGTTCCCCTATTTGTATGATCAATCATAATCACATCCGGACTCTTAGTTCTCGCTATCCCGGTTCTAGCAGCAGGAATTACAATACTTCTCACAGATCGAAACCTTAACACT
>145290233; Chaetopterus variopedatus mitochondrial partial mRNA for Cytochrome Oxidase I (COI gene), clone CvNo-Uk
CTATTTTTTCTCTTCATCTTGCCGGAATTTCTTCAATTTTAGGTGCAGTTAATTTTATGTCCACTACTTTCAATATACGTCATAGAGGTATACTAATGGAACGAATTCCCTTATTTGCCTGAGCAATCTTGATTACCGTTGTTTTACTTCTACTCTCTCTTCCCGTTTTAGCTGCCGCTATTACTATACTACTAACAGAT
>296885162; Paradiopatra quadricuspis voucher USNM1121745 cytochrome c oxidase subunit I (COI) gene, partial cds; mitochondrial
GGCATTAAAGTCTTTAGTTGACTTGCTACAATTCACGGCATAACTATAAAATATGAGGTACCTCTACTTTGGGCTTTAGGCTTCATTTTTCTATTCACCACAGGAGGCCTCACTGGTATTGTGCTTTCAAATTCCTCTCTAGATATTATTCTCCACGACACTTACTACGTAGTAGCCCACTTCCACTATGTTTTATCTAT
>194579844; Terebella tantabiddycreekensis cytochrome oxidase subunit I (COI) gene, partial cds; mitochondrial
TTTTCTGATTTTCTCTATACACCTGTTAGGTCTTTCTTCAATAATGGGTGCTATTAATATTATTGCAACTGTATTTAATATGCGTGCCCCAGGGATGACTTTTATGCGTCTTCCACTATTTGTTTGGACATGGATAATTACTGCATTTTTACTAATAGCGACTATGCCAGTGCTAGCTGGTGGAATAACAATGTTGCTAA
>304416066; Cheilonereis cyclurus voucher BC019 cytochrome oxidase subunit 1 (COI) gene, partial cds; mitochondrial
CTAGTAATACCTGTAATAATCGGAGGATTTGGCAACTGACTTGTCCCTCTAATATTAGGCGCCCCCGACATAGCTTTTCCCCGCCTCAATAATATAAGATTTTGACTACTTCCCCCGTCCCTAACCCTCCTTCTTTCAAGAGCAGCAGTAGAAAAAGGAGCAGGAACAGGATGAACAGTATACCCCCCCCTATCCAGAAA
>345808777; Palola viridis voucher TAMUG-Schulze 100317 cytochrome c oxidase subunit I (COI) gene, partial cds; mitochondrial
ACCTGTAATAATTGGGGGCTTTGGAAACTGATTACTACCACTAATACTTGGTGCCCCAGACATAGCATTCCCACGAATAAATAATCTAAGATTCTGGCTTCTCCCACCATCCCTAACCCTCTTAATCTCCTCCGCCACAGTAGAAAAGGGAGTTGGTACAGGATGAACAGTATATCCTCCCCTATCAAGAAATATCGCCC
>66393959; Batracobdelloides tricarinata from South Africa cytochrome c oxidase subunit 1 (COI) gene, partial cds; mitochondrial
CTGTATAATTACAGCCCATGGATTAATTATAATTTTTTTTATGGTAATACCTATTTTAATTGGTGGTTTTGGAAATTGATTAATTCCTCTTATAATTGGAGCACCAGACATAGCCTTTCCCCGTTTAAATAACTTAAGTTTTTGGCTGCTACCCCCATCTTTAATTTTATTAGTAACATCTGCATTAGYAGAAAAAGGAG
>2228541; Galathealinum brachiosum cytochrome c oxidase subunit I gene, mitochondrial gene encoding mitochondrial protein, partial cds
CAGTTATTCTTTTAGTAATATCTGCTTTTATTGAAAAAGGTGCAGGAACTGGATGAACAGTATATCCTCCTTTAGCATCTAATATTGCTCATGCAGGACCATCTATTGATTTAGCTATTTTTTCTCTTCACATATCAGGACTTTCTTCTATTCTAGGATCTATTAATTTTATTACAACTGTAATAAATATACGTTATAAA
>305653903; Micronephthys minuta voucher BIOUG<CAN>:NUNAV-0209 cytochrome oxidase subunit 1 (COI) gene, partial cds; mitochondrial
TAGGGGCACTAAATTTTATTACAACTGTAATAAATATACGATGAAAAGGACTCCGTCTTGAACGAGTTCCTTTATTTGTTTGGTCAGTAAAAATTACTGCCATCTTATTACTTTTATCATTACCCGTTTTAGCTGGAGCTATTACTATACTACTTACAGACCGTAATTTAAATACATCATTTTTTGACCCTGCTGGGGGC
>316990445; Pontodrilus litoralis isolate CE130 cytochrome oxidase subunit I (COI) gene, partial cds; mitochondrial
GTGCTTCTTCAATTTTAGGAGCAATCAATTTTATTACCACAGTCATTAATATACGATGATCTGGACTACGACTAGAACGAATTCCATTATTCGTATGAGCAGTTGTTATTACAGTAGTTTTATTACTACTTTCCCTCCCAGTATTAGCCGGTGCTATTACAATATTATTAACAGATCGTAACCTAAATACATCATTTTTT
>33330087; Allonais paraguayensis isolate ALLpawa cytochrome oxidase subunit I (COI) gene, partial cds; mitochondrial gene for mitochondrial product
AGGACTAGATGTAGATACACGAGCATATTTCACAGCAGCTACTATAATTATTGCTGTACCTACAGGAATTAAAGTATTTAGATGACTAGCTACAATTCACGGAGCTAAAATCAAATACACAACAACTATACTATGAACACTAGGATTCATTTTTCTATTCACAGTAGGAGGACTAACAGGAATTTGTTTATCAAATTCAT
>61651949; Acholoe astericola cytochrome c oxidase subunit I gene, partial cds; mitochondrial
GGAAGAGACCAGCTCTATAATACTATTGTTACTGCTCACGCTTTTTTAATAATCTTTTTCCTTGTAATACCTGTTTTAGTTGGAGGGTTCGGAAACTGATTAATCCCTTTAATATTAGGAGCCCCTGATATAGCTTTCCCTCGATTAAACAACATAAGATTTTGACTTCTACCCCCATCTTTAATTCTACTTTTATCATC
>89521092; Cystobranchus virginicus cytochrome c oxidase subunit I gene, partial cds; mitochondrial
AGGAGCTGTAAATTTTATTACTACTGTAGTAAATATACGATGAAGAGGTATAAATTGAGAAAATTTACCATTGTTTGTATGATCTGTATTAATTACAGTAGTATTATTACTATTATCATTACCAGTTTTAGCTGCTGCTATTACAATATTACTAACTGATCGTAACCTAAATACTACATTTTTTGATCCTATTGGTGGTG
>17999868; Heterodrilus keenani cytochrome c oxidase subunit I (COI) gene, partial cds; mitochondrial
GGAACAGGCTGAACAGTATACCCACCGCTATCAAGAAACATTGCCCACTCAGGACCATCAGTAGACATAGCAATCTTTTCTCTTCACCTAGCAGGGGCATCATCTATTCTTGGTGCTATTAACTTTATTAGTACAATTATTAACATGCGAAGAAATGGAATAATCCTTGAACGAATTCCTCTATTTGTGTGAGCAGTTGG
>37789340; Baicalobdella torquata isolate Baikal_5 cytochrome c oxidase subunit I gene, partial cds; mitochondrial
TGGTGCCGGAACAGGGTGAACAGTATACCCGCCGTTATCATCAAATATAGCTCATTCTGGACCTTCTGTAGACTTAGCTATCTTTTCTTTACATTTAGCTGGAATTTCATCAATTTTAGGTGCTTTAAACTTTATTACTACAGTAATTAACATACGTTGAGAAGGAATAAAATTAGAGCGTTTACCTTTATTCGTATGAT
>288814945; Glycinde multidens cytochrome oxidase subunit I (COI) gene, partial cds; mitochondrial
CTGGAATTAAAGTATTTAGATGGTTGGCAACAATCCATGGATCTCGAATTAAATATTCTACTCCAATACTATGAGCCCTAGGATTTATTTTCCTATTCGTAGTAGGAGGTTTAACAGGAATTGTTCTAGCTAACTCATCTATAGACATTGTTTTACATGATACATATTATGTAACAGCGCATTTTCACTATGTTCTATCT
>186967862; Paleanotus sp. NZ HW-2008 cytochrome oxidase subunit I (COI) gene, partial cds; mitochondrial
CTTTAGCAAGAAATATTGCTCATGCTGGACCTTCAGTAGACTTCGCAATCTTTTCTCTTCACTTAGCTGGAGTAAGATCAATCTTAGGTGCAGTAAATTTTATTACTACTATTATAAATATACGATCTAATGGTCTTCGACTAGAACGAGTTCCATTATTTGTATGATCAGTTAAAATTACCGCTATTTTACTTCTATTA
>89521064; Austrobdella californiana from Pleuronichthys verticalis cytochrome c oxidase subunit I gene, partial cds; mitochondrial
TTACATTTAGCAGGAATTTCATCAATTTTAGGAGCCTTAAATTTTATTACAACAATTATTAATATACGATGAGAAGGTTTAAAATTAGAGCGATTACCGTTGTTTGTTTGAGCAGTATTTATTACAGTAATTTTATTATTACTATCTTTACCAGTACTTGCAGCTGCCATTACTATATTATTAACTGATCGAAATTTAAA
>33330091; Arcteonais lomondi isolate ARClocm cytochrome oxidase subunit I (COI) gene, partial cds; mitochondrial gene for mitochondrial product
GTATTTATTGGTGGATTCGGAAACTGACTTCTCCCATTAATACTTGGAGCTCCAGATATAGCATTCCCACGACTAAACAACATAAGATTTTGACTTCTTCCACCTTCATTAATTCTTCTAGTTTCATCGGCCGCAGTAGAAAAAGGGGCCGGTACTGGTTGAACTGTATACCCACCATTATCAAGAAATCTGGCGCATGC
>124053662; Eusyllis blomstrandi voucher MNCN/ADN 9575 cytochrome oxidase subunit I (COI) gene, partial cds; mitochondrial
GGGCGGGTCTTTTAGGGACGTCAATAAGGATTTTAATTCGAGCTGAGTTAGGTCAACCAGGGTCTTTACTGGGAAGAGATCAATTATATAATACAATTGTTACTGCACATGCATTTTTAATAATTTTTTTTTTAGTTATACCTATTATAATTGGGGGATTTGGTAATTGGTTAATTCCTCTAATACTAGGGGCCCCAGAT
>89521080; Bathybdella sawyeri cytochrome c oxidase subunit I gene, partial cds; mitochondrial
AATTTTATTACAACAGTAATTAATATACGATGACAAGGTATAAAATGAGATCGTTTACCATTATTTGTATGATCTGTTTTAATTACAGTAATAATATTACTATTATCTTTACCTGTATTAGCAGCAGCTATTACAATACTATTAACAGATCGAAATCTAAATACAACATTTTTTGATCCTGTAGGTGGTGGTGATCCAGT
>304417282; Ophelia limacina CMC02 voucher BIOUG<CAN>:08PROBE-0082 cytochrome oxidase subunit 1 (COI) gene, partial cds; mitochondrial
TGGCGATTGTTTCTCTGCATCTTGCTGGGGTGTCTTCTATTCTAGGGGCAATAAACTTCATTACCACTGCAGGTAATATGCGGCCAGGTGCAATGCGCCTGGAACGTATGCCTCTGTTTGTTTGGTCTGTTAAGGTTACTGCATGACTTCTTGTCATTTCTCTGCCAGTTCTGGCTGGAGGGATTACTATGCTTCTAACT
>348609298; Asychis chilensis voucher Achi13 cytochrome oxidase subunit I (COI) gene, partial cds; mitochondrial
CAATTTTTATTGGTGGATTTGGTAATTGATTAATCCCACTAATACTTGGAGTACCAGATATAGCATTTCCACGAATAAATAATATAAGTTTTTGGTTATTACCACCCTCGCTCACACTTCTAGTAAGCTCTGCCGCCGTTGAAAAGGGCGTAGGTACAGGATGAACCGTTTACCCACCATTAGCTAATAATATAGCTCAC
>299832814; Kincaidiana hexatheca isolate CE861 cytochrome oxidase subunit I (COI) gene, partial cds; mitochondrial
GATCTAGCAATTTTTTCTCTTCATCTAGCTGGTGCCTCATCAATTCTAGGTGCCCTAAACTTCATTACAACAGTAATTAATATACGATGAAAAGGACTACGACTTGAGCGAATCCCTCTATTTGTATGAGCTGTCACCATTACAGTTGTTCTTTTATTACTTTCACTTCCAGTTCTTGCCGGAGCAATTACCATACTATT
>316990391; Hemienchytraeus sp. PDW-2010 cytochrome oxidase subunit I (COI) gene, partial cds; mitochondrial
TAGGAAGAGACCAACTCTACAACACCGTAGTTACAGCTCACGCCTTTCTAATAATTTTCTTCCTAGTAATACCTGTATTCATCGGTGGATTCGGAAACTGACTTCTCCCACTTATACTAGGTGCCCCCGATATAGCTTTCCCCCGCCTAAACAATATAAGATTCTGACTTCTCCCACCCTCACTAATACTCCTCCTCTCC
>3243205; Heronidrilus heronae cytochrome c oxidase subunit I (COI) gene, mitochondrial gene encoding mitochondrial protein, partial cds
CCTGGATCATTCCTTGGAAGAGATCAACTATTCAATACCCTAGTGACCGCACACGCATTTATGATAATCTTCTTCATAGTAATACCAATCTTCATTGGTGGATTCGGAAACTGACTAGTACCTTTAATACTAGGGGCACCAGACATAGCATTCCCACGCCTAAATAATCTCAGATTCTGACTAATGCCACCTTCCCTAAT
>305415388; Goniada maculata voucher TBLABR-050 cytochrome oxidase subunit 1 (COI) gene, partial cds; mitochondrial
CCAGGAGCCCTATTAGGAAGAGACCAGCTATATAACACTATTGTTACAGCCCATGCTTTTCTAATAATTTTTTTTCTTGTAATACCTGTAATAATTGGGGGATTCGGAAACTGATTAATCCCCTTAATATTAGGGGCTCCTGATATAGCCTTCCCTCGTCTAAATAACATAAGATTCTGATTACTCCCCCCTTCTTTAAC
>305653133; Autolytus sp. CMC03 voucher BIOUG<CAN>:HUNTSPOL0392 cytochrome oxidase subunit 1 (COI) gene, partial cds; mitochondrial
CAATTTTAGGAGCTGTAAATTTCATCACTACTGTAATTAATATACGATCCAAATTAATAAATTTGGAACGAGTTCCTTTATTTGTTTGATCTGTAAAAATTACGGCGATCCTTTTATTACTTTCTCTTCCTGTTTTAGCTGGAGCAATCACTATATTATTAACTGATCGAAATCTAAACACAGCTTTCTTTGATCCGGCA
>57634850; Linta be cytochrome c oxidase subunit I (COI) gene, partial cds; mitochondrial
GATTAAATAATCTTAGATTTTGATTATTACCACCTTCTATAATTATATTAACAGCATCTGCCTTTGTAGAAAACGGTGTAGGTACAGGATGAACAGTATATCCACCACTAGCACTAAATGTTTCACACTCAGGACCCTCAGTTGATATGGCCATCTTTTCATTACATTTAGCAGGTGCTTCATCAATTTTAGGATCACTA
>83963858; Pectinaria koreni haplotype RB588 cytochrome c oxidase subunit I (COI) gene, partial cds; mitochondrial
ACCAACTGTACAATACGGTTGTAACTGCACATGCTTTTCTTATAATTTTCTTTCTTGTCATACCCGTCTTTATTGGTGGGTTTGGAAACTGACTTGTCCCATTAATACTTGCTGCTCCAGACATGGCATTTCCCCGAATAAACAACATAAGTTTCTGACTTCTCCCTCCGGCCCTGATTCTTCTTCTGAGCTCCGCTGCA
>222064093; Zeylanicobdella arugamensis mitochondrial partial coi gene for cytochrome oxidase subunit I, haplotype 8
CTTAGATTTTGATTATTACCACCTTCATTAATTCTTCTTTTATCATCTGCATTAATTGAAAGTGGTGTAGGTACAGGTTGAACTGTTTATCCGCCATTATCAGCTAATATAGCTCATTCTGGACCATCAGTGGATTTAGCAATTTTTTCTTTACATTTAGCGGGAATTTCATCTATTTTAGGTGCATTAAATTTTATTAC
>74145721; Idanthyrsus cretus clone 2 cytochrome c oxidase subunit I (COI) gene, partial cds; mitochondrial
CCCCCGATTAAATAACATAAGATTTTGACTTCTTCCACCAGCATTAACTCTACTAGTTGCATCTAGAGCTGTAGAAAAAGGTGTTGGAACAGGGTGAACAGTATATCCTCCGCTATCAGGAAACATTGCTCATGCAGGACCATCTGTAGACTTAGCAATTTTTTCATTACATTTAGCTGGAATTTCTTCAATTTTAGGAG
>259121805; Limnatis paluda isolate AFLP cytochrome oxidase subunit I (COI) gene, partial cds; mitochondrial
TTTTCTCTTCATTTAGCTGGAGCTTCATCTATTTTAGGTTCTCTAAATTTTATTACTACTGTAATAAATATACGAACTAGAGGGATAAAGTCTGAACGGATCCCTTTATTTGTATGAGCTGTAATTATTACAACTATTTTATTACTTCTCTCATTACCTGTTCTTGCAGCCGCAATTACTATATTATTAACAGATCGAAA
>304416112; Dodecaceria sp. CMC02 voucher BIOUG<CAN>:BAMPOL0503 cytochrome oxidase subunit 1 (COI) gene, partial cds; mitochondrial
TTGACTTATCCCACTAATACTAGCAGCACCAGATATGGCATTCCCCCGCTTAAATAACTTAAGCTTATGACTTTTACCTCCTGCTCTTACACTCCTTGTCTTATCTGCACTAGTAGAACAAGGTGTCGGTACAGGATGAACTGTGTATCCTCCCCTCGCTGGCTCTACCGCTCATAGTGGGCCTTCTGTAGACTTAGCAA
>11181599; Microphthalmus listensis cytochrome c oxidase subunit I gene, partial cds; mitochondrial gene for mitochondrial product
AATTTTTTCTTTACATTTAGCTGGCGTTTCATCTATTTTAGCTTCTGTAAATTTTATTACTACAATAATAAATGTTCGTTCTAAAGGAATAAGATTAGATCGGGTAACATTATTTATTTGATCAATTTCTATTACTGCTGTGTTATTATTGTTGTCTCTTCCTGTTTTAGCGGGGGCTATTACTATACTATTAACAGACC
>17999864; Acanthobdella peledina cytochrome c oxidase subunit I (COI) gene, partial cds; mitochondrial
CCTATTTTAATTGGAGGATTTGGAAATTGATTAATTCCACTTATAATAGGAGCGCCAGATATAGCATTCCCACGACTAAATAATYTAAGATTTTGACTANTACCCCCATCNATTGTTTACTTAGTCACCTCAGCTCTNGTNGAAAAAGGAGTAGGAACAGGATGAACAGTGTATCCTCCATTAGCTAATTTAGCTCACTC
>259121813; Limnobdella mexicana isolate LMBC cytochrome oxidase subunit I (COI) gene, partial cds; mitochondrial
TTTTAGGGACTTGGGCAGCTATAGTTGGGACATCAATAAGAATATTGATTCGAATTGAGTTATCACAACCAGGACCATTTTTAGGTAATGACCAAATTTATAATTCAATTATTACAGCTCATGGACTAGTTATAATTTTTTTTATGGTCATGCCTATTTTAATTGGTGGGTTTGGTAATTGATTGATCCCATTGATAATT
>288814973; Paralacydonia paradoxa cytochrome oxidase subunit I (COI) gene, partial cds; mitochondrial
CTGGAATTAAAGTATTTAGTTGGTTGGCGACAATTTATGGAAGTCGAGTAAAGTATGAGGTCCCTATAATATGAGCTTTAGGATTTATTTTTCTTTTTACAGTTGGAGGTTTAACTGGAATTATTTTGTCAAATTCTTCTATTGATATTATTTTACATGATACTTATTATGTAGTAGCACATTTTCATTATGTATTATCT
>316990377; Fridericia striata isolate CE893 cytochrome oxidase subunit I (COI) gene, partial cds; mitochondrial
ACTGGCAAGAAATATTGCCCATGCTGGCCCATCTGTAGACTTAGCAATTTTTTCACTACATCTAGCAGGTGCGTCCTCAATTCTAGGTGCAGTTAACTTTATTTCGACCGTTATTAATATACGCTGACAAGGTCTTCAACTAGAACGAATCCCCCTTTTTGTTTGAGCAGTAACAATTACAGTAGTACTATTACTCCTCT
>302631996; Spirosperma apapillatus mitochondrial partial mRNA for cytochrome oxidase subunit I (COI gene)
ATCATCTGCCGCAGTAGAAAAGGGTGCAGGTACCGGATGAACTGTCTATCCGCCTTTAGCCGGCAATCTTGCCCACTCCGGCCCTTCAGTAGATTTAGCAATTTTTTCTCTGCATTTAGCTGGTGCATCTTCCATCCTAGGGGCAATCAACTTTATTACAACCATGGTCAACATACGAAGAAAAGGTATACGCCTAGAGC
>288814915; Pseudodysponetus fragmentosus cytochrome oxidase subunit I (COI) gene, partial cds; mitochondrial
TTTATCGCCCTTTTAACGATCGGGGGCCTTACAGGAATTATTTTATCAAACTCGTCTGTTGATATTATTCTTCATGGTACTTATTATGTCGTAGCCCACTTTCACTATGTTTTATCTATAGGGGCTGTTTTTTCAATTTTTGCTGGAATTACATACTGATTCCCGCTTATATATGGAGTTACCTTACACGAGCAATGAAT
>336044550; Pseudonereis variegata isolate 3F cytochrome c oxidase subunit I (COI) gene, partial cds; mitochondrial
TTGAAAAAGGAGTCGGAACAGGATGAACTGTATACCCACCTTTAGCAAGAAATATCGCTCATGCAGGACCCTCTGTTGATTTAGCAATCTTTTCTCTTCATCTAGCAGGCGTATCTTCAATTATAGGAGCATTAAACTTTATTACAACAGTCATCAATATACGTTCAAAAGGGTTACGTTTAGAACGAATCCCATTATTT
>89521122; Oceanobdella sexoculata cytochrome c oxidase subunit I gene, partial cds; mitochondrial
AGCCTTTCCTCGACTTAATAATTTAAGATTTTGACTTTTACCACCTTCTTTAATTATACTATTAGGTTCATCAATAGTAGAAAATGGAGCAGGAGTAGGTTGAACTATATATCCACCTTTATCATCAAATATAGCACATTCTAGACCTTCAGTTGATATAGCAATTTTTTCTCTTCATTTAGCAGGAGTATCATCAATTT
>285029348; Piguetiella michiganensis cytochrome oxidase subunit I (COI) gene, partial cds; mitochondrial
ACTCCATTTAGCAGGTGCATCCTCTATTTTAGGAGCTGTTAATTTCATTACAACAGTAATAAATATACGATGAAATGGCATACGACTAGAACGAGTACCATTATTTGTATGAGCCGTAACACTAACCGTTATTCTTCTCCTTCTATCACTACCAGTACTTGCTGGAGCAATTACAATACTACTAACAGATCGAAATCTAA
>223889913; Astacopsidrilus ryuteki mitochondrial partial mRNA for cytochrome oxidase subunit I (COI gene)
TAGGGGCTCCCGATATAGCCTTTCCTCGTCTCAATAACCTGAGATTTTGACTTCTTCCCCCCTCACTTATTCTCCTAGTATCCTCCGCGGCCGTAGAAAAAGGTGCTGGAACTGGATGAACAGTTTATCCTCCACTCGCAGGAAATCTAGCTCATTCAGGACCATCAGTAGACCTAGCAATCTTCTCGCTACATTTAGCA
>259121779; Goddardobdella elegans isolate AU01 cytochrome oxidase subunit I (COI) gene, partial cds; mitochondrial
TTCTCTTCATATAGCTGGGGTATCCTCTATTTTAGGGTCATTAAATTTTATTTCTACTATTATTAATATACGAACTAAAGGAATGAGCTCTGAACGAATTCCTTTATTTGTTTGATCAGTAGTAATTACAACAGTGCTTTTGTTATTATCATTACCTGTATTAGCAGCAGCTATTACAATATTATTAACAGATCGTAATC
>325300971; Neoterrabdella australis isolate AU76 cytochrome c oxidase subunit I (COI) gene, partial cds; mitochondrial
ACATATTATGTTGTAGCTCATTTTCATTATGTTTTGAGAATAGGGGCTGTATTTGCTATTTTTGCTGCATTTAATCATTGATTCCCATTATTTACTGGTGTTGGTTTTAATTCTAAATTATCATCTGCTCAATTCTTTATTATATTTATTGGGGTTAATTTAACTTTTTTTCCTCAACATTATCTAGGATTAAGTGGTAT
>299555211; Arenicola marina voucher BIOUG<CAN>:09PROBE-08248 cytochrome oxidase subunit 1 (COI) gene, partial cds; mitochondrial
CAGGAGCATCCTCAATTTTGGGAGCTATTAATTTTATTACTACAGTAATCAACATACGATGAAAAGGCCTACAACTTGAACGAGTACCACTATTTGTATGATCCGTAAAAATTACAGCAATTCTTCTCCTTTTATCTCTTCCAGTATTAGCAGGCGCAATCACAATNTTACTTACTGACCGGAACTTAAATACAGCATTT
>325979662; Coppingeria sp. KJO-2011 voucher SIO-BIC A1846 cytochrome oxidase subunit I (COI) gene, partial cds; mitochondrial
ATCAAATTTATAACGTCATTGTAACAGCCCATGCATTTTTAATAATTTTCTTTTTAGTTATACCAGTATTTATTGGCGGATTTGGTAATTGGCTTCTACCTCTAATACTTGGTGCCCCAGACATAGCTTTCCCACGAATAAATAACATGAGCTTCTGATTATTACCTGCCTCACTAATTCTTTTAGTCTCTTCCGCTGCG
>294862564; Tyrannobdella rex isolate Tyra cytochrome oxidase subunit I (COI) gene, partial cds; mitochondrial
AATTCCATTAATAATTGGGTCTCCTGATATAGCATTCCCGCGACTTAATAATTTAAGATTTTGATTATTACCCCCATCTTTATTTATATTATTAATATCTTCAATAGTTGAAAGTGGAGTAGGAACAGGATGAACTATTTATCCTCCATTGGCAGATAATGTAGCTCACTCAGGACCTTCGGTTGATATAGCTATTTTTT
>304416718; Protolaeospira eximia voucher BIOUG<CAN>:BAMPOL0464 cytochrome oxidase subunit 1 (COI) gene, partial cds; mitochondrial
NNNTTTGCTAACTGGATGATTCCGCTAATGATTGGCACTTCCGATTTGGCTTTCCCAAGATTGAATAACATGAGTTTCTGGTTAATGATTCCAGCTGCAATATTGTTAATTGCTTCAATCTTTGTGCCAGGTGGTGCGATTGCTGGTGGGTGGACAATGTATCCACCACTATCTGTGCAAAACCCATCGATAGCAGTTNN
>305415384; Gattyana cirrhosa voucher TBLABR-013 cytochrome oxidase subunit 1 (COI) gene, partial cds; mitochondrial
GTACTTGATCAGGTCTTTTAGGAACTTCTATAAGACTCCTGATTCGAGCTGAACTAGGACAACCTGGATCCTTACTTGGTAGAGACCAATTATATAATACTATTGTTACAGCTCACGCTTTTTTAATAATTTTTTTTCTTGTAATACCAGTCCTTGTAGGAGGATTTGGTAATTGATTAATTCCACTAATATTAGGAGCA
>296885222; Marphysa viridis voucher MZSP894 cytochrome c oxidase subunit I (COI) gene, partial cds; mitochondrial
TGGTGGCTTTGGAAATTGGCTTCTTCCTCTTATATTAGGTGCCCCAGATATAGCCTTTCCCCGGATAAACAACCTTAGGTTCTGACTTCTTCCCCCTGCTCTTATCCTTCTCGTATCCTCTGCTATTGTAGAAAAAGGGGCAGGAACGGGATGGACCGTATATCCTCCCCTTTCCAGAAATATTGCCCATGCCGGGCCTT
>299017125; Crucigera zygophora voucher BIOUG<CAN>:BAMPOL0495 cytochrome oxidase subunit 1 (COI) gene, partial cds; mitochondrial
TTCGGGGCAATCATGCCAGCCTTTGTTGGTNNNTTAGCAAACTGGATGATCCCTATGATGATTGGTGCGCCAGATATGGCGTTACCGAGAATGAATAACTGGAGCTTTTGGATTTTGCCTTTTGCTTTTGCTATTTTACTTTCATCATTTTTCATGGAAAGCGGTGCGCCAAATTTTGGATGGACTTTTTATGCCCCGTT
>124053736; Trypanosyllis zebra voucher MNCN/ADN 9623 cytochrome oxidase subunit I (COI) gene, partial cds; mitochondrial
CCGCACCAGACATAGCTTTCCCACGAATAAATAACATAAGATTCTGGTTACTCCCACCAGCACTTACTCTTCTTCTATCTAGATCTTTAGTAGAAAAAGGGGTAGGAACTGGATGAACAGTTTACCCACCATTATCAGATAATATAGCACATAGAGGACCATCAGTGGACATAGCAATTTTCTCTCTTCACTTAGCAGGT
>305653251; Harmothoe imbricata CMC02 voucher BIOUG<CAN>:HUNTSPOL0039 cytochrome oxidase subunit 1 (COI) gene, partial cds; mitochondrial
TATAACACCATTGTTACTGCCCACGCATTTCTTATAATTTTCTTTCTAGTGATACCTGTTCTAGTAGGAGGATTTGGTAACTGATTGATCCCATTAATGCTAGGAGCTCCTGATATGGCTTTCCCCCGTTTAAACAACATAAGATTTTGATTACTACCGCCTTCTCTTATTTTATTACTTTCTTCTAGAGCAGTAGAAAA
>339279475; Microscolex phosphoreus mitochondrial COI gene for cytochrome oxidase subunit I, partial cds
TTGGGGGGTTTGGAAACTGACTTCTTCCATTAATACTGGGGGCGCCAGATATAGCATTTCCACGACTTAATAATATAAGATTTTGACTATTACCGCCGTCTCTGATTCTATTAATTTCTTCTGCTGCTGTAGAAAAAGGGGCTGGAACTGGGTGAACCGTTTATCCACCATTAGCCAGAAATATAGCACACGCAGGACCT
>304416274; Laonice cirrata CMC01 voucher BIOUG<CAN>:BAMPOL0282 cytochrome oxidase subunit 1 (COI) gene, partial cds; mitochondrial
CTATAACACCCTTGTAACCGCCCATGCATTCCTAATAATTTTCTTTCTTGTAATGCCAGTATTTATTGGCGGGTTTGGTAACTGATTGCTCCCCCTCATATTAGGAGCCCCAGATATAGCATTCCCTCGACTAAACAACTTAAGCTTTTGACTCCTGCCCCCCTCACTTACCCTTTTAGTTGTTTCCGCAGCTGTAGAAA
>61651965; Panthalis oerstedi cytochrome c oxidase subunit I gene, partial cds; mitochondrial
CCTCTATTCTAGGGGGCCTAAATTTCATCACAACAGTAATCAACATACGATACAAGGGCCTGCGCCTGGAGCGAGTCCCCCTTTTTGTCTGAGCCGCCAAAATCACGGCCATCCTACTTCTCCTCTCTCTCCCGGTGCTTGCCGGTGCCATCACCATGCTACTAACAGACCGGAACCTAAATACGGCCTTCTTCGACCCT
>154424537; Teleuscolex baicalensis mitochondrial partial COI gene for cytochrome oxidase subunit I
CAGTTGATCTGGCCATTTTTTCACTTCATTTAGCTGGTGCGTCTTCAATTTTAGGAGCTTTAAATTTTATTACAACAGTAATTAATATACGATGAAATGGTCTTAAATTAGAACGAGTTCCATTATTTGTATGAGCAGTTACAATTACTGTAGTACTTCTTCTCTTATCACTTCCAGTTCTAGCCGGTGCAATTACTATA
>66351958; Anaitides sp. THS-2005 cytochrome c oxidase subunit I gene, partial cds; mitochondrial
CTCACGCGTTTCTAATAATTTTTTTTTTGGTTATGCCTGTTATAATTGGAGGTTTTGGTAATTGGTTAGTTCCTCTTATGCTAGGAGCTCCTGATATGGCCTTTCCTCGTTTGAATAATATAAGGTTTTGATTGCTTCCACCTTCTTTGATTATGCTGTTAGGGTCAGCTCTTGTAGAACAAGGTGCTGGTACAGGGTGA
>299555545; Cirratulus cirratus CMC03 voucher BIOUG<CAN>:09PROBE-02020 cytochrome oxidase subunit 1 (COI) gene, partial cds; mitochondrial
ATCATGGCGGCCCAGCAGTTGACATAGCTATTTTCTCCCTTCATCTCGCCGGCGCAAGCTCAATTCTCGGCTCCATTAATTTTCTAGTCACCGCTCGAACTACTCGCAAACAAGGTATAACTGGTGAACGAATACCTTTATTCGTATGATCCTTAGTTGTTACAACAGTTTTACTCCTAGTCTCCCTACCAGTTTTAGCC
>305653519; Pherusa affinis voucher BIOUG<CAN>:HUNTSPOL0231 cytochrome oxidase subunit 1 (COI) gene, partial cds; mitochondrial
TCTCATAGGGGCCCCTCAGTAGATCTAGCTATTTTTTCATTACATTTAGCTGGGGTCTCATCAATTCTAGGGTCAATTAATTTTATTACTACAGTACGAAATATACGACCAAAGGGAATGACTCCAGAACGAATCCCATTATTTGTTTGAGCTGTCGTTATTACAACCGTCCTTTTATTACTATCCCTTCCTGTCTTAGC
>323134820; Neanthes sp. LH-2011 haplotype 2 cytochrome oxidase subunit I (COI) gene, partial cds; mitochondrial
TGATGCCAGTAATAATTGGAGGGTTCGGCAATTGACTTGTTCCACTTATACTAGGAGCCCCCGACATAGCCTTCCCCCGATTAAACAACATAAGATTTTGATTACTACCCCCCTCTTTAATCCTTTTATTATCTAGAGCAGCCGTAGAAAAAGGAGTCGGCACCGGATGAACAGTATACCCACCTCTCTCAAGAAATATC
>23320959; Haementeria lutzi cytochrome c oxidase subunit 1 (COI) gene, partial cds; mitochondrial
AATCATTATTCGAATTGAGTTAGCTCAACCCGGATCATTTCTAGAGAATGACCAACTATATAATTGTATAATCACTGCTCATGGTTTAATTATGATTTYCTTCATAGTAATGCCTATCCTAATTGGAGGGTTTGGAAATTGATTAATTCCTTTAATAATTGGGGCACCTGATATAGCATTTCCACGKKKAAATAACCTTA
>295810766; Escarpia laminata isolate WR269_E5_21 cytochrome oxidase subunit I (COI) gene, partial cds; mitochondrial
ATCAAATTTATAATTGCCTTATTACCGCTCATGGTCTATTAATGATATTTTTTGTAGTCCTACCTATTTTAATAGGAGGATTTGGAAATTGACTAGTTCCCTTAATACTAGGAGCTCCAGACATGGCTTTTCCCCGGATTAATAATCTTGGGTTCTGACTTATTCCCCCCGCAGTAATTCTCCTAGTAATATCCGCTTTT
>288814971; Ceratocephale abyssorum cytochrome oxidase subunit I (COI) gene, partial cds; mitochondrial
ATGGAAGCCGCATCAAATACGAAGTAGCGATGCTATGGGCGCTAGGATTTATTTTCCTTTTCACAGTAGGGGGCCTTACTGGTATTGTACTTGCAAACTCATCTATCGATATCATTCTACACGACACATACTACGTCGTGGCTCACTTCCACTATGTTCTCTCCATGGGGGCCGTGTTCGGCATATTCGCCGCCTTTACT
>305653691; Brada villosa CMC01 voucher NUNAV-0012 cytochrome oxidase subunit 1 (COI) gene, partial cds; mitochondrial
ACAGGATGAACAGTTTACCCACCACTAGCATCAAACATTTCTCATAGAGGCCCCTCAGTAGATTTGGCTATTTTTTCTTTACACCTTGCAGGTGTATCCTCAATTTTAGGATCTATTAATTTTATCACAACCGTACGAAATATACGACCAAAGGGAATAACACCAGAACGAATCCCTCTTTTTGTCTGAGCAGTAGTAAT
>316990443; Oconnorella tubifera isolate CE845 cytochrome oxidase subunit I (COI) gene, partial cds; mitochondrial
TTCCCCCGTCTTAATAACATAAGATTCTGATTACTACCACCCTCATTATTACTTCTACTGTCATCCGCGGCCGTAGAAAAGGGGGCAGGAACAGGCTGAACAGTATACCCTCCCCTCTCTAGAAATCTAGCCCACGCCGGACCATCTGTAGATTTAGCTATTTTCTCACTACATTTAGCAGGAGCCTCATCTATCCTAGG
>164429844; Chloeia parva voucher LRC26 cytochrome oxidase subunit I (COI) gene, partial cds; mitochondrial
GAGCCCCTTCTGCAGGGTGGACAATGTATCCTCCTTTAGTGTTGCAGTTGGGAGATGGTTTTCCTTTTTTAATTTTTGCAGTACATTTGTTAGGGATTTCCTCCATTATGGGAGCGATCAATATTATTGCCACCGTTTTTAACATGCGTGCCCCTGGGATGACGTTTATGCGTCTTCCCTTGTTTGTTTGGACCTGGATT
>226433980; Lumbriculus variegatus isolate CE1109 cytochrome oxidase subunit I (COI) gene, partial cds; mitochondrial
AAATTGATTACTACCATTAATACTAGGTGCTCCAGACATAGCATTTCCACGACTAAATAATCTTAGTTTTTGACTACTACCCCCTTCCCTAATTTTATTAGTAAGATCAGCTGCAGTAGAAAAAGGAGCAGGAACTGGATGAACTGTATACCCACCTCTAGCAAGTAATCTAGCACACGCTGGACCTTCTGTAGATCTAG
>299832988; Phyllodoce maculata voucher BIOUG<CAN>:WS0038 cytochrome oxidase subunit 1 (COI) gene, partial cds; mitochondrial
CTCATTCAGGTCCTTCAGTAGATTTAGCTATTTTTTCTTTGCATTTGGCTGGAGTGTCTTCAATTCTCGCTTCAATTAATTTTATTACAACAGCAATAAATATACGATCAAGAGGCTTGCGTTTAGAACGTGTACCTTTGTTCGTCTGATCTGTAGCTATTACTGCTTTACTTCTCTTATTGTCTTTACCTGTTTTAGCA
>304416722; Protula pacifica voucher BIOUG<CAN>:BAMPOL0473 cytochrome oxidase subunit 1 (COI) gene, partial cds; mitochondrial
TCTGGCTAATGGTTCCAGCCGCTATATTGTTAATGACTTCTATCTTTGTGCCAGGTGGGGCAGTTGCAGGTGGTTGGACAATGTACCCTCCATTATCAGTGCAAAATCCATCAATGGCTGTTNNNGATATGTCTATCCTTGCGTTACATATCTTGGGTGTTTCTTCAATTGTTGGTTCTATTAACATTATTACAACCATC
>228552059; Sclerolinum brattstromi cytochrome oxidase subunit I (COI) gene, partial cds; mitochondrial
ACGGTACAAAGGACTACGATTAGAACGAGTCCCTTTATTTGTTTGAAGAGTAAAATTAACTGCAGTTCTTTTACTTCTATCTATTCCAGTCCTTGCAGGAGGCCTTACTATACTTCTCACAGACCGAAATTTAAATACATCATTCTTTGACCCTGCAGGAGGCGGAGACCCTGTTTTATTTCAACACCTATTTTGATTCT
>305653489; Ophelina acuminata CMC02 voucher BIOUG<CAN>:HUNTSPOL0344 cytochrome oxidase subunit 1 (COI) gene, partial cds; mitochondrial
AAACTGACTCATCCCCCTAATACTAGGGGCCCCAGATATGGCATTTCCTCGGCTAAACAATATAAGATTCTGACTTCTCCCCCCGTCTCTCATTCTTCTAGTTTCTTCCGCAGCTGTAGAAAAAGGAGTCGGAACAGGATGAACCGTCTATCCCCCTCTCTCTAGAAACCTAGCCCACGCTGGTCCCTCTGTAGATCTAG
>38154524; Hirudo medicinalis cytochrome oxidase subunit I (COI) gene, partial cds; mitochondrial
TGGTTCTAAAGTTATATTTTCTCCATCTATATTATGAACTATTGGGTTTTTATTCTTATTTACAATAGGGGGATTAACTGGATTAGTATTATCAAACTCATCATTAGATATTATTTTACATGATACATATTATGTAGTAGCTCATTTTCATTATGTTTTAAGAATAGGAGCAGTATTTGCTATTTTTGCAGCTTTTAATT
>374533979; Polygordius jouinae isolate 96_8exo cytochrome oxidase subunit I (COI) gene, partial cds; mitochondrial
AACTGACTTGTCCCATTAATGCTTGGGGCCCCAGATATAGCCTTTCCTCGACTTAATAATATAAGATTCTGACTTCTCCCTCCTGCTCTCATCCTCTTAGTGACTAGAGCAACTGTAGAGAAAGGGGCAGGAACCGGTTGAACCGTCTATCCACCTCTTTCCAGGAATGTAGCACATGCAGGACCGTCTGTAGACCTAGC
>19850197; Amaeana trilobata cytochrome oxidase subunit 1 gene, partial cds; mitochondrial gene for mitochondrial product
GATGAAAAGGACTACGACTTGAACGAATTCCTCTCTTCGTTTGAGCTGTTAATATTACCGTCGTTCTACTTCTATTATCCCTTCCAGTTTTAGCAGGTGCAATCACAATACTACTTACTGATCGAAATGTCAATACATCCTTCTTTGACCCAAGAGGAGGAGGAGACCCAATCCTTTACCAACATCTATTCTGATTCTTT
>384383018; Pareurythoe borealis voucher SIO:BIC A2379 cytochrome oxidase subunit I (COI) gene, partial cds; mitochondrial
TGCCGGACCCTCCGTAGACCTGGCAATTTTTTCTCTACACCTCGCAAGTGTCTCATCCATTCTCGCGGCTCTAAACTTTATTACTACTACCATCAATATACGAACAAAAGGAATACAAATGGAACGGGTCCCCCTCTTTGTTTGATCCGTTTTGGTAACAGCCATCCTGCTACTGCTTTCTCTGCCCGTTCTTGCTGGGG
>316996603; Amynthas tappensis mitochondrial COI gene for cytochrome oxidase subunit 1, partial cds, isolate: Atap-1601
TATGAGATTTTGACTACTACCCCCATCACTTATTCTACTAGTGTCTTCAGCAGCTGTAGAAAAAGGAGCCGGAACAGGATGAACAGTGTACCCCCCGCTTGCAAGAAACATTGCACATGCAGGTCCATCAGTAGACCTAGCAATTTTCTCCCTTCACCTAGCAGGAGCATCATCAATTCTAGGTGCAATCAACTTTATTA
>246149393; Spirobrachia tripeira isolate AT622-G6 cytochrome oxidase subunit I (COI) gene, partial cds; mitochondrial
TCTGGCCTTTCTTCTATCCTCGGATCAATTAATTTTATTACAACAGTTATAAATATACGCTACAAAGGACTACGTCTAGAACGAGTTCCTCTTTATGTATGAAGAGTTAAACTTACAGCTATCCTTCTTCTTTTATCGGTACCTATTCTAGCTGGAGGCCTTACTATACTTTTAACAGACCGAAACTTAAATACATCTTT
>304416852; Amphisamytha sp. CMC01 voucher BIOUG<CAN>:08PROBE-0198 cytochrome oxidase subunit 1 (COI) gene, partial cds; mitochondrial
ATATTACTCTGTTCATTTTTAGTAGAAAAGGGAGCTGGTACTGGTTGGACGGTTTATCCTCCTCTTTCAAGTAATATTGCTCACTCAGGGGCTTCTGTAGACTTTGCTATTTTTTCATTACATTTAGCTGGGATTTCTTCTATTTTAGGGTCAATTAATTTTATTACCACTATTATTAACATGCGGGTTGAAGGGTTGCG
>311335996; Tritetrabdella taiwana voucher L00146A cytochrome oxidase subunit I (COI) gene, partial cds; mitochondrial
GGTAGAGAGTGGTGTTGGAACTGGTTGAACAATTTATCCACCATTAGCAGATAATATAGGACACTCTGGAATATCTATAGATATAGCTATTTTTTCTTTACATCTTGCTGGTGTATCATCTATTTTAGGCTCATTAAATTTTATTACTACAGTAATAAACATACGATGAAAGGGAATAAGAACAGATCGTATCCCTCTAT
>288814877; Bathyglycinde sibogana cytochrome oxidase subunit I (COI) gene, partial cds; mitochondrial
CGTCTCAATAACCTAAGATTTTGGCTTCTACCCCCCTCCTTAACATTATTAATTATATCCGCAGCAGTAGAAAAAGGGGTGGGGACAGGATGAACAGTTTACCCACCTTTATCTAGAAATATTGCCCATGCAGGGCCCTCCGTTGATCTAGCTATCTTTTCTCTCCATCTAGCAGGGGTATCATCTATTTTAGGGGCTAT
>119434359; Haemopis elegans cytochrome oxidase subunit I gene, partial cds; mitochondrial
TTGATTGCTTCCATTAATAATTGGAGCTCCAGACATAGCTTTTCCTCGATTGAATAATTTAAGATTTTGATTATTACCTCCCTCTTTAATTATATTATTAAGATCCTCTATAATTGAGGGAGGAGTAGGTACAGGTTGAACATTATATCCTCCATTATCAGATAGTTTATTTCATTCAGGTCCTTCAGTTGATATAGCTA
>377553261; Octolasion lacteum voucher 1718 cytochrome c oxidase subunit I (COI) gene, partial cds; mitochondrial
CTACTAATTCGAATCGAACTAAGTCAACCGGGAGCTTTTCTGGGAAGAGATCAACTCTATAATACAATTGTTACAGCCCACGCATTTGTCATAATTTTCTTTCTCGTAATACCAGTATTCATTGGAGGATTCGGAAATTGATTACTCCCTCTGATACTGGGAGCCCCAGACATAGCTTTCCCTCGCCTTAATAACATAAG
>2352345; Theromyzon pallens cytochrome c oxidase subunit I (COI) gene, partial cds; mitochondrial
GGAGCATGAGCGGCAATAGTAGGCACAGCAATAAGAATCATTATTCGTATTGAATTAGCTCAACCAGGATCTTTTTTAGCTAATGATCAATTATATAATTGTATTATTACTGCTCATGGCTTAATTATAATTTTCTTTATGGTAATACCTATTCTAATTGGAGGATTTGGTAATTGATTAATTCCTTTAATAATTGGGGC
>66731592; Pterocirrus macroceros cytochrome oxidase subunit I gene, partial cds; mitochondrial
CTGGTGTCTCTTCAATTTTGGCTTCTATTAATTTCATTACTACTGCTATAAATATGCGATCTTCTGGCTTACGTTTAGAGCGTGTGCCTTTATTTGTGTGGTCGGTTGGGATTACTGCGTTGTTACTATTATTATCTTTGCCGGTCTTGGCTGGTGCTATTACCATGTTATTAACTGATCGMAATTTAAATACTTCTTTT
>188097710; Poeobius meseres cytochrome oxidase subunit I (COI) gene, partial cds; mitochondrial
TTGGTGGATTTGGTAATTGACTTCTACCATTAATATTAGGAGCTCCAGATATAGCATTCCCCCGAATAAATAATATAAGATTTTGGTTATTGCCCGCCTCATTAATTTTACTTGTTACCTCAGCGGCTGTTGAACAAGGAGCAGGAACAGGATGAACTGTATACCCCCCCCTATCTTCTAACATCTCCCATAGTGGCCCT
>51340424; Oasisia alvinae haplotype J cytochrome oxidase subunit I (COI) gene, partial cds; mitochondrial
CCTAGGATTTTGATTAATCCCCCCCGCAGTCATTCTTCTTGTTATATCAGCCTTTATTGAAAAAGGCGCCGGAACAGGATGAACAGTCTACCCTCCTCTTGCATCTAATATCGCCCATGCAGGCCCATGTATTGATCTAGCCATTTTTGCCCTTCATCTCTCAGGTGTTTCTTCAATTCTAGCATCTATTAACTTCATTA
>304416446; Odontosyllis phosphorea voucher BIOUG<CAN>:BAMPOL0349 cytochrome oxidase subunit 1 (COI) gene, partial cds; mitochondrial
TATTTTTTATTCGGCACCTGAGCAGGTTTATTAGGCACNTCTATAAGAATCTTAATCCGGGCAGAGTTAGGTCAACCTGGCAGATTATTAGGGAGAGACCAATTATATAACACTATTGTAACAGCTCATGCATTTTTAATAATCTTTTTCCTAGTTATACCAATCATAATTGGGGGATTCGGGAACTGATTAATCCCACT
>316996985; Polypheretima taprobanae mitochondrial COI gene for cytochrome oxidase subunit 1, partial cds, isolate: Ptap-2105_COI
CCAGACATAGCATTCCCTCGTCTAAACAACATAAGATTTTGACTATTACCCCCCTCACTAACCCTTCTTGTATCCTCCGCCGCTGTAGAAAAAGGTGCAGGTACAGGGTGAACAGTATATCCGCCCCTAGCAAGAAATATTGCACACGCTGGACCCTCTGTAGATCTAGCAATCTTCTCACTACATTTAGCAGGGGCATC
>246149425; Polybrachia sp. 2 SBJ-2009 isolate Isis36G1 cytochrome oxidase subunit I (COI) gene, partial cds; mitochondrial
ATATCCTCCTTTAGCAGCTAATATTGCCCATGCAGGCCCTTCTATTGATTTAGCTATTTTTTCTCTTCATATATCAGGACTTTCTTCTATTTTAGGATCAATTAATTTTATTACTACAGTAATAAATATACGCTATAAAGGATTACGTTTAGAACGTGTTCCTTTATTTGTATGAAGAGTAAAATTAACAGCAATTTTAC
>305653173; Clymenella torquata voucher BIOUG<CAN>:HUNTSPOL0121 cytochrome oxidase subunit 1 (COI) gene, partial cds; mitochondrial
AACAGTATACCCACCTCTATCTAGAAATTTAGCTCATGCCGGCCCATCTGTAGATTTAGCCATCTTTTCTTTACATTTAGCAGGAGTATCAAGAATTTTGGGGGCAATTAATTTTATTACAACAGCTATTAATATACGATCTGAAGGCCTTCAACTAGAACGAATACCTTTATTTGTCTGATCTGTAAAAATTACTGCTA
>188097700; Macrochaeta sp. KJO-2008 cytochrome oxidase subunit I (COI) gene, partial cds; mitochondrial
CCCACAGTGGCCCATCAGTTGACCTAGCTATTTTTTCTCTACACCTAGCAGGAATTTCCTCAATTCTAGGTTCTATTAACTTTATTACCACAGTACGCAATATACGCCCAAAAGGAATAACCCCCGAACGAATTCCTCTATTTGTATGAGCAGTAGTACTAACAACCATTTTATTACTACTGTCTCTACCAGTCCTAGCA
>314947185; Octochaetus kenleei cytochrome c oxidase subunit I (COI) gene, partial cds; mitochondrial
ATTACATTTAGCAGGTGCCTCATCAATTTTAGGGGCCATCAACTTTATTACAACTGTAATTAATATACGATGAGCAGGATTACGACTAGAACGAGTACCACTATTTGTATGAGCTGTTGTAATTACGGTAGTTCTTCTATTATTATCCTTACCAGTTCTAGCAGGAGCTATTACTATACTTTTAACAGATCGAAACCTCA
>326485635; Laubierus sp. MTA-2011 voucher SIO-BIC A1500 cytochrome oxidase subunit I (COI) gene, partial cds; mitochondrial
AGAATAATAATTCGAACTCAGCTATCGCAACCAGGTAACTGAATAGCTAACGAACAAGTCTACAACACTATTATTACTGCCCATGGGTTAATTATACTATTTTTTATAGTTATGCCTATTCTTATTGGTGGGTTCGGAAACTGAATACTCCCTTTAATGCTAAGCTCTCCTGACATAGCATTTCCACGACTAAATAACTT
>301298619; Leitoscoloplos pugettensis CMC02 voucher BEST-25 cytochrome oxidase subunit 1 (COI) gene, partial cds; mitochondrial
AATATACATTATTTTCGGTGTTTGATCTGGTCTTTTAGGAACATCAATAAGAGTCCTAATTCGAACAGAACTAGGTCAACCCGGGTCTCTTTTAGGAAGAGACCAATTATATAACACAATTGTTACAGCCCACGCAGTCTTAATAATTTTCTTCTTAGTAATACCTGTTCTAATTGGAGGATTTGGAAATTGACTAGTTC
>301298685; Scalibregma inflatum CMC02 voucher BEST-98 cytochrome oxidase subunit 1 (COI) gene, partial cds; mitochondrial
AGGTTCTGACTTTTACCCCCTTCTCTTATTTTACTTCTTATGTCAGCCGTAATCGAAAGCGGGGTTGGAACCGGATGAACCGTATACCCCCCCTTAGCGAGTAGATTAGCCCATGCTGGTCCATCTGTAGACCTCGCAATTTTCTCTCTCCATCTTGCTGGTGTCTCCTCTATTCTTGGTGCTATTAACTTCATTTCCAC
>384383020; Hipponoa gaudichaudi voucher SIO:BIC A2384 cytochrome oxidase subunit I (COI) gene, partial cds; mitochondrial
CACAACTATTAACATACGATCTAAAGGAATACGCATAGAACGAGTCCCTTTATTCGTCTGATCTGTACTAATCACCGCTGTTCTCCTACTTCTATCCCTGCCCGTTCTAGCCGGTGCTATTACCATGCTTCTCACAGACCGAAACCTTAATACTGCATTCTTTGATCCAGCAGGAGGGGGAGACCCTGTCTTATACCAAC
>309252800; Batracobdella algira voucher UGSB2082 cytochrome c oxidase subunit I (COI) gene, partial cds; mitochondrial
AATTATTATTCGAATTGAATTAGCTCAACCAGGCTCATTTTTAGCAAATGATCAACTATATAATTGTATTATTACAGCTCATGGTTTAATTATAATTTTTTTTATGGTTATACCTATTTTAATTGGTGGCTTTGGTAATTGACTAATTCCATTAATAATTGGTGCCCCTGATATAGCTTTTCCTCGACTTAATAACCTAA
>374429094; Orobdella koikei mitochondrial COI gene for cytochrome c oxidase subunit I, partial cds, specimen_voucher: KUZ<JPN>:Z146
TCAATAAAAACCGAAGCATTTGGAAGATTAGGTATAATCTATGCTATATTAGGCATTGCTATTTTAGGATTTATTGTATGAGCTCATCATATATTTACAGTAGGGTTAGATGTTGATACACGAGCCTACTTTACTGCAGCAACTATAGTTATTGCTGTACCTACAGGAGTTAAAGTATTTAGATGACTAGCTACTATATA
>367057726; Oligobdella brasiliensis isolate Olbras cytochrome oxidase subunit I (COI) gene, partial cds; mitochondrial
AGGAGCTTCATCTATTTTAGGTTCTTTTAATTTTATTACTACGGTTCTAAATATACGAAGAAAAGGTATAAAAATTAAACGAATATCCTTATTTATGTGATCTGTAGTTATTACAGCCATTTTATTACTTTTATCTCTTCCAGTATTAGCAGCAGCCATTACAATACTACTCACAGACCGTAATATAAATACAATTTTTT
>145411432; Moorebdellina biannulata cytochrome c oxidase subunit I (COI) gene, partial cds; mitochondrial
GCTTGATCAGCAATATTAGGAACTTCAATAAGACTTATTATTCGAACTGAATTATCTCAGCCAGGAAGAATACTTGAAAATGATCAGATTTATAATTCTATAATTACAGCACATGGTTTAATTATAATTTTTTTTATAGTTATACCAATTTTAATTGGTGGCTTTGGTAATTGATTAATTCCTTTAATAATTGGAGCACC
>3243195; Inanidrilus leukodermatus cytochrome c oxidase subunit I (COI) gene, mitochondrial gene encoding mitochondrial protein, partial cds
ATAGTTACAGCACACGCGTTCTTAATAATCTTTTTCTTTGTAATACCAGTATTTATTGGTGGATTTGGAAATTGACTACTTCCTTTAATACTAGGAGCACCAGATATAGCATTTCCTCGACTAAATAATCTAAGACTCTGATTACTATTTCCATCATTACTTTTATTATTGCTATCAAGACTAGTAGAAAGAGGGGTAGG
>61651951; Alentia gelatinosa cytochrome c oxidase subunit I gene, partial cds; mitochondrial
GGAGGATTTGGTAACTGACTAATTCCCTTAATACTAGGGGCCCCCGATATAGCATTCCCTCGACTTAACAACATAAGATTTTGACTCCTTCCTCCATCCTTAATTCTTCTTCTCTCTTCAAGAGCTGTAGAAAAAGGAGTAGGAACTGGATGGACCGTATATCCCCCTCTAGCAAGGAATATCGCCCATGCGGGACCTTC
>304416322; Magelona sp. CMC01 voucher BIOUG<CAN>:BAMPOL0531 cytochrome oxidase subunit 1 (COI) gene, partial cds; mitochondrial
TAATATAAGATTTTGACTACTTCCTCCTGCCTTAATTTTACTACTATCTTCGGCTTTCGTAGAAAATGGAGTAGGGACAGGATGAACTGTTTATCCCCCTTTATCCGGTAATTTAGCCCACGGAGGGGCCTCTGTTGACCTTGCAATTTTTTCTTTACATTTGGCAGGTATTTCGTCTATTTTAGGTGCTATCAATTTTA
>316990427; Marionina communis isolate CE811 cytochrome oxidase subunit I (COI) gene, partial cds; mitochondrial
GGATCAACTATATAATACTATCGTTACCGCTCACGCATTTTTAATAATTTTCTTTCTCGTAATACCAGTATTCATTGGGGGGTTCGGAAACTGATTACTACCATTAATGCTAGGAGCCCCAGACATAGCATTCCCTCGCCTTAATAATATAAGATTTTGACTACTCCCACCATCATTAATACTTCTCCTTTCATCTGCAG
>89521134; Placobdelloides multistriatus cytochrome c oxidase subunit I gene, partial cds; mitochondrial
CCAATTTTAATTGGTGGATTTGGAAACTGATTAATTCCACTAATAATTGGGGCACCAGATATAGCATTTCCACGACTTAATAATTTAAGATTTTGATTACTACCTCCATCAATAATTTTATTAGTGACTTCAGCTTTAGTAGAAAAGGGGGTAGGTACAGGTTGAACAGTTTATCCCCCTCTAGCAGCTAATTTAGCTCA
>305654131; Thelepus cincinnatus voucher BIOUG<CAN>:NUNAV-0204 cytochrome oxidase subunit 1 (COI) gene, partial cds; mitochondrial
GTAACCGCTCATGCCCTCTTAATAATCTTTTTCATAGTAATACCAATCTTTATTGGAGGATTTGGTAACTGATTAATCCCATTAATACTATCTGCCCCTGATATAGCTTTCCCACGAATAAATAACATAAGATTCTGACTTCTACCCCCTTCACTCCTTCTTCTATTAAGCTCCGCCGCCGTAGAAAAAGGTGCAGGAAC
>229485035; Branchiobdella hexodonta isolate B34 cytochrome oxidase subunit 1 (CO-1) gene, partial cds; mitochondrial
TAGAATTAGCCCAACCAGGATCATTATTAAATGATAGACAGTTATATAACTCTTTAATTACTGCTCATGGGTTAGTAATAATTTTCTTTATAGTTATACCAATTTTAATTGGGGGTTTTGGAAATTGGCTACTCCCTCTAATATTAGGTAGACCTGATATAGCTTTCCCACGATTAAATAACTTAAGATTTTGATTACTC
>30578135; Lamellibrachia sp. L7 mitochondrial COI gene for cytochrome oxidase subunit I, partial cds
CAACTGTAATAAACATACGATATAAAGGGCTACGTTTAGAACGAGTTCCTTTATTTGTATGAAGAGTTAAATTAACTGCAGTYCTTCTTCTCCTTTCAATTCCAGTTCTTGCAGGAGGACTTACCATACTACTCACAGACCGAAACTTAAATACATCCTTCTTTGACCCAGCAGGAGGAGGAGACCCAGTTCTATACCAA
>304416340; Micropodarke dubia voucher BAMPOL0105 cytochrome oxidase subunit 1 (COI) gene, partial cds; mitochondrial
TGAACTGTGTATCCTCCGTTGTCAGGGAATATCGCTCATGCGGGGCCTTCAGTTGATTTAGCTATTTTTAGGTTACATTTAGCTGGGGCTTCATCTATTTTGGGTGCTGCAAATTTTATTTCTACTATTATAAATATGCGGAGGTCAGGTTACCGTCTGGAGCGTATTCCTTTATTTGTGTGGGCGGTTAAAATTACTGC
>305653647; Spirorbis sp. CMC02 voucher BIOUG<CAN>:HUNTSPOL0206 cytochrome oxidase subunit 1 (COI) gene, partial cds; mitochondrial
AAGTATGTCAATGNNNNNNGATATGTCTATTTTAGCGGTACATATTCTTGGCATTTCATCAATTGTTGGTTCAATTAATATTATTACAACGATTTTAAATATGCGTGCACCAGGTATGAGCATGATGAAAATGCCATTGTTCATTTGGACATGGTTGATTACTGCATTCTTGCTGATTGCGGCAATGCCAGTGTTAGCAG
>124053666; Haplosyllis spongicola voucher MNCN/ADN 9578 cytochrome oxidase subunit I (COI) gene, partial cds; mitochondrial
GAGGCTATGATTATTACTACCAGCTCTTATATGTTTACTCCTTAGTGCTGTTATTGAAAGAGGGGCCGGTACGGGCTGAACAGTATACCCCCCTTTATCTGGAGCTATAGCCCACAGGGGGCCCCCTGTTGATTTAGCTATTTTTTCACTGCATCTGGCAGGGGCTAGGTCTATTTTAGGAGCAGCTAATTTTATTGCTA
>11181607; Pisione remota cytochrome c oxidase subunit I gene, partial cds; mitochondrial gene for mitochondrial product
TAGAGCCGTTGAAAAAGGAGTTGGAACCGGATGAACCGTTTACCCTCCTCTAGCCTCTAACATTGCTCATGCTGGACCATCAGTTGATTTAGCTATTTTTTCTCTTCACATTGCAGGTGTTTCTTCAATTCTAGGTGCCCTAAATTTTATCACCACTGTTATTAATATACGCTATAAGGGTTTACGCTTAGAACGTGTAC
>61651971; Sthenelais boa cytochrome c oxidase subunit I gene, partial cds; mitochondrial
ATTCTGCTTCTATCATCTAGAGCNNNNNNNNNNNNNNNNNNNNNNNNNNNNNNNNNNNNNNNNNNNNNNNNNNNNNNNNNNNNNNNNNNGGGACCATCCGTAGACCTAGCAATCTTCTCCCTACACATTGCAGGGGTCTCCTCAATTTTGGGAGCCCTAAATTTCATTACAACTGTTATTAATATGCGTTACAAGGGCCT
>68137344; Bathykurila guaymasensis haplotype H1 cytochrome oxidase subunit I (CO1) gene, partial cds; mitochondrial
TTGCGAGGTCTACTGAAGGACCAGCATGGGCAATATTACCTGCTAAGGGGGGGTAAACTGTTCACCCGGTTCCTGCCCCTTTTTCAACTGCGGCAGATGAAAGAAGGAGAATTAGTGAAGGAGGTATTAATCAAAATCTTATATTATTTAATCGAGGGAAAGCTATATCGGGTGCACCTAATATTAAAGGTAGTAACCAA
>19850179; Amphiglena terebro cytochrome oxidase subunit 1 gene, partial cds; mitochondrial gene for mitochondrial product
ATTTCTCATATTGTCACCCATTATTCAGGAAAACCAGTATCCTTCGGAGTCCTTGGAATAATCTTTGCCATACTAGGGATTGGCCTATTAGGATTTGTAGTCTGAGCCCATCACATGTTTACAGTAGGCATAGATGTAGATACACGAGCCTACTTTACTACAGTCACCATAATTATTGCTATTCCAACAGGGATTAAAGT
>316990389; Haplotaxis cf. gordioides isolate CE438 cytochrome oxidase subunit I (COI) gene, partial cds; mitochondrial
ACGCATTTATTATAATCTTTTTCCTCGTTATGCCAATATTTATTGGTGGATTTGGAAATTGATTATTGCCACTAATACTAGGAGCTCCAGATATAGCATTTCCACGACTAAATAATCTTAGATTTTGACTACTACCTCCATCTTTAATTCTATTAGTCTCATCAGCTGCAGTAGAAAAGGGGGCCGGAACCGGTTGAACT
>377553167; Dendrobaena octaedra voucher 1007 cytochrome c oxidase subunit I (COI) gene, partial cds; mitochondrial
AATTGAACTTAGTCAGCCCGGAGCATTTCTAGGAAGAGATCAACTATATAACACTATCGTAACAGCCCACGCATTTGTTATAATTTTCTTTTTAGTTATACCCGTATTTATTGGAGGATTTGGAAACTGACTCCTCCCTCTCATACTAGGAGCACCTGACATAGCCTTTCCTCGACTAAATAATATAAGGTTTTGATTAT
>160425580; Nesophilaemon skottsbergii cytochrome oxidase subunit I (COI) gene, partial cds; mitochondrial
CACTTTCTGACAATATAGGTCATTCAGGAATATCTATAGATATAGCTATTTTTTCATTACATCTTGCTGGAGTATCTTCAATTTTAGGTGCTTTAAATTTTATTACTACTGTAATAAATATACGATGACATGGTATAAGCTCTGACCGTATTCCTTTATTTATTTGATCTGTTGTTATTACTACAATTTTATTATTACTA
>300792696; Ophryotrocha japonica voucher SMNH106077 cytochrome oxidase subunit I (COI) gene, partial cds; mitochondrial
TCTGTGGATTTAGCTATTTTTTCCCTACATTTGGCAGGGGTGAGTTCTATTCTGGGGGCTGTAAATTTTATTGGCACAGTGTCAAATATGGGACGGAAGGTATTTTCTTTTGAGAAAATACCTTTGTTTGTTTGAAGGATCTTAATTACCGCTTTCTTGTTGCTTCTTTCTATACCAGTGTTAGCTGCTGGCATTACTAT
>307695966; Aulodrilus pluriseta isolate CE281 cytochrome oxidase subunit I (COI) gene, partial cds; mitochondrial
AATCAATATACGATGAAAAGGAATACGGCTAGAACGCATCCCCCTATTCGTCTGAGCAGTCATCTTAACAGTAATCTTACTTTTACTAACCCTTCCAGTTCTTGCCGGAGCTATTACTATGCTACTCACAGACCGAAATCTAAACACATCATTCTTTGATCCGGCCGGTGGAGGGGATCCAGTCCTATATCAACACCTAT
>316990451; Rhyacodrilus coccineus isolate CE623 cytochrome oxidase subunit I (COI) gene, partial cds; mitochondrial
GCAGGAACCGGTTGAACTGTATATCCACCATTAGCTAGTAATATAGCACATGCTGGACCATCCGTTGATATGGCAATCTTTTCACTACATTTAGCCGGTGCTTCATCAATTTTAGGGGCAGTTAACTTTATTACAACAGTAATAAACATGCGATCAAAAGGAATAAAACTAGATCGAATTCCACTATTTGTTTGAGCTGT
>61651961; Neoleanira tetragona cytochrome c oxidase subunit I gene, partial cds; mitochondrial
TGTAGGAGGGTTTGGTAATTGATTAATTCCTTTAATATTAGGGGCACCTGACATGGCATTCCCTCGCCTAAATAATATAAGATTCTGACTTCTCCCACCCTCATTAATCCTTCTTCTCTCCTCCAGAGCTGTAGAAAAGGGGGTAGGGACAGGATGAACCGTTTATCCCCCTCTTGCATCCAATATCGCCCACGCAGGGC
>238556715; Diopatra neapolitana isolate casp8 cytochrome oxidase subunit I (COI) gene, partial cds; mitochondrial
CGCAGCTGTAGAAAAAGGAGTTGGTACAGGATGAACAGTCTATCCTCCCCTATCAAGTAATATTGCACATTCAGGTCCATCAGTAGATATAGCAATTTTTTCCCTTCATTTAGCAGGTGTGTCATCTATCCTTGGATCTATTAACTTTATCACAACTGTTGCCAACATACGATGAAAAGGCCTACGGTTTGAACGAGTCC
>160425572; Idiobdella seychellensis cytochrome oxidase subunit I (COI) gene, partial cds; mitochondrial
TCAGCTATAGTAGGAACTTCAATAAGCTTAATTATTCGAATTGAATTATCTCAACCTGGTATATTATTAGGTGATGATCAAATCTATAATACAYTAGTTACGGCACATGGATTAGTAATAATTTTTTTTATAGTAATACCTATTTTAATTGGTGGATTTGGAAATTGATTATTACCATTAATAATTGGAGCTCCTGATAT
>325300963; Domanibdella palmyrae isolate APY cytochrome c oxidase subunit I (COI) gene, partial cds; mitochondrial
CTGGATGAACAATTTATCCTCCTCTTTCAGATAATATAGGTCATTCAGGTATATCTATAGATATAGCAATTTTTTCATTACATCTTGCTGGAGTATCTTCAATTTTAGGTTCATTAAATTTTATTACTACTGTAATAAATATACGATGAAATGGAATAAGTTCTGATCGAATTCCATTATTTATTTGATCTGTTGTTATT
>66731608; Mystides caeca cytochrome oxidase subunit I gene, partial cds; mitochondrial
CAGTTGATTTAGCTATTTTTTCTCTGCATTTGGCTGGAGTTTCTTCTATTTTGGCTTCAATTAATTTTATTAGAACTTTTATTAACATACGTGTATCAGAGTTTCGATATGAGCGAATTCCATTGTTTGTTTGATCTGTAAGGGTTACAGCAGTTTTGTTATTGTTATCTTTACCTGTTTTGGCGGCAGCTATTACAATA
>304416890; Asabellides sp. CMC01 voucher BIOUG<CAN>:08PROBE-0147 cytochrome oxidase subunit 1 (COI) gene, partial cds; mitochondrial
GTTAATTCCTCCTGCTTTATTTATATTACTTTGTTCATTTTTAGTAGAAAAAGGTGCGGGTACAGGTTGAACTGTTTATCCTCCTCTTTCAAGAAATATTGCTCATTCTGGAGCTTCTGTAGATTTTGCTATTTTTTCTTTACATTTAGCTGGTATTTCTTCTATTTTAGGCTCAATTAATTTTATTACTACAATTATTA
>377553313; Satchellius mammalis voucher 3910 cytochrome c oxidase subunit I (COI) gene, partial cds; mitochondrial
ACAGGATGGACTGTATACCCCCCTCTATCAAGAAACTTAGCTCATGCAGGGCCCTCAGTAGATTTAGCAATTTTTTCACTACATTTGGCAGGAGCATCATCTATTTTAGGGGCAATTAATTTTATTACCACAGTAATCAACATGCGATGAAGAGGCTTACGACTTGAACGTATTCCCCTTTTTGTGTGAGCAGTATTAAT
>209486209; Helodrilus oculatus strain Ho2 cytochrome c oxidase subunit I (COI) gene, partial cds; mitochondrial
TCATGCATTCGTAATAATCTTCTTCCTTGTTATGCCCGTATTTATTGGAGGATTTGGAAATTGGCTTCTTCCATTAATACTGGGTGCCCCTGATATGGCGTTCCCCCGACTAAATAACATAAGATTTTGACTACTTCCCCCCTCATTAATCCTCTTAGTTTCCTCTGCAGCAGTAGAAAAAGGAGCAGGAACCGGCTGAA
>5791625; Mooreobdella melanostoma cytochrome c oxidase subunit I gene, mitochondrial gene encoding mitochondrial protein, partial cds
GTGCATGATCCGCAATAGCAGGAACTGGAATAAGAGTACTTATTCGAATTGAACTAATACAACCAGGAACATTTCTAGGAAATGATCAAATTTATAATACAATTGTTACTGCACATGGGTTAGTAATAATTTTCTTTATAGTAATACCTATTTTAATTGGTGGGTTTGGAAACTGGCTAATTCCTTTGATAATTGGAGCC
>98979307; Lysidice ninetta voucher SZN_LN-041 cytochrome oxidase subunit I (COI) gene, partial cds; mitochondrial
AGAAATCTAGCCCATGCAGGACCCTCTGTCGATATGGCCATTTTTTCCCTGCACCTAGCTGGTATCTCCTCTATTCTTGGCTCCATCAATTTCATCTCAACAGCTTACAATATACGAGTCCCTGGCATTAACCCAGAAAAAGTCCCCCTATTTGTTTGAGCAGCTGTAATCACAACTATTCTCCTTCTTCTCTCACTTCC
>33330123; Ophidonais serpentina isolate OPHsewcc cytochrome oxidase subunit I (COI) gene, partial cds; mitochondrial gene for mitochondrial product
AATTGTTCTATCAAATTCATCACTAGATATCATACTCCACGATACATATTACGTAGTAGCACATTTCCATTACGTACTAAGAATAGGGGCTGTATTCGCAATCTTTGCAGCATTCAATCACTGATTCCCATTAATATTTGGGGTAACATTACACCAACGATGAGCCAAAGCTCAATTCTACTTAATATTCTTAGGGGTAA
>305415424; Nothria conchylega CMC02 voucher TBLABR-046 cytochrome oxidase subunit 1 (COI) gene, partial cds; mitochondrial
AGCCGCAGTAGAAAAAGGAGTGGGAACAGGATGAACTGTATACCCCCCCTTAGCAAGAAATATTGCCCACGCGGGCCCCTCTGTAGATATGGCTATTTTCTCCCTTCACCTTGCGGGGATTTCCTCTATCCTTGGGGCCATTAATTTTATTACTACAGTTATTAACATACGATGAAGGGGATTACGACTAGAACGAATCC
>294862562; Pintobdella chiapasensis isolate TrexMX cytochrome oxidase subunit I (COI) gene, partial cds; mitochondrial
GAAAGTGGAGTAGGGACTGGATGAACCATTTATCCTCCATTAGCTGATAATGTTGCCCATTCAGGACCATCAGTAGATATAGCTATTTTTTCTTTACATTTAGCTGGGGCTTCATCTGTTTTAGGGTCTATAAATTTTATTTCTACTGTATTAAATATACGTACTACGGGAATAACTTCAGAACGTATTCCTCTTTTTGT
>38154506; Parergodrilus heideri cytochrome oxidase subunit I (COI) gene, partial cds; mitochondrial
GTTTGACTGGTATTGTTTTGGCTAATTCTTCTCTTGATATTACTCTACATGATACTTATTATGTAGTTGCTCATTTTCATTATGTTTTAAGTATGGGTGCTGTATTTGCTATTTTTGCTGGGTTTTACTATTGAGCTCCTTTATTTTTAGGGGTGGGTTATAATGTTCGGCTTGGTGCTGTTCAATTTATTCTTATGTTC
>154424511; Agriodrilus vermivorus mitochondrial partial COI gene for cytochrome oxidase subunit I
CATTTATTATGATCTTCTTCATAGTTATACCTATATTTATTGGCGGGTTTGGAAATTGAATATTGCCATTAATATTAGGAGCCCCAGATATAGCATTCCCTCGTCTTAATAATTTAAGCTTTTGATTGTTGCCCCCATCCCTTATTCTTTTAGTCTCTTCAGCAGCTGTAGAAAAAGGAGCAGGAACAGGTTGAACAGTT
>66351980; Sigalion spinosa cytochrome c oxidase subunit I gene, partial cds; mitochondrial
GGGGATTCGGAAATTGACTTATCCCCCTTATATTAGGAGCCCCCGACATGGCATTCCCACGTCTTAATAACATAAGATTCTGGCTACTGCCCCCCTCCCTTATCCTTCTTCTATCTTCAAGAGCTGTTGAAAAAGGAGTGGGAACAGGATGAACTGTATACCCCCCTCTGGCTTCTAATATCGCCCATGCTGGGCCTTCC
>19850205; Reterebella queenslandica cytochrome oxidase subunit 1 gene, partial cds; mitochondrial gene for mitochondrial product
AAAGTTTTCAGATGATTGGCCACTATTTTCGGGTCCCGCGTAAAATACGAACCAGCTATAATATGAGCCCTAGGATTTATCTTCCTATTTACTATAGGAGGTCTTACAGGTGTAGTATTAGCTAACGCCTCCCTAGACACCATTCTCCACGATACATACTACGTTACAGCCCACTTTCACTATGTTCTTAGAATAGGGGC
>149930483; Malacoceros fuliginosus haplotype Mf_4 cytochrome oxidase subunit I gene, partial cds; mitochondrial
TAATTCGGGCAGAACTTGGACAACCCGGCTCTCTTCTAGGTAGAGACCAGTTGTATAATACCATTGTTACAGCTCACGCATTCTTAATAATTTTCTTTCTTGTTATACCTACATTTATTGGAGGTTTCGGAAATTGATTAATTCCTCTAATACTAGGAGCCCCTGACATGGCTTTCCCTCGACTTAATAATATAAGATTC
>33330139; Pristina longiseta isolate PRIloge cytochrome oxidase subunit I (COI) gene, partial cds; mitochondrial gene for mitochondrial product
ATCTATTCTGATTCTTCGGACACCCAGAAGTATATATTCTAATTCTACCAGCATTCGGGGTAATCTCTCACATTGTAGCACACAACACTGCTAAACTAGAACCATTCGGGACACTAGGAATAATTTATGCAATAATTGGAATTTCAATTATTGGATTTATTGTATGAGCACATCACATGTTCACAGTAGGAATAGACGTA
>51317427; Eulalia viridis cytochrome c oxidase subunit I gene, partial cds; mitochondrial
GTGTTAGCTAATTCTTCTTTAGATGTAGTTATGCATGACACATATTATGTAGTTGCTCATTTTCATTATGTGTTGAGAATGGGTGCTATTTTTGCCATTTTTGCTGGGTTTACTCATTGATTTCCATTAATGACAGGGGTGACATTACATGCTCGGTGATCTGCTGTACATTTTATTTTAATGTTTATTGGTGTAAATTC
>304417542; Pseudoscalibregma parvum voucher BIOUG<CAN>:08PROBE-0584 cytochrome oxidase subunit 1 (COI) gene, partial cds; mitochondrial
CTGGAACTAGCATAAGAATAATGATCCGGGTTGAACTTGGTCAACCTGGTGCATTCTTAGGCAGTGACCAACTATACAACGTAATCGTTACCGCTCATGCATTCCTCATAATTTTTTTTATGGTAATACCCATTTTTATTGGTGGATTTGGAAACTGACTAATCCCACTTATACTGGCTGCACCAGATATAGCTTTCCCA
>316990453; Stephensoniella sterreri isolate CE941 cytochrome oxidase subunit I (COI) gene, partial cds; mitochondrial
CTAAGTCAACCTGGATCATTTCTAGGAAGAGATCAACTCTATAATACAATTGTAACAGGACATGCATTCTTAATAATCTTCTTCCTAGTAATACCAGTATTTATTGGAGGATTTGGAAATTGATTATTACCTCTAATACTGGGAGCCCCAGATATAGCATTCCCACGACTCAATAACATAAGATTTTGACTCCTACCACC
>39577673; Sabella spallanzanii cytochrome oxidase subunit I (COI) gene, partial cds; mitochondrial
CAGACATGGCATTTCCTCGCCTAAATAACATAAGGTTTTGGCTACTGCCTCCCTCCCTTACACTGCTAGTTTTCTCAGCCGCAGTAGAAAAAGGAGCTGGCACAGGATGAACAGTATACCCCCCACTATCAAGGAATCTCGCCCATGCCGGACCGTCAGTAGATCTAGCAATTTTTTCTCTCCACCTAGCAGGTGTTTCA
>304416470; Ophiodromus pugettensis voucher BIOUG<CAN>:BAMPOL0079 cytochrome oxidase subunit 1 (COI) gene, partial cds; mitochondrial
AGGAAGTGACCAATTATACAATACCATTGTAACTGCCCATGCCTTCCTAATAATTTTCTTCCTTGTAATGCCTGTTATAATAGGGGGCTTTGGAAATTGATTAGTCCCATTAATGCTCGGGAGACCTGATATACTTTACCCCCGTATAAATAATATAAGGTTTTGGTTGTTACCCCCCTCTCTTACCTTGCTCCTCTCTT
>325301031; Leiobdella sp. EB-2010 cytochrome c oxidase subunit I (COI) gene, partial cds; mitochondrial
AATAGATATAGCAATTTTTTCATTACATCTTGCTGGAGTATCATCAATTTTAGGATCTTTAAATTTTATTACTACTGTAATTAATATACGATGAAAAGGAATAAGCTCAGATCGTATTCCTTTATTTATTTGATCTGTGGTTATTACAACAATTTTATTATTATTATCATTACCAGTATTAGCTGCAGCTATTACAATAT
>312233541; Erseia oligochaeta isolate spm_4 cytochrome oxidase subunit 1 (COI) gene, partial cds; mitochondrial
TAAATAATATAAGATTTTGACTTTTACCACCATCTTTAACCTTATTAATTATAAGGGCCATTGTTGAAAAAGGAGTAGGAACTGGATGAACTGTTTATCCGCCCCTTGCCTCAAATATTGCTCATAGAGGGCCTCCAGTAGATTTAGCTATTTTTTCTCTTCATCTTGCGGGGGTTTCTTCTATTTTAGGGGCCGTAAAT
>194579830; Parandalia sp. 1 DH1 cytochrome oxidase subunit I (COI) gene, partial cds; mitochondrial
TTCTCACGCCGGTCCTACTGTTGATTTAGCTATTTTTTCTTTGCATGTGGCTGGTGCATCTTCTATTTTAGGTGCTGTTAATTTTATTACTACGGTAATCAATATGCGGGCTAAGGGTTTGCGTTTTGAGCGTGTTCCTTTGTTTGTTTGATCTGTTTTTATTACAGCTATTTTATTGTTGTTGTCTTTACCTGTATTAG
>325662781; Troglodrilus galarzai voucher Tg06 cytochrome oxidase subunit I gene, partial cds; mitochondrial
AAGACTATTAATCCGCTTAGAATTAGCTCAACCCGGATCATTTTTAGGTAGTGATCAACTATATAATACGTTAGTAACTGCTCATGCATTTTTAATAATCTTCTTCATAGTAATACCAGTATTTATTGGGGGATTTGGTAATTGACTAGTTCCATTAATACTTGGGGCGCCAGATATAGCATTCCCACGATTAAATAACT
>304416502; Opisthosyllis sp. CMC01 voucher BIOUG<CAN>:BAMPOL0057 cytochrome oxidase subunit 1 (COI) gene, partial cds; mitochondrial
CTGTGGACATAGCAATTTTTTCATTACATTTAGCAGGGGCAAGGTCTATTTTAGGGGCAGCTAACTTTATTGCAACATTAATCAACATGCGCCTTAAAAAACAAAGATCTGATAAAATACCTTTATTCCCATGATCAGTTATTCTCACTGCTATCTTACTTCTCCTATCTCTCCCTGTTCTTGCAGGAGCTATTACAATA
>2352321; Chtonobdella bilineata cytochrome c oxidase subunit I (COI) gene, partial cds; mitochondrial
ATCTATAGATGTAGCAATTTTTTCATTACATTTAGCTGGTGCTTCATCAATTTTAGGCTCATTAAATTTTATTACTNCTGTNNTNNNTATNCCANAANNTNNAATGAGACCTGATCGAATTCCATTATTTATTTGATCAGTAGTCATTACTACAATTTTATTACTTCTATCTTTACCTGTATTAGCAGCTGCTATTACTA
>11181595; Hesionides arenaria cytochrome c oxidase subunit I gene, partial cds; mitochondrial gene for mitochondrial product
TTCTGACTTCTCCCCCCGTCTCTAACGCTTCTGGTGGCCTCGTCTGCCGTAGAGCAAGGTGTTGGGACAGGATGAACTGTATACCCACCACTATCGAGCAATATCTCCCACGCAGGCGCTTCAGTTGATCTGGCTATCTTCTCCCTACATCTAGCCGGAGTGTCCTCAATCCTTGGTGCAGTTAACTTTATTACCACAGT
>61651963; Palmyra aurifera cytochrome c oxidase subunit I gene, partial cds; mitochondrial
CAATTATACAACACCATTGTAACAGCCCACGCATCNCTTATAATTTTCTTTCTAGTAATGCCAGTCCTTATTGGAGGCTTTGGAAATTGATTAATCCCCTTAATACTTGGAGCCCCAGACATAGCATTCCCACGACTATATAATATAAGATTTTGACTACTCCCTCCCTCTCTAACCCTTTTATTAGCCTCCGCAGTCGT
>61652103; Eunice pennata cytochrome oxidase subunit I (COI) gene, partial cds; mitochondrial
TATTTTAGCAAGAATTAACTTTATTACTACTGCCAAAAATATGCGCCCCAAGGGTATAGTAGCTATAAAACTTCCTCTCTTTGTCTGGTCTGTAGCCATTACCGCTGTTCTTCTAGTTCTCGCCCTACCCGTCCTAGCAGCAGCTATCACAATACTTCTCACTGACCGCAATTTCAACACAACCTTTTACGACCCCATGG
>299555445; Galathowenia oculata voucher BIOUG<CAN>:09PROBE-08410 cytochrome oxidase subunit 1 (COI) gene, partial cds; mitochondrial
GGGAACTGGTTATTACCTTTAATAATTGGTGCTCCAGATATGAGTTTTCCTCGAATAAATAATATAAGATTTTGGTTGTTACCGGCTGCTTTAATTTTAATGCTTGGTTCTGCGGCTGTTGAAGGGGGAGCTGGTACAGGCTGAACTGTTTACCCCCCACTTTCTGGTAATGTCTCTCATGCCGGGGGGTCTGTAGATTT
>21953343; Manayunkia zenkewitschii mitochondrial partial COI gene for cytochrome oxidase subunit I
CTTCTTAACAATCTCAGATTTTGACTTCAACCTCCTGCTGCGATTCTTTTTATTATATCTATAATAGTTGAGAAAGGTGCAGGAACAGGATGAACAATTTATCCTCCCCTCTCTTCTAATCTTGCCCATGCGGGGCCATCTATAGATTTAACTATTTTTTCCATACATTTAGCAGGGGNCGCCTCAATTCTAGCTTCAGC
>194579822; Isolda pulchella cytochrome oxidase subunit I (COI) gene, partial cds; mitochondrial
GGAAATTGACTCATCCCTCTTATACTAGGCGCCCCTGATATAGCATTTCCTCGAATAAATAATATAAGATTCTGACTTTTACCTCCAGCCCTTATTCTTTTAGTTAGCTCTGCAGCAATCGAAAAAGGAGTAGGAACTGGATGAACTGTATACCCCCCTCTTTCAAGAAACCTAGCTCATGCTGGCCCATCAGTTGATAT
>33330151; Stylaria lacustris isolate STYlaslo cytochrome oxidase subunit I (COI) gene, partial cds; mitochondrial gene for mitochondrial product
TAGACGTTGACACACGAGCTTATTTTACAGCAGCAACTATAATTATTGCTGTCCCTACTGGAATTAAAGTATTTAGATGACTTGCAACAATTTACGGAGCAAAAATTAAATATACTACAACAACATTATGAACACTAGGTTTTATTTTCTTATTTACTGTAGGAGGAATTACTGGAGTATGTTTATCTAATTCATCACTA
>285029360; Monopylephorus rubroniveus cytochrome oxidase subunit I (COI) gene, partial cds; mitochondrial
CACCATGCTACTAACAGATCGAAACCTAAACACCTCATTCTTTGACCCTGCTGGAGGGGGGGACCCAGTCCTTTATCAACACCTATTTTGATTCTTTGGCCACCCCGAAGTGTATATTTTAATTCTCCCAGGATTTGGATCAATCTCCCACATTGTTGCCCACAACACCGCTAAACTTGAACCTTTTGGAAGTTTAGGAA
>89521142; Stibarobdella macrothela from Virginia cytochrome c oxidase subunit I gene, partial cds; mitochondrial
CGTATAGAATTATCACAACCTGGAAGGTTGTTACAAAATGATCAACTTTATAATTCAATAGTTACAGCTCACGGTTTAATCATAATTTTTTTTATAGTTATACCAATTTTAATTGGTGGGTTTGGGAATTGATTAATTCCATTAATAATTGGTTCACCAGATATGGCTTTTCCACGATTAAATAATCTAAGATTTTGACT
>18182253; Ankyrodrilus legaeus cytochrome c oxidase subunit I (COI) gene, partial cds; mitochondrial gene for mitochondrial product
TCGAATAGAGCTTGCTCAACCAGGATCTATACTTCAAAATAGACAAGTATATAATTCTTTAATTACTGCTCATGGNTTAATTATAATTTTCTTTGTAGTAATGCCTATTTTAATTGGTGGATTTGGAAACTGACTTTTACCTCTTATACTAGGAACACCTGATATAGCTTTNCCACGATTAAATAATTTAAGATTTTGAT
>124053686; Prosphaerosyllis sp. MTA-2006 cytochrome oxidase subunit I (COI) gene, partial cds; mitochondrial
GATCAATCCTAGGTTCATTAAATTTCATCAACACCTCCGCAAAAACACGAAAAAAAATTCATTCACCAAATAAAACACCTCTATTCCTATGAGCCCTACTAATCACTACTATTCTCCTTCTACTATCACTTCCTGTACTAGCAGGAGCAATCACCATACTACTCACAGATCGAAACGCAAATACATCATTCTTCGATAGG
>2352307; Calliobdella vivida cytochrome c oxidase subunit I (COI) gene, partial cds; mitochondrial
CAACCTGGGGGTTTAATTGAAAATGATCAAATTTATAATTCTATAATTACAGCTCATGGTTTAATTATAATTTTCTTTATAGTAATACCTATTTTAATTGGTGGGTTTGGAAACTGATTAGTACCTTTAATGATTGGTGCTCCAGATATAGCATTCCCACGATTAAATAATTTAAGATTCTGACTATTACCACCATCATT
>18182271; Ceratodrilus orphiorhysis cytochrome c oxidase subunit I (COI) gene, partial cds; mitochondrial gene for mitochondrial product
NNNNNNNNNNNNNNNNNNNNNNNNNNNNNNNNNNNNNNNNNNNNNNNNNNNNNNNNTTTTTCTATTACATTTAGCAGGTGCTTCTTCTATTTTAGGATCATTAAATTTTATAACAACAATTATTAATATACGATGACAAGGTATAACATTAGATCGTTTACCTTTATTTATTTGAGCTGTATTTATTACAGTTATTATAC
>304416016; Arctonoe pulchra voucher BIOUG<CAN>:BAMPOL0480 cytochrome oxidase subunit 1 (COI) gene, partial cds; mitochondrial
TCTTCTGGGAAGAGATCAACTCTATAACACAATTGTTACTGCTCATGCTTTTTTAATAATTTTCTTTTTAGTTATACCAGTTCTTGTTGGAGGGTTTGGTAATTGGTTAATTCCTCTAATATTAGGTGCCCCAGATATGGCATTTCCGCGGTTAAATAATATAAGATTTTGATTACTACCCCCCTCTCTAATCCTACTTT
>254036224; Melinna cristata cytochrome oxidase subunit I (COI) gene, partial cds; mitochondrial
ATAAGATGGCTCACCCCCCGGCAGGATCGAAGAAGGATGGGTTTACTTTTCGATCTGTGAGAAGTATTGTGATGGCCCCCGCAAGAACTGGAAGGGATAAAAGAAGAAGAACAGCAGTGATCTTTACGGATCAAACAAATAATGGGATTCGTTCTACACGTATCCCTTTAGAGCGTATGTTAATTACGGTAGTAATAAAA
>224552461; Eurythoe sp. 2 PCP-2009 isolate Noronha_1 cytochrome oxidase subunit I (COI) gene, partial cds; mitochondrial
AAGATTCTGACTACTCCCCCCCTCCCTAACGCTTCTGGTCTTCTCTGCAGCAGTAGAAAAGGGAGCAGGAACCGGATGAACCGTCTATCCCCCGCTATCCAGAAATCTAGCTCATGCCGGCCCATCGGTAGACCTAGCCATTTTCTCCCTACACCTGGCCGGTGTATCCTCTATTCTAGCCTCTCTAAATTTTATTACCA
>89521094; Gonimosobdella klemmi cytochrome c oxidase subunit I gene, partial cds; mitochondrial
AATTGGTGCTCCTGACATAGCCTTTCCACGATTAAATAATTTAAGATTTTGACTACTACCACCATCATTAATTTTATTATTAAGATCTGCTATAGTTGAAAGTGGGGTTGGAACAGGGTGAACTGTTTACCCACCTCTTTCATCAAATTTAGCACATTCAGGCCCATCAGTAGATATAGCAATTTTTTCATTACATTTAG
>374701750; Hesiospina aurantiaca voucher SMNH<SWE>:113855 cytochrome oxidase subunit 1 (COI) gene, partial cds; mitochondrial
GGAGTAGGCACAGGATGAACAGTGTACCCTCCCCTCTCAAGAAACATCGCCCACGCCGGACCATCCGTAGACTTAGCCATCTTCTCCCTTCACCTCGCAGGAGCATCCTCAATTCTAGGAGCCGTAAACTTTATCTCTACAGTCATAAACATACGTAGAGAAGGGTACCGAATGGAACGAGTACCTCTATTCGTGTGGGC
>89521114; Notobdella nototheniae from Bouvet Island cytochrome c oxidase subunit I gene, partial cds; mitochondrial
GGCATTAAATTTTATTACAACTATTTTAAATATACGATGAAACGGTTTGGAGTTAGAGCGAATACCATTATTTGTGTGATCTGTATTAATTACAGTAGTATTACTTCTTTTATCACTTCCTGTGCTAGCTGCAGCTATTACTATATTACTAACAGACCGAAATTTAAATACAACATTTTTTGACCCTGTTGGGGGTGGGG
>154424521; Lamprodrilus wagneri mitochondrial partial COI gene for cytochrome oxidase subunit I
GCATCCTCAATTCTTGGAGCCCTAAATTTTATTACTACAGTTATCAATATACGTTCAAAGGGGCTAAAATTAGAACGGATTCCTTTATTTGTTTGAGCAGTTACAATTACTGCAGTTCTTCTTCTTTTATCCCTACCAGTACTAGCAGGTGCAATTACTATACTTTTAACAGACCGAAATCTTAATACATCATTCTTTGA
>299555087; Serpula columbiana voucher BIOUG<CAN>:BAMPOL0136 cytochrome oxidase subunit 1 (COI) gene, partial cds; mitochondrial
CCATGGCAATGGCAATTCGTATGGAATTGTTTTCACCAGGCTTGCAACACATGGATCCGCAGTTCTACAACTCGTTGGTTACCATGCACGGGCTAATCATGGTATTTGGTGCCATTATGCCAGCAACCGTTGGTTTGGCTAACTGGCAGATACCACTAATGATTGGTGCGCCTGATATGGCTCTACCAAGGATGAATAAC
>194579818; Dasybranchus sp. DH1 cytochrome oxidase subunit I (COI) gene, partial cds; mitochondrial
GGAACTGCTTTTTCAGTTTTAATAAGATTAGAACTTAGTGGGCCTGGTGTACAATTTATTGGAAACAATCAATTATACAATAGTATTGTAACAGCTCATGCCATCTTAATGATATTTTTTATGGTTATGCCTGCTTTAATCGGAGGATTTGGTAATTTCTTAATGCCTTTAATGGTTGGAGGTCCTGATATGGCATTCCC
>381146257; Dendroctonus ponderosae isolate DPO_22 cytochrome oxidase subunit I (COI) gene, partial cds; mitochondrial
GCTTCATATAGCAGGAGTATCCTCTATCCTTGGAGCTATCAATTTTATTTCTACAATTATAAATATAGCCCCTTCAGGAATAAAATTAGATCGTTTAACGTTATTTACATGAGCAGTAAAAATTACAGCTATCTTGTTATTGTTATCATTACCAGTATTAGCTGGGGCCATCACTATACTTTTAACAGACCGAAATATCA
>291271221; Isanthrene echemon voucher 06-SRNP-2344 cytochrome oxidase subunit 1 (COI) gene, partial cds; mitochondrial
ATACTAGGAGCCCCTGACATAGCCTTCCCCCGAATAAATAATATAAGTTTTTGACTCCTACCCCCATCTTTAACTTTATTAATTTCAAGAAGAATTGTAGAAAATGGTGCAGGAACGGGATGAACAGTTTACCCCCCACTTTCATCTAATATTGCCCATGGGGGCAGATCAGTTGATTTAGCTATCTTTTCCCTCCATTT
>117276702; Xyela sp. Sus1 cytochrome oxidase subunit I (COI) gene, partial cds; mitochondrial
CTTTATTATTACTATTATCACTTCCCGTATTAGCTGGGGCTATCACAATACTACTAACAGATCGTAATTTAAATACATCTTTCTTTGACCCAGCTGGAGGAGGAGACCCAATTTTATATCAACATTTATTTTGATTTTTTGGACACCCTGAAGTTTATATTTTAATTTTACCGGCCTTTGGAATAATTTCTCATATTGTT
>316926884; Temoropia mayumbaensis cytochrome oxidase subunit I (COI) gene, partial cds; mitochondrial
ATGGTTATACCAATTTTAATTGGGTTTTTTGGAAATTGATTAATACCTTTAATACTGGGGGCTGCAGATATGGCCTTTCCACGCATGAATAATATGAGATTTTGATTTCTCTTACCGGCTCTTATTATACTCCTGTGTAGTTCATTAGTCGAGAGCGGGGCTGGAACTGGGTGGACAGTTTATCCTCCTTTAGCAAGAAA
>354515125; Rhyssaloides antipoda strain CN647 cytochrome oxidase subunit I (COI) gene, partial cds; mitochondrial
AGTTTATCCTCCATTATCATTAACAATAAGACATAGTGGGATTGCTGTAGATTTATCAATTTTTTCTTTACATTTAGCTGGTATTTCATCTATTATAGGAGCAATTAATTTTATTACAACTATTTTTAATATACGATCATATGGGGTAAAAATAGATAATATTTGTTTATTAGTTTGATCTGTATTGATTACGGCTATTT
>329751020; Sericotrupes niger isolate 68SNIGER cytochrome oxidase subunit I (cox1) gene, partial cds; tRNA-Leu gene, complete sequence; and cytochrome oxidase subunit II (cox2) gene, partial cds; mitochondrial
GGTTCTTTAATCTCATTAGTAAGAATTATTTTATTTTTATTTATTATTTGAGACGCATTTGTATCAATACGAAAAAGATTAGCCCCATTAAGTATACCAACTTCTATCGAATGATTCCAACAAATACCCCCCGCTGAACACAGTTACACAGAATTACCAGCATTAACTAATTTCTAATATGGCAGATTAGTGCATTGAAT
>55495594; Pycanum ochraceum cytochrome oxidase subunit I (COI) gene, partial cds; mitochondrial
ATTTCACATATCATTAGACAGGAAAGAGGTAAAAATGAAACATTTGGATCTTTAGGAATAATTTATGCAATAATAGCAATTGGATTGTTAGGATTCATCGTATGGGCACATCATATATTCACAGTGGGGATGGATGTAGATACACGTGCATACTTCACATCTGCGACCATAATTATTGCAGTACCAACAGGTATCAAAAT
>164652962; Chaetopteryx rugulosa voucher CRu002 cytochrome oxidase subunit I gene, partial cds; mitochondrial
TTTAGGAATAATTTATGNNNTAATAACAATCGGTTTATTAGGATTTATTGTATGAGCTCACCATATATTCACAGTAGGAATAGACGTTGATACTCGAGCTTATTTCACTTCAGCTACAATAATTATTGCTATCCCCACAGGGATTAAAATTTTTAGTTGATTAGCTACACTCCACGGAGCTAAAATCAATATAAACCCAG
>76885084; Adalia decempunctata voucher BMNH 673333 cytochrome oxidase subunit I (COI) gene, partial cds; mitochondrial
TTTATTTAATATTTTTAGGAGTAAATTTAACTTTTTTTCCTCAACATTTCCTAGGATTAAGGGGTATACCACGGCGATATTCTGATTATCCAGACGCTTATTATATGTGAAATAAAGTCTCCTCTATTGGATCTATTTTATCTTCAATTAGAGTTATATTTATATTAATCATTATTTGAGAAAGATTTTTTTCTTTACGA
>374892963; Olethreutinae gen. oleJanzen01 sp. Janzen30 cytochrome oxidase subunit 1 (COI) gene, partial cds; mitochondrial
CCCCTTTCATCTAATATTGCTCATAGAGGTAGCTCAGTAGATTTAGCTATTTTTTCTTTACATTTAGCTGGAATTTCCTCAATTTTAGGGGCAGTAAATTTTATTACCACTATTATTAATATACGACCAAATAATATATCTTTAGATCAAATACCCCTATTTGTATGAGCAGTAGGTATTACTGCTCTTTTACTTTTATT
>267823214; Rhaphipodus fruhstorferi cytochrome oxidase subunit I (COI) gene, partial cds; and tRNA-Leu gene, partial sequence; mitochondrial
TGAAGTATATATTTTAATTCTACCTGGATTTGGGATAATCTCCCACATTATTAGCCAAGAAAGGGGGAAAAAGGAAGCGTTTGGAACGCTTGGAATAATTTATGCCATAATAGCTATTGGACTTTTGGGATTCGTAGTATGGGCACATCATATATTCACGGTGGGCATAGACGTTGATACGCGAGCATACTTTACTTCAG
>326370100; Pseudoips prasinanus voucher BC ZSM Lep 21262 cytochrome oxidase subunit 1 (COI) gene, partial cds; mitochondrial
ATGATCAAATTTATAATACTATTGTAACAGCTCATGCTTTCATTATAATTTTTTTTATGGTCATACCTATTATAATTGGAGGATTTGGAAATTGATTAGTACCTTTAATATTAGGAGCTCCTGATATAGCTTTCCCCCGAATAAATAATATAAGTTTTTGACTTTTACCTCCTTCTCTTACTCTTTTAATTTCGAGTAGA
>291270889; Euchaetes sp. anticaDHJ02 voucher 06-SRNP-16628 cytochrome oxidase subunit 1 (COI) gene, partial cds; mitochondrial
TTAGGAAATCCTGGATCCTTAATTGGTGATGATCAAATTTATAATACTATTGTAACAGCTCATGCTTTTATTATAATTTTTTTTATAGTTATACCAATTATAATCGGAGGATTTGGTAATTGGTTGGTACCTTTAATATTAGGAGCACCTGATATAGCCTTCCCTCGAATAAATAATATAAGTTTTTGACTCTTACCCCC
>373130511; Heteranassa sp. RZ-2011 voucher RZ350 cytochrome oxidase subunit I (COI) gene, partial cds; mitochondrial
CTATTGATATTACTCTTCATGATACATATTATGTAGTAGCTCATTTTCATTATGTATTATCAATAGGAGCTGTATTTGCTATTATAGGAGGATTTATTCATTGATATCCATTATTTACCGGATTATGTATAAACCCTTATTTATTAAAAATTCAATTTTTTATTATATTTATTGGAGTTAATTTAACTTTCTTTCCTCAA
>37549114; Aphodius sp. CHILngrvit cytochrome oxidase subunit I (COI) gene, partial cds; mitochondrial
GCAGTTCCAACTGGAATTAAAATTTTTAGATGACTTGCCACCCTTCATGGAACTCAATTAAATTATTCTCCTTCAATAATTTGAGCTCTAGGATTTGTATTCTTATTTACTGTAGGGGGATTAACAGGAGTAATTTTAGCTAACTCATCTTTAGATATTGTTCTACATGACACATATTATGTTGTAGCCCATTTTCACTA
>54649999; Asteralobia soyogo mitochondrial COI gene for cytochrome oxidase subunit I, partial cds, isolate: CHOI01
AGGAGCAATTAATTTCATTTCTACAATATTTAATATAAAAATCAAATTTATAAAATTTAATCAAATTTCATTATTTATTTGATCTATTTTAATTACTACTATTTTATTATTATTATCATTACCAGTATTAGCAGGAGCAATTACTATATTATTAACAGATCGAAATTTAAATACCTCATTCTTTGACCCATTAGGAGGAG
>333972945; Pentagenia vittigera isolate MC1-1 cytochrome oxidase subunit I (COI) gene, partial cds; mitochondrial
AATAAAGGAATCCGGTCTATAGTTATCCCAGTAGAACGTATGTTAATTGTGGTTGTAATAAAATTTACTGCTCCTAAAATAGAAGAAACCCCAGCAAGGTGTAATGAAAAAATAGCTAGGTCTACTGAAGCTCCGGCGTGGGCAATTCCTGCAGAAAGCGGAGGGTAAACGGTCCAACCTGTCCCGGCTCCACTTTCTAC
>91718903; Ascorhynchus japonicus cytochrome oxidase subunit I (COI) gene, partial cds; mitochondrial
TATATATTTAATTTTTGGAACTTGATCAGCAATAGTTGGAACAGCAATAAGAATAATTATTCGAACTGAATTAGGAACTCCATCCTCCCTAATTGGAGATGATCAAATTTATAATGTTATTGTAACTGCTCATGCCTTTGTAATAATTTTTTTTATAGTTATACCAATAATAATTGGAGGATTTGGAAACTGACTTGTAC
>12656078; Potamobates sumaco cytochrome oxidase subunit I gene, partial cds; mitochondrial gene for mitochondrial product
ACTCGCAATTGGATTACTTGGATTTATTGTTTGAGCCCACCACATATTTACAGTTGGTATGGATGTTGACACACGAGCATATTTTACATCAGCAACAATGATTATTGCTATCCCAACAGGAATTAAAATTTTTAGATGACTTGCAACTATTCATGGATCAATAATTAATTATACACCAACAATAATATGAAGTATAGGAT
>154100402; Lychnuris formosana cytochrome c oxidase subunit I (COI) gene, partial sequence, mitochondrial gene
GTCAGGAAAAAAAGAAACGTTTGGGACAATTGGGATAATTTATGCTATATTAGCAATTGGGTTATTAGGATTTGTTGTATGAGCACATCATATATTCACCGTAGGAATAGATGTTGATACTCGAGCTTATTTTACTTCAGCAACTATAATTATTGCTGTTCCCACAGGAATTAAAATTTTTAGATGATTAGCTACAATCC
>300382636; Melanaspis bromiliae voucher D567-2 cytochrome oxidase subunit 1 (COI) gene, partial cds; mitochondrial
AATATATTAATTTCTAATAATATTAATACAGGATGAACATTATACCCTCCTTTAATTAATCAAAATAACTCATCAATTAATTTTATTATTTTTTCTCTTCATATTAACGGAATATCGTCAATTTTAAGATCAATAAATTTTATTTTATCAATAATTTATTTAAAAAACTTTAACTCTAATTTTATTAGATTAAACTTATT
>157168747; Bolbena maraisi isolate MN043 cytochrome c oxidase subunit I gene, partial cds; mitochondrial
TTCCTCGAATAAATAATATAAGATTTTGATTACTTCCTCCTTCAATTATGCTACTACTAGTAGGTAGTATAGTAGAAAGAGGGGCAGGAACAGGATGAACAGTATATCCACCATTATCAGCTAATATTGCTCATGCTGGACCAGCAGTAGATCTAACAATTTTCTCCCTTCACTTAGCTGGAATATCTAGTATTATAGGA
>296873055; Zygiella nearctica voucher BIOUG<CAN>:09PROBE-1700-01 cytochrome oxidase subunit 1 (COI) gene, partial cds; mitochondrial
GTGCTTGAGCGGCTATGGTTGGAACTGCAATAAGTGTTTTAATTCGAATTGAGTTGGGGCAATCTGGTAGATTTATGGGAGATGATCAGTTGTATAATGTTATTGTAACTGCTCATGCTTTTGTTATAATTTTTTTTATGGTTATGCCTATTTTGATTGGGGGTTTTGGTAATTGACTGGTTCCTTTGATGTTGGGGGCT
>292391052; Biblis sp. hyperiaDHJ02 cytochrome oxidase subunit 1 (COI) gene, partial cds; mitochondrial
CTCTTTATTTTATTTTTGGAATTTGAGCAGGTATAGTCGGAACATCTCTTAGTTTATTAATTCGAACAGAATTAGGTAATCCTGGTTCTTTAATTGGAGATGATCAAATTTATAATACTATTGTTACAGCTCACGCTTTTATTATAATTTTTTTTATAGTAATACCCATTATAATTGGTGGATTTGGTAATTGATTAATC
>374976588; Hyponerita tipolis cytochrome oxidase subunit 1 (COI) gene, partial cds; mitochondrial
ATTAATTCGAGCTGAATTAGGTAACCCAGGATCATTAATTGGAGATGATCAAATTTATAATACTATTGTGACAGCCCATGCTTTTATTATAATTTTTTTTATAGTTATACCAATTATAATTGGAGGATTCGGAAATTGATTAGTACCTCTAATATTAGGAGCTCCTGATATAGCATTTCCTCGAATAAATAATATAAGTT
>354720747; Kinnecaris linesae voucher 100387a cytochrome c oxidase subunit I (COI) gene, partial cds; mitochondrial
TGCTTTTATTATGATTTTTTTTATAGTGATGCCAATTTTAATTGGAGGGTTTGGAAATTGGTTAGTTCCATTAATACTGGGAGCACCAGATATAGCATTCCCTCGTTTAAATAATATAAGGTTTTGGTTTTTACTTCCCGCATTAATACTCCTATTACTTAGGGGGATAGTGGAAATAGGGGCAGGGACGGGGTGAACTG
>331255694; Cochylis dubitana voucher TLMF Lep 02054 cytochrome oxidase subunit 1 (COI) gene, partial cds; mitochondrial
ATTTTTTTTATAGTTATACCTATTATAATTGGAGGATTTGGAAATTGACTAGTACCCTTAATATTAGGTGCTCCAGATATAGCTTTCCCACGTATAAATAATATAAGTTTTTGATTACTTCCACCTTCTATTATATTATTAATTTCCAGAAGAATTGTAGAAAATGGAGCAGGAACTGGATGAACAGTGTACCCCCCTCT
>170652373; Epicharis sp. MP125 cytochrome oxidase subunit I (CO1) gene, partial cds; mitochondrial
AGTTTTTGATTCTTACCTCCTTCATTAATTTTAATATTTATTAGAAATATATTTAGATTTCCTACAGGTACAGGATGAACAATTTATCCTCCTTTATCTTCTTATGAATTTCATTCATCTCCTGCTGTAGATTTTACAATTTTTTCATTACATATTTCAGGAATTTCTTCTATTATAGGAGCAATAAATTTTATAACTAC
>190341722; Entypus unifasciatus cytochrome c oxidase subunit I (cox1) gene, partial cds; mitochondrial
CTAACAAAATTAATCAATCTGGCCCAAGAGTTGACTTTTCAATTTTTTCTTTACATTTAGCAGGAATATCTTCTATTATAGGGGCTATAAATTTTATTGTAACTATTTTTATGTTTTGTCGTTATTCTTATGATAAACTTTCTTTATTTTCTTGGTCTGTAGTTATTACTGCTATTTTGTTATTATTGTCTTTACCTGTA
>317454873; Doenitzius pruvus voucher IZCL170 cytochrome oxidase subunit I (COI) gene, partial cds; mitochondrial
TGCCAGGATTTGGGATTGTTTCTCATGTAATTAGCGCTTCTGTAGGGAAGCGTGAACCTTTTGGGAATTTAGGGATAATTTATGCTATAGTGGGTATTGGGGGTATAGGATTTGTTGTATGAGCGCATCATATGTTTTCTGTTGGGATGGATGTGGATACTCGGGCTTATTTTACAGCTGCGACTATAATTATTGCTGTA
>300248279; Baetkia compressa voucher 05-01-25-49 cytochrome oxidase subunit I-like (COI) gene, partial sequence; mitochondrial
CAACAATAATTATTGCTGTACCAACTGGTATTAAGATTTTTAGTTGATTAGCAACTTTTTATGGTTCATCTTTTAAATTGTCATCTTTAATTATGTGATCATTAGGATTTGTGTTTTTATTTACTATTGGGGGTTTAACTGGAGTAATTTTAGCAAATTCATCAATTGATGTTATTTTACATGATACTTATTATGTGGTT
>373130509; Daddala lucilla voucher RZ320 cytochrome oxidase subunit I (COI) gene, partial cds; mitochondrial
TTATATTTTAATTTTACCCGGATTTGGTATAATCTCACATATTAATTCTCAAGAAAGAGGAAAAAAAGAAACATTTGGTTGTTTAGGAATAATTTATGCTATATTAGCTATTGGTTTATTAGGATTTATTGTCTGAGCTCATCATATATTTACTGTAGGAATAGATATTGATACACGAGCTTATTTTACATCCGCAACAA
>306995627; Trichopepla dubia voucher CNC-HEM-0942 cytochrome oxidase subunit 1 (COI) gene, partial cds; mitochondrial
ATCTTTTCGTTACATTTAGCAGGAGTTTCATCAATTTTAGGTGCAGTAAATTTCATTTCAACAATTATTAATATACGCCCTGCTGGGATAACTCCAGAACGAATTCCATTATTTGTCTGATCTGTTGGGATTACAGCGTTATTACTTCTTCTTTCACTTCCAGTTCTAGCAGGGGCTATTACAATATTATTAACAGATCG
>77819824; Brachypelma boehmei isolate MTA016 cytochrome c oxidase subunit 1 (CO1) gene, partial cds; mitochondrial
TTCCTCGTATAAATAATTTGAGTTTTTGATTGTTGCCTCCTTCTTTGTTTTTATTGATTTTGTCATCGTTGACTGATGTCGGGGTTGGTGCTGGGTGAACTATTTATCCTCCTTTGTCTTCTTTTGTTGGGCATTCTGGGGGTGGGATGGATTTTGCCATTTTTTCTTTACATTTGGCAGGGGCTTCTTCTATTATGGGG
>361051154; Sesaspis ashei isolate ZK119 cytochrome oxidase subunit I (COI) gene, partial cds; mitochondrial
AGACTACTAATCCGTACAGAACTAGGAAATCCGGGATCTCTAATCGGAGACGACCAAATCTATAACGTAATCGTAACAGCTCATGCCTTCATTATAATTTTCTTCATAGTTATACCAATCATAATTGGAGGTTTCGGAAACTGACTTGTTCCACTCATACTTGGAGCCCCCGACATGGCATTCCCTCGAATAAATAACAT
>374977032; Syngria sp. druidariaDHJ01 cytochrome oxidase subunit 1 (COI) gene, partial cds; mitochondrial
GGAGCAGGAACTGGATGAACAGTTTATCCACCATTATCATCAAATATTGCCCATGGGGGTAGATCTGTAGATTTAGCAATTTTTTCTTTACATTTAGCTGGTATTTCATCAATTTTAGGGGCTATTAATTTTATTACTACAATTATCAATATACGATTAAATAATTTATCCTTTGATCAGATACCATTATTTGTATGAGC
>119514851; Ischiodon aegyptius from Madagascar cytochrome c oxidase subunit I (COI) gene, partial cds; mitochondrial
TGGATTAACAGGAGTAGTATTAGCAAATTCATCATTAGATATTATTCTACATGATACATATTATGTAGTTGCACACTTCCATTATGTATTATCAATAGGAGCTGTATTTGCAATTATAGCAGGATTTGTTCATTGATACCCTCTTTTTACAGGATTAACATTAAATATGAAATGACTTAAAACACAATTTTTTATTATAT
>331256184; Catoptria conchella voucher TLMF Lep 02324 cytochrome oxidase subunit 1 (COI) gene, partial cds; mitochondrial
TTTCTAGAAGAATCGTAGAAAATGGAGCTGGAACAGGATGAACTGTGTACCCCCCACTTTCATCAAATATTGCTCATGGTGGTAGATCTGTAGATCTAGCCATTTTTTCATTGCATTTAGCAGGAATTTCTTCAATTTTAGGAGCAATTAACTTTATTACTACAATTATTAATATGCGAATTAATGGGTTATCTTTCGAT
>82791697; Pseudisotoma sensibilis cytochrome c oxidase subunit I gene, partial cds; mitochondrial
GAACAGTGTACCCTCCTTTATCAGCAGGAATCGCTCATGCAGGAGCATCTGTAGACCTTTCAATTTTTAGTCTACATTTAGCAGGAGCGTCCTCTATTCTAGGTGCCGTAAATTTTATTACAACCATCATTAATATGCGCTCAGTGGGAATAACATGAGACCGTGCCCCTCTTTTTGTGTGATCTGTTTTTCTCACGGCT
>262400587; Protoboarmia porcelaria voucher BIOUG<CAN>:05-TN-00356 cytochrome oxidase subunit 1 (COI) gene, partial cds; mitochondrial
ATTGCTCACGGAGGAAGTTCTGTAGATTTAGCAATTTTTTCATTACATTTAGCCGGTATTTCTTCAATTTTAGGAGCCATTAATTTTATTACAACAATTATTAACATACGATTAAATAATTTATCATTCGATCAAATACCTTTATTTGTTTGATCTGTTGGTATTACAGCATTCTTATTATTATTATCTTTACCTGTATT
>341836112; Apodrosus quisqueyanus cytochrome oxidase subunit 1 (COI) gene, partial cds; mitochondrial
ATTCTTCCAGGATTTGGTATAATCTCCCATATTATTAGACAAGAAAGAAGAAAAAAGGAATCATTTGGGGTATTAGGAATAATCTATGCCATAATAGCAATTGGACTTTTAGGTTTTGTTGTTTGAGCTCATCACATATTTACAGTAGGTATAGATGTAGACACCCGAGCTTATTTTACCTCTGCTACTATAATTATTGC
>332144971; Beaverium perplexus isolate 315 cytochrome oxidase subunit 1 (COI) gene, partial cds; mitochondrial
GTATCCCCCATTAGCTGCTAATATTGCCCATGAAGGGGCATCTATTGATCTCGCTATTTTTAGTTTACATATATCAGGAGTATCATCAATTCTAGGGGCAATTAATTTTATCTCTACCATTATTAATATACATCCAACAGGAATAAAACCTGAGCAGTTATCCTTATTTACATGAGCTGTAAAAATTACAGCTATTCTTC
>56549987; Guinotia dentata cytochrome oxidase subunit I (COI) gene, partial cds; mitochondrial
AAATTACAGTAATAAAAATAGCTCAAATGAGTAGAGGTATTTGATCTATAGTTATTCCAGAAGAGCGTATATTAATTACTGTGGTTATAAAGTTTACTGCCCCTAAAATAGATGATACTCCAGCTAAATGGAGAGAAAAGATCCCCATATCAACTGAAGCACCGGCATGGGCAATAGCAGCTGCTAAAGGAGGGTAGACG
>333949272; Sostrata bifasciata nordica cytochrome oxidase subunit 1 (COI) gene, partial cds; mitochondrial
CTGATATAGCATTCCCACGAATAAATAATATAAGATTTTGACTTTTACCCCCCTCATTAATATTATTAATTTCAAGAAGAATCGTAGAAAATGGAGCAGGAACGGGTTGAACTGTTTACCCGCCTTTATCTGCTAATATTGCACACCAAGGTTCATCTGTGGATTTAGCTATTTTTTCTCTTCATTTAGCAGGAATTTCC
>189343195; Osphranticum labronectum voucher ZPLMX281 cytochrome oxidase subunit 1 (COI) gene, partial cds; mitochondrial
ATAATTTTTTTTATAGTTATGCCAATTTTAATTGGGGGGTTTGGAAATTGACTAGTTCCATTGATATTAGGGGCTGCTGATATGGCTTTCCCTCGGTTAAATAATATGAGATTTTGGTTTTTGGTGCCTGCATTAGTAATACTTTTATCTAGTTCTCTGGCTGAGAGGGGGGCTGGTACAGGGTGAACTGTTTACCCTCC
>291272353; Cyclomia disparilis voucher 01-SRNP-4091 cytochrome oxidase subunit 1 (COI) gene, partial cds; mitochondrial
ATTTTTGGAATTTGAGCTGGAATAGTTGGAACTTCTTTAAGATTATTAATTCGAGCTGAATTAGGAAATCCAGGATCTTTAATTGGAGATGATCAAATTTATAATACTATTGTTACTGCTCATGCTTTTATTATAATTTTTTTTATAGTTATACCAATTATAATTGGGGGATTTGGAAATTGATTAGTTCCACTTATGTT
>347154183; Sciophila nigronitida isolate 15S cytochrome oxidase subunit I (COI) gene, partial cds; mitochondrial
CAATTTTCTTTTTCCTCAAATTTATTATGGTCTTTAGGATTTGTATTCTTATTTACTGTGGGGGGTTTAACCGGAGTAGTTTTAGCTAACTCATCAATTGATATTGTTCTTCACGATACTTATTATGTAGTAGCCCACTTTCACTATGTTTTATCTATAGGAGCAGTATTTGCAATTATAGCAGGATTTATTTTTTGATT
>284019706; Chlorostrymon telea voucher 79-SRNP-33 cytochrome oxidase subunit 1 (COI) gene, partial cds; mitochondrial
AGATGATCAAATTTATAATACTATTGTTACAGCACATGCCTTTATCATAATTTTTTTTATAGTAATACCTATTATAATTGGAGGATTTGGAAATTGACTTGTCCCATTAATATTAGGAGCACCAGATATAGCATTCCCACGAATAAATAATATAAGATTTTGATTACTTCCCCCCTCACTAATATTATTAATTTCAAGAA
>268527698; Hypsomadius insignis cytochrome oxidase subunit 1 gene, partial cds; mitochondrial
CCACTTTCATCTAATATTGCTCATAGAGGAAGTTCAGTTGATTTAGCTATTTTTTCTTTACATTTAGCTGGAATTTCGTCAATTTTAGGGGCTATTAATTTTATTACAACAATTATTAACATACGATTAAATAAAATAACATTTGATCAAATACCTTTATTTGTTTGAGCTGTAGGAATCACAGCATTTCTTTTATTATT
>158120778; Fumontana deprehendor isolate OP275 cytochrome oxidase subunit I (COI) gene, partial cds; mitochondrial
CTTTACATTTGGCTGGGGCCTCATCTATTTTAGGTGCCATTAATTTTATTACAACTATTTTAAACGTCCGTAGAAGTATTGGGATTCTTTGGGAGCAAATTCCTCTACTAGTTTGATCCGTATTAATTACAGCTTTTTTATTATTGTTATCTTTGCCAGTCTTGGCGGGGGCTATTACTATGTTATTAATAGATCGTAAT
>37529778; Vacupernius packeri isolate SLB871 cytochrome oxidase subunit 1 (CO1) gene, partial cds; mitochondrial
TCTAGCAGGAGTTTCCTCTATTTTGGGAGCCATTAATTTTATTACTACTATTATTAATATACGAACCCCTGGGATAACATTTGATCGAATACCCCTATTTGTTTGGTCGGTAGGGATCACTGCCATTTTACTTCTTCTTTCCCTTCCTGTTTTAGCAGGAGCTATTACTATACTTCTAACCGACCGAAATTTGAATACTT
>51340111; Musca domestica voucher MCCC 0010 cytochrome c oxidase subunit I (COI) gene, partial cds; mitochondrial
TAGCTATTTTCTCTCTTCACTTAGCAGGAATTTCTTCAATTTTAGGGGCAGTAAATTTTATTACAACTGTTATTAACATACGATCAACAGGAATTACATTCGATCGAATACCTTTATTTGTTTGATCAGTTGTAATTACTGCATTATTATTATTATTATCTCTTCCTGTTCTTGCTGGAGCTATTACTATACTATTAACT
>321155209; Ctenochira genalis mitochondrial partial COI gene for cytochrome oxidase subunit I, specimen voucher 655
GAGCTATTAATTTCATTTCTACTATTTTAAATATACGATCTAAAAATTCTAATATTGAACAAATATCATTATTCTCATGATCAATTAAAATTACTGCAATTCTACTTTTATTAGCAGTACCTGTATTAGCAGGTGCAATTACTATACTTTTAACAGATCGAAATTTAAATACATCATTTTTTGACCCATCAGGTGGAGGG
>380252860; Afronurus sp. 167SAAf mitochondrial partial COI gene for cytochrome oxidase subunit 1, specimen voucher 167SAAf
TCAGTAGACTTAGCCATTTTTTCTCTTCACCTAGCAGGTGTATCGTCTATTCTTGGTGCAGTAAATTTTATTACCACAACTATCAATATACGATCCAGAGGAATAACTATAGACCGGATCCCCTTATTTGTCTGATCTGTTCTAATTACTGCCATTCTATTACTTCTTTCTCTCCCTGTTTTAGCCGGAGCTATTACAAT
>290544755; Abablemma brimleyana voucher DNA-ATBI-0558 cytochrome oxidase subunit 1 (COI) gene, partial cds; mitochondrial
TATATTTTATTTTTGGTATTTGAGCAGGAATACTTGGAACTTCTTTAAGACTTTTAATTCGAGCTGAATTAGGTAATCCAGGATCTTTAATTGGAAATGATCAAATTTATAATACTATTGTAACAGCTCATGCTTTTATTATAATTTTTTTTATAGTTATACCTATTATAATTGGGGGATTTGGAAATTGACTTATTCCT
>374891759; Epipleminae gen. uraJanzen01 sp. Janzen07 cytochrome oxidase subunit 1 (COI) gene, partial cds; mitochondrial
AGATTTTGATTATTACCACCATCCCTTTTATTATTAATTTCAAGAAGAATTGTAGAAAATGGAGCAGGAACTGGATGAACAGTTTACCCCCCTCTATCTTCTAATATTGCACATGGAGGAAGATCAGTAGATTTAGCTATTTTTTCATTACATTTAGCTGGTATTTCTTCAATTTTAGGTGCAATTAATTTTATTACAAC
>343169268; Rhacochelifer maculatus voucher MNHN-JAD8 cytochrome oxidase subunit I (COI) gene, partial cds; mitochondrial
TCGTCTACAATTATTTTTTCCTGGGGGAATTATAGACGAACATTCTTATAATGTAATTATTACTACTCATGCATTAGTAATAATTTTTTTTATAGTTATACCAATTATAATTGGAGGTTTTGGTAATTGATTAGTTCCGTTAATAATTGGCTCTCCTGATATGGCATTTCCCCGAATAAACAATATAAGCTTTTGACTTC
>167963158; Graphium doson postianus mitochondrial COI gene for cytochrome oxidase subunit I and tRNA-Leu gene, partial cds and sequence, isolate: 36
GAGGTTTTATTCATTGATATCCTTTATTTACAGGATTATCCCTTAATTCTTATTTATTAAAAATCCAATTTTTATCTATATTTATTGGAGTTAATTTAACCTTCTTTCCTCAACATTTCTTAGGTTTAGCTGGAATACCTCGACGATATTCTGATTATCCAGATAGATTTTTAACATGAAATATTATCTCTTCTTTTGGG
>379647583; Caraboctonus keyserlingi voucher Sc777 cytochrome oxidase subunit 1 (CO1) gene, partial cds; mitochondrial
ATTGGCTTGTTCCTTTAATATTGGGTGCTCCTGATATAGCTTTTCCTCGATTGAATAATATGAKTTTTTGGTTATYGCCTCCTTCWWTTTTTTTACTTTTAGGTTCTGCTTCCTTAGAGAGAGGAGCAGGAACCGGTTGAACTGTTTATCCTCCTTTGTCTTCATATGCCTTTCATTCTGGAGGGTCTGTTGATATGACT
>328695812; Exopalaemon carinicauda isolate hap12 cytochrome oxidase subunit I gene, partial cds; mitochondrial
ACTCTTATTGGAAATGATCAAATCTACAATGTAATCGTAACAGCCCATGCTTTTATTATAATTTTCTTTATAGTCATGCCTATCATGATTGGAGGATTCGGAAATTGGCTAGTCCCCCTAATATTAGGTGCCCCAGACATGGCTTTCCCCCGAATAAATAATATAAGATTTTGACTCCTACCTCCCGCATTAACTCTCTT
>110451943; Artema atlanta voucher JA119 cytochrome c oxidase subunit 1 (COI) gene, partial cds; mitochondrial
AGGAATAGTTGATAGAGGGGTCGGAGCAGGTTGAACCATTTATCCACCTCTTTCTGGGGTTGTTGGGCATGGGGGGGTTGCTGTTGATATAGCTATTTTTTCGCTTCATTTGGCGGGTGCTTCTTCTATTATGGGGGCAATTAATTTTATCTCTACTGTTATTAATATACGAACTTTGGGGGTGGGTATAGATAAGATTT
>358023213; Dalader planiventris voucher B272 cytochrome oxidase subunit I (COI) gene, partial cds; mitochondrial
GAACTAGGACAACCTGGGCCATTTATTGGAGATGATCAAATTTATAATGTAATTGTTACAGCTCATGCATTTATCATGATTTTCTTTATAGTTATACCAATTATAATTGGTGGATTCGGTAATTGACTTGTTCCATTAATAATTGGAGCCCCTGATATAGCATTTCCCCGATTAAATAATATAAGATTCTGACTATTACC
>261875936; Prothema ochraceosignata voucher Cer0005 cytochrome oxidase subunit I (COI) gene, partial cds; mitochondrial
ATATCGCCCACAGAGGCCCTTCAGTTGATCTGGCAATTTTTAGACTACACTTAGCAGGTATTTCATCTATCTTAGGTGCTGCTAACTTTATTTCTACTGTAATTAATATACGACCCCAAGATCTTAACCCAGACCGACTACCTCTTTTTGTCTGAGCTGTAGTAATTACAGCAATTCTTTTACTTCTCTCTCTGCCTGTT
>284927891; Confluens hamiltoni isolate 115 cytochrome c oxidase subunit I (COI) gene, partial cds; mitochondrial
TTTATTTTTGGATTTTGAGCTAGAATAGTAGGCTCTTCATTAAGAGTATTAATTCGAACTGAATTAAGAACTCCAGGCTCCATTATCAAAAATGATCAAATTTATAATGTTTTAGTCACTGCACATGCATTTATTATAATTTTTTTTATAGTAATACCAATTATAATTGGAGGATTTGGAAATTGATTAGTTCCATTAAT
>227434802; Heriades carinatus voucher SUP 14-1 cytochrome oxidase subunit 1 (COI) gene, partial cds; mitochondrial
AAAAAATGATCAAATTTATAATTCTATTGTAACTGCTCATGCATTTTTAATAATTTTTTTTTTAGTTATACCATTTATAATTGGGGGATTTGGAAATTGATTAATTCCTTTATTATTAGGAATTCCTGATATAGCTTTTCCTCGAATAAATAATATTAGATTTTGATTATTACCTCCATCATTAATTATATTACTTGTAA
>284927911; Edpercivalia thomasoni isolate 19 cytochrome c oxidase subunit I (COI) gene, partial cds; mitochondrial
TGTAACAGCACACGCTTTTATTATAATTTTTTTTATAGTTATACCTATTATAATTGGAGGATTTGGAAACTGACTAGTGCCACTTATATTAGGAGCACCAGATATAGCATTTCCCCGAATAAATAATATAAGTTTTTGAATACTACCCCCATCACTCTTACTTTTACTTAGAGGAAGATTAGTAGAAAACGGTGCGGGTA
>161318332; Migneauxia orientalis isolate CO590 cytochrome oxidase subunit I gene, partial cds; mitochondrial
ACAGGAGTAATTTTAGCTAATTCTTCTATTGATATTGTTTTACATGATACTTATTATGTAGTTGCCCATTTTCATTATGTTTTATCTATGGGAGCTGTATTTGCAATTATAGGAGGATTTATTCAATGGTATCCTTTATTAACAGGTTATTTTTTAAATAATAAATGATTAAAAATTCAATTTTTAACAATATTTATTGG
>142886921; Chortophaga viridifasciata cytochrome oxidase subunit I (CO1) gene, partial cds; mitochondrial
TTGATCAGTAGCCATTACAGCATTACTWCTACTATTATCATTACCAGTTCTAGCAGGAGCAATTACAATATTATTAACAGATCGAAATCTAAATACCTCATTCTTTGACCCTGCAGGAGGTGGAGATCCTATTCTATATCAACATTTATTCTGATTCTTTGGACATCCTGAAGTATACATTTTAATTCTACCAGGATTTG
>281185313; Swammerdamia caesiella voucher jflandry0232 cytochrome oxidase subunit 1 (COI) gene, partial cds; mitochondrial
TCTTTAATTGGAGATGATCAAATTTATAATACTATTGTTACAGCTCATGCTTTTATTATAATTTTTTTTATAGTAATACCTATTATAATCGGAGGATTTGGTAATTGATTAGTTCCTTTAATATTAGGAGCTCCAGATATAGCTTTCCCACGAATAAATAATATAAGATTTTGATTGTTACCCCCCTCATTAACTTTACT
>283463968; Propylea quatuordecimpunctata cytochrome oxidase subunit I (COI) gene, partial cds; mitochondrial
TATTTCTACAATTATAAATATACGACCATTTGGAATAAATCTAGATAAAACCCCTTTATTTGTATGATCTGTATTAATCACCGCAATTCTTCTTCTACTTTCTTTACCAGTTTTAGCTGGAGCTATTACTATATTATTGACTGATCGTAATATTAATACATCTTTTTTCGACCCAATAGGAGGGGGTGACCCAATTTTAT
>323433776; Chauliodoniscus sp. SB-2011 voucher D3H2 cytochrome oxidase subunit 1 (COI) gene, partial cds; mitochondrial
ATATTAATTCGAACTGAATTAGGATCTCCCGGAGATTTTATTGGAAATGATCAAATTTATAATGTCATTGTAACTGCACATGCTTTAATTATAATTTTTTTTTTAGTTATACCGGTAATAATCGGAGGTTTTGGAAATTGATTAGTGCCATTAATATTAGGTGCGCCTGATATGGTTTTTCCCCGATTAAATAATATAAG
>157677076; Cyrtonus puncticeps mitochondrial COI gene (partial), tRNA-Leu gene and COII gene (partial), isolate 1
AATTTTTATTGCAATTCCTTCTTTACGATTAATTTATATTCTTGATGAAGTAAATAACCCTATAATTACTATTAAAGCTATTGGACACCAATGATATTGATCTTATGAATACTCCGACTTTAAAAATCTTGAATTTGACTCATATATAGTACCTAAAAGAGATTTAAATAATTTTAATTTTCGTCTATTAGATGTGGATA
>165875265; Haplotamarus sp. SPB-2007 isolate Tho20 cytochrome c oxidase subunit 1 (CO1) gene, partial cds; mitochondrial
ATATACGAAGAGTTGGAATAAGAATGGAAAAGGTTCCATTGTTTGTATGATCTGTATTAATTACTGCTATTTTGTTGCTTTTATCTTTACCTGTTTTAGCAGGTGCTATTACTATATTATTAACAGATCGAAATTTTAATACTTCATTTTTTGATCCTGCAGGTGGGGGAGATCCTATTTTATTTCAACATTTATTTTGA
>347980437; Leucomonia bethia voucher ANIC Gen No. 003241 cytochrome oxidase subunit 1 (COI) gene, partial cds; mitochondrial
TGGAGCCGGAACAGGTTGAACAGTTTATCCCCCTTTATCCTCAAATATTGCTCATAGAGGAAGATCTGTAGATTTAGCTATTTTTTCTCTACATTTAGCAGGAATTTCTTCTATTTTAGGAGCAATTAATTTTATTACTACAATTATTAATATACGAATTAATAATATATCATTTGATCAAATACCATTATTTGTATGAG
>291509926; Oreina elongata occidentalis voucher M 751 cytochrome oxidase subunit I (COI) gene, partial cds; mitochondrial
GTTTACCCCCCCTTATCAGCCAATGTAGCCCATAGTGGCTCCTCAGTAGATCTAGCTATTTTTAGGCTCCATCTAGCTGGGATTTCTTCTATTTTAGGAGCAATTAACTTTATTACTACTGTGATTAACATGCGACCAACAGGAATAAAATTAGAGCAAATACCCCTATTCTCTTGAGCAGTTTTAATTACTGCAATTTT
>347448489; Sceptonia sp. BOLD:AAP8860 voucher KNWR:Ento:3472 cytochrome oxidase subunit 1 (COI) gene, partial cds; mitochondrial
AAATTTATAACGTAATTGTTACTGCTCATGCTTTTATTATAATTTTCTTTATAGTTATACCTATTATAATTGGAGGATTCGGAAATTGATTAATTCCTCTTATACTAGGAGCCCCTGATATAGCTTTCCCTCGAATAAATAATATAAGTTTTTGATTACTTCCCCCTTCTCTAACTCTTTTAATTTCAAGAAGCTTAGTA
>157168981; Anaxarcha intermedia isolate MN253 cytochrome c oxidase subunit I gene, partial cds; mitochondrial
AAGTTTTTGATTACTACCTCCCTCAATCATTTTATTAATTATTAGAAGAACTATTGAAAGAGGAGCAGGAACAGGTTGAACAGTTTATCCTCCTCTTTCAGCAAGAATTGCTCATGCTGGACCAGCTGTAGATTTAACAATTTTCTCTTTACATTTAGCAGGAATATCAAGAATTATAGGAGCAGTTAATTTTATTACAA
>342325769; Typhlodromus pyri isolate 3 from USA cytochrome oxidase subunit I (COI) gene, partial cds; mitochondrial
AGAGAAGAAGAAGAATAGTTGTGATAAAAATAGATCATACGAATAAAGGTATTTGTTCAAGCTTGGTTAATAAAGGACGTATGTTTAAAATTGTACAGATAAAATTAATAGACCCTATAATAGAAGAGATTCCAGCTAAATGTAATCTAAAAATAGCTAAATCAACTGAAGGGCCTCTGTGAAAAATAGAATTGGATAAA
>284178679; Dactylopius tomentosus biotype ImbricataAU cytochrome c oxidase subunit I (COI) gene, partial cds; mitochondrial
ACTCATTCCATCATTAATATTAATATTAATAAGAATAATAATTAATAATAGAATTAATACAGGATGAACTCTTTATCCACCACTAGCTAATCAAAATAATAACTCAATTAACTTCATCATCTTCTCATTACACTTAAATGGCTCTTCATCAGTATTAAGATCAATAAATTTTATTATATCCATTTTATTTATAAAACCTA
>307641640; Opogona stereodyta voucher MM07551 cytochrome oxidase subunit I (COI) gene, partial cds; mitochondrial
AATTTCAAGAAGAATAGTGGAAAATGGAGCAGGAACAGGATGAACAGTATACCCCCCACTTTCATCTAATATTGCTCATGGAGGTGGTTCAGTAGATTTAGCTATTTTTTCTTTACATTTAGCTGGAATTTCATCAATTTTAGGAGCTGCTAATTTTATTACAACAACAATTAATATACGACCTAGTAATATACCATTTG
>21745256; Leptocuma sp. PH-2002 cytochrome oxidase subunit I (COI) gene, partial cds; mitochondrial gene for mitochondrial product
TTGCTCCTATCAAGAGGTTTAGTGGAAGGGGGAGTGGGAACAGGATGAACCGTGTACCCCCCTTTAGCTGGAAGAATTGCACATGCGGGAGGCTCTGTAGATCTTGCTATTTTTTCACTTCATTTAGCAGGAGCTTCTTCAATTTTAGGGGCTGTAAATTTCATTGCCACTGTAATTAATATGCGCGCAAATGGGATAAG
>20149255; Ciconiphilus sp. RF-49 cytochrome oxidase subunit I gene, partial cds; mitochondrial gene for mitochondrial product
ATGGACGTAGACACCCGGGCTTATTTCACTTCTGCAACAATAATCATTGCAATCCCTACTGGGGTAAAAGTTTTCAGATGGTTATGTTCATTTTTTGGGGGGAAAGTTACTTTTAACACAACTACTCTATGGTCTTTGGGATTTATTTTCTTATTTACCACAGGAGGGTTAACGGGTGTAGTTTTATCCAATTCATCAAT
>217031105; Eudactylina pusilla isolate 10N3ep cytochrome oxidase subunit I (COI) gene, partial cds; mitochondrial
GGATTCGGTAATTGGTTGATTCCTTTAATACTAGGGGCTCCTGATATGGCATTTCCTCGATTAAATAATATGAGATTTTGGTTTTTAGTTCCAGCTTTATTAGCCTTAGTTATAAGAGGGATGGTGTCAGCAGGAGTTGGTACGGGATGAACTGTTTATCCCCCTCTATCGTTAGCTAGATTTCATTCAGGGTTATCAGT
>373130703; Platyjionia mediorufa voucher RZ111 cytochrome oxidase subunit I (COI) gene, partial cds; mitochondrial
GGAAATCCTGGATCATTAATTGGAGATGATCAAATTTATAATACTATTGTAACAGCTCATGCTTTTATTATAATTTTTTTTATAGTAATGCCTATTATAATTGGTGGATTTGGTAATTGATTAGTACCTTTAATATTAGGAGCCCCTGATATAGCTTTCCCCCGAATAAATAATATAAGTTTCTGACTTCTTCCCCCTTC
>218347257; Eledona agaricola mitochondrial partial cox1 gene for cytochrome c oxidase subunit 1, specimen voucher g30
ATAAGATTTTGATTACTTCCTCCTTCTCTGACCCTACTCTTAATAAGAAGAATCGTAGAAAGAGGAGCTGGTACTGGATGAACAGTGTACCCCCCACTTTCATCTAATATCGCTCATAGAGGACCCTCTGTAGATCTAGCAATTTTTAGTCTTCATTTAGCTGGAATTTCATCAATTTTAGGAGCTGTAAATTTTATTAC
>196175356; Fulgora castresii isolate FUL017 cytochrome oxidase subunit 1 (COI) gene, partial cds; mitochondrial
AACAATACAAGGAATAACAAAAAAAAAATCACCTCAAATAATCTGATCAATAGGTTTTGTATTCCTATTTACAATGGGAGGGTTAACAGGAGTTATTCTTGCCAATTCATCAATTGATGTAATCCTACATGACACATACTATGTAGTAGCCCACTTCCACTATGTACTATCAATAGGAGCAGTATTTGCTATCATGGCAA
>158324567; Cilicaea sp. 72 cytochrome oxidase subunit I (COI) gene, partial cds; mitochondrial
CACAGCACATGCTTTTGTGATAATTTTTTTTATAGTTATACCTGTGATGATTGGGGGATTTGGGAATTGGCTTGTCCCTTTAATATTAGGGGCGCCGGATATGGCTTTCCCTCGGATGAATAACATAAGGTTCTGATTGTTACCACCTGCTCTTATTCTTTTACTAAGAAGAGGGTTAGTTGAAAGGGGAGTAGGAACGG
>323301279; Amata kamarana voucher JDF0075 cytochrome oxidase subunit 1 (COI) gene, partial cds; mitochondrial
TTATAGTCATACCTATTATAATTGGAGGATTTGGCAACTGATTAGTACCTTTAATATTAGGGGCTCCTGATATAGCTTTCCCCCGTATAAATAATATAAGTTTTTGACTTTTACCACCTTCCCTAACCCTGCTAATTTCAAGAAGAATTGTAGAAAATGGGACAGGAACTGGATGAACAATTTATCCCCCACTTTCATCT
>119514929; Platycheirus nielseni from Sweden cytochrome c oxidase subunit I (COI) gene, partial cds; mitochondrial
CTACTTCTTTTATCTTTACCAGTTTTAGCAGGAGCTATTACTATACTATTAACTGATCGAAATTTAAATACTTCATTTTTTGATCCTGCTGGAGGAGGAGATCCTATTTTATATCAACATTTATTTTGATTTTTTGGTCATCCAGAAGTTTATATTTTAATTCTTCCAGGATTTGGAATAATTTCACATATTATTAGACA
>126216319; Metacaligus uruguayensis cytochrome oxidase subunit I (COI) gene, partial cds; mitochondrial
CAATAGTGGAGAGGGGGGCAGGTACTGGCTGAACTGTTTACCCCCCCCTCTCATCTGGAGTTTTTCATTCTGGAGGGTCAGTAGATTTTGCGATTTTCTCACTTCATTTAGCGGGGATTTCTTCTTTATTAGGGGCTGTGAACTTTATTAGAACTATTCTAAATTTACGATGCCTTGGAATGCTAATAGAACGTATACCT
>37964112; Phlegra fasciata cytochrome oxidase subunit I-like (COI) gene, partial sequence; mitochondrial
GTCATCCTGAGGTATATATTTTAATTTTGCCTGGATTTGGAATTATTTCTCATGTAATTAGTGCTTCAGTAGGTAAGCGTGAACCGTTTGGTTCGTTAGGTATAATTTATGCAATAGTAGGAATTGGGGGAATAGGATTTGTTGTATGGGCGCATCATATATTTTCTGTAGGAATAGATGTTGATACTCGTGCTTATTTT
>374092522; Neostylopyga rhombifolia voucher ZMUC:JD-852 cytochrome oxidase subunit I gene, partial cds; tRNA-Leu gene, complete sequence; and cytochrome oxidase subunit II gene, partial cds; mitochondrial
GCAGATAAGTGCAATGGATTTAAGCTCCATAAATAAAGATAAACTTTTATTAGAAAATGACAACATGAGCTAACATAAATTTACAAGATAGAGCATCACCTATCATAGAACAATTAATTTATTTCCATGACCATGCTTTAATAATTATTATTATAATTCTCATAGTAGTATCATATATAATAATCGCAATAACTTTAAAT
>260108432; Melinda viridicyanea voucher RMBR:103618 cytochrome oxidase subunit I gene, partial cds; mitochondrial
TTAGGGTTTATTGTATGAGCCCATCATATATTTACAGTAGGAATAGATGTTGATACACGAGCTTATTTTACATCAGCTACTATAATTATTGCTGTTCCTACAGGAATTAAAATTTTCAGTTGATTAGCCACTCTTTATGGAACTCAATTAAATTCTTCACCAGCTACTTTATGAGCATTAGGATTTGTATTTTTATTTAC
>312146807; Limnogonus fossarum fossarum isolate fossarum_2142 cytochrome oxidase subunit I gene, partial cds; tRNA-Leu gene, complete sequence; and cytochrome oxidase subunit II gene, partial cds; mitochondrial
AACAATAATATTTATTTTCATTATATGAGAAAGTATAATTTCAAAACGAAAGATTATATTTATTTTTAATTTAAATTCAAGAATTGAATGATTACAAAATTACCCCCCAGCTGAACACTCTTATAACGAAATACCAATTGCATTCAACTTCTAATATGGCAGAAATCATGCAATGAACTTAAGATTCATCTATAAAGAAT
>377692341; Blaesoxipha plinthopyga cytochrome c oxidase subunit 1 (COI) gene, partial cds; mitochondrial
CTTAGCTGGAATTTCATCTATTTTAGGAGCAGTAAATTTTATTACTACAGTAATTAATATACGATCTACAGGTATTACTTTTGATCGAATACCTTTATTTGTTTGATCTGTAGTAATTACTGCTTTATTATTACTTCTTTCTTTACCTGTACTTGCTGGTGCAATTACTATATTATTAACTGATCGAAATATTAATACTT
>268371838; Pyrrharctia isabella voucher BIOUG<CAN>:Moth4372.03 cytochrome oxidase subunit 1 (COI) gene, partial cds; mitochondrial
TTTTGGAATTTGGGCAGGAATAGTAGGAACTTCATTAAGATTATTAATTCGAGCAGAATTAGGGATACCCGGATCCTTAATCGGAGATGATCAAATTTATAATACTATTGTTACAGCTCATGCTTTTATTATAATTTTTTTTATAGTTATACCTATTATAATTGGAGGATTTGGTAATTGATTAGTTCCTTTAATATTAG
>296792048; Aedia leucomelas voucher BC ZSM Lep 27648 cytochrome oxidase subunit 1 (COI) gene, partial cds; mitochondrial
TTTTTTCACTTCATTTAGCTGGAATTTCCTCAATTTTAGGAGCTATTAATTTTATTACAACAATCATTAACATACGTCTAAATAATTTATCTTTTGATCAAATACCATTATTTATTTGAGCTGTAGGTATCACAGCATTCCTCCTTTTATTATCACTGCCAGTTCTTGCAGGAGCAATTACCATATTATTAACTGACCGT
>296728116; Eryphanis aesacus voucher MAL-02691 cytochrome oxidase subunit 1 (COI) gene, partial cds; mitochondrial
TCTAGAAGTATTGTTGAAAATGGAGCTGGAACTGGATGAACAGTGTACCCCCCACTATCATCTAATATTGCACATGGAGGATCTTCTGTAGATTTAGCAATTTTTTCATTACATTTAGCTGGTATTTCCTCTATTTTAGGGGCTATTAATTTTATTACTACAATTATTAATATACGAATTAATAATATATCATATGATCA
>373130607; Bocula bifaria voucher RZ413 cytochrome oxidase subunit I (COI) gene, partial cds; mitochondrial
AACTGGATGAACAGTTTATCCCCCTCTTTCTTCTAATATTGCTCATGGAGGAAGATCTGTAGATTTGGCAATTTTTTCTCTTCACCTAGCTGGTATTTCTTCTATTTTAGGAGCAATTAACTTCATTACTACAATTATTAATATACGATTAAATAATTTATCTTTTGATCAAATACCTTTATTTGTTTGAGCTGTTGGTA
>121501870; Pineus cembrae voucher CNC HEM053433 cytochrome c oxidase subunit I (COI) gene, partial cds; mitochondrial
ACAATATTTCAGTAGATTTAACTATTTTTTCACTTCATTTAGCTGGTATTTCCTCAATTTTAGGAGCAATTAATTTCATTTGTACAATTTTAAACATAATACCTAATAATATAAAATTAAACCAAATTCCATTATTTCCATGATCAATTTTAATTACTGCAATTTTATTAATTTTATCACTACCTGTATTAGCAGGTGCT
>14211333; Taphrorychus bicolor cytochrome oxidase I (CO1) gene, partial cds; mitochondrial
ATTTTAGGTGCCANTAACTTTATTTCTACCATTANTAATATACATCCTGTAGGAATAAAACCTGAACAATTATCCCTATTTACATGAGCAGTTAAAATTACCGCAGTTCTTCTTCTTTTGTCACTTCCAGTTTTAGCTGGAGGAATCACCATATTATTAACAGATCGAAATATTAATACCTCATTTTTTGATCCTGCAGG
>83630314; Amauronematus eiteli cytochrome oxidase subunit I (CoI) gene, partial cds; mitochondrial
TTAATTATTCCAGCATTTGGAATAATTTCACATATTATTTCACAAGATTCAGGAAAGAAAGAAACTTTTGGAACTCTTGGAATAATTTATGCTATAATAACAATTGGATTGCTTGGTTTTGTAGTATGAGCACATCACATATTTACAGTAGGAATAGATGTAGATACACGAGCTTATTTTACAGCAGCTACAATAATTAT
>149390232; Umbonia crassicornis voucher UC0601 cytochrome oxidase subunit I (COI) gene, partial cds; mitochondrial
ATGCAAGAAAGAGGAAAAAATGAATCATTTGGTTATATTGGTATAATATACGCAATAATTTCAATTGGAATTCTTGGGTTTATCGTTTGAGCTCATCATATATTTACAGTTGGGTTAGATGTAGATACTCGAGCTTACTTTACATCTGCTACAATAATTATTGCAGTTCCTACTGGTATTAAAATTTTTAGTTGATTAGC
>27369129; Colimenopon urocolius voucher Cmuro.2.8.1999.6 cytochrome oxidase subunit I gene, partial cds; mitochondrial
ATATTTTAATTCTTCCTGGTTTTGGGATTATTTCCCATTTAATTATTCAAGAAAGAGGTAAAAAAGAAAGGTTTGGTTTATTGGGTATAATTTATGCTATAATTTCTATTGGAATTTTAGGATTTATTGTCTGAGCTCACCACATATTTACGGTAGGTATAGACGTTGATACTCGAGCTTACTTTACTTCTGCAACTATA
>345844805; Tetragoneuria canis voucher UNB-003-R04-OS cytochrome oxidase subunit 1 (COI) gene, partial cds; mitochondrial
TTAGGAGCTATCAATTTTATCACAACTGTCATTAACATAAAATCTCCTGGTATAAAAATAGACCAAATACCATTATTTGTATGGGCTGTAGTAATTACAGCTGTACTATTATTACTATCGTTGCCTGTCCTTGCAGGAGCAATTACGATATTACTAACTGATCGAAATATTAATACTTCATTCTTTGACCCCGCGGGGGG
>219880024; Tesseropora rosea isolate CON5 cytochrome oxidase subunit I (COI) gene, partial cds; mitochondrial
GAACCGTCTACCCTCCTCTTTCTAGAAATATCGCTCACTCTGGAGCCTCAGTAGATTTATCAATTTTTTCTCTTCACTTAGCCGGAGCTTCCTCCATTCTTGGAGCTATTAACTTTATGTCTACAGTTATTAATATACGGGCTGAAACCCTAACCTTCGATCGCCTTCCTCTTTTTGTTTGAAGTGTTTTTATCACTGTA
>260150691; Sartoriana spinigera voucher Evol-001 cytochrome c oxidase subunit I (COI) gene, partial cds; mitochondrial
GGGTGTCCTCAATCTTAGGTGCCGTAAACTTTATAACTACTGTAATTAACATGCGCTCTTATGGTATAACTATAGACCAAATACCTTTATTTGTTTGAGCAATCTTTATCACAGNAATTTTACTTCTCCTCTCTCTTCCAGTATTAGCCGGAGCCATTACCATACTACTAACAGATCGAAACCTAAACACTTCTTTCTTC
>211998985; Pseudicius reiskindi cytochrome oxidase subunit I (COI) gene, partial cds; mitochondrial
TTAATTTTATTTCAACTGTAATTAATATACGGTCTATTGGTATAGGATTAGATAAGATTCCTTTATTTGTATGATCAGTAGTAATTACTGCTGTATTATTATTATTATCATTACCAGTTTTAGCTGGTGCTATTACAATATTATTAACTGATCGAAATTTTAATACTTCTTTTTTTGATCCTGCTGGAGGGGGAGATCCA
>374902925; Nepheloleuca sp. politiaDHJ03 cytochrome oxidase subunit 1 (COI) gene, partial cds; mitochondrial
TTATTTTTGGAATTTGAGCAGGAATAGTAGGAACTTCTTTAAGATTATTAATTCGAATAGAATTAGGAAATCCTGGATCATTAATTGGAGATGATCAAATTTATAATACTGTTGTAACAGCTCATGCTTTTATTATAATTTTTTTCATAGTAATACCTATTATAATTGGAGGATTCGGAAATTGATTAGTTCCTTTAATA
>21238517; Labulla thoracica specimen-voucher G49 cytochrome oxidase subunit I (CO1) gene, partial cds; mitochondrial gene for mitochondrial product
TTTATTTCTACAATTTTGAATATACGAATAGAGAGTATTAGTATAGAAAAGATATCTTTATTTGTATGGTCTGTTTTAATTACGGCAGTTTTATTATTATTATCTTTACCTGTTTTAGCAGGGGCTATTACTATGTTGTTAACAGATCGAAATTTTAATACCTCATTTTTTGATCCAGCAGGAGGGGGGGATCCAATTTT
>308223382; Alloperla sp. AMI 1 voucher 2211450212 cytochrome oxidase subunit 1 (COI) gene, partial cds; mitochondrial
TTTAGTCGAAAATGGAGCAGGAACAGGATGAACAGTGTACCCTCCACTTTCAGCTGGAATCGCGCATGCCGGAGCATCTGTCGATATGGCTATCTTCTCACTACACTTAGCCGGTGTATCATCAATTTTAGGAGCTGTCAATTTCATTACCACAGTAATCAATATACGATCAAGAGGTATAACACTCGACCGTATACCCT
>328679195; Stenancylus sp. BHJ-2011 voucher CsSte02 cytochrome oxidase subunit I (COI) gene, partial cds; mitochondrial
TTAATTTTATTTCGACTTCCATAAATATGCGAACAACTGGAATAAAATCTGAACATCTTTCATTATTTATTTGAGCAGTGAAAATTACTGCCATTCTTTTATTAATTTCTTTACCAGTTTTAGCTGGAGCTATTACCATGCTCCTTACTGATCGGAACATCAATACTTCTTTTTTTGACCCTGCTGGGGGAGGAGATCCT
>339788075; Manobia sp. IBE-JGZ-01002 cytochrome oxidase subunit I (CoxI) gene, partial cds; mitochondrial
TTTTTTATTAAAAATTCAATTTTTTATTATATTTATTGGAGTTAATTTAACATTTTTCCCGCAACATTTTTTAGGACTTATAGGTATACCCCGACGATACTCTGATTACCCTGATATATTTTTATTATGAAATATAATTTCTTCCTTGGGATCTTTAATTTCATTAATTAGAATTATCTTTTTCCTTTACATCCTTTGAG
>21238511; Bolyphantes alticeps specimen-voucher G39 cytochrome oxidase subunit I (CO1) gene, partial cds; mitochondrial gene for mitochondrial product
GCTGGATGAACTGTGTATCCTCCACTTGCTTCTTTAGAGGGACATGCTGGTAGTTCTGTTGATTTTGCTATTTTTTCTCTTCATTTAGCCGGGGCTTCTTCAATTATAGGTGCTATTAATTTTATCTCGACTATTATTAATATGCGGGGGTATGGAGTCTCTATAGAAAAAGTTCCTCTTTTTGTGTGATCTGTATTAAT
>343169098; Atypus affinis voucher MNHN-JAA29 cytochrome oxidase subunit I (COI) gene, partial cds; mitochondrial
TTTTTTGGATATGGGGGTTGGGACAGGGTGAACTTTATATCCACCTCTTTCTTCTATTTTATTTCAGCCTGGAGTTAGATTGGATTTTGCTATTTTTTCTTTACATTTAGCTGGAGCTTCTTCTATTATAGGTTCTGTAAACTTTATTTCTACTGTTCTTAATATACGTTCAGAGGGGATAACTATGGAGAAGGTGCCTT
>374888537; Egchiretes sp. Janzen02 cytochrome oxidase subunit 1 (COI) gene, partial cds; mitochondrial
GTCTTTAATTGGAGATGACCAAATTTATAACACAATTGTTACTGCCCATGCTTTCATTATAATTTTTTTTATGGTTATACCTATTATAATTGGAGGATTTGGAAATTGATTAGTGCCTTTAATGTTAGGAGCCCCTGATATAGCTTTCCCCCGAATAAATAATATAAGTTTTTGATTATTACCTCCTTCATTAACTTTAT
>194319653; Mnasilus allubita voucher 267-ADW cytochrome oxidase subunit I (COI) gene, partial cds; mitochondrial
AATATTATTTCATCTTTTGGCTCATATATTTCATTACTATCTATAATAATAATAATAATTATTATTTGAGAATCAATAATTAATCAACGAATTATTTTATTTCCTTTAAATATAACTTCTTCAATTGAATGACTTCAAAATTTACCCCCTGCTGAACACTCTTATAATGAATTACCTATTTTAAGAAATTTCTAATATGG
>377830401; Wohlfahrtia nuba isolate 15 cytochrome oxidase subunit I (COI) and cytochrome oxidase subunit II (COII) genes, partial cds; mitochondrial
CTTTTTCTTTATTATTTGAGAAAGTTTAATTACTCAACGTCAAGTTCTTTTCCCTATTCAATTAAATTCATCAATTGAATGACTTCAAAACACTCCTCCTGCCGAACATAGTTATTCAGAATTACCTTTATTAACTAACTTCTAATATGGCAGATTAGTGCAATGGATTTAAGCTTCATATATAAAGTATTTTACTTTTA
>312153961; Sphaerina sp. nigrifronsDHJ10 cytochrome oxidase subunit 1 (COI) gene, partial cds; mitochondrial
AGGTTCATTAATTGGAAATGATCAAATTTATAATGTAATTGTTACAGCTCATGCTTTTATTATAATTTTTTTTATAGTAATACCAATTATAATTGGAGGATTTGGAAATTGATTAGTTCCATTAATATTAGGAGCTCCTGATATAGCTTTCCCACGAATAAATAATATAAGCTTTTGATTACTTCCTCCAGCTTTAAGAC
>257133029; Satyrodes eurydice voucher CP11-01 cytochrome oxidase subunit I (COI) gene, partial cds; mitochondrial
TAAATACTTCTTTTTTTGACCCTGCCGGAGGAGGAGATCCTATTTTATATCAACATTTATTTTGATTTTTTGGTNNNNNTGAAGTNNNNNNNNNNNNNNNNNNNNNNNNNNNNNNNNTTTCTCATATTATTTCTCAAGAAAGAGGTAAAAAGGAAACTTTTGGATGTTTAGGAATAATTTATGCTATACTAGCCATTGGT
>290546270; Anisota virginiensis voucher BIOUG<CAN>:04HBL002050 cytochrome oxidase subunit 1 (COI) gene, partial cds; mitochondrial
GATCAAATTTATAATACTATTGTAACAGCTCATGCTTTCATTATAATTTTTTTTATAGTAATGCCTATTATAATTGGAGGATTTGGAAACTGATTAGTTCCATTGATGCTTGGAGCTCCAGATATAGCTTTCCCTCGAATGAATAATATAAGTTTTTGACTATTACCCCCTTCCCTTATTCTTTTAATTTCAAGAAGAAT
>6979505; Neorthacheta dissimilis cytochrome oxidase subunit I (COI) gene, partial cds; mitochondrial gene for mitochondrial product
TTAAATTATTCCCCAGCTATTTTATGAGCTCTAGGATTTGTATTTTTATTTACTATTGGAGGATTAACCGGAGTTGTATTAGCTAATTCTTCAATAGATATTATTTTACATGATACTTATTATGTAGTAGCTCATTTTCATTATGTTTTATCAATAGGAGCTGTATTTGCTATTATAGCAGGATTTGTTCATTGATACCC
>268630139; Catastega aceriella voucher BIOUG<CAN>:DNA-ATBI-2111 cytochrome oxidase subunit 1 (COI) gene, partial cds; mitochondrial
AGAATTGTAGAAAATGGAGCAGGTACAGGATGAACAGTGTATCCCCCACTATCATCTAATATTGCCCATAGCGGAAGTTCAGTAGATCTTGCTATTTTTTCATTACATTTAGCTGGTATTTCTTCAATTTTAGGAGCAGTTAATTTTATTACAACTATTGTTAATATACGACCAAATAATATAACTTTAGACCAAATACC
>239819220; Paraeutrichopus pecoudi isolate CSU0904044058 cytochrome oxidase subunit I (COI) gene, partial cds; mitochondrial
GGGGGACCCAATTCTTTATCAACATTTATTTTGATTCTTTGGGCACCCAGAAGTTTACATTTTAATTCTTCCAGGATTCGGAATAATCTCCCACATTATTAGACAAGAAAGAGGAAAAAAGGAAACTTTTGGTTCATTAGGAATAATTTATGCTATATTAGCTATTGGATTATTAGGATTTGTTGTATGAGCTCATCATA
>14549852; Dolopsidea sp. M141 cytochrome oxidase subunit I (cox1) gene, partial cds; mitochondrial gene for mitochondrial product
TTGCAATCCCAACTGGGATTAAGGTTTTTAGGTGACTTGCTACTTTTAGTGGGATAAAAATTAAAATTAATTTAGGGATTTTATGATCAATGGGATTTGTTTTTTTATTTACTTTAGGGGGTTTAACTGGAATTGTTTTAGCAAATTCTTCAGTTGATATTGTTTTACATGATACATACTATGTTGTTGCTCATTTTCAT
>358023207; Petillia calcar voucher B271 cytochrome oxidase subunit I (COI) gene, partial cds; mitochondrial
ATCATCTATAAGATGAATTATCCGAGTTGAGCTAGGCCAACCTGGGCCATTTATTGAAAATGACCAAATTTATAATGTCATTGTTACAGCTCATGCTTTCATTATAATTTTTTTTATAGTTATACCAATTATAATTGGAGGGTTTGGAAATTGATTAGTTCCTTTAATAATTGGAGCACCTGATATAGCTTTCCCACGAA
>20451286; Parapodisma mikado cytochrome oxidase subunit I gene, partial cds; mitochondrial gene for mitochondrial product
TTTGATCCTGCAGGAGGAGGTGATCCTATTCTATATCAACATTTATTTTGATTCTTTGGACATCCAGAAGTTTATATTTTAATTCTACCTGGATTTGGTATTATTTCACATATTGTATGTCAAGAAAGTGGAAAAATTGAATCATTTGGAACATTAGGAATAATTTATGCAATATTATCAATTGGATTAATAGGATTTAT
>42741813; Tetrachthamalus oblitteratus cytochrome oxidase subunit I (COI) gene, partial cds; mitochondrial
AGCTTTAATGCTTTTAATCAGTGGGTCATTAGTAGAGGCTGGGGCTGGAACTGGATGAACAGTTTATCCTCCTCTTTCTAGAAACATTGCTCATTCGGGAGCTTCTGTGGATCTTTCGATTTTTTCTTTACATCTAGCAGGTGCTTCTTCTATTTTAGGGGCTATTAATTTCATATCTACAGTTATCAACATACGAGCTG
>268631083; Paonias excaecata voucher BIOUG<CAN>:DNA-ATBI-2788 cytochrome oxidase subunit 1 (COI) gene, partial cds; mitochondrial
GAAGAATTGTAGAAAATGGGGCTGGGACTGGTTGAACAGTTTACCCCCCTTTATCATCTAACATTGCTCATAGAGGAAGATCTGTTGATTTAGCTATTTTCTCCCTTCATTTAGCTGGAATCTCATCTATTTTAGGGGCAATTAATTTCATTACTACAATCATTAATATACGAATTAATAATATATCATTTGATCAAATA
>76885570; Cidnorhinus quadrimaculatus voucher BMNH 676880 cytochrome oxidase subunit I (COI) gene, partial cds; mitochondrial
TAACCCATCATCATTATGATCTTTAGGATTTATTTTTCTATTTACTATAGGAGGTTTGACTGGAGTTGTGTTAGCTAATTCATCAATTGATATTATTCTTCATGATACCTATTATGTAGTAGCCCACTTTCATTATGTATTATCAATAGGAGCAGTATTCACTATCTTAGCTGGAATTGTTCAATGATTCCCTTTATTCA
>166077759; Schistomysis assimilis isolate 1208 cytochrome oxidase subunit I (COI) gene, partial cds; mitochondrial
CGTCACCGCGCATGCTTTTGTGATAATCTTCTTCATAGTGATGCCAATCATGATTGGCGGGTTCGGGAATTGGCTGGTCCCGTTGATGCTGGGGGCGCCTGATATGGCTTTCCCCCGCATGAACAATATAAGATTCTGGCTCTTGCCACCATCCCTCAGTCTTCTCTTGCTGAGGGGTATAGTGGAGGGTGGGGTGGGAA
>332801406; Creagrura sp. nigripesDHJ02 cytochrome oxidase subunit 1 (COI) gene, partial cds; mitochondrial
CCTATTAATAATTTTTTTTTTAGTTATACCCGTAATAATTGGAGGATTTGGAAATTGATTAATTCCTTTAATAATTGGAGCTCCTGATATAGCATTTCCACGAATAAATAATTTAAGATTTTGATTATTAATTCCATCAATTTCAATATTAATATTAAGATCAATTATTAATCAAGGTGTAGGAACAGGATGAACAATAT
>37964031; Noegus aff. rufus MCH-2003 cytochrome oxidase subunit I (COI) gene, partial cds; mitochondrial
TCGTAATTTTAATACTTCTTTTTTTGATCCTGCTGGAGGTGGAGATCCTATTTTGTTTCAACATTTATTTTGGTTTTTTGGACATCCTGAAGTTTATATTTTAATTTTACCAGGATTTGGTATTGTATCACATGTTATTAGTGCATCGGTAGGGAAGCGAGAGCCTTTTGGCTCGTTAGGAATAGTTTATGCAATAGTAG
>85014112; Aemona lena cytochrome c oxidase subunit I (COI) gene, partial cds; mitochondrial
CTGTTTATCCCCCCCTCTCATCTAATATCGCCCATAGAGGAGCTTCCGTAGATTTAGCAATTTTCTCATTACATTTAGCTGGAATTTCTTCTATTTTAGGAGCCATTAATTTTATTACAACAATTATTAATATAAAAATTAATAATATATCTTATGATCAAATACCCCTATTTGGTTGAGCCGAAGAAATTACAGCTTTA
>347448437; Melangyna lasiophthalma voucher KNWR:Ento:5175 cytochrome oxidase subunit 1 (COI) gene, partial cds; mitochondrial
TTACTGCTCATGCTTTTGTAATAATTTTTTTTATAGTAATACCTATTATAATTGGAGGATTTGGAAATTGATTAGTTCCTTTAATATTAGGAGCTCCTGATATAGCATTTCCTCGTATAAATAATATAAGTTTTTGACTTCTACCTCCTTCTTTAACACTTTTATTAGTAAGAAGAATGGTCGAAAATGGAGCTGGAACT
>319998381; Saroba pustulifera voucher RZ104 cytochrome oxidase subunit I (COI) gene, partial cds; mitochondrial
CATTTATTATAATTTTTTTTATAGTTATACCAATTATAATTGGGGGATTTGGAAATTGATTAGTACCATTAATATTAGGAGCCCCTGATATAGCTTTCCCCCGAATAAATAATATAAGATTTTGATTATTACCTCCTTCTTTGACTCTTTTAATTTCAAGAAGAATCGTAGAAAATGGAGCAGGAACTGGATGAACAGTT
>116241183; Trachypenaeopsis mobilispinis isolate AC27 cytochrome oxidase subunit I (COI) gene, partial cds; mitochondrial
TAGTAGGAACTGCTCTTAGCTTAATTATTCGAGCTGAACTAGGTCAGCCAGGTAGTCTTATTGGAGACGATCAAATTTACAATGTTGTAGTTACTGCCCACGCTTTCGTAATGATTTTCTTCATGGTTATACCTATTATGATTGGAGGGTTCGGAAACTGGCTTGTACCACTTATATTAGGGGCCCCTGACATGGCTTTC
>343456496; Cephalispheira ferrugella voucher MM00128 cytochrome oxidase c subunit I (COI) gene, partial cds; mitochondrial
AAGAAGAATTGTAGAAAGTGGAGCTGGAACTGGATGAACGGTTTATCCCCCCCTTTCATCTAATATCGCACATAGAGGTAGATCTGTAGATTTAGCTATTTTTTCACTACATTTAGCTGGAATTTCTTCAATTTTAGGGGCAATTAACTTTATTACTACAGTTATTAACATACGAGTTAACAATATATCATTTGACCAAA
>169123343; Cheilosia nigripes voucher NS25 cytochrome c oxidase subunit I (COI) gene, partial cds; mitochondrial
AATTATTGCAATTCCTACAGGAATTAAAATTTTTAGTTGATTAGCTACTCTTCATGGAACTCAATTAAATTATTCCCCAGCTATTTTATGATCTTTAGGTTTTGTATTTTTATTTACAATCGGGGGATTAACTGGAGTTGTATTAGCAAACTCTTCAATTGATATCATTTTACATGATACATATTATGTAGTTGCCCATT
>310954808; Zotheca tranquilla voucher 10-JDWBC-6014 cytochrome oxidase subunit 1 (COI) gene, partial cds; mitochondrial
AATTGACTTGTTCCTTTAATATTAGGGGCTCCAGATATAGCATTTCCTCGATTAAATAATATAAGTTTTTGATTACTTCCCCCATCTTTAATATTACTAATTTCAAGAAGTATTGTAGAAAATGGTGCAGGAACAGGATGAACAGTGTACCCCCCACTTTCATCTAATATTGCTCATGGAGGAAGATCTGTAGATTTAGC
>379750219; Sesiidae gen. sesiidBioLep01 sp. BioLep01 cytochrome oxidase subunit 1 (COI) gene, partial cds; mitochondrial
GGGAAGATCAGTAGATTTAGCTATCTTTTCTCTTCATTTGGCGGGAATTTCTTCAATTTTAGGAGCTGTTAATTTTATTACTACTATTATTAACATGCGACCAGTTAATATATCCCTAGATCAAATACCTTTATTTGTTTGATCAGTTGGAATTACTGCCCTTCTTCTCCTTCTTTCTCTCCCAGTATTGGCGGGGGCAA
>380860522; Paracletus cimiciformis isolate D1b cytochrome c oxidase subunit I (COI) gene, partial cds; mitochondrial
TTTACCCCCCACTTTCTAATAATATTGCTCATAATAATATCTCTGTCGATTTAACAATTTTTTCCTTACATTTAGCTGGAATCTCCTCCATTTTAGGTGCAATTAATTTTATTTGCACAATTTTAAACATAATACCCAACAATATAAAATTAAATCAAATTCCCCTATTCCCATGATCTATCCTAATTACAGCTATCTTA
>381149752; Linuparus trigonus voucher ZRC:2010.0300 cytochrome oxidase subunit I (COI) gene, partial cds; mitochondrial
GCCCCTGACATAGCTTTCCCCCGAATAAACAACATAAGATTCTGGCTTCTACCACCCTCTTTAACTCTTCTTTTATCCAGAGGAATAGTAGAAAGAGGTGTTGGTACTGGATGGACGGTTTACCCTCCTCTATCTGCTGCAGTAGCTCACGCGGGAGCCTCAGTAGATTTAGCTATTTTTTCTCTCCACCTTGCTGGAGT
>224483111; Dryococelus australis isolate DRA1 cytochrome oxidase subunit I (COI) gene, partial cds; mitochondrial
CAGCAATTGGTCTATTAGGATTTGTAGTATGAGCACATCATATATTTACAGTAGGAATAGATGTAGATACACGAGCATACTTTACATCAGCTACAATAATTATTGCTGTACCTACGGGTATTAAAGTATTTAGTTGATTAGCTACTATATATGGATCAAAATTAACCTTCAGACCATCATGTATATGAGCTATAGGTTTC
>119514967; Fagisyrphus cinctus from Czech Republic cytochrome c oxidase subunit I (COI) gene, partial cds; mitochondrial
GATTTGTATTTTTATTTACAGTAGGGGGATTAACTGGAGTTGTTTTAGCTAACTCATCAATTGATATTATTTTACATGACACATATTATGTAGTAGCTCATTTTCACTATGTACTATCTATAGGAGCAGTATTTGCTATTATAGCAGGATTTGTTCATTGATATCCTCTATTTACTGGATTAACCTTAAATATAAAATGA
>301069828; Neomacromyzus cyrtomicola isolate 060427S361 cytochrome oxidase subunit I gene, partial cds; mitochondrial
GCTTTTATTATAATTTTTTTTATAACAATACCAATTGTAATTGGTGGTTTTGGAAACTGATTAATTCCTATAATAATAGGATGTCCCGATATATCTTTTCCACGTTTAAATAATATTAGATTTTGATTATTACCACCTTCTTTAATAATAATAATTTGTAGTTTTTTAATTAATAATGGTACAGGAACAGGATGAACTAT
>133872639; Yilgarus sp. BES8608.9 cytochrome c oxidase subunit I (COX1) gene, partial cds; mitochondrial
TTTCTCTACATTTAGCAGGTGCCAGGTCAATTTTAGGTGCGATCAACTTTATTTCAACAATTATTAATATACGACCCCCAGCTATACGTATAGACTCTATACCATTATTTACATGGTCAGTATTTATTACAGCTATCTTACTCCTATTATCACTACCTGTACTAGCAGGAGCTATTACCATATTACTAACTGATCGAAAC
>373130587; Antitrisuloides catocalina voucher RZ388 cytochrome oxidase subunit I (COI) gene, partial cds; mitochondrial
ATAATTGGAGGATTTGGCAATTGATTAGTACCTCTTATATTAGGAGCTCCTGATATAGCCTTCCCACGAATAAATAATATAAGTTTTTGACTTCTCCCCCCGTCATTAACTTTATTAATTTCAAGAAGTGTTGTAGAAAATGGAGCAGGAACAGGATGAACAGTTTATCCCCCACTTTCATCTAATATCGCCCATAGAGG
>241898121; Myrmica cf. nearctica GJ-2008 voucher GJ489 cytochrome oxidase subunit I (COI) gene, partial cds; mitochondrial
TTCATAGAGGYCCCTCAATTGATATATCAATYTTCTCTCTACATATAGCAGGAATGTCTTCAATTCTYGGAGCAATCAATTTTATTTCAACAATTATTAATATACATCATAAATCAATTTCTATAGATAAAACTCCCCTAATAGTATGATCAATTATAATTACMGCAGTACTTCTCCTCCTTTCCTTACCAGTYTTAGCA
>374915140; Anarmodia nebulosalis cytochrome oxidase subunit 1 (COI) gene, partial cds; mitochondrial
GTTATACCTATTATAATTGGAGGATTTGGAAATTGATTAATTCCTTTAATATTAGGAGCCCCAGATATAGCTTTCCCTCGAATAAATAATATAAGATTTTGATTACTTCCCCCTTCATTAACTTTATTAATTTCAAGAAGAATTGTTGAAAATGGAGCAGGAACAGGATGAACAGTGTACCCCCCACTTTCATCTAATAT
>88660635; Apomastus schlingeri haplotype ZUM1 cytochrome c oxidase subunit I (COI) gene, partial cds; mitochondrial
TGTCTTCCGGATTAGGCCATAGAGGGAGTGGAATAGATTTTGCTATTTTTTCTTTGCATTTGGCTGGGGCCTCATCTATTATAGGGGCTATTAATTTTATTTCTACTATTATTAATATACGATTATTTGGAATAACAATAGAACGTATCCCATTATTAGTATGATCTATATTTATTACTACTATTTTATTATTATTATCT
>193082133; Macrolophus sp. S253 cytochrome oxidase subunit I gene, partial cds; mitochondrial
TTGCAATTTTTTCATTACATTTAGCCGGAGTATCCTCAATCCTAGGGGCAATCAACTTTATCTCAACAATTACAAATATACGCCCCGAGGGGATATCGTCAGAACGAATCCCATTATTTGTGTGATCAGTAATAATTACAGCAATTTTACTTTTATTATCATTACCAGTACTAGCTGGGGCAATTACTATACTTCTAACT
>342750167; Apyre separata voucher NS-RR0382 cytochrome oxidase subunit 1 (COI) gene, partial cds; mitochondrial
AGAAAATGGAGCAGGAACAGGATGAACTGTTTACCCCCCACTTTCATCAAATATTGCCCACAGAGGTAGATCAGTAGATTTAGCTATTTTCTCCCTTCACTTAGCAGGAATTTCATCAATTTTAGGAGCTATTAATTTTATTACCACAATTATTAACATACGATTAAATAATTTATCATTTGATCAAATACCTTTATTTG
>374926182; Psychidae gen. psychjanzen01 sp. Janzen01 cytochrome oxidase subunit 1 (COI) gene, partial cds; mitochondrial
TACTACCCCCCTCCCTAATATTATTGATTGCAAGAAGATTAGTGGAAAATGGAGCAGGAACAGGATGAACTGTATATCCCCCCCTTTCTTCAAATATTGCTCATAGAGGAAGATCAGTAGATTTAACAATTTTTTCTCTTCATTTAGCTGGAATTTCTTCAATTTTAGGAGCAATTAATTTTATTACTACAGCAATCAAT
>151347652; Hippobosca rufipes cytochrome oxidase subunit I (COI) gene, partial cds; mitochondrial
GCAATTATAGCAGGATTTGTTCATTGATATCCACTATTAACAGGATTAATAATAAATGAACAAATACTTAAATCTCAATTTTCAATTATATTTATKGGAGTAAACTTAACATTTTTTCCTCAACATTTTTTAGGACTATCAGGAATACCTCGACGTTATTCAGATTATCCAGATTCATATACAACTTGAAATATTATTTC
>125381194; Delphinia picta haplotype 3 cytochrome c oxidase subunit 1 (COI) gene, partial cds; mitochondrial
CATTCTGGGGGCCGTAAACTTTATTACAACCGTAATTAATATACGAGCAACTGGTATCTCATTTGATCGAATACCTTTATTTGTTTGATCTGTAGTCATTACTGCCCTCCTTTTACTCCTATCATTACCTGTCTTAGCAGGAGCTATTACTATACTTTTAACAGACCGAAACTTAAACACTTCATTTTTTGATCCAGCAG
>48256439; Choerocoris variegatus cytochrome oxidase subunit I gene, partial cds; mitochondrial
CATAATTGGAGGATTCGGTAACTGATTAGTACCCTTAATAATCGGAGCCCCTGATATAGCATTCCCCCGAATAAACAATATAAGATTCTGACTACTCCCTCCTTCAATAACAATATTATTAGTATCTAGAATAGTAGAAACAGGAGTAGGGACGGGATGAACAGTATATCCGCCTTTATCAAGAAATACAGCACACAGAG
>290766852; Katamenes dimidiatus cytochrome oxidase subunit I (COI) gene, partial cds; mitochondrial
TTTTAATTYTWCCTGGATTTGGTCTTATTTCTCATATTATTACTGTTGAAAGAGGTAAAAAAGAAATTTTTGGTAATTTAGGTATAATTTATGCTATAATTTCTATTGGATTATTGGGGTTTATTGTTTGAGCTCATCATATATTTACTGTTGGTTTAGATGTTGATACACGAGCTTATTTTACATCTGTAACAATAATT
>158020665; Hydrocassis sichuana sex female cytochrome oxidase subunit I (COI) gene, partial cds; mitochondrial
TTGCAATTATAGCCGGTTTAGTACAATGATTCCCTTTATTTACAGGTTTAACTCTTAATGACAAGCTTTTAAAAATTCAATTTGTAATTATATTTATTGGAGTTAATTTAACATTCTTCCCACAACATTTTTTAGGATTAAGAGGGATACCTCGGCGATATTCTGATTACCCTGATGCTTACACTACATGAAATATTGTT
>146285164; Metius blandus voucher 675096 cytochrome oxidase subunit I (COI) gene, partial cds; mitochondrial
TTTTTTCTTGACTAGCTACTCTTCATGGAGCTCAATTAACTTATAGACCTTCATTATTATGAGCTTTAGGCTTTGTTTTTTTATTTACAGTAGGAGGATTAACTGGAGTAGTTTTAGCTAATTCATCAATTGATATTGTTCTTCATGATACATATTATGTTGTTGCCCACTTTCATTATGTATTATCAATAGGAGCTGTA
>326398699; Speranza occiduaria voucher CNCLEP00033012 cytochrome oxidase subunit 1 (COI) gene, partial cds; mitochondrial
TAGCTGGTATTTCATCTATTTTAGGAGCTATTAATTTTATTACTACTATTATTAATATACGATTAAATAATTTATCATTTGATCAAATACCCTTATTTGTATGAGCTGTAGGTATTACTGCATTTCTTTTATTACTATCTCTTCCTGTTTTAGCTGGAGCTATTACCATACTACTAACAGACCGAAATTTAAACACTTCA
>108795571; Barronopsis barrowsi isolate BB1 cytochrome oxidase subunit I (CO1) gene, partial cds; mitochondrial
TATGGCTGAGATAGGGGTTGGAGCAGGTTGAACTGTGTATCCTCCCTTAGCTTCATCTGTTGGTCATGCTGGAAGTGCGGTGGATTTTGCTATTTTTTCTTTACATTTGGCTGGTGCTTCTTCTATTATAGGGGCTATTAATTTTATTTCTACTATTTTTAATATACGTTCTTATGGGATATCTATAGAGAAAGTTCCTT
>307641160; Prismosticta fenestrata voucher AYK-04-0824-9 cytochrome oxidase subunit I (COI) gene, partial cds; mitochondrial
TTGTAGAAAATGGAGCAGGAACTGGTTGAACAGTTTATCCTCCTTTATCCTCAAATATTGCTCATGGGGGTAGTTCTGTTGATCTAGCAATTTTTTCCCTTCATTTAGCTGGAATTTCCTCAATTTTAGGTGCAATTAATTTTATCACAACAATTATTAACATACGATTAAATAATTTATCTTTTGATCAAATACCTTTA
>331256278; Oligia strigilis voucher TLMF Lep 02393 cytochrome oxidase subunit 1 (COI) gene, partial cds; mitochondrial
TAATATAAGTTTTTGATTGCTACCCCCCTCATTAACTTTATTAATTTCAAGAAGAATTGTAGAAAATGGTGCAGGAACAGGATGAACAGTATATCCCCCACTTTCATCTAACATTGCCCATGGAGGAAGATCTGTAGATTTAGCTATCTTTTCACTCCATTTAGCTGGAATTTCTTCTATTTTAGGGGCTATTAATTTTA
>374962749; Marthula quadrata cytochrome oxidase subunit 1 (COI) gene, partial cds; mitochondrial
GGATGAACGGTTTATCCCCCCCTTTCATCTAATATTGCTCATAGAGGAAGATCTGTAGATTTAGCTATTTTTTCCCTTCACTTAGCAGGAATCTCTTCAATTTTAGGAGCTATTAATTTTATTACAACAATCATTAATATACGATTAAATAATATATCTTTTGATCAAATACCTTTATTTGTTTGAGCAGTAGGAATTAC
>309320875; Plectropsyche hoogstraali voucher 07CJCAD-0034 cytochrome oxidase subunit I (COI) gene, partial cds; mitochondrial
CAGTCTATCCCCCTCTTTCATCTAATTTATCTCATTTAGGAAGATCAGTTGATTTAACTATTTTTTCCTTACATCTTGCTGGAATTTCATCAATTTTAGGAGCTATTAACTTTATCTCTACAATTTTAAATATAAAATTTAAAAATATAAGATTTGAAATAATTCCATTATTTGTTTGATCTGTTTTTATTACTGCAATT
>325112251; Entypoma sp. SK-2011 isolate 1F11 cytochrome oxidase subunit I (CO1) gene, partial cds; mitochondrial
ATTTATTATAATTTTTTTTATAGTTATACCTATTATAATTGGAGGATTTGGAAATTGATTAGTACCATTAATACTTGGAGCTCCTGATATAGCTTTCCCACGAATAAATAATATAAGATTTTGATTACTCCCTCCTTCTTTATTAATATTAATTTTTAGAAGAATTTTAAATCAAGGGGTAGGAACTGGATGAACTGTTT
>30908723; Podagrica maculata cytochrome oxidase subunit I gene, partial cds; mitochondrial gene for mitochondrial product
CGTCCTATAGGAATAACCTTAGACCGTATACCTTTGTTTGTATGAGCAGTAGCTATCACAGCTATTTTACTTTTATTATCCCTTCCAGTTTTAGCAGGAGCTATTACAATACTACTAACAGACCGTAATTTAAATACTTCATTTTTTGACCCCGCAGGTGGTGGGGATCCTATTTTATATCAACATTTATTTTGATTTTT
>315454351; Odontofroggatia sp. ex Ficus microcarpa voucher 2355_03 cytochrome oxidase subunit I (COI) gene, partial cds; mitochondrial
ATTTATTGATATCCTATAATATTTGGATATAACATAAATCAAAAAATATTAAAAATTCAATTTTTTATAATATTTATTGGAGTAAATTTAACATTTTTTCCTCAACATTTTTTGGGGCTTAGAGGTATACCTCGACGATATTCTGATTATCCTGATAGATACTATTGTTGAAATATTATTTCTTCAATTGGAAGTTTTAT
>56682144; Odonteucoila sp. 4 MB369 cytochrome oxidase subunit I (COI) gene, partial cds; mitochondrial
TATGAGGCCATCATATATTTACAGTAGGGATAGATGTTGATACTCGGGCTTATTATACTTCAGTAACTATAATTATTGCAGTTCCAACTGGGATTAAAGTTTTTAGATGGATAGCTACTATATCAAGGTCTAAAATTAGTGGGAATATTTCTTCTTTATGGGTTATAGGATTTATTTTTTTATTTTCTTTGGGGGGGGTG
>310953866; Zosteropoda hirtipes voucher 10-JDWBC-5576 cytochrome oxidase subunit 1 (COI) gene, partial cds; mitochondrial
ACCCTGGATCTTTAATTGGAGATGATCAAATTTATAATACTATTGTTACAGCACATGCTTTTATTATAATTTTTTTTATAGTTATACCTATTATAATTGGAGGTTTTGGAAACTGACTTGTACCTTTAATATTAGGAGCCCCAGATATAGCTTTCCCCCGAATAAATAATATAAGTTTTTGACTTCTTCCCCCCTCTTTA
>146198021; Parapercnia giraffata mitochondrial genes for cytochrome oxidase subunit I, tRNA-Leu, cytochrome oxidase subunit II, partial cds and complete sequence
AGCAACTCTACATGGAACACAAATTAATTATAGACCATCAATTTTATGAAGATTAGGATTTGTATTTTTATTCACTGTAGGGGGATTAACAGGAGTAATTTTAGCTAACTCATCAATTGATATCACTTTACATGATACTTATTATGTTGTAGCCCATTTCCATTATGTTTTATCTATAGGAGCTGTATTTGCTATTATAG
>354685280; Spiniphora bergenstammi isolate SB cytochrome oxidase subunit I (COI) gene, partial cds; mitochondrial
TTTTATTAGCCAGAAGTATAGTAGAAAATGGGGCTGGTACAGGTTGAACTGTCTACCCCCCTCTTTCAAATAATATTGCTCACAGAGGTGCTTCAGTTGATTTAGCTATTTTTTCTCTTCATTTAGCTGGAATTTCTTCAATTTTAGGTGCTGTAAATTTTATTACTACAATTATTAATATACGAGCATCTGGAATTACA
>193075438; Synsphyronus apimelus voucher DNA102434 cytochrome c oxidase subunit I (COI) gene, partial cds; mitochondrial
ACATGTTTATAATGTAGTTGTGACTACCCATGCCTTTGTAATAATTTTTTTTATAGTTATACCTATTATAATTGGAGGATTCGGAAACTGATTAGTTCCATTAATAATTGGGGCTCCAGATATAGCATTTCCACGTCTCAATAATCTAAGTTTTTGACTCCTTCCTCCTTCATTTTTACTACTACTTTTATCTTCTACTT
>307641382; Stauropus fagi voucher MM00981 cytochrome oxidase subunit I (COI) gene, partial cds; mitochondrial
ATAATTGGAACTTCTTTAAGTTTATTAATTCGAGCAGAATTAGGGACCCCAGGATCATTAATTGGGGATGACCAAATTTATAATACTATTGTCACTGCTCATGCCTTTATTATAATTTTTTTTATAGTTATACCTATCATAATTGGAGGGTTTGGTAATTGATTAGTACCATTAATACTTAGAGCCCCAGATATAGCCTT
>89277197; Paratheuma armata cytochrome oxidase subunit I (CO1) gene, partial cds; mitochondrial
TTGACCGATCGTAATTTTAATACATCTTTTTTTGACCCTGCGGGAGGGGGGGATCCAATTTTATTTCAACATTTGTTTTGATTTTTTGGTCATCCTGAAGTTTATATTTTAATTTTACCTGGATTTGGTATTGTTTCTCATGTAATTAGTTATTCTGTAGGAAAACGAGAACCTTTTGGAAGATTAGGGATAATTTATGC
>83954773; Oxycephalomyia styraci mitochondrial COI gene for cytochrome oxidase subunit I, partial cds
GGAACAGGGACAGGATGAACTGTTTATCCTCCTCTTTCTTCTATCATTGCACATTCAAGTATATCAGTAGATCTATCAATTTTTTCTTTACACATTGCAGGAATTTCATCAATTTTAGGAGCAATTAATTTTATTTCTACAATAATTAATATAAAAATTAAATTTTTAAAATTTAATCAAATTTCATTATTTATTTGATC
>262092521; Pleomothra apletocheles cytochrome oxidase subunit 1 (COI) gene, partial cds; mitochondrial
CATCACTCTCCCATTCAAGAGCTTCAGTTGATATGGTTATCTTCTCCCTTCACTTAGCAGGTGCGTCTTCTATTTTAGGTGCAATCAATTTTATAACAACAACAATCAACATACGACCCTCAATAATACAACCAGAAAAAACTCCACTGTTTGTATGATCAATCTTCATTACTACTCTTCTACTACTCATCTCACTCCCA
>310951312; Actebia fennica voucher 10-JDWBC-4405 cytochrome oxidase subunit 1 (COI) gene, partial cds; mitochondrial
TCCTCGAATAAATAATATAAGTTTTTGACTTCTTCCCCCCTCATTAACTTTATTAATTTCAAGAAGAATCGTAGAAAATGGAGCAGGAACAGGATGAACAGTGTACCCCCCACTTTCATCTAACATTGCTCATGGAGGAAGATCTGTTGATCTTGCCATTTTTTCTCTTCATTTAGCTGGAATTTCTTCTATTTTAGGAG
>6644347; Polyartemiella hazeni cytochrome c oxidase I (COI) gene, partial cds; mitochondrial gene for mitochondrial product
AAGATTCTGAATACTTCCTCCTTCTCTTACTTTACTACTAGCAGGGTCTTTAGTAGAGAGAGGAGCTGGTACAGGATGAACAGTTTATCCTCCTTTATCCTCTGGTATTGCTCATGCTGGACCTTCGGTAGACCTTTCTATTTTTTCTCTTCATCTAGCAGGAGTATCATCGATTTTAGGAGCTGTTAACTTTATTACAA
>374878053; Patalene asychisaria cytochrome oxidase subunit 1 (COI) gene, partial cds; mitochondrial
TTTTAGGAGCTATTAATTTCATTACTACAATTATTAATATACGATTAAATAATATATCTTTTGACCAAATACCTTTATTTGTTTGAGCTGTGGGAATTACAGCATTTTTATTATTATTATCATTACCAGTTTTAGCAGGAGCTATTACTATACTTTTAACAGATCGTAATTTAAATACCTCATTTTTTGACCCTGCTGGA
>310686308; Etisus dentatus voucher ZRC 2001.0753 cytochrome oxidase subunit I (COI) gene, partial cds; mitochondrial
AGATTTATAATGTAGTTGTAACAGCTCATGCTTTTGTGATAATTTTCTTTATAGTTATACCAATTATAATTGGAGGATTTGGTAATTGATTAGTTCCTTTAATATTAGGAGCCCCTGATATAGCTTTCCCTCGTATGAATAATATAAGATTTTGACTTCTTCCTCCCTCTTTAACTCTTCTTCTAATAAGAGGAATAGTT
>321267000; Selasia sp. UPOL RK0072 cytochrome oxidase subunit I (COI) gene, partial cds; mitochondrial
AGATGTTGACACTCGGGCTTACTTCACCTCAGCCACCATAATTATTGCAGTTCCCACTGGAATTAAAATCTTTAGATGATTAGCTACCTTACATGGAACCCAAATTAATTACTCACCTCAAATACTATGAGCTTTAGGATTTATTTTCCTATTTACTATAGGGGGATTAACTGGAGTTATGTTAGCCAACTCATCAATTG
>321122080; Chersonesia risa risa voucher YB-KHC6677 cytochrome oxidase subunit 1 (COI) gene, partial cds; mitochondrial
TAGATTTAGCTATTTTTTCCCTTCATTTAGCTGGTATCTCATCTATTTTAGGAGCAATTAATTTTATTACTACAATTATTAATATACGAATTAATAATATATCTTTTGATCAAATACCTTTATTTGTGTGAGCTGTTGGAATCACAGCTTTATTACTATTATTATCTTTACCAGTCTTAGCAGGGGCTATTACTATACTT
>310972583; Syngrapha angulidens voucher 10-JDWBC-2245 cytochrome oxidase subunit 1 (COI) gene, partial cds; mitochondrial
TTTTGACTTTTACCCCCATCTTTAACTTTGCTAATTTCTAGAAGAATTGTTGAAAATGGAGCTGGTACTGGGTGAACAGTGTACCCCCCACTTTCATCTAATATTGCTCACGGAGGAAGATCCGTTGATTTAGCAATTTTTTCTTTACACTTAGCTGGAATTTCATCAATTTTAGGCGCAATTAACTTTATTACTACAAT
>341831391; Ceratochelus sp. SA1 cytochrome oxidase subunit 1 (Co1) gene, partial cds; mitochondrial
GACTAAGGGGTATACCCCGCCGATATTCAGATTACCCAGATGCCTATACCCCATGAAATATAGTGTCATCTATTGGATCTCTCATTTCTTTAATTAGAATCATTTTATTTTTAATTATTATTTGAGATAGAATAACTTCCATACGAAAAAGATTAAGACCGTTAAGAATATCAACTTCAATTGAATGATACCAAAATATG
>2731739; Baculum extradentatum cytochrome oxidase I (COI) gene, mitochondrial gene encoding mitochondrial protein, partial cds
ACAGGAATAACCATAAATCCTTTATGATTAAAAATTCAATTTATTACTATATTTATTGGGGTAAACTTAACCTTTTTTCCACAACATTTCCTTGGTTTAGCAGGTATATCACGACGATATTCTGATTATCCAGATATATTTACATCATGAAATATTATTTCATCAATAGGAGCATTAATTTCTACATTAAGAATAATAAT
>193075424; Titanatemnus sp. JM-2008 voucher DNA102406 cytochrome c oxidase subunit I (COI) gene, partial cds; mitochondrial
GCTTTATTTCATCCAGGAGCTTCAGTTGATTTAGTGATTTTTTCTCTTCATTTAGCCGGGATTTCATCAATTTTGGGGGGTGTAAATTTTATTACCACTATCATTAATATAAAAGACTCATCAGTAAATTTTAAAACCTTACCTTTATTTGTGTGATCTGTGTTTATTACTGTAATTTTAATTCTTTTAGCTATGCCTGT
>85013858; Gnophodes chelys cytochrome c oxidase subunit I (COI) gene, partial cds; mitochondrial
AAAAATTCAATTTATTTCTATATTTATTGGAGTTAATTTAACTTTTTTCCCTCAACATTTTTTAGGGTTAGCAGGTATACCTCGTCGTTACTCAGATTACCCTGATAGTTTTCTTTCTTGAAATATTATTTCTTCCTTAGGATCTTATATTTCTTTATTTTCTATAATAATAATAATTATTATTATTTGAGAATCTATAA
>379647573; Orthochirus innesi voucher Sc1160 cytochrome oxidase subunit 1 (CO1) gene, partial cds; mitochondrial
TTCTATGGTAGGGACGGCGTTAAGCTTGTTAATTCGAGGGGAGATTGGAATACCTGGTTCTTTGGTTGGGGATGATCAAGTTTATAATGTTGTGGTTACTGCGCATGCTTTTGTGATAATTTTTTTTATGGTTATGCCTATTATAATTGGTGGTTTTGGGAATTGGTTAGTTCCTTTAATAGTAGGGGCTCCGGATATGG
>326321120; Glacies alpinata voucher BC ZSM Lep 21898 cytochrome oxidase subunit 1 (COI) gene, partial cds; mitochondrial
CTTCTCTTACTCTTTTAATTTCCAGAAGAATTGTAGAAAATGGAGCAGGAACTGGATGAACAGTGTACCCCCCACTATCATCTAATATTGCTCATGGAGGAAGATCTGTTGATTTAGCTATTTTTTCCTTACATTTAGCTGGAATTTCTTCTATTTTAGGAGCTATTAATTTCATTACCACAATTATTAATATACGATTA
>373130583; Diloba caeruleocephala voucher MM09267 cytochrome oxidase subunit I (COI) gene, partial cds; mitochondrial
GCTCCTGATATAGCTTTCCCCCGTATAAATAATATAAGTTTTTGACTTTTACCCCCCTCTCTTACTTTATTAATTTCAAGTAGAATTGTAGAAAATGGAGCAGGAACAGGATGAACAGTGTACCCCCCACTTTCATCAAATATTGCTCATGGAGGAAGTTCAGTTGATTTAGCTATTTTTTCATTACACTTAGCTGGAAT
>346682468; Xiaomyia sp. 1 SRM-2010 voucher Xiao cytochrome oxidase subunit I (COI) gene, partial cds; mitochondrial
AGCAATTGGATTACTTGGATTTGTAGTTTGAGCCCATCATATATTTACAGTTGGAATAGATGTAGATACTCGAGCTTATTTTACATCAGCAACAATAATTATTGCAGTACCTACAGGAATTAAAATTTTCAGTTGAATAGCAACTCTTCATGGAACTCAAATTAATTTTTCACCTTCTATTATATGAGCTTTAGGCTTTG
>332100428; Einfeldia dissidens voucher gg382 cytochrome c oxidase subunit I (COI) gene, partial cds; mitochondrial
ATTTGTAGAAAATGGAGCAGGAACCGGTTGAACTGTTTATCCTCCTTTATCAGCTGCAATTGCTCATAGTGGGGCTTCAGTTGATTTAGCTATTTTTTCTCTTCATTTAGCAGGTGTTTCATCTATTTTAGGCTCAGTAAATTTTATTACAACAGTAATTAATATGCGAGCAAACGGAATTACTTTAGACCGAATACCAT
>373130619; Rema costimacula voucher RZ103 cytochrome oxidase subunit I (COI) gene, partial cds; mitochondrial
ACAATTATTAATATACGATTAACAAATTTATCTTTTGATCAAATACCTTTATTTGTTTGAGCAGTAGGAATTACTGCATTTTTACTTCTTCTTTCACTACCAGTTTTAGCAGGAGCTATTACTATATTATTAACCGATCGAAATTTAAATACTTCATTTTTTGACCCAGCAGGAGGGGGAGATCCAATTTTATATCAACA
>259124276; Gimantis insularis isolate MN100 cytochrome oxidase subunit I-like (COI) gene, partial sequence; mitochondrial
TAAAACCACTTTTTATATCTTGAGCACAAATACCATTATTCGTTTGATCCGTAGGAATTACAGCCCTTTTACTCCTTCTTTCTCTCCCTGTATTAGCAGGAGCTATTACTATACTCCTCACAGATCGTAACTTAAATACTTCTTTCTTTGACCCTGCTGGAGGGGGAGACCCAATTTTATACCAACACCTATTTTGATTT
>333658019; Argon lota cytochrome oxidase subunit 1 (COI) gene, partial cds; mitochondrial
CCCCTGGATCTTTAATTGGAGATGATCAAATTTATAATACTATTGTTACAGCTCATGCTTTTATTATAATTTTTTTTATAGTTATACCCATTATAATTGGGGGATTTGGAAATTGACTAGTACCCCTCATACTAGGAGCCCCTGATATAGCTTTTCCTCGAATAAATAATATAAGATTTTGAATATTACCCCCCTCCCTA
>300360924; Eysarcoris guttiger voucher SNU HEM3161 cytochrome oxidase subunit I gene, partial cds; mitochondrial
ACCTGATATAGCATTCCCTCGAATAAATAATATAAGATTCTGATTATTACCCCCCTCATTAACACTATTAATAGTAAGTAGATTTACTGAGTCTGGTGCAGGAACTGGATGAACGGTTTATCCCCCACTATCTAGAAATATTTCCCATAGAGGAGCATCTGTAGATTTAGCTATTTTCTCTTTACATTTAGCTGGAGTAT
>300248271; Plinia sp. JRC-2010 voucher 05-01-15-49 cytochrome oxidase subunit I (COI) gene, partial cds; mitochondrial
AGAGGAAAAAATGAATCTTTTGGTTCATTAGGAATAATTTATGCAATAATAGCTATTGGGTTATTAGGATTTGTTGTATGGGCACATCATATATTTACTGTTGGTATAGATGTTGATACTCGTGCTTATTTTACTTCAGCTACTATAATTATTGCTGTCCCAACAGGTATTAAAATTTTTAGATGATTATCAACCTTACA
>13241922; Tutelina hartii cytochrome oxidase subunit I (COI) gene, partial cds; mitochondrial gene for mitochondrial product
GATACCTATTATGTTGTAGCTCATTTTCATTATGTTTTAAGAATAGGAGCTGTATTTGCTATTTTAGCTGGAATTACTTATTGGTTTCCTTTATTTTTTGGAGTGGTAATAAGAGAAAAAAAAACTAAGCTTCAGTTTTTTGTAATATTTTTAGGAGTCAATATAACTTTTTTCCCTCACCATTTTTTAGGATTAAATGG
>311989118; Mesopolobus xanthocerus isolate Mxan41 cytochrome c oxidase subunit I (COI) gene, partial cds; mitochondrial
GGGCTATTCTATTAACTGCAATTTTATTACTTTTATCTCTACCAGTTTTAGCTGGAGCTATTACTATATTATTATTTGACCGTAACTTAAATACTTCATTTTTTGATCCTGCTGGAGGGGGAGATCCTATTTTATATCAACATTTATTTTGATTTTTTGGGCATCCAGAAGTTTATATTTTAATTTTACCTGGATTTGGA
>284176630; Euroglyphus sp. AMUEUR1506 cytochrome oxidase subunit I (COI) gene, partial cds; mitochondrial
TTGGAAATTTATTAGTTCCTTTAATAATTGGGGCCACAGATATAGCATACCCTCGTTTAAATAATATGAGTTTTTGGTTATTACCCCCTTCTTTATCTTTATTAATTAGTTCTGCAGTTGTTGGTTCAGGGGTTGGGACTGGTTGAACAGTTTATCCTCCTTTATCTAATGGGATTTTTCACTCAGGCCCTGCTGTTGAT
>157092447; Dendrosoter sp. Jo573VA cytochrome oxidase subunit I (COI) gene, partial cds; mitochondrial
TCCTGATATATCTTTCCCACGTATAAATAATATAAGATTTTGATTGTTAATTCCCTCTTTAATAATATTATTTTTTAGATCTTTAGTTAATGTTGGTGCAGGAACAGGATGAACATTATATCCACCTTTATCTTCTTTAATAGGTCATAGAGGTATTTCTGTTGATATATTAATTTTTTCTTTACATTTAGCAGGAACTT
>33383537; Mesocordylus bracteolatus cytochrome oxidase subunit I (COI) gene, partial cds; mitochondrial gene for mitochondrial product
GCTGTCCTTTTACTCCTCTCCCTGCCAGTATTAGCCGGGGCAATCACCATACTCCTCACAGACCGAAACATTAATACATCCTTCTTTGATCCTGCAGGAGGGGGAGACCCCATCCTGTATCAGCACTTATTTTGATTTTTTGGGCATCCAGAAGTTTACATTCTGATTCTCCCAGGATTTGGNATAATTTCACATATTAT
>380257286; Centroptilum sp. JMW1 voucher BIOUG<CAN>:09NBMAY-0344 cytochrome oxidase subunit 1 (COI) gene, partial cds; mitochondrial
TTATACCCATTATAATCGGGGGTTTTGGTAATTGGCTGGTCCCACTAATGCTCGGGGCTCCTGACATGGCTTTTCCTCGGATAAATAACATGAGTTTTTGGATGCTCCCTCCCTCATTAACACTATTGGTATCTAGTAGCTTAGTTGATGTCGGGGCCGGTACCGGATGAACGGTGTACCCCCCTTTGGCTGCTAACATC
>82798791; Dictyoptera speciosa voucher UPOL 000571 cytochrome c oxidase subunit I gene, partial cds; mitochondrial
ATATTCACAGTAGGAATAGATGTTGATACTCGAGCATACTTTACATCAGCCACAATAATTATTGCTGTTCCAACAGGAATTAAAATTTTTAGCTGAGTCGCAACTATCACAGGAAGGCAAATTAATTACTCCCCCCAAACCTTGTGAGCTCTAGGATTCATTTTTCTTTTTACTATAGGAGGTATAACTGGAATCATTTT
>374970769; Psychophasma erosa cytochrome oxidase subunit 1 (COI) gene, partial cds; mitochondrial
TGGAGCAGGAACAGGATGAACAGTTTATCCTCCCCTTTCATCTAATATTGCTCATGGAGGAAGATCAGTAGATCTTGCTATTTTTTCCCTTCATTTAGCTGGAATTTCTTCAATTTTAGGAGCAATTAATTTTATTACAACAATTATTAATATACGATTAAATAATTTATCTTTTGATCAAATACCTTTATTTGTTTGAG
>350542009; Mermiria bivittata cytochrome oxidase subunit 1 gene, partial cds; mitochondrial
GCAATTACTATACTATTAACAGACCGAAATTTAAATACCTCATTCTTTGATCCAGCAGGAGGTGGAGATCCAATTCTATACCAACATTTATTTTGATTCTTTGGGCACCCAGAAGTTTACATTTTAATTTTACCAGGATTTGGTATTATTTCCCATATTGTCTGTCAAGAAAGTGGAAAAATTGAATCATTTGGAACATT
>317454861; Asperthorax communis voucher IZCL166 cytochrome oxidase subunit I (COI) gene, partial cds; mitochondrial
TTATTTCTAGAATGGATGAGATAGGGGTAGGGGCAGGATGGACTGTGTATCCTCCTCTTGCTTCTTTAGAAGGTCATTCTGGCAGTTCGGTAGATTTTGCTATTTTTTCTTTGCATTTGGCAGGGGCCTCTTCTATTATAGGAGCTATTAATTTTATTTCTACGATCTTAAATATGCGGGGGTGCGGGATAACTATAGAA
>300248235; Notozulia sp. JRC-2010 voucher 05-02-05-45 cytochrome oxidase subunit I (COI) gene, partial cds; mitochondrial
TGTTGATTTAGCAATTTTTTCTTTACATCTAGCTGGTATTTCTTCAATTTTAGGAGCAGTAAATTTTATTACAACTATTATAAATATACGAACAACAGGAATAAAAATAGATCGAACCCCTTTATTTGTATGAGCTGTATTAATTACAGCAATTCTATTATTATTATCTTTACCAGTATTAGCAGGAGCTATTACAATAT
>342750243; Azatrephes discalis voucher NS-RR1132 cytochrome oxidase subunit 1 (COI) gene, partial cds; mitochondrial
AAAACGGGGCTGGTACAGGATGAACTGTTTACCCGCCGCTATCCTCGAATATTGCTCATGGGGGAAGTTCGGTTGATTTAGCTATTTTTTCATTACATTTAGCTGGTATTTCTTCAATTTTAGGAGCTATTAACTTTATTACCACAATTATTAATATACGATTAAATAATTTATCATTTGATCAAATACCTTTATTTGTT
>157168704; Supella longipalpa isolate B05 cytochrome c oxidase subunit I gene, partial cds; mitochondrial
AGAGGAAAAAAAGAATCTTTTGGAAATCTAGGAATAATTTTTGCCATAATAGCTATCGGATTATTAGGGTTCATTGTATGAGCTCATCATATATTTACAGTAGGTATAGATGTAGATACACGTGCATACTTTACATCAGCAACAATAATTATTGCTGTCCCTACTGGAATTAAAATTTTCAGATGATTATCAACCGTTTA
>321135320; Entomobrya sp. BOLD:AAA7244 voucher BIOUG<CAN>:TDWG-0578 cytochrome oxidase subunit 1 (COI) gene, partial cds; mitochondrial
GGTGCTTCTTCAATTCTAGGAGCTGTAAATTTTATTACAACTATTATTAATATACGAACACCTGGCATATCCTGGGATCAAACACCTTTATTTGTTTGATCAGTTTTTTTAACAGCCATTTTACTTCTTCTTTCTTTACCTGTTTTAGCTGGTGCTATTACCATATTATTGACAGATCGAAATCTTAATACGTCTTTTTT
>260108381; Bellardia vulgaris voucher RMBR:103605 cytochrome oxidase subunit I gene, partial cds; mitochondrial
CACCCCGGAGCATTAATTGGAGATGATCAAATTTATAATGTAATTGTTACAGCCCATGCATTTATTATAATTTTTTTTATGGTTATACCAATTATAATTGGAGGATTTGGTAATTGATTAGTGCCTTTAATACTAGGAGCTCCAGATATAGCATTCCCTCGAATAAACAATATAAGTTTTTGACTTTTACCTCCTGCCTT
>312274048; Pogonognathellus flavescens isolate 3 cytochrome c oxidase subunit I (COI) gene, partial cds; mitochondrial
GTACCATTAATGATTGGCGCACCTGATATAGCGTTTCCACGTATAAACAATATAAGATTTTGACTTCTTCCCCCTTCTCTTATCTTACTTTTAAGAGGGGGTTTAGTAGAAAGAGGCGCCGGCACAGGTTGAACAGTTTACCCACCTTTAGCTAGAGGAATTGCACATGCTGGCGCTTCAGTTGATTTATCAATTTTTAG
>321266182; Paracryptops weberi bio-material MCZ:DNA102459 cytochrome oxidase subunit I (COI) gene, partial cds; mitochondrial
GGGATAGAAGAAGAAGAACTGCAGTAATAAGAACAGATCAAACAAAGAGGGGTATACGCTCGTAGATTATTCCTTTTGCTCGTATATTAATGATTGTTGTAATGAAGTTAATGGCTCCTAAGATAGATGAAACACCTGCTAAGTGGAGAGAAAAGATTGTTATATCTACCGACCCTCCAGAATGAGCTATTGATGCTGCT
>259157924; Digitonthophagus gazella voucher BMNH:669836 cytochrome oxidase subunit I (cox1) gene, partial cds; mitochondrial
TTTTACCAGGATTTGGAATAATCTCTCATATTATTAGACAAGAAAGAAGAAAAAAGGAAACATTTGGTACTTTAGGTATAATTTATGCCATAATAGCAATTGGTCTTTTAGGATTTATTGTTTGAGCTCACCATATGTTTACAGTAGGGATAGACGTTGACACCCGAGCATACTTTACATCAGCTACAATAATTATTGCT
>161318294; Latridius crenatus isolate CO483 cytochrome oxidase subunit I gene, partial cds; mitochondrial
CAGCAACAATAATTATTGCGGTTCCAACAGGAATTAAAATTTTTAGGTGACTTGCCACTCTGCATGGGACTCAAATTAATTATAGTCCTTCTATATTATGATCATTAGGGTTTGTATTTCTATTTACAGTAGGAGGATTGACCGGAGTAATTCTTGCTAATTCTTCAATTGACATTGTCTTACACGATACTTATTATGTT
>296124780; Allocaecilius sinensis cytochrome oxidase subunit I (COI) gene, partial cds; mitochondrial
TTTATATTTTAATTCTACCAGGATTTGGTATTATTTCTCATGTAATTAGAAATGAAAGAGGAAAAAAAGAAACTTTTGGAGTCCTAGGAATAATTTATGCTATATTAGCCATTGGTTTACTTGGATTTATTGTATGAGCACATCATATATTTACTGTTGGAATAAATGTTGATACTCGAGCTTATTTTACTTCTGCAACC
>169144690; Ozoliarus sp. PCC-2008 voucher P172 cytochrome oxidase subunit I (COI) gene, partial cds; mitochondrial
AAATTAAAAGAACACCCCAAATGCTATGAGCCATAGGATTCGTATTTCTCTTTACCATAGGAGGACTAACAGGAGTTATTCTAGCAAACTCATCAATTGACATCATCCTACATGACACATACTATGTAGTAGCTCATTTTCACTACGTCCTATCAATAGGAGCAGTATTCGCAATTATAGGAAGATTTATCCAATGATAC
>353334663; Cormocephalus nudipes isolate CES07265 cytochrome oxidase subunit I (COI) gene, partial cds; mitochondrial
ATTTTCTCATTACATTTAGCAGGTGCATCTTCAATTTTAGGCGCCATCAATTTCATTACCACTATTATCAATATACGCACAAAAGGAATAACTATAGAACGAATACCACTATTTGTATGATCAGTAAAAATTACAGCAATTCTACTTCTATTATCACTACCTGTACTAGCAGGAGCCATCACTATATTATTAACCGATCG
>196175380; Stalubra brunnea isolate FUL033 cytochrome oxidase subunit 1 (COI) gene, partial cds; mitochondrial
ATTTGTATTCCTATTTACAATAGGAGGATTAACAGGAGTAATTCTAGCAAACTCATCAATTGATGTAATTCTACATGATACATATTATGTAGTAGCTCACTTCCACTATGTACTCTCAATAGGAGCAGTATTTGCTATTATAGCAAGAATTATCCACTGATTTCCTTTAATAACGGGAACAATAATAAACAAAAAATGAT
>76885364; Tytthaspis sedecimpunctata voucher BMNH 669252 cytochrome oxidase subunit I (COI) gene, partial cds; mitochondrial
ATTTTTATTTACTATTGGAGGACTAACCGGAGTAATTTTAGCTAATTCCTCTATAGATATTATTCTACATGATACATATTATGTAGTAGCACATTTTCATTATGTATTATCTATAGGAGCTGTATTTGCTATTATAGCCGGATTTATTCATTGATTCCCATTATTTAGTGGATTTAATATAAATAATAAAATATTAAAAA
>321135654; Spilomyia longicornis voucher BIOUG<CAN>:TDWG-0785 cytochrome oxidase subunit 1 (COI) gene, partial cds; mitochondrial
ATAATGTAATCGTAACAGCTCATGCCTTTGTAATAATTTTCTTTATAGTAATACCAATTATAATTGGTGGATTTGGAAATTGATTAGTGCCATTAATATTAGGAGCACCTGATATAGCATTCCCTCGAATAAATAATATAAGTTTTTGACTTTTACCTCCTTCTCTTACTTTATTATTAGCTAGTAGTATAGTAGAAAAT
>374941004; Macroptila nubecula cytochrome oxidase subunit 1 (COI) gene, partial cds; mitochondrial
CCCAGGATCTTTAATTGGTGATGATCAAATTTATAATACTATTGTAACAGCTCATGCTTTTATTATAATTTTTTTTATAGTTATACCTATTATAATTGGAGGATTTGGTAATTGATTAGTCCCTCTTATATTAGGAGCCCCAGATATAGCATTTCCACGAATAAATAATATAAGTTTTTGACTTCTGCCCCCTTCTTTAA
>147868546; Notidobiella sp. CM6 cytochrome oxidase subunit I (COI) gene, partial cds; mitochondrial
GATTTGGAAATTGATTAGTCCCTTTAATATTAGGAGCACCAGATATAGCTTTCCCTCGTATAAATAATATAAGATTTTGATTACTTCCACCTTCTTTAAATTTTCTTCTTATAAGAAGAATCGTTGAAAATGGTACAGGAACTGGTTGAACAGTTTATCCCCCTCTTTCTAGAAATATTGCTCATATAGGATCTTCTGTT
>339279465; Keroplatus nipponicus mitochondrial COI gene for cytochrome oxidase subunit I, partial cds
AGAAAGTGGGTCAGGGACAGGTTGAACTGTTTACCCCCCTCTATCAACCACACTCTCTCATTCAGGTAGATCTGTTGATTTAACAATTTTTTCATTACATCTTGCAGGAATTTCCTCAATCTTAGGAGCAGTTAATTTTATTACGACTATTATTAACATGCGTTCACCAGGAATAAATCTAGATACAATACCTTTATTTG
>62899565; Barytelphusa sp. SD-2005 cytochrome oxidase subunit I (COI) gene, partial cds; mitochondrial
ATAGAGGATACTCCTGCTAAGTGTAAAGAGAAAATTGCTATATCTACAGAGGCTCCTGCATGGGCAATAGCAGCTGCTAATGGTGGGTAGACAGTTCATCCTGTTCCTACACCTCTCTCTACTATTCCTCTTATTAAAAGAAGGGTTAAAGAAGGTGGTAAAAGTCAAAATCTTATATTATTTATACGAGGAAAAGCTAT
>261876043; Eoporis bifasciana voucher Cer0073 cytochrome oxidase subunit I (COI) gene, partial cds; mitochondrial
AGCTCATGAAGGAGCTTCTGTTGATTTAGCAATTTTTAGGCTTCATTTAGCAGGAATCTCATCAATTTTAGGAGCAGTAAATTTTATTACAACAGTAATTAATATGCGCCCTAAAGGAATAACCTTTGATCGATTACCATTATTTGTTTGAGCTGTAAAAATTACTGCAATTTTATTACTTTTATCCCTTCCAGTTCTAG
>384081011; Mecistocephalus marmoratus mitochondrial coi gene for cytochrome c oxidase subunit I, partial cds, specimen_voucher: SYSU:Chilo-086
TTTCGGCGCATGAGCGGCCATATTAGGAACAGCCCTAAGACTTCTTATTCGACTTGAATTAAGACAGCCTGGTAGCCTAATTGGAGATGACCAAACCTATAATGTAGTAGTTACTGCCCACGCCTTTGTCATAATTTTTTTCATGGTTATACCAATCATAATAGGAGGATTTGGAAATTGACTCCTACCACTAATACTTG
>170652359; Apis cerana voucher MP112 cytochrome oxidase subunit I (CO1) gene, partial cds; mitochondrial
ATTTATTACAGCTATTTTATTAATTATATCTCTTCCAGTTTTAGCTGGAGCAATTACAATATTATTATTTGATCGTAATTTTAATACTTCATTTTTTGATCCTATAGGAGGTGGAGATCCTATTTTATATCAACATTTATTTTGATTTTTTGGTCACCCAGAAGTTTATATTTTAATTCTTCCAGGATTTGGATTAATTT
>306976197; Olios sp. 1 SCC-2010 isolate OliosCali cytochrome oxidase subunit I (CO1) gene, partial cds; mitochondrial
ACCTGTATTAGCAGGAGCTATTACAATATTGTTAACAGATCGTAATTTTAATACTTCTTTCTTTGATCCTGCTGGTGGTGGTGATCCTATTTTATTTCAACATTTATTTTGATTTTTTGGACACCCTGAAGTTTACATTTTAATTTTACCTGGTTTTGGGATTGTTTCTCATGTGATTAGAGCTTCAGTAGGGAAACGAG
>379751449; Massepha sp. grammalisDHJ01 cytochrome oxidase subunit 1 (COI) gene, partial cds; mitochondrial
ACATCTTTAAGTTTATTAATTCGAGCTGAATTAGGAAATCCAGGTTCATTAATTGGAGATGACCAAATTTATAACACTATCGTAACAGCTCATGCTTTTATTATAATTTTTTTTATAGTTATACCTATTATAATTGGAGGATTTGGAAATTGATTAGTACCTTTAATATTAGGAGCTCCAGATATAGCTTTCCCCCGAAT
>311989188; Ormyrus pomaceus isolate Opom285 cytochrome c oxidase subunit I (COI) gene, partial cds; mitochondrial
GTGGCGATCCAATTTTATACCAACATTTATTTTGATTTTTTGGTCATCCTGAAGTGTATATTTTAATTTTACCTGGATTTGGTCTTGTTTCTCATATAATCTGTAATGAAAGAATAAAAAAAGAGGTATTTGGTAGAATAGGAATAATTTATGCAATGATTTCTATTGGTTTATTAGGTTTTATTGTATGAGCTCATCAT
>330600450; Cyrestis thyodamas voucher F369 cytochrome oxidase subunit I-like (COI) gene, partial sequence; mitochondrial
TCTTCAGTTGATTTAGCTATTTTTTCTTTACATTTAGCTGGTATTTCATCTATTCTTGGTGCAATTAATTTTATTACAACAATTATTAATATACGTATTAATAATATATCTTTTGATCAAATACCTTTATTTGTTTGAGCTGTTGGAATTACAGCATTATTACTATTATTATCTCTTCCAGTTCTAGCTGGAGCAATTAC
>290750843; Splendeuptychia furina voucher CP02-39 cytochrome c oxidase subunit I (COI) gene, partial cds; mitochondrial
TTGATCAGGTATAATTGGAACTTCTCTTAGATTAATTATCCGAATAGAATTAGGTAATCCAGGATTTTTAATTGGAAATGACCAAATTTATAATACAATTGTTACAGCTCATGCTTTTATTATAATTTTTTTTATAGTTATACCTATTATAATTGGAGGATTTGGAAATTGATTAGTACCTTTAATACTTGGAGCTCCTG
>321122054; Chliaria othona voucher YB-KHC6607 cytochrome oxidase subunit 1 (COI) gene, partial cds; mitochondrial
ATATGGCTTTCCCTCGAATAAATAATATAAGATTTTGATTATTACCCCCATCTTTAATATTACTAATTTCAAGAAGAATTGTAGAAAATGGAGCAGGCACAGGATGAACAGTTTACCCCCCACTATCATCAAATATCGCTCATAGAGGATCCTCAGTAGATTTAGCTATTTTTTCACTTCATTTAGCTGGAATCTCATCA
>292388409; Ptilodexia sp. Wood01 voucher DHJPAR0018622 cytochrome oxidase subunit 1 (COI) gene, partial cds; mitochondrial
CAGGAGCATTAATTGGAGATGATCAAATTTATAATGTAATTGTTACATCTCACGCTTTTGTAATAATTTTTTTTATAGTTATACCAATTATAATTGGAGGGTTTGGAAATTGATTAGTACCATTAATGTTAGGTGCCCCAGATATAGCCTTCCCTCGAATAAATAATATAAGTTTTTGACTTTTACCCCCTGCTTTAACA
>219810030; Megarhogas maculipennis cytochrome oxidase subunit I (COI) gene, partial cds; mitochondrial
GGCTTTCCCTCGTATAAATAATATAAGATTTTGATTGTTAGTCCCATCATTAATATTATTATTGATTAGATCTGTCACTAATGTGGGGATAGGAACAGGTTGAACTTTATACCCTCCTTTATCATCTTTGGTTGGACATAGGGGTATTTCAGTTGATTTTTCAATTTTTTCTTTACATTTGGCGGGGGCTTCTTCTATTA
>91718923; Propallene longiceps cytochrome oxidase subunit I (COI) gene, partial cds; mitochondrial
TAATTTTTTTTATAGTTATACCAGTAATAATAGGAGGATRCGGAAACTGACTACTTCCATTAATAATTGGTGCTCCTGACATAGCTTTTCCACGATTAAATAATTTTAGATTCTGAATACTTCCCCCCGCATTAACATTATTACTAATTTCTTCATCAATTGAAAGAGGAGCAGGAACAGGATGAACAGTATATCCACCC
>189304470; Leydigia lousi mexicana voucher ZPLMX69 cytochrome oxidase subunit 1 (COI) gene, partial cds; mitochondrial
AGGTCAAGGGGGTAGTTTAATTGGTGATGATCAAATTTATAATGTTATTGTTACTGCCCATGCATTTGTAATGATTTTTTTTATGGTTATACCAATTTTAATTGGTGGATTTGGTAATTGATTGGTTCCTTTGATATTAGGGGCTCCTGATATGGCTTTTCCTCGACTTAATAATTTAAGTTTTTGATTACTTCCTCCTT
>14549808; Aphanogmus sp. M87 cytochrome oxidase subunit I (cox1) gene, partial cds; mitochondrial gene for mitochondrial product
TTCTCCCTGGATTTGGAATTATTTCACATTCTATTATTAATGAATGTGGGAAAAAAGAAGCTTTTGGATCCTTAGGAATAATTTATGCAATATTAACAATTGGTTTTTTAGGCTTTATTGTTTGAGCTCATCATATATTTACAGTAGGAATAGACATTGACACCCGAGCATATTTCACTTCAGCTACAATAATTATTGCT
>16579765; Pauropsalta johanae isolate PJ cytochrome oxidase subunit I (COI) gene, partial cds; mitochondrial gene for mitochondrial product
TATTTTTATTTACTATTGGTGGTTTAACTGGAGTAATTTTAGCTAATTCTTCTATTGATATTATTTTACATGATACATATTATGTGGTAGCTCATTTTCACTATGTCTTATCTATAGGAGCAGTTTTCGCTATTATGGCAAGATTCATTCATTGGTTTCCTTTGTTTACGGGGATAACAATAAATTCTAATTGATTAAAA
>298362678; Myrmecophilus manni isolate MyF06_03_S00_I00_D00_P001 cytochrome oxidase subunit I (COI) gene, partial cds; mitochondrial
TCATTACACCTTGCTGGAATCTCTTCCATTCTAGGAGCAGTAAATTTCATTACCACTTCAATTAACATACGAACCCCTGGCTCAACTCTTGATCAAATTCCTCTCTTTGTTTGAGCAGTAGATATTACTGCTCTATTACTTTTACTATCTTTACCAGTTCTAGCAGGAGCTATCACCATACTATTAACTGATCGAAACCT
>33242588; Epicephala sp. Epi55 cytochrome oxidase subunit I (COI) gene, partial cds; mitochondrial gene for mitochondrial product
AGGATTTGTTTTTTTATTTACTATTGGTGGTTTAACTGGAGTAATTTTAGCCAATTCTTCCATTGATGTTTCTTTACATGACACTTACTATGTTGTAGCTCATTTCCATTATGTATTATCTATAGGAGCTGTATTTGCAATTATTGGAGGATTTATTCATTGATTCCCTCTATTTACAGGTCTTCAATTAAACTCCTATT
>157420350; Cerastipsocus trifasciatus cytochrome oxidase subunit I (COI) gene, partial cds; mitochondrial
AATAATAGCTATCGGACTATTAGGATTTGTAGTATGGGCACATCATATATTTACTGTAGGAATAAATGTAGATACCCGAGCATACTTCACTTCAGCAACCATAATTATTGCAATCCCTACAGGAATTAAAATCTTTAGATGACTTACAACCCTTTACGGGGTAAATATTAATTTTACCCCTTCCATCTTATGAAGACTCG
>295443130; Haloptilus longicornis voucher IOCAS:NZ060205 halo2 cytochrome oxidase subunit I (COX1) gene, partial cds; mitochondrial
TAATTTTTTTCATGGTTATACCAATTTTAATTGGGGGGTTTGGCAACTGGCTAGTCCCTCTTATATTGGGCTCCGCGGACATAGCTTTCCCTCGACTTAATAATATAAGTTTTTGATTTCTAGTGCCTGCTTTAGTGCTTCTTCTGTCAAGTGCCCTAGTGGAGAGAGGGGCCGGAACAGGGTGGACCGTATACCCCCCC
>37964055; Plexippus paykulli cytochrome oxidase subunit I (COI) gene, partial cds; mitochondrial
GGTGCAGGCTGAACTGTTTATCCTCCTTTAGCATCAATTGTAGGTCATAATGGAAGATCTGTTGATTTTGCYATTTTTTCTTTGCATTTAGCTGGTGCTTCGTCAATTATAGGTGCTATTAATTTTATTTCTACAGTAATTAATATACGATCAGTAGGGATATCTATAGATAAGATTCCGTTATTTGTATGATCAGTGGT
>226838173; Amphibalanus eburneus isolate frag1 cytochrome oxidase subunit I (COI) gene, partial cds; mitochondrial
GAAACTGACTTTTACCTCTTATATTAGGAGCCCCTGATATGGCCTTCCCTCGATTAAATAATATAAGTTTTTGACTTCTTCCCCCAGCCTTAATACTTTTAATTAGAGGTTCTTTAGTAGAAGCAGGAGCAGGAACAGGATGAACAGTTTATCCTCCTCTATCAAGTAATATTGCACATTCTGGTGCTTCTGTAGATTTA
>117955711; Anelosimus baeza cytochrome c oxidase subunit I gene, partial cds; mitochondrial
TACAGCAGTATTATTACTTTTATCTTTACCTGTATTAGCAGGTGCAATTACTATATTATTAACAGATCGAAATTTTAATACTTCATTTTTTGATCCTGCTGGAGGAGGAGATCCTATTTTATTTCAACATTTATTTTGATTTTTTGGTCATCCTGAAGTGTATATTTTAATTTTACCAGGGTTTGGAATTATTTCTCATA
>303305803; Normplatnicka barrettae voucher WN-1-M cytochrome oxidase subunit I (COI) gene, partial cds; mitochondrial
TGGTGGAGGAGATCCTATTTTATTTCAACATTTATTTTGATTTTTTGGTCATCCTGAAGTTTATATTTTAATTTTACCTGGATTTGGAATTGTTTCTCATATTATTAGATATTCTGTTGGAAAACGAGAACCTTTTGGAAATTTAGGAATAATTTATGCAATAGTTGGAATTGGAGGTATAGGATTTGTTGTTTGGGCTC
>158324657; Scypholanceola sp. 4 cytochrome oxidase subunit I-like (COI) gene, partial sequence; mitochondrial
ATAATATAAGGTTTTGATTATTAGTCCCTTCATTGACTTTTTTATTATTTAGTTCTTTAGTTGAAAGAGGGGTTGGTACGGGTTGAACTGTTTACCCTCCGTTATCTGGTAATTTAGCTCATGGTGGTTGTTCAGTTGATCTGGCTATTTTTTCATTACATTTGGCTGGTGTTTCTTCTATTTTAGGGGCAATTAATTTT
>189304644; Scapholeberis armata freyi voucher ZPLMX128 cytochrome oxidase subunit 1 (COI) gene, partial cds; mitochondrial
TTCACTTAGCAGGGATTTCTTCTATTTTAGGGGCTGTTAATTTTATTACTACTATCATTAATATACGATCGGAGGGAATGTCTTTAGACCGAATTCCGTTATTTGTATGAGCAGTGGGAATTACAGCTCTTCTTTTACTTTTAAGTCTTCCCGTGTTAGCTGGTGCAATCACAATGCTTCTTACAGATCGAAATTTNAAT
>170180120; Tylos neozelanicus voucher BES11448 cytochrome oxidase subunit I (COX1) gene, partial cds; mitochondrial
ATTGGAGATGATCAAATTTACAACGTTATTGTCACAGCTCATGCTTTTGTAATAATTTTTTTTATAGTAATACCTATTATAATTGGGGGGTTTGGTAATTGATTACTTCCTCTAATACTAGGAGCTCCTGACATGGCATTTCCTCGTATAAATAATATAAGATTTTGGTTACTTCCTCCATCACTCACCCTCTTACTAAG
>323482618; Dasyomphale sp. D2189 cytochrome oxidase subunit I (COI) gene, partial cds; mitochondrial
TATAGCTTTTCCTCGTATAAATAATATAAGATTTTGATTATTACCCCCAAGAATTACTTTATTGATTTCAAGGATATTTATTGGTTCAGGAACAGGAACTGGGTGAACTGTTTACCCTCCTTTATCAAGAAATCTTTCACATAGTGGCCCTTCTGTAGATTTATCTATTTTTTCTCTTCATATTGCGGGGGTTTCTTCAA
>292388559; Thelairaporia sp. Wood01DHJ01 cytochrome oxidase subunit 1 (COI) gene, partial cds; mitochondrial
AACTGCCCATGCTTTCATTATAATTTTTTTTATAGTAATACCAATTATAATTGGAGGATTTGGAAATTGATTAGTGCCATTAATATTAGGAGCTCCAGATATAGCATTTCCCCGAATAAATAATATAAGATTTTGACTTTTACCTCCTGCCTTAACATTATTACTAATTAGAAGAATAGTAGAAAACGGAGCTGGTACAG
>15076476; Henosepilachna yasutomii mitochondrial COI gene for cytochrome oxidase subunit I, partial cds, strain: Shiobara1
ACATTTCTACTTTTAAGAAGAATAGTAGAAAGAGGAGCAGGAACAGGATGAACTGTATACCCCCCTCTTTCAGCTAATATTGCCCATAGAGGTCCTTCTGTAGATTTAGCTATTTTTAGATTACATCTTGCAGGAGTATCATCAATTTTAGGAGCAATTAATTTTATTACAACTATGATTAATATACGCCCTATTGGTAT
>213984908; Promylea lunigerella voucher UBC-2007-0842 cytochrome oxidase subunit 1 (COI) gene, partial cds; mitochondrial
TGATTTAGCTATTTTTTCATTGCATTTAGCGGGAATTTCTTCAATTCTAGGAGCTATTAATTTTATTACAACTATTATTAATATAAAATTAAATGGTTTATCATTCGATCAGATACCTTTATTTGTTTGAGCCGTAGGAATTACAGCTTTATTATTATTACTATCTTTACCTGTATTAGCAGGTGCTATCACTATATTAT
>301069832; Ovatus malisuctus isolate 080519J03 cytochrome oxidase subunit I gene, partial cds; mitochondrial
CTTAATAATATTAGATTTTGACTTTTACCACCATCATTAATAATAATAATTTGTAGATTCTTAATTAATAATGGAACTGGAACAGGATGAACTATTTATCCACCTCTATCAAATAATATTGCACATAATAATATTTCAGTTGATTTAACTATTTTTTCTTTACATTTAGCAGGAATCTCATCAATTTTAGGAGCAATTAA
>116607238; Limnocalanus macrurus voucher BIOUG<CAN>:MxCpg000 cytochrome oxidase subunit 1 (COI) gene, partial cds; mitochondrial
TGTCAGTTCTATTCTAGGGGCTGTAAATTTTATTAGAACTTTAGGAAACTTACGAGTATTTGGTATAATTTTAGATCGGATGCCTCTTTTTGCGTGAGCTGTTTTGATTACAGCTGTCTTATTACTTCTCTCACTCCCTGTTTTGGCTGGTGCAATCACCATACTACTAACAGATCGTAATCTCAATTCCTCTTTTTATG
>281184797; Geina sheppardi voucher jflandry0817 cytochrome oxidase subunit 1 (COI) gene, partial cds; mitochondrial
CTAATTCGAGCTGAATTAAGAACTCCTAGATCTTTAATTGGAGATGATCAAATTTATAATTCAATTGTAACAGCTCATGCTTTCATTATAATTTTTTTTATAGTTATACCAATTATAATTGGAGGATTTGGAAATTGATTAGTTCCATTAATACTAGGAGCTCCTGATATAGCTTTTCCTCGAATAAATAATATAAGATT
>374977082; Ophisma tropicalis cytochrome oxidase subunit 1 (COI) gene, partial cds; mitochondrial
AGGAAGATCTGTAGATTTAGCTATTTTTTCTTTACATTTAGCTGGAATTTCATCAATTTTAGGTGCTATTAATTTTATTACAACAATTATTAATATACGATTAAATAATTTAATATTTGATCAAATACCTTTATTTATTTGAGCAGTAGGAATTACAGCATTCTTACTATTATTATCTTTACCTGTATTAGCTGGAGCTA
>87046926; Nomamyrmex esenbeckii voucher CS0532a cytochrome oxidase subunit I (COI) gene, partial cds; mitochondrial
CTGTTGATCTAACTATCTTCTCCCTTCATATCGCTGGTATATCATCAATTATAGGAGCAATTAATTTCATTTCTACTATTCTTAATATACATCATAAAAATATCTCTTTAGATAAAATTCCTCTTATAGTATGATCAATCCTAGTTACTGCTATCTTATTACTTACATCATTACCAGTTCTTGCTGGAGCAATTACTATA
>63078872; Pachygrapsus crassipes isolate 88S cytochrome oxidase subunit I (C0I) gene, partial cds; mitochondrial
TTAATTGGCAACGACCAGATTTATAATGTAGTTGTTACTGCTCATGCTTTCGTTATAATTTTCTTCATGGTTATACCCATCATGATTGGTGGATTTGGAAATTGGCTAGTTCCCCTTATATTAGGAGCTCCTGATATGGCCTTCCCTCGTATAAACAACATAAGATTTTGACTACTTCCTCCTTCACTTTCCTTGTTATT
>27369209; Menacanthus sp. KPJ-2002 cytochrome oxidase subunit I gene, partial cds; mitochondrial
GATGTTGATACTCGAGCTTACTTTACTTCTGCTACTATAATTATTGCCATCCCCACAGGGGTTAAAGTGTTTAGATGAGTTTCCTCTTTGCGAGGAGGGAGCTTGAACCTGGATCCCCATATCTATTGAATCTACGGATTCCTGTTTTTATTCACGACGGGGGGGCTAACAGGGATTATGTTAGCTAATTCATCTATTGA
>298108855; Agapetus hessi voucher USNM:ENT:08OFCAD-0024 cytochrome oxidase subunit 1 (COI) gene, partial cds; mitochondrial
CAAATTTATAATGTTATTGTTACTGCTCATGCATTTATTATAATTTTCTTTATAGTTATACCAATCATAATTGGGGGATTTGGCAATTGACTTGTCCCTTTAATATTAGGAGCTCCTGATATAGCTTTTCCTCGATTAAATAATATAAGATTTTGACTACTTCCCCCATCTATTACTTTATTAATTATAGGGGGATTAGT
>374885535; Histura sp. Brown001 cytochrome oxidase subunit 1 (COI) gene, partial cds; mitochondrial
TGGAATTTGAGCTGGAATAATTGGAACTTCACTAAGTTTATTAATTCGAGCTGAATTGGGGAACCCTGGCTCTTTAATTGGAGATGATCAAATTTATAATACTATTGTTACAGCTCATGCATTTATTATAATTTTTTTTATAGTAATACCTATTATAATTGGAGGATTTGGAAATTGATTAGTTCCTTTAATATTAGGAG
>48256435; Austrotechus rugosus cytochrome oxidase subunit I gene, partial cds; mitochondrial
AAAACAGAAACTTTCGGTTCCCTAGGGATAATCTACGCAATACTAGCCATTGGATTATTAGGATTTATTGTCTGAGCCCATCATATATTTACTGTAGGGATAGACGTAGATACACGAGCATACTTCACCTCAGCAACAATAATTATCGCTGTTCCAACAGGAATTAAAATCTTTAGTTGACTAGCAACACTACATGGAAT
>294469080; Coremagnatha orionalis cytochrome oxidase subunit 1 (COI) gene, partial cds; mitochondrial
ACCCCCATCTTTAACCTTATTAATTTCAAGAAGTATTGTAGAAAATGGAGCAGGAACAGGATGAACAGTTTACCCCCCACTTTCATCTAATATTGCTCATGGAGGAAGATCAGTTGATCTAGCTATTTTTTCCTTACATTTAGCTGGAATTTCTTCAATTTTAGGAGCTATTAATTTTATTACAACAATTATTAATATAC
>160221887; Plagiolepis sp. MU01 voucher CASENT0059852-D01 cytochrome oxidase subunit 1-like (COI) gene, partial sequence; mitochondrial
ACTAGAACTAGGATCTCCCAATGCCTTAATTAATAATGATCAAATTTATAATTCAATAGTTACAAGACATGCATTTATTATAATTTTTTTTATAGTTATACCTTTTATANTCGGAGGATTTGNNNNTTTCTTANTCCCCCTAATAATTGGCTCACCAGACATAGCCTACCCTCGTATAAATAATATAAGATTTTGACTTC
>15290253; Allomachilis froggarti cytochrome oxidase subunit I (COX1) gene, partial cds; mitochondrial
CTACAATAATTATTGCTGTTCCTACCGGAATTAAAATTTTTAGATGACTGGCTACCCTACATGGTATTCAAATATCTATTTCACCACCACTGCTATGGGCCCTAGGTTTCATTTTTTTATTTACTGTTGGTAGATTAACTGGCGTTGTACTTGCTAATTCATCTATTGATATTATTTTACACGATAATTATTATGTTGTA
>344053670; Herophydrus assimilis voucher BMNH794094 cytochrome oxidase subunit I gene, partial cds; mitochondrial
TTACAGTAGGGGGATTAACTGGAGTAGTTTTGGCAAATTCCTCTATTGATATTGTTTTACATGACACTTATTATGTAGTTGCTCATTTTCATTATGTTCTATCAATAGGAGCTGTATTTGCTATTATAGCAGGACTAATTCAATGATTTCCTTTATTTACTGGATTAACTTTAAACTCAAATCTCCTAAAAATTCAATTT
>259124249; Gyromantis occidentalis isolate MN053 cytochrome oxidase subunit I (COI) gene, partial cds; mitochondrial
AACTGTTTATCCTCCTCTTTCAAGTAATATCACACACGCAGGGCCTGCTGTAGACTTAACAATTTTCTCTCTTCACTTAGCAGGGATATCTAGTATTATAGGTGCTGTAAATTTCATTTCAACCATAATCAACATAAAACCTCTTTACATAAACAAAACTCAAATTCCTTTATTTGTTTGATCAGTAGGTATTACAGCAT
>374884227; Geshna cannalis cytochrome oxidase subunit 1 (COI) gene, partial cds; mitochondrial
GTTTATCCCCCTCTTTCATCTAATATTGCTCATAGAGGAAGATCAGTTGATTTAGCAATTTTTTCTCTTCATTTAGCTGGAATTTCATCAATTTTAGGAGCAATTAACTTTATTACTACAATTATTAATATAAAAATCAATGGATTATCATTTGATCAAATACCTCTATTTGTTTGATCTGTTGGAATTACAGCTTTATT
>87046868; Froggattella latispina voucher RA0309 cytochrome oxidase subunit I (COI) gene, partial cds; mitochondrial
TTTACGCTATAATTGCTATTGGATTTTTAGGATTTGTAGTTTGAGCTCACCATATATTTACAATTGGATTAGATGTAGATACTCGAGCATATTTTACTTCAGCTACAATAATTATTGCAATCCCTACAGGAATTAAAATTTTTAGATGAATTACAACTCTTCATGGAACTAAAATTAACTATAATCCTACTTTATGATGA
>82398841; Bruneria brunnea cytochrome oxidase subunit I (CO1) gene, partial cds; mitochondrial
CACAATACTATTAACAGATCGAAATCTAAATACATCATTCTTTGATCCTGCAGGAGGAGGAGACCCAATTTTATATCAACATTTATTTTGATTCTTTGGACATCCTGAAGTTTATATTCTAATTTTACCAGGATTTGGTATTATTTCTCATATTGTTTGTCAAGAAAGTGGAAAAATTGAATCATTCGGAACATTAGGAA
>347981521; Viriclanis kingstoni voucher BC-Hax3726 cytochrome oxidase subunit 1 (COI) gene, partial cds; mitochondrial
TTTTTTATAGTAATACCTATTATAATTGGAGGATTTGGAAATTGATTAGTTCCTTTAATATTAGGAGCACCTGATATAGCTTTTCCACGAATAAATAATATAAGATTTTGATTATTACCCCCATCATTAACACTACTTATTTCAAGAAGAATTGTAGAAAACGGAGCAGGAACAGGATGAACAGTTTACCCCCCTTTATC
>117276728; Onycholyda amplecta voucher Sus14 cytochrome oxidase subunit I (COI) gene, partial cds; mitochondrial
AGGATGAACAGTTTATCCTCCTTTATCTTCAAATTTAACTCATACTGGTTCATCAGTAGATTTTGCAATTTTTTCCTTACATATRGCTGGWATTTCTTCAATTATAGGAGCAATTAATTTTATTTCAACAATTTTAAATATACGAATTTCAGGATTATTTATAGATCAAATATCATTATTTATTTGATCAGTATTTATTA
>83630330; Larinematus imperfectus cytochrome oxidase subunit I (CoI) gene, partial cds; mitochondrial
GCAATTAATTTTATTTCAACAATAATTAACATAAAATTAAAAGGAATAAGATTTGAACAAATACCTTTATTTGTATGAGCTGTTTCATTAACAGCATTACTATTACTCCTATCTTTACCAGTATTAGCTGGTGCCATTACAATACTTCTTACAGACCGTAATTTAAATACATCATTTTTTGACCCCTCTGGAGGAGGAGA
>33087054; Polyascus polygenea cytochrome oxidase subunit I (COI) gene, partial cds; mitochondrial gene for mitochondrial product
TAATTTTTGCTTTAGTTTCTATTGGTTTTTTGGGATTTTTAGTTTGAGCACATCATATATTTACTGTTGGTATAGATGTTGATACACGTTCTTATTTTACTTCTGTTACTATAATTATTGCTGTTCCTACTGGTGTAAAAATTTTTAGTTGATTAATAACTTGTACTGGTATAAAATTTCGACTAAATGTTTTGACTTGT
>20148875; Coccotrypes advena isolate Dry11 cytochrome oxidase subunit I (CO1) gene, partial cds; mitochondrial gene for mitochondrial product
ATTGACATTATTTTACACGACACATATTATGTAGTAGCACATTTTCATTATGTTTTATCAATAGGAGCAGTATTTGCTATTATAGCAGGTTTAGTGCAATGATTTCCCCTATTTACAGGCTTAACATTGAACAACAAATATCTTAAAACCCAATTCATCTCAATATTCATTGGGGTAAATTTAACATTCTTCCCCCAACA
>326805413; Tiporus centralis mitochondrial partial cox1 gene for cytochrome c oxidase 1, isolate MB2122
CTTATTTACAGTTGGGGGATTAACCGGAGTAGTTTTAGCCAACTCCTCTATTGATATTATCCTCCACGATACCTACTATGTAGTAGCTCATTTCCACTATGTCCTATCAATGGGAGCTGTATTTGCAATTCTTGCGGGATTTATCCAATGATTCCCCCTATTCACTGGACTAACCCTAAACTCTAAACTTCTTAAAATTC
>157168929; Hagiomantis superba isolate MN215 cytochrome c oxidase subunit I gene, partial cds; mitochondrial
ATTTAGAGGAATAACATTAAACTCAACATGATTAAAAGCACAATTCCTAATTATATTTATAGGGGTAAACTTAACATTCTTTCCACAACACTTCCTAGGACTAGCAGGAATACCACGTCGTTATTCAGATTATCCAGATGCATATACATCATGAAATATTGTATCATCAATAGGATCAATAATTTCACTTATTGCAGTAA
>374926332; Thagona sp. tibialisDHJ02 cytochrome oxidase subunit 1 (COI) gene, partial cds; mitochondrial
AGTTTATTAATTCGAATAGAATTGGGAAATCCAGGATCATTTATTGGAAATGATCAAATTTATAATACTATTGTAACTGCCCATGCATTTATTATAATTTTTTTTATAGTTATACCTATTATAATTGGAGGATTTGGAAATTGATTAGTACCTTTAATATTGGGAGCTCCAGATATAGCTTTTCCTCGAATAAATAATAT
>38324628; Azelia gibbera cytochrome oxidase subunit 1 and cytochrome oxidase subunit 2 genes, partial cds; mitochondrial
ATTATTAGGAATTTTATATTTTTTTTACATTATTTGAGAAAGTTTAATCTCTCAACGACAAGTAATTTTCCCAATTCAATTAAATTCTTCTATCGAATGATTTCAAAATACACCGCCAGCTGAACATAGTTATTCAGAATTACCTTTATTAACTAATTTCTAATATGGCAGATTAGTGCAATGGATTTAAGCTCCATATA
>356490180; Goniocarsia sp. BioLep02 cytochrome oxidase subunit 1 (COI) gene, partial cds; mitochondrial
TCGAATAAATAATATAAGTTTTTGACTTTTACCCCCTTCTTTAACTCTTCTAATTTCAAGAAGAATTGTAGAAAATGGAGCAGGAACAGGATGAACTGTTTATCCTCCTCTTTCTTCAAATATTGCCCATAGAGGAAGTTCAGTAGACTTAGCAATTTTTTCCCTTCATCTTGCAGGAATTTCATCAATTTTAGGAGCTA
>281310733; Adaina montana voucher jflandry1099 cytochrome oxidase subunit 1 (COI) gene, partial cds; mitochondrial
TAATTTTTTTTATAGTTATACCAATTATAATTGGAGGATTTGGTAATTGATTAATTCCTTTAATATTAGGAGCCCCCGATATAGCTTTCCCCCGAATAAATAACATAAGATTCTGACTACTCCCCCCTTCTATTATACTGTTAATTTCAAGAACAATCGTCGAAAATGGAGCTGGAACTGGTTGAACTGTATACCCTCCT
>194140532; Leptodiaptomus minutus isolate NH801_2 cytochrome oxidase subunit I (COI) gene, partial cds; mitochondrial
TATTATCCAGTTCTTTAGTAGAGAGGGGAGCAGGGACGGGTTGAACTGTATACCCCCCGCTTTCAAGAAATATCGCGCACGCCGGGAGGTCGGTTGACTTTGCTATTTTCTCTCTCCATCTGGCGGGGGTGAGGTCAATTCTTGGGGCGGTAAATTTTATTAGGACGCTGGGTAATTTACGGGCTTTCGGAATAATTTTA
>40557523; Myrmicocrypta sp. TRS-2 isolate 319 cytochrome oxidase subunit I (COI) gene, partial cds; mitochondrial
CACTGGCTGAACAATTTACCCCCCTTTATCCTCAAATACATTCCACAGAGGCCCATCTATTGATATAACCATCTTTTCACTCCATATCGCTGGGATATCATCAATTTTAGGAGCTATTAACTTTATCTCCACAATTATAAATATAAGACACCCAAATGTTTCTATAGACAAACTTCCCCTTTTAATCTGAGCAATTTTAA
>167216067; Chrysotropia ciliata mitochondrial COI gene for cytochrome oxydase subunit I, partial cds, isolate: ChtcilJP1
ATTTGTTTGATCAGTTGTAATTACTGCCTTACTATTACTTTTATCTTTACCTGTATTAGCTGGAGCTATTACTATATTATTAACTGATCGTAATTTAAATACATCATTCTTTGATCCTGCTGGAGGAGGTGACCCTATTTTATATCAACATTTATTCTGATTTTTTGGTCATCCTGAAGTTTATATTTTAATTCTACCAG
>239836419; Mindarus kinseyi voucher INHS:530 cytochrome oxidase subunit I (CO1) gene, partial cds; mitochondrial
ATTGACATTATTTTACATGATACTTATTATGTAGTAGCTCATTTCCACTATGTTTTATCTATAGGAATTGTCTTTGCTATTATTGGAAGATTCATCCATTGATTCCCAATATTTAGAGGATTTTCATTAAACAATTTTATTTTAAAAATTCAATTTATTTTAATATTCCTAGGAGTTAATTTAACTTTTTTTCCTCAACA
>195971014; Anostostoma sp. OZ100 isolate OZ100 cytochrome c oxidase subunit I (COI) gene, partial cds; mitochondrial
TTCCTGTTTACAATTGGAGGATTAACAGGGGTTGTTCTTGCTAATTCGTCTCTTGACATCATTTTACATGATACTTATTATGTAGTTGCCCATTTCCATTATGTATTATCCATAGGAGCAGTCTTTGCAATTATAGCAGGATTTATTCAATGATATTCTCTATTCACAGGATTAACCCTTCATCCTAAGTGATTAAAAAT
>374896929; Incarcha aporalis cytochrome oxidase subunit 1 (COI) gene, partial cds; mitochondrial
TTTGGTAATTGATTAGTACCTTTAATGTTAGGAGCTCCTGATATAGCTTTCCCCCGTATAAATAATATAAGATTTTGATTATTACCCCCCTCACTTACTTTATTAATTTCAAGAAGAATTGTTGAAAACGGAGCTGGTACCGGTTGAACAGTTTATCCACCTTTATCTTCTAATATTGCTCATAGAGGGAGATCTGTTGA
>381147249; Stomaphis sp. EM-2012 voucher Depa S20 cytochrome oxidase subunit I (COI) gene, partial cds; mitochondrial
TTATAAGAATCCCTGATATAGCTTTCCCCCGATTAAATAATATTAGATTTTGACTTTTACCCCCTGCTTTAATATTAATAATTTATAGATTTATAATTAATAATGGAACAGGAACAGGATGAACAATTTATCCTCCTTTATCTAATAATATTGCTCACAATAATATTTCAGTAGATTTAACTATTTTTTCTTTACATTTA
>94480681; Dascillus cervinus partial COI gene
CACAGTAGGGGGTCTAACAGGTGTTGTCCTAGCCAACTCATCTATTGATATTATTTTACACGACACCTATTACGTTGTTGCTCATTTCCATTATGTCCTTTCTATAGGGGCTGTATTCGCTATTATAGCAGGATTTATTCAATGATACCCATTATTTACAGGGCTTTCATTAAACAACAAACTTTTAAAAATTCAATTTA
>379318123; Megaphyllum projectum kochi voucher BC ZSM MYR 00419 cytochrome oxidase subunit 1 (COI) gene, partial cds; mitochondrial
TAGTGCCCCTAATACTAGGCGCCCCAGACATAGCTTTTCCCCGACTAAATAACATAAGTTTTTGATTACTACCTCCTTCATTATTCTTACTTTTAATATCCTCTGCAGTTGAAAAAGGTGCAGGAACTGGCTGAACCGTTTACCCACCTTTAGCTAGAAATATTTCTCACTCAGGCCCTTCTGTAGACATGGCTATTTTT
>316891946; Asiopodabrus circumangulatus voucher 4-1 cytochrome c oxidase subunit I (COI) gene, partial cds; mitochondrial
GATAAATAATATAAGATTTTGATTTCTTCCACCTTCTTTAATATTTCTATTAATAAGAAGAATAGTAGAAAGAGGGGCAGGAACAGGGTGAACTGTTTATCCCCCTCTCTCAGCCAATATTGCTCATAGAGGCCCTTCAGTTGATTTAGCTATTTTTAGTCTTCATATAGCAGGAATTTCTTCAATTTTAGGAGCAGTAA
>306994749; Neottiglossa undata voucher CNC-HEM-0963 cytochrome oxidase subunit 1 (COI) gene, partial cds; mitochondrial
ATTAATAATAAGAAGATTAACAGAAGCTGGGGCTGGAACAGGTTGAACTGTTTACCCTCCTTTATCTAGAAATTTATCACATAGAGGACCATCTGTAGATTTAGCAATCTTTTCATTGCACTTAGCAGGTGTTTCTTCAATTTTAGGAGCAGTAAATTTTATCTCAACTATTATTAATATACGTCCCAATGGTATAATTC
>297719169; Elaphropus parvulus voucher ZFMK_COL_2009_200 cytochrome c oxidase subunit I (CO1) gene, partial cds; mitochondrial
GTTGAAAGAGGAGCGGGGACTGGATGAACAGTTTACCCCCCACTTTCTTCATCAATTGCCCATAGAGGTGCTTCAGTTGATTTAGCTATTTTTAGATTACATTTAGCTGGTGTATCATCAATTTTAGGGGCTGTAAATTTTATTACAACAATTATTAATATACGATCAGTAGGAATAACTTTTGATCGAATACCTTTATT
>17026834; Petrothrincus circularis cytochrome oxidase subunit 1 (COI) gene, partial cds; mitochondrial gene for mitochondrial product
TTTTATCACAACTATGATTAATATACGCCCTCTTGGAATATCTTTTGATCAAATACCCTTATTTGCCTGATCTGTCTTTATCACTGCCATTCTTCTTCTTTTATCCCTCCCTGTCTTAGCAGGAGCTATTACCATACTATTAACTGATCGAAATCTAAATACATCATTTTTTGATCCAGCAGGAGGGGGAGACCCTATTC
>291275914; Periphoba sp. arcaeiDHJ02 cytochrome oxidase subunit 1 (COI) gene, partial cds; mitochondrial
CAAATTTATAATACAATTGTTACAGCTCATGCTTTTATTATAATTTTTTTTATAGTTATACCTATTATAATTGGAGGATTTGGTAATTGATTAGTTCCTTTAATATTAGGTGCCCCAGATATAGCTTTCCCTCGAATAAATAACATAAGCTTTTGGCTTCTCCCCCCTTCTTTAACTCTCTTAATTTCAAGTAGAATTGT
>228014521; Tranes lyteroides voucher BTOLDDM0064 cytochrome oxidase subunit I (COI) gene, partial cds; mitochondrial
ACTCTTATTGGGGATGATCAAATTTATAATACAATTGTTACTGCTCACGCTTTTATTATAATTTTCTTTATAGTAATACCTATTATAATCGGTGGATTTGGGAATTGATTAGTCCCACTTATACTAGGAGCCCCTGATATAGCTTTCCCACGACTTAATAATATAAGATTTTGATTACTTCCGCCATCTTTAACCCTTCT
>63030208; Elodina angulipennis cytochrome oxidase subunit I (COI) gene, partial cds; mitochondrial
ACTTCTTTCCTTACCAGTTCTTGCTGGAGCAATTACTATATTATTAACAGATCGAAATTTAAATACATCATTTTTTGACCCTGCTGGAGGGGGAGACCCAATTCTTTATCAACATTTATTTTGATTTTTTGGTCACCCTGAAGTTTATATTTTAATTTTACCAGGATTTGGAATAATTTCTCACATTATTTCCCAAGAAA
>292393664; Gerra sp. Hallwachs01 cytochrome oxidase subunit 1 (COI) gene, partial cds; mitochondrial
TCTGTTGATTTAGCAATTTTTTCTCTCCATTTAGCTGGAATTTCATCAATTTTAGGAGCAATTAATTTTATTACTACAATTATTAATATACGACTAAATAATTTATCATTCGACCAAATACCTCTATTTGTATGAGCTGTCGGTATTACAGCATTTTTATTATTACTTTCATTACCTGTATTAGCAGGAGCTATTACTAT
>142886923; Oedaleus decorus asiaticus cytochrome oxidase subunit I (CO1) gene, partial cds; mitochondrial
AGAACAGACACCACTATTTGTTTGATCTGTACTAATTACAGCATTGCTATTATTATTATCACTACCAGTACTAGCAGGAGCAATTACTATATTATTAACTGACCGAAACCTTAATACATCATTCTTTGATCCAGCAGGAGGGGGAGATCCAATTCTCTATCAACACTTATTTTGATTCTTTGGACACCCAGAAGTATACA
>197131013; Cerodirphia apunctata voucher BC-MNHN0004 cytochrome oxidase subunit 1 (COI) gene, partial cds; mitochondrial
TTTCAAGAAGAATTGTAGAAAATGGAGCAGGTACTGGATGAACGGTGTACCCCCCACTATCATCTAATATCGCCCATGGAGGATCTTCTGTAGATTTAGCCATCTTCTCCCTACATTTAGCGGGTATTTCATCAATTTTAGGTGCTATTAATTTTATTACTACAATTATTAATATACGATTAAATAACATATCTTTTGAT
>73747162; Chromatomyia horticola isolate RJ-117 cytochrome oxidase subunit I (COI) gene, partial cds; mitochondrial
ATAACCCTGCAACCCTATGATCATTAGGATTTGTATTTTTATTTACCGTTGGTGGGTTAACAGGAGTAGTTTTAGCTAACTCTTCAGTAGATATTATTTTACATGATACTTATTATGTAGTAGCTCATTTTCATTATGTCCTATCAATGGGAGCTGTATTTGCTATTATGGCTGGATTTATCCACTGATACCCCTTATTC
>307640802; Mnesarchaea acuta voucher GWG-92-0102 cytochrome oxidase subunit I (COI) gene, partial cds; mitochondrial
TACAGTAGGAATAGATGTTGATACTCGAGCATATTTTACTTCAGCCACAATAATTATTGCAGTACCTACCGGTATTAAAGTATTTAGTTGATTAGCCACATTACACGGAACACAAATTAATTATAGACCTACAATATTATGAAGATTAGGTTTTGTATTTCTATTTACAGTAGGTGGTTTAACTGGTGTAATTTTAGCTA
>336185450; Thalassodes quadraria voucher MM13438 cytochrome oxidase subunit I (COI) gene, partial cds; mitochondrial
TTTATTTACAGGATTATCTTTAAATAATTACATACTAAAAATTCAATTTTTTGTTATATTTATTGGAGTTAATTTAACATTTTTCCCCCAACATTTTTTAGGTTTAGCAGGAATACCTCGTCGTTATTCCGATTATCCAGATTCTTATATTTCTTGAAATATAATTTCTTCTCTAGGATCTTATATTTCACTATTAGCTG
>347154177; Baeopterogyna mihalyii isolate 1B cytochrome oxidase subunit I (COI) gene, partial cds; mitochondrial
ATATTTACAGTAGGAATAGATGTTGACACACGAGCATACTTTACTTCAGCTACTATAATTATTGCCGTACCAACAGGAATTAAAATTTTTAGATGACTAGCTACTTTACACGGAACTCAATTTACTTATTCATCTAATTTATTATGAGCTCTTGGATTTGTATTTTTATTTACAGTAGGAGGATTAACTGGAGTAGTTTT
>315020659; Chesias legatella voucher BC ZSM Lep 01559 cytochrome oxidase subunit 1 (COI) gene, partial cds; mitochondrial
TCTGTTGATTTAGCTATTTTTTCCCTACATTTAGCTGGAATTTCTTCAATTTTAGGAGCTATTAATTTTATTACAACTATCATTAATATACGATTAAATAATATATTTTTTGATCAATTACCCCTATTTGTCTGATCAGTTGGTATTACTGCATTTTTACTTCTATTATCTTTACCGGTATTAGCTGGGGCAATTACTAT
>50404452; Quamtana embuleni cytochrome oxidase subunit I (COI) gene, partial cds; mitochondrial
TGTTTCTATAGATTTTGCTATTTTTTCTCTCCATCTTGCTGGGGCATCTTCTATTATAGGGGCTATTAATTTTATTTCTACTATCATTAATATACGATTGAAAGGAATTAGAATAGATAAAATTACGTTATTTGTGTGATCTGTTTTTATTACTGCTGTATTATTGTTATTATCTCTTCCTGTTTTAGCAGGAGCTATTA
>371779053; Sesarma windsor mitochondrial partial cox1 gene for cytochrome oxidase subunit I, haplotype 5
ATTATAATTGGAGGATTTGGTAATTGATTAGTTCCTTTAATACTCGGTGCACCAGATATAGCCTTTCCACGTATAAATAATATAAGATTTTGATTACTGCCTCCTTCCTTATCTTTACTATTAACAAGAAGTATAGTTGAAAGAGGTATTGGAACAGGATGAACTGTTTATCCACCTTTAGCTGCTGCTATTGCTCATGC
>374883083; Bicilia iarchasalis cytochrome oxidase subunit 1 (COI) gene, partial cds; mitochondrial
TTCATTATAATTTTTTTTATAGTTATACCTATTATAATTGGAGGATTTGGAAATTGATTAGTTCCTTTAATATTAGGTGCTCCTGATATAGCTTTCCCACGAATAAATAATATAAGATTTTGACTTTTACCTCCCTCTTTAACTTTATTAATTTCAAGAAGAATTGTAGAAAATGGAGCCGGAACAGGATGAACAGTGTA
>213983778; Dargida procinctus voucher UBC-2007-0348 cytochrome oxidase subunit 1 (COI) gene, partial cds; mitochondrial
TTTCCTTACATTTAGCTGGAATTTCTTCAATTCTCGGAGCTATTAATTTTATTACTACAATTATTAATATACGATTAAATAATTTATCATTCGATCAAATACCTTTATTTATTTGAGCTGTAGGAATTACCGCATTTTTATTATTATTATCATTACCTGTTTTAGCTGGAGCTATTACTATACTTTTAACAGATCGAAAT
>326397397; Eufidonia convergaria voucher UASM41707 cytochrome oxidase subunit 1 (COI) gene, partial cds; mitochondrial
GTAGGAACTTCATTAAGTTTATTAATTCGAGCAGAATTAGGAAATCCTGGCTCTTTAATTGGAGATGATCAAATTTATAACACTATTGTTACAGCTCATGCTTTTATTATAATTTTTTTTATAGTTATACCAATCATAATTGGTGGATTTGGAAATTGATTAGTACCTTTAATATTAGGGGCTCCTGATATAGCTTTCCC
>380257148; Callibaetis ferrugineus voucher BIOUG<CAN>:08MBMAY-0022 cytochrome oxidase subunit 1 (COI) gene, partial cds; mitochondrial
CTTTATTTTATTTTTGGTGCTTGGGCGGGTATAGTAGGTACTTCTTTAAGATTGTTAATTCGAGCTGAATTAGGTAACCCGGGGTCTTTAATTGGGGACGACCAAATTTATAATGTAATTGTTACTGCTCATGCTTTTATTATAATTTTTTTTATAGTTATGCCTATTATAATCGGGGGTTTCGGGAATTGATTGGTGCC
>13186090; Calyptostoma velutinus partial mitochondrial COI gene
CTCGGGCTTATTTTACGGCAGCTACGATAATTATTGCTGTTCCTACTGGAATTAAGATTTTTAGTTGGGTAGCAACTTTAAGAGGAACAAATTTTAAGAGGGATGTTTCTGTTCTTTGATCTGTTGGTTTTATTTGTTTATTTACTATTGGTGGGCTAACTGGAATTGTTCTTTCAAATTCTTCTATGGATATTGTTCTA
>253720500; Laryngodus luteomaculatus voucher AMNH_PBI 00170610 cytochrome oxidase subunit I (COI) gene, partial cds; mitochondrial
ATCAGGTATAGTAGGATCATCATTAAGATGAATTATTCGAATTGAACTAGGACAACCGGGTACATTTATTGGAGATGATCAAATTTATAATACAATTGTAACTGCCCATGCATTTATTATAATTTTTTTTATAGTTATACCAATTATAATTGGTGGTTTCGGTAACTGATTAATTCCTTTAATAATTGGAGCTCCAGATA
>208435853; Scorpio maurus isolate Sc46 cytochrome oxidase subunit I (COI) gene, partial cds; mitochondrial
CTTTTGTGATAATTTTTTTTATAGTAATGCCTATCATGATTGGAGGTTTTGGAAATTGGTTAGTTCCTTTAATATTAGGGGCTCCGGATATGGCTTTTCCTCGTTTAAATAATATAAGTTTTTGGTTGCTTCCTCCTGCTTTTTTTTTGCTTTTAGGATCTGCTGCTTTAGAGAGAGGAGCAGGTACTGGGTGGACTGTT
>379023430; Dinoplatupus luniger cytochrome oxidase subunit I (COI) gene, partial cds; mitochondrial
AGCAGGTCTAATTCACTGATTTCCTTTATTAACTGGGTTAACACTTAACTCAAATTACCTAAAAACTCATTTTATAATTACTTTTTTAGGGGTAAATTTAACCTTTTTTCCTCAACATTTTTTAGGTTTAAGAGGGATACCTCGACGATACTCAGATTATCCTGATGCCTATTTTAAATGAAATTCACTTTCCTCTATCG
>11094015; Sphodros abbotti cytochrome oxidase subunit I (COI) gene, partial cds; mitochondrial gene for mitochondrial product
ACCCCCCTCTTTCTTCTTTGATAGGGCAGAGAGGTGTTAGATTAGATTTTGCTATTTTTTCTTTGCATTTGGCTGGAGCTTCTTCTATTTTGGGAGCTATTAATTTTATTTCTACGATTTTAAATATGCGATCTTTTGGAATGAGAATGGATAAAGTACCTCTTTTTGTTTGATCAGTGATAGTAACTGCTGTTTTGTTA
>162414566; Omaloplia ruricola voucher BMNH 747065 cytochrome oxidase subunit 1 (Cox1) gene, partial cds; mitochondrial
CTATATTTATTGGAGTAAATTTAACCTTTTTCCCACAACATTTTTTAGGATTAAGAGGCATGCCTCGTCGGTATTCTGACTATCCAGATGCTTACATAACATGAAATGTAATTTCATCTATTGGCTCAATAATTTCATTAGTAAGAATTTTTTTATTTTTATTTATCTTATGAGATAGATTCACTTCAATACGAATAAGG
>290465282; Asprenas sp. ASP5 cytochrome c oxidase subunit I (COI) gene, partial cds; mitochondrial
TGGAATCAAAGTATTTAGATGAATAGCAACTATATATGGATCAAAATTAACATTAAGACCATCTTGTATGTGGGCAATAGGATTTGTATTCCTATTCACCCTTGGAGGTTTAACTGGAATTGTATTATCTAATTCATCTATTGATATTACTCTACATGATACATACTATGTAGTTGCCCATTTCCATTATGTATTATCAA
>317454852; Erigone prominens voucher IZCL96 cytochrome oxidase subunit I (COI) gene, partial cds; mitochondrial
ACTCGTGCATATTTTACTGCAGCTACTATAATTATTGCTGTTCCTACGGGGATTAAAATTTTTAGATGGATAGCTACATTATCAGGTTCTTATTTCAAATTGGAGGCTCCTTTATTATGAAGAATTGGATTTATTTTTTTATTTACCTTAGGGGGTATTACAGGAGTTGTTCTATCTAATTCTTCTTTAGATATTATTTT
>52699616; Onychiurus ambulans cytochrome c oxidase subunit I gene, partial cds; mitochondrial
TTACCTCCATCTATTACTTTACTATTAACAGGAGGATTAGTAGAAACAGGAGCTGGAACTGGATGAACAGTATACCCACCATTAGCTTCTAATATTGCTCATGCAGGAGCTTCTGTTGATTTAACAATCTTTAGTCTTCATTTAGCAGGTGCTTCATCTATTTTAGGAGCAGTAAATTTTATTACCACTATTATTAATAT
>374950209; Erinnyis oenotrus cytochrome oxidase subunit 1 (COI) gene, partial cds; mitochondrial
TATAGCATTCCCACGAATAAATAATATAAGATTCTGATTATTACCACCATCATTAACATTACTTATTTCTAGAAGTATTGTAGAAAATGGAGCTGGAACTGGATGAACAGTTTATCCCCCTTTATCATCTAATATTGCACACAGAGGAAGATCAGTTGATTTAGCAATTTTTTCATTACATTTAGCAGGTATTTCTTCAA
>302952904; Liotrigona kinzelbachi voucher M09.018 cytochrome oxidase subunit I (COI) gene, partial cds; mitochondrial
GATCTCCGGATATAGCATTTCCTCGAATAAACAATATTAGATTTTGATTATTACCTCCATCATTATTTTTATTATTATTAAATAATATATTTTATCCAAATTCAGGAACTGGGTGAACAATTTATCCTCCATTATCATTATATATATATCATTCTTCTCCATCAGTTGATTTTACAATTTTTTCAATTCATATAACTGGA
>291274324; Tachyphyle undilineata voucher 05-SRNP-3686 cytochrome oxidase subunit 1 (COI) gene, partial cds; mitochondrial
TTTTTATGGTTATACCAATTATAATTGGAGGATTTGGAAATTGACTTGTACCATTAATATTAGGGGCACCTGATATAGCTTTCCCACGAATAAATAATATAAGATTTTGATTACTACCCCCCTCAATTACACTATTAATTTCGAGAAGAATTGTAGAAAATGGGGCAGGAACTGGTTGAACAGTTTACCCGCCTTTATCT
>322404483; Syspasis scutellator voucher BC ZSM HYM 04029 cytochrome oxidase subunit 1 (COI) gene, partial cds; mitochondrial
AGGAGCAGGAACTGGCTGAACTGTTTATCCCCCCTTATCTCTAAACTTAAATCATGAAGGACTTTCAATTGATCTTTCAATTTTTTCCCTTCACATAGCTGGAATTTCATCTATTATAGGAGCTATTAATTTTATTACTACCATTTTAAATATATTCCCCTTTAATATAAATTTAGAACAATTAACTCTATTTACTTGAT
>367057037; Grapsus adscensionis voucher JSDAz28 cytochrome oxidase subunit 1 (COI) gene, partial cds; mitochondrial
TAATTGGAGGATTCGGAAATTGACTCGTTCCTCTTATACTAGGCGCCCCAGATATAGCCTTCCCTCGTATAAACAATATAAGATTCTGACTTTTACCACCTTCTCTATCTTTATTACTAACCAGAAGGATAGTCGAGAGAGGAGTTGGTACAGGATGAACCGTTTACCCCCCTCTAGCTGCTGCTATCGCCCACGCAGGA
>300248245; Isozulia nr. soluta JRC-2010 voucher 03-09-03-13 cytochrome oxidase subunit I (COI) gene, partial cds; mitochondrial
ATTTATGCTATAATAGCAATTGGTTTATTAGGATTTGTAGTGTGAGCTCATCATATATTTACTGTAGGTATAGATGTAGATACACGTGCTTATTTTACCTCAGCAACAATAATTATTGCGGTTCCTACTGGAATTAAAATTTTTAGATGATTAGCAACATTTCATGGTTCTTCATTTAAAATATCTCCTTCTGTTTTATG
>310970565; Perizoma grandis voucher 10-JDWBC-1327 cytochrome oxidase subunit 1 (COI) gene, partial cds; mitochondrial
GGAACTCCAGGTTCTTTAATTGGAGATGATCAAATTTATAATACTATTGTAACAGCTCATGCTTTTATTATAATTTTTTTTATAGTTATACCTATTATAATTGGAGGATTTGGAAATTGATTAGTACCTTTAATATTAGGAGCTCCTGATATGGCTTTCCCACGAATAAACAACATAAGATTTTGATTGTTACCCCCTTC
>73487081; Macrogalea antanosy cytochrome oxidase subunit I (COI) gene, partial cds; mitochondrial
GAGGAGGAGATCCAATTTTATTTCAACATCTATTTTGATTTTTTGGTCACCCAGAAGTTTATATTTTAATTCTTCCAGGTTTTGGATTAATCTCACATATTGTAATAAATGAAAGAGGTAAAAAAGAAATCTTTGGAAACTTAGGAATAATTTATGCTATAATAGGAATTGGATTCTTAGGATTTATTGTTTGAGCTCAT
>259124393; Deiphobe sp. MN256 cytochrome oxidase subunit I (COI) gene, partial cds; mitochondrial
TATACACCAGCATCATTATGAGCCCTTGGATTTATTTTCCTCTTTACAGTAGGGGGCTTAACAGGAGTAATTTTAGCAAATTCAGCTATTGATATTATTCTTCATGATACATATTATGTTGTTGCCCACTTCCATTACGTATTATCTATAGGAGCAGTATTTGCAATTATAGCAGGATTTGTACACTGATATCCTCTATT
>62465362; Notiopambolus depressicauda cytochrome oxidase subunit I (COI) gene, partial cds; mitochondrial
ATCTCATGCTTTTATTATAATTTTTTTTATAGTTATACCTGTAATAATTGGGGGATTTGGAAATTGATTAATTCCTTTAATAATGGGGGCTCCTGATATATCTTTCCCACGAATAAATAATATAAGATTTTGATTATTAATTCCATCATTAATATTATTAATTTTTAGTAGAATTATAAATGTTGGAGTAGGAACAGGAT
>317107932; Euphaea yayeyamana mitochondrial CO1 gene for cytochrome oxidase subunit 1, partial cds, haplotype: 34
GATCCGTAGACCTAACCATCTTTTCCTTACATTTAGCAGGTGTCTCATCAATTTTGGGGGCAATTAACTTTATTAGAACAACAATTAATATAAAGACCCCAGGAATAAAAATAGATCAAATACCATTATTTGTATGAGCTGTAGTAATTACAGCTCTCCTTCTACTCTTATCATTACCAGTACTTGCAGGAGCAATTACA
>50404470; Segestria bavarica cytochrome oxidase subunit I (COI) gene, partial cds; mitochondrial
GGGTATGCTATAGATTTTGCTATTTTTTCTTTACATTTAGCGGGGGCTTCATCGATTATGGGGGCAATTAATTTTATTTCTACAGTTATTAATATGCGATCTGCAGGGATGTCTATGGAAAAGGTGCCTTTATTTGTTTGGTCTGTATTTATTACAGCTATTTTGTTGCTTTTATCTTTGCCAGTACTTGCGGGAGCAAT
>374883695; Micromartinia mnemusalis cytochrome oxidase subunit 1 (COI) gene, partial cds; mitochondrial
TTGCTCATGGTGGAAGATCTGTTGATTTAGCCATTTTTTCATTACATTTAGCTGGAATTTCTTCTATTTTAGGAGCAATTAATTTTATTACTACAATTATTAATATACGAATTAATGGATTATCATTTGATCAAATACCTTTATTTGTGTGAGCTGTAGGTATTACAGCTTTATTATTACTTCTTTCTTTACCTGTATTA
>312983024; Ngarawa dirga haplotype NdirgHap_43 cytochrome oxidase subunit I (COI) gene, partial cds; mitochondrial
TTCACTTCATCTAGCTGGAGCAAGATCCATTCTAGGTGCAATCAACTTTATCACCACTATTATCAACATGCGGGCAGCAAGAATATCTTTAGACCGAATTCCTTTATTTGTCTGGTCAGTTGCAATTACCGCTTTACTACTTCTTCTTTCTCTTCCTGTGTTAGCAGGGGCAATCACCATACTTCTTACTGACCGTAATT
>270271564; Siriella thompsonii voucher UCONN:Cr20.1.3 cytochrome oxidase subunit I (COI) gene, partial cds; mitochondrial
GGCTGTTGCCCCCAGCTCTCACTCTTCTCTTGATGAGTGGGCTTGTCGAGAGGGGTGTGGGGACAGGGTGAACAGTGTATCCACCCCTTTCTGGTAATATCGCGCATGCGGGGGCTTCGGTTGACCTTGGAATTTTTTCTTTACATCTTGCTGGGGCATCCTCTATTCTAGGGGCTGTTAACTTTATCTCTACAGTTATT
>222144177; Macroregonia macrochira mitochondrial COI gene for cytochrome oxidase subunit I, partial cds, haplotype: MM6
CTCTTATTGGAAACGATCAAATTTATAATGTAGTTGTCACAGCTCACGCTTTTGTTATAATTTTTTTTATGGTGATACCAATCATAATTGGAGGATTTGGAAATTGACTTGTCCCTTTAATGCTGGGCGCCCCTGATATAGCTTTCCCTCGAATAAATAATATAAGATTTTGATTATTACCCCCATCCTTAACATTATTA
>38325892; Reduvius personatus cytochrome oxidase subunit I (COI) gene, partial cds; mitochondrial
CCACAACACTTTCTAGGACTAAGAGGTATACCACGACGATATTCTGATTATCCAGACAGATATACATCATGAAATATTATTTCCTCCATAGGAAGAACCATTTCACTTATAGGAACCATTTTCTTCCTAGCAATTTTATGAGAAAGAATAACATCCCAACGACAAATTCTATTCGCAATAAATTTACCATCCAATATTGA
>302140053; Ligia sp. Baja Pacific South E haplotype ElChevo cytochrome c oxidase subunit I (COI) gene, partial cds; mitochondrial
GGGATTGCCCATAGGGGAGCTTCTGTGGATTTAGGTATTTTTTCGCTTCACTTAGCTGGTGCTTCTTCTATTCTAGGAGCTGTAAATTTCATTACAACGTGTATTAATATACGGTCTGCAGGAATAACTATAGACCGGATGCCTCTCTTTGTATGGTCAGTATTTATTACTGCAATCTTATTGTTACTTTCTCTGCCTGT
>297592937; Anachalcos convexus isolate ACIB01 cytochrome oxidase subunit I (COI) gene, partial cds; mitochondrial
TTATAGCAGGATTTGTACATTGATTCCCATTATTTACAGGATTAGTATTAAATCCTAAATATCTTAAAATTCAATTTATCATTATATTTGTTGGAGTAAACACAACATTTTTTCCTCAACATTTTTTAGGCTTAAGAGGTATACCACGTCGATATTCAGATTATCCTGATGCTTATACTACATGAAATATCATTTCATCA
>290756631; Theria rupicapraria voucher NS10 cytochrome c oxidase subunit I (COI) gene, partial cds; mitochondrial
TGATTATTGCCCCCCTCCATTACTTTATTAATTTCTAGAAGAATTGTAGAAAGTGGGGCAGGAACTGGATGAACAGTTTATCCACCTTTGTCATCTAATATTGCACATGGAGGAAGATCTGTAGATTTAGCTATTTTTTCTTTACATTTAGCGGGTATTTCTTCAATTTTAGGGGCAATTAATTTCATTACTACAATTAT
>301338118; Meroleuca thibaudi voucher barcode SNB 1137 cytochrome oxidase subunit 1 (COI) gene, partial cds; mitochondrial
TGAATTAGGAACTCCCGGATCTTTAATTGGAGATGATCAAATTTATAATACCATTGTCACAGCACACGCCTTTATTATAATTTTTTTTATAGTAATACCTATTATAATTGGAGGATTTGGAAATTGATTAATCCCTTTAATATTAGGAGCCCCTGATATAGCTTTCCCTCGAATAAATAATATAAGATTTTGATTACTTC
>345845263; Macromia illinoiensis voucher UNB-003-R09-IE cytochrome oxidase subunit 1 (COI) gene, partial cds; mitochondrial
CACTAATTGGAGATGATCAAATTTATAATGTAGTTGTTACAGCCCACGCCTTCGTAATAATTTTCTTTATAGTTATACCTATTATAATTGGAGGGTTTGGAAATTGACTTGTCCCCCTAATACTAGGAGCTCCTGATATAGCATTCCCTCGATTAAATAACATAAGATTTTGATTACTCCCTCCTTCATTAACTCTACTT
>29171120; Symphoromyia sp. SLB-2003 cytochrome c oxidase subunit I (COI) gene, partial cds; mitochondrial
AGGACATCCAGGAGCCTTAATTGGTGATGATCAAATCTATAATGTAATTGTTACAGCTCATGCTTTTGTAATAATTTTTTTTATAGTAATACCTATTATAATTGGAGGATTTGGTAATTGATTAGTTCCATTAATATTAGGAGCCCCAGATATAGCATTCCCACGAATAAATAACATAAGATTTTGATTATTGCCCCCAT
>33323364; Anomiopsoides heteroclyta cytochrome oxidase subunit I gene, partial cds; mitochondrial gene for mitochondrial product
CCAGTTCTTGCAGGTGCAATTACAATATTATTAACAGATCGAAACTTAAATACCTCCTTCTTTGACCCAACTGGAGGGGGAGATCCAATTTTATACCAACATTTATTTTGATTCTTTGGACATCCAGAAGTTTATATTTTAATTTTACCTGGGTTTGGAATAATTTCTCATATTATTAGACAAGAAAGAAGAAAAAAGGG
>374954315; Zanclodes sp. BioLep279 cytochrome oxidase subunit 1 (COI) gene, partial cds; mitochondrial
AATAATTGGTACATCTCTAAGATTATTAATTCGAGCTGAATTAGGAAATCCTGGATCTTTAATTGGAGATGATCAAATTTATAATACTATTGTTACAGGACATGCATTTATTATAATTTTTTTTATAGTAATGCCTATTATAATTGGAGGATTTGGAAATTGATTAGTACCCTTAATATTAGGAGCCCCTGATATAGCTT
>292392617; Argyrogramma sp. basigeraDHJ02 cytochrome oxidase subunit 1 (COI) gene, partial cds; mitochondrial
CTTTATATTTTATTTTCGGTATTTGAGCTGGAATAGTAGGAACATCATTAAGATTACTAATTCGAGCAGAATTAGGTACCCCCGGATCTTTAATTGGTGATGACCAAATTTACAATACTATTGTTACAGCCCATGCATTTATTATAATTTTTTTTATAGTTATACCTATTATAATTGGAGGTTTTGGAAATTGATTAGTA
>98991665; Hypodorycte sp. AJ30JO981 cytochrome oxidase subunit I (COI) gene, partial cds; mitochondrial
AAATTTATAATAGTATAGTTACAGCTCATGCTTTATTAATAATTTTTTTTATAGTTATACCAGTTATATTAGGAGGATTTGGAAATTGATTAATTCCTTTAATATTGGGGTCTCCTGATATATCATTTCCACGAATAAATAATATAAGGTTTTGGTTATTAATTCCATCATTAATTTTATTATTTTTAAGAGGAATTTTA
>29171170; Typocerus velutinus voucher BIOUG<CAN>:AY165677 cytochrome c oxidase subunit I (COI) gene, partial cds; mitochondrial
GGAGGTTCTTCTGTTGATTTGGCTATTTTCAGTCTTCATTTAGCAGGGATTTCTTCCATTTTGGGGGCAGTTAACTTTATCACTACAGTTATTAATATGCGACCAGTTGGAATAAGACCAGATCGAATACCTCTATTTGTTTGAGCTGTTGTAATTACTGCTGTTCTTTTATTACTCTCTTTACCTGTCTTAGCAGGGGC
>379758897; Oricia sp. truncataDHJ03 cytochrome oxidase subunit 1 (COI) gene, partial cds; mitochondrial
TGTTACAGCTCATGCATTTATTATAATTTTTTTTATAGTAATACCAATTATAATTGGAGGATTCGGAAATTGACTTGTACCTTTAATGCTAGGAGCCCCTGATATAGCATTCCCACGAATAAATAATATAAGTTTTTGATTATTGCCCCCCTCTTTAACCCTTCTTATTTCAAGAAGAATTGTAGAAAATGGAGCTGGAA
>288955644; Symmachia probetor cytochrome oxidase subunit 1 (COI) gene, partial cds; mitochondrial
TTTTGACTTTTACCCCCTTCATTATTTCTTTTAATTTCTAGAAGTATTGTAGAAAATGGAGCAGGAACAGGATGAACAGTATACCCCCCACTTTCTTCTAATATTGCTCATAGAGGTTCTTCAGTAGATTTAGCTATTTTTTCCTTACATTTAGCAGGTATTTCCTCTATTTTAGGAGCTATTAATTTTATCACTACTAT
>302746629; Scarelus anthracinus voucher UPOL VM0016 cytochrome oxidase subunit 1 (COX1) gene, partial cds; tRNA-Leu gene, complete sequence; and cytochrome oxidase subunit 2 (COX2) gene, partial cds; mitochondrial
ATTCAAGGATCTCAAATTAATTACTCTCCACAAACAATATGAACTTTAGGATTCATTTTTCTTTTCACTGTAGGTGGAATAACAGGAGTAGTTTTAGCCAATTCCTCAATTGATATTATTTTACATGATACCTATTATGTAGTAGCACATTTTCACTACGTTCTATCAATAGGGGCCGTATTCGCTATTATAGCAGGATT
>345845045; Helocordulia uhleri voucher UNB-001-N02-OE cytochrome oxidase subunit 1 (COI) gene, partial cds; mitochondrial
AGTGTTCTTATTCGAATTGAACTAGGTCAGCCAGGATCTTTAATTGGAGATGATCAAATTTACAACGTAATTGTAACAGCTCACGCTTTCGTAATAATTTTTTTTATAGTAATACCTATTATAATTGGGGGTTTCGGGAATTGATTAGTACCATTAATATTAGGAGCCCCAGATATAGCATTTCCTCGGCTTAATAATAT
>317454859; Fusciphantes hibanus voucher IZCL165 cytochrome oxidase subunit I (COI) gene, partial cds; mitochondrial
GTTTCTCATATTATTAGAGCGTCTGTTGGTAAACGGGAGCCTTTTGGAAATTTGGGAATGATTTATGCAATAGTGGGAATTGGAGGTATAGGATTTGTAGTTTGAGCTCATCATATATTTTCTGTAGGAATGGATGTTGATACTCGGGCCTATTTTACAGCAGCAACTATAATTATTGCGGTTCCTACAGGAATTAAAAT
>259124523; Statilia maculata isolate MN346 cytochrome oxidase subunit I (COI) gene, partial cds; mitochondrial
GGGGATTTGGAAATTGATTAGTTCCTTTAATATTAGGAGCCCCTGATATGGCTTTTCCACGTATAAATAATATAAGATTTTGACTTCTACCACCTTCAATTTTACTTTTATTAATTAGAAGAACAGTAGAAAGAGGAGCAGGGACAGGTTGAACAGTTTACCCACCTTTATCAGCAAGAATTGCTCATGCAGGACCTGCA
>312623808; Saigusaia flaviventris isolate 006076 cytochrome oxidase subunit 1 (COI) gene, partial cds; mitochondrial
CAATTACCAAATCCTCCAATTATAATTGGCATTACTATAAAAAAAATTATTACAAAAGCATGAGCTGTTACAATAACATTATAAATTTGATCATTTCCAATCAAAGTTCCAGGATGTCCTAATTCTGCTCGAATTAAAATTCTTAAAGAAGTTCCAATTATTCCAGCTCAAGCTCCAAAAATAAAATATAATATTCCAAT
>168485288; Cymbaeremaeus cymba isolate CcRoe3 cytochrome oxidase subunit I (COI) gene, partial cds; mitochondrial
TTATCGTATGAGCCCACCATATATTTACAGTAGGAATAGACGTGGACACTCGAGCTTATTTCACAGCAGCTACAATAATTATTGCAATTCCTACTGGAGTTAAAGTTTTTAGATGGTTAGCCACAATAAATGGAGCCTATCTGACAATAGACGCATCAATGTACTGATCCATCGGTTTTGTGTTTTTATTCACTGTTGGA
>331255852; Yponomeuta sedella voucher TLMF Lep 02140 cytochrome oxidase subunit 1 (COI) gene, partial cds; mitochondrial
CTTCAAATATTGCTCATAGAGGAAGATCTGTTGATATAGCAATTTTTTCACTGCATTTAGCAGGTATTTCTTCTATTTTAGGAGCAATTAATTTTATTACAACTATCATTAATATAAAAAGTAATGGAATATCATTTGATCAAATACCTTTATTTGTTTGAGCTGTAGGAATCACAGCATTATTATTATTATTATCACTA
>374092756; Dinocampus sp. AJ-2012 isolate DinspC cytochrome c oxidase subunit I (COI) gene, partial cds; mitochondrial
TTTTTTAATAATGTTAAGGAGATTTCTTAATAGGGGGGCAGGGACGGGATGGACTGTTTATCCCCCCTTATCATTATCTATAAGGCATGGGGGTATTTCTGTTGATTTAGCTATTTTTTCTTTACATTTAGCCGGTATTTCTTCAATTATAGGAGCTGTAAATTTTATTTCTACTATTTTTAATATGCGATTGAAGGGCC
>336441812; Ramburiella bolivari cytochrome oxidase subunit I (CO1) gene, partial cds; mitochondrial
CAATTATAATTGGTGGATTTGGAAATTGACTTGTTCCACTAATAATTGGAGCACCAGATATAGCTTTCCCTCGAATAAATAATATAAGATTCTGATTATTACCACCATCATTAACACTACTACTTACCTCCTCGATAGTTGATAGTGGAGCTGGTACAGGTTGGACAGTTTACCCACCACTAGCTGGTGCTATTGCCCAC
>315021377; Pachycnemia hippocastanaria voucher BC ZSM Lep 01736 cytochrome oxidase subunit 1 (COI) gene, partial cds; mitochondrial
TATTATAATTTTTTTCATAGTTATACCAATTATAATTGGAGGATTTGGAAATTGATTAGTACCATTAATATTAGGAGCCCCAGATATAGCTTTTCCACGAATAAATAATATAAGATTTTGATTATTACCCCCATCTATTACTTTATTAATTTCTAGTAGTATTGTAGAAAATGGGGCTGGAACAGGATGAACTGTTTATC
>229259799; Apaturina erminea isolate AP093 cytochrome oxidase subunit I (COI) gene, partial cds; mitochondrial
TGCTGTACCTACAGGAATTAAAATTTTTAGTTGATTGGCAACATTACATGGAACTCAAATTAATTATAGACCTTCTATATTATGAAGATTAGGATTTATTTTTCTTTTCACTGTCGGAGGATTAACAGGAGTAATTTTAGCTAACTCATCAATTGATATTACATTACATGATACTTACTATGTTGTAGCTCATTTTCATT
>347980885; Oligographa juniperi voucher BC-Hax3202 cytochrome oxidase subunit 1 (COI) gene, partial cds; mitochondrial
TCTCGCTGGTATTTCTTCAATTTTAGGAGCTATTAATTTTATTACAACAATTATTAATATACGAATTAATAACATATCTTTTGATCAAATACCATTATTTGTTTGAGCTGTAGGAATTACAGCATTTTTATTATTACTTTCATTACCTGTATTAGCAGGTGCAATTACAATATTATTAACAGATCGAAATTTAAATACAT
>291066698; Brumptomyia galindoi isolate 181 cytochrome oxidase subunit I (COI) gene, partial cds; mitochondrial
AGTAATACCAATTATAATTGGAGGATTTGGAAATTGACTAGTACCTCTTATATTAGGGGCTCCTGATATAGCATTTCCCCGAATAAATAATATAAGATTCTGACTTTTACCCCCATCTCTTACTCTTCTTCTAACAAGTAGAATAGTTGAAACTGGAGCAGGAACTGGATGAACAGTTTATCCCCCTTTATCAAGTAATA
>169635988; Helicana wuana mitochondrial COI gene for cytochrome oxidase subunit I, partial cds, isolate: Hw-C2
TAACTAGGAGAATAGTAGAAAGAGGCGTAGGTACAGGGTGAACCGTTTACCCTCCATTGGCCGCGGCCATCGCTCACGCTGGGGCTTCTGTCGATCTAGGAATTTTTTCCCTCCATCTGGCCGGAGTATCTTCAATTTTAGGGGCTGTAAATTTTATAACAACCGTTATTAATATGCGATCTTACGGCATAACAATGGAT
>321275526; Onyxacalles gibraltarensis bio-material ZFMK-DNA JJ0856 cytochrome c oxidase subunit 1 (COI) gene, partial cds; mitochondrial
GAATAGTTAATACTGGAGCAGGAACAGGGTGAACAGTTTACCCACCCCTATCATCCAACATATTTCACAGAGGAGCTCCTGTTGACTTAGCAATTTTTAGATTACATATGGCCGGGATTTCTTCAATTTTAGGTGCTATAAATTTTATCTCCACCATAATTAATATACGCCCCACAGGTATAAATTTAGACCAAATACCA
>163019059; Diwaitermes kanehirae voucher BYU IGC IS125 cytochrome oxidase subunit I (COI) gene, partial cds; mitochondrial
TGTAGTATGAGCACACCACATATTTACAGTAGGAATGGATGTTGATACACGAGCATATTTTACATCAGCAACAATAATCATTGCTGTGCCTACAGGTATTAAGATCTTCAGATGACTTGCAACACTATATGGAACCCGAATAACATATAGAGCAGCCTGCTTATGAGCACTAGGATTTGTGTTCTTATTCACAATAGGAG
>377550865; Metriotes lutarea voucher Lep402 cytochrome oxidase subunit I (COI) gene, partial cds; mitochondrial
AAAATTTTTAGATGATTAGCAACTTTACACGGAACCCAAATTAATTATAGTCCTTCAATACTTTGAAGATTAGGATTTGTATTTTTATTTAGTGTTGGGGGATTAACAGGAGTAATTTTAGCTAATTCTTCTATTGATGTAACTTTACATGATACTTATTATGTAGTAGCTCATTTTCACTATGTTTTATCTATAGGAGC
>333660557; Entheus sp. Burns03 cytochrome oxidase subunit 1 (COI) gene, partial cds; mitochondrial
TCCCTAAGATTATTAATTCGAACTGAATTAGGAACTCCTGGATCATTAATTGGAGATGATCAAATTTATAATACTATTGTTACTGCTCATGCTTTTATTATAATTTTTTTTATAGTTATACCAATTATAATTGGAGGTTTTGGAAATTGATTAGTACCTTTAATATTAGGAGCCCCTGATATAGCTTTTCCTCGAATAAA
>371496448; Sogatella furcifera cytochrome oxidase subunit 1 (COI) gene, partial cds; mitochondrial
ACCCTCCTTAATCTTACTAATTTCTAGTTCACTTGTTGGAACCGGCTCAGGTACAGGATGAACAGTTTACCCACCTCTATCGAGTGTCACCTCACACTCTGGGCCCTCAGTTGACCTAACCATTTTCTCCCTACACATCGCCGGGGTTAGATCAATTATAGGAGCCATCAATTTTATTTCAACAATTATTAATATACGGT
>294715155; Isonomeutis amauropa voucher MM11203 cytochrome oxidase subunit I (COI) gene, partial cds; mitochondrial
ACATCAGCCACTATAATTATTGCAGTCCCTACAGGTATTAAAATTTTTAGATGATTAGCAACATTACATGGAACACAAATTAATTATAGCCCTTCAATTTTATGAAGTTTAGGGTTTGTTTTTTTATTTACAGTAGGAGGTTTAACAGGAGTAATTTTATCTAATTCATCTATTGATGTTACTCTTCACGACACTTATTA
>285307551; Eugeraeus discifer mitochondrial partial COI gene for cytochrome c oxidase subunit I, specimen voucher BMNH:796283
GATATCGCCTTACATGATACTTATTATGTAGTAGCTCATTTTCACTATGTGCTATCAATGGGGGCTGTCTTTGCTATTATCGCAGGAATTGTCACCTGATTCCCCCTATTTACTGGCCTAACCTTGAATAATAAGTTTTTAAAAACCCAATTTTTAACTATATTCATTGGAGTAAATATAACTTTCTTCCCTCAGCACTT
>306993901; Corimelaena pulicaria voucher CNC-HEM-0803 cytochrome oxidase subunit 1 (COI) gene, partial cds; mitochondrial
TTCCTCAATTCTAGGTGCTGTAAACTTCATTTCAACCATTATTAATATACGCCCTGTAGGAATAAATCCTGAACGAATCCCATTATTTGTTTGATCAGTAGGAATTACTGCATTATTATTATTATTATCATTACCTGTATTAGCAGGAGCCATTACAATATTATTAACAGATCGAAATTTCAATACATCATTCTTTGATC
>70988524; Liocheles sp. RBAR-SC1 cytochrome oxidase subunit 1 (COI) gene, partial cds; mitochondrial
ATGATTCGAGCTGAATTGGGGAGTCCTGGTTCGTTTATTGGTGATGATCAAATTTATAATGTTGTTGTAACAGCTCATGCTTTTGTAATAATTTTTTTTATGGTTATACCTGTAATGATCGGGGGGTTTGGGAATTGGTTAGTACCTTTGATGTTGGGAGCTCCTGATATGGCTTTTCCTCGTTTAAATAATATAAGTTT
>162414532; Homalotropus sp. BMNH 670840 cytochrome oxidase subunit 1 (Cox1) gene, partial cds; mitochondrial
TTAGGGTTTATTGTATGGGCTCACCACATATTTACAGTAGGAATAGACGTAGATACTCGTGCCTACTTTACATCAGCAACTATAATCATTGCCGTTCCTACTGGAATTAAAATTTTTAGGTGATTAGCCACTTTACACGGTGCCCAACTTAATTATTCTCCTTCTTTACTATGATCTTTAGGATTTGTATTTCTTTTTAC
>333660950; Mictris crispus caerula cytochrome oxidase subunit 1 (COI) gene, partial cds; mitochondrial
CTTCAGTTGATTTAGCTATTTTCTCTTTACATTTAGCAGGTATTTCATCTATTTTAGGTGCTATTAATTTTATTACAACCATTATCAATATACGAATTAATAAATTATTATTTGATCAAATACCTTTATTTATTTGAGCAGTAGGAATTACAGCTTTACTTTTATTATTATCTCTTCCAGTTTTAGCTGGAGCTATTACC
>255762125; Campoletis sonorensis isolate CAN1 cytochrome oxidase subunit I gene, partial cds; mitochondrial
TATCTTTAAATATTAATCATGAAGGAATATCAGTTGATTTATCAATTTTTTCTTTACATATAGCAGGAATATCCTCAATTATAGGAGCAATTAATTTTATTACAACAATTATAAATATAAAAAATATAAATAAAAAATTTGAACAATTAACTTTATTTACTTGATCAATTAAAATTACAACTATTTTATTATTATTAGCA
>313574212; Trochosa aquatica mitochondrial COI gene for cytochrome oxidase subunit I, partial cds
TATGCTATAGTAGGGATTGGGGGTATAGGATTTGTGGTTTGAGCGCATCATATATTTTCTGTTGGTATAGATGTGGATACTCGTGCTTATTTTACTGCTGCTACTATAATTATTGCTGTTCCTACTGGAATTAAGGTTTTTAGTTGAATGGCTACTATTCATGGTTCATACTTTAAAATAAGTACACCTATAATATGGAG
>312859073; Stemorrhages sericea voucher TDGAB-1686 cytochrome oxidase subunit 1 (COI) gene, partial cds; mitochondrial
ATCAAATTTACAATACTATTGTTACTGCACATGCATTTATTATAATTTTTTTTATAGTAATACCTATTATAATTGGAGGATTTGGAAATTGATTAGTACCTTTAATATTAGGAGCTCCAGATATAGCTTTCCCCCGTATAAATAACATAAGATTTTGATTACTACCCCCATCATTAACTTTATTAATTTCAAGAAGAATT
>312612422; Catacantha evitae voucher BC-EvS 0189 cytochrome oxidase subunit 1 (COI) gene, partial cds; mitochondrial
GGTTCTTCAGTTGATTTAGCTATTTTTTCCCTACATTTAGCTGGAATTTCATCAATTTTAGGAGCTATTAACTTTATTACAACAATTATTAATATACGATTAAATAATATATCATTTGATCAAATACCTTTATTTATCTGAGCAGTTGGAATTACAGCCTTCCTTTTACTTCTTTCTTTACCTGTTTTAGCTGGTGCTAT
>342778109; Endobrachys revocans voucher NS-RR0712 cytochrome oxidase subunit 1 (COI) gene, partial cds; mitochondrial
TTATAATTTTTTTTATAGTAATACCTATTATAATTGGAGGATTTGGAAATTGATTAGTTCCATTAATATTAGGAGCCCCTGACATAGCTTTCCCACGAATAAATAATTTAAGATTTTGACTACTTCCCCCGTCAATTATACTTTTAATTTCAAGAAGAATTGTAGAAAATGGAGCAGGAACTGGATGAACTGTATATCCC
>332144977; Diuncus duodecimspinatus cytochrome oxidase subunit 1 (COI) gene, partial cds; mitochondrial
GGGGCCCCAGACATGGCATTTCCACGACTTAATAATATAAGATTTTGACTTTTACCCCCAAGACTCACTCTTCTATTAATAAGAAGAATTATTGATAAAGGGGCTGGAACAGGTTGAACAGTATATCCACCTTTGGCAGCAAATATTGCTCACGAAGGAGCCTCTGTTGATCTAGCTATTTTTAGGCTTCATATATCAGG
>194319511; Theagenes dichrous voucher 483-ADW cytochrome oxidase subunit I (COI) gene, partial cds; mitochondrial
CTGCAACTATAATTATTGCTGTCCCTACTGGAATTAAAATTTTTAGTTGATTAGCAACCTTACATGGTACTCAAATTAATTATAGTCCTTCAATATTATGAAGATTAGGATTTGTATTTTTATTTACTGTAGGAGGATTAACAGGAGTAATTTTAGCAAATTCATCAATTGACATTACTCTTCATGATACTTATTATGTT
>296124828; Isophanes sp. 230 cytochrome oxidase subunit I (COI) gene, partial cds; mitochondrial
TACCAGGATTTGGATTAATTTCTCATATTATTAGACAAGAAAGAGGGAAAAAAGAAACATTTGGAGTTTTAGGTATGATTTATGCAATATTATCAATTGGTTTATTAGGTTTTGTTGTTTGAGCTCATCATATATTTACAGTAGGTATAAATGTAGATACACGAGCATATTTCACATCTGCTACTATAATTATTGCTATT
>321122132; Cirrochroa orissa voucher YB-KHC6857 cytochrome oxidase subunit 1 (COI) gene, partial cds; mitochondrial
ATTGACTAGTTCCTTTAATGCTAGGAGCTCCAGATATAGCTTTTCCTCGTATAAATAATATAAGTTTTTGACTACTCCCTCCTTCTCTTATTCTTCTTATTTCGAGAAGAATTGTAGAAAATGGAGCAGGAACAGGATGAACTGTTTACCCCCCTCTTTCTTCTAATATTGCTCATGGAGGTACTTCTGTTGATTTAGCT
>367056847; Sabinea hystrix voucher JSDUKdeep_06 cytochrome oxidase subunit 1 (COI) gene, partial cds; mitochondrial
GGCTGGTATTTCTTCGATTTTAGGAGCCGTAAATTTTATAACTACAGTAATTAACATACGCAGTATGGGAATAACTATAGACCGAGTTCCCCTTTTTGTTTGATCAGTTTTTTTAACGGCTCTTCTTCTATTACTATCCCTCCCAGTTCTCGCAGGGGCTGTAACAATACTCTTGACAGACCGTAACTTAAATACTTCTT
>365940620; Leucinodes orbonalis isolate T5 cytochrome c oxidase subunit 1 (cox1) gene, partial cds; mitochondrial
TCCAGCTCCATTTTCTACAATTCTTCTAGAAATTAATAATGTTAAAGAAGGAGGTAATAATCAAAATCTTATATTATTTATTCGAGGGAATGCTATATCAGGAGCTCCAAGTATTAATGGTACTAATCAATTTCCAAATCCCCCAATTATAATGGGTATAACTATAAAAAAAATTATAATAAAAGCATGTGCTGTTACAA
>262386633; Orellia falcata cytochrome c oxidase subunit I (COI) gene, partial cds; tRNA-Leu (trnL) gene, complete sequence; and cytochrome c oxidase subunit II (COII) gene, partial cds; mitochondrial
ATTACCCAGATGCTTATACTACATGAAATGTAATTTCAACAATTGGTTCTTCTATTTCACTAATAGGAATTCTATTTTTCTTATTTATTATTTGAGAAAGTATAATTACTAAACGACAAGTCCTATACCCTATACAATTAAATTCTTCAATTGAATGATTACAAAATACACCGCCAGCTGAACATAGTTATTCTGAACTG
>156633435; Pleurophorus caesus voucher BMNH792210 cytochrome oxidase subunit I (COI) gene, partial cds; mitochondrial
AAATTTTCAGATGACTTGCTACTCTACATGGAACACAAATTAATTATTCACCGTCTCTATTATGAGCCCTAGGATTTGTATTTCTATTCACTATAGGAGGATTAACTGGAGTAATTCTTGCTAATTCATCAATTGATATTGTCTTACATGATACATATTACGTAGTAGCACACTTCCATTATGTGCTTTCTATAGGAGCA
>347664474; Sphex ichneumoneus cytochrome oxidase subunit I (COI) gene, partial cds; mitochondrial
TGGAGTATTAGGTTTTATTGTATGAGCTCATCATATATTTACTGTTGGATTAGATGTAGATACACGAGCATATTTTACCTCAGCAACTATAATTATTGCTATTCCTACAGGAATTAAAGTATTTAGATGAATTGCATCAATAAACGCTATAAAATTTAACTCTTCCCCATCTACTTTATGATCTATAGGATTCATTTTTC
>304273876; Ontholestes murinus voucher ONmur01 cytochrome oxidase subunit I (COI) gene, partial cds; mitochondrial
ATATTCTTATTCTACCAGGATTTGGAATAATTTCCCACATTATTAGACAAGAAAGAGGTAAAAAGGAAGCCTTCGGAACCTTAGGAATAATTTATGCTATAATAGCAATTGGTTTATTAGGATTTATTGTTTGAGCTCATCATATATTTACTGTTGGAATAGATGTTGATACACGAGCCTATTTTACATCTGCTACAATA
>34978790; Isosomodes gigantenus cytochrome oxidase subunit I (COI) gene, partial cds; mitochondrial gene for mitochondrial product
ATTATAGGATCAATTAATTTTATTTCTACTTTATTAAATATAAAAATTTATAAAATTGAAATTATTCCTTTATTTGGTTGAGCAATATTATTAACTGCAATTTTATTATTATTATCTTTACCAGTTCTAGCTGGAGCCATTACAACATTATTATTTGATCGAAATTTAAATACTTCTTTTTTTGACCCGGAGGGGGGGGG
>62465330; Stiropius sp. ZISP-Jo730 cytochrome oxidase subunit I (COI) gene, partial cds; mitochondrial
GCTTTAATTATAATTTTTTTTATAGTTATGCCTGTAATAATTGGTGGATTTGGGAATTGATTAATTCCTTTAATATTAGGGGCTCCAGATATAGCTTTCCCTCGGATGAATAATATAAGTTTTTGATTATTGATTCCTTCTATTTTTATATTATTAATTAGATCATTAATTAATATTGGTGTTGGGACTGGGTGAACAAT
>315020729; Colotois pennaria voucher BC ZSM Lep 21362 cytochrome oxidase subunit 1 (COI) gene, partial cds; mitochondrial
TTCAAGAAGAGTTGTAGAAAATGGAGCTGGCACAGGATGAACAGTTTACCCCCCATTATCCTCTAATATTGCACATGGTGGTAGATCTGTAGATTTAGCTATTTTTTCATTACATTTAGCTGGTATTTCCTCTATTTTAGGAGCTATTAATTTTATTACAACAATCATTAATATACGATTAAATAATATATCTTTTGATC
>312154333; Casinaria sp. CAS-01DHJ02 cytochrome oxidase subunit 1 (COI) gene, partial cds; mitochondrial
TCCTAATTAATAATGATCAAATTTATAATTCAATTGTTACCACTCATGCTTTCATTATAATTTTCTTTATAGTTATACCAATTATAATTGGTGGATTTGGAAATTGATTGATTCCTCTAATAATAGGAAGTCCAGATATATCCTTCCCACGAATAAATAATATAAGATTTTGATTATTAATTCCATCAATTATATTATTA
>146197994; Euchristophia cumulata mitochondrial genes for cytochrome oxidase subunit I, tRNA-Leu, cytochrome oxidase subunit II, partial cds and complete sequence
AGGATCTTATATTTCTTTATTAGCAGTAATATTAATTTTAATTATTATTTGAGAATCAATAATTAATCAACGATTAATTTTATTTACATTAAATATATCTTCAAATATTGAATGATTACAAAATTTACCCCCTGCAGAACATTCATATAATGAATTACCTATTTTAAGAAACTTCTAATATGGCAGATTATATGTAATGG
>222105842; Calosoma scrutator cytochrome oxidase subunit I (COI) gene, partial cds; mitochondrial
TAATGTAATTGTAACAGCTCATGCTTTTATTATAATTTTTTTTATAGTTATACCAATTATAATTGGAGGATTTGGAAGTTGATTAGTTCCTTTAATATTAGGAGCTCCTGATATAGCTTTCCCTCGAATAAGTAATATAAGTTTTTGATTATTACCCCCTGCCTTAACTTTACTGCTTGTAAGTAGTATAGTGGAAAACG
>82548098; Pomatinus substriatus cytochrome oxidase subunit I (COI) gene, partial cds; mitochondrial
CTCATCACATATTTACTGTGGGAATAGATGTAGATACTCGAGCTTATTTCACTTCAGCTACAATAATTATTGCTGTCCCAACTGGAATTAAAATTTTCAGATGACTAGCAACTCTTCATGGAACTCAAATTCAATTTACTCCGGCTATACTTTGGGCCTTAGGATTTGTATTTCTTTTCACCGTAGGAGGATTAACCGGN
>311305927; Delphacinae gen. 4 sp. 1 XHH-2010 isolate 229 cytochrome oxidase subunit I (COI) gene, partial cds; mitochondrial
GATATTATTTTACATGATACATACTATGTAGTTGCCCATTTTCACTACGTATTATCAATAGGAGCTGTATTTACAATTATTTCAAGATTTATTAATTGATATCCAGTATTTACAGGATTAATAATAAACAACAAATGATTAAAAATTCAATTTTTTTCAATGTTTATGGGAGTAAATTTAACCTTTTTTCCTCAACATTT
>257481476; Thalamitoides quadridens voucher M590 cytochrome oxidase subunit I (COI) gene, partial cds; mitochondrial
GGAGGATTTGGTAATTGACTTGTCCCTCTAATATTAGGAGCTCCTGATATAGCATTTCCTCGGATAAACAATATAAGATTTTGACTTTTACCTCCATCTCTAACTTTACTACTTATAAGAGGTATAGTTGAAAGAGGAGTTGGTACAGGATGAACTGTCTACCCTCCCCTGGCTGCAGCTATTGCCCACGCAGGAGCTTC
>156152128; Cionus scrophulariae cytochrome oxidase subunit I (COI) gene, partial cds; mitochondrial
ATTGGAATCCTAGGATTTGTAGTTTGGGCTCATCATATATTTACAGTAGGGATAGATGTCGATACCCGAGCATATTTTACCTCAGCTACAATGATTATTGCAGTTCCTACAGGTATTAAAATTTTTAGATGATTAGCTACGTACCATGGATCCCAAATCAAATACACCCCCTCATCCTTATGGGCATTAGGATTTATTTT
>260678198; Poliaspoides formosana isolate D0516B cytochrome oxidase subunit I (COI) and cytochrome oxidase subunit II (COII) genes, partial cds; mitochondrial
TTATAGAATTATCATGAACTATTATACCAATTATTATAATTATATTAATTATAATAATATCAATTAATATTTTATTTAATAATAATGAAATAAAAAAAAACTTTATTAATATTAAAATTTTTAGAAATCAATGATTCTGAAATTATGAATATCCATTATTTAAAAAAAACTTCAATTCATATTTAATGATTAATAAAAAT
>104304192; Poecilopachys australasia cytochrome oxidase subunit I gene, partial cds; mitochondrial
CGAATAAATAATTTAAGGTTTTGATTACTTCCCCCTTCTTTGTTTCTTTTAATTATTTCTTCAATAGTAGAAATAGGAGTGGGGGCGGGATGGACTGTATATCCCCCTTTATCAGGATTAGAGGGTCATGCTGGTAGATCTGTAGATTTTGCTATTTTTTCTCTTCATCTAGCGGGGGCTTCATCAATTATAGGAGCTAT
>325656351; Isodelphax basivitta isolate DEL033 cytochrome oxidase subunit I (COI) gene, partial cds; mitochondrial
CTGTCCCAACAGGTATCAAAATTTTTAGTTGAATAGCAACAATTTACGGATCAAAAATCAATTTTTCCCCTCAAATAATTTGATCTATAGGATTTATCTTCCTATTTACAATCGGTGGATTAACCGGAGTTATATTAGCTAATTCATCTATTGACATTGTTTTACATGACACGTATTATGTAGTGGCCCATTTTCACTAT
>48256501; Macrocephalus sp. WCW-2003 cytochrome oxidase subunit I gene, partial cds; mitochondrial
TGTTTGATCTGTTGGAATTACAGCCCTATTACTATTATTATCACTACCTGTATTAGCAGGTGCTATTACAATATTATTAACAGATCGTAATTTAAATACATCATTCTTTGACCCTGCTGGAGGAGGAGATCCAATTTTATATCAACATTTATTTTGATTCTTTGGACACCCAGAAGTATATATTCTAATTTTACCAGGAT
>17026836; Barbarachthon brunneum cytochrome oxidase subunit 1 (COI) gene, partial cds; mitochondrial gene for mitochondrial product
CCCCCTCATTAAATTTTTTATTATTTAGAAGAATTGTAGAAAGAGGAACTGGTACAGGATGAACAGTTTATCCTCCTCTTTCTAGTAATATTGCTCATACTGGAGCAGCAGTAGATTTATCGATTTTTTCTCTACACCTAGCTGGAATTTCTTCAATTTTAGGGGCTATTAATTTTATTACTACAATAATTAATATACGT
>313748252; Lepidoptera gen. microBioLep01 sp. BioLep01 cytochrome oxidase subunit 1 (COI) gene, partial cds; mitochondrial
CCAGGATCATTAATTGGTGATGATCAAATTTATAATACTATTGTAACGGCTCATGCTTTTATTATAATTTTTTTTATAGTTATACCTATTATAATTGGAGGATTTGGAAATTGATTAGTTCCTCTTATATTAGGAGCCCCCGATATAGCATTCCCCCGAATAAATAATATAAGTTTCTGACTCCTTCCCCCCTCTTTAAC
>347448429; Lauxania shewelli voucher KNWR:Ento:2634 cytochrome oxidase subunit 1 (COI) gene, partial cds; mitochondrial
TAGTAGGTACTTCTTTAAGAATCTTAATCCGGGCAGAATTAGGTCATCCCGGGGCTTTAATCGGAGATGATCAAATCTATAATGTAATTGTTACAGCCCACGCTTTTGTAATAATTTTTTTCATAGTTATACCTATTATAATTGGAGGATTTGGAAATTGATTAGTCCCTTTAATACTAGGGGCCCCTGATATAGCCTTT
>294805161; Vesicaperla trilinea isolate VES7 cytochrome c oxidase subunit I (COX1) gene, partial cds; mitochondrial
AGTARAAAATGGGGCAGGAACTGGATGAACAGTCTACCCTCCTTTATCGGCTGGTATTGCTCATGCTGGRGCTTCCGTCGACATAGCTATCTTTTCYCTCCACTTARCGGGAGTWTCATCCATTTTAGGGGCAGTAAATTTTATTACAACTGTAATCAATATACGYTCTAAAGGRATAACYTTAGACCGTATACCGTTRT
>301069882; Elatobium laricis isolate 080925J26 cytochrome oxidase subunit I gene, partial cds; mitochondrial
ATATAATGTTATTGTTACAATTCATGCTTTTATTATAATTTTTTTTATAACAATACCAATTGTTATTGGTGGATTCGGAAACTGACTAATTCCCATAATAATAGGATGCCCTGATATGTCTTTTCCACGATTAAATAATATTAGATTTTGATTATTACCACCCTCATTAATAATAATAATTTGTAGATTTTTAATTAATA
>374092224; Jasus paulensis voucher SPAc cytochrome oxidase subunit I (COI) gene, partial cds; mitochondrial
ATTGGGGGGTTTGGAAATTGATTAGTGCCTCTAATACTGGGGGCCCCAGACATAGCTTTTCCTCGTATAAACAACATAAGATTTTGACTCCTACCGCCTTCTCTAACACTTCTACTGACTAGTAGTATAGTAGAAAGAGGTGTCGGGACAGGTTGAACAGTCTACCCTCCCCTAGCAGCAGCCGTAGCTCACGCCGGGGC
>291267701; Phareas coeleste cytochrome oxidase subunit 1 (COI) gene, partial cds; mitochondrial
TTTGGAAATTGACTTGTTCCTTTAATATTAGGTGCCCCCGATATAGCCTTCCCACGAATAAACAACATAAGTTTTTGATTACTACCCCCATCATTAACTTTATTAATTTCTAGAAGTATTGTAGAAAATGGTGCAGGAACTGGATGAACAGTATATCCCCCTTTATCAGCAAACATTGCACACCAAGGATCATCTGTAGA
>20451296; Zubovskya koeppeni cytochrome oxidase subunit I gene, partial cds; mitochondrial gene for mitochondrial product
CTCATGGAGGAGCRTCAGTTGATTTAGCAATCTTCTCATTACATCTTGCTGGTGTATCATCAATTMTAGGAGCAGTTAATTTTATTACAACAGCAATTAATATACGATCAGAAAGAATAACTTTAGACCAAACACCACTATTTGTTTGATCAGTAGCTATTACAGCTATCCTTTTATTATTATCACTTCCAGTATTAGCA
>302747157; Charagochilus angusticollis cytochrome oxidase subunit I (coi) gene, partial cds; mitochondrial
TCCATTTAGCGGGAGTTTCATCAATCTTAGGAGCAGTAAATTTTATTTCAACTATTATCAACATACGAGCCACAGGGATAATTATAGAACGAATCCCGTTATTTGTTTGGTCAGTAGGAATTACTGCCCTACTACTATTATTATCATTACCCGTATTAGCAGGGGCTATTACAATATTACTAACAGACCGTAATTTTAAT
>320510669; Scironis tarsalis voucher BIOUG<CAN>:CCDB-05292-D02 cytochrome oxidase subunit 1 (COI) gene, partial cds; mitochondrial
TTGAGTTAGGGCAAGTTGGAAGTTTATTAGGGGATGATCAGTTATATAATGTTATTGTAACAGCTCATGCATTTGTTATAATTTTTTTCATAGTGATACCTATTTTAATTGGGGGGTTTGGCAATTGGTTGGTTCCCATAATACTAGGGGCTCCGGATATAGCTTTTCCTCGAATAAATAATTTAAGATTTTGGTTATTA
>37955012; Forda marginata cytochrome c oxidase subunit I (COI) gene, partial cds; mitochondrial gene for mitochondrial product
ATATTATTTTACACGATACTTATTATGTAGTAGCACATTTTCATTATGTTTTATCAATAGGGATTGTGTTTGCTATTATTGCAAGATTTATTCACTGATTCCCTATTTTTACAGGATTTTATATTAATAATTTTGTACTTAAAATTCAATTTATTTTAATATTTATCGGAGTTAATTTAACATTTTTTCCCCAACACTTT
>225905070; Chaetogonopteron sp. 2 SNK-2009 voucher RMBR:103418 cytochrome oxidase subunit I (COI) gene, partial cds; mitochondrial
GCCACCTTACATGGATCACAATTATCTTATTCACCAGCCCTTCTATGAGCCTTAGGATTTGTATTTTTATTTACAGTAGGAGGATTAACTGGAGTAGTATTAGCTAATTCATCAATTGATATTATTCTTCATGATACTTATTATGTAGTAGCCCACTTTCATTATGTTTTATCTATAGGAGCAGTATTTGCTATTATAGG
>374862820; Sarota acantus cytochrome oxidase subunit 1 (COI) gene, partial cds; mitochondrial
TATACCAGGCTCATTAATTGGTGATGATCAAATTTATAATACTATTGTAACTGCTCATGCTTTTATTATAATTTTTTTTATAGTTATACCTATTATAATTGGAGGATTTGGCAATTGATTAGTTCCCCTAATATTAGGAGCCCCAGACATAGCTTTTCCACGTATAAATAATATAAGATTTTGATTATTACCTCCTTCAC
>182407236; Triodontella sp. BMNH 671415 cytochrome oxidase subunit I (Cox1) gene, partial cds; mitochondrial
TCATAGGAGGATTTGTTCATTGATTTCCCCTCTTTACTGGATTAACAATAAATTCAAAATTCTTAAAAATTCAGTTCTTAACAATATTTATTGGGGTAAATATGACCTTTTTTCCACAGCATTTTTTAGGGCTTAGAGGAATACCACGACGATATTCTGATTACCCAGATGCCTATATAACATGAAATGTAGTTTCATCA
>339788033; Decaria sp. IBE-JGZ-01011 cytochrome oxidase subunit I (CoxI) gene, partial cds; mitochondrial
TTTTTCCTCAACATTTTTTAGGATTAATAGGGATACCTCGACGGTACTCTGACTACCCAGATATCTTTCTACTATGAAATATTATTTCTTCAATTGGAAGTTTAATTTCATTAATAGCAATTATTTTCTTTATAGTGATTCTTTGAGAAGCATTAATTATAAAACGAAAAAGTCTAAGTCCTTTAAGTATAACTTCTTCA
>167650880; Nedsia sp. 1 TLF-2008 isolate sge1m4_2 cytochrome c oxidase subunit 1 (COI) gene, partial cds; mitochondrial
ACACTATTGTAACAGCTCATGCATTTATTATAATTTTCTTTATAGTAATACCAATAATAATTGGGGGGTTTGGTAACTGATTATTACCCCTCATATTAAAATGTCCAGATATAGCATTCCCCCGGCTTAATAACTTATCATTCTGAATACTTTTTCCATCTTTATTGTTTATATTATTAAGAATAATCATTGGAACAGGT
>251766460; Munromyia marsabitensis voucher USNM:ENT:196736 cytochrome oxidase subunit 1 (COI) gene, partial cds; mitochondrial
CTCATCAATTTTAGGAGCAGTAAATTTCATTACAACAGTTATTAATATACGGTCAACTGGAATTACATTTGATCGAATGCCTCTATTTGTTTGAGCTGTTGTATTGACCGCCCTACTCCTCCTATTATCCCTCCCAGTATTAGCAGGAGCAATCACAATACTTTTAACTGATCGTAACTTAAATACATCATTCTTCGACC
>66096786; Urania leilia cytochrome oxidase subunit I (COI) gene, partial cds; mitochondrial
ACTTTATTACAACAATTATTAATATACGATTAAATAATATATCATTTGATCAAATACCATTATTTGTATGAGCTGTAGGAATTACAGCATTTCTTCTTTTATTATCTTTACCAGTATTAGCTGGAGCTATTACAATATTATTAACAGATCGAAATTTAAATACTTCATTTTTTGATCCTGCAGGAGGTGGAGATCCAATT
>374896925; Terastia meticulosalis cytochrome oxidase subunit 1 (COI) gene, partial cds; mitochondrial
ACTTTACTAATTTCAAGAAGAATTGTTGAAAATGGAGCAGGAACAGGATGAACAGTTTACCCCCCTCTCTCTTCTAACATTGCTCATGGTGGAAGATCAGTAGACTTAGCTATCTTTTCCCTTCATTTAGCTGGTATTTCCTCTATTCTTGGAGCTATTAATTTTATTACAACAATTATTAATATACGAATTAATGGATT
>197359535; Tirumala limniace isolate SEC04BT05 cytochrome oxidase subunit I-like (COI) gene, partial sequence; mitochondrial
GCTCATAGAGGTTCATCAGTTGATTTAGCAATTTTTTCTCTTCATTTAGCAGGAATTTCTTCTATTCTTGGAGCTATTAATTTTATTACAACAATTTTAAATATACGTATTAATAATATATCATTTGATCAAATACCTTTATTTGTCTGAGCTGTAGGGTATTACTGCTCTTTTATTACTTTTATCTTTACCTGTATTAG
>29171268; Megarcys signata voucher BIOUG<CAN>:AY165726 cytochrome c oxidase subunit I (COI) gene, partial cds; mitochondrial
ATTCGGGCTGAATTAGGCCAACCTGGGTCACTCATTGGTGACGACCAAATCTACAACGTAATTGTAACTGCCCACGCTTTTGTAATAATTTTCTTTATAGTAATGCCCATTATAATTGGTGGGTTTGGTAATTGATTAGTTCCCCTTATATTAGGTGCCCCTGATATGGCTTTCCCTCGAATAAATAACATAAGTTTTTG
>148375681; Paratrechina longicornis voucher CASENT0055963-D01 cytochrome oxidase subunit 1 (COI) gene, partial cds; mitochondrial
TTATTCGCTTAGAATTAGGATCTACTAATGCTTTAATTAATAATGATCAAATTTATAATTCTATGGTAACTAGTCATGCTTTTATTATAATTTTTTTTATAGTTATACCTTTTATAATTGGGGGATTCGGTAATTTTCTTGTACCCCTAATATTAGGATCCCCAGACATAGCTTATCCTCGAATAAATAATATAAGATTT
>328550072; Hybos femoratus voucher Pollet 0247 (P) cytochrome oxidase subunit I (COI) gene, partial cds; mitochondrial
TTGGATTATTAGGATTTATTGTATGAGCTCATCATATATTCACAGTAGGAATAGATGTAGATACTCGTGCTTATTTCACATCAGCTACAATAATTATTGCTGTTCCTACAGGAATTAAAATTTTTAGTTGATTAGCAACATTACATGGATCAAAAATAAGATATTCTCCCGCTATTTTATGATCTTTAGGATTTGTCTTT
>89365647; Paractea monodi mitochondrial partial COI gene for cytochrome oxidase subunit 1, isolate GC-1
CATGGTACACAAATTTCATATAGACCTTCACTTTTATGGGCTTTAGGTTTTATTTTCCTATTCACAGTGGGAGGTTTGACTGGAGTCGTCTTAGCTAATTCCTCCATCGATATTATTTTGCATGACACATATTATGTTGTAGCCCACTTCCATTATGTATTATCAATGGGGGCCGTATTCGGAATTTTTGCCGGAATTGC
>342919712; Chirocephalus kerkyrensis haplotype H25 cytochrome oxidase subunit I (COI) gene, partial cds; mitochondrial
TAATTTTTTTCATAGTAATACCTATTCTTATTGGCGGATTTGGTAACTGATTAGTTCCTATCATATTAGGAGCACCAGATATAGCTTTTCCACGTCTTAATAACTTAAGATTTTGACTTTTACCTCCTTCCTTAACACTTCTTTTAGCAGGATCTCTAGTTGAAAGAGGGGCAGGAACAGGTTGAACAGTATACCCACCA
>296861237; Isturgia roraria voucher BC ZSM Lep 24010 cytochrome oxidase subunit 1 (COI) gene, partial cds; mitochondrial
ATAAATAACATAAGATTTTGATTATTACCCCCATCAATTACTCTTTTAATTTCAAGAAGAATTGTAGAAAATGGAGCTGGAACTGGATGAACAGTTTACCCCCCTTTATCCTCTAATATTGCTCATGGAGGAAGTTCTGTTGATCTTGCTATTTTCTCATTACATCTAGCTGGTATTTCATCAATTTTAGGAGCAATTAA
>102230359; Microctonus aethiopoides haplotype 6 cytochrome oxidase subunit 1 (COI) gene, partial cds; mitochondrial
CGTTTAATAGGTTTAATAATAAATAATATTTCTTTATTTGTATGATCAGTATTAATTACGGCTGTATTACTATTATTATCTTTACCAGTATTAGCAGGTGCAATTACTATACTATTAAGAGATCGTAATTTAAATACAACGTTCTTTGATCCAGCAGGGGGGGGGGATCCTGTTTTATATCAACATCTATTTTGATTTTT
>325100141; Aterpia anderreggana voucher TLMF Lep 01772 cytochrome oxidase subunit 1 (COI) gene, partial cds; mitochondrial
CAGGATGAACAGTTTACCCCCCACTTTCATCAAATATTGCCCATAGAGGTAGATCAGTAGATCTAGCCATTTTCTCCTTACATTTAGCTGGAATTTCATCAATTTTAGGAGCTGTAAATTTTATTACAACCATTATTAATATACGCCCTAATAATATATCATTAGATCAAATACCTTTATTTGTATGAGCTGTAGGTATT
>49176623; Chamaesyrphus lusitanicus cytochrome c oxidase subunit I (COI) gene, partial cds; mitochondrial
TAGGAGCAGTAAATTTTATTACTACAGTTATTAATATACGTTCAATTGGTATTACATATGATCGAATACCTTTATTTGTATGATCAGTTGGTATTACAGCTTTATTACTTTTATTATCTTTACCAGTTTTAGCAGGAGCTATTACTATATTATTAACTGACCGAAATTTAAATACTTCATTTTTTGATCCAGCAGGAGGA
>281410713; Orthocis festivus voucher UPOL ZL0184 cytochrome oxidase subunit I (COI) gene, partial cds; mitochondrial
GGGTATAATTTATGCAATAATAGCAATTGGACTTCTAGGATTTATAGTATGAGCTCATCACATATTTACAGTTGGTATAGATGTAGACACCCGAGCATACTTTACATCAGCAACAATAATTATTGCAATTCCCACAGGAATTAAAATTTTCAGGTGAATAGCAACTCTACATGGAGCCCAAATAAATTTCAACCCTTCAA
>15986625; Hutchinsoniella macracantha cytochrome oxidase subunit I gene, partial cds; mitochondrial gene for mitochondrial product
CTTTTCCTCGTATAAATAATATAAGTTTTTGGTTATTATTACCATCTCTTTCTTTATTATTGTTTAGAGGTTTTGTAGAAGTTGGAGTGGGTACAGGTTGGACGGTTTATCCCCCTCTTTCGGGGGTTTTAGGACATCCTGGTCCTTCTGTTGATTTAGCTATTTTTTCTTTACATTTAGCTGGTGTTTCTTCTATTTTA
>289660649; Lophopanopeus bellus isolate CA51 cytochrome c oxidase subunit I (COI) gene, partial cds; mitochondrial
TCCCTCGTATAAATAATATAAGATTTTGACTTCTACCTCCATCGCTTACACTCCTTTTAATAAGAGGAATAGTCGAGAGAGGGGTTGGTACCGGATGAACCGTTTACCCTCCCTTAGCCGCTGCTATTGCTCACGCGGGAGCTTCTGTTGATATAGGGATCTTCTCGTTACATTTAGCGGGAGTTTCTTCTATTTTAGGT
>229427535; Atractodes sp. jft10 voucher BIOUG<CAN>:07PROBE-20888 cytochrome oxidase subunit 1 (COI) gene, partial cds; mitochondrial
CCTTCATTATTATTATTATTAAATAGAAGAATAATTAATCAAGGAGTTGGAACTGGATGAACAATTTATCCTCCATTATCCTTAAATATTAATCATGAAGGAATATCTATTGATATAACAATTTTTTCTCTTCATCTTGCTGGAATATCATCAATTATAGGAGCAATTAATTTTATTACTACTATTATAAATATATTTCC
>222105870; Libelloides rhomboideus rhomboideus voucher CASENT 8092187 cytochrome oxidase subunit I (COI) gene, partial cds; mitochondrial
AAATAATATAAGATTCTGATTACTTCCCCCTTCATTAACACTATTATTAGCTTCTTCAATAGTAGAAAGAGGAGCTGGAACTGGATGAACAGTTTACCCTCCCCTTTCTGCAGGAATTGCTCATGGAGGAGCTTCAGTAGATCTAGCTATTTTTAGTCTACATTTAGCGGGAGTCTCTTCAATTTTAGGAGCAGTAAATT
>313663572; Pristomerus sp. MAS-2010 voucher EE-1385-86 P1 cytochrome oxidase subunit 1-like (COI) gene, partial sequence; mitochondrial
NTCTTCAATAAGAATAATTATTCGTATAGAATTAGGAAATCCAGGTTCATTATTAAATAACGATCAAATTTATAATTCTATGGTAACTATACATGCATTAATTATAATCTTTTACATAGTAATACCAATTATAATTGGAGGATTTGGTAATTGATTAACTCCTATTATATTAGGAGCCCCTGATATATCCTTCCCTCGAA
>281410577; Oncomerella venosa voucher UPOL ZL0062 cytochrome oxidase subunit I (COI) gene, partial cds; mitochondrial
ACGGAACTCAACTTAACTATAGACCATCGATACTATGAGCTCTAGGATTTGTATTTCTTTTTACAGTTGGAGGACTAACAGGAGTTATTCTTGCTAATTCTTCTTTAGATATTATACTTCATGATACTTATTATGTAGTTGCTCATTTTCACTATGTTTTATCTATAGGGGCAGTTTTTGCTATTTTAGCAGGTTTTATT
>304273828; Tolmerinus sp. SC-2010 voucher AIsp01 cytochrome oxidase subunit I (COI) gene, partial cds; mitochondrial
TCATGATACATACTACGTTGTTGCTCATTTTCATTATGTTTTATCCATAGGAGCAGTATTTGCTATTATAGCAGGCATAGTCCAATGATTCCCAATTTTTACAGGATTAACATTAAACGAAAAATTCTTAAAAATTCAATTTCTAACAATATTTACAGGAGTAAATTTAACTTTTTTCCCCCAACATTTCTTAGGATTAG
>321274974; Silvacalles mundus bio-material ZFMK-DNA JJ0310 cytochrome c oxidase subunit 1 (COI) gene, partial cds; mitochondrial
GAACAGTCTACCCCCCTTTATCAGCTAATACTGCTCATGAAGGTGCCTCTGTAGACCTAGCCATTTTTAGATTACATATAGCAGGTATTTCTTCCATCCTCGGAGCTATTAACTTCATTTCCACAGTTATTAATATACACCCAATAGGAATAAATTTGGATCAAATACCTCTTTTTATTTGAGCAGTTAAAATTACTGCC
>326320632; Ceramica pisi voucher BC ZSM Lep 21300 cytochrome oxidase subunit 1 (COI) gene, partial cds; mitochondrial
TAGGAACTTCATTAAGATTATTAATTCGAGCTGAATTAGGAAATCCTGGATCTTTAATTGGAGATGATCAAATTTATAATACTATTGTTACAGCTCATGCTTTTATTATAATTTTTTTTATAGTTATACCTATTATAATTGGTGGATTTGGTAATTGACTTGTCCCACTTATATTAGGAGCTCCTGATATAGCTTTCCCA
>310957144; Tesagrotis piscipellis voucher 10-JDWBC-7103 cytochrome oxidase subunit 1 (COI) gene, partial cds; mitochondrial
ATTTCCTCGAATAAACAATATAAGTTTCTGACTTCTCCCCCCCTCATTAACTCTTTTAATTTCAAGAAGAATCGTAGAAAATGGAGCAGGAACAGGATGAACAGTGTACCCCCCACTTTCATCTAATATTGCTCATGGAGGAAGATCTGTAGATCTTGCTATTTTTTCTCTTCATTTAGCTGGAATTTCTTCTATTTTAG
>374885161; Zanola verago cytochrome oxidase subunit 1 (COI) gene, partial cds; mitochondrial
CTATTTTTTCTTTACATTTAGCAGGTATTTCTTCTATTTTAGGGGCTATTAATTTTATCACCACTATTATTAATATACGATTAAATAGCTTATCCTTTGATCAAATACCATTATTTGTATGAGCAGTTGGAATCACTGCATTTTTATTATTATTATCTTTACCAGTTTTAGCTGGAGCTATTACTATATTATTAACAGAT
>29171224; Xylophagus sp. SLB-2003 cytochrome c oxidase subunit I (COI) gene, partial cds; mitochondrial
AGCTGGAACAGGATGAACTGTATATCCTCCCCTATCAGCTAGAATTGCTCATGGTGGAGCTTCAGTTGATTTAGCAATTTTTTCTCTTCATTTAGCTGGAATTTCCTCTATTCTAGGAGCCGTAAATTTTATTACAACAGTTATTAATATACGATCTACAGGTATTTCATTTGATCGAATACCTTTATTTGTGTGATCAG
>307641274; Dyspessa ulula voucher MM00103 cytochrome oxidase subunit I (COI) gene, partial cds; mitochondrial
AACAGTCTATCCCCCCCTATCTTCAAATATTGCTCATAGAGGTAGATCAGTTGATTTAGCCATTTTTTCCTTACATTTAGCTGGAATTTCCTCAATCTTAGGAGCCATTAATTTTATTACTACTATTATTAACATACGACCTTATAACATATCTCTTGATCAAATACCTCTTTTTGTTTGAGCCGTTGGAATTACTGCTT
>327184670; Rhobonda gaurisana voucher Rh_gau cytochrome c oxidase subunit I (COI) gene, partial cds; mitochondrial
GCAATTGGTTTATTAGGATTTGTTGTATGAGCTCATCATATATTTACTGTAGGAATAGATATTGATACACGAGCATATTTTACTTCAGCTACTATAATTATTGCTGTACCTACAGGAATTAAAATTTTTAGTTGATTAGCCACTTTACATGGTACTCAAATTAATTATTCTCCATCAATATTATGAAGATTAGGATTTGT
>77745728; Mimochotyra sp. UPOL 000M30 cytochrome oxidase subunit I (COI) gene, partial cds; mitochondrial
AAAAATTCAGTTCACATCAATATTTGTAGGAGTAAATTTAACTTTTTTTCCACAACATTTCCTAGGCTTAAGAGGAATGCCACGACGATTTTCAGACTATCCTGATGCTTATTTATCATGAAATATTTTATCTTCAATTGGATCAATAATTTCTTTAATTAGAATTTTACTATTAATTTATATTATTTGAGAAAGAATAA
>111185109; Mimela siliguria voucher BM677833 cytochrome oxidase subunit 1 (Cox1) gene, partial cds; mitochondrial
ATAATTATTGCCGTTCCTACAGGAATTAAAATTTTCAGTTGACTAGCCACACTTCATGGGTCTCAACTAAATTATTCACCCTCATTACTATGAGCTTTAGGATTTGTATTTTTATTCACAGTAGGAGGATTAACTGGTGTAATTCTGGCTAATTCTTCAATTGATATTATTTTACATGATACTTATTATGTAGTTGCTCA
>157168911; Oxyophthalma sp. MN200 cytochrome c oxidase subunit I gene, partial cds; mitochondrial
TATTATGTAGTTGCTCATTTTCATTATGTTTTATCTATAGGAGCAGTATTCGCAATTATAGCAGGATTTGTCCACTGATACCCTTTATTTACTGGTTTAACTATAAACCCAACCTGACTTAAAAGTCAATTTTTCATAATATTTGTAGGAGTAAATTTAACCTTTTTCCCTCAACATTTCTTAGGGCTATCAGGAATACC
>60501886; Brandtia lata cytochrome oxidase subunit I (COI) gene, partial cds; mitochondrial
ATTATCCGGTCTGAGTTAAGAGCGCCTGGTAATTTGATCGGCGACGACCAGCTGTATAATGTAATAGTGACTGCCCATGCTTTTGTTATAATTTTTTTTATAGTTATACCGATCATAATCGGAGGATTTGGTAACTGACTAGTCCCTTTAATGCTAGGTAGGCCCGATATGGCCTTTCCGCGTATGAATAATATAAGATT
>307722715; Deltophora sp. 2 ex Phyllanthus rheophyticus voucher S.X. Luo insect collection 21 cytochrome oxidase subunit I (COI) gene, partial cds; mitochondrial
ATATAAGTTTTTGACTTCTTCCCCCTTCTTTAACATTATTAATTTCAAGAAGAATTGTTGAAAACGGAGCAGGAACAGGATGAACAGTATACCCCCCACTTTCATCTAATATTGCCCACGGAGGAAGCTCCGTTGATCTTGCTATTTTTTCTCTTCATTTAGCAGGAATTTCTTCTATTTTAGGAGCAATTAATTTCATT
>374970177; Mastigophorus evadnealis cytochrome oxidase subunit 1 (COI) gene, partial cds; mitochondrial
TTAATTCGAGCTGAATTAGGTAACCCAGGATCTTTAATTGGTGATGATCAAATTTATAATACAATTGTTACTGCTCATGCTTTTATTATAATTTTCTTTATAGTTATGCCTATTATAATTGGAGGATTTGGAAATTGATTAGTTCCTTTAATATTAGGAGCTCCAGATATAGCTTTTCCACGAATAAATAATATAAGTTT
>68266033; Liebelia fukudae cytochrome oxidase subunit I (COI) gene, partial cds; mitochondrial
TTGATCTATTTTATTAACTACTATTTTATTATTATTATCTTTACCAGTATTAGCAGGGGGGATTACTATATTATTATTTGATCGTAATTTAAATACTACATTTTTTGATCCAATAGGGGGAGGTGACCCAATTTTATACCAACATTTATTTTGATTTTTTGGACATCCAGAGGTATATATTTTAATTTTACCAGGGTTTG
>225193492; Kongota punctigera voucher MHV0343 cytochrome oxidase subunit I (COI) gene, partial cds; mitochondrial
TTAGGTATAATTTATGCAATAATATCAATTGGAATTCTTGGATTTGTAGTATGAGCTCATCATATATTTACTGTTGGAATAGATGTTGATACTCGAGCTTATTTTACTTCAGCAACTATAATTATTGCAGTACCAACTGGTATTAAGGTGTTTAGATGATTAGCAACATTAAATGGTACTAAAATAACTTATTCTTGCTC
>219810018; Heterogamus fasciatipennis cytochrome oxidase subunit I (COI) gene, partial cds; mitochondrial
TAATTGGTCATAGTGGAATATCTGTTGATATATCTATTTTTTCTTTACATTTAGCTGGGATATCTTCAATTATAGGGGCTATTAATTTTATTACAACTATTTTTAATATAAATTTATTTATAATTAAAATAGATCAAATATCTTTATTTATTTGATCTGTTTTAATTACAGCTTTTTTATTATTATTATCTTTACCTGTT
>268372080; Agriopodes fallax voucher BIOUG<CAN>:2005-ONT-403 cytochrome oxidase subunit 1 (COI) gene, partial cds; mitochondrial
TGATCAAATTTATAATACTATTGTAACAGCTCATGCTTTTATTATAATTTTTTTCATAGTAATACCAATTATAATTGGAGGATTTGGTAATTGACTTGTACCATTAATATTAGGAGCTCCAGATATAGCTTTTCCACGAATAAATAATATAAGTTTTTGATTTCTACCCCCATCATTAACTTTATTAATTTCAAGTAGAA
>30267329; Agathomyia unicolor cytochrome oxidase subunit I (COI) gene, partial cds; mitochondrial gene for mitochondrial product
TATGTTGTAGCTCACTTTCACTATGTTTTATCTATAGGAGCAGTTTTTGCTATTATAGCAGGAATTATTCATTGATACCCTCTTTTTACAGGATTAACTATAAATGCTATTTGATTAAAAACACAATTTATTGTTATATTTATTGGAGTTAATATAACCTTCTTTCCTCAACATTTTTTAGGTTTAGCCGGAATACCCCG
>306995483; Slaterobius insignis voucher CNC-HEM-0115 cytochrome oxidase subunit 1 (COI) gene, partial cds; mitochondrial
ATAATTGGAGGATTCGGAAATTGACTTGTACCCTTAATAATTGGAGCACCGGATATAGCATTTCCACGTATAAATAATATAAGATTTTGATTATTGCCCCCTTCTCTAACCCTTTTAATTAGAAGTAGAATAATTGAAATAGGAGCGGGCACAGGCTGAACAGTGTACCCCCCACTCTCTAATAATTTATTTCATAGAGG
>295848234; Typhlocharis sp. CA-2010 isolate Endo_t28 cytochrome oxidase subunit 1 (COX1) gene, partial cds; mitochondrial
ACATTTTCTTGGATTAAGAGGAATGCCTCGCCGATATTCAGATTACCCTGATGCATATACATCTTGAAATATTATTTCATCAATTGGCTCAACTATCTCATTTATTGGAGTAATTTTATTTATTTTTATTATTTGAGAAAGATTTATAACTCAACGAATAGTATTATTTTCAAATCAAATATCAACTTCTATTGAATGAT
>306994323; Jalysus wickhami voucher CNC-HEM-0905 cytochrome oxidase subunit 1 (COI) gene, partial cds; mitochondrial
ATAGCATTCCCTCGAATAAATAACATAAGATTTTGACTTTTACCCCCTTCATTAACATTACTTTTAACTAGTAGTATAGTTGAAATAGGAGCAGGTACAGGATGGACAGTTTATCCTCCATTATCAACTAGATTATTTCATAGTGGAGCACCAGTAGATTTAGCAATCTTTTCTCTACATTTAGCAGGTGTTTCATCTAT
>291265493; Anteos clorinde cytochrome oxidase subunit 1 (COI) gene, partial cds; mitochondrial
ATTTTATTTTTGGTATTTGAGCAGGAATAATTGGAACATCTTTAAGATTACTAATTCGAACAGAATTAGGTAACCCTGGGTCTTTAATTGGTGATGATCAAATTTATAATACTATTGTAACAGCTCATGCTTTTATTATAATTTTTTTTATAGTTATACCAATTATAATTGGAGGATTTGGTAATTGATTAGTCCCTTTA
>259015520; Agraphydrus sp. 3 MTM-2009 voucher BMNH:675082 cytochrome oxidase subunit I (cox1) gene, partial cds; mitochondrial
GCTTTTAATAAGAAGTATAGTTGAAAGAGGTGCTGGTACAGGATGAACTGTATACCCTCCCCTATCATCTAATATTGCCCATGGGGGAGCATCAGTTGATCTAGCTATTTTTAGTCTACACCTAGCAGGTATTTCTTCAATTCTAGGTGCTGTAAATTTTATTACTACAGTTATCAATATACGATCTCCACATATAACTT
>38044379; Crosnierita dicata Fo163 cytochrome oxidase subunit I (COI) gene, partial cds; mitochondrial
ATCTACAACGTTATTGTTACAGCCCATGCTTTTGTAATAATTTTTTTTATAGTAATACCTATTATAATTGGAGGATTCGGTAACTGACTAGTTCCTCTTATACTAGGTTCTCCTGATATAGCTTTTCCACGTATAAACAACATAAGATTCTGATTACTACCTCCTTCTTTAACTCTTCTTTTAATAAGAGGAATAGTAGA
>328679177; Dobionus araucarinus voucher CsDob01 cytochrome oxidase subunit I (COI) gene, partial cds; mitochondrial
TTGATCTAGCTATTTTTAGACTTCATATAGCAGGAATTTCCTCCATCTTAGGAGCAATAAATTTTATTTCTACAATTATTAATATACGACCAAGAAAAATAGAACTAGATCGTATACCCCTCTTTACTTGAGCTGTAAAAATTACAGCTATTCTTCTACTAATTTCCTTACCTGTACTAGCTGGAGCAATCACTATATTA
>56566021; Rhaphigaster nebulosa voucher VIRANT RNF137 cytochrome oxidase subunit I (COI) gene, partial cds; mitochondrial
TTCCTTTATTTGTTTGATCTGTTGGAATTACAGCCCTTCTCCTATTATTATCGTTACCTGTATTAGCAGGAGCTATTACTATACTTTTAACAGATCGTAACTTCAATACATCTTTCTTTGACCCTTCAGGGGGAGGAGACCCCATTTTATATCAACACCTATTTTGATTCTTCGGACATCCTGAAGTTTATATCTTAATT
>328550166; Oedalea hybotina voucher Pollet 0253 (P) cytochrome oxidase subunit I (COI) gene, partial cds; mitochondrial
TCATGGGTCACAAATTTCTTATTCTCCGGCATTATTATGAGCTTTAGGATTTGTATTTTTATTTACAGTAGGAGGTTTAACTGGAGTTGTTCTAGCTAATTCTTCACTCGACATTATTTTACATGATACTTATTATGTAGTGGCTCATTTCCATTATGTTTTATCAATAGGAGCTGTATTTGCAATTATAGCTGGTTTTA
>301069814; Kurisakia querciphila isolate 030629S06 cytochrome oxidase subunit I gene, partial cds; mitochondrial
AATTTCATCAATTATAGGAGCAATTAACTTTATTTGTACAATTTTAAATATAATACCAAATAATATAAAATTTAATCAAATTCCTCTTTTCCCATGATCAATCTTAATTACAGCAATTTTATTAATTTTATCTTTACCAGTTTTAGCAGGAGCTATTACTATACTATTAACTGATCGTAATCTAAATACATCTTTTTTTG
>85542545; Pseudaphycus brontes voucher BMNH723438 cytochrome oxidase subunit I (COI) gene, partial cds; mitochondrial
ATAATTTCTATTGGGTTGTTAGGATTTGTAGTATGGGCTCATCATATATTTACTATTGGTATAGATGTAGATACACGTGCTTATTTTACTTCTGCTACAATAATTATTGCGGTACCTACAGGTATTAAAATTTTTAGATGGCTTGCATCTTTAAATGGGATAAAATTAAAGTTTAATGTTACTAATTTATGATTATTAGG
>30267369; Helophilus pendulus cytochrome oxidase subunit I (COI) gene, partial cds; mitochondrial gene for mitochondrial product
TTTACCTCCTTCTTTAACTTTACTATTAGTAAGTAGTATAGTAGAAAACGGAGCTGGAACAGGATGAACAGTTTATCCTCCACTTTCAAGAAATATTGCACACGGAGGAGCATCAGTTGATTTAGCAATTTTCTCTCTTCATTTAACAGGTATATCCTCAATTTTAGGAGCAGTAAATTTTATTACAACTGTAATTAATA
>283766780; Ficomila sp. AC-2009 voucher 1987_02 cytochrome c oxidase subunit I (COI) gene, partial cds; mitochondrial
TTATCTCATAGTGGCCCTTCAGTAGACATATCTATTTTTTCTTTACATATAGCAGGAGTAAGTTCAATTATAGGGTCAATTAATTTTATTACTACTATTTTAAATATAAAAAATTATAAATTAGAATTAATTTCATTATTTTCATGGTCTATATTAATTACTGCAATTTTGTTACTATTATCTTTACCTGTTTTAGCTGG
>223370590; Clusia tigrina voucher OL152NCSU cytochrome oxidase subunit I (COI) gene, partial cds; mitochondrial
TTTATTATTATATTTATTGGAGTAAATTTAACTTTTTTCCCTCAACATTTTTTAGGGTTAGCCGGGATACCCCGACGATATTCTGATTATCCAGATGCCTACACTACTTGAAATGTAATTTCTTCAATTGGCTCAATAATTTCTTTATTAGGAATTATTTTTTTTATTTATATTATTTGAGAAAGTATATTAACTCAACG
>23429228; Acanthotermes acanthothorax isolate dka120 cytocrome oxidase subunit I (COI) gene, partial cds; mitochondrial gene for mitochondrial product
GTCTATCCTAGGAGCAGTAAACTTTATTTCAACAACAATCAACATAAAACCAAAAAACATAAAACCTGAACGAATCCCACTATTCGTATGATCAGTTGCCATCACAGCCCTACTCCTTCTCCTATCCCTACCAGTACTAGCAGGAGCAATCACCATGCTGCTAACTGATCGTAACCTAAACACTTCATTCTTTGACCCAG
>301312583; Charybdis japonica haplotype hap6 cytochrome oxidase subunit I (COI) gene, partial cds; mitochondrial
ATTTGGTAATTGACTTGTACCTTTAATATTAGGAGCCCCTGATATAGCATTCCCTCGAATAAATAATATAAGATTCTGACTTCTCCCTCCTTCTTTAACTTTACTACTAATAAGAGGAATAGTAGAAAGAGGTGTAGGTACAGGATGAACTGTCTACCCCCCTTTAGCAGCTGCCATTGCCCATGCAGGTGCCTCTGTAG
>357196706; Cytilus sericeus mitochondrial partial COI gene for cytochrome oxidase subunit 1
GAATAGATGTAGACACTCGAGCTTATTTTACATCAGCAACAATAATTATTGCAGTCCCAACTGGAATCAAAATTTTTAGATGATTAGCAACTTTCCATGGTTCAAAAATTAAATTAAACCCATCAATTTTGTGGGCATTAGGATTCGTATTTCTTTTTACCGTAGGAGGACTAACAGGAGTTGTTTTAGCAAATTCATCT
>239859656; Hyalopontius typicus voucher UCONN:Co278.1.1 cytochrome oxidase subunit I (COI) gene, partial cds; mitochondrial
TTTATAATTATACCTGTCATAATTGGGGGGTTTGGTAATTGGTTAGTTCCTTTGATGTTAGGGTCTCCAGATATAGCRTTTCCTCGGTTAAATAATATAAGATTTTGATTTTTAGTTCCGGCTTTAGTTATATTGTTGACAAGGTCTTTAGTTGAAAGGGGTGCAGGTACAGGGTGGACTCTTTATCCTCCTCTATCTGG
>13241870; Thiodina sp. MCH-2001 cytochrome oxidase subunit I (COI) gene, partial cds; mitochondrial gene for mitochondrial product
AGATACACGTGCGTATTTTACTGCTGCTACTATAGTTATTGCTGTTCCAACAGGAATTAAGGTATTTAGATGAATAGCTACATTATATGGATCTTATTTTAAAATTGATGCTCCATTAATATGATGTATTGGATTTGTTTTTTTATTTACTTTAGGAGGAATTACTGGTGTTGTTTTGTCTAATTCTTCTTTAGATATTG
>17026920; Paulianodes sp. UMSP cytochrome oxidase subunit 1 (COI) gene, partial cds; mitochondrial gene for mitochondrial product
CCACCCCTTTCTGCCAATATTTCCCATATAGGAAAAGCTGTAGATTTAACAATTTTTTCCCTTCATATAGCAGGAATTTCTTCAATTTTAGGGGCAGTAAATTTTATTACCACAATTATCAATATACGCTCTAATTACATAACTCTTGATCGAATACCTTTATTTGTCTGATCTGTGAGAATTACAGCAATTTTATTACT
>85542539; Prionomastix sp. BMNH723435 cytochrome oxidase subunit I (COI) gene, partial cds; mitochondrial
AAAAGAGGTTTTTGGTTTATTAGGTATAATTTATGCGATAATTTCTATTGGTTTATTAGGCTTTATTGTTTGAGCTCATCATATATTTACTATTGGTATAGATGTGGATACACGTGCATATTTTACTTCGGCTACAATGATTATTGCAGTTCCTACTGGAATTAAAATTTTTAGTTGATTGGCTTCTATAAATGGTATAA
>229425515; Leipaulus sp. jft02 voucher BIOUG<CAN>:06-PROBE-3857 cytochrome oxidase subunit 1 (COI) gene, partial cds; mitochondrial
CCACCTTCAATTATATTTCTTTTATTTAGAAGAATTATTAATCAAGGAGTTGGTACAGGATGAACAGTTTATCCCCCCTTATCATTAAATATTTATCATGAAGGTTTATCAATTGATATAGCAATTTTTTCTTTACACTTAGCAGGAATATCATCAATTATAGGAGCCATTAATTTTATTACCACAATTATTAATATACG
>326321116; Peribatodes rhomboidaria voucher BC ZSM Lep 02905 cytochrome oxidase subunit 1 (COI) gene, partial cds; mitochondrial
TTTCAAGAAGAATTGTAGAAAATGGAGCTGGAACTGGATGAACAGTTTATCCACCATTATCCTCTAATATTGCTCATGGAGGAAGCTCAGTAGACTTAGCAATTTTTTCCTTACATTTAGCTGGTATTTCATCAATTTTAGGAGCTATTAATTTTATTACAACAATTATTAATATACGATTAAATAATTTATCATTTGAT
>356490818; Perasia sp. helvinaDHJ02 cytochrome oxidase subunit 1 (COI) gene, partial cds; mitochondrial
TCATAGAGGAAGATCTGTTGATTTAGCTATTTTTTCTTTACATTTAGCAGGAATTTCATCAATTTTAGGAGCTATTAACTTTATTACAACAATTATTAATATACGATTAAATAATTTAATATTTGATCAAATACCATTATTTATTTGAGCCGTTGGAATTACTGCATTTTTATTACTTCTTTCTTTACCTGTATTAGCAG
>329751062; Silphotrupes orocantabricus isolate 33SOROCANT cytochrome oxidase subunit I (cox1) gene, partial cds; tRNA-Leu gene, complete sequence; and cytochrome oxidase subunit II (cox2) gene, partial cds; mitochondrial
TGAAGGTCAAATAATTGAATTAATTTGAACAATTCTACCTGCTTTTACATTAATTTTTATTGCCCTACCATCTTTACAATTATTATATTTATTAGACGAATTAAATAACCCTCTAATATCAGTAAAATCTATTGGCCATCAATGATATTGATCTTATGAATATACAGATTTTAAAATTTCAGAATATGACTCTTACATAA
>237873149; Diaphorina citri isolate psy18-3 cytochrome oxidase subunit I (COI) gene, partial cds; mitochondrial
TAGGATTTATTGTATGAGCTCACCACATATTTACTGTAGGAATAGATGTAGACTCACGAGCTTATTTTACTTCAGCAACCATAATTATTGCAGTACCGACAGGAATTAAAATTTTTAGTTGACTAGCTACAATTTACGGAATAAAAATAAAATTTTCTCCAAGTATTTCATGATCATTAGGATTTATCTTCCTTTTTACA
>291270574; Cyanopepla scintillans voucher 02-SRNP-8591 cytochrome oxidase subunit 1 (COI) gene, partial cds; mitochondrial
TTTTGACTTTTACCTCCCTCTCTTACTTTATTAATTTCAAGAAGAATCGTAGAAAATGGAGCAGGAACAGGATGAACAGTATACCCCCCACTGTCATCTAATATTGCTCATAGAGGAAGATCAGTAGACTTAGCTATTTTTTCTCTTCACTTAGCAGGAATTTCATCTATTTTAGGTGCAATTAATTTTATTACTACAAT
>290549468; Narosopsis sp. leucospilaDHJ01 cytochrome oxidase subunit 1 (COI) gene, partial cds; mitochondrial
TTTTTATAGTTATACCTATTATAATTGGAGGATTTGGAAATTGACTTGTCCCATTAATATTAGGAGCACCAGATATAGCTTTTCCACGAATAAATAATATAAGATTTTGATTACTTCCTCCATCATTAATACTTTTAATTTCAAGAAGTATTGTCGAAAACGGAGCAGGAACAGGATGAACAGTTTATCCCCCACTATCA
>311305921; Tropidocephala sinica isolate 223 cytochrome oxidase subunit I (COI) gene, partial cds; mitochondrial
TTGGATCAATTGGAATAATTTATGCAATAATCGCAATTGGTATTTTAGGATTCATTGTATGAGCCCACCATATATTCACAGTTGGAATAGATATTGATACACGAGCCTACTTTACATCAGCCACTATAATTATTGCGGTCCCCACCGGAATTAAAATCTTTAGTTGAATTGCTACAATTCATGGATCAAAAATTAATTTT
>374946361; Palthis sp. BioLep02 cytochrome oxidase subunit 1 (COI) gene, partial cds; mitochondrial
TATTACAACAATTATTAATATACGATTAAATAATTTATCCTTTGACCAAATACCTTTATTTGTTTGAGCTGTAGGAATTACTGCATTCTTATTATTACTTTCATTACCTGTTTTAGCAGGAGCTATTACTATACTTCTCACAGATCGAAATTTAAATACATCTTTTTTTGATCCAGCTGGAGGAGGAGATCCAATTTTAT
>40644335; Spintharina versicolor mitochondrial partial COI gene for cytochrome oxidase 1
AGAAGATTAATTGGAGGAGGAGTAGGAACAGGATGAACAGTATATCCACCATTATCTTCATTAATAGGACATTCAAGAATAAGAGTAGATTTATCAATTTTTTCTTTACATATTGCTGGAATTTCATCAATCATAGGAGCAATTAATTTTATTGTTACAATTTTTAATATACATTTAAAAGTTATTAAAATAAATCAATT
>6652769; Cancer oregonensis cytochrome oxidase subunit I (COI) gene, mitochondrial gene encoding mitochondrial protein, partial cds
TACTCGCGCTTATTTTACTTCCGCCACTATAATTATTGCTGTTCCAACTGGAATTAAAATCTTTAGTTGACTAAGAACTCTCCACGGAACTCAAATCAATTTTAGCCCTTCAATACTTTGAGCCCTAGGTTTCATTTTTCTTTTTACTGTAGGTGGGTTAACAGGAGTAGTTCTAGCTAATTCTTCTATTGATATTATCC
>227121624; Condocerus paludosus voucher NHRS-EN BH7 cytochrome oxidase subunit 1 (COI) gene, partial cds; mitochondrial
AATAACATAAGATTTTGATTCTTACCTCCTTCTCTAAATTTTCTTCTTCTAAGAAGACTTGTAGAAAATGGAACTGGCACAGGATGAACAGTTTACCCCCCTCTCTCAAGAAATCTCGCCCATGTAGGCAGTTCAGTTGACCTTTCTATTTTTTCTTTACACATAGCAGGAGTATCTTCTATTTTAGGAGCGATTAATTT
>81174583; Kateretes rufilabris voucher BMNH 679358 cytochrome oxidase subunit I (COI) gene, partial cds; mitochondrial
AGAGGAAAAAAGGAAGCTTTCGGGACCTTAGGAATAATCTATGCAATAATAGGAATTGGGTTATTAGGATTTGTTGTATGAGCTCATCATATATTTACTGTAGGTATAGATGTAGATACACGAGCTTACTTTACTTCAGCTACAATAATTATTGCAGTTCCAACAGGAATTAAAATTTTTAGATGACTAGCAACATTACA
>164510299; Trialeurodes vaporariorum mitochondrial partial coi gene for cytochrome oxidase subunit I, isolate TVBLB-1
TCTATGGGGATTATTTTCGCTATTATAGGGGGTCTTGTGTTTTGATTTCCATTGGTAGTAGGAGTTAGTTTAAATTTTAACCTTCTTCTTTCCCAGTTTTGTTTAATGTTTTTAGGTGTTAATTTAACATTTTTTCCTCAGCACTTTTTGGGTTTAAGGGGGATGCCTCGACGTTATGTTGATTATGCAGACTGTTACAT
>9712021; Gryphus davidsoni mitochondrial COI gene for cytochrome c oxidase subunit I, partial cds, isolate:Gry
TTAGTGTGGTCTGTTAAAATTACAGTAGTTCTTCTACTCCTATCTCTCCCCGTACTTGCCGGAGCAATCACTATGCTGCTAACAGACCGAAACTTCAACACTTCTTTCTTCGACCCCGCGGGGGGAGGGGATCCCGTCCTCTTCCAGCACCTCTTCTGATTCTTTGGACACCCAGAAGTCTATATTCTCATTCTCCCTGG
>17974287; Magellania fragilis mitochondrial cox1 gene for cytochrome oxidase subunit I, partial cds
CTAAGTTTGAGCAGATCCCACTGTTTGTGTGGGCTGTAATTATTACTGTAGTCTTATTATTATTATCCTTACCAGTTTTAGCCGGGGCTATTACTATACTGTTGACTGACCGTAACTTTAATACGTCTTTTTTTGATCCTGCTGGAGGCGGGGATCCTGTATTATTTCAGCACTTGTTTTGGTTTTTTGGCCACCCCGAG
>9712008; Shimodaia pterygiota mitochondrial COI gene for cytochrome c oxidase subunit I, partial cds, isolate:Shi1
TGGTAATTGATTAATTCCTTTGATAGTAGGCTCTATTGATATGGCATATCCTCGTATGAATAATATAAGATTTTGATTGCTACCTCCATCTCTTTTATTACTTTTATGTTCTGCGGCTACAGAGGCTGGCGCTGGTACGGGGTGAACTTTATACCCCCCCCTCTCAAGGAGGGGGTCTCATAGTGGGCCTGCCGTAGATT
>225542662; Terebratalia transversa cytochrome oxidase subunit I (COI) gene, partial cds; mitochondrial
TTTATTTGGGGCTTGGGCTGGGTTTGTGGGTTTAGCTCTTAGTCTTTTGATTCGGGCCGAGTTGGGGCAAACTGGGAGAATGTTAGGAAATGATCAGCTGTACAATGTAATTGTTACAGCTCATGCGTTAGTTATAATTTTTTTTTTGGTTATGCCGGTTATAATTGGCGGGTTTGGTAATTGGTTGATTCCTTTAATAG
>9711996; Coptothyris grayi mitochondrial COI gene for cytochrome c oxidase subunit I, partial cds, isolate:Cop1
TGGTTATAATTTTCTTTTTGGTTATGCCGGTTATGATTGGCGGGTTTGGTAATTGGTTAATTCCTCTTATGATTGGGTCTCCAGATATGGCATACCCCCGCATGAATAATATGAGATTTTGATTGTTGCCCCCTTCTCTTTTATTGTTGCTCTCTTCAGCTGCAATAGAAGCAGGGGCTGGAACCGGGTGGACGCTTTAT
>340763893; Novocrania anomala voucher AToL000049 cytochrome c oxidase subunit I gene, partial cds; mitochondrial
ACCTGGTTTTGGGATTGTGAGCCATGTTTTAATGCACTACGGTGGCAAGAAGGAGATATTCGGGAAGATTGGGATGGTCTATGCTATGTTGGCTATTGCTTTTTTGGGGTTTTTGGTTTGGGGGCATCACATGTTTGTGGTTGGGATGGATGTTGATACGCGTGCGTATTTCAGAGCGGCTACCATGGTGATTGCTGTTC
>9712011; Ecnomiosa sp. Ecn1 mitochondrial COI gene for cytochrome c oxidase subunit I, partial cds, isolate:Ecn1
ATGCTTTGGTTATAATTTTTTTTTTGGTTATGCCTGTTATAATTGGGGGGTTTGGTAATTGACTTATCCCTATTATAATTGGATCTCCTGATATGGCTTATCCCCGAATGAATAACATAAGATTTTGGCTTCTTCCAGTATCTCTCTCCCTTCTCTTGGCTTCTGCTTCAGTTGATAGGGGAGCCGGTACTGGGTGAACA
>9712019; Terebratulina pacifica mitochondrial COI gene for cytochrome c oxidase subunit I, partial cds, isolate:Tpc
GAATAATCTACGCAATGCTCTCAATTGGACTCCTCGGGTTCATTGTATGAGCCCACCACATATTCACCGTAGGAATAGACGTAGACACCCGCGCATACTTTACATCAGCAACAATAGTAATTGCAATCCCCACAGGAATTAAAGTATTTAGATGGCTGGCAACAATCTTCGGATCTAGGAACAAACTAAGACCACAAATA
>116090094; Gyrothyris mawsoni cytochrome oxidase subunit 1 (cox1) gene, partial cds; mitochondrial
TTTGGGCTCACCACATATTTACTGTTGGGATAGACGTAGATACACGGGCATATTTTACTTCGGCTACTATGGTTATTGCTATTCCTACCGGGATTAAGGTATTTAGGTGGTTGGCCACTATTTTTGGGGCTAGGAATAAAATGGCTCCCGAGGTGTACTGGGCTTTGGGATTTATTTTTTTGTTTACTATTGGGGGGTTA
>17974295; Sphenarina sp. M1 mitochondrial cox1 gene for cytochrome oxidase subunit I, partial cds
TGACTTCTCCCCCCCTCACTAATTTTACTTCTTTCATCTGCTGCCGTAGAAAGAGGGGCAGGAACAGGATGAACCGTTTACCCCCCTCTCTCTAGGATCACAGCCCACGCCGGGGGATCAGTAGACCTAGCAATTTTCTCCCTCCACCTAGCTGGGGCCTCTTCCATCCTCGGGGCCATTAATTTCATCACTTCCGTAAT
>48474003; Lingula adamsi mitochondrial cox1 gene for cytochrome oxidase subunit 1, partial cds, specimen_voucher:MA007 (The Tohoku University Museum)
TGCTGGTAGAATTAACTTTATTGTTACTATTTTTAACATGCGCCTAGGGGCTTTGTTTTTTATAACATTAAATCCTATACTGGTGTGGGCAATGTTTGGGACTTCTGTTTTACTGGTAACCAGGCTTCCCGTATTAGCAGCTGGTTTAACTTTATTAATTTTAGATCGGCATTTTAGGACTAGGTTTTACTATCCTGACG
>17974289; Macandrevia sp. D1293 mitochondrial cox1 gene for cytochrome oxidase subunit I, partial cds
TTATATTTTAATCCTCCCCGGGTTTGGGATCGTGTCTCACGTTGTTATTTTCCACGGCCGAAAGAAAGAGGCTTTCGGCCATTTGGGGATGATCTATGCAATGCTGTCAATCGGTCTTTTGGGGTTTGTATTGTGGGCTCACCACATATTTACTGTAGGGATGGATGTAGATACTCGTGCTTACTTTACTTCTGCTACGA
>9712004; Frenulina sanguinolenta mitochondrial COI gene for cytochrome c oxidase subunit I, partial cds, isolate:Fre2
GTACCTCTATTTGTGTGGTCTGTGTTGATTACGGTGATTTTATTATTATTGTCTCTTCCTGTTTTAGCTGGGGCAATTACGATGCTTTTGATGGATCGTAATTTTAGAACTTCCTTCTTTGATCCAGGTGGGGGGGGCGATCCGGTTCTTTTCCAGCATTTGTTTTGGTTTTTTGGGCATCCGGAAGTTTATATTTTAAT
>17974291; Megerlina sp. D1218 mitochondrial cox1 gene for cytochrome oxidase subunit I, partial cds
TATATAATGTAGTGGTCACAGCCCATGCTTTGATTATAATTTTTTTTTTGGTTATGCCCATTATGATTGGGGGGTTTGGTAATTGGTTGATTCCGGTGATGATTGGTTCTCCTGATATGGCTTACCCTCGTATGAATAATATGAGATTTTGGTTGCTTCCTCCTTCTTTAATTTTATTATTGGCCTCTGCAGGCCTTGAA
>187960366; Phoronopsis harmeri voucher Glasgow accession 2006-11-1 cytochrome oxidase subunit 1 (cox1) gene, partial cds; mitochondrial
GCCCATGCTTTTGTAATAATTTTTTTTATAGTTATGCCGGTTATGATGGGGGGATTTGGAAATTGATTGGTTCCTTTGATAATCGGGGCCCCCGATATAGCTTTTCCTCGACTAAATAATATAAGATTTTGACTCTTGCCTCCTTCTTTGACTTTATTATTAAGGTCCGCAGCTGTTGAGAGAGGGGTCGGAACAGGATG
>17974293; Eohemithiris grayi mitochondrial cox1 gene for cytochrome oxidase subunit I, partial cds
CCTAGCAATTTTCTCCCTCCACCTGGCCGGAGCCTCCTCCATCCTTGGGGCCATCAATTTCATCACATCCGTAATCAACCTGCGAACCCAAGGAATAACAATAGAACGGGTGCCCCTACTAGTCTGATCGGTAAAAATCACCGTAATCCTCCTGCTCCTATCCCTCCCCGTACTTGCCGGAGCCATCACAATACTCCTAA
>9712013; Campages sp. Cam mitochondrial COI gene for cytochrome c oxidase subunit I, partial cds, isolate:Cam
TGAGAGGGGGGCCGGAACCGGATGGACGCTTTATCCGCCTCTGTCTGGTTCTGTTGCTCATTTTGGGGGGTCTGTTGATTTAGCTATTTTTTCTTTGCATTTGGCTGGGGCCTCTTCTATTCTTGGTGCTATTAATTTTATTTCTACTGTAGTACGTCTTAAGGTTGATGGGGTTAATCATGAGCATATCCCTCTATTTG
>9712023; Hemithiris sp. Hem1 mitochondrial COI gene for cytochrome c oxidase subunit I, partial cds, isolate:Hem1
CCCTAATAGAAGGGGGAGCTGGAACGGGGTGGACTATCTACCCCCCTCTAGCCTCAGCTAGGGCCCATTCAGGACCCCCCGTTGATCTGACTATCCTGTCCCTTCACCTAGCGGGGGCCTCCTCAATTCTTGGCGCTATTAATTTTATTGCCTCCTCTATAAACTTGCGAACCAAAGGCTCAAACATAGATCAGATCCCC
>116090102; Neothyris parva cytochrome oxidase subunit 1 (cox1) gene, partial cds; mitochondrial
GTGTTTAGGTGGTTGGCTACGGTGTTTGGGGCTAGGAATAAGCTGCTTCCGGAGGTGTATTGGGCCTTAGGGTTTATTTTCTTATTTACTATTGGGGGGTTAACTGGTGTAGTGTTGGCTAATTCTTCTTTGGATACTGTTCTTCATGATACTTATTATGTTACTGCTCATTTTCACTATGTCTTAAGGATGGGTGCAGT
>17974275; Laqueus japonicus mitochondrial cox1 gene for cytochrome oxidase subunit I, partial cds
TTCTTTTTCTAAGAAGAAGGAGGCGTTCGGTCATTTAGGAATGATTTATGCTATGTTGTCTATTGGGTTGCTAGGGTTTGTTGTTTGGGCCCACCACATGTTTACGGTGGGCATAGATGTGGATACTCGGGCTTATTTTACTTCTGCTACTATGGTAATTGCTATTCCCACTGGGATTAAGGTTTTTAGATGGTTAGCTA
>9712028; Craniscus japonicus mitochondrial COI gene for cytochrome c oxidase subunit I, partial cds, isolate:Cra
TAGCATTTCCGCGCCTAAATAACTTGAGTTTTTGGGTATTGGTTATAGCTCTCAGGTTCTTATTATTTAGTTTGAGATTAGAGTATGGGGCCGGTACTGGGTGGACGCTTTATCCACCGCTGTCTAGGATTTTAGGGCATTCTGGGGTGGCTATGGATGTAGTTATTTTTTCTTTGCATTTGGCTGGGGTTTCTTCCATT
>187960354; Phoronis australis voucher Glasgow accession 98-5-1 cytochrome oxidase subunit 1 (cox1) gene, partial cds; mitochondrial
CCTAATTCGATTAGAATTAGGGCAACCTGGAACTCTTTTAGGTGATGATCAATTATACAATGTAATTGTTACCGCTCATGCTTTTGTAATAATTTTTTTCATAGTTATGCCTGTTATAATTGGAGGATTTGGCAATTGATTAGTACCTTTGATAATTGGGGCTCCGGATATAGCTTTTCCTCGTCTTAATAACATAAGAT
>295885617; Terebratella dorsata isolate D1820 cytochrome oxidase subunit 1 (cox1) gene, partial cds; mitochondrial
TTGGGGTTTGTGGTTTGGGCTCATCATATGTTTACTGTTGGAATGGACGTGGATACTCGGGCCTATTTTACTTCGGCCACTATGGTTATTGCTGTTCCTACCGGTATTAAGGTGTTTAGGTGGTTGGCTACTGTGTTTGGGTCTTGTAATAAGTTTTACCCTCAGGTGTATTGGGCTTTAGGTTTTGTGTTTTTATTTAC
>116090090; Calloria inconspicua cytochrome oxidase subunit 1 (cox1) gene, partial cds; mitochondrial
GACTGGTGTGGTACTGGCTAACTCTTCTTTAGACACAGTACTTCACGATACGTATTATGTTACGGCCCACTTTCATTATGTGTTAAGTATGGGGGCAGTTTTTGCTTTATTTTCTGGGTTTATCTATTGGTTTCCAATTTTTTTTGGGATTACTATACATCCTCGTTGGTTGAAGGTTCATTTTTTTAGTATGTTTATTG
>9712026; Lacazella sp. Lac mitochondrial COI gene for cytochrome c oxidase subunit I, partial cds, isolate:Lac
CCTTCCTGTCCTAGCCGGAGGTATCACTATACTCCTACTAGATCGAAACTTTAACACAACCTTTTTCGACCCTTCAGGGGGAGGAGATGCTATTCTATTCCAGCACTTATTTTGATTTTTTGGTCACCCGGAGGTTTACATTCTTATTTTACCAGGTTTCGGAATCATCTCTCACGTAACTCAAACCAGATCTCAAAAAA
>9711993; Pictothyris picta mitochondrial COI gene for cytochrome c oxidase subunit I, partial cds, isolate:Pic2
TGTTGTCCATTGGGTTGTTGGGGTTCGTGGTTTGGGCTCATCATATGTTTACAATCGGGATTGATGTTGATACTCGAGCTTATTTTACGGCGGCTACTATGGTAATTGCTATTCCCACAGGCATTAAGGTGTTCAGGTGGTTAGCTACGATTTACGGGGGGAAGGATAAGTATCCCCCCCAAATTTTGTGGACGTTTGGG
>9712002; Jolonica nipponica mitochondrial COI gene for cytochrome c oxidase subunit I, partial cds, isolate:Jol
CCTGCGCTTTTGCTTCTCTTGTCGTCGGCGGCTATGGAAGCTGGTGCTGGCACTGGGTGGACTATTTATCCCCCGCTAGCAGGGGGGGCCGCTCATAGGGGACCCGCGGTGGATTTAGCCATTTTTTCTTTGCACTTGGCTGGTGCCTCTTCTATTTTAGGGGCGATTAATTTTATTGGATCAGTTGTTAATATAAAGGT
>342360303; Smittina rosacea isolate Bry15Sros cytochrome c oxidase subunit 1 (COI) gene, partial cds; mitochondrial
ATGTAATTGTAACAGCCCACGCGTTCGTAATAATTTTTTTTTTAGTGATACCTATAATAATTGGAGGTTTTGGAAATTGGCTAGTTCCCTTAATATTAGGGGCCCCAGACATAGCATTTCCACGTTTAAATAACATAAGATTTTGATTATTGCCCCCAGCATTATGTTTACTTTTAGGATCAGCAGCTGTAGAAAGAGGG
>328680829; Petraliella magna haplotype 1 cytochrome c oxidase subunit I (COI) gene, partial cds; mitochondrial
TAAGATTTTGATTACTCCCCCCAGCAATCCTACTTCTAGTTATATCTTCCGTAGTAGAAAGGGGTGCAGGAACAGGTTGAACCGTCTATCCCCCTCTTTCTACCAGATTATTCCACAGAGGCCCATCCGTAGATTTAGCCATCTTCTCATTACACTTAGCCGGTGTGTCCTCAATCCTAGGCGCTATTAACTTCATCACA
>359292536; Heteropora neozelanica cytochrome c oxidase subunit I (cox1) gene, partial cds; mitochondrial
TTTTATGGGCATTAGGTTTTATTTTTTTATTTACATTAGGTGGTGTCACAGGAGTAATTTTATCAAGAAGATCTTTAGATATTGCTCTTCATGATACACATTATGTTGTTGCTCATTTCCATACAGTTTTATCTTTAGGTGCTGTTTATACTATTTTTATTGGATTTTTATTTTGATTTCCAATAATAAGAGGGGTTAAT
>308208465; Electra sp. LM-2010 voucher SERC<USA-MD>:106229 cytochrome oxidase subunit I (COI) gene, partial cds; mitochondrial
GCTATAGTAGGTAGGGGACTAAGAATGCTGATTCGAATTGAATTAAGACAGCCAGGTGGCTTAATGGGTAATGATCAACTATATAATGTAATTGTTACTGCCCATGCATTTGTTATAATTTTTTTTATAGTTATACCAGTAATAATTGGTGGCTTTGGGAACTGACTTGTACCTCTTATACTGGGGGTCCCAGATATGGC
>342360329; Hippomenella vellicata isolate HvelSI01 cytochrome c oxidase subunit 1 (COI) gene, partial cds; mitochondrial
TAATTCGTGTCGAACTAAGACAACCTGGAAGACTCCTAGGAAACGACCAACTTTACAATGTAATTGTAACAGCTCACGCTTTCTTAATGATCTTCTTTATGGTTATACCAATTATAATTGGAGGATTTGGAAATTGACTAGTACCTCTTATATTAGGGGCCCCAGATATAGCCTTCCCTCGACTCAACAATATAAGATTT
>225542684; Asajirella gelatinosa cytochrome oxidase subunit I (COI) gene, partial cds; mitochondrial
GGGAGTTTCTTCAATTTTAGGGGCTCTAAATTTTATTACTACTATTATTAATATACGGTGAGATGGAATAACTTTTGAACGGGTACCTTTGTTTAGGTGATCTATTTTAATTACGGCTATCCTTCTTCTCCTCTCTTTACCTGTTTTAGCGGGTGCTATTACTATACTTCTTACGGATCGTAATTTTAACACTTCCTTTT
>162957869; Neothoa patagonica isolate CpatPPB2 cytochrome oxidase subunit I (COI) gene, partial cds; mitochondrial
TTACTGCCCATGCTTTTCTTATGATTTTTTTTATAGTTATACCTATTATAATTGGTGGGTTTGGGAATTGATTAGTTCCTCTAATGTTAGGGGTTCCTGATATGGCTTTTCCTCGTTTGAATAACATGAGGTTTTGGTTGCTTCCCCCAGCTTTGATTTTAATTTTAATATCTTCTATAGTTGAAAGGGGAGCGGGTACT
>328680795; Emballotheca buskii haplotype 1 cytochrome c oxidase subunit I (COI) gene, partial cds; mitochondrial
AGAGCTCTGATTCGAGTAGAATTAGGACAGCCAGGCAGACTACTAGGGAACGACCAGCTTTACAATGTAATTGTAACAGCCCACGCTTTCCTAATAATCTTCTTCATAGTTATACCAATCATAATCGGAGGATTTGGGAACTGACTAGTCCCTTTAATACTAGGAGTCCCAGATATAGCCTTTCCCCGACTAAACAACAT
>27413387; Celleporaria oculata cytochrome c oxidase subunit I (COI) gene, partial cds; mitochondrial gene for mitochondrial product
ATTGGTAGAGGTTTAAGAGCACTTATTCGTGTTGAATTAAGCCAACCAGGAGGATTAATAGGAAACGACCAACTTTATAACGTTATTGTTACAGCACATGCTTTTATAATAATTTTTTTTATAGTTATACCCATTATAATTGGAGGTTTTGGAAACTGGTTAGTTCCTTTAATATTAGGGGCCCCAGATATAGCTTTTCC
>328680789; Metroperiella montferrandii cytochrome c oxidase subunit I (COI) gene, partial cds; mitochondrial
CATGCCTTCTTAATAATTTTCTTTATAGTTATACCCATCATAATTGGAGGGTTTGGTAATTGACTAGTACCTCTAATACTAGGGGTACCAGATATAGCTTTCCCCCGCTTAAATAATATAAGATTCTGACTTCTACCTCCAGCAATCTTTTTATTATTAATATCATCCATAGTTGAAAGAGGAGCAGGAACAGGATGAAC
>359292524; Fredericella sultana cytochrome c oxidase subunit I (cox1) gene, partial cds; mitochondrial
CACTATTCAGGTAAGCAAGAGGTGTTCGGTACCCTTGGTATGATTTATGCTATGCTTTCTATTGGTCTTTTAGGCTTCATCGTTTGAGCCCATCATATGTTTGTAGTGGGCATGGATGTAGACACACGAGCTTACTTTACAGCGGCTACCATGATTATTGCTGTGCCTACTGGGGTCAAGGTCTTTAGGTGAATGGCTAC
>342360295; Exochella tricuspis isolate ETMB01 cytochrome c oxidase subunit 1 (COI) gene, partial cds; mitochondrial
TATTAGGGGCTCCCGATATAGCTTTTCCTCGTTTAAATAATATAAGATTTTGATTATTGCCTCCTGCTTTAACTTTATTACTTTTATCGTCTATGGTTGAGAGTGGAGCTGGTACAGGTTGGACTGTTTACCCTCCTCTTTCCTCTAATATTTCTCATAGGGGTTCTTCAGTTGATTTAGCAATTTTTTCTTTGCACTTA
>328680841; Thalamoporella lioticha cytochrome c oxidase subunit I (COI) gene, partial cds; mitochondrial
CAGGTCAACTTTTAAACAATGATCAATTATATAACACAATTGTAACAGCTCATGCTTTCATTATAATTTTCTTTATAGTTATACCTATTATAATTGGAGGATTTGGAAACTGACTTGTACCACTTATATTAGGTGCACCTGATATAGCATTCCCACGACTAAACAATATAAGATTTTGATTACTTCCACCATCTTTATTC
>328680819; Biflustra perfragilis haplotype 2 cytochrome c oxidase subunit I (COI) gene, partial cds; mitochondrial
CCCGATATAGGGTTTCCTCGTTTAAATAATATGAGGTTCTGACTTCTTCCTCCTGCATTATTTTTGCTTTTAATATCAAGAATAGTAGAATCTGGGGCGGGGACTGGTTGAACCGTATACCCTCCACTTTCTTCTAATGTGGCGCATAGAGGAGGATCAGTTGATTTAGCTATTTTCTCCTTACATTTAGCAGGAGTGTC
>342360287; Chorizopora brongniartii isolate CbroTB01 cytochrome c oxidase subunit 1 (COI) gene, partial cds; mitochondrial
TCTATTCTGGGAGCTATTAATTTTATGACTACTGTTATTAATATGCGTGGTAGGTTGATAATTATGATGCGGTTGCCTTTGTTTGTTTGGGCGGTTTTTATTACGGCGGTATTATTGTTATTATCTTTACCTGTTTTGGCGGCTGCTATTACTATGTTGTTGACGGATCGTAATTTGAATACTTCTTTTTTTGACCCAGC
>339787695; Zoobotryon verticillatum cytochrome oxidase subunit 1 gene, partial cds; mitochondrial
TTTTCTTTATAGTTATACCTGTTATAATTGGAGGGTTTGGCAATTGAATGGTACCTCTTATACTTGGGGCTCCGGATATAGCCTTTCCGCGGTTAAACAATATAAGGTTTTGGTTGCTCCCTCCGGCCCTTATTTTACTTCTTATGTCTTCTCTTGTAGAAAGGGGAGCGGGAACAGGGTGGACCGTCTACCCTCCTCTA
>328680747; Beania mirabilis cytochrome c oxidase subunit I (COI) gene, partial cds; mitochondrial
CTAAGACAACCTGGAGGACTAATAGGAAATGACCAACTATATAATGTAATTGTAACAGCTCATGCATTCCTAATGATTTTTTTCATAGTAATACCAGTTATAATTGGAGGGTTTGGAAATTGATTAGTGCCTTTAATGTTAGGGGCACCAGACATAGCATTCCCACGACTTAATAATATAAGGTTTTGACTACTTCCACC
>90018725; Watersipora subtorquata isolate WsV1 cytochrome oxidase subunit I (COI) gene, partial cds; mitochondrial
TAGCATTCCCCCGAATAAATAACATAAGATTTTGGTTATTACCCCCTGCAGCGATTTTGCTAATAATATCAGCTTTAGTAGAGAGAGGGGCAGGGACTGGATGAACTGTCTATCCTCCTCTATCCTCTAATATCTCACATAGAGGATCTTCAGTAGATATGGCAATCTTTGCGCTACATCTTGCTGGGGTATCCTCTATT
>328680835; Escharoides excavata haplotype 2 cytochrome c oxidase subunit I (COI) gene, partial cds; mitochondrial
ATCGGGGGATTTGGAAACTGACTAGTTCCACTAATACTGGGAGCTCCTGATATAGCTTTCCCCCGACTAAATAATATAAGATTTTGATTACTAATCCCTGCAATTTTTCTACTATTAATGTCATCCTTAGTAGAAGGAGGTGCTGGGACAGGATGAACCGTATACCCTCCTCTATCATCTAATATCGCTCATAGAGGACC
>225542706; Lophopus crystallinus cytochrome oxidase subunit I (COI) gene, partial cds; mitochondrial
TCGAGCTGAACTAGGTCAACCTGGGAGATTGTTTGGAGACGATCAGTTATACAATGTTATTGTAACAGCACATGCCTTTATCATAATCTTCTTCTTAGTTATGCCTGTTATACTTGGGGGATTTGGGAACTGACTTGTACCCTTAATACTAGGAGCTCCAGATATAGCTTTCCCACGCTTGAACAACATAAGATTCTGAC
>225542680; Triticella pedicellata cytochrome oxidase subunit I (COI) gene, partial cds; mitochondrial
CGGATATAGTTTTTCCTCGTTTAAATAATATGAGATTTTGACTTCTTCCTCCGGCTTTATTTCTTCTTCTTATATCTTCATTAGTTGAAAGAGGTGCGGGTACCGGGTGAACAGTTTACCCTCCTTTAGCGTCTAACGTAGCCCATAGAGGGGCTTCAGTGGATATAGCAATTTTTTCTTTGCACTTAGCAGGTGTTTCG
>225542658; Bowerbankia gracilis cytochrome oxidase subunit I (COI) gene, partial cds; mitochondrial
GTCTTCCTTAGTGGAAAGTGGGGCTGGCACTGGGTGAACTGTTTATCCTCCTTTATCTTCTAATGTGTCTCATAGTGGTGCTTCTGTAGACATGGCTATTTTTTCTTTACATCTAGCCGGTGCGTCTTCTATTTTGGGGGCTATTAATTTTATGACTACTATTATTAATATACGTAGAGGCTCCATGTCTTTTGTTCGGG
>162957827; Antarctothoa bathamae isolate LIT cytochrome oxidase subunit I (COI) gene, partial cds; mitochondrial
ATCTATTACAGCTCATAGAGGCCCTTCAGTGGATTTTGTTATTTTTTCCTTACATTTAGCGGGGGTCTCCTCTGTGTTAGGTGCAATTAACTTTATTACTACTGCAATTACAATGCGGAGTAGTAAGATAAGTATAATTCGAATGCCTATATTTGTTTGGTCTGTATTTTTAACGGCAATTCTTTTGCTACTTTCCCTTC
>359292584; Umbonula littoralis cytochrome c oxidase subunit I (cox1) gene, partial cds; mitochondrial
TGTAGTAGTTACAGCCCATGCTTTTATAATAATTTTTTTTATAGTAATACCAATTATAATTGGAGGATTCGGAAATTGACTTATCCCCTTAATACTAGGAGTACCGGACATAGCATTCCCTCGACTAAATAATATAAGGTTTTGACTTCTCCCTCCTGCGCTAATACTTCTCCTTATGTCTTCCTTAGTAGAAAGAGGAG
>225542666; Schizomavella linearis cytochrome oxidase subunit I (COI) gene, partial cds; mitochondrial
ATATTTCACATAGAGGAGCTTCAGTAGATTTAGCAATTTTTTCTCTTCATCTAGCTGGAGTTTCTTCAATTTTAGGAGCAATTAATTTTATAACAACTATCATTAATATACGAAGATGAAGAATAAAATATATAAATATAACCTTATTTGTGTGAGCAGTTTTTATTACCGCCATTTTATTACTTCTATCCCTTCCAGTA
>328680853; Bantariella bocki haplotype 1 cytochrome c oxidase subunit I (COI) gene, partial cds; mitochondrial
TAATTGGTTGGTTCCTTTAATGTTGGGGGTGCCTGATATGGCTTTTCCCCGTCTTAATAACATGAGGTTTTGGCTCTTGCCTCCCGCTCTTCTTCTTCTTTTGATATCTTCTCTAGTTGAGAGAGGTGCTGGTACGGGTTGGACTGTCTATCCTCCTCTGCCTTCTAACGTGTCTCATGGTGGGGCTTCAGTTGATATGG
>339787689; Amathia cf. crispa KFA-2011 cytochrome oxidase subunit 1 gene, partial cds; mitochondrial
TCTTCCTCCTGCGCTTATCTTATTACTAATGTCTTCTTTGGTTGAGAGCGGAGCTGGGACTGGGTGGACAGTTTACCCTCCTCTAGCTTCTAATATCGCTCATAGAGGATCCTCTGTTGACATGGCTATTTTCTCTTTGCACCTGGCGGGTGTTTCTTCTATTTTAGGTGCTATTAATTTTATAACTACTGTAGTTAATA
>328680793; Hippopodina feegeensis cytochrome c oxidase subunit I (COI) gene, partial cds; mitochondrial
GTTGAACTTGGACAACCCGGTAGATTAATAGGAAATGACCAACTATACAATGTCATCGTAACAGCTCACGCTTTCCTTATAATTTTTTTTATAGTCATGCCAATCATGATTGGAGGTTTCGGAAACTGGTTAGTCCCTCTTATATTAGGAGTTCCAGACATAGCTTTCCCACGACTAAACAATATAAGATTCTGACTTCT
>225542672; Securiflustra securifrons cytochrome oxidase subunit I (COI) gene, partial cds; mitochondrial
GTCTTCTGTTGATTTGGCTATTTTTTCTTTACATTTGGCGGGAGCTTCTTCTATTTTGGGGGCAGTTAATTTTATAACTACTGTTATGAATATGCGTAGTTCTTTAATAAGTATGATGCGTTTGTCTTTATTGGTGTGGGCTGTCTTTATTACTGCTGTTTTATTATTACTTTCTTTACCTGTTTTGGCTGGGGCTATTA
>225542652; Flustra foliacea cytochrome oxidase subunit I (COI) gene, partial cds; mitochondrial
GTTTTGGTAATTGGTTAATTCCTTTAATGCTTGGGGCTCCAGATATGGCTTTTCCACGTTTGAATAATATAAGGTTTTGACTTTTACCTCCTGCCTTAATCTTGTTACTTTTATCTTCCATGGTTGAGAGAGGAGCGGGAACCGGTTGAACTGTCTATCCTCCTTTGGCGTCGAATATTGCTCATAGAGGGGCTTCGGTA
>328680783; Catenicella elegans cytochrome c oxidase subunit I (COI) gene, partial cds; mitochondrial
GTCTCTTCTTCACTAGTTGAAAGAGGAGCAGGAACTGGATGAACAGTATACCCACCTCTTTCTTCTAACATTGCACATAGAGGACCTTCTGTAGACTTAGCAATTTTCTCCCTTCACTTAGCAGGTGCATCTTCTATTTTAGGAGCCGTAAATTTTATTACCACCGTTATTAATATGCGAAGAAAAACTATGACTATAAT
>225542688; Scrupocellaria scruposa cytochrome oxidase subunit I (COI) gene, partial cds; mitochondrial
GCTTTCCCTCGTTTAAATAATATAAGTTTTTGATTATTACCCCCTGCTTTATCATTACTTTTATTATCTTCTTTAGTTGAAAGAGGTGCAGGAACTGGGTGAACTGTATATCCCCCTTTATCGTCAAATCTAGCTCATAGAGGTCCTTCAGTGGATTTAGCTATTTTCTCTTTACATTTAGCTGGTGCTTCTTCTATTTT
>122060504; Celleporella hyalina isolate LCR10M cytochrome c oxidase subunit 1 (cox1) gene, partial cds; mitochondrial
GCAGAGGAACCGGGTGAACTGTTTACCCTCCTTTATCTTCTACAATTGCTCACAGTGGCCCTTCTGTTGACTTAGCAATTTTTTCTTTACATTTAGCAGGTATCTCTTCAATTTTGGGTGCTATTAATTTTATTAGTACCACTGGTAATGCTCGTAGTACATTAATAAGATTGATACAATTGCCTTTGCTTATTAGGGCT
>194277444; Tegella armifera cytochrome oxidase subunit I (COI) gene, partial cds; mitochondrial
TTTTCTCATTACATTTAGCAGGAGCATCTTCAATTCTGGGAGCTATTAATTTTATAACTACGACATTGAATATGCGAAGAAATAAAATAAAAATAATGCGGGTTCCTCTTCTAGTATGAGCTGTATTTATCACCGCTGTTTTATTATTACTTTCTTTACCCGTACTAGCTGGAGCTATCACAATACTATTAACAGACCGT
>359292576; Microporella ciliata cytochrome c oxidase subunit I (cox1) gene, partial cds; mitochondrial
TGCAACAATAGTCATTGCAATCCCCACCGGGGTTAAAGTGTTTAGGTGACTATCAACAATAAACGGGAGAATCCCGTCCTTCACAACCCCCTTATTGTGGGCTCTTGGTTTTATTGTGCTATTTACTTTCGGGGGGCTAACAGGCATCGTCCTAGCTAACTCTTCCATTGATGTAATCCTACATGACACCTATTATGTAA
>359292544; Hornera foliacea cytochrome c oxidase subunit I (cox1) gene, partial cds; mitochondrial
TATCTACTATACACGGTTCAAAAATTTCATTATCCTACAACACATTTTGAACTTTCGGATTCATTTTCTTGTTCTCCGTAGGAGGAGTTACTGGAGTAATTCTTGCATCTAGTTCACTTGATGTAGCTATACATGACACATATTATACGGTAGCTCATTTTCACTATGTCTTAAGAATAGGAGCTGTCTTTAGAATTTTT
>225542690; Cryptosula pallasiana cytochrome oxidase subunit I (COI) gene, partial cds; mitochondrial
AATACCTATTATAATTGGGGGGTTTGGAAACTGATTAATCCCTTTAATATTAGGAGTTCCAGATATAGCATTCCCACGGCTAAACAATATAAGATTTTGACTCCTTCCCCCAGCATTATTAGGGCTCCTAGGATCAGCTATAGTAGAAAGAGGGGCAGGAACCGGATGAACCGTATATCCTCCTCTATCAAACAACATCT
>359292540; Entalophoroecia cf. robusta cytochrome c oxidase subunit I (cox1) gene, partial cds; mitochondrial
TTAAACCCATTAAATTTATGAATTATTGGTTTTATTTTTTTATTCACATTAGGAGGAATTACGGGTGTTGTATTATCTAGTAGATCTTTAGATATTGCTTTGCATGATACTTATTATGTGACTGGACATTTTCATACAGTTTTGTCTATAGGAGCTATTTATGCAATTTTTACAGGTTTTATTTTTTGATATCCTTTAAT
>342360319; Micropora mortenseni isolate MmorGI01 cytochrome c oxidase subunit 1 (COI) gene, partial cds; mitochondrial
TTTNAGAGCTTTAATTCGTGTAGAATTGAGTCATTCAGGTGGGTTNATGGGTAATGATCAACTTTATAATGTAATTGTTACTGCTCATGCTTTTCTTATAATTTTTTTTATGGTAATACCGGTGATGATTGGTGGATTTGGAAATTGATTGGTTCCTTTAATGTTAGGGGTTCCTGATATGGCTTTTCCTCGATTAAATA
>342360251; Calloporina angustipora isolate CangGI01 cytochrome c oxidase subunit 1 (COI) gene, partial cds; mitochondrial
ATCAATTTTATAACAACCGTTATAAATATACGAAGAACAAAAATAACAATAATACGGATTCCTTTATTAGTCTGAGCCGTTTTTATTACAGCTATTTTATTATTATTATCTTTACCTGTTTTAGCCGGAGCTATTACAATACTGTTAACAGATCGAAACTTAAATACTTCATTTTTTGATCCAGCCGGAGGAGGAGATCC
>359292570; Escharella immersa cytochrome c oxidase subunit I (cox1) gene, partial cds; mitochondrial
TATTGGTTTTATTGTATTGTTTACTTTGGGGGGTTTAACTGGTATTGTTTTAGCAAATTCTTCTATTGATGTTATTTTACATGATACTTATTATGTTACTGCACATTTTCATTATGTATTAAGAATAGGGGCTGTATTTACTATATTTGCTGGTTTTACTTATTGGTTTCCTTTATTTACAGGTTTTACTTTGAATAATT
>328680851; Flustrellidra armata cytochrome c oxidase subunit I (COI) gene, partial cds; mitochondrial
TTTTTTATGGTAATACCAATTTTAATTGGTGGTTTTGGTAATTGATTAGTCCCATTAATATTAGGAGCAGCAGATATAGCATTTCCTCGAATAAACAATATAAGATTTTGATTTTTAATTCCAGCATTAATAATATTATTATCAAGATCTTTAGTAGAGAGAGGTGCAGGAACAGGTTGAACTGTTTATCCTCCTTTATC
>359292550; Favosipora rosea cytochrome c oxidase subunit I (cox1) gene, partial cds; mitochondrial
ATTTTTAGTATGAGCCCATCATATATTTACCGTAGGTATAGATGTAGACACTCGAGCTTATTTTACTAGAGCTACAATGATTATTGCGATTCCTACAGGTATTAAAGTTTTTAGATGGCTTACAACTTATTATGGAAGAATTTTAAAAAATGATCCACTAAATTATTGAGTTTTAGGGTTTATTTTTTTATTTACTTTAG
>359292552; Anguinella palmata cytochrome c oxidase subunit I (cox1) gene, partial cds; mitochondrial
TTGGTTGAGAGAGGAGCTGGGACTGGATGAACGGTTTACCCTCCTTTGGCTTCTAATATTGCACATAGGGGTGCTTCAGTTGATATGGCTATTTTTTCTTTACATTTAGCCGGGATTTCTTCTATTTTGGGGGCTATTAATTTTATAACTACTATTATTAATATACGAAGAGATTGTATAAACTTGAGACGTATTCCTTT
>359292556; Paludicella sp. AW-2011 cytochrome c oxidase subunit I (cox1) gene, partial cds; mitochondrial
ACACTAACATTCGACGTTTCAATGCTCTGAGCTTTAGGCTTTATTTTCTTATTCACACTAGGCGGATTAACAGGCATCGTACTAGCAAACTCCTCCTTAGATATTGTTCTTCATGATACATACTACGTAGTAGCTCATTTTCATTATGTCCTATCCATAGGAGCTGTATTTGCGATGTTTGCAGGTTTCACCTACTGATT
>225542692; Alcyonidium mamillatum cytochrome oxidase subunit I (COI) gene, partial cds; mitochondrial
ATTTCTCATAGAGGAAGATCTGTTGACCTTGCAATCTTCTCCCTTCATCTGGCAGGTGCTTCTTCTATTCTAGGAGCTATTAATTTTATAACTACTATTATTAACATGCGAAGATCGTCAATAACTTTTGCTCGGATACCCCTATTCATCTGATCAGTATTTATTACAGCTATTTTACTGGTCCTTTCCTTACCAGTCCT
>359292526; Plumatella emarginata cytochrome c oxidase subunit I (cox1) gene, partial cds; mitochondrial
TGTTTGTAGTCGGTATGGATGTAGACACACGTGCCTACTTTACAGCTGCTACTATAGTAATTGCTGTGCCTACAGGGGTTAAAGTTTTCAGATGACTAGCAACTATAAACGGTGGAGTACTGAAATTTGATCCTGCCATGCTATGGGCTCTCGGTTTCATTTTCTTGTTCACGCTAGGAGGGCTTACTGGCATTGTACTC
>5002268; Membranipora membranacea isolate IS5 cytochrome oxidase I (COI) gene, partial cds; mitochondrial gene for mitochondrial product
AGAGCTTTAATCCGGGTAGAGCTCAGTCAACCTGGCAGGTTGCTGGGGAACGACCAGCTATATAATGTTATTGTAACAGCTCATGCTTTTGTTATGATTTTTTTTATGGTTATACCTGTNATGATTGGAGGTTTTGGAAATTGGCTTGTTCCCTTAATGTTGGGGGTGCCGGATATGGCATTTCCTCGATTAAATAACAT
>359292538; Disporella pristis cytochrome c oxidase subunit I (cox1) gene, partial cds; mitochondrial
TTTGGTGAGGGGGGCTATTAAATATTATACTAACAAAGTAGTTTTTGGAAAATTAGGTATAATTTATGCTATTATTTCTATTGGTATTTTAGGATTTTTAGTTTGAGCTCACCATATATTTACAGTTGGTATAGATGTAGATAGACGAGCCTATTTTACAAGGGCTACAATAATTATTGCTGTTCCCACAGGAATTAAAG
>193876136; Schizoporella errata isolate SCH17 cytochrome oxidase subunit I (COI) gene, partial cds; mitochondrial
TCTTCATAGTGATACCTGCTATAATAGGAGGATTTGGTAATTGACTTATACCTTTAATATTAGGGGCTCCTGATATAGCATTCCCACGATTAAATAACATAAGATTTTGACTTCTACCGCCCGCACTAATCCTACTATTAATATCAGCACTTGTTGAAAGAGGTGCAGGGACTGGATGAACAGTGTATCCACCTCTTTCA
>308208457; Conopeum tenuissimum voucher SERC<USA-MD>:106340 cytochrome oxidase subunit I (COI) gene, partial cds; mitochondrial
CTGCTCATGCTTTTGTTATGATTTTTTTTCTTGTAATACCTGTTATAGTTGGGGGGTTTGGTAATTGGTTAGTGCCTCTTATGCTGGGGGTTCCTGACATGGCTTTTCCTCGTCTTAATAATATAAGGTTTTGATTATTACCACCTGCTTTATTTTTACTTTTAATGTCTTCTTTGGTAGAGAGAGGGGCTGGTACTGGA
>225542700; Crisidia cornuta cytochrome oxidase subunit I (COI) gene, partial cds; mitochondrial
TTTATTACCACTATAGTTAATATACGACCTGTTGAGTTATCTTTAGATAAAATAAGACTACTATGTTGGTCTATTTTTATTACTGCAATTCTTTTACTTCTATCTTTACCCGTTCTTGCTGGGGCAATTACAATGCTTTTAACGGATCGAAATTTAAATACTTCTTTTTTTGATGTAAGTGGAGGAGGGGACCCGATTCT
>342360313; Rhynchozoon zealandicum isolate RzelNH01 cytochrome c oxidase subunit 1 (COI) gene, partial cds; mitochondrial
ACCTGCCATTTGTTTACTGCTTATATCCTCTATAGTTGAAAGTGGGGCTGGTACGGGGTGAACTGTTTATCCTCCTTTATCATCAAATGTATCCCATAGGGGACCTTCTGTTGATTTAGCTATTTTTTCATTACATCTTGCAGGAGTTTCTTCTATTTTAGGAGCAATTAATTTTATAACAACTGTAATCAATATGCGAT
>359292534; Annectocyma tubulosa cytochrome c oxidase subunit I (cox1) gene, partial cds; mitochondrial
TGCAGCAACAATAGTAATTGCTATTCCAACAGGAGTTAAAGTTTTTAGTTGATTAATGACATTGCACGGAACAAAATTAAGATCTCATATTACCGTTCTTTGAGCATTAGGGTTTATTTTTTTGTTTACTTTAGGAGGTGTTACAGGGGTAGTGCTATCAAGAAGTTCTTTAGATATCGCACTTCATGACACACATTATG
>27657941; Bugula sp. BT_WH cytochrome oxidase subunit 1 (CO1) gene, partial cds; mitochondrial gene for mitochondrial product
GAGCTCTAATTCGTTTAGAACTAAGTCAACCCGGAAGATTACTAGGAAACGATCAACTCTATAACGTTATTGTTACAGCACATGCTTTTTTAATAATTTTCTTTATAGTTATGCCTATCATAATCGGTGGCTTCGGAAATTGACTTGTGCCTTTAATGCTAGGGGCTCCCGACATAGCATTCCCACGACTAAACAATATA
>342360285; Arachnopusia unicornis isolate Bry14UnkB cytochrome c oxidase subunit 1 (COI) gene, partial cds; mitochondrial
AAGGTTTTGGCTTTTACCTCCTGCTTTGTGTTTATTATTGATGTCTTCTTTGGTTGAAAGAGGGGCCGGAACGGGTTGAACTGTTTATCCTCCTCTTTCTTCAAACTTGGCTCATAGAGGTCCTTCTGTTGATTTAGCTATTTTTTCTTTGCATTTGGCTGGAGCTTCTTCTATTTTAGGAGCTATTAATTTTATTACTA
>225542656; Gelatinella toanensis cytochrome oxidase subunit I (COI) gene, partial cds; mitochondrial
ATTGTAACAGCTCATGCATTCATTATAATTTTCTTTCTTGTTATACCAGTTATGTTAGGGGGGTTTGGGAACTGATTAGTTCCATTGATACTAGGAGCTCCTGATATGGCTTTCCCTCGACTTAATAATATAAGGTTTTGATTATTACCTCCTTCTTTACTTCTTTTACTATCATCAGCTCTTGTARAAAGAGGTGCAGG
>342360277; Chaperiopsis lanceola isolate Bry11Clan cytochrome c oxidase subunit 1 (COI) gene, partial cds; mitochondrial
CCTCCGGCTTTAGGGTTACTTTTAATTTCTTCGGTAGTAGAAAGAGGGGCAGGTACGGGATGAACTGTTTATCCTCCTCTTTCTTCTAATTTGGCTCATAGTGGTCCTTCTGTAGATTTAGCTATTTTTTCTCTTCATTTGGCAGGTGCATCTTCAATTTTGGGGGCTATTAATTTTATAACAACTACCGTAAATATGCG
>328680771; Amastigia xishaensis haplotype 1 cytochrome c oxidase subunit I (COI) gene, partial cds; mitochondrial
CGGGGGGATTAATGGGTAATGATCAGCTATATAATGTTATTGTTACTGCTCATGCTTTTCTTATGATTTTTTTTATAGTTATGCCAATTATGATTGGGGGGTTTGGAAATTGGTTAGTTCCTTTAATGTTGGGGGCTCCTGATATGGCGTTTCCTCGTTTGAATAATATGAGATTTTGATTATTGCCTCCGGCTTTATTT
>342360307; Eurystomella foraminigera isolate Bry13UnkA cytochrome c oxidase subunit 1 (COI) gene, partial cds; mitochondrial
CTAATAATCTTTTTTATAGTGATACCAATTATAGTGGGGGGATTCGGTAATTGACTAGTACCGTTAATACTAGGAGCCCCTGATATAGCATTTCCCCGCTTAAACAATATAAGATTTTGACTTCTACCTCCTGCTCTTTTTTTGTTACTAATATCATCTCTTGTAGAAAGAGGTGCTGGAACCGGCTGAACTGTATACCC
>225542674; Crisia eburnea cytochrome oxidase subunit I (COI) gene, partial cds; mitochondrial
GTTCCTTTCAGATGACCAACTTTATAATGTTATTGTAACAAGCCATGCGTTTGTTATAATTTTTTTCTTTGTAATACCCATAATAATTGGTGGCTTCGGAAACTGACTAATTCCTTTAATAATAAAATCTCCAGATATAGCATTTCCACGACTGAACAATATAAGATTTTGGTTATTACCCCCAGCATTATTATTCCTTA
>359292518; Cristatella mucedo cytochrome c oxidase subunit I (cox1) gene, partial cds; mitochondrial
CAGGCAAAGAGGAAGTGTTTGGAACTTTAGGGATGATTTATGCTATGCTCTCAATTGGACTACTGGGGTTCATTGTATGAGCCCATCATATGTTCGTAGTCGGTATAGATGTAGATACACGAGCTTACTTCACAGCAGCTACTATAGTCATTGCTGTCCCTACAGGGGTTAAGGTGTTTAGATGAATGGCTACCATGAAT
>17025899; Tricellaria inopinata cytochrome c oxidase subunit I (COI) gene, partial cds; mitochondrial gene for mitochondrial product
ATTTAGCTATTTTTTCATTACATCTTGCAGGAGTTTCTTCTATTTTAGGAGCAATTAACTTTATAACAACTGTAATCAATATGCGATCAGATAATATAACATTTATACGAATTACGCTTTTTACATGAGCTGTTTTCATTACAGCTATTTTATTACTACTATCTTTACCCGTTCTTGCTGGAGCAATTACTATATTATTA
>37725798; Mucropetraliella ellerii isolate E310PNSA cytochrome c oxidase subunit I (COI) gene, partial cds; mitochondrial gene for mitochondrial product
CCACCCATGCATTTACCATAATCTTCTTTATAGTAATACCCACTATAATTGGGGGATTTGGTAATTGATTAATCCCCTTAATACTTGGAGCACCAGATATAGCCTTTCCTCGACTAAACAATATGAGATTCTGGTTATTACCTCCAGCAATCTCTCTACTTATTATATCATCATTAGTAGAAAGAGGGGCTGGAACAGGG
>359292530; Idmidronea atlantica cytochrome c oxidase subunit I (cox1) gene, partial cds; mitochondrial
TTATTACTAGCCATGGATTAGTTATAATTTTTTTTTTCGTCATACCTATTATAATCGGTGGATTTGGCAATTGATTAATTCCTTTGCTATTGAGTTCTCCAGATATAAGTTATCCCCGTATAAATAATTTAAGATTTTGATTGCTTTTACCAGCTATAATATTATTAATAGTCTCCTTTCTCATTGAAGGAGGAAGAGGG
>328680761; Bicellariella fragilis haplotype 2 cytochrome c oxidase subunit I (COI) gene, partial cds; mitochondrial
GGAAACTGGCTTGTTCCGTTAATATTAGGAGCCCCTGACATAGCTTTCCCACGACTTAATAATATAAGATTTTGACTATTACCCCCCGCTTTATCTTTATTATTAATATCCTCATTAGTAGAAAGGGGTGCAGGCACTGGATGGACCGTATATCCTCCCCTATCCTCAAGTATAGGTCATAGAGGTTCATCCGTAGACTT
>328680825; Fenestrulina malusii haplotype 1 cytochrome c oxidase subunit I (COI) gene, partial cds; mitochondrial
ATGCCTGTAATAATTGGAGGATTCGGTAACTGACTAGTCCCTCTAATACTAGGGGCCCCCGACATAGCCTTCCCCCGACTGAACAACATAAGCTTTTGGCTATTGCCTCCAGCCCTTTGCCTACTAGTTATATCTAGAATAGTAGAAGCAGGAGCAGGCACAGGATGAACCGTGTACCCTCCTCTGTCATCATTAACTGC
>162957881; Austrothoa yagana isolate CyagEE2 cytochrome oxidase subunit I (COI) gene, partial cds; mitochondrial
TATAATGTTATTGTAACAGCACACGCTTTTATAATAATTTTCTTTATAGTAATACCTATCCTAATTGGAGGATTTGGTAACTGGTTAATTCCTCTTATACTTGGAGCTCCAGATATAGCTTTTCCACGGTTAAATAATATAAGATTCTGGTTATTACCTCCCGCCATCTTTTGTATTTTAATGTCTACTGTAGTAGAAAG
>225542682; Pectinatella magnifica cytochrome oxidase subunit I (COI) gene, partial cds; mitochondrial
TGTAGATCTCGCTATTTTTTCGTTACATTTAGCCGGTATTTCTTCTATTTTAGGGGCTTTAAATTTTATTACAACAATTATCAATATGCGCTGAGGGGGGATAACTTTAGAACGAGTTCCTTTATTCGCTTGATCTATTTTAATTACAGCCGTACTTCTTCTCTTATCTCTCCCTGTTCTTGCGGGGGCGATTACCATAT
>359292546; Frondipora verrucosa cytochrome c oxidase subunit I (cox1) gene, partial cds; mitochondrial
ATTTTATACTCAGAATTTGAAGAGCTTTTTTAGGGAGATCGTTATCATTTTTAATTCGATTAGAATTAAGGCGACCAGGAGTTGTTTTTGGAGACACTCTATATAACGTAATAGTTACAAGTCATGGATTTATTATAATTTTTTTTATAGTTATACCAGCTATAATTGGTGGATTTGGAAATTGACTTTTACCAATTAGT
>359292580; Callopora lineata cytochrome c oxidase subunit I (cox1) gene, partial cds; mitochondrial
AGAGGTCCTTCAGTAGATTTAGCAATTTTTTCTCTTCATTTAGCCGGGGCATCTTCTATTTTAGGGGCTATTAACTTTATAAGTACAATTTTAAATATACGGAGTAGTTTAATAAGATTGATACGGACTCCTTTATTAGTGTGGGCTGTATTTATTACTGCAGTTTTGTTACTTCTTTCTTTACCTGTGTTAGCGGGTGC
>359292562; Pentapora fascialis cytochrome c oxidase subunit I (cox1) gene, partial cds; mitochondrial
ATTGCCTTACTAGGCTTTATTGTCTGAGGGCACCATATGTTTGTAGTTGGAATAGACATTGATACACGAGCGTACTTCACTTCAGCTACAATAGTAATTGCAGTGCCCACCGGAGTTAAAGTATTCAGTTGATTATCAACAATAAACGGGAGAATCCCTGAATTCTCTGCCCCAATACTTTGAGCTTTAGGATTTATTGT
>328680837; Parasmittina contraria haplotype 1 cytochrome c oxidase subunit I (COI) gene, partial cds; mitochondrial
TGCTTTTTTAATAATTTTCTTTATAGTAATACCTGTAATAATTGGGGGGTTTGGAAATTGATTAGTCCCTCTAATATTAGGGGTACCCGACATAGCATTTCCTCGTCTTAATAATATAAGATTTTGATTACTTCCCCCAGCAGTAATATTATTACTTATATCTTCAATAGTTGAAAGAGGAGCTGGAACAGGATGAACTG
>342360301; Steginoporella magnifica isolate SmagTB01 cytochrome c oxidase subunit 1 (COI) gene, partial cds; mitochondrial
TCTTCCATTTTAGGTGCTATTAATTTTATAACGACAATTATTAATATGCGAGTTCATTCTATAAATCCTGTTCGTTTACCTTTATTTATTTGGTCTGTTTTTATTACAGCTTTGTTATTACTTTTATCTTTACCTGTGTTAGCTGGAGCTATTACAATATTACTTACGGATCGTAATTTAAATACTTCTTTTTTTGATCC
>342360259; Caberea rostrata isolate CrosNH01 cytochrome c oxidase subunit 1 (COI) gene, partial cds; mitochondrial
CACCTGCCATTTGTTTACTGCTTATATCCTCTATAGTTGAAAGTGGGGCTGGTACGGGGTGAACTGTTTATCCTCCTTTATCATCAAATGTATCCCATAGGGGACCTTCTGTTGATTTAGCTATTTTTTCATTACATCTTGCAGGAGTTTCTTCTATTTTAGGAGCAATTAATTTTATAACAACTGTAATCAATATGCGA
>359292532; Tennysonia stellata cytochrome c oxidase subunit I (cox1) gene, partial cds; mitochondrial
CTATCCATTGCGTTTTTGGGATTTTTAGTATATGCACATCATATATTTTGTGTGGGCATAGATGTTGATACTCGTGCTTACTTTACTGCTGCTACAATGGTAATTGCAATTCCAACTGGGATTAAAATTTATTCTTGGTTAATAACACTATACGGAACTAAGCTAAATCTAAACCCTCTTATTATGTGAACTTTAGGATT
>342360289; Crepidacantha crinispina isolate CcriGI02 cytochrome c oxidase subunit 1 (COI) gene, partial cds; mitochondrial
TGCTTTGATTCGGGTAGAGTTAAGTCAACCAGGAGGTTTGTTGGGTAATGATCAATTGTATAATGTTATTGTTACTGCTCATGCATTTTTGATAATTTTTTTTATGGTTATGCCTATTATGATTGGTGGTTTTGGTAATTGGTTAGTACCTTTGATGTTGGGAGCACCTGATATAGCATTTCCACGTCTTAATAATATAA
>328680787; Cellaria punctata haplotype 2 cytochrome c oxidase subunit I (COI) gene, partial cds; mitochondrial
GGCTCATGCATTTTTGATAATTTTTTTTATGGTTATGCCTGTTATGATTGGAGGATTTGGTAATTGATTGGTCCCGTTAATACTGGGGGTTCCTGATATGGCTTTTCCTCGTTTAAATAACATAAGGTTTTGGTTGCTGCCTCCTGCTTTAGGGTTGTTGTTATTGTCTTCTTTAGTTGAGAGAGGGGCAGGTACTGGTT
>194277456; Cauloramphus sp. Oshoro B cytochrome oxidase subunit I (COI) gene, partial cds; mitochondrial
GTTTTGGAAATTGGTTAGTTCCTTTGATATTAGGTGCTCCAGATATAGCTTTTCCTCGTTTAAATAATATAAGTTTTTGGTTACTTCCTCCCGCACTCTTTCTTCTACTCTTATCGACTTTAGTAGAAAGAGGTGCGGGAACTGGTTGAACTGTCTATCCCCCTTTATCATCTGTTTTAGCGCATAGGGGAGCTTCAGTT
>359292528; Plagioecia patina cytochrome c oxidase subunit I (cox1) gene, partial cds; mitochondrial
AAATTTTTAGGTGATTAATAACATTTCAAGGATTTAAATTAAAAAATGAACCTTTAACATTTTGGTTAATGGGTTTCATTATTATATTTACAATAGGAGGTATTAGAGGAGTAATTTTATCAAGCAGGTCACTTGATGTTTGTTTACATGATACTTATTATGTAACAGGACATTTTCACACTGTTTTATCTTTAGGTGST
>225542660; Reteporella beaniana cytochrome oxidase subunit I (COI) gene, partial cds; mitochondrial
ATAATTGGGTCAGGATTAAGATATTTAATTCGGGTGGAATTAAGACTCCCAGGCACACTACTAAGAAACGATCAAATTTATAATACAATTGTTACAGCTCATGCATTCATTATAATTTTCTTCATAGTTATACCTTCTATAATTGGTGGATTTGGAAACTGACTTGTCCCTCTAATATTAGGTGCCCCAGATATAGCATT
>359292554; Alcyonidioides mytili cytochrome c oxidase subunit I (cox1) gene, partial cds; mitochondrial
GATTCGGAATCGTCTCCCATGTAGTGTCTCATTATTCCCAAAAAGAGGAAGTGTTCGGTACAGTAGGTATAATCTATGCTATGTTATCTATTGGATTACTAGGATTTATCGTATGGGCCCATCATATGTTTGTAGTAGGTATAGATGTGGACACACGAGCTTACTTTACATCTGCTACCATAGTTATTGCAGTTCCTACT
>342360267; Calyptotheca immersa isolate CIMB02 cytochrome c oxidase subunit 1 (COI) gene, partial cds; mitochondrial
ACTACCTCCAGCAATCACACTACTTCTTATATCTTCAATAGTAGAAAGAGGAGCAGGAACTGGATGAACAGTATACCCTCCACTATCATCAAATATCTCACACAGAGGACCTTCAGTAGATCTAGCAATTTTTTCGTTACACCTAGCAGGGATTTCATCAATTTTAGGAGCAATCAATTTTATAACAACAATTATTAATA
>239859586; Heterokrohnia sp. AB-2009 voucher UCONN:Ch26.1.1 cytochrome oxidase subunit I (COI) gene, partial cds; mitochondrial
TTACATTTGGCGGGAGTCAGGAGCATTTTAGGCGCCGCTAATTTTATCACTACTATCGGAAATATACGAAATGAAGTGCTGACCATAGAGATTGTACCATTATTTGTATGAAGAGTTTTATTAACAGCTATCTTATTACTATTATCTCTCCCAGTATTAGCAGGGGCGATTACTATATTACTTACGGATCGAAATTTTAA
>258406846; Solidosagitta planctonis voucher UCONN:Ch10.1.1 cytochrome oxidase subunit I (COI) gene, partial cds; mitochondrial
GGTACTGGTTGAACCGTCTACCCTCCTCTCGCGACTCTCGGGCACCCCGGCGCAGCAGTCGATTTCGCGATTTTTTCATTACATTTAGCTGGAGTTTCTAGAATCCTCGGGTCCGCAAATTTTATTACGACAATTATAAACATGCGGTCCGAAGCTAACGACCTTGAGCTAATACCGTTGTTTGTTTGGTCAGTCTTGTT
>258406822; Sagitta helenae voucher UCONN:Ch16.2.1 cytochrome oxidase subunit I (COI) gene, partial cds; mitochondrial
TAACTTTATTACTACTATCATAAATATGCGAGGAGAAGGTATAACTATAGAACTTATACCCCTCTTTGTGTGATCAGTACTCCTGACAGCTATCCTTTTACTCCTTTCATTACCAGTCCTGGCAGGGGCGATCACTATGCTTTTAACTGACCGGAACTTCAATACCTCCTTCTTTGATCCTGCCGGAGGGGGGGACCCAA
>374283764; Aidanosagitta regularis voucher SP6CH cytochrome oxidase subunit I (COI) gene, partial cds; mitochondrial
CCCCCGCTGTCAACCTTAGGTCATCCCGGTAGAGCTGTAGACCTTGGCATCTTTTCACTACACCTAGCGGGCGTGTCCAGAATCTTGGGATCTGCCAATTTCATCACAACAATCACTAATATAAAAGGGGAGGGAATGACTATGGAACTAATGCCTTTATTTGTGTGATCGGTACTCCTGACCGCCATTCTCTTACTACT
>374283770; Zonosagitta pulchra voucher SPUL12-15 cytochrome oxidase subunit I (COI) gene, partial cds; mitochondrial
AGGAGGGTTCGGAAACTGGTTGGTACCGTTAATGCTTAACGCTCCTGACATGGCTTTCCCTCGTATAAATAACATAAGGTTTTGACTACTCCCTCCTGCCTTAACTCTATTATTAATGTCAGGAATAGTTGAAAGAGGAGTTGGAACAGGTTGAACTGTATACCCTCCTCTTTCAACCCTTGGTCATCCAGGTAGAGCAG
>332371933; Caecosagitta macrocephala mitochondrial COI gene for cytochrome c oxidase subunit I, partial cds, isolate: mtC/37
CGCCCCCGATATGGCGTTCCCCCGATTAAACAACTTATCTTTCTGGATACTTCCCCCAGCCCTTGTTCTCCTTGTATCTTCTAGACTGGTGGAAACTGGAGTGGGCGCGGGGTGGACGCTTTACCCGCCATTATCGAGGGTAGGCCATAGAGGCATATCCGTTGACTTGGCTATTTTTTCACTTCATACGGCTGGCGCTG
>371985848; Eukrohnia hamata voucher A20 cytochrome oxidase subunit 1 (CO1) gene, partial cds; mitochondrial
CCGTTGATCTGGGAATCTTCTCATTACATCTTGCTGGTGTGAGGTCAATTTTGGGAGCAGCTAATTTTATTACTACAATTTTAAATATACGAAGTGAAGGTATAACTATAGAATTAATCCCATTATTTGTATGAAGAGTGTTATTAACAGCTATTCTACTTTTACTTTCACTACCTGTATTAGCTGGCGCAATTACTATA
>374283766; Krohnitta subtilis voucher SP9CH cytochrome oxidase subunit I (COI) gene, partial cds; mitochondrial
GTTGAGAGTGGGGTTGGGACAGGATGAACTGTGTATCCACCCCTTTCTACAATAGGCCATCCTGGAGCAGCCGTTGATTTAGGGATTTTTTCTCTACATTTAGCTGGTGTAAGTAGAATTTTGGGTAGTGCTAATTTTATCACTACTATTTACAACATACGTTCCGTTGGACTATCTATAGAGTACCTTCCGCTTTTTGC
>258406852; Decipisagitta sibogae voucher UCONN:Ch21.1.1 cytochrome oxidase subunit I (COI) gene, partial cds; mitochondrial
TTACCCTCCCCTGAGTTCATTGGGTCATCCTGGTTTGAGGGTTGATTTAGGAATTTTTGCCTTGCACTTAGCTGGTGTATCCAGTATTTTAGGTTCCGCTAATTTTATTACAACAGTTATTAATATAAAACCCGAAACTGAACCTATGGAATTGCTATCTCTCTTCGTATGGTCCGTTTTTTTGACAGCTATCCTATTGC
>300863360; Spadella cephaloptera haplotype Malmousque_M10 cytochrome c oxidase subunit I (COI) gene, partial cds; mitochondrial
TGGGAACTGGTTTGTACCCTTAATAATTCATGCCCCAGATATGGCATTTCCTCGGATGAATAATATGAGGTTCTGGCTATTACCACCATCTTTAAGGTTGCTGCTGTCTTCTTCAATTGTGGAAGCGGGTGCAGGTACAGGCTGGACAGTCTACCCACCTTTATCCTCGATAGTAGGACATCCAGGGGGTGCCGTTGATT
>347596361; Feihyla palpebralis voucher KIZ-HN0806108 cytochrome oxidase subunit I (COI) gene, partial cds; mitochondrial
CATCATCTACAGTTGAAGCCGGAGTAGGCACCGGTTGAACAGTGTACCCACCACTAGCTAGCAACCTAGCCCACGCAGGCCCTTCAGTTGACTTAGCTATCTTCTCCCTCCACCTCGCCGGAATCTCCTCCATTTTAGGGGCTATCAATTTTATTACTACTATCCTAAACATAAAACCAATGTCAATAACACAGTACCAA
>310788767; Acrossocheilus monticola voucher IHBCY0405171 cytochrome oxidase subunit 1 (COI) gene, partial cds; mitochondrial
AGGCGATGACCAAATTTACAATGTTATTGTTACTGCCCACGCCTTTGTTATAATTTTCTTTATAGTAATGCCTATCCTTATTGGAGGATTTGGAAACTGGCTCGTACCACTAATGATTGGAGCCCCAGATATGGCATTCCCACGAATGAACAACATAAGTTTCTGACTACTGCCCCCATCATTCCTGCTACTACTAGCCT
>359283539; Orthotomus atrogularis voucher USNM:Birds:607476 cytochrome oxidase subunit 1 (COI) gene, partial cds; mitochondrial
AGTCGACCTAGCCATCTTCTCCCTACACCTGGCTGGCATCTCCTCAATCCTAGGAGCAATCAACTTTATTACTACAGCAATCAACATAAAACCACCCGCCCTATCACAATACCAAACCCCCCTATTCGTTTGATCAGTACTAATCACTGCAGTCCTACTACTCCTCTCACTCCCAGTCCTAGCCGCTGGGATTACCATAC
>306993002; Ocyurus chrysurus voucher FDA 4-29 cytochrome oxidase subunit 1 (COI) gene, partial cds; mitochondrial
TGGGCCGGAATAGTAGGCACGGCCCTAAGCCTGCTCATTCGAGCAGAACTAAGCCAGCCAGGAGCTCTTCTTGGAGACGACCAGATTTATAATGTAATTGTTACAGCGCATGCATTTGTAATAATTTTCTTTATAGTAATACCAATCATGATCGGAGGATTCGGGAACTGACTGATCCCACTAATGATCGGGGCCCCCGA
>257156509; Synthliboramphus antiquus voucher UWBM 74989 cytochrome oxidase subunit 1 (COI) gene, partial cds; mitochondrial
TGACATAGCGTTCCCCCGTATGAACAACATAAGCTTTTGACTACTTCCTCCCTCCTTCCTTCTTCTCCTAGCCTCCTCTACAGTAGAAGCTGGTGCTGGTACAGGGTGAACTGTATATCCCCCCTTAGCTGGTAACCTAGCCCACGCCGGCGCCTCAGTAGACCTAGCAATCTTCTCTCTCCACCTAGCAGGTGTATCCT
>356463301; Pterocnemia pennata voucher MKP 2745 cytochrome oxidase subunit 1 (COI) gene, partial cds; mitochondrial
GCCATCTTCTCTCTTCATCTGGCAGGGGTCTCCTCTATCCTAGGAGCTATCAACTTCATCACTACTGCAATCAACATAAAACCCCCAGCCCTCTCACAATATCAAACACCCTTATTTGTATGATCCGTTCTAATCACAGCCATCCTACTACTCCTATCTCTTCCAGTCCTCGCTGCCGGTATCACTATGCTTCTCACAGA
>223367882; Gramma melacara voucher BIOUG<CAN>:HLC-11952 cytochrome oxidase subunit 1 (COI) gene, partial cds; mitochondrial
GCTCCCTCCTAGGGGATGATCAAATTTATAATGTTATTGTTACGGCACACGCCTTCGTGATAATTTTCTTTATAGTAATACCCGTAATAATTGGGGGGTTTGGAAACTGATTAATTCCCTTAATAATTGGGGCCCCTGACATAGCCTTCCCCCGAATAAATAATATAAGCTTCTGGCTTCTCCCCCCGTCCTTAATCCTC
>75811801; Meriones shawi voucher H583 cytochrome c oxidase subunit I gene, partial cds; tRNA-Ser and tRNA-Asp genes, complete sequence; cytochrome c oxidase subunit II gene, complete cds; tRNA-Lys gene, complete sequence; and ATPase 8 gene, partial cds; mitochondrial
TATCCACTTCAATTAGGTCTTCAAGATGCTTCCTCCCCCATTATAGAAGAACTCACAAACTTTCATGATCATACTTTAATAATTGTTTTTCTCATCAGCTCTTTAGTACTATATCTTATCTCACTAATATTGACCACCAAACTCATTCACACAAGTACAATAGATGCCCAGGAAGTAGAAACAATTTGAACAATTCTACC
>197256591; Psilopsiagon aurifrons voucher MACN-Or-ct 848 cytochrome oxidase subunit 1 (COI) gene, partial cds; mitochondrial
TAATCTTCGGCGCATGAGCAGGCATAATCGGCACCTCCCTAAGCCTACTCATCCGCGCAGAACTAGGCCAACCAGGAACCCTCCTAGGAGACGACCAAATCTACAACGTAATTGTTACCGCCCACGCCTTTGTAATAATCTTCTTCATAGTAATACCAATCATAATTGGAGGATTCGGAAACTGACTAGTCCCTCTCATA
>326557266; Bison bison voucher HBL008232 cytochrome oxidase subunit 1 (COI) gene, partial cds; mitochondrial
GCGCTCCCGACATGGCATTCCCCCGAATAAACAATATAAGCTTCTGACTCCTCCCTCCCTCATTTCTACTACTCCTCGCATCCTCTATAGTTGAAGCTGGAGCAGGAACAGGCTGAACCGTGTACCCTCCCTTAGCAGGCAACCTAGCCCATGCAGGAGCCTCAGTAGATCTAACCATCTTCTCCTTACACTTGGCAGGA
>320525097; Muraenolepis sp. BOLD:AAE0460 voucher si533n6321 cytochrome oxidase subunit 1 (COI) gene, partial cds; mitochondrial
GGGGCGGGCACAGGCTGAACGGTTTATCCCCCCCTTGCTGCCAATCTTGCTCACGCCGGAGCCTCTGTTGATTTAACTATTTTTTCTTTACACTTGGCAGGAATTTCTTCCATTCTAGGGGCAATTAATTTTATTACCACCATTATTAATATAAAACCCCCCGCAATTACACAATACCAGACACCCTTATTTGTCTGAGC
>359285535; Xenopsaris albinucha voucher USNM:Birds:627347 cytochrome oxidase subunit 1 (COI) gene, partial cds; mitochondrial
TCTGACTCCTACCCCCATCATTCTTACTCCTTCTAGCCTCATCCACAGTAGAAGCTGGAGCAGGCACAGGATGAACTGTATATCCCCCACTAGCAGGCAACCTAGCACATGCTGGAGCTTCAGTAGATTTGGCTATCTTTTCACTTCATTTAGCAGGAGTTTCTTCTATCCTAGGGGCAATCAACTTTATTACCACCGCA
>299855326; Thaptomys nigrita voucher 6559 cytochrome oxidase subunit I (COI) gene, partial cds; mitochondrial
AGCCCTAAGNATCCTTATCGGAGCTGAACTTGGACAAACAGGAGCTCTAATAGGAGATGTCCAAATTTATAATGTATTATTAACTGCCCATGCATTCGTAATAATTTTCTTTATAGTTATACCTGTAATAATTGGGGGTCTTGGAAATTGATTAGTTCCTCTAATGATTNGAGGTCCTGACAAAGCATTCCCATGAATAA
>197254349; Alopochelidon fucata voucher MACN-Or-ct 1695 cytochrome oxidase subunit 1 (COI) gene, partial cds; mitochondrial
CTACACCTAGCAGGAATCTCCTCAATCCTAGGAGCAATCAACTTTATCACCACAGCAATTAACATAAAACCCCCTGCTCTATCACAATACCAAACCCCCCTATTCGTCTGATCAGTACTAATCACTGCAGTCCTCCTCCTCCTCTCACTCCCCGTCCTGGCCGCCGGCATCACCATACTACTAACAGACCGTAACCTCAA
>116877383; Oreoscoptes montanus voucher UWBM 66854 cytochrome oxidase subunit 1 (COI) gene, partial cds; mitochondrial
CATCCTTCCTTCTACTCCTAGCATCTTCCACAGTAGAATCAGGAGTAGGAACAGGCTGAACCGTCTACCCACCCCTAGCTGGCAACCTAGCCCACGCCGGAGCTTCAGTAGACCTGGCCATTTTCTCCCTCCACCTGGCTGGTATCTCTTCAATCCTAGGGGCCATCAATTTTATCACAACAGCAATCAACATAAAACCA
>261875117; Nebrius ferrugineus voucher KU:IT:T7178 cytochrome oxidase subunit I (COI) gene, partial cds; mitochondrial
CTTTAATAATTGGTGCACCTGATATAGCTTTTCCACGGATAAACAATATAAGTTTTTGACTACTCCCCCCTTCATTTCTATTACTATTAGCTTCTGCAGGAGTAGAAGCTGGGGCAGGGACAGGCTGAACTGTGTATCCACCATTAGCAGGTAACCTAGCCCATGCAGGGGCATCAGTTGACCTTACTATTTTTTCTCTA
>359281937; Eutoxeres aquila voucher USNM:Birds:87134 cytochrome oxidase subunit 1 (COI) gene, partial cds; mitochondrial
GAGACGACCAAATTTATAACGTAATCGTTACCGCCCACGCCTTCGTAATAATCTTCTTCATAGTTATACCTATCCTGATCGGGGGCTTTGGAAACTGATTAGTCCCCCTCATAATCGGGGCCCCTGACATAGCATTTCCACGCATAAATAACATAAGCTTCTGACTTCTCCCACCCTCATTCCTCCTCCTCCTAGCATCC
>197255515; Grallaria albigula voucher MACN-Or-ct 1156 cytochrome oxidase subunit 1 (COI) gene, partial cds; mitochondrial
CCCCCTAATAATTGGAGCCCCAGACATAGCCTTCCCACGAATAAATAATATAAGCTTCTGATTACTACCACCATCCTTCCTGCTCCTTCTAGCATCCTCCACAGTAGAAGCTGGAGCAGGAACAGGATGGACAGTTTACCCCCCACTAGCCGGTAACTTAGCACATGCCGGAGCATCAGTAGACCTAGCCATTTTTTCAT
>187943985; Synapturichthys kleinii isolate SkleI3 cytochrome oxidase subunit I (COI) gene, partial cds; mitochondrial
CTAACTTCCTCGGTTGTTGAGGCCGGAGCCGGAACAGGGTGAACTGTTTACCCCCCTTTATCTAGCAATCTCGCCCATGCAGGCGCATCAGTTGATTTAACCATCTTCTCCCTCCATCTCGCCGGGGTATCCTCCATCCTGGGAGCAATTAATTTTATCACAACCATTATTAATATGAAACCTGCCACTATAACAATGTA
>328485514; Psammogobius biocellatus voucher ADC 240.42-1 cytochrome oxidase subunit 1 (COI) gene, partial cds; mitochondrial
CATGCAGGAGCCTCCGTAGATCTGACAATCTTCTCCCTACATCTTGCGGGTATTTCCTCCATTCTTGGGGCAATCAATTTTATTACTACCATCTTAAATATGAAACCCCCAACTGCCTCCCAGTATCAGACACCTCTATTTGTGTGAGCCGTCCTAATTACAGCCGTCCTACTACTTCTTTCGCTACCAGTTCTTGCAGC
>261874333; Pseudocarcharias kamoharai voucher SOSSRC:Pseudocarcharias kamoharai OC-1 cytochrome oxidase subunit I (COI) gene, partial cds; mitochondrial
CACTGGCTGAACAGTATATCCCCCCTTAGCTGGTAACCTAGCCCATGCCGGAGCATCCGTTGACTTAGCCATTTTCTCCCTTCATTTAGCAGGTATTTCATCTATTTTAGCTTCAATTAATTTTATCACAACCATTATTAATATAAAACCACCAGCTATTTCCCAATACCAAACACCATTATTCGTGTGATCAATTCTAG
>56475329; Cyrtopodion kotschyi haplotype Ck13_Aegina cytochrome oxidase subunit I (COI) gene, partial cds; mitochondrial
AACGTCATTGTCACAGCACATGCCTTTGTGATAATCTTCTTCATAGTAATGCCTGTCATAATCGGCGGGTTCGGCAACTGGCTAGTCCCCCTAATGATTGGGGCCCCAGACATGGCTTTTCCCCGTATAAATAATATAAGCTTTTGACTCCTGCCGCCGTCCCTATTACTACTGCTTGCTTCAGCTGGCGTTGAGTCAGG
>292389504; Polysticta stelleri voucher NHMO-BC108 cytochrome oxidase subunit 1 (COI) gene, partial cds; mitochondrial
TTCATCACCACAGCCATCAACATAAAACCCCCTGCGCTCTCACAATACCAAACCCCGCTCTTTGTTTGATCTGTCCTAATCACCGCCATCCTACTTCTTCTATCACTCCCCGTTCTCGCCGCCGGCATCACAATACTGCTGACCGACCGAAACCTGAACACCACATTCTTTGACCCCGCTGGAGGAGGAGACCCGATCCT
>336126507; Hypogeophis rostratus voucher UMMZ:240025 cytochrome c oxidase subunit I (COX1) gene, partial cds; mitochondrial
TAGGAATAAACGTAGACACTCGCGCCTACTTTACCTCTGCAACAATAATTATCGCAATCCCAACTGGCGTAAAAGTATTTAGCTGACTAGCCACCCTTCATGGAGGCGCAATTAAATGAGATGCAGCCATGCTATGAGCCCTTGGTTTTATTTTCCTTTTTACAGTTGGTGGGTTAACGGGCATTATCCTCGCCAACTCA
>323134901; Acontias percivali occidentalis voucher CAS209634 cytochrome c oxidase subunit I gene, partial cds; mitochondrial
CACCCAGAAGTCTACATCTTAATTCTACCCGGATTCGGAATAATTTCCCACATCGTTACATACTACGCAGGTAAAAAAGAACCATTTGGCTATATAGGAATAGTTTGAGCCATAATATCAATTGGATTCCTTGGGTTTATTGTATGAGCACACCACATATTTACAGTAGGAATAGACGTGGACACCCGAGCCTACTTCAC
>261825519; Bryconamericus patriciae voucher UFRGS 8205, Tec 716 cytochrome oxidase subunit I (COI) gene, partial cds; mitochondrial
CCCCTAATGATTGGTGCCCCAGATATAGCCTTCCCCCGAATAAATAACATAAGCTTCTGACTACTACCCCCATCTTTTCTTCTCCTATTAGCCTCATCTGGAGTTGAAGCCGGGGCAGGTACAGGTTGAACTGTTTATCCTCCACTTGCTGGGAACCTAGCACATGCAGGAGCTTCTGTAGACCTGACAATTTTCTCACT
>197254751; Butorides striata voucher MACN-Or-ct 1805 cytochrome oxidase subunit 1 (COI) gene, partial cds; mitochondrial
TAACATAAAACCCCCATCCCTATCACAATATCAAACTCCCCTATTCGTATGATCCGTCTTAATCACTGCCGTCTTACTCCTACTCTCACTTCCAGTCCTTGCTGCAGGTATTACAATATTACTAACTGACCGAAACCTAAACACCACATTCTTTGATCCTGCTGGAGGTGGAGACCCAGTCCTCTATCAACACCTCTTCT
>291163598; Canthidermis maculata voucher MX152 cytochrome oxidase subunit 1 (COI) gene, partial cds; mitochondrial
ATCGTTACAGCACATGCTTTTGTAATAATTTTCTTTATAGTAATACCAATCATGATTGGAGGATTCGGAAATTGACTAATCCCCCTAATAATTGGGGCCCCAGATATAGCATTTCCTCGAATGAATAATATAAGCTTTTGACTTCTACCCCCATCACTCCTCCTACTCCTTGCCTCCTCGAGCGTAGAAGCTGGGGCTGG
>239507895; Leptocoma sericea bio-material UWBM CES648 cytochrome c oxidase subunit I (COI) gene, partial cds; mitochondrial
AGCATTCCCCCGAATAAACAACATAAGCTTCTGACTACTACCCCCCTCCTTCTTACTCCTACTAGCATCCTCAACAGTCGAAGCAGGGGTAGGAACAGGCTGAACGGTCTACCCACCCCTAGCCGGCAACCTAGCCCACGCCGGAGCATCAGTCGACCTGGCCATCTTCTCTCTGCACCTAGCTGGTATCTCCTCAATCC
>148373769; Ammotretis rostratus voucher BIOUG<CAN>:BW-2100 cytochrome oxidase subunit 1 (COI) gene, partial cds; mitochondrial
ATCGTCACGGCCCACGCTTTCGTTATAATCTTCTTCATGGTTATACCCTTAATAATTGGAGGATTCGGTAATTGACTAATTCCCCTAATAATCGGAGCCCCCGATATAGCATTCCCCCGAATAAACAACATAAGCTTTTGATTACTTCCCCCCTCCTTTATGCTTCTACTGGCTTCTTCAGGCGTCGAGGCTGGGGCTGG
>329740627; Apalis alticola voucher RBINS:29316 cytochrome oxidase subunit I (COI) gene, partial cds; mitochondrial
ATAGTGGGAACTTCACTTAGCCTTCTCATCCGAGCAGAACTAGGACAACCAGGTGCCCTCCTAGGAGATGACCAAATCTACAACGTAATTGTTACAGCACACGCTTTCGTAATAATTTTCTTTATAGTTATACCAATCATGATCGGAGGCTTCGGCAACTGATTAGTTCCACTAATAATCGGAGCACCAGACATAGCATT
>116876583; Catherpes mexicanus voucher UWBM 55916 cytochrome oxidase subunit 1 (COI) gene, partial cds; mitochondrial
CCCCTAATAATCGGAGCCCCAGACATAGCATTCCCACGAATAAACAACATAAGCTTCTGACTCCTACCTCCATCCTTCCTACTACTCCTAGCCTCTTCCACAGTAGAAGCGGGAGTGGGTACAGGTTGAACAGTATATCCCCCCTTAGCTGGAAACCTAGCCCACGCCGGAGCCTCAGTCGACCTTGCCATCTTCTCCCT
>159156625; Myiodynastes maculatus isolate B1917-Mma_(13) cytochrome c oxidase subunit I (COI) gene, partial cds; mitochondrial
ACCAGGAACTCTCCTAGGAGACGACCAAATCTATAATGTAATCGTCACTGCTCATGCTTTTGTAATAATTTTCTTTATAGTAATACCCATCATAATCGGAGGATTTGGAAACTGACTAGTTCCCCTAATAATTGGCGCCCCAGACATAGCATTCCCACGTATAAACAATATAAGCTTTTGACTACTCCCACCATCCTTCC
>326557908; Sylvilagus floridanus voucher ZMMU SVK 45-08 cytochrome oxidase subunit 1 (COI) gene, partial cds; mitochondrial
AATGCCTATTATGATTGGGGGATTTGGCAACTGACTAGTCCCCCTAATAATTGGAGCCCCTGACATAGCTTTTCCCCGAATAAACAACATAAGCTTTTGACTTCTCCCTCCGTCCTTTCTTCTCCTACTTGCTTCATCAATAGTAGAAGCCGGGGCGGGGACAGGCTGAACTGTTTACCCTCCCCTTGCTGGCAACCTAG
>359284077; Platysteira cyanea voucher USNM:Birds:627701 cytochrome oxidase subunit 1 (COI) gene, partial cds; mitochondrial
CATCTTCTCCCTACACCTAGCAGGTATCTCCTCAATCCTAGGGGCAATCAACTTCATTACCACAGCAATCAACATGAAACCACCTGCCCTATCACAATACCAGACCCCACTATTCGTCTGATCAGTACTAATTACTGCAGTCCTACTTCTACTGTCTCTACCAGTTCTTGCTGCCGGCATCACTATGCTACTAACAGACC
>257156589; Tichodroma muraria voucher UWBM 61504 cytochrome oxidase subunit 1 (COI) gene, partial cds; mitochondrial
CCCCCTTTAGCTGGGAACCTAGCTCATGCCGGAGCCTCAGTCGACCTAGCCATCTTCTCACTCCACCTAGCAGGTATCTCCTCAATCCTAGGTGCAATCAACTTCATTACAACAGCAATCAACATAAAACCCCCCGCCCTTTCACAATACCAAACTCCCCTATTCGTCTGATCCGTCCTAATCACTGCAGTCCTCCTCCT
>238632555; Pituophis catenifer vertebralis voucher JR18 cytochrome c oxidase subunit I (COI) gene, partial cds; mitochondrial
GAACTGTTTATCCCCCACTATCGGGAAATCTGGTACACTCAGGCCCATCAGTAGACTTAGCAATCTTCTCCTTACACCTAGCGGGCGCCTCCTCCATCCTGGGAGCAATCAACTTCATTACAACATGTATTAATATAAAACCTAAATCTATACCAATATTTAACATCCCATTATTTGTCTGATCAGTACTTATCACTGCC
>359284905; Sula sula voucher USNM:Birds:622607 cytochrome oxidase subunit 1 (COI) gene, partial cds; mitochondrial
CTTAGCAGGTGTATCCTCAATCCTAGGGGCGATCAACTTCATTACAACTGCCATCAACATGAAACCTCCAGCTCTCTCACAATACCAAACTCCACTATTCGTATGATCAGTCCTTATCACTGCCGTCCTACTACTACTCTCACTCCCAGTCCTCGCTGCTGGCATTACAATACTCCTAACTGACCGAAACCTAAACACCA
>116876767; Coturnicops noveboracensis voucher 1B-2951 cytochrome oxidase subunit 1 (COI) gene, partial cds; mitochondrial
ACTTTATCACAACAGCAATCAACATAAAACCGCCCGCCCTGTCCCAATACCAAACCCCACTATTCGTATGATCCGTCCTCATTACCGCCGTACTACTCTTACTATCCCTCCCTGTACTCGCTGCAGGCATCACCATACTATTAACTGACCGAAACCTAAACACTACATTTTTCGACCCCGCAGGAGGAGGTGACCCAATC
>339720212; Pomacentrus coelestis isolate NIN_845 cytochrome oxidase subunit I (COI) gene, partial cds; mitochondrial
TTAGTTCCCCTTATGCTCGGCGCCCCTGATATGGCATTCCCACGAATGAACAACATGAGCTTCTGACTACTCCCCCCATCCTTCCTTCTTCTGCTTGCTTCTTCTGGAGTTGAGGCAGGGGCCGGGACAGGTTGAACCGTGTACCCCCCACTGTCTGGAAATTTAGCCCACGCGGGGGCATCCGTAGACCTAACCATCTT
>363990415; Hemiphyllodactylus yunnanensis voucher USNMFS 36836 tRNA-Met gene, partial sequence; NADH dehydrogenase subunit 2 (ND2) gene, complete cds; tRNA-Trp, tRNA-Ala, tRNA-Asn, tRNA-Cys, and tRNA-Tyr genes, complete sequence; and cyrochrome oxidase subunit 1 (CO1) gene, partial cds; mitochondrial
ATAATAATAACAATCGCCACATTCACCGCACTAAACATTACAACAATAAAAACCATCACAGACGCCAACACTGCCTGAAGCAACTCCCCAACATTACTAACACTAACGATACTATCACTGATATCACTGGGAGGCCTCCCCCCGCTCACCGGATTTATGCCCAAACTACTTATCCTTAATGAACTAATTATAAAAAATTT
>384376406; Beaufortia szechuanensis voucher IHB0709025 cytochrome oxidase subunit 1 (COI) gene, partial cds; mitochondrial
CTGGCAGCCGGCATCACAATGCTTCTTACAGACCGAAACCTAAATACAACATTCTTTGACCCCGCAGGGGGAGGAGACCCAATTCTGTACCAACATCTGTTCTGATTCTTTGGCCACCCCGAAGTTTATATTCTTATCCTGCCAGGATTCGGAATTATCTCCCATGTTGTAGCATACTACTCAGGTAAAAAAGAACCTTT
>16265381; Schindleria praematura isolate SCHPRAE cytochrome c oxidase subunit I gene, partial cds; mitochondrial
ACAATCGTCAATATGAAGCCCCCCGCCATCTCCCAGTATCAAACGCCTCTTTTCGTATGAGCAGTGCTAATCACAGCCGTTCTTCTTCTTCTGTCTTTACCTGTTCTAGCCGCAGGAATTACAATGCTCCTGACGGACCGAAATTTAAATACAACATTTTTTGACCCTGCAGGGGGAGGAGACCCCATTCTCTATCAACA
>223368074; Hypoplectrus puella voucher BIOUG<CAN>:HLC-13036 cytochrome oxidase subunit 1 (COI) gene, partial cds; mitochondrial
GACTCATTCCTTTAATGATTGGTGCGCCTGATATGGCATTTCCTCGTATAAACAACATGAGCTTTTGACTTCTTCCCCCTTCCTTCCTTCTCCTTCTGGCCTCATCAGGGGTAGAAGCAGGAGCTGGAACGGGTTGAACTGTTTATCCTCCACTAGCCGGAAACTTAGCACATGCTGGGGCTTCAGTTGACTTAACAATT
>190349253; Larus saundersi isolate 110B cytochrome oxidase subunit I (COI) gene, partial cds; mitochondrial
AGTGCCGCTTATAATCGGTGCCCCCGACATAGCATTTCCACGCATAAACAACATAAGCTTCTGACTGTTACCCCCATCATTCCTACTCCTCCTGGCTTCTTCCACAGTAGAAGCTGGGGCCGGCACAGGCTGAACAGTATATCCTCCTCTAGCTGGTAATCTAGCCCATGCTGGAGCTTCAGTAGACCTAGCAATCTTCT
>197257375; Volatinia jacarina voucher MACN-Or-ct 1550 cytochrome oxidase subunit 1 (COI) gene, partial cds; mitochondrial
AGCTGGCAACCTAGCCCACGCCGGAGCCTCAGTCGACCTCGCAATCTTCTCCCTACATTTAGCTGGCATCTCATCAATCCTAGGGGCAATTAACTTCATCACTACAGCAATCAACATAAAACCCCCCGCCCTCTCACAATACCAAACCCCCCTATTCGTCTGATCCGTCCTAATCACTGCAGTCCTACTACTCCTATCAC
>227935733; Larimichthys crocea voucher MBCSC:Z711022 cytochrome oxidase subunit I (COI) gene, partial cds; mitochondrial
GGGTTCGGGAACTGGCTTGTGCCTTTAATAATTGGCGCCCCCGACATAGCATTCCCCCGAATGAATAACATAAGCTTCTGGCTCATCCCCCCTTCTTTCCTACTGCTCCTCGCCTCATCAGGGGTTGAAGCAGGGGCCGGAACAGGGTGGACAGTCTATCCCCCGCTTGCTGGAAACCTGGCGCACGCAGGGCCTTCAGT
>347577540; Melanodryas cucullata picata voucher C953 cytochrome oxidase subunit 1 (COI) gene, partial cds; mitochondrial
TTAGCCTCCTCTACAGTAGAAGCGGGAGCCGGGACCGGTTGAACTGTATACCCCCCATTAGCAGGAAACCTAGCCCACGCAGGAGCTTCAGTAGACCTAGCTATTTTCTCCCTACACCTAGCAGGCATTTCATCAATTCTAGGAGCAATTAACTTCATTACAACAGCAATCAACATAAAACCACCTGCCCTCTCACAATA
>51101512; Mergus serrator voucher 1B-58 cytochrome oxidase subunit 1 (COI) gene, partial cds; mitochondrial
TTCTGACTCCTCCCACCATCATTTCTTCTACTACTCGCCTCATCTACCGTAGAAGCTGGCGCTGGCACAGGTTGAACCGTGTACCCACCCCTAGCAGGAAACCTAGCCCATGCCGGAGCCTCGGTGGACCTGGCTATCTTCTCACTCCACTTAGCTGGCGTTTCCTCCATCCTCGGAGCTATTAACTTCATCACCACGGC
>37682397; Iriatherina werneri cytochrome oxidase subunit I (COI) gene, partial cds; mitochondrial
AACAATATAAGCTTCTGGCTACTTCCTCCGTCGTTCCTTCTCCTCCTAGCATCCTCAGGAGTAGAGGCCGGAGCAGGCACAGGTTGGACCGTCTACCCCCCTCTGGCCGGAAACTTGGCTCATGCCGGGGCATCCGTTGACCTCACAATTTTTTCCCTGCACCTTGCAGGAATCTCCTCAATCCTGGGGGCTATCAACTT
>313504575; Antennarius pictus voucher NMV I.41297 cytochrome c oxidase subunit I (COI) gene, partial cds; mitochondrial
GTGACGATCAGATTTATAATGTCATCGTCACAGCACACGCCTTCGTTATGATTTTTTTTATAGTAATGCCAATTATAATCGGCGGGTTTGGTAACTGACTTATCCCTTTAATAATTGGGGCCCCTGACATAGCATTCCCTCGCATAAATAATATAAGCTTCTGACTTTTACCCCCATCTTTTCTTCTCTTACTAGCTTCA
>186885094; Triglopsis quadricornis voucher ROM:ICH:BCF-0398-1 cytochrome oxidase subunit I (COI) gene, partial cds; mitochondrial
GGTGCTTGAGCCGGAATAGTAGGCACAGCCCTAAGCCTCCTAATTCGAGCAGAGCTAAGCCAACCCGGCGCCCTTTTAGGGGACGACCAGATTTACAACGTAATTGTTACAGCTCATGCTTTCGTAATAATTTTCTTTATAGTAATGCCAATCATAATTGGGGGTTTCGGAAACTGACTCATCCCCTTAATGATTGGGGC
>294989390; Stemonosudis macrura voucher MFC140 cytochrome oxidase subunit 1 (COI) gene, partial cds; mitochondrial
ATGTTATCGTCACAGCCCATGCTTTCGTAATAATCTTCTTTATAGTTATACCCATCATAATTGGCGGCTTCGGGAACTGACTAATCCCCCTCATGGTCGGAGCCCCGGACATGGCCTTCCCACGAATAAACAACATAAGCTTTTGACTTCTCCCCCCTTCCTTCCTTCTCCTTCTGGCCTCTTCGGCTGTTGAAGCCGGA
>339431644; Megalops cyprinoides voucher ISG35 cytochrome oxidase subunit 1 (COI) gene, partial cds; mitochondrial
AACTAAGCCAACCCGGAGCACTACTTGGTGATGACCAAATCTATAATGTTATCGTCACGGCACATGCCTTCGTAATAATTTTCTTTATAGTAATGCCTATTTTAATTGGCGGATTTGGAAACTGACTGGTTCCACTCATGATCGGAGCCCCCGACATAGCATTTCCCCGCATAAATAACATGAGCTTTTGGCTCCTTCCA
>27884391; Megapodius reinwardt cytochrome oxidase subunit I (COI) gene, partial cds; mitochondrial
GGAGCCGGCACAGGATGAACCGTCTACCCACCCCTAGCCGGTAACCTTGCCCATGCTGGCGCTTCAGTAGACCTTGCCATTTTCTCACTCCACCTGGCAGGTATTTCCTCCATCCTTGGCGCAATCAACTTCATCACTACCGCCATCAATATAAAACCACCAGCACTCTCTCAATACCAAACCCCCCTGTTTGTATGATC
>309321211; Seriolina nigrofasciata voucher NPPF1099 cytochrome oxidase subunit 1 (COI) gene, partial cds; mitochondrial
GGGCATCCGTAGACTTAACTATCTTCTCCCTTCATTTAGCAGGGATTTCCTCTATTCTAGGGGCTATTAACTTTATCACAACCATCATCAACATGAAACCTCATGCCGTCTCTATGTACCAGATCCCTCTGTTCGTTTGAGCCGTCCTAATTACGGCTGTACTCTTACTTCTCTCTCTCCCGGTATTAGCAGCTGGTATT
>296836894; Polymixia berndti voucher ADC09_134.1#5 cytochrome oxidase subunit 1 (COI) gene, partial cds; mitochondrial
TAATGCCTGTTATAATTGGTGGTTTTGGAAACTGACTCATCCCATTAATGATTGGTGCCCCCGATATGGCATTTCCCCGAATAAATAATATAAGCTTTTGACTACTACCCCCCTCATTCCTTCTACTATTAGCTTCTTCAGGCGTAGAAGCCGGTGCCGGTACTGGCTGAACCGTGTACCCCCCTCTCGCAGGCAATCTT
>359284229; Procelsterna cerulea voucher USNM:Birds:614226 cytochrome oxidase subunit 1 (COI) gene, partial cds; mitochondrial
CTTCAGTGGATCTAGCAATCTTCTCCCTTCACCTAGCAGGTGTATCATCCATCCTAGGCGCCATCAATTTTATCACCACAGCAATCAACATAAAACCCCCAGCCCTATCACAATACCAAACCCCCCTATTTGTATGATCTGTACTCATCACCGCCGTTTTACTACTACTCTCGCTCCCAGTACTTGCAGCCGGCATCACT
>70722902; Allothunnus fallai voucher BIOUG<CAN>:BW-A814 cytochrome oxidase subunit 1 (COI) gene, partial cds; mitochondrial
CTAGCTTCTTCTGGAGTTGAGGCTGGTGCCGGAACTGGTTGAACAGTCTACCCTCCCCTTGCCGGTAACCTAGCCCACGCTGGAGCATCCGTTGACTTAACTATTTTCTCCCTACACTTAGCAGGTGTTTCCTCAATTCTTGGGGCAATCAACTTCATCACCACAATTATTAACATGAAACCCGCGGCTATTTCCCAATA
>166837317; Hemitriakis falcata voucher BIOUG<CAN>:BW-A2714 cytochrome oxidase subunit 1 (COI) gene, partial cds; mitochondrial
AGTTATGCCTATCATGATTGGTGGTTTTGGAAATTGACTGGTCCCCTTAATAATTGGTGCACCAGATATAGCTTTCCCACGAATAAATAACATAAGCTTCTGACTTCTTCCACCATCGTTTCTTCTTCTACTCGCTTCTGCCGGAGTAGAAGCGGGGGCTGGAACAGGTTGAACAGTTTACCCCCCACTAGCAAGCAATT
>9392548; Pedioplanis namaquensis cytochrome c oxidase subunit 1 gene, partial cds; mitochondrial gene for mitochondrial product
GCTTCGTACACTGATTCCCACTATTTTCAGGCTATACCCTACACTCCACATGAACAAAAATCCAATTTGGCGTTATATTTACAGGTGTCAACATAACCTTCTTTCCACAACATTTCTTAGGCCTAGCAGGTATACCCCGACGTTACTCCGACTATCCAGATGCCTATACATTATGAAACTCTATCTCCTCAATTGGCTCT
>359284713; Semnornis frantzii voucher USNM:Birds:86918 cytochrome oxidase subunit 1 (COI) gene, partial cds; mitochondrial
CCCCCTCTCGCCGGCAACCTAGCACACGCAGGGGCCTCAGTAGACCTAGCCATCTTCTCTCTCCACTTGGCAGGAGTGTCCTCCATCCTAGGTGCTATTAACTTCATTACCACCGCAATCAACATAAAACCCCCTGCCATTTCACAATACCAAACCCCACTATTCGTATGATCAGTCCTCATCACCGCTGTCCTATTACT
>295321465; Zebrasoma veliferum voucher MBIO1033.4 cytochrome oxidase subunit 1 (COI) gene, partial cds; mitochondrial
CTCAGCCAACCGGGCGCTCTCCTTGGAGACGACCAGATCTACAATGTAATCGTTACAGCACATGCATTTGTAATGATTTTCTTTATAGTTATACCAATCATGATCGGGGGGTTCGGAAACTGGTTAATTCCACTAATGATTGGAGCTCCTGACATAGCATTCCCACGAATGAATAACATGAGCTTTTGACTTCTCCCACC
>166837753; Squatina pseudocellata voucher BIOUG<CAN>:BW-A171 cytochrome oxidase subunit 1 (COI) gene, partial cds; mitochondrial
AGCTGGTATCTCCTCAAYCCTCGCCTCCATTAACTTCATCACAACTATTATTAATATAAAACCACCAGCTATTTCCCAATATCAAACACCACTCTTTGTTTGATCAATTCTCGTAACTACCGTCCTTCTCCTCCTTTCCCTCCCAGTCCTCGCAGCTGCAATCACAATATTATTAACTGACCGTAATCTAAACACAACAT
>326702976; Sturnira lilium voucher ROM 116865 cytochrome oxidase subunit 1 (COI) gene, partial cds; mitochondrial
TCTGGCTCCTACCACCCTCCTTCTTACTCCTACTAGCCTCCTCCACAGTAGAAGCCGGAGTTGGTACCGGCTGAACTGTATACCCTCCCTTAGCAGGAAATCTCGCACATGCCGGCGCCTCTGTCGACCTAGCCATTTTCTCCCTTCACTTAGCAGGAGTTTCATCCATTCTCGGCGCTATCAACTTTATTACAACCATT
>186966672; Pseudaspius leptocephalus isolate leptoceph cytochrome c oxidase subunit I (COI) gene, partial cds; mitochondrial
TTTGGTGCCTGAGCCGGAATAGTGGGAACCGCTTTAAGCCTTCTCATTCGGGCTGAATTAAGTCAACCCGGGTCACTTCTAGGTGACGACCAAATTTATAACGTTATTGTTACTGCCCACGCCTTTGTAATAATTTTCTTTATAGTAATGCCAATTCTTATTGGAGGGTTTGGAAACTGACTGGTACCACTAATGATTGG
>294989408; Synchirus gilli voucher MFC375 cytochrome oxidase subunit 1 (COI) gene, partial cds; mitochondrial
GGGATAGTGGGGACGGCCCTAAGCCTCCTAATCCGAGCTGAGTTAAGCCAACCCGGTGCTCTTTTGGGCGACGACCAGCTTTATAATGTAATTGTCACCGCACACGCCTTCGTGATAATCTTCTTTATAGTAATACCCATTATGATCGGCGGGTTCGGAAACTGACTAATCCCCCTTATAATTGGGGCCCCCGACATAGC
>290464588; Aphelocephala leucopsis voucher CSIRO:29281 cytochrome oxidase subunit I (COI) gene, partial cds; mitochondrial
TCACCGCCCATGCATTTGTCATGATTTTCTTTATGGTCATACCAATCATAATCGGAGGATTTGGTAACTGACTAGTTCCCCTCATAATCGGAGCCCCAGACATAGCATTCCCCCGAATAAACAACATAAGCTTCTGACTACTCCCTCCCTCCTTCCTCCTTCTCCTGGCTTCCTCAACAGTAGAGGCCGGAGCTGGTACA
>220063659; Polyzoa opuntia isolate 73 cytochrome oxidase subunit I (COI) gene, partial cds; mitochondrial
TTAGTTCTATAATTGAGAGTGGGGTAAGGACCAGGTGAACGGTGTATCCACCACTTGCTGGTAATTTGGCGCATTCTGGCCCGGCTCTAGATTGTGCTATTTTTTCTTTACATTTAGCTAGAGTCTCTAGTATTTTGAGTTCTTTAAATTTTATAACTACTTTATTTAATATAAAAATAAATAGATGAGGGATATTTTCA
>4633199; Pelusios sinnuatus cytochrome c oxidase subunit 1 (COI) gene, partial cds; mitochondrial
TACATCAGCAACAATAATCATCGCTATTCCAACCGGCGTAAAAGTATTCAATTGACTTGCTACCATTCATGGTGGACTAATCAAATGAGAAGCCCCAATACTATGAGCACTTGGCTTTATCTTCCTATTTACCATTGGAGGACTTACTGGAATCGTACTTGCCAACTCATCATWAGATATTGTTTTACACGACAMCTACT
>117936698; Cynomops paranus voucher ROM 115579 cytochrome oxidase subunit 1 (COI) gene, partial cds; mitochondrial
TAATAATTGGTGCCCCAGACATAGCATTTCCACGAATAAACAATATAAGCTTTTGACTCTTACCCCCCTCATTTCTACTCCTCCTAGCCTCCTCCATAGTTGAAGCCGGAGCTGGAACAGGTTGAACCGTGTACCCTCCTTTAGCTGGTAATCTAGCCCATGCAGGAGCTTCCGTAGACCTAACCATTTTCTCTTTACAC
>379775240; Thaumastura cora voucher MSB:Bird:31011 haplotype 4 cytochrome oxidase subunit 1 (COI) gene, partial cds; mitochondrial
CAATGTGATCGTTACTGCCCATGCCTTCGTAATGATCTTCTTCATAGTCATACCAATTATAATTGGAGGCTTTGGAAACTGATTAATTCCCCTCATAATTGGAGCCCCCGATATAGCATTCCCACGTATAAATAACATAAGCTTCTGACTCTTACCACCATCATTCCTCTTACTCCTTGCTTCCTCTACCGTAGAAGCAG
>326632856; Barbodes carnaticus isolate CTOL03236 cytochrome c oxidase subunit I (cox1) gene, partial cds; mitochondrial
CCGGAATAGTAGGAACCGCCTTAAGCCTTCTTATCCGGGCTGAACTAAGCCAGCCCGGATCGCTTCTAGGTGACGACCAAATTTATAATGTTATCGTTACTGCCCACGCCTTCGTAATAATTTTCTTTATAGTAATACCAATCCTCATTGGAGGATTTGGAAACTGGCTTGTACCATTAATAATTGGGGCCCCAGACATG
>313181895; Hepsetus odoe voucher BNF 318 cytochrome oxidase subunit 1 (COI) gene, partial cds; mitochondrial
TTAACTTCATTACAACCATTATCAACATAAAACCCCCAGCCCTAACCCAGTATCAAACCCCTCTTTTCGTCTGAGCCGTTCTAATTACAGCTGTCCTCCTACTACTATCCCTGCCCGTCCTGGCTGCGGGTATTACAATGCTTCTCACAGACCGAAACCTAAACACTACTTTCTTCGACCCTGCCGGAGGAGGAGACCCA
>326557610; Procyon lotor voucher ROM 111449 cytochrome oxidase subunit 1 (COI) gene, partial cds; mitochondrial
TCCCTTCACCTTGCAGGCGTCTCGTCCATCTTAGGTGCCATCAACTTCATCACCACTATTATTAACATGAAACCCCCCGCTATATCACAATACCAAATCCCACTTTTTGTATGGTCAGTACTTATTACAGCAGTACTTCTCTTATTATCGCTGCCAGTACTAGCAGCAGGCATCACCATATTACTCACTGACCGAAATCT
>117936590; Carollia perspicillata voucher ROM 97794 cytochrome oxidase subunit 1 (COI) gene, partial cds; mitochondrial
TGAACAGTATACCCACCCCTAGCAGGCAATCTCGCACATGCAGGAGCTTCTGTAGATCTAGCTATTTTTTCTCTCCACCTTGCAGGAGTCTCATCAATTCTAGGCGCTATCAACTTTATTACCACTATTATTAATATGAAGCCCCCTGCTCTCTCTCAATATCAAACACCCCTGTTCGTCTGATCTGTCCTAATTACAGC
>225350450; Danionella dracula isolate LR2274 cytochrome oxidase subunit 1 (COI) gene, partial cds; mitochondrial
GGGCTGGAATGGTAGGGACCGCTTTAAGTCTTCTAATCCGTGCCGAGCTTAACCAACCCGGATCACTTTTAGGAAGTGATCAGATCTACAATGTAATTGTTACTGCTCATGCTTTTGTAATAATTTTCTTTATAGTAATACCCATTTTAATTGGAGGCTTTGGGAACTGACTAGTCCCATTAATAATTGGTGCCCCTGAT
>300198946; Steindachnerina elegans voucher DCC01098 cytochrome oxidase subunit 1 (COI) gene, partial cds; mitochondrial
AGTTTTTGACTGCTACCCCCCTCATTCCTTCTTCTATTATCCTCCTCTGGTGTTGAAGCCGGGGTAGGAACAGGCTGAACTGTATATCCGCCTCTAGCTGGTAATCTCGCCCATGCAGGAGCTTCTGTTGATTTAGCCATTTTCTCCCTTCATCTCGCCGGGGTTTCCTCAATCCTTGGGGCAATTAATTTTATTACAAC
>359280639; Botaurus pinnatus voucher USNM:Birds:91463 cytochrome oxidase subunit 1 (COI) gene, partial cds; mitochondrial
TCGGAACCGCCCTAAGCCTTCTCATCCGAGCCGAACTCGGCCAACCAGGAACACTTCTAGGAGATGATCAAATCTATAATGTTATCGTTACCGCCCATGCCTTCGTAATAATCTTCTTTATAGTTATACCAGTAATAATTGGGGGATTTGGAAACTGATTAGTCCCCCTCATAATTGGCGCCCCAGACATAGCATTCCCA
>328487952; Tripterophycis gilchristi voucher ADC09_90.9#4 cytochrome oxidase subunit 1 (COI) gene, partial cds; mitochondrial
AATTTCATCACAACTATTATTAATATGAAACCCCCGGCAGTTACACAATACCAAACACCTTTATTTGTTTGAGCTGTCCTAATCACCGCTATCCTTCTACTCCTTTCACTGCCAGTACTAGCTGCTGCAATCACAATGCTTCTCACAGATCGAAACCTAAACACCTCCTTCTTTGACCCTGCTGGAGGAGGAGATCCGAT
>257122767; Hippocampus erectus voucher RM2572c cytochrome oxidase subunit 1 (COI) gene, partial cds; mitochondrial
GGGGCGCCCGATATGGCCTTCCCTCGAATAAATAACATAAGTTTTTGATTACTCCCACCCTCTTTCCTTCTCCTCCTCGCTTCGTCAGGAGTAGAAGCTGGGGCAGGTACAGGTTGAACTGTCTACCCCCCACTAGCAGGCAATTTGGCACACGCCGGAGCCTCTGTAGACTTAACAATCTTTTCTCTTCACCTAGCGGG
>169797888; Cyclothone signata voucher SIO 93-298 cytochrome oxidase subunit I (COI) gene, partial cds; mitochondrial
GCTTTTGTGATAATCTTTTTTATGGTAATGCCTATTATGATTGGGGGCTTTGGCAACTGACTTATCCCCCTCATGCTAGGGGCCCCAGACATGGCTTTTCCCCGAATGAATAACATAAGCTTCTGGCTTCTTCCCCCCTCTTTTTTCTTACTGCTGGCTTCTGCTGGTGTAGAAGCAGGGGCCGGCACAGGTTGGACTGT
>356462715; Gampsonyx swainsonii voucher LGEMA-366 cytochrome oxidase subunit 1 (COI) gene, partial cds; mitochondrial
ATAAATAACATAAGCTTCTGACTACTCCCCCCATCCTTTCTTCTCCTCCTAGCTTCATCTACAGTAGAAGCAGGAGCTGGCACAGGGTGAACAGTATACCCCCCCTTAGCTAACAATATCGCCCACGCCGGACCATCAGTAGACCTAGCTATTTTCTCCCTACACCTAGCAGGTGTGTCATCCATCTTAGGTGCTATCAA
>225195697; Espadarana prosoblepon voucher toe 2253 Cpro cytochrome oxidase subunit 1 (COI) gene, partial cds; mitochondrial
CATGCCGGGCCATCTGTTGACCTAACAATCTTCTCCCTTCACTTAGCAGGTGTCTCTTCAATCTTGGGGGCCATTAATTTTATTACCACCATCCTAAACATAAAACCCCCATCAATAACTCAATACCAAACCCCCCTATTTGTCTGATCTGTTCTCATTACAGCTGTTCTCCTTCTTCTGTCACTCCCAGTTCTGGCCGC
>374250087; Harttiella sp. RC-2012c isolate GF10-037 cytochrome oxidase subunit I (COI) gene, partial cds; mitochondrial
GCTGGTGTTTCTTCCATCCTAGGGGCAATTAACTTCATTACCACAATTATTAATATGAAACCCCCACATCTCTCACAATTCCGGACACCCCTATTCATTTGGGCTGTCTTAGTAACAGCTGTCTTACTTCTCCTCTCATTGCCGGTCCTAGCCGCTGGAATTACTATATTACTAACAGACCGCAACCTAAATACTACCTT
>261825587; Odontostoechus lethostigmus voucher MCP 26965, caixa II-13 cytochrome oxidase subunit I (COI) gene, partial cds; mitochondrial
TGGCTCCTTGCTAGGTGATGATCAAATCTACAACGTTATCGTAACTGCACACGCATTTGTGATAATTTTCTTTATAGTAATACCAGTTATAATTGGAGGATTCGGAAACTGACTTATTCCCCTAATGATTGGTGCGCCAGACATAGCCTTCCCCCGAATAAATAACATAAGCTTCTGACTATTACCGCCATCTTTCCTTC
>194320981; Catostomus bernardini strain CATO198 cytochrome oxidase subunit I (COI) gene, partial cds; mitochondrial
CCTAAGCCTTCTAATTCGAGCTGAATTAAGTCAACCTGGATCACTTCTTGGTGATGATCAAATTTATAATGTTATTGTTACCGCCCACGCCTTTGTTATAATCTTCTTTATAGTAATACCTATCATAATTGGGGGATTTGGAAACTGACTTGTACCACTAATGATCGGAGCCCCTGATATAGCATTTCCCCGAATGAATA
>197257149; Trichothraupis melanops voucher MACN-Or-ct 1953 cytochrome oxidase subunit 1 (COI) gene, partial cds; mitochondrial
GAATGAACAACATAAGTTTCTGACTACTCCCCCCATCCTTTCTACTCCTCCTAGCATCTTCCACAGTCGAAGCAGGCGTTGGTACAGGTTGAACAGTGTACCCCCCACTAGCTGGTAACTTAGCCCACGCCGGAGCCTCAGTCGATCTAGCAATCTTCTCCCTACACTTAGCCGGCATCTCCTCAATCTTAGGAGCAATT
>307604567; Budorcas taxicolor voucher niulcdzb8 cytochrome oxidase subunit I (COI) gene, partial cds; mitochondrial
TATAGTAATGCCTATTATAATTGGAGGGTTTGGCAACTGGCTAGTTCCTCTAATGATTGGAGCCCCTGATATAGCATTCCCTCGGATGAATAATATAAGTTTTTGACTCCTCCCCCCTTCTTTCCTATTACTCCTAGCATCCTCTATAGTTGAAGCCGGAGCAGGGACGGGTTGAACCGTATATCCCCCTCTAGCAGGTA
>34068206; Skiffia lermae cytochrome c oxidase subunit I (COI) gene, partial cds; mitochondrial gene for mitochondrial product
CACTTAGCAGGGGTGTCATCTATTTTAGGTGCTATCAATTTTATTACTACAATTATTAACATAAAACCCCCGGCAACTTCACAATACCAAACCCCTTTGTTCGTATGGGCTGTCTTAATTACAGCAGTCCTTCTCCTTCTTTCCCTTCCAGTCTTAGCCGCTGGTATTACCATGCTTCTGACTGATCGTAACCTTAACAC
>306993471; Sphyrna lewini voucher 103595 cytochrome oxidase subunit 1 (COI) gene, partial cds; mitochondrial
AACAACATAAGCTTTTGGCTTCTTCCACCATCATTCCTTCTCCTCTTAGCTTCCGCTGGGGTAGAAGCTGGAGCAGGTACTGGCTGAACAGTTTACCCTCCATTAGCTAGCAACTTAGCTCATGCTGGACCATCTGTTGACCTAGCTATCTTTTCCCTACACCTAGCCGGTGTATCATCAATCTTAGCCTCAATTAATTT
>359284177; Pomatorhinus ruficollis voucher USNM:Birds:620559 cytochrome oxidase subunit 1 (COI) gene, partial cds; mitochondrial
CAATTATAATCGGAGGATTTGGAAACTGACTGGTGCCACTAATAATCGGAGCCCCAGACATAGCATTCCCCCGAATGAACAACATAAGCTTCTGACTACTACCCCCATCATTCCTTCTACTTCTAGCATCCTCTACAGTAGAAGCCGGAGTGGGAACTGGCTGAACCGTATACCCTCCCCTAGCCGGCAATCTAGCCCAT
>328487812; Thamnaconus modestoides voucher ADC09_264.16#3 cytochrome oxidase subunit 1 (COI) gene, partial cds; mitochondrial
TAACGTAATTGTAACCGCTCACGCTTTCGTAATGATTTTCTTTATAGTAATGCCAATTATGATTGGAGGTTTCGGAAACTGACTTATTCCCCTAATAATCGGCGCCCCTGATATAGCATTCCCTCGTATGAACAACATGAGCTTCTGATTACTTCCCCCCTCCTTCCTCCTTCTCCTCGCCTCTTCAGGGGTTGAAGCTG
>227935669; Gnathophis nystromi voucher MBCSC:Z711093 cytochrome oxidase subunit I (COI) gene, partial cds; mitochondrial
TGACCAGATTTATAATGTCATCGTCACAGCACATGCTTTCGTAATAATTTTCTTTATAGTAATGCCAGTGATGATTGGTGGGTTCGGTAATTGGCTTGTACCGCTGATAATTGGCGCGCCTGATATAGCATTTCCTCGTATGAATAATATAAGTTTTTGATTACTACCTCCATCATTCTTACTTCTATTAGCGTCATCAG
>347978376; Rajella fyllae isolate SCAFB682_07 cytochrome oxidase subunit I (COI) gene, partial cds; mitochondrial
CCTTTAATGATCGGCTCTCCAGACATGGCCTTTCCACGCATAAATAACATAAGCTTCTGACTTTTACCACCCTCCTTTCTTCTTCTCCTAGCCTCCGCTGGGGTTGAAGCCGGGGCCGGAACAGGCTGAACTGTCTACCCCCCTCTAGCAGGAAATCTAGCTCACGCGGGGGCCTCCGTAGACTTAACAATTTTCTCTCT
>41353240; Cystodytes dellechiajei haplotype S16 cytochrome oxidase subunit I (COI) gene, partial cds; mitochondrial
ATTATTTAGATCCAGTTTAAGCATGTTAGTTCGATTAGAATTGTCCCAAACAAGACAAATTATTAGAAATAGGCAAGTTTACAATGTAATTGTAACGGCTCATGCTTTGATTATAATTTTCTTTTTCGTGATACCCACTATAATTAGAGGTTTTGGAAATTGGCTATTGCCATTAATAATTAGGGCCCCTGATATAGCCT
>225196191; Smilisca sila voucher USNM:572707 cytochrome oxidase subunit 1 (COI) gene, partial cds; mitochondrial
ATGAGCTGGCATAGTCGGTACCGCCTTAAGTCTGCTCATCCGAGCAGAACTGAGCCAGCCCGGCTCCCTCTTAGGTGATGATCAAATTTATAATGTGATCGTTACAGCCCATGCTTTTGTTATAATTTTTTTTATAGTAATGCCCATCTTAATCGGGGGCTTTGGAAACTGACTAGTCCCTCTAATAATCGGGGCCCCTG
>328485426; Exocoetus monocirrhus voucher ADC08 Smith 116.5 #1 cytochrome oxidase subunit 1 (COI) gene, partial cds; mitochondrial
CTTCTACTCTTAGCCTCTTCAGGAGTTGAAGCTGGAGCTGGAACAGGATGAACAGTATATCCCCCTCTAGCAGGGAACCTAGCCCACGCCGGAGCATCTGTTGACCTAACAATTTTCTCTCTCCACCTAGCAGGGGTTTCATCAATTCTAGGGGCAATCAACTTTATTACAACAATCATTAATATAAAACCTCCCGCAAT
>295081802; Imparfinis minutus voucher LBP-29808 cytochrome oxidase subunit 1 (COI) gene, partial cds; mitochondrial
AACCGTTTATCCTCCTCTTGCTGGAAATTTAGCACATGCAGGCGCTTCTGTAGACCTCGCCATCTTCTCCCTTCACCTCGCAGGTGTATCTTCAATCCTGGGGGCAATCAACTTTATTACAACTATTATTAACATAAAACCACCAGCCATTTCTCAATACCAAACCCCCTTATTTGTGTGGGCCACTCTTATTACAGCAG
>58199105; Dicrossus sp. JSS-2004 cytochrome oxidase subunit I gene, partial cds; mitochondrial
AGCCGGCACAGGATGAACCGTTTACCCCCCATTAGCTGGAAACCTCGCACACGCCGGTCCATCCGTCGACTTAGCCATCTTTTCACTTCATCTAGCCGGTGTCTCCTCAATTTTAGGGGCAATTAACTTTATTACCACCATTATTAACATAAAGCCCCCAGCCCTCACCCTGCACCAAATACCCCTCTTCATCTGAGCAC
>321402160; Lumpenus fabricii voucher BEAU2008-07 cytochrome oxidase subunit 1 (COI) gene, partial cds; mitochondrial
AATAAATAACATGAGTTTTTGACTCCTCCCTCCCTCTTTTCTCCTTCTCCTTGCCTCCTCTGGGGTAGAGGCGGGGGCTGGAACAGGATGAACAGTTTATCCTCCCCTTTCCGGTAATTTAGCCCACGCAGGGGCCTCTGTTGATTTAACAATTTTCTCTCTTCACTTAGCGGGGATTTCTTCAATCCTCGGGGCAATCA
>327199401; Dephomys defua voucher ROM 100506 cytochrome oxidase subunit 1 (COI) gene, partial cds; mitochondrial
ACAACCAGGTGCACTTCTAGGAGACGATCAAATCTATAATGTAATCGTAACAGCCCATGCATTTGTTATAATTTTCTTTATAGTTATACCAATAATAATCGGCGGATTCGGAAACTGATTAGTACCCCTAATAATTGGAGCCCCTGATATAGCATTCCCACGTATAAATAATATAAGCTTCTGACTTCTTCCCCCATCAT
>310788777; Sikukia stejnegeri voucher IHBCY0405381 cytochrome oxidase subunit 1 (COI) gene, partial cds; mitochondrial
CTTCGTAATAATTTTCTTTATAGTAATGCCTATCCTTATTGGGGGATTCGGAAACTGACTTGTGCCCCTAATAATTGGAGCCCCTGATATGGCATTTCCACGAATAAATAATATAAGCTTCTGACTACTACCCCCATCATTCCTACTATTATTAGCCTCATCTGGTGTTGAAGCCGGGGCCGGAACAGGGTGAACAGTAT
>4101265; Trigonectes rubromarginatus cytochrome oxidase I (COI) gene, mitochondrial gene encoding mitochondrial protein, partial cds
CATATATTTACAGTAGGAATGGATGTTGACACTCGTGCTTACTTTACATCTGCTACAATGATTATTGCTATCCCTACTGGTGTAAAAGTTTTCAGCTGATTAGCAACACTTCATGGAGGTGCTGTAAAATGAGAAACTCCCCTTCTATGAGCCTTGGGTTTTATTTTCCTTTTTACAGTTGGAGGACTTACCGGCATTGT
>164521318; Mallomys rothschildi cytochrome c oxidase subunit I (COX1) gene, partial cds; tRNA-Ser (trnS1) and tRNA-Asp (trnD) genes, complete sequence; cytochrome c oxidase subunit II (COX2) gene, complete cds; tRNA-Lys (trnk) gene, complete sequence; and ATP synthase F0 subunit 8 (ATP8) gene, partial cds; mitochondrial
TGAATACACTGACTATGAAGACCTGTGCTTTGATTCATACATAACACCTACAAACGACCTAAAACCCGGAGAGCTTCGCCTCCTAGAAGTTGATAACCGAGTTGTCCTACCCATCGAACTTCCAATTCGCATACTAATCTCATCTGAAGACGTCCTTCACTCATGAGCTGTCCCATCACTAGGACTAAAAACAGATGCAA
>240129861; Cephalophus monticola voucher 5802 cytochrome oxidase subunit 1 (COI) gene, partial cds; mitochondrial
AACCTTGCTCGGAGACGACCAAATCTACAACGTAGTTGTAACCGCACATGCATTCGTAATAATTTTCTTTATAGTAATACCTATCATAATTGGAGGATTCGGCAACTGACTAGTTCCTCTAATAATTGGTGCCCCAGACATGGCATTTCCTCGAATAAATAATATAAGTTTCTGACTTCTCCCTCCCTCTTTTCTATTAC
[truncated: 783,215 more chars]
