# Supplementary material for: Two New Computational Methods for Universal DNA Barcoding: A Benchmark Using Barcode Sequences of Bacteria, Archaea, Animals, Fungi, and Land Plants
Source: PLoS One. 2013 Oct 18;8(10):e76910. doi: 10.1371/journal.pone.0076910 (PMC3799923; doi:10.1371/journal.pone.0076910)
Supplement: Dataset S14 — Mini-barcode query sequence sets of bacterial/archaeal 16S. Nucleotide sequences used as mini-barcode query sets of bacterial/archaeal 16S. (ZIP) [file pone.0076910.s014.zip]

Archive with 1 entries (1 files):
- bacteria_16S_species_query_mini.fasta
