# Supplementary material for: Two New Computational Methods for Universal DNA Barcoding: A Benchmark Using Barcode Sequences of Bacteria, Archaea, Animals, Fungi, and Land Plants
Source: PLoS One. 2013 Oct 18;8(10):e76910. doi: 10.1371/journal.pone.0076910 (PMC3799923; doi:10.1371/journal.pone.0076910)
Supplement: Dataset S14 — Mini-barcode query sequence sets of bacterial/archaeal 16S. Nucleotide sequences used as mini-barcode query sets of bacterial/archaeal 16S. (ZIP) [file pone.0076910.s014.zip › bacteria_16S_species_query_mini.fasta]

>158148184; Telmatobacter bradus partial 16S rRNA gene, type strain TPB6017T
ATGGCCCACCAAGACGATGATCGGTATCCGGCCTGAGAGGGCGCACGGACACACTGGAACTGAAACACGGTCCAGACTCCTACGGGAGGCAGCAGTGGGGAATTTTGCGCAATGGGGGAAACCCTGACGCAGCAACGCCGCGTGGAGGAAGAAGTATTTCGGTACGTAAACTCCTTTCGATCGGGACGATAATGACGGTA
>24021226; Bacterium Ellin345 16S ribosomal RNA gene, partial sequence
CTAACGCGATAAGCAATCCGCCTGGGGAGTACGGTCGCAAGGCTGAAACTCAAAGGAATTGACGGGGGCCCGCACAAGCGGTGGAGCATGTGGTTCAATTCGACGCAACGCGAAGAACCTTACCTGGGCTCGAAGCGCAGTGGACTGCGGTAGAAATATCGCTTTCCCGCAAGGGACTGCTGCGTAGGTGCTGCATGGCT
>260150745; Geothrix sp. T1-YC6776 16S ribosomal RNA gene, partial sequence
CTCTGTGCCAGCAGCCGCGGTAATACAGAGGGGGCAAGCGTTATTCGGAATTATTGGGCGTAAAGGGCGCGTAGGCGGTTTTTTAAGTCAGATGTGTAATCCCCGAGCTCAACTTGGGAACTGCATCTGAGACTGGAAGGCTAGAGTACTGGAGAGGGTGGTGGAATTCCTCGTGTAGCGGTGAAATGCGTAGAGATGAG
>108755786; Edaphobacter aggregans strain Wbg-1 16S ribosomal RNA gene, partial sequence
GGGAGAGGTGAGTGGAATTTCCGGTGTAGCGGTGAAATGCGTAGATATCGGAAGGAACACCTGTGGCGAAAGCGGCTCACTGGACCATAACTGACGCTGAGGCGCGAAAGCTAGGGGAGCAAACAGGATTAGATACCCTGGTAGTCCTAGCCCTAAACGATGATTGCTTGGTGTGACAGGTACCCAATCCTGTCGTGCCG
>110084240; Terriglobus roseus strain KBS 62 16S ribosomal RNA gene, partial sequence
GGAGCAAACAGGATTAGATACCCTGGTAGTCCTAGCCCTAAACGATGATTGTTTGATGTGGCAGGTACCCAATCCTGCCGTGTCGAAGCTAACGCGATAAACAATCCGCCTGGGGAGTACGGTCGCAAGGCTGAAACTCAAAGGAATTGACGGGGGCCCGCACAAGCGGTGGAGCATGTGGTTTAATTCGACGCAACGCG
>521228; Acidobacterium capsulatum gene for 16S rRNA, partial sequence
GGGGTAATGGCCCACCAAGGCAGTGATCGGTATCCGGCCTGAGAGGGCGCACGGACACACTGGAACTGAAACACGGTCCAGACTCCTACGGGAGGCAGCAGTGGGGAATTTTGCGCAATGGGGGAAACCGTGACGCAGCAACGCCGCGTGGAGGATGAAGTCTCTTGGGACGTAAACTCCTTTCGATCGGAACGATTATG
>326381279; Acidicapsa ligni strain WH120 16S ribosomal RNA gene, partial sequence
CTTGGTGTGGCGGGTACCCAATCCCGCCGTGCCGTAGCTAACGCGTTAAGCAGTCCGCCTGGGGAGTACGGTCGCAAGGCTGAAACTCAAAGGAATTGACGGGGGCCCGCACAAGCGGTGGAGCATGTGGTTTAATTCGACGCAACGCGAAGAACCTTACCTGGGCTCGAAATGTACAGGAATCCAGTGGAAACATTGGC
>291360364; Acanthopleuribacter pedis strain SPT3 16S ribosomal RNA gene, partial sequence
CACTCCGCCTGGGGAGTACGGCCGCAAGGCTGAAACTCAAAGGAATTGACGGGGGCCCGCACAAGCGGTGGAGCATGTGGTTTAATTCGAAGCAACGCGAAGAACCTTACCAGGTCTTGACATCCTCTGACAACCCTAGAGATAGGGCTTCTCCTTCGGGAGCAGAGTGACAGGTGGTGCATGGTTGTCGTCAGCTCGTG
>300681764; Bryocella elongata partial 16S rRNA gene, type strain SN10T
GGGAAACCCTGACGCAGCAACGCCGCGTGGAGGATGAAATCCCTTGGGATGTAAACTCCTTTCGATAGGGACGATAATGACGGTACCTATAGAAGAAGCCCCGGCTAACTTCGTGCCAGCAGCCGCGGTAATACGAGGGGGGCAAGCGTTGTTCGGAATTATTGGGCGTAAAGGGTGCGTAGGCGGTCTGATAAGTCTGA
>384367879; Thermotomaculum hydrothermale gene for 16S rRNA, partial sequence
CGCAGAACCTTACCTGGGCTTGAACTGCACTGGATGTATCCTGCAGAGATGCGGGAGACCCTTCGGGGGCTGGTGCAGAGGTGCTGCATGGCTGTCGTCAGCTCGTGTCGTGAGATGTTGGGTTAAGTCCCGCAACGAGCGCAACCCTTACCCTTAGTTGCCATCACTTTAGGTGGGCACTCTAAGGGGACTGCCGGGGA
>158148181; Granulicella pectinivorans partial 16S rRNA gene, type strain TPB6011T
TGTCCAGGGCTACACACGTGCTACAATGGCCGGTACAAACCGCTGCAACCCCGCGAGGGTGAGCTAATCGGAAAAAGCCGGCCTCAGTTCGGATTGGAGTCTGCAACTCGACTCCATGAAGCTGGAATCGCTAGTAATCGTGGATCAGCATGCCACGGTGAATACGTTCCCGGGCCTTGTACACACCGCCCGTCACATCA
>297501467; Acidopila rosea gene for 16S rRNA, partial sequence
CTAATCGGAAAAAGCCGGCCTCAGTTCGGATTACAGTCTGCAACTCGACTGTATGAAGCTGGAATCGCTAGTAATCGCGGATCAGAACGCCGCGGTGAATACGTTCCCGGGCCTTGTACACACCGCCCGTCACATCACGAAAGTGGGTTGTACTAGAAGCCGGTGAGCCAACCGCAAGGAGGCAGCCGTCCAAGGTGTAA
>254558449; Candidatus Solibacter usitatus clone P1s-370 16S ribosomal RNA gene, partial sequence
ATTAGATACCCTGGTAGTCCACGCCCTAAACGATGCATATTTGGTGTGGGTCATTCAGTTGATCCGTGCCGGAGCTAACGCGTTAAATATGCCGCCTGGGGAGTACAGTCGCAAGGCTGAAACTCAAAGGAATTGACGGGGGCCCGCACAAGCGGTGGAGCATGTGGTTCAATTCGACGCAACGCGAAGAACCTTACCTG
>158148186; Bryobacter aggregatus partial 16S rRNA gene, strain MOB76
AAACGATGCATACTTGGTGTGAGCCATTCACTTGGTTCGTGCCGTAGCTAACGCGTTAAGTATGCCGCCTGGGGAGTACGGTCGCAAGGCTGAAACTCAAAGGAATTGACGGGGGCCCGCACAAGCGGTGGAGCATGTGGTTTAATTCGACGCAACGCGAAGAACCTTACCTGGGCTCGAACGGCTTTCCAACGATCTAT
>7109931; Streptoalloteichus sp. IM-0154 16S ribosomal RNA gene, partial sequence
CGGGTTGTAAACCTCTTTCAGCAGGGACGAAGCGCAAAGTGACGGTAGGTGCAGAAGAAGCACCGGCTAACTACGTGCCAGCAGCCGCGGTAATACGTAGGGTGCGAGCGTTGTCCGGAATTATTGGGCGTAAAGAGCTCGTAGGCGGTTTGTTGCGTCGGCTGTGAAAACTTGGGGCTTAACTCTGAGCTTGCAGTCGA
>11139293; Actinosynnema mirum 16S ribosomal RNA gene, partial sequence
TCATGGGAGACTGCCGGGGTCAACTCGGAGCAAGGTGGGGATCGTCAAGTCATCATGCCCTTATGTCCAGGGCTTCACACATGCTACAATGGCCGGTCAAAGGGCTGTTAAGCCGTAGGTGGAGCGAATCCCATAAAGCCGGTCTCAGTTCGGATCGGGGTCTGCAACTGACCCCGTGAAGTCGGAGTCGTAGTAATCGC
>123278125; Alloscardovia omnicolens partial 16S rRNA gene, strain CCUG 44766
AGCGAGGTGCGATAGGGTGACCTGGAGCGGATCTCTGAAAACCGGTCTCAGTTCGGATCGGAGCCTGCAACTCGGCTCCGTGAAGGTGGAGTCGCTAGTAATCGCAGATCAGCAACGCTGCGGTGAATGCGTTCCCGGGCCTTGTACACACCGCCCGTCAAGTCATGAAAGTGGGCAGCACCCGAAGCCGGTGGCCTAAC
>239735258; Phytohabitans suffuscus gene for 16S ribosomal RNA, partial sequence
GCAGGGACGAAGCGTAAGTGACGGTACCTGCAGAAGAAGCGCCGGCCAACTACGTGCCAGCAGCCGCGGTAAGACGTAGGGCGCGAGCGTTGTCCGGATTTATTGGGCGTAAAGAGCTCGTAGGCGGCTTGTCGCGTCGACTGTGAAATCCCGTGGCTCAACTGCGGGTCTGCAGTCGATACGGGCAGGCTAGAGTTCGG
>262316888; Microbacteriaceae bacterium DSM 19813 partial 16S rRNA gene, strain DSM 19813
CGGATACGAGCCCCAACCGCATGGTTAGGGGTTGGAAAGAATTTCGGTCAAGGATGGACTCGCGGCCTATCAGCTTGTTGGTGAGGTAATGGCTCACCAAGGCGACGACGGGTAGCCGGCCTGAGAGGGTGACCGGCCACACTGGGACTGAGACACGGCCCAGACTCCTACGGGAGGCAGCAGTGGGGAATATTGCACAA
>92091039; Marmoricola sp. CNJ872 PL04 16S ribosomal RNA gene, partial sequence
CGAGCGGTAAGGCCTTTCGGGGTACACGAGCGGCGAACGGGTGAGTAACACGTGAGCAATCTGCCCTTCACTCTGGGATAACCCCCGGAAACGGGAGCTAATACCGGATATGACCACTACACGCATGTGTTGGTGGTGGAAAGTTCTGGCGGTGGAGGATGAGCTCGCGGCCTATCAGCTTGTTGGTGGGGTAATGGCCC
>2578025; Demetria terragena 16S rRNA gene, partial
ATCAGGAAGAACACCGATGGCGAAGGCAGGTCTCTGGGCCATTACTGACGCTGAGAAGCGAAAGCATGGGGAGCGAACAGGATTAGATACCCTGGTAGTCCATGCCGTAAACGTTGGGCGCTAGGTGTGGGATTCAGTCTATGAGTTCCGTGCCGCAGCTAACGCATTAAGCGCCCCGCCTGGGGAGTACGGCCGCAAGG
>323362924; Cryptosporangium sp. RS-53 partial 16S rRNA gene, strain RS-53
AAGTTTTTCGGCGAGGGATGAGCCCGCGGCCTATCAGCTTGTTGGTGGGGTAATGGCCTACCAAGGCAGTGACGGGTAGCCGGCCTGAGAGGGCGACCGGCCACACTGGGACTGAGACACGGCCCAGACTCCTACGGGAGGCAGCAGTGGGGAATATTGCGCAATGGGCGAAAGCCTGACGCAGCGACGCCGCGTGAGGG
>29422137; Tropheryma whipplei 16S ribosomal RNA (rrs) gene, partial sequence; and unknown gene
TTTTTCGATCTTGGGTTTTCCGGGGGCGTCTGGCCTTTCAAAACTCAATAGTGCGCACAGTTCAATGCCAAATTATTTCTGTCACAGCAGCTAGTGTTTCGCGGGGTTCGTCCTGTCGGTCCTTGCTTGCCGTGATGGGAGATTCTTTGTGGATTAGAAAAATTTGACATGTTTTCTAAGCCAGTTTCTTTATAACTTCG
>334278934; Branchiibius cervicis gene for 16S ribosomal RNA, partial sequence, strain: PAGU1252
GCTACAATGGCTCGTACAGAGGGTTGCGATACTGTGAGGTGGAGCGAATCCCTTAAAACGAGTCTCAGTTCGGATTGGGGTCTGCAACTCGACCCCATGAAGTCGGAGTCGCTAGTAATCGCAGATCAGCATTGCTGCGGTGAATACGTTCCCGGGCCTTGTACACACCGCCCGTCAAGTCACGAAAGTTGGTAACACCC
>4126420; Zimmermannella bifida gene for 16S rRNA, partial sequence, strain: IFO 15777
GACACGGCCCAGACTCCTACGGGAGGCAGCAGTGGGGAATATTGCACAATGGGCGCAAGCCTGATGCAGCAACGCCGCGTGAGGGATGACGGCCTTCGGGTTGTAAACCTCTTTTAGTAGGGAAGAAGCGAAAGTGACGGTACCTGCAGAAAAAGCACCGGCTAACTACGTGCCAGCAGCCGCGGTAATACGTAGGGTGC
>126428519; Nitriliruptor alkaliphilus strain ANL-iso2 16S ribosomal RNA gene, partial sequence
ACGTGAGGAACCTACCCTCTGCTCCGGGATAACCGCGGGAAACCGTGGCTAATACCGGATGCTCCATCGAGATCGCATGATCTCGATGGGAAAGCTCAGGCGGCAGAGGACGGCCTCGCGGCGTATCAGCTAGTTGGTGGGGTAACGGCCTACCAAGGCGACGACGCGTAGCTGGAGTGAGAGCTCGAACAGCCACACTG
>219880979; Yimella lutea strain YIM 45900 16S ribosomal RNA gene, partial sequence
GCATGCAGAGATGTGTGTGCCTTTTGGCTGGTGTACAGGTGGTGCATGGTTGTCGTCAGCTCGTGTCGTGAGATGTTGGGTTAAGTCCCGCAACGAGCGCAACCCTCGTTCCATGTTGCCAGCACGTGATGGTGGGGACTCATGGGAGACTGCCGGGGTCAACTCGGAGGAAGGTGGGGATGACGTCAAATCATCATGCC
>68164062; Actinotelluria brasiliensis strain Tu6233 16S ribosomal RNA gene, partial sequence
CTCCGCATGGGGGTTTGTGGAAAGTTTTTCGGCTGGGGATGGGCCCGCGGCCTATCAGCTTGTTGGTGGGGTGATGGCCTACCAAGGCGACGACGGGTAGCCGGCCTGAGAGGGTGACCGGCCACACTGGGACTGAGACACGGCCCAGACTCCTACGGGAGGCAGCAGTGGGGAATATTGCGCAATGGGCGGAAGCCTGA
>339267502; Microcella alkaliphila strain KNUC9034 16S ribosomal RNA gene, partial sequence
GCAGCCGCGGTAATACGTAGGGTGCAAGCGTTGTCCGGAATTATTGGGCGTAAAGAGCTCGTAGGCGGTTTGTCGCGTCTGCTGTGAAAACGCGAGGCTCAACCTCGCGCCTGCAGTGGGTACGGGCAAACTAGAGTGCGGTAGGGGAGATTGGAATTCCTGGTGTAGCGGTGGAATGCGCAGATATCAGGAGGAACACC
>212292248; Candidatus Planktophila limnetica strain MWH-EgelM2-3.acI 16S ribosomal RNA gene, partial sequence
GCAGGTCTCTGGGCCAATACTGACACTGAGGAGCGAAAGCGTGGGGAGCGAACAGGATTAGATACCCTGGTAGTCCACGCCGTAAACGGTGGGCGCTAGTTGTGGGAACCTTCCACGGTTTCTGCGACGCAGCTAACGCATTAAGCGCCCCGCCTGGGGAGTACGATCGCAAGATTAAAACTCAAAGGAATTGACGGGGC
>262204809; Phycicoccus jejuensis gene for 16S rRNA, partial sequence
ACGACGTCAAATCATCATGCCCCTTATGTCTTGGGCTTCACACATGCTACAATGGCCGGTACAAAGGGCTGCGAAACCGCGAGGTGGAGCGAATCCCAAAAAACCGGTCTCAGTTCGGATTGGGGTCTGCAACTCGACCCCATGAAGTCGGAGTCGCTAGTAATCGCAGATCAGCAACGCTGCGGTGAATACGTTCCCGG
>345114204; Hoyosella altamirensis strain KMO37 16S ribosomal RNA gene, partial sequence
CGTGCAGGCGATACGGGCAGGCTCGAGTACTGCAGGGGAGACTGGAATTCCTGGTGTAGCGGTGAAATGCGCAGATATCAGGAGGAACACCGGTGGCGAAGGCGGGTCTCTGGGCAGTAACTGACGCTGAGGAGCGAAAGCGTGGGGAGCGAACAGGATTAGATACCCTGGTAGTCCACGCCGTAAACGGTGGGTACTAG
>150014735; Streptomyces flaveolus strain NRRL B-1334 16S ribosomal RNA gene, partial sequence
GTCTGCAGTCGATACGGGCAGGCTAGAGTTCGGTAGGGGAGATCGGAATTCCTGGTGTAGCGGTGAAATGCGCAGATATCAGGAGGAACACCGGTGGCGAAGGCGGATCTCTGGGCCGATACTGACGCTGAGGAGCGAAAGCGTGGGGAGCGAACAGGATTAGATACCCTGGTAGTCCACGCCGTAAACGGTGGGCACTA
>3395607; Catellatospora citrea subsp. citrea gene for 16S ribosomal RNA, partial sequence
CGTGAAAACCTGGGGCTCAACTCCAGGCTTGCGGTCGATACGGGCAGGCTAGAGTTCGGTAGGGGAGACTGGAATTCCTGGTGTAGCGGTGAAATGCGCAGATATCAGGAGGAACACCGGTGGCGAAGGCGGGTCTCTGGGCCGATACTGACGCTGAGGAGCGAAAGCGTGGGGAGCGAACAGGATTAGATACCCTGGTA
>77539412; Luedemannella helvata gene for 16S rRNA, partial sequence, strain:3-21(27)
GCAGTGGGGAATATTGCACAATGGGCGAAAGCCTGATGCAGCGACGCCGCGTGAGGGATGAAGGCCTTCGGGTTGTAAACCTCTTTCAGCAGGGACGAAGCGTAAGTGACGGTACCTGCAGAAGAAGCGCCGGCCAACTACGTGCCAGCAGCCGCGGTAAGACGTAGGGCGCAAGCGTTGTCCGGATTTATTGGGCGTAA
>5915966; Saccharothrix cryophilis 16S ribosomal RNA gene, partial sequence
TCCTGGTGTAGCGGTGAAATGCGCAGATATCAGGAGGAACACCGGTGGCGAAGGCGGGTCTCTGGGCCGATACTGACGCTGAGGAGCGAAAGCGTGGGGAGCGAACAGGATTAGATACCCTGGTAGTCCACGCCGTAAACGTTGGGCGCTAGGTGTGGGGGTCATTCCACGGCCTCCGTGCCGCAGCTAACGCATTAAGC
>169788716; Kitasatospora kazusanensis gene for 16S rRNA, partial sequence
CACAATGGGCGAAAGCCTGATGCAGCGACGCCGCGTGAGGGATGAAGGCCTTCGGGTCGTAAACCTCTTTCAGCAGGGAAGAAGCGCAAGTGACGGTACCTGCAGAAGAAGCACCGGCTAACTACGTGCCAGCAGCCGCGGTAATACGTAGGGTGCGAGCGTTGTCCGGAATTATTGGGCGTAAAGAGCTCGTAGGCGGC
>2581833; Nocardioides albus 16S ribosomal RNA gene, partial sequence
TATTGGGCGTAAAGGGCTCGTAGGCGGTCTGTCGCGTCGGGAGTGAAAACCAGGTGCTTAACACCTGGCCTGCTTTCGATACGGGCAGACTAGAGGTACTCAGGGGAGAATGGAATTCCTGGTGTAGCGGTGAAATGCGCAGATATCAGGAGGAACACCGGTGGCGAAGGCGGTTCTCTGGGAGTATCCTGACGCTGAGG
>291172924; Leucobacter sp. BK-26 16S ribosomal RNA gene, partial sequence
GCGACGACGGGTAGCCGGCCTGAGCGGGGGAACCAGCCTAACTGGGACTGAGACACGGCCCCAGACTCCTACGGGAGGCAGCAGTGGGGAATATTGCACAATGGGCGCAAGCCTGATGCAGCAACGCCGCGTGAGGGATGACGGCCTTCGGGTTGTAAACCTCTTTTAGTAGGGAAGAAGCCTTCGGGTGACGGTACCTG
>321271126; Eggerthella lenta strain rK3 16S ribosomal RNA gene, partial sequence
GGGGGGCTCCGCCCTCCGTGCCGCAGCCAACGCATTAAGTATCCCGCCTGGGGAGTACGGCCGCAAGGCTAAAACTCAAAGGAATTGACGGGGGCCCGCACAAGCAGCGGAGCATGTGGCTTAATTCGAAGCAACGCGAAGAACCTTACCAGGGCTTGACATGGACGTGAAGCCGGGGAAACCCGGTGGCCGAGAGGAGC
>333398897; Conexibacter sp. BS10 16S ribosomal RNA gene, partial sequence
CTGTGAAAGTCCAGGGCTCAACCCTGGAATGCCGGTGGATACTGTCGAGCTCGAGTCCGGAAGAGGCGAGTGGAATTCCTGGTGTAGCGGTGAAATGCGCAGATATCAGGAGGAACACCAATGGCGAAGGCAGCTCGCTGGGACGTGACTGACGCTGAGACGCGAAAGCGTGGGGAGCAAACAGGATTAGATACCCTGGT
>12054206; Geodermatophilus sp. BC525 16S rRNA gene
CGAACGGTGAACCTGCTTCGGTGGGGGATCAGTGGCGAACGGGTGAGTAACACGTGGGCAACCTGCCCTCAGCTCTGGGATAACTCCAAGAAATTGGGGCTAATACCGGATATGACTGCTGACCGCATGGTCTGGTGGTGGAAAGATTTATCGGCTGGGGATGGGCCCGCGGCCTATCAGCTTGTTGGTGGGGTAGTGGC
>215262754; Gardnerella vaginalis partial 16S ribosomal RNA gene, isolated from a patient suffering from septic arthtritis
GCCAGTACAACGGGTTGCTTCATGGTGACATGGTGCTAATCCCTTAAAACTGGTCTCAGTTCGGATCGTAGTCTGCAACTCGACTACGTGAAGGCGGAGTCGCTAGTAATCGCGAATCAGCAACGTCGCGGTGAATGCGTTCCCGGGCCTTGTACACACCGCCCGTCAAGTCATGAAAGTGGGCAGCACCCGAAGCCGGT
>218140780; Rathayibacter festucae strain TS0506T 16S ribosomal RNA gene, partial sequence
AAAGGAATTGACGGGGGCCCGCACAAGCGGCGGAGCATGCGGATTAATTCGATGCAACGCGAAGAACCTTACCAAGGCTTGACATATACCGGAAACTTCCAGAAATGGTTGCCCCGCAAGGTCGGTATACAGGTGGTGCATGGTTGTCGTCAGCTCGTGTCGTGAGATGTTGGGTTAAGTCCCGCAACGAGCGCAACCCT
>3941406; Friedmanniella spumicola 16S ribosomal RNA gene, partial sequence
GACTCATAGGAGACTGCCGGGGTCAACTCGGAGGAAGGTGGGGATGACGTCAAGTCATCATGCCCCTTAAGTCCAGGGCTTCACGCATGCTACAATGGCCGGTACAAAGGGCTGCGATACCGCAAGGTGGAGCGAATCCCAAAAAGCCGGTCTCAGTTCGGATTGGGGTCTGCAACTCGACCCCATGAAGTCGGAGTCGC
>317373606; Actinokineospora sp. EG49 16S ribosomal RNA gene, partial sequence
GGGGATGACGTCAAGTCATCATGCCCCTTATGTCCAGGGCTTCACACATGCTACAATGGTCGGTACAGAGGGCTGCGAGACCGTGAGGTGGAGCGAATCCCTTAAAGCCGGTCTCAGTTCGGATCGGGGTCTGCAACTCGACCCCGTGAAGTCGGAGTCGCTAGTAATCGCAGATCAGCAACGCTGCGGTGAATACGTTC
>156617362; Georgenia ferrireducens strain F64 16S ribosomal RNA gene, partial sequence
GCCTATCAGCTTGTTGGTGGGGTGATGGCCTACCAAGGCGACGACGGGTAGCCGGCCTGAGAGGGTGACCGGCCACACTGGGACTGAGACACGGCCCAGACTCCTACGGGAGGCAGCAGTGGGGAATATTGCACAATGGGCGCAAGCCTGATGCAGCGACGCCGCGTGAGGGATGACGGCCTTCGGGTTGTAAACCTCTT
>219870111; Brachybacterium sp. NH89-63 16S ribosomal RNA gene, partial sequence
AGGTAATGGCTCACCAAGGCGATGACGGGTAGCCGGCCTGAGAGGGCGACCGGCCACACTGGGACTGAGACACGGCCCAGACTCCTACGGGAGGCAGCAGTGGGGAATATTGCACAATGGGCGAAAGCCTGATGCAGCGACGCCGCGTGAGGGATGACGGCCTTCGGGTTGTAAACCTCTTTCAGTAGGGAAGAAGCGAG
>31441937; Candidatus Rhodoluna limnophila partial 16S rRNA gene, isolate MWH-VicMua1
GTAAACCTCTTTTAGCAGGGAAGAAGCGAAAGTGACGGTACCTGCAGAAAAAGCACCGGCTAACTACGTGCCAGCAGCCGCGGTAATACGTAGGGTGCAAGCGTTGTCCGGAATTATTGGGCGTAAAGAGCTCGTAGGCGGTTTGTCGCGTCTGCTGTGAAAATCCGAGGCTCAACCTCGGACCTGCAGTGGGTACGGGC
>21360383; Boyliae praeputiale strain FD233 16S ribosomal RNA gene, partial sequence
GGGGATGAAGGCCTTCGGGTTGTAAACTCCTTTTTGCACTGACGAAGTTTTTTTGACGGTAGGTGTAGAATAAGCACCGGCTAACTACGTGCCAGCAGCCGCGGTAATACGTAGGGTGCGAGCGTTGTCCGGATTTACTGGGCGTAAAGAGCTCGTAGGTGGTCTGCCGCGTTTTTTGTGAAATTCCGGGGCTTAACTTC
>53854238; Actinoalloteichus spitiensis strain MTCC 6194 16S ribosomal RNA gene, partial sequence
CTCGTAGGCGGTTTGTCGCGTCGACTGTGAAAACCTACAGCTTAACTGTGGGCGTGCAGTCGATACGGGCAGACTTGAGTTCGGTAGGGGAGACTGGAATTCCTGGTGTAGCGGTGGAATGCGCAGATATCAGGAGGAACACCGGTGGCGAAGGCGGGTCTCTGGGCCGATACTGACGCTGAGGAGCGAAAGCGTGGGGA
>7208609; Actinosingapura polymorpha 16S ribosomal RNA gene, partial sequence
CAATGGTCGGTACAATGGGCTGCGAAATCGTAAGGTGGAGCGAATCCCTAAAAGCCGGCTTCAGTTCGGATCGGGGTCTGCAACTCGACCCCGTGAAGTTGGAGTCGCTAGTAATCGCGGATCAGCAACGCCGCGGTGAATACGTTCCCGGGCCTTGTACACACCGCCCGTCACGTCATGAAAGTCGGCAATACCCGAAG
>285178542; Rothia dentocariosa clone AG056 16S ribosomal RNA gene, partial sequence
GGTGGAAAGCGTTATGGAGTGGTTTTAGATGGGCTCACGGCCTATCAGCTTGTTGGTGAGGTAATGGCTTACCAAGGCGACGACGGGTAGCCGGCCTGAGAGGGTGACCGGCCACACTGGGACTGAGACACGGCCCAGACTCCTACGGGAGGCAGCAGTGGGGAATATTGCACAATGGGCGCAACTGATGCAGCGACGCC
>323363069; Curtobacterium citreum partial 16S rRNA gene, strain OS-B20
CCACACTGGGACTGAGACACGGCCCAGACTCCTACGGGAGGCAGCAGTGGGGAATATTGCACAATGGGCGAAAGCCTGATGCAGCAACGCCGCGTGAGGGATGACGGCCTTCGGGTTGTAAACCTCTTTTAGTAGGGAAGAAGCGAAAGTGACGGTACCTGCAGAAAAAGCACCGGCTAACTACGTGCCAGCAGCCGCGG
>166788205; Candidatus Planktoluna difficilis partial 16S rRNA gene, strain MWH-7Well8
GCGTAAAGAGCTCGTAGGCGGTTTGTCGCGTCTGCTGTGAAAATCCGAGGCTCAACCTCGGACTTGCAGTGGGTACGGGCAGACTAGAGTGCAGTAGGGGAGAAGGGAATTCCTGGTGTAGCGGTGGAATGCGCAGATATCAGGAGGAACACCGATGGCGAAGGCACTTCTCTGGGCTGTAACTGACGCTGAGGAGCGAA
>31544198; Eggerthella hongkongensis 16S ribosomal RNA gene, partial sequence
CGACGTCAAGTCATCATGCCCTTTATGCCCTGGGCTGCACACGTGCTACAATGGCCGGTACAACGGGCTGCGACCTGGCGACAGGAAGCGAATCCCTCAAAGCCGGCCCCAGTTCGGATCGGAGGCTGCAACCCGCCTCCGTGAAGTCGGAGTTGCTAGTAATCGCGGATCAGCATGCCGCGGTGAATACGTTCCCGGGC
>7529619; Luteococcus sp. CCUG38120 16S rRNA gene
CGGCCTGAGAGGGCGACCGGCCACATTGGGACTGAGATACGGCCCAAACTCCTACGGGAGGCAGCAGTGGGGAATATTGCACAATGGGCGCAAGCCTGATGCAGCAACGCCGCGTGCGGGATGACGGCCTTCGGGTTGTAAACCGCTTTCAGCAGGGACGAAGCTAACGTGACGGTACCTGCAGAAGAAGCACCGGCCAA
>14276062; Clavisporangium rectum gene for 16S rRNA, partial sequence
GCTGTCGTCAGCTCGTGTCGTGAGATGTTGGGTTAAGTCCCGCAACGAGCGCAACCCTTGCTCCATGTTGCCAGCNNNNCTCTTCGGGNNGGNTGGGGACTCATGGGGGACTGCCGGGGTCAACTCGGAGGAAGGTGGGGATGACGTCAAGTCATCATGCCCCTTATGTCTTGGGCTGCAAACATGCTACAATGGCCGGT
>302701827; Dietzia sp. a3(2010) 16S ribosomal RNA gene, partial sequence
TGGGGAGTACGGCCGCAAGGCTAAAACTCAAAGGAATTGACGGGGGCCCGCACAAGCGGCGGAGCATGTGGATTAATTCGATGCAACGCGAAGAACCTTACCTAGGCTTGACATATACAGGACGACGGCAGAGATGTCGTTTCCCTTGTGGCTTGTATACAGGTGGTGCATGGTTGTCGTCAGCTCGTGTCGTGAGATGT
>84874646; Cryocola sp. Enf32 16S ribosomal RNA gene, partial sequence
TGCGGATTAATTCGATGCAACGCGAAGAACCTTACCAAGGCTTGACATATACCGGAAACGTCTGGAAACAGTCGCCCCGCAAGGTCGGTATACAGGTGGTGCATGGTTGTCGTCAGCTCGTGTCGTGAGATGTTGGGTTAAGTCCCGCAACGAGCGCAACCCTCGTTCTATGTTGCCAGCACGTAATGGTGGGAACTCAT
>54289101; Actinomadura glauciflava strain ATT503 16S ribosomal RNA gene, partial sequence
CGGGTAACCGGCCTGAGAGGGCGACCGGTCACACTGGGACTGAGACACGGCCCAGACTCCTACGGGAGGCAGCAGTGGGGAATATTGCGCAATGGGCGGAAGCCTGACGCAGCGACGCCGCGTGAGGGATGACGGCCTTCGGGTTGTAAACCTCTTTCAGCAGGGACGAAGCTAACGTGACGGTACCTGCAGAAGAAGCG
>225697391; Saccharopolyspora sp. IMER-B3-24 16S ribosomal RNA gene, partial sequence
TTGACGGGGGCCCGCACAAGCGGCGGAGCATGTGGATTAATTCGATGCAACGCGAAGAACCTTACCTGGGTTTGACATGCACTAGACAGCTCCAGAGATGGGGTTTCCCTTGTGGTTGGTGTACAGGTGGTGCATGGCTGTCGTCAGCTCGTGTCGTGAGATGTTGGGTTAAGTCCCGCAACGAGCGCAACCCTTGCCCC
>71043164; Jonesia sp. YNUCC0043 16S ribosomal RNA gene, partial sequence
AAGATTTTTTGGTGGGGGATGGGCTCGCGGCCTATCAGCTTGTTGGTGGGGTGATGGCCTACCAAGGCTTTGACGGGTAGCCGGCCTGAGAGGGCGACCGGCCACACTGGGACTGAGACACGGCCCAGACTCCTACGGGAGGCAGCAGTGGGGAATATTGCACAATGGGGGAAACCCTGATGCAGCGACGCCGCGTGGGG
>291290503; Mobilicoccus pelagius gene for 16S rRNA, partial sequence
GTGTACAGGTGGTGCATGGTTGTCGTCAGCTCGTGTCGTGAGATGTTGGGTTAAGTCCCGCAACGAGCGCAACCCTCGTTCCATGTTGCCAGCACGTAATGGTGGGGACTCATGGGAGACTGCCGGGGTCAACTCGGAGGAAGGTGGGGACGACGTCAAATCATCATGCCCCTTATGTCTTGGGCTTCACGCATGCTACA
>6687402; Dermatophilus chelonae partial 16S rRNA gene, DSM 44178 type strain
CACTTCGGGTGGGGACTCATGGGAGACTGCCGGGGTCAACTCGGAGGAAGGTGGGGATGACGTCAAATCATCATGCCCCTTATGTCTTGGGCTTCACGCATGCTACAATGGCCGGTACAAAGGGCTGCGATACCGCGAGGTGGAGCGAATCCCAAAAAACCGGTCTCAGTTCGGATTGGGGTCTGCAACTCGACCCCATG
>374252091; Nocardiopsis sp. VITKSM06 16S ribosomal RNA gene, partial sequence
GCAGCAGTGGGGAATATTGCGCAATGGGCGAAAGCCTGACGCAGCGACGCCGCGTGGGGGATGACGGCCTTCGGGTTGTAAACCTCTTTTACCACCAACGCAGGCTCCGGGTTTTCTCGGGGTTGACGGTAGGTGGGGAATAAGGACCGGCTAACTACGTGCCAGCAGCCGCGGTAATACGTAGGGTCCGAGCGTTGTCC
>332000673; Yania sp. L37C4c3_1_2_12_S2 16S ribosomal RNA gene, partial sequence
GGGATGGTCTCGCGGCCTATCAGCTGGTTGGTGGGGTAATGGCCTACCAAGGCTTTGACGGGTAGCCGGCCTGAGAGGGTGACCGGCCACACTGGGACTGAGACACGGCCCAGACTCCTACGGGAGGCAGCAGTGGGGGATATTGCACAATGGGCGCAAGCCTGATGCAGCGACGCCGCGTGAGGGATGACGGCCTTCGG
>49616573; Stackebrandtia nassauensis strain NRRL B-16338 16S ribosomal RNA gene, partial sequence
AGCCGGCCTGAGAGGGCGACCGGCCACACTGGGACTGAGACACGGCCCAGACTCCTACGGGAGGCAGCAGTGGGGAATATTGCGCAATGGGCGAAAGCCTGACGCAGCGACGCCGCGTGAGGGATGACGGCCTTCGGGTTGTAAACCTCTTTCGGTAGGGACGAAGTGAAAATGACGGTACCTGCAGAAGAAGCTCCGGC
>27903490; Amycolatopsis mediterranei strain NRRL B-3240 16S ribosomal RNA gene, partial sequence
GGGCGTAAAGAGCTCGTAGGCGGTTTGTCGCGTCGGCCGTGAAATCTCCACGCTTAACGTGGAGCGTGCGGTCGATACGGGCAGACTTGAGTTCGGTAGGGGAGACTGGAATTCCTGGTGTAGCGGTGAAATGCGCAGATATCAGGAGGAACACCGGTGGCGAAGGCGGGTCTCTGGGCCGATACTGACGCTGAGGAGCG
>166197417; Parkia alkaliphila gene for 16S rRNA, partial sequence, strain: YT0006
ACCGGATACGAGCTTCAGCCGCATGGCTAGGAGCTGGAAAGAATTTCGGTCAAGGATGGACTCGCGGCCTATCAGCTTGTTGGTGAGGTAATGGCTCACCAAGGCGACGACGGGTAGCCGGCCTGAGAGGGTGACCGGCCACACTGGGACTGAGACACGGCCCAGACTCCTACGGGAGGTAGCAGTGGGGAATATTGCAC
>296841023; Saccharomonospora viridis gene for 16S rRNA, partial sequence, strain: 09924-c8Ka-50-2
CCCAGACTCCTACGGGAGGCAGCAGTGGGGAATATTGCACAATGGGCGGAAGCCTGATGCAGCGACGCCGCGTGGGGGATGACGGCCTTCGGGTTGTAAACCCCTTTCGCCCGGGACGAAGCGAGAGTGACGGTACCGGGAGAAGAAGCACCGGCCAACTACGTGCCAGCAGCCGCGGTAATACGTAGGGTGCAAGCGTT
>5733384; Promicromonospora pachnodae 16S ribosomal RNA gene, partial sequence
GATTGGGGTCTGCAACTCGACCCCATGAAGTCGGAGTCGCTAGTAATCGCAGATCAGCAACGCTGCGGTGAATACGTTCCCGGGCCTTGTACACACCGCCCGTCAAGTCACGAAAGTTGGTAACACCCGAAGCCCATGGCCCAACCCTTTGGGGGGGAGTGGTCGAAGGTGGGACTGGCGATTGGGACTAAGTCGTAACA
>133723325; Tetrasphaera sp. RODSPM2 16S ribosomal RNA gene, partial sequence
GGTAGGGGAGACTGGAATTCCTGGTGTAGCGGTGAAATGCGCAGATATCAGGAGGAACACCGATGGCGAAGGCAGGTCTCTGGGCCACTACTGACGCTGAGAAGCGAAAGCATGGGGAGCGAACAGGATTAGATACCCTGGTAGTCCATGCCGTANACGTTGGGAACTAGGTGTGGGTCTCATTCCACGAGATCCGTGCC
>262285882; Pseudonocardia sp. GMWB1TTW 16S ribosomal RNA gene, partial sequence
GAGGAACACCGGTGGCGAAGGCGGGTCTCTGGGCCGATACTGACGCTGAGGAGCGAAAGCGTGGGGAGCGAACAGGATTAGATACCCTGGTAGTCCACGCCGTAAACGTTGGGCGCTAGGTGTGGGGACCATTCCACGGTTTCTGTGCCGCAGCTAACGCATTAAGCGCCCCGCCTGGGGAGTACGGCCGCAAGGCTAAA
>161729077; Marihabitans asiaticum gene for 16S rRNA, partial sequence
CCGCCTGGGGAGTACGGCCGCAAGGCTAAAACTCAAAGGAATTGACGGGGGCCCGCACAAGCGGCGGAGCATGCGGATTAATTCGATGCAACGCGAAGAACCTTACCAAGGCTTGACATATACCGGACGCACTCAGAGATGGGTGTTCCCTTTGTGGCTGGTATACAGGTGGTGCATGGTTGTCGTCAGCTCGTGTCGTG
>116089702; Ornithinimicrobium sp. m7-41 16S ribosomal RNA gene, partial sequence
GGTATACAGGTGGTGCATGGTTGTCGTCAGCTCGTGTCGTGAGATGTTGGGTTAAGTCCCGCAACGAACGCAACCCTCTTTTTATGTTGCCAGCACGTGATGGTGGGGACTCATAGGAGACTGCCGGGGTCAACTCGGAGGAAGGTGGGGATGACGTCAAATCATCATGCCCCGTACGTCTTGGGCTTCACGCATGCTAC
>157060723; Propioniferax sp. P7 16S ribosomal RNA gene, partial sequence
TTCGGTTGGGGACTCATAGGAGACTGCCGGGGTCAACTCGGAGGAAGGTGGGGACGACGTCAAGTCATCATGCCCCTTATGTCCAGGGCTTCACGCATGCTACAATGGCCGGTACAAAGAGCTGCGAGCCTGTGAGGGTGAGCGAATCTCAAAAAGCCGGTCTCAGTTCGGATTGGGGTCTGCAACTCGACCCCATGAAG
>161085574; Adlercreutzia equolifaciens gene for 16S ribosomal RNA, partial sequence, strain: FJC-D53
GCTTAATTCGAAGCAACGCGAAGAACCTTACCAGGGCTTGACATGCGAGTGAAGCCGCGGAGACGCGGTGGCCGAGAGGAGCTCGCGCAGGTGGTGCATGGCTGTCGTCAGCTCGTGTCGTGAGATGTTGGGTTAAGTCCCGCAACGAGCGCAACCCCCGTCCCGTGTTGCCAGCATTGAGTTGGGGACTCGCGGGAGAC
>56266618; Catenuloplanes japonicus 16S rRNA gene, type strain DSM 44102T
GGATGACGGCCTTCGGGTTGTAAACCTCTTTCAGCAGGGACGAAGCGAGAGTGACGGTACCTGCAGAAGAAGCGCCGGCCAACTACGTGCCAGCAGNCGCGGTAAGACGTAGGGCGCGAGCGTTGTCCGGATTTATTGGGCGTAAAGAGCTCGTAGGCGGCTTGTCGCGTCGAATGTGAAATCCCGTGGCTCAACTGCGG
>14018362; Kibdelosporangium aridum subsp. aridum 16S rRNA gene, strain DSM 43828T
GGAATATTGCGCAATGGGCGAAAGCCTGACGCAGCGACGCCGCGTGAGGGATGACGGCCTTCGGGTTGTAAACCTCTTTCGCCAGGGACGAAGCGAGAGTGACGGTACCTGGAGAAGAAGCACCGGCTGACTACGTGCCAGCAGCCGCGGTAATACGTAGGGTGCGAGCGTTGTCCGGAATTATTGGGCGTAAAGAGCTC
>161784077; Polymorphospora sp. QAIII48 16S ribosomal RNA gene, partial sequence
TTGGGATAACCCTCGGAAACGGGGGCTAATACCGAATATGACGCTTCACCGCATGGTGGGGTGTGGAAAGTTTTTCGGCCTAGGATGGGCTCGCGGCCTATCAGCTTGTTGGTGGGGTAATGGCCTACCAAGGCGACGACGGGTAGCCGGCCTGAGAGGGCGACCGGCCACACTGGGACTGAGACACGGCCCAGACTCCT
>44987029; Solwaraspora sp. UMM478 16S ribosomal RNA gene, partial sequence
ACAGGTGGTGCATGGCTGTCGTCAGCTCGTGTCGTGAGATGTTGGGTTAAGTCCCGCAACGAGCGCAACCCTTGTTCGATGTTGCCAGCGCGTTATGGCGGGGACTCATCGAAGACTGCCGGGGTCAACTCGGAGGAAGGTGGGGATGACGTCAAGTCATCATGCCCCTTATGTCCAGGGCTTCACGCATGCTACAATGG
>122051705; Dermacoccus sp. PC IW-02 16S ribosomal RNA gene, partial sequence
TGCTACAATGGCCGGTACAGAGGGCAGCGATACTGTGAGGTGGAGCGAATCCCTTAAAACCGGTCTCAGTTCGGATTGGGGTCTGCAACTCGACCCCATGAAGTTGGAGTCGCTAGTAATCGCAGATCAGCAGTGCTGCGGTGAATACGTTCCCGGGCCTTGTACACACCGCCCGTCAAGTCACGAAAGTTGGTAACACC
>380706769; Angustibacter sp. 7402J-48 16S ribosomal RNA gene, partial sequence
GGTTAAGTCCCGCAACGAGCGCAACCCTCGTTCTATGTTGCCAGCGCGTAATGGCGGGGACTCATAGGAGACTGCCGGGGTCAACTCGGAGGAAGGTGGGGATGAGGTCAAATCATCATGCCCCTTATGTCTTGGGCTTCACGCATGCTACAATGGCCGGTACAAAGGGCTGCGAAACCGCAAGGTGGAGCGAATCCCAA
>332112834; Salinispora sp. MV0427 16S ribosomal RNA gene, partial sequence
GCAGCAGTGGGGAATCTTGCACAATGGGCGGAAGCCTGATGCAGCGACGCCGCGTGAGGGATGACGGCCTTCGGGTTGTAAACCTCTTTCAGCAGGGACGAAGCGTTTGTGACGGTACCTGCAGAAGAAGCGCCGGCCAACTACGTGCCAGCAGCCGCGGTAAGACGTAGGGCGCGAGCGTTGTCCGGATTTATTGGGCG
>302608321; Fodinibacter sp. S2 partial 16S rRNA gene, strain S2
CCAACGGGTAGAGCCGGGGACTCTGATAAGACTGCCTGCGCAAGCAGAGAGGAAGGAGGGGACGACGTCAAGTCATCATGGCCCTTACGCCCAGGGCGACACACGTGCTACAATGGCGCATACAGCGGGTAGCTACTTAGCAATAAGATGCCAACCTCTAAAAGTGCGTCTCAGTTCGGATCGGGGTCTGCAACCCGACC
>307746709; Flexivirga alba gene for 16S rRNA, partial sequence
GTTTGATCCTGGCTCAGGACGAACGCTGGCGGCGTGCTTAACACATGCAAGTCGAACGATGATGCTCCAGCTTGCTGGGGTGGATTAGTGGCGAACGGGTGAGTAACACGTGAGTAACCTGCCTTTCACTTTGGGATAAGCCTTGGAAACGGGGTCTAATACCGGGTATACACATATTGTCGCATGGTGGTGTGTGGAAA
>1051131; C.fermentans 16S rRNA gene
ATCAGCTAGTTGGTGAGGTAACGGCTCACCAAGGCGACGACGGGTAGCCGGCCTGAGAGGGCGACCGGCCACACTGGGACTGAGACACGGCCCAGACTCCTACGGGAGGCAGCAGTGGGGAATATTGCACAATGGGCGCAAGCCTGATGCAGCGACGCCGCGTGGGGGATGAAGGCCTTCGGGTTGTAAACCCCTTTCAG
>187293539; Okibacterium sp. MOLA 525 partial 16S rRNA gene, culture collection MOLA:525
GCTGGAAACGGCGTCTAATACCGGATATGACAACCGACGGCATCGTCTGGTTGTGGAAAGAATTTTGGTCAAGGATGGACTCGCGGCCTATCAGCTTGTTGGTGAGGTAATGGCTCACCAAGGCGACGACGGGTAGCCGGCCTGAGAGGGTGACCGGCCACACTGGGACTGAGACACGGCCCAGACTCCTACGGGAGGCA
>116089727; Leifsonia sp. m9-51 16S ribosomal RNA gene, partial sequence
TGCAACGCGAAGAACCTTACCAAGGCTTGACATATACGAGAACGGGCCAGAAATGGTCAACTCTTTGGACACTCGTATACAGGTGGTGCATGGTTGTCGTCAGCTCGTGTCGTGAGATGTTGGGTTAAGTCCCGCAACGAGCGCAACCCTCGTTCTATGTTGCCAGCACGTAATGGTGGGAACTCATAGGAGACTGCCGG
>382947721; Enteroactinococcus sp. YIM 100602 16S ribosomal RNA gene, partial sequence
GAACGGGTGAGTATCACGTGAGGAACCTGCCCTGAACTTCGGGATAAGCCTGGGAAACTGGGTCTAATACCGGATAGGACATTCTACCGCATGGTGGGGTGTGGAAAGTTTTAACGGTTTGGGATGGTCTCGCGGCCTATCAGCTTGTTGGTGGGGTAATGGCCTACCAAGGCGATGACGGGTAGCCGGCCTGAGAGGGT
>323362920; Labedella sp. RS-49 partial 16S rRNA gene, strain RS-49
CCGCGGTAATACGTAGGGTGCGAGCGTTGTCCGGAATTATTGGGCGTAAAGAGCTCGTAGGCGGTTTGTCGCGTCGGCCGTGAAAACCTGGGGCTTAACTCTGGGCTTGCGGTCGATACGGGCAGACTTGAGTTCGGTAGGGGAGACTGGAATTCCTGGTGTAGCGGTGAAATGCGCAGATATCAGGAGGAACACCGGTG
>323363093; Geodermatophilus sp. OS1-28 partial 16S rRNA gene, strain OS1-28
TAGGTGTGGGGGCCATTCCACGGTCTCCGTGCCGCAGCTAACGCATTAAGCGCCCCGCCTGGGGAGTACGGCCGCAAGGCTAAAACTCAAAGGAATTGACGGGGGCCCGCACAAGCGGCGGAGCATGTTGCTTAATTCGATGCAACGCGAAGAACCTTACCTAGGCTTGACATGCACGGAAATCTCGCAGAGATGCGGGG
>293509119; Kineosphaera sp. 20/05 16S ribosomal RNA gene, partial sequence
TCGCGGCCTATCAGCTTGTTGGTGAGGTAGTGGCTTACCAAGGCGACGACGGGTAGCCGGCCTGAGAGGGTGACCGGCCACACTGGGACTGAGACACGGCCCAGACTCCTACGGGAGGCAGCAGTGGGGAATATTGCACAATGGGCGCAAGCCTGATGCAGCGACGCCGCGTGAGGGATGAAGGCCTTCGGGTTGTAAAC
>227344521; Amycolicicoccus subflavus strain DQS3-9A2 16S ribosomal RNA gene, partial sequence
CGCGAAGAACCTTACCTGGGTTTGACATGCACTAGACGCGTCCAGAGATGGGCGTTCCCTTGTGGCTGGTGTGCAGGTGGTGCATGGCTGTCGTCAGCTCGTGTCGTGAGATGTTGGGTTAAGTCCCGCAACGAGCGCAACCCTTGTCTCATGTTGCCAGCACGTAATGGTGGGGACTCGTGAGAGACTGCCGGGGTCAA
>381217675; Patulibacter sp. S1-154 16S ribosomal RNA gene, partial sequence
AACGAGCGCAACCCCCGTCGTATGTTGCCAGCATTTAGTTGGGGACTCATGCGAGACTGCCGGTGGCAAACCGGAGGAAGGTGGGGATGACGTCAAGTCATCATGCCCCTTATGTCCAGGGCTACACACGTGCTACATTGGCGTATACAGAGGGTTGCGATACCGCGAGGTGGAGCGAATCTCACAAAGTACGTCTCGGT
>259648359; Miniimonas arenae gene for 16S rRNA, partial sequence
GGCCGGTACAAAGGGTTGCGATACTGTGAGGTGGAGCGAATCCCATAAAGCCGGTCTCAGTTCGGATTGGGGTCTGCAACTCGACCCCATGAAGTCGGAGTCGCTAGTAATCGCAGATCAGCATTGCTGCGGTGAATACGTTCTCGGGCCTTGTACACACCGCCCGTCAAGTCATGAAAGTCGGTAACACCCGAAGCCAG
>111146878; Phycicola gilvus strain SSWW-21 16S ribosomal RNA gene, partial sequence
GTCTGCTGTGAAATCTGGGGGCTCAACCCCCAGCCTGCAGTGGGTACGGGCAGACTAGAGTGCGGTAGGGGAGATTGGAATTCCTGGTGTAGCGGTGGAATGCGCAGATATCAGGAGGAACACCGATGGCGAAGGCAGATCTCTGGGCCGTAACTGACGCTGAGGAGCGAAAGCATGGGGAGCGAACAGGATTAGATACC
>168495489; Alloactinosynnema alba strain 03-9939 16S ribosomal RNA gene, partial sequence
TGATGCAGCGACGCCGCGTGAGGGATGACGGCCTTCGGGTTGTAAACCTCTTTCAGCAGGGACGAAGCGCAAGTGACGGTACCTGCAGAAGAAGCACCGGCTAACTACGTGCCAGCAGCCGCGGTAATACGTAGGGTGCGAGCGTTGTCCGGAATTATTGGGCGTAAAGAGCTCGTAGGCGGTTTGTTGCGTCGGCCGTG
>310006381; Solirubrobacter sp. R110(2010) 16S ribosomal RNA gene, partial sequence
CCAGACTCCTACGGGAGGCAGCAGTGGGGAATCTTGCGCAATGCGCGAAAGCGTGACGCAGCAACGCCGCGTGGGGGAAGAAGGCCTTCGGGTTGTAAACCCCTTTCAGTTGGGACGAAGCTTCCAGGGTTAATAGCCCTGTGGAGTGACGGTACCTTCAGAAGAAGCCCCGGCTAACTACGTGCCAGCAGCCGCGGTAA
>313760363; Myceligenerans crystallogenes partial 16S rRNA gene, type strain DSM17134T
GCACAAGCGGCGGAGCATGCGGATTAATTCGATGCAACGCGAAGAACCTTACCAAGGCTTGACATACACCGGAAACATTCAGAGATGGATGCCCCGCAAGGTCGGTGTACAGGTGGTGCATGGTTGTCGTCAGCTCGTGTCGTGAGATGTTGGGTTAAGTCCCGCAACGAGCGCAACCCTTATCCTATGTTGCCAGCGGG
>54610297; Renibacterium salmoninarum strain GC-96-1 16S ribosomal RNA gene, partial sequence
AAGGCAGGTCTCTGGGCATTAACTGACGCTGAGGAGCGAAAGCATGGGGAGCGAACAGGATTAGATACCCTGGTAGTCCATGCCGTAAACGTTGGGCACTAGGTGTGGGGGACATTCCACGTTCTCCGCGCCGTAGCTAACGCATTAAGTGCCCCGCCTGGGGAGTACGGCCGCAAGGCTAAAACTCAAAGAAATTGACG
>356482554; Ornithinicoccus sp. YJ01 16S ribosomal RNA gene, partial sequence
GCGAAAGCATGGGGAGCGAACAGGATTAGATACCCTGGTAGTCCATGCCGTAAACGTTGGGAACTAGGTGTGGGTCTCATTCCACGAGATCCGTGCCGCAGCTAACGCATTAAGTTCCCCGCCTGGGGAGTACGGCCGCAAGGCTAAAACTCAAAGGAATTGACGGGGGCCCGCACAAGCGGCGGAGCATGCTGATTAAT
>319768902; Frigoribacterium sp. B248F 16S ribosomal RNA gene, partial sequence
TGGAATTCCTGGTGTAGCGGTGGAATGCGCAGATATCAGGAGGAACACCGATGGCGAAGGCAGATCTCTGGGCCGTAACTGACGCTGAGGAGCGAAAGCATGGGGAGCGAACAGGATTAGATACCCTGGTAGTCCATGCCGTAAACGTTGGGAACTAGATGTGGGGGCCATTCCACGGTCTCCGTGTCGCAGCTAACGCA
>304939560; Kineosporia mikuniensis partial 16S rRNA gene, strain OTSz_M_291
ACGCAGCGACGCCGCGTGAGGGATGAAGGCCTTCGGGTTGTAAACCTCTTTCAGCAGGGAAGAAGCGAAAGTGACGGTACCTGCAGAAGAAGCACCGGCTAACTACGTGCCAGCAGCCGCGGTAATACGTAGGGTGCAAGCGTTGTCCCGGAATTATTGGGCGTAAAGAGCTCGTAGGCGGTTTGTCGCGTCTGCTGTGA
>37857797; Nonomuraea sp. 418D11 gene for 16S rRNA, partial sequence
CCTGCCCCTGACTCTGGGATAAGCCTGGGAAACCGGGTCTAATACCGGATATGACCGTCTCCGGCATCGGATGACGGTGGAAAGATTTTTTGGTCGGGGATGGGCTCGCGGCCTATCAGCTTGTTGGTGGGGTAGTGGCCTACCAAGGCGACGACGGGTAGCCGGCCTGAGAGGGCGACCGGCCACACTGGGACTGAGAC
>256353473; Longispora fulva gene for 16S rRNA, partial sequence
GATACCCTGGTAGTCCACGCTGTAAACGGTGGGTGCTAGGTGTGGGGACCTCTCCAGGTCTCCGTGCCGCAGCTAACGCATTAAGCACCCCGCCTGGGGAGTACGGCCGCAAGGCTAAAACTCAAAGGAATTGACGGGGGCCCGCACAAGCGGCGGAGCATGCGGATTAATTCGATGCAACGCGAAGAACCTTACCTGGG
>289190218; Slackia exigua strain 07-2037 16S ribosomal RNA gene, partial sequence
CGGGAGGAACACCGACGGCGAAGGCAGCCCTCTGGGCCTTCACTGACGCTGAGGCGCGAAAGCTGGGGGAGCGAACAGGATTAGATACCCTGGTAGTCCCAGCCGTAAACGATGGGCGCTAGGTGCGGGGGGACACGACCCTCCGTGCCGCAGCCAACGCATTAAGCGCCCCGCCTGGGGAGTACGGCCGCAAGGCTAAA
>40737958; Rhodoglobus sp. GICR18 16S ribosomal RNA gene, partial sequence
CATTAAGTTCCCCGCCTGGGGAGTACGGCCGCAAGGCTAAAACTCAAAGGAATTGACGGGGGCCCGCACAAGCGGCGGAGCATGCGGATTAATTCGATGCAACGCGAAGAACCTTACCAAGACTTGACATATACGAGAACGGGCCAGAAATGGTCAACTCTTTGGACACTCGTAAACAGGTGGTGCATGGTTGTCGTCAG
>1747352; C.tsuoense 16S rRNA gene
TCGTCGGTGAAAACCCGTGGCTTAACTGCGGGCTTGCCGACGATACGGGTGGGCTGGAGTTCGGTAGGGGAGACTGGAATTCCTGGTGTAGCGGTGAAATGCGCAGATATCAGGAGGAACACCGGTGGCGAAGGCGGGTCTCTGGGCCGATACTGACGCTGAGGAGCGAAAGCGTGGGGAGCGAACAGGATTAGATACCC
>269849451; Ferrimicrobium sp. BGR 67 16S ribosomal RNA gene, partial sequence
TAATTCGGAGGAAGGTGGGGACGACGTCAAGTCATCATGCCCCTTACATCCAGGGCTGCACGCATGCTACAATGGCCGGTACAAAGGGTCGCCAACCCGCGAGGGGGAGCCAATCCCAGAAAGCCGGTCTCAGTTCGGATCGCAGTCTGCAACTCGACTGCGTGAAGTCGGAGTCGCTAGTAATCCCGAATCAGCACGTC
>20428824; Thermoleiphilum album partial 16S rRNA gene, type strain ATCC 35266T
TCCGTCTGCTTCTGCAGGCGGTGGAAAGGAAGCTTCGGCCTCCGCTTCGGGATGGGCCCGCGGCCCATTAGCTAGTTGGTGAGGTAACGGCTCACCAAGGCAACGATGGGTAGCTGGTCTGAGAGGATGGCCAGCCACACTGGGACTGAGACACGGCCCAGACTCCTACGGGAGGCAGCAGTGGGGAATCTTGGGCAATG
>437758; C.otitidis gene for 16S rRNA
ATCGTCTGTCCCTTTGTGGCTGGTGTGCAGGTGGTGCATGGTTGTCGTCAGCTCGTGTCGTGAGATGTTGGGTTAAGTCCCGCAACGAGCGTAACCCTTGTCTTATGTTGCCAGCACGTTGTGGTGGGGACTCGTGAGAGACTGCCGGGGTGAACTCGGAGGAAGGTGGGGATGACGTCAAATCATCATGCCCCTTATGT
>927436; M.parvicella 16S rRNA gene
TAATACATGCAAGTCGAACGCGGCCATCCGGTGCTTGCACTGGTGAACCCGAGTGGCGAACGGGTGAGTAACACGTGAGAAACCTGCCCTGGAGTGGGGAATAACTCGAAGAAATTCGAGCTAATACCGCATACCTTCTCTTCACCGCATGGTGAGTTGAAGAAAGATTTATCGCTCTAGGAGGGTCTCGCGGCCTATCA
>86611432; Kribbia dieselivorans strain N113 16S ribosomal RNA gene, partial sequence
CTATGTTGCCAGCGGGTTATGCCGGGGACTCATGGGAGACTGCCGGGGTCAACTCGGAGGAAGGTGGGGATGACGTCAAATCATCATGCCCCTTATGTCTTGGGCTTCACGCATGCTACAATGGCCGGTACAAAGGGCTGCGATACCGTGAGGTGGAGCGAATCCCAGAAAGCCGGTCTCAGTTCGGATTGGGGTCTGCA
>316990948; Kocuria sp. SGb392 16S ribosomal RNA gene, partial sequence
ATGTCTTGGGCTTCACGCATGCTACAATGGCCAGTACAATGGGTTGCGATGCCGCGAGGTGGAGCTAATCCCAAAAAGCTGGTCTCAGTTCGGATCGTGGTCTGCAACTCGACCACGTGAAGTCGGAGTCGCTAGTAATCGCAGATCAGCAACGCTGCGGTGAATACGTTCCCGGGCCTTGTACACACCGCCCGTCAAGT
>291327343; Dactylosporangium sp. BK-14 partial 16S rRNA gene, isolate BK-14
GCGGCCTATCAGCTTGTTGGTGGGGTGATGGCCTACCAAGGCGACGACGGGTAGCCGGCCTGAGAGGGCGACCGGCCACACTGGGACTGAGACACGGCCCAGACTCCTACGGGAGGCAGCAGTGGGGAATATTGCACAATGGGCGGAAGCCTGATGCAGCGACGCCGCGTGAGGGATGAAGGCCTTCGGGTTGTAAACCT
>145202300; Fodinicola feengrottensis strain HKI 0501 16S ribosomal RNA gene, partial sequence
AGCGAATCTCAAAAAGCCGGTCTCAGTTCGGATTGGGGTCTGCAACTCGACCCCATGAAGTCGGAGTCGCTAGTAATCGCAGATCAGCAACGCTGCGGTGAATACGTTCCCGGGCCTTGTACACACCGCCCGTCAAGTCATGAAAGTCGGTAACACCCGAAGCCAGTGGCTCAACCCGCAAGGGAGGGAGCTGTCGAAGG
>77201775; Propionicicella superfundia strain BL-10T 16S ribosomal RNA gene, partial sequence
TCAAGTCATCATGCCCCTTATGTCCAGGGCTTCACGCATGCTACAATGGCTGGTACAAAGGGCTGCAATATCGCAAGATGGAGCGAATCCCAGAAAGCCAGTCTCAGTTCGGATTGGGGTCTGCAACTCGACCCCATGAAGTCGGAGTCGCTAGTAATCGCAGATCAGCATTGCTGCGGTGAATACGTTCCCGGGCCTTG
>262232681; Gordonia sp. IITR 100 16S ribosomal RNA gene, partial sequence
CCGGCCAACTACGTGCCAGCAGCCGCGGTAATACGTAGGGTGCGAGCGTTGTCCGGAATTACTGGGCGTAAAGAGCTCGTAGGCGGTTTGTCGCGTCGTCTGTGAAATTCTGCAACTCAATTGCAGGCGTGCAGGCGATACGGGCAGACTTGAGTACTACAGGGGAGACTGGAATTCCTGGTGTAGCGGTGAAATGCGCA
>166788206; Candidatus Flaviluna lacus partial 16S rRNA gene, strain MWH-Creno3D3
TTGTCCGGAATTATTGGGCGTAAAGAGCTCGTAGGCGGTTTGTCGCGTCTGCTGTGAAAATCCAATGCTCAACATTGGACCTGCAGTGGGTACGGGCAGACTAGAGTGCGGTAGGGGAGAAGGGAATTCCTGGTGTAGCGGTGGAATGCGCAGATATCAGGAGGAACACCGATGGCGAAGGCACTTCTCTGGGCCGTAAC
>347810810; Knoellia sp. CBMAI 1098 16S ribosomal RNA gene, partial sequence
CACCAAGGCGATGACGGGTAGCCGGCCTGAGAGGGCGACCGGCCACACTGGGACTGAGACACGGCCCAGACTCCTACGGGAGGCAGCAGTGGGGAATATTGCACAATGGGCGAAAGCCTGATGCAGCGACGCCGCGTGAGGGATGACGGCCTTCGGGTTGTAAACCTCTTTCAGCAGGGAAGAAGCGAAAGTGACGGTAC
>298919395; Propionimicrobium lymphophilum strain 601111/2010 16S ribosomal RNA gene, partial sequence
GTGGGTACTAGGTGTGGGGGACATTCCACGTTCTCTGTGCCGTAGCTAACGCATTAAGTACCCCGCCTGGGGAGTACGGCCGCAAGGCTAAAACTCAAAGGAATTGACGGGGCCCCGCACAAGCGGCGGAGCATGCGGATTAATTCGATGCAACGCGAAGAACCTTACCTGGGTTTGAAATATACCGGAAACGTCTAGAG
>183228259; Lechevalieria aerocolonigenes strain 173918 16S ribosomal RNA gene, partial sequence
CGCAGATATCAGGAGGAACACCGGTGGCGAAGGCGGGTCTCTGGGCCGATACTGACGCTGAGGAGCGAAAGCGTGGGGAGCGAACAGGATTAGATACCCTGGTAGTCCACGCCGTAAACGGTGGGTGCTAGGTGTGGGGGACTTCCACGTCCTCCGTGCCGCAGCTAACGCATTAAGCACCCCGCCTGGGGAGTACGGCC
>169219361; Iamia majanohamensis gene for 16S rRNA, partial sequence
CAGCAACGCCGCGTGGGGGATGAAGGCCCTCGGGTCGTAAACCCCTTTCAGTGGGGACGAAACTGACGGTACCCACAGAAGAAGTCCCGGCCAACTACGTGCCAGCAGCCGCGGTAACACGTAGGGGACAAGCGTTGTCCGGATTTATTGGGCGTAAAGGGCTCGTAGGCGGTTCGGCAAGTCGGGTGTGAAACCTCCAG
>37857770; Planotetraspora sp. 418B02 gene for 16S rRNA, partial sequence
ATGACGGCCTTCGGGTTGTAAACCTCTTTCAGCAGGGACGAAGTTGACGTGTACCTGTAGAAGAAGCGCCGGCTAACTACGTGCCAGCAGCCGCGGTAATACGTAGGGCGCAAGCGTTGTCCGGAATTATTGGGCGTAAAGAGCTCGTAGGTGGCTTGTTGCGTCTGCCGTGAAAGCCCGTGGCTTAACTGCGGGTCTGC
>290771465; Pilimelia columellifera subsp. columellifera gene for 16S rRNA, partial sequence, strain: JCM 3367
CGAAGAACCTTACCTGGGTTTGACATGTTCGGTAATCCCACAGAGATGTGGGGTCCTTCGGGGCCGTTCACAGGTGGTGCATGGCTGTCGTCAGCTCGTGTCGTGAGATGTTGGGTTAAGTCCCGCAACGAGCGCAACCCTCGTTCGATGTTGCCAGCGGGTTATGCCGGGGACTCATCGAAGACTGCCGGGGTCAACTC
>195537254; Glaciibacter superstes gene for 16S rRNA, partial sequence, strain: AHU1791
CATCATGCCCCTTATGTCTTGGGCTTCACGCATGCTACAATGGCCGGTACAAAGGGCTGCGATACCGTAAGGTGGAGCGAATCCCAAAAAGCCGGTCTCAGTTCGGATTGAGGTCTGCAACTCGACCTCATGAAGTCGGAGTCGCTAGTAATCGCAGATCAGCAACGCTGCGGTGAATACGTTCCCGGGCCTTGTACACA
>285797685; Scardovia sp. oral taxon 195 clone OCC088 16S ribosomal RNA gene, partial sequence
TACCCAATGCTCCAGCCGGATGCATGTCTGGTTGGGAAAGCTTTTGTGCCATTTGATGGGGTCGCGTCCTATCAGCTTGTTGGTGGGGTGATGGCCTACCAAGGCGTCGACGGGTAGCCGGCCTAAGAGGGCGACCGGCCACATTGGGACTGAGATACGGCCCAGACTCCTACGGGAGGCAGCAGTGGGGAATATTGCAC
>15824282; Brevibacterium sp. HZM-1 16S ribosomal RNA, partial sequence
TTAAGTCCCGCAACGAGCGCAACCCTCGTTCTATGTTGCCAGCACGTGATGGTGGGAACTCATANGANACTGCCGGGGTCAACTCGGAAGAANGTGGGGATGACATCAAATCATCATGCCCTTTATGTCTTGGGCTTCACGCATGCTACAATGGCTGGTACANAAAGAGGCNAACCCGTGAGGGCAAGCGAATCCCTTAA
>297494; A.cellulolyticus gene for 16S rRNA
CGCTGTAAACGTTGGGCACTAGGTGTGGGGGACTTTCCACGTCCTCCGTGCCGCAGCTAACGCATTAAGCGCCCCGCCTGGGGAGTACGGCCGCAAGGCTAAAACTCAAAGGAATTGACGGGGGCCCGCACAAGCGGCGGAGCATGTGGCTTAATTCGATGCAACGCGAAGAACCTTACCTGGGCTTGACATGCAGGGAA
>156076355; Brooklawnia massiliensis strain 5402732 16S ribosomal RNA gene, partial sequence
CCGCACAAGCGGCGGAGCATGCGGATTAATTCGATGCAACGCGAAGAACCTTACCTGGGTTTGACATATACCGGAAACACCTGGAGACAGGTGCCCCTTATGGTCGGTATACAGGTGGTGCATGGCTGTCGTCAGCTCGTGTCGTGAGATGTTGGGTTAAGTCCCGCAACGAGCGCAACCCTCGTCCTATGTTGCCAGCG
>291290504; Piscicoccus intestinalis gene for 16S rRNA, partial sequence
ACTCGACCCCATGAAGTCGGAGTCGCTAGTAATCGCAGATCAGCAACGCTGCGGTGAATACGTTCCCGGGCCTTGTACACACCGCCCGTCAAGTCACGAAAGTCGGTAACACCCGAAGCCGGTGGCCTAACCCTTGTGGGGGGAGCCGTCGAAGGTGGGACTGGCGATTGGGACTAAGTCGTAACAAGGTAGCCGTACCG
>186886374; Pimelobacter sp. JPB-1.17b 16S ribosomal RNA gene, partial sequence
CTCTTTCAGCAGGGACGAAGCGCANGTGACGGTACCTGCAGAAGAAGCACCGGCTAACTACGTGCCAGCAGCCGCGGTAATACGTAGGGTGCAAGCGTTGTCCGGAATTACTGGGCGTAAAGAGTTCGTAGGCGGTTTGTCGCGTCGTTTGTGAAAACCAGCAGCTCAACTGCTGGCTTGCAGGCGATACGGGCAGACTT
>300244930; Cellulomonas sp. m10-57 16S ribosomal RNA gene, partial sequence
ATGACGGCCTTCGGGTTGTAAACCTCTTTCAGCAGGGAAGAAGCGCAAGTGACGGTACCTGCAGAAGAAGCGCCGGCTAACTACGTGCCAGCAGCCGCGGTAATACGTAGGGCGCAAGCGTTGTCCGGAATTATTGGGCGTAAAGAGCTCGTAGGCGGTCTGTCGCGTCTGCTGTGAAAACCTCAGGCTCAACCTGGGGC
>374431106; Allokutzneria sp. NRRL B-24872 16S ribosomal RNA gene, partial sequence
CTTCTACCGCATGGTGGGGGGTGGAAAGTTCCGGCGGTGCAGGATGAACCCGCGGCCTATCAGCTTGTTGGTGGGGTAATGGCCTACCAAGGCGACGACGGGTAGCCGGCCTGAGAGGGCGACCGGCCACACTGGGACTGAGACACGGCCCAGACTCCTACGGGAGGCAGCAGTGGGGAATATTGCGCAATGGGCGAAAG
>254945437; Labedella sp. KSL51201-037 16S ribosomal RNA gene, partial sequence
ACCCGTGGAGGCATCTCCTGCGGGTGGAAAGAATTTTGGTTGAGGATGGACTCGCGGCCTATCAGCTTGTTGGTGAGGTAATGGCTCACCAAGGCGACGACGGGTAGCCGGCCTGAGAGGGTGACCGGCCACACTGGGACTGAGACACGGCCCAGACTCCTACGGGAGGCAGCAGTGGGGAATATTGCACAATGGGCGAA
>336455281; Kutzneria sp. A-T 1846 16S ribosomal RNA gene, partial sequence
AGCGAATCCCATAAAGCCGGTCTCAGTTCGGATCGGGGTCTGCAACTCGACCCCGTGAAGTCGGAGTCGCTAGTAATCGCAGATCAGCAACGCTGCGGTGAATACGTTCCCGGGCCTTGTACACACCGCCCGTCACGTCACGAAAGTCGGTAACACCCGAAGCCCGTGGCCCAACCCGTAAGGGAGGGAGCGGTCGAAGG
>82949449; Smaragdicoccus niigatensis gene for 16S rRNA, partial sequence
AGGCCTTCGGGTACACGAGTGGCGAACGGGTGAGTAACACGTGGGTGATCTGCCCCCTACTCTGGGATAAGCCTGGGAAACTGGGTCTAATACCGGATATGACCTTGGGCTTCATGGTTCTTGGTGGAAAGTTTTTTCGGTAGGGGATGAGCCCGCGGCCTATCAGCTTGTTGGTGGGGTAATGGCCTACCAAGGCGACG
>1051167; P.enterophila 16S rRNA gene
TCGGGTTGTAAACCTCTTTCAGCAGGGAAGAAGCGCAAGTGACGGTACCTGCAGAAGAAGCGCCGGCTAACTACGTGCCAGCAGCCGCGGTAATACGTAGGGCGCAAGCGTTGTCCGGAATTATTGGGCGTAAAGAGCTCGTAGGCGGTTTGTCGCGTCTGGTGTGAAAACTCAAGGCTCAACCTNGAGCTTGCATCGGG
>344312414; Clavibacter michiganensis subsp. sepedonicus partial 16S rRNA gene, strain GBBC275
CTGGGATAACTGCTAGAAATGGTAGCTAATACCGGATATGACGATTGGCCGCATGGTCTGGTCGTGGAAAGAATTTCGGTTGGGGATGGACTCGCGGCCTATCAGGTTGTTGGTGAGGTAATGGCTCACCAAGCCTACGACGGGTAGCCGGCCTGAGAGGGTGACCGGCCACACTGGGACTGAGACACGGCCCAGACTCC
>115529763; Streptacidiphilus sp. AM-06 16S ribosomal RNA gene, partial sequence
ACCTGCAGAAGAAGCACCGGCTAACTACGTGCCAGCAGCCGCGGTAATACGTAGGGTGCGAGCGTTGTCCGGAATTATTGGGCGTAAAGAGCTCGTAGGCGGCTTGTCACGTCGGATGTGAAAGCCCGGGGCTTAACCCCGGGTCTGCATTCGATACGGGCAGGCTGGAGTGTGGTAGGGGAGATCGGAATTCCTGGTGT
>62954725; Oryzihumus leptocrescens gene for 16S rRNA, partial sequence, strain:KV-641
GGTGGAGCGAATCCCAAAAAACTGGTCTCAGTTCGGATTGGGGTCTGCAACTCGACCCCATGAAGTCGGAGTCGCTAGTAATCGCAGATCAGCAACGCTGCGGTGAATACGTTCCCGGGCCTTGTACACACCGCCCGTCAAGTCACGAAAGTCGGAACACCCGAAGCCGGTGGCCCAACCCCTTGTGGGAGGGAGCTGTC
>311335238; Subtercola sp. TP-Snow-C8 16S ribosomal RNA gene, partial sequence
TAAACGTTGGGAACTAGATGTGGGGGCCATTCCACGGTCTCCGTGTCGCAGCTAACGCATTAAGTTCCCCGCCTGGGGAGTACGGCCGCAAGGCTAAAACTCAAAGGAATTGACGGGGGCCCGCACAAGCGGCGGAGCATGCGGATTAATTCGATGCAACGCGAAGAACCTTACCCAAGGCTTGACATATACGAGAACGG
>288915486; Pseudosporangium ferrugineum gene for 16S ribosomal RNA, partial sequence, strain: IR8-RCA105
TGAGATGTTGGGTTAAGTCCCGCAACGAGCGCAACCCTCGTTCGATGTTGCCAGCGCGTTATGGCGGGGACTCATCGAAGACTGCCGGGGTCAACTCGGAGGAAGGTGGGGATGACGTCAAGTCATCATGCCCCTTATGTCCAGGGCTTCACGCATGCTACAATGGCCGGTACAAAGGGTTGCGATGCCGTGAGGTGGAG
>107922007; Prauserella sp. YIM 90636 16S ribosomal RNA gene, partial sequence
GTAAAGAGCTCGTAGGCGGTGTGTCGCGTCTGCCGTGGAAACCTACAGCTTAACTGTGGGCGTGCGGTGGATACGGGCATCACTTGAGTTCGGCAGGGGAGACTGGAATTCCTGGTGTAGCGGTGGAATGCGCAGATATCAGGAGGAACACCGGTGGCGAAGGCGGGTCTCTGGGCCGATACTGACGCTGAGGAGCGAAA
>288557506; Microterricola sp. SS-2009-PN1 partial 16S rRNA gene, strain PN1
TCGGGTTGTAAACCTCTTTTAGTAGGGAAGAAGCGAAAGTGACGGTACCTGCAGAAAAAGCACCGGCTAACTACGTGCCAGCAGCCGCGGTAATACGTAGGGTGCAAGCGTTGTCCCGGAATTATTGGGCGTAAAGAGCTCGTAGGCGGTTTGTCGCGTCTTGCCTGTGAAATCCTGGGGGCTCAAAACCCCCAGCCTGC
>237690129; Astrosporangium sp. LS296 16S ribosomal RNA gene, partial sequence
AGATATCAGGAGGAACACCGGTGGCGAAGGCGGCTTGCTGGGCCTTACCTGACGCTGAGGAGCGAAAGCGCGGGGAGCGAACAGGATTAGATACCCTGGTAGTCCACGCTGTAAACGTTGGGCGCTAGGTGTGGGGTCCTTCCACGGGTTCCGTGCCGTAGCTAACGCATTAAGCGCCCCGCCTGGGGAGTACGGCCGCA
>292596386; Jiangella sp. 01-Au-037 16S ribosomal RNA gene, partial sequence
CAAAGGAATTGACGGGGGCCCGCACAAGCGGCGGAGCATGCGGATTAATTCGATGCAACGCGAAGAACCTTACCTGGGTTTGACATACACGGAAATCCGGCAGAGATGTCGGGTCCTTTTAGGGTCGTGTACAGGTGGTGCATGGCTGTCGTCAGCTCGTGTCGTGAGATGTTGGGTTAAGTCCCGCAACGAGCGCAACC
>189094840; Candidatus Aquiluna rubra partial 16S rRNA gene, strain MWH-CanK2
TACAGAGGGCTGCAATACCGTAAGGTGGAGCGAATCCCAAAAAGCCGGTCTCAGTTCGGATTGAGGTCTGCAACTCGACCTCATGAAGTCGGAGTCGCTAGTAATCGTAGATCAGCAACGCTACGGTGAATACGTTCCCGGGCCTTGTACACACCGCCCGTCAAGTCACGAAAGTCGGTAACACCCGAAGCCGGTGGCCT
>209171211; Actinocorallia sp. YIM 56155 16S ribosomal RNA gene, partial sequence
GGATGACGGCCTTCGGGTTGTAAACCGCTTTCAGCAGGGACGAAAACAGACGGTACCTGCAGAAGAAGCGCCGGCTAACTACGTGCCAGCAGCCGCGGTAATACGTAGGGCGCAAGCGTTGTCCGGAATTATTGGGCGTAAAGAGCTCGTAGGCGGTCTGTCGCGTCGGATGTGAAAGCTCGAGGCTTAACCTCGGGTCT
>167963160; Saccharothrix violaceirubra gene for 16S rRNA, partial sequence
CTAAAACTCAAAGGAATTGACGGGGGCCCGCACAAGCGGCGGAGCATGTGGATTAATTCGATGCAACGCGAAGAACCTTACCTGGGCTTGACATGCACCGGAAACTGCCAGAGATGGTGGCCTCTTCGGACTGGTGTACAGGTGGTGCATGGCTGTCGTCAGCTCGTGTCGTGAGATGTTGGGTTAAGTCCCGCAACGAG
>285194347; Atopobium rimae clone AT115 16S ribosomal RNA gene, partial sequence
GGCGCGCCTAACACATGCAAGTCGAACGGTTAAAGCACCTTTTAGGTGTGTATAAAGTGGCGAACGGCTGAGTAACACGTGGGCAACCTGCCCTCCTCTTGGGGATAGCCTCGGGAAACCGAGGATAATACCCGATACTTCAATGTGGCCGCATGACGACATTGAGAAAGCTTTTGCGGAGAAGGATGGGCCCGCGGCCT
>377814103; Gulosibacter sp. BS38 16S ribosomal RNA gene, partial sequence
ACGCCGCGTGAGGGATGACGGCCTTCGGGTTGTAAACCTCTTTTAGTAGGGAAGAAGCCTTTTGGGTGAAGGTACCTGCAAAAAAAGCACCGGCTAACTACGTGCCAACAGCCGCGGTAATACCTAAGGTGCAAGCCTTGTCCGGAATTATTGGGCGTAAAGAACTCCTAAGCCGTTTGTCCCGTCTGCCGTGAAAACCC
>300679423; Actinophytocola sp. QAIII60 16S ribosomal RNA gene, partial sequence
GGAATTATTGGGCGTAAAGAGCTCGTAGGCGGTTTGTCGCGTCTATCGTGAAAACTGGAGGCTTAACTTCCAGCGTGCGGTGGATACGGGCAGACTTGAGTTCGGTAGGGGAGACTGGAATTCCTGGTGTAGCGGTGAAATGCGCAGATATCAGGAGGAACACCGGTGGCGAAGGCGGGTCTCTGGGCCGATACTGACGC
>116007078; Haloactinospora alba strain YIM 90648 16S ribosomal RNA gene, partial sequence
GGGCGAAAGCCTGACGCAGCGACGCCGCGTGGGGGATGACGGCCTTTGGGTTGTAAACCTCTTTTACCACTGAAGCAGGCCATGCACGTGGTGTGTGGTTGACGGTAGGTGGGGAATAAGGACCGGCTAACTACGTGCCAGCAGCCGCGGTAATACGTAGGGTCCGAGCGTTGTCCGGAATTATTGGGCGTAAAGAGCTC
>336174560; Humihabitans oryzae gene for 16S rRNA, partial sequence
GTCCCGCAACGAGCGCAACCCTCGTTCTATGTTGCCAGCACGTGATGGTGGGGACTCATAGGAGACTGCCGGGGTCAACTCGGAGGAAGGTGGGGATGACGTCAAATCATCATGCCCCTTATGTCTTGGGCTTCACGCATGCTACAATGGCCGGTACAAAGGGCTGCGAAACCGTGAGGTGGAGCGAATCCCAAAAAACC
>285198771; Olsenella sp. oral taxon 807 clone OED032 16S ribosomal RNA gene, partial sequence
TAGCTCGTTGGCGGGGTAACGGCCCACCAAGGCGATGATGGGTAGCCGGGTTGAGAGACCGACCGGCCAGATTGGGACTGAGACACGGCCCAGACTCCTACGGGAGGCAGCAGTGGGGAATCTTGCACAATGGGCGAAAGCCTGATGCAGCGACGCCGCGTGCGGGACGAAGGCCTTCGGGTCGTAAACCGCTTTCAGCA
>290490545; Tomitella biformata gene for 16S ribosomal RNA, partial sequence, strain: AHU 1821
CCTGCAGAAGAAGCACCGGCTAACTACGTGCCAGCAGCCGCGGTAATACGTAGGGTGCGAGCGTTGTCCGGAATTACTGGGCGTAAAGAGTTCGTAGGCGGTTTGTCACGTCGTGTGTGAAATCCCACAGCTTAACTGTGGGCTTGCAGGCGATACGGGCAGACTTGAGTACTGCAGGGGAGACTGGAATTCCTGGTGTA
>255045542; Nocardia levis strain ASH 3 16S ribosomal RNA gene, partial sequence
TTGCACAATGGGCGAAAGCCTGATGCAGCGACGCCGCGTGAGGGATGACGGCCTTCGGGTTGTAAACCTCTTTCGACAGGGACGAAGCGCAAGTGACGGTACCTGTAGAAGAAGCACCGGCCAACTACGTGCCAGCAGCCGCGGTAATACGTAGGGTGCGAGCGTTGTCCGGAATTACTGGGCGTAAAGAGCTTGTAGGC
>37857794; Microtetraspora sp. 418D05 gene for 16S rRNA, partial sequence
CTGACTCTGGGATAAGCCTGGGAAACTGGGTCTAATACCGGATATGACTACTTCGGGCATCCGATGGTGGTGGAAAGTTTTTTCGGTTGGGGATGGACTCGCGGCCTATCAGCTTGTTGGTGGGGTAGTGGCCTACCAAGGCGACGACGGGTAGCCGGCCTGAGAGGGCGACCGGCCACACTGGGACTGAGACACGGCCC
>372125352; Microbispora sp. CRCB8 16S ribosomal RNA gene, partial sequence
GGGTTAAGTCCCGCAACGAGCGCAACCCTTGTTCCATGTTGCCAGCACGCCCTTTGGGGTGGTGGGGACTCATGGGAGACTGCCGGGGTCAACTCGGAGGAAGGTGGGGATGACGTCAAGTCATCATGCCCCTTATGTCTTGGGCTGCAAACATGCTACAATGGTCGGTACAGAGGGTTGCGATACCGTGAGGTGGAGCG
>345847793; Trueperella pyogenes strain M4 16S ribosomal RNA gene, partial sequence
AGCTGTCTCAGTTCGGATTGGGGTCTGCAACTCGACCCCATGAGCGGAGTCGCTAGTAATCGCAGATCAGCAACGCTGCGGTGAATACGTTCTCGGACCTTGTACACACCGCCCGTCACGTCACGAAAGTTGGTATCACCCGAAGCCCGTGGCCTAACCTTTGAGGGGGGAGCAAATGAAGGTGGGATTGGCGATTGGGA
>599728; Dermobacter sp. 16S rRNA gene
AGAACCTTACCAAGGCTTGACATGCACTGGATCGCTGCAGAGATGTGGTTTTCTTTGGACTGGTGCACAGGTGGTGCATGGTTGTCGTCAGCTCGTGTCGTGAGATGTTGGGTTAAGTCCCGCAACGAGCGCAACCCTCGTTCCATGTTGCCAGCACTTCGGGTGGGGACTCATGGGAGACTGCCGGGGTCAACTCGGAG
>292596457; Promicromonospora sp. 05-Be-011 16S ribosomal RNA gene, partial sequence
AAGGCAGGTCTCTGGGCAGTTACTGACGCTGAGGAGCGAAAGCATGGGGAGCGAACAGGATTAGATACCCTGGTAGTCCATGCCGTAAACGTTGGGCACTAGGTGTGGGGCGGGTTCCACTCGTTCTGTGCCGCAGCTAACGCATTAAGTGCCCCGCCTGGGGAGTACGGCCGCAAGGCTAAAACTCAAAGGAATTGACG
>262399107; Herbidospora sp. MN08-A0118 gene for 16S rRNA, partial sequence
TAGATACCCTGGTAGTCCACGCTGTAAACGTTGGGCGCTAGGTGTGGGGGACTTCCACGTTCTCCGTGCCGTAGCTAACGCATTAAGCGCCCCGCCTGGGGAGTACGGCCGCAAGGCTAAAACTCAAAGGAATTGACGGGGGCCCGCACAAGCGGCGGAGCATGTTGCTTAATTCGACGCAACGCGAAGAACCTTACCAA
>3273569; Tessaracoccus bendigoniensis 16S ribosomal RNA gene, partial sequence
GTCAAGGATGGACTCGCGGCCTATCAGCTTGTTGGTGAGGTAGTGGCTCACCAAGGCTTCGACGGGTAGCCGGCCTGAGAGGGCGACCGGCCACATTGGGACTGAGATACGGGCCAAACTCCTACGGGAGGCAGCAGTGGGGAATATTGCACAATGGGCGGGAGCCTGATGCAGCAACGCCGCGTGCGGGATGACGGCCT
>169643238; Candidatus Limnoluna rubra partial 16S rRNA gene, strain MWH-EgelM2-3
ATCTCTGGGCCGTAACTGACGCTGAGGAGCGAAAGCGTGGGGAGCGAACAGGATTAGATACCCTGGTAGTCCACGCCGTAAACGGTGGGTGCTAGTTGTGGGCCACATTCCACGTGGTCCGTGACGAAGTTAACACATTAAGCACCCCGCCTGGGGAGTACGGTCGCAAGACTAAAACTCAAAGGAATTGACGGGGGCCC
>109452834; Micromonospora sp. MP40-A9 16S ribosomal RNA gene, partial sequence
ACTTGGGGCTCAACTCCAAGCCTGCGGTCGATACGGGCAGGCTAGAGTTCGGTAGGGGAGACTGGAATTCCTGGTGTAGCGGTGAAATGCGCAGATATCAGGAGGAACACCGGTGGCGAAGGCGGGTCTCTGGGCCGATACTGACGCTGAGGAGCGAAAGCGTGGGGAGCGAACAGGATTAGATACCCTGGTAGTCCACG
>148353987; Humibacter albus partial 16S rRNA gene, type strain SC-083T
TGGAAACGGCGTCTAATACTGGATATGACCCGCACAGGCATCTGTTGTGGGTGGAAAGATTTTTTGGTGGGGGATGGACTCGCGGCCTATCAGCTTGTTGGTGAGGTAATGGCTTACCAAGGCGACGACGGGTAGCCGGCCTGAGAGGGTGACCGGCCACACTGGGACTGAGACACGGCCCAGACTCCTACGGGAGGCAG
>12964626; Actinoplanes regularis gene for 16S rRNA, partial sequence
AGCCTGATGCAGCGACGCCGCGTGAGGGATGACGGCCTTCGGGTTGTAAACCTCTTTCAGCAGGGACGAAGCGCAAGTGACGGTACCTGCAGAAGAAGCGCCGGCCAACTACGTGCCAGCAGCCGCGGTAAGACGTAGGGCGCGAGCGTTGTCCGGATTTATTGGGCGTAAAGAGCTCGTAGGCGGCTTGTCGCGTCGAC
>285205714; Micrococcus sp. oral taxon F54 clone WE062 16S ribosomal RNA gene, partial sequence
ATGCAAGTCGAACGATGAAGCCCAGCTTGCTGGGTGGATTAGTGGCGAACGGGTGAGTAACACGTGAGTAACCTGCCCTTGACTCTGGGATAAGCCCGGGAAACTGGGTCTAATACCGGATAGGAGCGCCTGTCGCATGACGGGTGCTGGAAAGATTTTTCGGTCATGGATGGACTCGCGGCCTATCAGCTTGTTGGTGA
>62241266; Sphaerisporangium melleum gene for 16S rRNA, partial sequence, strain: 3D-70(20)
GCAGCAGTGGGGAATATTGCGCAATGGGCGGAAGCCTGACGCAGCGACGCCGCGTGGGGGATGACGGCCTTCGGGTTGTAAACCTCTTTCAGCAGGGACGAAGTTGACGTGTACCTGCAGAAGAAGCGCCGGCTAACTACGTGCCAGCAGCCGCGGTAATACGTAGGGCGCAAGCGTTGTCCGGAATTATTGGGCGTAAA
>208610299; Ponticoccus gilvus partial 16S rRNA gene, type strain MSW-19T
ATGCCGGGGACTCATAGGAGACTGCCGGGGTCAACTCGGAGGAAGGTGGGGATGAGGTCAAGTCATCATGCCCCTTATGTCCAGGGCTTCACGCATGCTACAATGGCTGGTACAAAGGGCTGCGAAACCGCAAGGTTTAGCGAATCCCAAAAAGCCAGTCTCAGTTCGGATTGGGGTCTGCAACTCGACCCCATGAAGTC
>62735958; Tsukamurella sp. MT6.3 16S ribosomal RNA gene, partial sequence
TACGTAGGGTGCGAGCGTTGTCCGGATTTACTGGGCGTAAAGAGCTCGTAGGCGGTTTGTCGCGTCGTCTGTGAAAACCCGAGGCTTAACCTCGGGCCTGCAGGCGATACGGGCAGACTTGAGTACTGTAGGGGAGACTGGAATTCCTGGTGTAGCGGTGGAATGCGCAGATATCAGGAGGAACACCGGTGGCGAAGGCG
>27497666; Janibacter limosus strain SAFR-043 16S ribosomal RNA gene, partial sequence
TGGGGCGCTAGGTGTGGGACTCATTCCACGAGTTCNGTGCCGCAGCTAACGCATTAAGCGCCCCGCCTGGGGAGTACGGCCGCAAGGCTAAAACTCAAAGGAATTGACGGGGGCCCGCACAAGCGGCGGAGCATGCGGATTAATTCGATGCAACGCGAAGAACCTTACCAAGGCTTGACATATACCGGAAACATCCAGAG
>239793130; Euzebya tangerina gene for 16S rRNA, partial sequence
TAAGTCCCGCAACGAGCGCAACCCTTATCCTATGTTGCCAGCGAGTAATGTCGGGGACTCATGGGAGACTGCCGGTGTCAAACCGGAGGAAGGTGGGGACGACGTCAAATCATCATGCCCCTTATGTCTTGGGCTGCACACATGCTACAATGGCCGGTACAGAGGGCTGCGATCCCGTGAGGGTGAGCGAATCTCACAAA
>3021714; Micropruina glycogenica gene for 16S rRNA, partial sequence
CTATCAGCTTGTTGGTGAGGTAACGGCTCACCAAGGCGACGACGGGTAGCCGGCCTGAGAGGGCGACCGGCCACACTGGGACTGAGATACGGCCCAGACTCCTACGGGAGGCAGCAGTGGGGAATATTGCGCAATGGGCGAAAGCCTGACGCAGCAACGCCGCGTGCGGGATGACGGCCTTCGGGTTGTAAACCGCTTTC
>148767452; Acidimicrobium ferrooxidans strain TH3 16S ribosomal RNA gene, partial sequence
ACCCTGGTAGTCCACGCCCTAAACGTTGGGCACTAGGTGTGGGGCCTCATTCGACGGGCTCCGTGCCGACGCTAACGCATTAAGTGCCCCGCCTGGGGAGTACGGCCGCAAGGCTAAAACTCAAAGGAATTGACGGGGGCCCGCACAAGCGGCGGAGCATGCGGCTTAATTCGATGCAACGCGAAGAACCTCACCTGGGC
>6468267; Beutenbergia cavernosa 16S rRNA gene
AATCATCATGCCCCTTATGTCTTGGGCTTCACGCATGCTACAATGGCCGGTACAAAGGGCTGCGATACCGTGAGGTGGAGCGAATCCCAGAAAGCCGGTCTCAGTTCGGATTGGGGTCTGCAACTCGACCCCATGAAGTCGGAGTCGCTAGTAATCGCAGATCAGCAACGCTGCGGTGAATACGTTCTCGGGCCTTGTAC
>299820136; Rubrobacter sp. enrichment culture clone BF65B_C5 16S ribosomal RNA gene, partial sequence
TTCCTGACGCTGAGACGCGAAAGCTAGGGGAGCGAACAGGATTAGATACCCTGGTAGTCCTAGCCGTAAACGATGGGCACTAGGTGTGGGGGGAGTCGAATCTCTCCGTGCCGCAGCCAACGCGTTAAGTGCCCCGCCTGGGGAGTACGGCCGCAAGGCTAAAACTCAAAAGAATTGACGGGGGCCCGCACAAGCAGCGG
>118193424; Agreia pratensis strain 015-4.1-CV-A-15 16S ribosomal RNA gene, partial sequence
GAGGTAATGGCTCACCAAGCCTACGACGGGTAGCCGGCCTGAGAGGGTGACCGGCCACACTGGGACTGAGACACGGCCCAGACTCCTACGGGAGGCAGCAGTGGGGAATATTGCACAATGGGCGAAAGCCTGATGCAGCAACGCCGCGTGAGGGACGACGGCCTTCGGGTTGTAAACCTCTTTTAGTAGGGAAGAAGCGA
>254574635; Gordonibacter pamelaeae strain PW1070 16S ribosomal RNA gene, partial sequence
CAAGCAGCGGAGCATGTGGCTTAATTCGAAGCAACGCGAAGAACCTTACCAGGGCTTGACATGCTAGTGAAGCCGGGGAAACCCGGTGGCCGAGAGGAGCTAGCGCAGGTGGTGCATGGCTGTCGTCAGCTCGTGTCGTGAGATGTTGGGTTAAGTCCCGCAACGAGCGCAACCCCTATCGTATGTTGCCAGCATTGAGT
>258644749; Kineococcus gynurae gene for 16S rRNA, partial sequence
GCTTCACGCATGCTACAATGGCCGGTACAGAGGGCTGCGATACCGTGAGGTGGAGCGAATCCCTTAAAGCTGGTCTCAGTTCGGATCGGGGTCTGCAACTCGACCCCGTGAAGTCGGAGTCGCTAGTAATCGCAGATCAGCAACGCTGCGGTGAATACGTTCCCGGGCCTTGTACACACCGCCCGTCACGTCATGAAAGT
>15594036; Salana multivorans 16S rRNA gene, strain Se-3111
GCCGGCTAACTACGTGCCAGCAGCCGCGGTAATACGTAGGGCGCGAGCGTTGTCCGGAATTATTGGGCGTAAAGAGCTCGTAGGCGGTTTGTCGCGTCTGCTGTGAAATCCTCAGGCTCAACTTGAGGCGTGCAGTGGGTACGGGCAGACTAGAGTGCGGTAGGGGAGACTGGAATTCCTGGTGTAGCGGTGGAATGCGC
>238055861; Modestobacter sp. BMG5754 16S ribosomal RNA gene, partial sequence
GTCTGTCGCGTCGGCTGTGAAAACCCGAGGCTCAACCTCGGGCCTGCAGTCGATACGGGCAAACTAGAGTACGGCAGGGGAGACTGGAATTCCTGGTGTAGCGGTGAAATGTGCAGATATCAGGAGGAACACCGGTGGCGAAGGCGGGTCTCTGGGCAGTAACTGACGCTGAGGAGCGAAAGCGTGGGGAGCGAACAGGA
>121483697; Acrocarpospora sp. 04107M-2 16S ribosomal RNA gene, partial sequence
GGGTGACAGGTGGTGCATGGCTGTCGTCAGCTCGTGTCGTGAGATGTTGGGTTAAGTCCCGCAACGAGCGCAACCCTTGTTCCATGTTGCCAGCAACCTCTTCGGAGGGTTGGGGACTCATGGGAGACTGCCGGGGTCAACTCGGAGGAAGGTGGGGATGACGTCAAGTCATCATGCCCCTTATGTCTTGGGCTGCAAAC
>306416051; Williamsia deligens strain 02-191-2819 16S ribosomal RNA gene, partial sequence
GGCCCAGACTCCTACGGGAGGCAGCAGTGGGGAATATTGCACAATGGGCGCAAGCCTGATGCAGCGACGCCGCGTGAGGGATGACGGCCTTCGGGTTGTAAACCTCTTTCACCAGGGGCGAATTAGGACGGTACCTGGAGAAGAAGCACCGGCCAACTACGTGCCAGCAGCCGCGGTAATACGTAGGGTGCGAGCGTTGT
>5360528; Umezawaea tangerina gene for 16S rRNA, strain: MK27-91F2
GAGGAACACCGGTGGCGAAGGCGGGTCTCTGGGCCGATACTGACGCTGAGGAGCGAAAGCGTGGGGAGCGAACAGGATTAGATACCCTGGTAGTCCACGCCGTAAACGGTGGGTGCTAGGTGTGGGGGACTTCCACGTCCTCCGTGCCGCAGCTAACGCATTAAGCACCCCGCCTGGGGAGTACGGCCGCAAGGCTAAAA
>119657284; Actinobaculum schaalii strain 847 16S ribosomal RNA gene, partial sequence
GGGATAAGCCTTGGAAACGGGGTCTAATACCGAATATTCTGGCGCTCTCGCATGGGGGTGTTGGGAAAGCTTTAGTGTGAAGGGGGATGGGCTCGCGGCCTATCAGCTTGTTGGTGGGGTGATGGCCTACCAAGGCGGTGACGGGTAGCCGGCCTGAGAGGGTGACCGGCCACATTGGGACTGAGATACGGCCCAGACTC
>195945439; Enterorhabdus mucosicola partial 16S rRNA gene, type strain Mt1B8T
CGTGCTACAATGGCCGGTACAGAGGGTTGCCACCCCGCGAGGGGGAGCGGATCCCGGAAAGCCGGCCCCAGTTCGGATCGCAGGCTGCAACCCSCCTGCGTGAAGCCGGAGTTGCTAGTAATCGCGGATCAGCACGCCGCGGTGAATACGTTCCCGGGCCTTGTACACACCGCCCGTCACRCCACCCGAGTCGTCTGCAC
>70002671; Varibaculum cambriense strain F354 16S ribosomal RNA gene, partial sequence
TGGTGAGAGTGGCGAACGGGTGAGTAACACGTGAGTAACCTGTCCTTTTCTTTGGGATAAGCTTCCGAAAGGGTGTTTAATACCTTATGTTCTGTCTGCCTCGCATGGGGTGGGTGGGAAAGATTTTTTCGGTAAAGGGTGGGCTCGCGGTCTATCAGCTTGTTGGTGGGGTGATGGCCTACCAAGGCTTTGACGGGTAG
>562783; R.fascians (DSM 20669) 16S rRNA gene
ACTGGAATTCCTGGTGTAGCGGTGAAATGCGCAGATATCAGGAGGAACACCGGTGGCGAAGGCGGGTCTCTGGGAAACAACTGACGCTGAGGAACGAAAGCGTGGGTAGCAAACAGGATTAGATACCCTGGTAGTCCACGCCGTAAACGGTGGGCGCTAGGTGTGGGTTCCTTCCACGGGATCTGTGCCGTAGCTAACGC
>165975390; Sinomonas flava strain CW 108 16S ribosomal RNA gene, partial sequence
CGGAAGAAGCGCCGGCTAACTACGTGCCAGCAGCCGCGGTAATACGTAGGGCGCGAGCGTTATCCGGAATTATTGGGCGTAAAGAGCTCGTAGGCGGTTTGTCGCGTCTGCTGTGAAAGCCCGGGGCTCAACCCCGGGTCTGCAGTGGGTACGGGCAGGCTGGAGTGCAGTAGGGGAGACTGGAATTCCTGGTGTAGCGG
>351720581; Demequina sp. HR08-43 gene for 16S rRNA, partial sequence
GCTCAACCTCGAGCTTGCAGTGGGTACGGGCAGACTAGAGTGTGGTAGGGGAGACTGGAATTCCTGGTGTAGCGGTGGAATGCGCAGATATCAGGAGGAACACCAATGGCGAAGGCAGGTCTCTGGGCCACAACTGACGCTGAGGAGCGAAAGCATGGGGAGCGAACAGGATTAGATACCCTGGTAGTCCATGCCGTAAA
>63849622; Catenulispora sp. Neo6 partial 16S rRNA gene, strain Neo6
CGATGACGGGTAGCCGGCCTGAGAGGGCGACCGGCCACACTGGGACTGAGACACGGCCCAGACTCCTACGGGAGGCAGCAGTGGGGAATATTGCACAATGGGCGAAAGCCTGATGCAGCGACGCCGCGTGAGGGATGACGGCCTTCGGGTTGTAAACCTCTTTCAGCAGGGACGAAGCGCAAGTGACTGTACCTGCAGAA
>209446799; Actinaurispora siamensis gene for 16S ribosomal RNA, partial sequence, strain: CM2-12
CGGTAGGGGAGACTGGAATTCCTGGTGTAGCGGTGAAATGCGCAGATATCAGGAGGAACACCGGTGGCGAAGGCGGGTCTCTGGGCCGATACTGACGCTGAGGAGCGAAAGCGTGGGGAGCGAACAGGATTAGATACCCTGGTAGTCCACGCTGTAAACGTTGGGCGCTAGGTGTGGGGGGCCTCTCCGGTTCTCTGTGC
>348031143; Nakamurella sp. P4-7 partial 16S rRNA gene, isolate P4-7
AGTGGCGAACGGGTGAGTAACACGTGGGCAACCTGCCCTCAGCTTCGGGATAACATTTGGAAACAGGTGCTAATACCGGATAATAACCTTTCATCGCATGGTGTTTGGTTCAAAGTTTTTCGGCTGAGGATGGGCCCGCGGCCTATCAGCTTGTTGGTGGGGTAATGGCCTACCAAGGCGACGACGGGTAGCCGGCCTGA
>292677717; Thermobifida alba gene for 16S rRNA, partial sequence, strain: AHK133
GCTCACCAAGGCGACGACGGGTAGCCGGCCTGAGAGGGCGACCGGCCACACTGGGACTGAGACACGGCCCAGACTCCTACGGGAGGCAGCAGTGGGAATATTGCGCAATGGGCGGAAGCCTGACGCAGCGACGCCGCGTGGGGGATGACGGCCTTCGGGTTGTAAACCTCTTTTACCACTCACGAAGGCTCCCAGTGTTC
>133723291; Sporichthya sp. KAR54 16S ribosomal RNA gene, partial sequence
GTGAAATCCCGAGGCTCAACCTCGGGCTTGCAGTCGATACGGGCAGACTAGAGTGGAGCAGGGGAGACTGGAATTCCTGGTGTAGCGGTGAAATGCGCAGATATCAGGAGGAACACCGATGGCGAAGGCAGGTCTCTGGGCTTTAACTGACGCTGAGGAGCGAAAGCGTGGGTAGCGAACAGGATTAGATACCCTGGTAG
>109391130; Streptomonospora sp. YIM 90593 16S ribosomal RNA gene, partial sequence
CTTCGGGTTGTAAACCTCTTTTACCACCGACGCAGGCCCGTGCTTCTGTGCGGGTTGACGGTAGGTGGGGAATAAGGACCGGCCAACTACGTGCCAGCAGCCGCGGTAATACGTAGGGTCCGAGCGTTGTCCGGAATTATTGGGCGTAAAGAGCTCGTAGGTGGCGTGTCGCGTCTGCTGTGTAAGTCCGGGGCTTAACT
>341832285; Xylanimonas cellulosilytica strain RS25 16S ribosomal RNA gene, partial sequence
CAGGATTAGATACCCTGGTAGTCCATGCCGTAAACGTTGGGCACTAGGTGTGGGGACCATTCCACGGTCTCCGTGCCGCAGCTAACGCATTAAGTGCCCCGCCTGGGGAGTACGGCCGCAAGGCTAAAACTCAAAGGAATTGACGGGGGCCCGCACAAGCGGCGGAGCATGCGGATTAATTCGATGCAACGCGAAGAACC
>379645728; Humicoccus sp. La-5-213 16S ribosomal RNA gene, partial sequence
ATACACACTTTTTGAGGCATCTCTCGAAGTGGAAAGTTTTTCGGCTAGGGATGGGCCCGCGGCCTATCAGCTTGTTGGTGGGGTAATGGCCTACCAAGGCGACGACGGGTAGCCGGCCTGAGAGGGCGACCGGCCACACTGGGACTGAGACACGGCCCAGACTCCTACGGGAGGCAGCAGTGGGGAATATTGCGCAATGG
>319748810; Parascardovia denticolens strain 44-201 16S ribosomal RNA gene, partial sequence
GACGGGTAGCCGGCCTAAGAGGGCGACCGGCCACATTGGGACTGAGATACGGCCCAGACTCCTACGGGAGGCAGCAGTGGGGAATATTGCACAATGGGGGGAACCCTGATGCAGCGACGCCGCGTGCGGGATGGAGGCCTTCGGGTCGTGAACCGCTTTTACAGGGGAGCAAGCTTTCGGGTGAGTTAACTTTGTGAATA
>38374017; Terrebacter sp. ICS20403 16S ribosomal RNA gene, partial sequence
AGCAGTGGGGAATATTGCACAATGGGCGAAAGCCTGATGCAGCGACGCCGCGTGAGGGATGACGGCCTTCGGGTTGTAAACCTCTTTCAGCAGGGAAGAAGCGAAAGTGACGGTACCTGCAGAAGAAGCACCGGCTAACTACGTGCCAGCAGCCGCGGTAATACGTAGGGTGCGAGCGTTGTCCGGAATTATTGGGCGTA
>288915491; Krasilnikovia sp. IR27-RCA116 gene for 16S ribosomal RNA, partial sequence
ATCAGCTTGTTGGTGGGGTGATGGCCTACCAAGGCGACGACGGGTAGCCGGCCTGAGAGGGCGACCGGCCACACTGGGACTGAGACACGGCCCAGACTCCTACGGGAGGCAGCAGTGGGGAATATTGCACAATGGGCGGAAGCCTGATGCAGCGACGCCGCGTGAGGGATGACGGCTTTCGGGTTGTAAACCTCTTTCAG
>325048948; Actinoallomurus sp. 645122 gene for 16S rRNA, partial sequence
GGGATGACGTCAAGTCATCATGCCCCTTATGTCTTGGGCTGCAAACATGCTACAATGGCCGGTACAAAGGGCTGCGAAACCGTGAGGTGGAGCGAATCCCGGAAAGCCGGTCTCAGTTCGGATTGGGGTCTGCAACTCGACCCCATGAAGTCGGAGTCGCTAGTAATCGCAGATCAGCAACGCTGCGGTGAATACGTTCC
>307334930; Sciscionella marina strain NCCPF 260043 16S ribosomal RNA gene, partial sequence
ACGGCCTTCGGGTTGTAAACCTCTTTCGACACCGACGAAGCGCAAGTGACGGTAGGTGTAGAAGAAGCACCGGCTAACTACGTGCCAGCAGCCGCGGTAATACGTAGGGTGCGAGCGTTGTCCGGAATTATTGGGCGTAAAGAGCTCGTAGGCGGTTTGTCGCGTCTATCGTGAAAACTGGAGGCTTAACTTTCAGCGTG
>260223512; Auritibacter ignavus partial 16S rRNA gene, type strain IMMIB L-1656
CACGTGAGTAACCTGCCCTTGACTCTGGGATAAGCCTGGGAAACTGGGTCTAATACTGGATATGACTTCTGACCGCATGGTTGGTTGTGGAAAGTTTTTGCGGTTTTGGATGGACTCGCGGCCTATCAGCTTGTTGGTGGGGTAATGGCCTACCAAGGCTTCGACGGGTAGCCGGCCTGAGAGGGTGACCGGCCACACTG
>347954787; Sanguibacter antarcticus strain KK13 16S ribosomal RNA gene, partial sequence
CTTCACGCATGCTACAATGGCCGGTACAAAGGGCTGCGATACCGCGAGGTGGAGCGAATCCCAAAAAGCCGGTCTCAGTTCGGATTGGGGTCTGCAACTCGACCCCATGAAGTCGGAGTCGCTAGTAATCGCAGATCAGCAACGCTGCGGTGAATACGTTCCCGGGCCTTGTACACACCGCCCGTCAAGTCACGAAAGTC
>30313617; Aeromicrobium marinum DSM 15272 strain T2 16S ribosomal RNA gene, partial sequence
GGCCACACTGGGACTGAGACACGGCCCAGACTCCTACGGGAGGCAGCAGTGGGGAATATTGGACAATGGGCGAAACCTTGATCCAGCAACGCCGCGTGAGGGATGACGGCCTTCGGGTTGTAAACCTCTTTCAGCGGGGACGAAGCGAAAGTGACGGTACCCGCAGAAGAAGGACCKGCCAACTACGTGCCAGCAGCCGC
>82568423; Metascardovia criceti gene for 16S ribosomal RNA, partial sequence, strain: OMB105
AATAGCTCCTGGAAACGGGTGGTAATGCCCTATGGTCCGCATCATCGCATGGTGGTGTGGGAAAGTGATTGAGTGCTATACGATGGGATCGCGTCCTATCAGCTTGTTGGTGGGGTAGTGGCCTACCAAGGCTTCGACGGGTAGCCGGCCTGAGAGGGCGACCGGCCACATTGGGACTGAGATACGGCCCAGACTCCTAC
>156623039; Lentzea albidocapillata gene for 16S rRNA, partial sequence, strain: NBRC 100372
AATTCGATGCAACGCGAAGAACCTTACCTGGGCTTGACATGGACTAGAAAGCTCTAGAGATAGAGCCTCCCTTGTGGCTGGTTCACAGGTGGTGCATGGCTGTCGTCAGCTCGTGTCGTGAGATGTTGGGTTAAGTCCCGCAACGAGCGCAACCCTCGTTCCATGTTGCCAGCACGTAATGGTGGGGACTCATGGGAGAC
>21392373; Arthrobacter woluwensis 16S ribosomal RNA gene, partial sequence
GTGACGGTACCTGCAGAAGAAGCGCCGGCTAACTACGTGCCAGCAGCCGCGGTAATACGTAGGGCGCAAGCGTTATCCGGAATTATTGGGCGTAAAGAGCTCGTAGGCGGTTTGTCGCGTCTGCTGTGAAAGGCCAGGGCTCAACCCTGGTTCTGCAGTGGGTACGGGCAGACTTGAGTGATGTAGGGGAGACTGGAATT
>118193540; Citrococcus sp. 061-3.2-LH-A-02 16S ribosomal RNA gene, partial sequence
GGGTGAGTAACACGTGAGTAACCTTCCCTTGACTCTGGGATAAGCCCGGGAAACTGGGTCTAATACCGGATATGACCTCCTATCGCATGGTGGGGGGTGGAAAGATTTATCGGTCTTGGATGGACTCGCGGCCTATCAGCTTGTTGGTGAGGTAATGGCTCACCAAGGCGACGACGGGTAGCCGGCCTGAGAGGGTGACC
>115511379; Asaccharobacter celatus gene for 16S rRNA, partial sequence
CATGGCTGTCGTCAGCTCGTGTCGTGAGATGTTGGGTTAAGTCCCGCAACGAGCGCAACCCCCGTCCCGTGTTGCCAGCATTCAGTTGGGGACTCGCGGGAGACTGCCGGCGTCAAGCCGGAGGAAGGTGGGGACGACGTCAAGTCATCATGCCCCTTATGCCCTGGGCTGCACACGTGCTACAATGGCCGGTACAGAGG
>336092987; Lapillicoccus sp. 31 16S ribosomal RNA gene, partial sequence
CGAAAGCATGGGGAGCGAACAGGATTAGATACCCTGGTAGTCCATGCCGTAAACATTGGGAACTAGGTGTGGGTCTCATTCCACGAGATCCGTGCCGCAGCTAACGCATTAAGTTCCCCGCCTGGGGAGTACGGCCGCAAGGCTAAAACTCAAAGGAATTGACGGGGGCCCGCACAAGCGGCGGAACATGCGGATTAATT
>197690723; Serinibacter salmoneus gene for 16S rRNA, partial sequence
TCAGTAGGGAAGAAGCCTTTCGGGGTGACGGTACCTGCAGAAGAAGCGCCGGCTAACTACGTGCCAGCAGCCGCGGTAATACGTAGGGCGCAAGCGTTGTCCGGAATTATTGGGCGTAAAGAGCTCGTAGGCGGCTTGTCGCGTCTGCTGTGAAATCCTCAGGCTCAACCTGGGGCGTGCAGTGGGTACGGGCAGGCTAG
>262272975; Marinactinospora sp. CXB654 16S ribosomal RNA gene, partial sequence
AGCGGTAAGGCCCTTCGGGGTACACGAGCGGCGAACGGGTGAGTAACACGTGAGTAACCTGCCCCTGACTTCGGGATAAGCCCGGGAAACCGGGTCTAATACCGGATACGACGCCGGCCTGCATGGGCTCGGTGTGGAAAGTTGTTTCGGTTGGGGATGGGCTCGCGGCCTATCAGCTTGTTGGTGGGGTGATGGCCTAC
>296841013; Thermocrispum municipale gene for 16S rRNA, partial sequence, strain: 0916-(2)-4-50-5-1-1
TGGGGACGACGTCAAGTCATCATGCCCCTTATGTCCAGGGCTTCACACATGCTACAATGGCTGGTACAGAGGGCTGCGATACCGTGAGGTGGAGCGAATCCCTTAAAGCTAGTCTCAGTTCGGATCGTAGTCTGCAACTCGACTACGTGAAGTCGGAGTCGCTAGTAATCGCAGATCAGCAACGCTGCGGTGAATACGTT
>1483643; Microbispora bispora strain ATCC19993 16S ribosomal RNA gene sequence
CGCCGTAAACGTTGGGCGCTGGGTGTGGGGGCTTTCACCGGTTCCCGTGCCGTAGCTAACGCGTTAAGCGCCCCGCCTGGGGAGTACGGCCGCAAGGCTAAAACTCAAAGGAATTGACGGGGGCCCGCACAAGCGGCGGAGCATGTTGCTTAATTCGATGCAACGCGAAGAACCTTACCAAGGTTTGACATGCCGGGAAA
>379134740; Microbacterium sp. SR10-S-4 16S ribosomal RNA gene, partial sequence
TCATGGGATACTGCCGGGGTCAACTCGGAGGAAGGTGGGGATGACGTCAAATCATCATGCCCCTTATGTCTTGGGCTTCACGCATGCTACAATGGCCGGTACAATGGGCTGCAATACCGTGAGGTGGAGCGAATCCCAAAAAGCCGGTCCCAGTTCGGATTGAGGTCTGCAACTCGACCTCATGAAGTCGGAGTCGCTAG
>285797613; Propionibacterium acidifaciens clone UT062 16S ribosomal RNA gene, partial sequence
TGGAAACAGGTGGTAATCCCGAATATTCAGTTTCCCGGGCATCCGGGTTGTTGGAAAGCTTTTTGCGGTCAGGGATCGTCTCGCGGCCTATCAGCTTGTTGGTGGGGTAGTGGCCCACCAAGGCCTTGACGGGTAGCCGGCCTGAGAGGGCGACCGGCCACATTGGGACTGAGATACGGCCCAGACTCCTACGGGAGGCA
>37139714; Serinicoccus marinus JC1078 16S ribosomal RNA gene, partial sequence
CCACGCCGTAAACGTTGGGCGCTAGGTGTGGGTCCCATTCCACGGGGTCCGTGCCGCAGCTAACGCATTAAGCGCCCCGCCTGGGGAGTACGGCCGCAAGGCTAAAACTCAAAGGAATTGACGGGGGCCCGCACAAGCGGCGGAGCATGCGGATTAATTCGATGCAACGCGAAGAACCTTACCAAGGCTTGACATACACC
>2584807; P.hordei 16S rRNA gene, isolate SH261
GGCTGCAAACATGCTACAATGGCCGGTACAATGGGCGTGCGATACCGTAAGGTGGAGCGAATCCCTTAAAGCCGGTCTCAGTTCGGATTGGGGTCTGCAACTCGACCCCATGAAGGTGGAGTCGCTAGTAATCGCGGATCAGCAACGCCGCGGTGAATACGTTCCCGGGCCTTGTACACACCGCCCGTCACGTCATGAAA
>3386559; Denitrobacterium detoxificans strain MAJ1 16S ribosomal RNA gene, complete sequence
GCCGCAAGGCTAAAACTCAAAGGAATTGACGGGGGCCCGCACAAGCAGCGGAGCATGTGGCTTAATTCGAAGCAACGCGAAGAACCTTACCAGGGCTTGACATGCGGGTGAAGCCGGGGAAACCCGGTGGCCGAAAGGAGCCCGCGCAGGTGGTGCATGGCTGTCGTCAGCTCGTGTCGTGAGATGTTGGGTTAAGTCCC
>50882271; Nostocoida aromativora 16S ribosomal RNA gene, partial sequence
AGCGTGGGGAGCGAACAGGATTAGATACCCTGGTAGTCCACGCCGTAAACGTTGGGAACTAGGTGTGGGTCTCATTCCACGAGATCCGTGCCGCAGCTAACGCATTAAGTTCCCCGCCTGGGGAGTACGGCCGCAAGGCTAAAACTCAAAGGAATTGACGGGGGCCCGCACAAGCGGCGGAGCATGTGGATTAATTCGAT
>285203724; Arsenicicoccus sp. oral taxon C74 clone YP019 16S ribosomal RNA gene, partial sequence
GCTTGTTGGTGGGGTAATGGCCTACCAAGGCGACGACGGGTAGCCGGCCTGAGAGGGTGACCGGCCACACTGGGACTGAGACACGGCCCAGACTCCTACGGGAGGCAGCAGTGGGGAATATTGCACAATGGGCGAAAGCCTGATGCAGCGACGCCGCGTGAGGGATGACGGCCTTCGGGTTGTAAACCTCTTTCAGCTCT
>384096554; Paraoerskovia sp. FI 1004 16S ribosomal RNA gene, partial sequence
ACGAGTTCCGTGCCGCAGCAAACGCATTAAGTGCCCCGCCTGGGGAGTACGGCCGCAAGGCTAAAACTCAAAGGAATTGACGGGGGCCCGCACAAGCGGCGGAGCATGCGGATTAATTCGATGCAACGCGAAGAACCTTACCAAGGCTTGACATACACCGGAAACACTCAGAGATGGGTGCCCCGCAAGGTCGGTGTACA
>663226; S.piniformis (IFO 15059T) mRNA for 16S ribosomal RNA
GCATGTGGATTAATTCGATGCAACGCGAAGAACCTTACCTGGGTTTGACATACACCAGACGCTGGTAGAGATATCAGTTCCCTTGTGGTTGGTGTACAGGTGGTGCATGGCTGTCGTCAGCTCGTGTCGTGAGATGTTGGGTTAAGTCCCGCAACGAGCGCAACCCTTGTCCTGTATTGCCAGCGCGTTATGGCGGGGAC
>284434478; Salinibacterium sp. NMC27 16S ribosomal RNA gene, partial sequence
CTCGTTCTTTGTTGCCAGCACGTAATGGTGGGAACTCAAAGGAGACTGCCGGGGTCAACTCGGAGGAAGGTGGGGATGACGTCAAATCATCATGCCCCTTATGTCTTGGGCTTCACGCATGCTACAATGGCCGGTACAAAGGGCTGCAATACCGCAAGGTGGAGCGAATCCCAAAAAGCCGGTCTCAGTTCGGATTGAGG
>6690567; Spirillospora rubra 16S ribosomal RNA gene, partial sequence
GGATACGGGCAGACTAGAGGCAGGTAGGGGAGAACGGAATTCCCGGTGTAGCGGTGAAATGCGCAGATATCGGGAGGAACACCGGTGGCGAAGGCGGTTCTCTGGGCCTGTACTGACGCTGAGGAGCGAAAGCGTGGGGAGCGAACAGGATTAGATACCCTGGTAGTCCACGCCGTAAACGTTGGGCGCTAGGTGTGGGG
>9369270; Cryobacterium aff. psychrophilum A1/C-aer/OI partial 16S rRNA gene
CGCCCCGCAAGGTCTCTATACAGGTGGTGCATGGTTGTCGTCAGCTCGTGTCGTGAGATGTTGGGTTAAGTCCCGCAACGAGCGCAACCCTCGTCCTATGTTGCCAGCACGTAATGGTGGGAACTCATGGGATACTGCCGGGGTCAACTCGGAGGAAGGTGGGGATGACGTCAAATCATCATGCCCCTTATGTCTTGGGC
>268537578; Intrasporangium sp. 4LS1 16S ribosomal RNA gene, partial sequence
ATACGTAGGGTGCGAGCGTTGTCCGGAATTATTGGGCGTAAAGAGCTTGTAGGCGGTTTGTCGCGTCTGCTGTGAAAATCCGGGGCTCAACCCCGGACTTGCAGTGGGTACGGGCAGACTAGAGTGTGGTAGGGGAGACTGGAATTCCTGGTGTAGCGGTGGAATGCGCAGATATCAGGAGGAACACCGATGGCGAAGGC
>293509131; Collinsella sp. 3008/04 16S ribosomal RNA gene, partial sequence
CACATGCAAGTCGAACGGCACCTGCCCTCGGGCAGAAGCGAGTGGCGAACGGCTGAGTAACACGTGGAGAACCTGCCCCCTCCCCCGGGATAGCCGCCCGAAAGGACGGGTAATACCGGATACCCCGGGGTGCCGCATGGCACCCCGGCTAAAGCCCCGACGGGAGGGGATGGCTCCGCGGCCCATCAGGTAGACGGCGG
>148291129; Agrococcus jenensis partial 16S rRNA gene, strain Ch9
ATATTGCACAATGGGCGCAAGCCTGATGCAGCAACGCCGCGTGAGGGACGAAGGCCTTCGGGTTGTAAACCTCTTTTAGCAGGGAAGAAGCGAAAGTGACGGTACCTGCAGAAAAAGCACCGGCTAACTACGTGCCAGCAGCCGCGGTAATACGTAGGGTGCAAGCGTTGTCCGGAATTATTGGGCGTAAAGAGCTCGTA
>257228996; Nesterenkonia sp. Sua-BAC020 16S ribosomal RNA gene, partial sequence
AGGGGAGACTGGAATTCCTGGTGTAGCGGTGAAATGCGCAGATATCAGGAGGAACACCGATGGCGAAGGCAGGTCTCTGGGCTGTTACTGACGCTGAGGAGCGAAAGCATGGGGAGCGAACAGGATTAGATACCCTGGTAGTCCATGCCGTAAACGTTGGGCACTAGGTGTGGGGGACATTTCCCGTTTTCCGGGCCGTA
>346653668; Actinopolyspora sp. TRM46049 16S ribosomal RNA gene, partial sequence
AGGCGATGACGGGTAGCCGGCCTGAGAGGGTGATCGGCCACACTGGGACTGAGACACGGCCCAGACTCCTACGGGAGGCAGCAGTGGGGAATTTTGCGCAATGGGCGAAAGCCTGACGCAGCGACGCCGTGTGGGGGAGGACGGCCTTCGGGTTGTAAACCTCTTTCGGCCCTGACGAATGTGACGGTAGGGGCTAAAGA
>62735952; Dermacoccus barathri strain MT2.1 16S ribosomal RNA gene, partial sequence
GTTGTAAACCTCTTTCACCAGGGACGAAGCTAACGTGACGGTACCTGGAGAAGAAGCACCGGCTAACTACGTGCCAGCAGCCGCGGTAATACGTAGGGTGCGAGCGTTGTCCGGAATTATTGGGCGTAAAGAGCTTGTAGGCGGTTTGTCGCGTCTGCTGTGAAAGACCGGGGCTTAACTCCGGTTCTGCAGTGGGTACG
>289191160; Aciditerrimonas ferrireducens gene for 16S rRNA, partial sequence
TGGGTCGCGATCCCGCGAGGGTGAGCCAATCCCCAAAGCCGGTCTCAGTTCGGATCGCAGTCTGCAACTCGACTGCGTGAAGTCGGAGTCGCTAGTAATCCCGGATCAGCAACGCCGGGGTGAATACGTTCCCGGGCCTTGTACACACCGCCCGTCACACCACGAAAGTCGGCAACACCCGAAGCCGGTGGCCCAACCCG
>197690834; Schumannella luteola gene for 16S ribosomal RNA, partial sequence
AACGGTGAAGGAGGAGCTTGCTCTTCTGGATCAGTGGCGAACGGGTGAGTAACACGTGAGTAACCTGCCCTTGACTCTGGGATAAGCGTTGGAAACGACGTCTAATACCGGATACGAGCTTCAGCCGCATGGCTAGGAGTTGGAAAGAATTTTGGTCAAGGATGGACTCGCGGCCTATCAGGTTGTTGGTGAGGTAACGG
>224586723; Isoptericola halotolerans gene for 16S rRNA, partial sequence, strain: NBRC 104116
GGGGCCCGCACAAGCGGCGGAGCATGCGGATTAATTCGATGCAACGCGAAGAACCTTACCAAGGCTTGACATGCACCGGACGCTGCCAGAGATGGTGGTTCCGCAAGGTCGGTGCACAGGTGGTGCATGGTTGTCGTCAGCTCGTGTCGTGAGATGTTGGGTTAAGTCCCGCAACGAGCGCAACCCTCGTCCCATGTTGC
>270124454; Thermasporomyces composti gene for 16S rRNA gene, partial sequence
GCGAAAGCGTGGGGAGCGAACAGGATTAGATACCCTGGTAGTCCACGCCGTAAACGTTGGGCGCTAGGTGTGGGGGATTTTCCACGTCCTCCGTGCCGTAGCTAACGCATTAAGCGCCCCGCCTGGGGAGTACGGCCGCAAGGCTAAAACTCAAAGGAATTGACGGGGGCCCGCACAAGCGGCGGAGCATGTTGCTTAAT
>341793316; Mycetocola reblochoni strain 21630 16S ribosomal RNA gene, partial sequence
ATTGAGGTCTGCAACTCGACCTCATGAAGTCGGAGTCGCTAGTAATCGCAGATCAGCAACGCTGCGGTGAATACGTTCCCGGGCCTTGTACACACCGCCCGTCAAGTCATGAAAGTCGGTAACACCCGACGCCGGTGGCCTAACCCTTTATTGGGAGGGAGCCGTCTAAGGTGGGATTGGTAATTAGGACTAAGTCGTAA
>6997860; Arcanobacterium haemolyticum 16S rRNA gene, strain CIP 103370
TCCTGCTTGCGGGGGTTGGATTAGTGGCGAACGGGTGAGTAATACGTGAGTAACCTGCCCCTTTCTCTTGGGATAAGCCTTGGAAACGAGGTCTAATACTAGATATTCTGCTTCTGCCGCATGGTGGGGGTTGGAAAGGTTTTTTCTGGTGGGGGATGGGCTCACGGCCTATCAGCTTGTTGGTGGGGTGATGGCCTACC
>34787155; Mobiluncus curtisii 16S rRNA gene, strain CCUG 22340
GCCGGGGTTAACTCGGAGGAGGGTGGGGATGACGTCAAATCATCATGCCCCTTATGTCTTGGGCTTCACGCATGCTACAATGGCCAGTACAGAGGGTTGCGATACCGTGAGGTGGGGCTAATCTCTTAAAGCTGGTCTCGGTTCGGATTGGGGTCTGCAACTCGACCCCATGAAGTTGGAGTCGCTAGTAATCGCAGATC
>334853160; Bifidobacterium longum strain WSAN-24 16S ribosomal RNA gene, partial sequence
GCTTTGCTTGGTGGTGAGAGTGGCGAACGGGTGAGTAATGCGTGACCGACCTGCCCCATGCACCGGAATAGCTCCTGGAAACGGGTGGTAATGCCGGATGTTCCAGTTGATCGCATGGTCTTCTGGGAAAGCTTTCGCGGTATGGGATGGGGTCGCGTCCTATCAGCTTGACGGCGGGGTAACGGCCCACCGTGGCTTCG
>3413838; Cathayosporangium alboflavum gene for 16S ribosomal RNA, partial sequence
CCCCATGAAGTCGGAGTCGCTAGTAATCGCAGATCAGCAACGCTGCGGTGAATACGTTCCCGGGCCTTGTACACACCGCCCGTCACGTCACGAAAGTCGGCAACACCCGAAGCCCGTGGCCCAACCAGCTTGCTGGGGGAGCGGTCGAAGGTGGGGCTGGCGATTGGGACGAAGTCGTAACAAGGTAGCCGTACCGGAAG
>3892889; Verrucosispora gifhornensis 16S rRNA gene
CGCATTAAGCGCCCCGCCTGGGGAGTACGGCCGCAAGGCTAAAACTCAAAGGAATTGACGGGGGCCCGCACAAGCGGCGGAGCATGCGGATTAATTCGATGCAACGCGAAGAACCTTACCTGGGTTTGACATCGCCGGAAATCCTGCAGAGATGTGGGGTCCTTCGGGGCCGGTGACAGGTGGTGCATGGCTGTCGTCAG
>57996722; Agromyces ulmi partial 16S rRNA gene, isolate CP181ac
CAGTGGGGAATATTGCACAATGGGCGCAAGCCTGATGCAGCAACGCCGCGTGCGGGATGACGGCCTTCGGGTTGTAAACCGCTTTTAGTAAGGAAGAAGCCTTCGGGTGACGGTACTTGCAGAAAAAGGACCGGCTAACTACGTGCCAGCAGCCGCGGTAATACGTAGGGTCCGAGCGTTGTCCGGAATTATTGGGCGTA
>166153905; Kytococcus schroeteri strain 1RN-3A1 16S ribosomal RNA gene, partial sequence
AAGAGCTTGTAGGCGGTTTGTCGCGTCTGCTGTGAAAATCTAGGGCTTAACCCTGGACGTGCAGTGGGTACGGGCAGACTAGAGTGTGGTAGGGGAGACTGGAATTCCTGGTGTAGCGGTGGAATGCGCAGATATCAGGAGGAACACCGATGGCGAAGGCAGGTCTCTGGGCCATTACTGACGCTGAGAAGCGAAAGCAT
>259027702; Cellulosimicrobium sp. 134-3 16S ribosomal RNA gene, partial sequence
GCTACAATGGCCGGTACAAAGGGCTGCGATACCGTAAGGTGGAGCGAATCCCAAAAAGCCGGTCTCAGTTCGGATTGGGGTCTGCAACTCGACCCCATGAAGTCGGAGTCGCTAGTAATCGCAGATCAGCAACGCTGCGGTGAATACGTTCCCGGGCCTTGTACACACCGCCCGTCAAGTCACGAAAGTCGGTAACACCC
>257074571; Actinomycetospora chlora gene for 16S rRNA, partial sequence, strain: TT07I-57
AAACGTTGGGCGCTAGGTGTGGGGTCCATTCCACGGGTTCCGTGCCGCAGCTAACGCATTAAGCGCCCCGCCTGGGGAGTACGGCCGCAAGGCTAAAACTCAAAGGAATTGACGGGGGCCCGCACAAGCGGCGGAGCATGTGGATTAATTCGATGCAACGCGAAGAACCTTACCTGGGTTTGACATGCACTAGACGCGTC
>27818754; Bifidobacterium aerophilum 16S ribosomal RNA gene, partial sequence
TCAGGACGAGCGCTGGCGGCGTGCTTACACATGCAAGTCGAACGGGATCCTGATAGCTTGCTATTGGGTGAGAGTGGCGAACGGGTGAGTAATGCGTGACCGACCTGCCCTGTACACGGGAATAGCTCCTGGAAACGGGTGGTAATGCCCGATGCTCCATCATGCTGCATGGTGTGGTGGGAAAGCTTCGGCGGTATGGG
>157888401; Quadrisphaera granulorum partial 16S rRNA gene, strain CS4
TGGGGTGATGGCCTACCAAGGCGACGACGGGTAGCCGGCCTGAGAGGGTGACCGGCCACACTGGGACTGAGACACGGCCCAGACTCCTACGGGAGGCAGCAGTGGGGAATATTGCGCAATGGGCGAAAGCCTGACGCAGCGACGCCGCGTGAGGGATGAAGGCCTTCGGGTTGTAAACCTCTTTCAGCAGGGAAGAAGCG
>187424529; Haloglycomyces albus strain YIM 92370 16S ribosomal RNA gene, partial sequence
GAGCGCAACCCTTATCCTGTATTGCCAGCAGTTCGGCTGGGGACTTGCGGGAGACTGCCGGTGTTAAACCGGAGGAGGGTGGGGATGAGGTCAAGTCATCATGCCCCTTATGTCCAGGGCTTCACGCATGCTACATTGGCCGGTACAGCGGGTAGCGAAGCTGTGAGGTGGAGCGAATCTCTGTAAAGCCGGTCGTGGTT
>68510383; Goodfellowiella coeruleoviolacea strain NRRL B-24058 16S ribosomal RNA gene, complete sequence
CGGTTTGTTGCGTCGGCCGTGAAAACCTGGGGCTTAACTCCGGGCTTGCGGTCGATACGGGCAGACTTGAGTTCGGCAGGGGAGACTGGAATTCCTGGTGTAGCGGTGAAATGCGCAGATATCAGGAGGAACACCGGTGGCGAAGGCGGGTCTCTGGGCCGATACTGACGCTGAGGAGCGAAAGCGTGGGGAGCGAACAG
>6007767; Saccharothrixopsis albidus 16S ribosomal RNA gene, partial sequence
TCTGGGCCGATACTGACGCTGAGGAGCGAAAGCGTGGGGAGCGAACAGGATTAGATACCCTGGTAGTCCACGCCGTAAACGGTGGGTGCTAGGTGTGGGGGACTTCCACYTCCTCCGTGCCGCAGCTAACGCATTAAGCACCCCGCCTGGGGAGTACGGCCGCAAGGCTAAAACTCAAAGGAATTGACGGGGGCCCGCAC
>3327252; Spirilliplanes yamanashiensis gene for 16S ribosomal RNA, partial sequence
CCACACTGGGACTGAGACACGGCCCAGACTCCTACGGGAGGCAGCAGTGGGGAATATTGCACAATGGGCGGAAGCTGATGCAGCGACGCCGCGTGAGCGATGACGGCCTTCGGGTTGTAAACCTCTTTCAGCAGGGACGAAGCGCAAGTGACGGTACCTGCAGAAGAAGCGCCGGCCAACTACGTGCCAGCAGCCGCGGT
>84874639; Plantibacter sp. Enf69 16S ribosomal RNA gene, partial sequence
TGTTGGTGAGGTAATGGCTCACCAAGGCGACGACGGGTAGCCGGCCTGAGAGGGTGACCGGCCACACTGGGACTGAGACACGGCCCAGACTCCTACGGGAGGCAGCAGTGGGGAATATTGCACAATGGGCGAAAGCCTGATGCAGCAACGCCGCGTGAGGGACGACGGCCTTCGGGTTGTAAACCTCTTTTAGCAGGGAA
>372292390; Plantactinospora sp. lxw064 16S ribosomal RNA gene, partial sequence
GCCGCATGGTGGTGTGTGGAAAGTTTTTTCGGCCTGGGATGGGCTCGCGGCCTATCAGCTTGTTGGTGGGGTGATGGCCTACCAAGGCGACGACGGGTAGCCGGCCTGAGAGGGCGACCGGCCACACTGGGACTGAGACACGGCCCAGACTCCTACGGGAGGCAGCAGTGGGGAATATTGCACAATGGGCGGAAGCCTGA
>7110045; Streptosporangium sp. IM-6156 16S ribosomal RNA gene, partial sequence
GGGGAATATTGCGCAATGGGCGGAAGCCTGACGCAGCGACGCCGCGTGGGGGATGACGGCCTTCGGGTTGTAAACCTCTTTCAGCAGGGACGAAGTTGACGTGTACCTGTAGAAGAAGCGCCGGCTAACTACGTGCCAGCAGCCGCGGTAATACGTAGGGCGCAAGCGTTGTCCGGAATTATTGGGCGTAAAGAGCTCGT
>224482859; Dermatophilus congolensis isolate G3 16S ribosomal RNA gene, partial sequence
ACGTGAGTAATCTGCCCTTCACTTTGGGATAAGCCCCGGAAACGGGGTCTAATACTGAATATGACCTTTCCTCGCATGAGGTTTGGTGGAAAGTTTTTTCGGTGGGGGATGTGCTCGCGGCCTATCAGCTTGTTGGTGAGGTAACGGCTCACCAAGGCGACGACGGGTAGCCGGCCTGAGAGGGTGAACGGCCACACTGG
>90896402; Microlunatus sp. MSFC 3-M5-R-6 16S ribosomal RNA gene, complete sequence
CCGCCTGGGGAGTACGGCCGCAACGCTAAAACTCAAAGGAATTGACGGGGGCCCGCACAAGCGGCGGAGCATGCGGATTAATTCTATGCAACGCGGAGAACCTTACCTGGGTTTGACATATACCGGAAACATCTCGAGACAGTGCCCCGCACGGTCGGTATACAGGTGGTGCATGGCTGTCGTCAGCTCGTGTCGTGAGA
>169264904; Ilumatobacter fluminis gene for 16S rRNA, partial sequence
ACAAGCAGCGGAGCGTGTTGCTTAATTCGATGCAACGCGAAGAACCTTACCTGGGTTTGACATGTAGGGAAAAGCTCTAGAGATAGGGTGTCCTTCGGGGCTCTACACAGGTGGTGCATGGCTGTCGTCAGCTCGTGTCGTGAGATGTTGGGTTAAGTCCCGCAACGAGCGCAACCCTTATCCTATGTTGCCAGCATTTA
>19172377; Actinomyces israelii strain A1 16S ribosomal RNA gene, partial sequence
GAGGGTGGGGACGACGTCAAATCATCATGCCCCTTATGTCCTGGGCTTCACGCATGCTACAATGGCCGGTACAGTGGGTTGCGATGTCGTGAGGCGGAGCGAATCCCTTAAAGCCGGTCTCAGTTCGGATCGGTGTCTGCAACTCGACACCGTGAAGCTGGAGTCGCTAGTAATCGCAGATCAGCAGTGCTGCGGTGAAT
>103488987; Frondihabitans australicus strain E1HC-02 16S ribosomal RNA gene, partial sequence
GCAAGCCTGATGCAGCAACGCCGCGTGAGGGACGACGGCCTTCGGGTTGTAAACCTCTTTTAGTAGGGAAGAAGCGAAAGTGACGGTACCTGCAGAAAAAGCACCGGCTAACTACGTGCCAGCAGCCGCGGTAATACGTAGGGTGCAAGCGTTGTCCGGAATTATTGGGCGTAAAGAGCTCGTAGGCGGTTTGTCGCGTC
>45752441; Propionicimonas paludicola gene for 16S ribosomal RNA, partial sequence, strain: RR22
GTGAGATGTTGGGTTAAGTCCCGCAACGAGCGCAACCCTCGTTCTATGTTGCCAGCGGTTCGGCCGGGAACTCATAGAAGACTGCCGGGGTCAACTCGGAGGAAGGTGGGGATGACGTCAAGTCATCATGCCCCTTATGTCCAGGGCTTCACGCATGCTACAATGGCTGGTACAAAGGGCTGCAATACCGCAAGGTGGAG
>285178175; Cryptobacterium curtum clone OEC014 16S ribosomal RNA gene, partial sequence
GAGTAACGCGTGACCAACCTTCCCCCCGCATCGGGACAACCCGGGGAAACCCGGGCTAATACCGGATATGCCGGGTATGGCGCATGTCATACCCAGGAAAGCTTTTGCGGCGGGGGATGGGGTCGCGTCCCATCAGGTAGACGGCGGGGTAGTAGCCCACCGTGCCAACGACGGGTAGCCGGGTTGAGAGACCGACCGGC
>341925917; Humibacillus xanthopallidus gene for 16S rRNA, partial sequence, strain: S32487
CCAGCAGCCGCGGTAATACGTAGGGTGCGAGCGTTGTCCGGAATTATTGGGCGTAAAGAGCTTGTAGGCGGTTTGTCGCGTCTGCTGTGAAAATCCGGGGCTCAACCCCGGACTTGCAGTGGGTACGGGCAGACTAGAGTGTGGTAGGGGAGACTGGAATTCCTGGTGTAGCGGTGGAATGCGCAGATATCAGGAGGAAC
>226816225; Terracoccus sp. S23303 gene for 16S ribosomal RNA, partial sequence
CAGGTGGTGCATGGTTGTCGTCAGCTCGTGTCGTGAGATGTTGGGTTAAGTCCCGCAACGAGCGCAACCCTCGTTCCATGTTGCCAGCAACACTTCGGTGGTTGGGGACTCATGGGAGACTGCCGGGGTCAACTCGGAGGAAGGTGGGGATGACGTCAAATCATCATGCCCCTTATGTCTTGGGCTTCACGCATGCTACA
>14276063; Planomonospora alba gene for 16S rRNA, partial sequence
TGGGCGTAAAGAGCTCGTAGGTGGCTTGTCGCGTCGGGTGTGAAAGCTTGGGGCTTAACTCCAGGTCTGCATCCGATACGGGCTGGCTAGAGGTAGGTAGGGGCAAGCGGAATTCCTGGTGTAGCGGTGAAATGCGCAGATATCAGGAGGAACACCGGTGGCGAAGGCGGCTTGCTGGGCCTTACCTGACGCTGAGGAGC
>288915492; Couchioplanes sp. IR27-RC105 gene for 16S ribosomal RNA, partial sequence
GACTGTCGGCCGCATGGCTGGTGGTGGAAAGTTTTTTCGGTCTGGGATGGACTCGCGGCCTATCAGCTTGTTGGTGGGGTAATGGCCTACCAAGGCGACGACGGGTAGCCGGCCTGAGAGGGCGACCGGCCACACTGGGACTGAGACACGGCCCAGACTCCTACGGGAGGCAGCAGTGGGGAATATTGCACAATGGGCGG
>224775501; Luteimicrobium subarcticum gene for 16S ribosomal RNA, partial sequence
GACCCCATGAAGTCGGAGTCGCTAGTAATCGCAGATCAGCAACGCTGCGGTGAATACGTTCCCGGGCCTTGTACACACCGCCCGTCAAGTCACGAAAGTCGGTAACACCCGAAGCCGGTGGCCCAACCCTTGTGGGGGGAGCCGTCGAAGGTGGGACTGGCGATTGGGACTAAGTCGTAACAAGGTAGCCGTACCGGAAG
>1747350; C.ferruginea 16S rRNA gene
TTGGGTTAAGTCCCGCAACGAGCGCAACCCTCGTTCGATGTTGCCAGCGGGTTATGCCGGGGACTCATCGAAGACTGCCGGGGTCAACTCGGAGGAAGGTGGGGATGACGTCAAGTCATCATGCCCCTTATGTCCAGGGCTTCACGCATGCTACAATGGCCGGTACAATGGGCTGCGATACCGTGAGGTGGAGCGAATCC
>4768761; Frankia sp. FE187 16S ribosomal RNA gene, partial sequence
CGGGTGAGTAACACGTGGGCAACCTGCCCCGAGCTCTGGAATAACCTCGGGAAACCGGGGCTAATGCCGGATATGACACTACTGGGCATCTGGTGGTGTGGAAAGATTTATCGGCTCGGGATGGGCCCGCGGCCTATCAGCTTGTTGGTGGGGTGATGGCCTACCAAGGCGACGACGGGTAGCCGGCCTGAGAGGGCGAC
>85062637; Ruania albidiflava strain AS 4.3142 16S ribosomal RNA gene, partial sequence
TGGAAACGGTGTCTAATACTGGATATTCAGGCCTTGCCGCATGGTGGGGTTTGGAAAGTTTTTTCGGTGGGGGATGGACTCGCGGCCTATCAGCTTGTTGGTGGGGTGATGGCCTACCAAGGCGACGACGGGTAGCCGGCCTGAGAGGGTGACCGGCCACACTGGGACTGAGACACGGCCCAGACTCCTACGGGAGGCAG
>157652700; Devriesea agamarum strain IMP2 16S ribosomal RNA gene, partial sequence
GCCTATCAGTTTGTTGGTGAGGTAATGGCTCACCAAGGCGATGACGGGTAGCCGGCCTGAGAGGGCGACCGGCCACACTGGGACTGAGACACGGCCCAGACTCCTACGGGAGGCAGCAGTGGGGAATATTGCACAATGGGCGCAAGCCTGATGCAGCGACGCCGCGTGAGGGATGACGGCCTTCGGGTTGTAAACCTCTT
>33313805; Mycobacterium sp. Ellin241 16S ribosomal RNA gene, partial sequence
GGAAAGCTTTTGCGGTGTGGGATGGGCCCGCGGCCTATCAGCTTGTTGGTGGGGTGATGGCCTACCAAGGCGACGACGGGTAGCCGGCCTGAGAGGGTGTCCGGCCACACTGGGACTGAGATACGGCCCAGACTCCTACGGGAGGCAGCAGTGGGGAATATTGCACAATGGGCGCAAGCNTGATGCAGCGACSCCGCGTG
>325048950; Actinospica sp. 645151 gene for 16S rRNA, partial sequence
CAAGGCGGTGACGGGTAGCCGGCCTGAGAGGGCGACCGGCCACACTGGGACTGAGACACGGCCCAGACTCCTGCGGGAGGCAGCAGTGGGGAATATTGCACAATGGGCGGAAGCCTGATGCAGCGACGCCGCGTGAGGGATGACGGCCTTCGGGTTGTAAACCTCTTTCAGCAGGGACCAAGCTTTCGGGTGAGTGTACC
>110816352; Aestuariimicrobium kwangyangense strain R47 16S ribosomal RNA gene, partial sequence
ACAGGTGCCCCTTTTTGGTCGGTATACAGGTGGTGCATGGCTGTCGTCAGCTCGTGTCGTGAGATGTTGGGTTAAGTCCCGCAACGAGCGCAACCCTCGTCCATTGTTGCCAGCGGGTGATGCCGGGGACTCAATGGAGACCGCCGGGGCCAACTCGGAGGAAGGTGGGGATGAGGTCAAGTCATCATGCCCCTTATGTC
>305671559; Acaricomes phytoseiuli strain 7R 16S ribosomal RNA gene, partial sequence
CCGTGGATTAGTGGCGAACGGGTGAGTAACACGTGAGTAACCTGCCCAAGACTCTGGGATAAGCCTGGGAAACTGGGTCTAATACTGGATATGACCATTGGACGCATGTTCTGGTGGTGGAAAGCTTTTGTGGTTTTGGATGGACTCGCGGCCTATCAGCTTGATGGTGGGGTAATGGCCTACCATGGCTTTGACGGGTA
>334085157; Tonsillophilus suis gene for 16S rRNA, partial sequence, strain: HT5-225
GGGCTTCACGCATGCTACAATGGCCGGTACAGAGTGCTGCGATACTGTGAGGTGGAGCGAATCACTTAAAGCCGGTCTCAGTTCGGATTGGGGTCTGCAACTCGACCCCATGAAGTCGGAGTCGCTAGTAATCGCAGATCAGCAACGCTGCGGTGAATACGTTCCCGGGCCTTGTACACACCGCCCGTCAAGTCATGAAA
>164455139; Thermomonospora chromogena gene for 16S rRNA, partial sequence, strain: NBRC 16096
TGCCGTAGCTAACGCATTAAGCGCCCCGCCTGGGGAGTACGGCCGCAAGGCTAAAACTCAAAGGAATTGACGGGGGCCCGCACAAGCGGCGGAGCATGTTGCTTAATTCGACGCAACGCGAAGAACCTTACCAAGGTTGACATCACCCGGATCGCTCCAGAGATGGGGTTTTCCTTCCGGGATGGGTGACAGGTGGTGCA
>315271094; Planobispora sp. A-T 4600 16S ribosomal RNA gene, partial sequence
GGATGACGGCCTTCGGGTTGTAAACCTCTTTCAGCAGGGACGAAATTGACGTGTACCTGCAGAAGAAGCGCCGGCTAACTACGTGCCAGCAGCCGCGGTAATACGTAGGGCGCAAGCGTTGTCCGGAATCATTGGGCGTAAAGAGCTCGTAGGTGGCCGGTCGCGTCGGATGTGAAAGCCCGCAGCTTAACTGCGGGTCT
>3413837; Parvopolyspora pallida gene for 16S ribosomal RNA, partial sequence
GGAAAGTTTTTCGGTCGGGGATGGGCTCGCGGCCTATCAGCTTGTTGGTGGGGTGATGGCCTACCAAGGCGACGACGGGTAACCGGCCTGAGAGGGCGACCGGTCACACTGGGACTGAGACACGGCCCAGACTCTACGGGAGGCAGCAGTGGGGAATCTTGCGCAATGGGCGGAAGCCTGACGCAGCGACGCCGCGTGGG
>297210180; Pseudokineococcus lusitanus partial 16S rRNA gene, type strain CECT 7306T
TAATACTGGATATGACCTCTTGCCGCATGGTGGGGGGTGGAAAGTTTTTCGGTCGGGGATGGGCTCGCGGCCTATCAGCTTGTTGGTGGGGTGATGGCCTACCAAGGCGACGACGGGTAGCCGGCCTGAGAGGGTGACCGGCCACACTGGGACTGAGACACGGCCCAGACTCCTACGGGAGGCAGCAGTGGGGAATATTG
>211922712; Luteipulveratus mongoliensis gene for 16S ribosomal RNA, partial sequence
CCGCGTGCGGGATGACGGCCTTCGGGTTGTAAACCGCTTTCGCCAGGGACGAAGCTTTTGTGACGGTACCTGGAGAAGAAGCACCGGCTAACTACGTGCCAGCAGCCGCGGTAATACGTAGGGTGCGAGCGTTGTCCGGAATTATTGGGCGTAAAGAGCTTGTAGGCGGTTTGTCGCGTCTGCTGTGAAAGCCCGGGGCT
>2258126; B.caseolytica 16S rRNA gene
AAAGAGCTCGTAGGCGGCTTGTCGCGTCTGCTGTGAAAACCCGGGGCTCAACCCCGGGCCTGCAGTGGGTACGGGCAGGCTAGAGTGCGGTAGGGGAGACTGGAATTCCTGGTGTAGCGGTGGAATGCGCAGATATCAGGAGGAACACCGATGGCGAAGGCAGGTCTCTGGGCCGTTACTGACGCTGAGAAGCGAAAGCA
>15027107; Rarobacter faecitabidus 16S rRNA gene, partial
ATCATGCCCCTTATGTCTTGGGCTTCACGCATGCTACAATGGCCGGTACAAAGGGTTGCGATACTGTGAGGTGGAGCGAATCCCAAAAAGCCGGTCTCAGTTCGGATTGGGGTCTGCAACTCGACCCCATGAAGTCGGAGTCGCTAGTAATCGCAGATCAGCAACGCTGCGGTGAATACGTTCCCGGGCCTTGTACACAC
>296277588; Planosporangium sp. HSS8-18 gene for 16S ribosomal RNA, partial sequence
TAACCTGCCTTCGACTCTGGGATAACCCCGGGAAACCGGGGCTAATACCGGATATGACTTCTGCCGGCATCGGTGGGGGTGGAAAGCTTTTGCGGTCGGAGATGGGCTCGCGGCCTATCAGCTTGTTGGTGGGGTGATGGCCTACCAAGGCGACGACGGGTAGCCGGCCTGAGAGGGCGACCGGCCACACTGGGACTGAG
>194476071; Kribbella sp. N07W-1801 16S ribosomal RNA gene, partial sequence
CGGGGTCTAATACCGGATAATATCGGCCGCCTCATGGTGGTTGGTTGAAAGTTCTGGCGGTTGGGGATGGGCTCGCGGCCTATCAGCTTGTTGGTGGGGTAATGGCCTACCAAGGCGTCGACGGGTAGCCGGCCTGAGAGGGCGACCGGCCACACTGGGACTGAGACACGGCCCAGACTCCTACGGGAGGCAGCAGTGGG
>285184919; Corynebacterium matruchotii clone RK035 16S ribosomal RNA gene, partial sequence
ACTGGGTCTAATACCGGATAGGACCATGGTTTAGTGTCTCATGGTGGAAAAATTATTGTTTTGGTGCAGGATGAGCTCGCGGCCTATCAGCTTGTTGGTGGGGTAATGGCCTACCAAGGCGTCGACGGGTAGCCGGCCTGAGAGGGTGGACGGCCACATTGGGACTGAGATACGGCCCAGACTCCTACGGGAGGCAGCAG
>16519345; Virgosporangium aurantiacum gene for 16S rRNA, partial sequence, strain:YU438-5
GCAACGAGCGCAACCCTTGTCCGATGTTGCCAGCGGGTTATGCCGGGGACTCATCGGAGACTGCCGGGGTCAACTCGGAGGAAGGTGGGGATGACGTCAAGTCATCATGCCCCTTATGTCCAGGGCTTCACGCATGCTACAATGGCCGGTACAAAGGGCTGCGATACCGTGAGGTGGAGCGAATCCCAAAAAGCCGGTCT
>332000869; Zhihengliuella sp. PL35a5b_S1 16S ribosomal RNA gene, partial sequence
ATTAATTCGATGCAACGCGAAGAACCTTACCAAGGCTTGACATGGACTAGATCGCCGCAGAGATGCGGTTTCCCTTCGGGGCTGGTTCACAGGTGGTGCATGGTTGTCGTCAGCTCGTGTCGTGAGATGTTGGGTTAAGTCCCGCAACGAGCGCAACCCTCGTTCTATGTTGCCAGCACGTTATGGTGGGGACTCATAGG
>226433821; Coriobacterium glomerans strain KP20W2 16S ribosomal RNA gene, partial sequence
GCAAGCGTTATCCGGATTCATTGGGCGTAAAGCGCGCGTAGGCGGCCAGGCAGGCCGGGCGTCAAATTCGGGGGCTCAACCCCCGCTCGCGCCCGGAACCGCTTGGCTCGGGTCCGGTATGGGAGGGTGGAATTCCCGGTGTAGCGGTGGAATGCGCAGATATCGGGAAGAACACCGGTGGCGAAGGCGGCCCTCTGGGC
>3413834; Trichotomospora caesia gene for 16S ribosomal RNA, partial sequence
CAGGAGGAACACCGGTGGCGAAGGCGGATCTCTGGGCCATTACTGACGCTGAGGAGCGAAAGCGTGGGGAGCGAACAGGATTAGATACCCTGGTAGTCCACGCCGTAAACGTTGGGAACTAGGTGTTGGCGACATTCCACGTCGTCGGTGCCGCAGCTAACGCATTAAGTTCCCCGCCTGGGGAGTACGGCCGCAAGGCT
>295639941; Glycomyces sp. EK-I73 16S ribosomal RNA gene, partial sequence
TTGCGGGTCTCGAGTGGCGAACGGGTGAGTAACACGTGGGTAACCTGCCCCCATCTCTGGGATAACCGTTGGAAACGGCGGCTAATACCGGATACGACCTTGATCCGCATGGTTCGAGGTGGAAAGTTTTTGCGGTTGGGGAGGGACCCGCGGCCTATCAGCTTGTTGGTGCGGTAGTGGCGCACCAAGGCTTTGACGGG
>118339866; Ferrithrix thermotolerans strain Y005 16S ribosomal RNA gene, partial sequence
GGGCCGCCATCTGATACTGCTATGGCTAGAGTCCGGTAGGGGATCGTGGAATTCCTGGAGTAGCGGTGAAATGCACAGATCTCAGGAGGAACACCAGTGGCGAAGGCGGCGATCTGGGCCGGTACTGACGCTGAGGAGCGAAAGCGTGGGGAGCAAACAGGATTAGATACCCTGGTAGTCCACGCTGTAAACGTTGGGCA
>14993777; Thermopolyspora flexuosa strain DSM 43186 16S ribosomal RNA gene, partial sequence
ATACGGGCCGGCTAGAGGCAGGCAGGGGCAAGTGGAATTCCTGGTGTAGCGGTGAAATGCGCAGATATCATGAGGAACACCGGTGGCGAAGGCGGCTTGCTGGGCCTGTCCTGACGCTGAGGAGCGAAAGCGTGGGGAGCGAACAGGATTAGATACCCTGGTAGTCCACGCCGTAAACGTTGGGCGCTAGGTGTTGGGGT
>348031144; Saxeibacter lacteus partial 16S rRNA gene, strain KCTC 19285
CGGCCTTCGGGTTGTAAACCTCTTTCAGCTCTGACGAAGCGCAAGTGACGGTAGGAGCAGAAGAAGCACCGGCCAACTACGTGCCAGCAGCCGCGGTAATACGTAGGGTGCAAGCGTTGTCCGGAATTATTGGGCGTAAAGAGCTCGTAGGCGGTCTGTCACGTCGAATGTGAAAACCCGAGGCTCAACTTCGGGCCTGC
>50660935; Segniliparus rugosus strain CDC 945 16S ribosomal RNA gene, partial sequence
TACCTGGGTTTGACATGGACTGGAAAGCCGTAGAGATACGGCCCCCCTTGTGGTCGGTTCACAGGTGGTGCATGGCTGTCGTCAGCTCGTGTCGTGAGATGTTGGGTTAAGTCCCGCAACGAGCGCAACCCTTGTCCTGTGTTGCCAGCGCGTAATGGCGGGGACTCTCAGGAAACTGCCGGGGTCAACTCGGAGGAAGG
>41016073; Actinocatenispora thailandica gene for 16S rRNA, partial sequence, strain: TT2-3
CGTAGCTAACGCATTAAGCGCCCCGCCTGGGGAGTACGGCCGCAAGGCTAAAACTCAAAGGAATTGACGGGGGCCCGCACAAGCGGCGGAGCATGCGGATTAATTCGATGCGACGCGAAGACCCTTACCTGGGTTTGACATCGCCGGAAATCCTGCAGAGATGTGGGGTCCTTCGGGGCCGGTGACAGGTGGTGCATGGC
>19352096; Aquificales str. HGM-K1 gene for 16S rRNA, partial sequence
CAGGCGCTACAGTGGCAGGGACAATGGGACGCGACGCAGCAATGCGGAGCAAATCCCCTAAACCCTGTCGTGGTGCGGATTGGGGGTTGCAACTCACCCCCATGAAGGCGGAATCGGTAGTAATGGCGAATCAGCAATGTCGCCGTGAATACGTTCCCGGGTCTTGTACACACCGCCCGTCACGCCATGGGAGTTGGGTT
>34850461; Hydrogenivirga caldilitoris gene for 16S rRNA, partial sequence
TGACCCCGCGATGCCGCGTGCGGGAAGAAGCCCTTCGGGGTGTAAACCGCTGTCAGGAGGGACGAAGGGACTGTGGGCTAATACCTCACAGTCTTGACGGTACCTCCAGAGGAAGGGACGGCTAACTACGTGCCAGCAGCCGCGGTAATACGTACGTCCCGAGCGTTGCGCGGAGTCACTGGGCGTAAAGCGTCCGCAGC
>16944819; Hydrogenobacter sp. PZ2AL1B partial 16S rRNA gene, strain PZ2AL1B
AGCTCGTGTCGTGAGATGTTGGGTTAAGTCCCGCAACGAGCGCAACCCCTGCCTTTAGTTGCCATTCTACGGAGGGCATCTAAGGGGACTGCCGGCGATAAGCCGGAGGAAGGTGGGGATGACGTCAGGTCAGTATGCCCTTTATGCCCGGGGCGACACAGGCGCTACAGTGGCCGGGACAATGGGAAGCGACCCAGAAA
>30314554; Aquifex sp. Aq-S-70-1%O2 gene for 16S rRNA, partial sequence
CGTGGGTAACCTACCCCCAGGAGGGGGATAACCCCGGGAAACCGGGGCTAATACCCCATAATGCCACCCGCCACTAAGGCGTGGTGGCCAAAGGGGGCCTCTGGCCTTTGGCCATGCTCCCGCCTGGGGATGGGCCCGCGGCCCATCAGGTAGTTGGTGGGGTAACGGCCCACCAAGCCTATGACGGGTAGCCGGCCTGA
>111153928; Persephonella sp. 1H70-SC-S gene for 16S rRNA, partial sequence
GGGCGTAAAGGGTCCGTAGGCGGTCTGGTAAGTGGAAGGTGAAAGCCCGGGGCTCAACTCCGGAATTGCCTTCCAAACTGCCGGACTTGAGGCAGGGAGAGGTCGGCGGAATTCCCGGTGTAGCGGTGAAATGCGTAGATATCGGGAGGAACACCAGTGGCGAAGGCGGCCGACTGGAACTGGCCTGACGCTGAGGGACG
>319960508; Phorcysia thermohydrogeniphila strain HB-8 16S ribosomal RNA gene, partial sequence
CACCGGGACTGTATACACGGCCCGGACTCCTACGGGAGGCAGCAGTGGGGAATCTTGGGCAATGGGCGAAAGCCTGACCCAGCGACGCCGAGTGGGGGAAGAAGCCCTTCGGGGTGTAAACCCCTGTCGCCGGGGACGATGCGGAGTTGGGTTAAGAGCTCAACTCCCGTGACGGTACCCGGAGAGGAAGGGACGGCTAA
>73759794; Balnearium sp. E9S70-D gene for 16S rRNA, partial sequence
CCGCACAAGCGGTGGAGCATGTGGTTTAATTCAATGCTACGCGAAGAACCTTACCAGGGCTTGACATGCTGGGGGTAGCCCTGCCGAAAGGCAGGGTCGTTGCCGCCTTCGGGCGGCACACCCAGCACAGGTGGTACATGGCCGTCGTCAGCTCGTGCCGTGAGGTGTTGGGTTAAGTCCCGCAACGAGCGCAACCCCTG
>113927008; Hydrogenobaculum sp. Y04ANC1 partial 16S rRNA gene, strain Y04ANC1
GTAAGCGGATTGTCAAAACCCGAAGCTCAACTTCGGCAAGGCATTCCGAACTGCGTTACTTGAGTCCTGTTCAGGTAGGCGGAATTCCCGGTGTAGCGGTGAAATGCGTAGATATCGGGAGGAACACCAGTGGCGAAGGCGGCCTACTGGGACGGTACTGACGGTCATGGACGAAAGCTGGGGGAGCAAACCGGATTAGA
>15485506; Hydrogenothermus marinus partial 16S rRNA gene
GCAACCCCAAAAACCCTGTCGTAGTGCGGATTGGGGGTTGCAACTCACCCCCATGAAGGCGGAATCGGTAGTAATGGCGAATCAGCAATGTCGCCGTGAATACGTTCTCGGGTCTTGTACACACCGCCCGTCACGCCACGGGAGTTGGGTCCATCGGAAGTCCCCGGGCCAACCCGCAAGGGAGGCAGGGGCCGATGATG
>33286381; Desulfurobacterium sp. SL20 16S ribosomal RNA gene, partial sequence
GAGGAAGGGACGGCTAACTACGTGCCAGCAGCCGCGGTAATACGTAGGTCCCGAGCGTTGCGCGAAATTACTGGGCGTAAAGAGTGCGTAGGCGGCTCAGTAAGTCAGAGGTGAAAGCCCCCGGCCCAACCGGGGAACTGCCTCTGATACTGCTGAGCTAGAGTCCGGAAGAGGCTGGCGGAATTCCCGGTGTAGCGGTG
>16944827; Thermocrinis sp. G3L1B partial 16S rRNA gene, strain G3L1B
CCCCTGCCCTTAGTTGCTACCCCGTAAGGGGAGCACTCTAAGGGGACCGCCGGCGATAAGCCGGAGGAAGGTGGGGATGACGTCAGGTCAGTATGCCCTTTATGCCCGGGGCTACACAGGCGCTACAGTGGCCGGGACAATGGGATGCGACCCAGTAATGGGGAGCTAATCCCCCAAACCCGGTCATGGTGCAGATTGAG
>30230647; Thermovibrio ammoniificans strain HB-1 16S ribosomal RNA gene, partial sequence
TTGCGCGAAATTACTGGGCGTAAAGTGCGCGTAGGCGGGCCAGTAAGTCAGAGGTGAAAGCCCCCGGCTCAACCGGGGAATTGCCTCTGATACTGCTGGCCTAGGGTCCGGAAGACGCTGGCGGAATTCCCGGTGTAGCGGTGAAATGCGTAGATATCGGGAGGAACACCGGTGGCGAAGGCGGCCAGCGAGGACGGTAC
>147898201; Thermosulfidibacter takaii gene for 16S rRNA, partial sequence, strain: ABI70S6
GCACAAGCGGCGGAGCATGTGGTTTAATCCGACGCTACGCGTAGAACCTTACCAGGGCTTGACATGCTGGCATAAGCCCGCCCGAAAGGGTTGGGTGGGTATGGCCTTGTGCCATACCGGCCAGCACAGGTGTTGCATGGCTGTCGTCAGCTCGTGCCGTGAGGTGTTCGGTTAAGTCCGGCAACGAGCGCAACCCCTGC
>254777779; Candidate division OP10 bacterium Gsoil 348 16S ribosomal RNA gene, partial sequence
GGCAGCATACTGGCCGACCACTGACGCTGAGGCGCGAAAGCGTGGGTAGCAAACAGGATTAGATACCCTGGTAGTCCACGCCCTAAACGATGGATACTAGGCGTAAGGGGTATCGACCCCCCTTGTGCCGCAGCTAACGCACTAAGTATCCCGCCTGGGGAGTACGGCCGCAAGGTTGAAACTCAAATGAATTGACGGGG
>329564791; Armatimonas rosea gene for 16S ribosomal RNA, partial sequence
GCCTATCAGCTAGTTGGTGGGGTAACGGCCTACCAAGGCGACGACGGGTAGCTGGTCTGAGAGGACGATCAGCCGGATTGGGACTGAGATACGGCCCAGACTCCTACGGGGGGCAGCAATTAGGAATCTTGCACAATGGGCGAAAGCCTGATGCAGCGACGCCGCGTGAAGGATGAAGGTTCTCGGATCGTAAACTTCTT
>152002704; Chthonomonas calidirosea partial 16S rRNA gene, strain T49
AGGCGCGAAAGCTGGGGGAGCGAACGGGATTAGATACCCCGGTAGTCCCAGCCCTAAACGATGGATACTAGGTGTCAGGGGTATCGACTCCTCTGGTGCCGTCGCTAACGCAGTAAGTATCCCGCCTGGGGAGTACGGCCGCAAGGTTGAAACTCAAAGGAATTGACGGGGGCCCGCACAAGCGGTGGAGCATGTTGTTT
>345286438; Hyunsoonleella sp. sw033 16S ribosomal RNA gene, partial sequence
GGGATCCCCCACACTGGTACTGAGACACGGACCAGACTCCTACGGGAGGCAGCAGTGAGGAATATTGGACAATGGAGGCAACTCTGATCCAGCCATGCCGCGTGCAGGAAGACTGCCCTATGGGTTGTAAACTGCTTTTATACGGGAAGAAACCACTCTACGTGTAGAGTCTTGACGGTACCGTAAGAATAAGGATCGGC
>78096634; Pseudozobellia thermophila gene for 16S rRNA, partial sequence
GGGCCACACACGTGCTACAATGGCCGGTACAGCGGGAAGCCATGTCGCAAGGCAGAGCGGATCCACAAAACCGGTCACAGTTCGGATCGGGGTCTGCAACCCGACCCCGTGAAGCTGGAATCGCTAGTAATCGGATATCAGCCATGATCCGGTGAATACGTTCCCGGGCCTTGTACACACCGCCCGTCAAGCCATGGAAG
>186167316; Tenacibaculum soleae partial 16S rRNA gene, strain a47
TAGAATAAGTAGTGTAGCGGTGAAATGCATAGATATTACTTAGAATACCGATTGCGAAGGCAGTCTACTACGTATATACTGACGCTCATGGACGAAAGCGTGGGGAGCGAACAGGATTAGATACCCTGGTAGTCCACGCCGTAAACGATGGATACTAGTTGTTGGGTTAATTCTCAGTGACTAAGCGAAAGTGATAAGTA
>68136658; Fabibacter halotolerans strain UST030701-097 16S ribosomal RNA gene, partial sequence
AGGGTGCAAGCGTTGTCCGGATTTATTGGGTTTAAAGGGTGCGTAGGCGGATCTTTAAGTCAGTGGTGAAATCCTGCAGCTTAACTGTAGAACTGCCATTGATACTGGAGGTCTTGAGTATACTAGAGGTAGGCGGAATTTATGGTGTAGCGGTGAAATGCATAGATACCATAAAGAACACCAATAGCGTAGGCAGCTTA
>21832083; Flexibacter aggregans subsp. catalaticus gene for 16S rRNA, strain:IFO 15977
CGCGTGAAGGAAGAATGTCCTACGGATTGTAAACTTCTTTTATTTGGGAAGAAACCTTTCTACGTGTAGAAAGCTGACGGTACCAAACGAATAAGGACCGGCTAACTCCGTGCCAGCAGCCGCGGTAATACGGAGGGTCCAAGCGTTATCCGGAATCATTGGGTTTAAAGGGTTCGCAGGCGGTTTAATAAGTCAGTGGT
>70959182; Rhodonellum ikkaensis strain GCM70 16S ribosomal RNA gene, partial sequence
CGGCCGTTTAAGTCAGTGGTGAAAGTACAGGGCTCAACCCTGTAACTGCCATTGATACTGGACGGCTTGAGTGTTGATGGGGTACATGGAATTTATGGTGTAGCGGTGAAATGCATAGATACCATAAGGAACACCGATAGCGAAGGCATTGTACTTATCAACAACTGACGCTGAGGCACGAAAGCGTGGGTAGCGAACAG
>146432448; Antarcticimonas flava strain IMCC3175 16S ribosomal RNA gene, partial sequence
TCCGTAGGTGGATGATTAAGTCAGGGGTGAAAGTCTGCGGCTCAACCGTAGAATTGCCTTTGATACTGGTCGTCTTGAGTCATTATGAAGTAGTTAGAATATGTAGTGTAGCGGTGAAATGCATAGATATTACATAGAATACCGATTGCGAAGGCAGATTACTAATAATGTACTGACACTGATGGACGAAAGCGTGGGGA
>383931013; Flaviramulus sp. KYW 499 16S ribosomal RNA gene, partial sequence
CAGCAGTGAGGAATATTGGACAATGGAGGCAACTCTGATCCAGCCATGCCGCGTGCAGGAAGACTGCCCTATGGGTTGTAAACTGCTTTTATACGGGAAGAAACCGTGCTACGTGTAGCACCTTGACGGTACCGTAAGAATAAGGATCGGCTAACTCCGTGCCAGCAGCCGCGGTAATACGGAGGATCCAAGCGTTATCC
>359805813; Lewinella lutea gene for 16S rRNA, partial sequence, strain: NBRC 102634
AAGCGTTATCCGGAATCACTGGGTTTAAAGGGTGCGTAGGTGGGCCAGTAAGTCAGAGGTGAAAGCCCGTCGCTTAACGACGGAACTGCCTTTGATACTGTTGGTCTTGAATCAGGTTGAGGTATGCGGAATGTGGCATGTAGCGGTGAAATGCGTAGATATGCCATAGAACACCGATTGCGAAGGCAGCATACTAGCCC
>216370154; Gaetbulimicrobium spp. clone DA10 16S ribosomal RNA gene, partial sequence
CATCGGGTAAAGCCGGGGACTCTAACAAAACTGCCGGTGTAAACTGTGAGGAAGGTGGGGATGATGTCAAATCATCATGGCCTCTATGTCCTGGGCTACACACGTGCTACAATGGCTGGGTTACAAAGGGTCGCCACTGGGTGACCAGGAGCTAATCCTTAAAACCGGTCTAAGTTCGGATTGGAGTCTGCAATTCGACT
>290490610; Dysgonomonas gadei gene for 16S ribosomal RNA, partial sequence, strin: JCM 16698
AAGTCGAGGGGCAGCATAGGGTAGCAATACTTTGATGGCGACCGGCGCACGGGTGAGTAACGCGTATGCAACCTACCTATAACAGGGGAATAACCCGGAGAAATTCGGACTAATACCGCATAAAACAGGGGCTCCGCATGGAGATATTTGTTAAAGATTTATCGGTTATAGATGGGCATGCGTTCCATTAGCCAGTTGGT
>381355718; Chryseobacterium sp. HME7527 16S ribosomal RNA gene, partial sequence
GGGGGCCTGAGAGGGTGATCCCCCACACTGGTACTGAGACACGGACCAGACTCCTACGGGAGGCAGCAGTGAGGAATATTGGACAATGGGTTAGCGCCTGATCCAGCCATCCCGCGTGAAGGACGACGGCCCTATGGGTTGTAAACTTCTTTTGTACAGGGATAAACCTTTCCACGTGTGGAAAGCTGAAGGTACTGTAC
>45479159; Flexibacter sp. MG5 16S ribosomal RNA gene, partial sequence
TATTTGTCTTGAATGCTGTGGAGGTTAGCGGAATATGTCATGTAGCGGTGAAATGCATAGATATGACATAGAACACCAATTGCGAAGGCAGCTGGCTACACAGAGATTGACGCTGAGGCACGAAAGCGTGGGGATCAAACAGGATTAGATACCCTGGTAGTCCACGCCCTAAACGATGGATACTCGACATTTGCGATACA
>1490539; Gelidibacter algens ACAM 551 16S ribosomal RNA gene, partial sequence
AATCTTGCAGCTCAACTGTAGAATTGCCTTTGAAACTGGTTGTCTTGAATCATTGTGAAGTGGTTAGAATATGTGGTGTAGCGGTGAAATGCATAGATATCACCTAGAATACCGATTGCGAAGGCAGATCACTAACAAGTTATTGACACTGATGGACGAAAGCGTGGGGAGCGAACAGGATTAGATACCCTGGTAGTCCA
>118123360; Aureispira marina gene for 16S rRNA, partial sequence, strain: 62
ACAGGACCTGAAAGGGTTTTTCTCTTCGGAGCTGTTAGTGAGGTGCTGCATGGTTGTCGTCAGCTCGTGCCGTGAGGTGTTGGGTTAAGTCCCGCAACGAGCGCAACCCCTATCCTTAGTTGCCAACACGTAATGGTGGGGACTCTAGGGAGACTGCCTCCGTAAGGAGTGAGGAAGGAAGGGACGACGTCAAATCATCA
>291482243; Thermonema rossianum partial 16S rRNA gene, strain G11
CAATTCCTTTGAGTTTCACCGTTGCCGGCGTACTCCCCAGGTGGGATACTTATCGCTTTCGCTTAGGCACCAACCCCAGCGGGCTGACACCGAGTATCCATCGTTTACGGCGTGGACTACCAGGGTATCTAATCCTGTTTGCTCCCCACGCTTTCGTGCCTCAGCGTCAGTTACAGCGTAGCAGACTGCCTTCGCTATCG
>52839543; Zobellia laminariae gene for 16S ribosomal RNA, partial sequence
AATTCGATGATACGCGAGGAACCTTACCAGGGCTTAAATGCATTTTGACAGGGGTAGAGATACCTTTTCCTTCGGGCAATTTGCAAGGTGCTGCATGGTTGTCGTCAGCTCGTGCCGTGAGGTGTCAGGTTAAGTCCTATAACGAGCGCAACCCCTACCGTTAGTTGCCAGCGAGTCATGTCGGGGACTCTAACGGGACT
>187319445; Lutimonas sp. MOLA 107 partial 16S rRNA gene, culture collection MOLA:107
TTAGCTAGATGGTAAGGTAACGGCTTACCATGGCGACGATAGGTAGGGGTCCTGAGAGGGAGATCCCCCACACTGGTACTGAGACACGGACCAGACTCCTACGGGAGGCAGCAGTGAGGAATATTGGGCAATGGAGGCAACTCTGACCCAGCCATGCCGCGTGCAGGAAGACGGCCCTATGGGTTGTAAACTGCTTTTAT
>359803599; Fluviicola taffensis gene for 16S rRNA, partial sequence, strain: NBRC 106335
GGGTAGGGGGCCTGAGAGGGTGGTCCCCCACACTGGTACTGAGACACGGACCAGACTCCTACGGGAGGCAGCAGTGAGGAATATTGGTCAATGGGCGCAAGCCTGAACCAGCCATGCCGCGTGCAGGAAGACGGTCCTATGGATTGTAAACTGCTTTTATTAGGGAATAAACCTCTTTACGTGTAGAGAGCTGAAGGTAC
>359803660; Fulvivirga kasyanovii gene for 16S rRNA, partial sequence, strain: NBRC 106557
ACGACGTCAAGTCATCATGGCCCTTACGCCCAGGGCTACACACGTGCTACAATGGCGTATACAAAGGGTAGCTACCTGGCAACAGGATGCCAATCTCAAAAAGTACGTCTCAGTTCGGATTGGGGTCTGCAACTCGACCCCATGAAGTCGGAATCGCTAGTAATCGCGTATCAGCAATGACGCGGTGAATACGTTCCCGG
>110083961; Marinoscillum pacificum strain MRN461 16S ribosomal RNA gene, partial sequence
TGATCCATGGCTCAGGATGAACGCTAGCGGCAGGCCTAATACATGCAAGTCGAGGGGCAGCACGGTTTTCGGACTGGTGGCGACCGGCGCACGGGTGCGTAACGCGTATGCAATTTACCCACAACTAAGGGATAGCCCGGGGAAACTCGGATTAATACCTTATAGTAATATTTGATGGCATCTGAAGATATTTAAAGATT
>332594815; Flavobacterium sp. R-38313 partial 16S rRNA gene, strain R-38313
GAGTACGTTCGCAAGAATGAAACTCAAAGGAATTGACGGGGGCCCGCACAAGCGGTGGAGCATGTGGTTTAATTCGATGATACGCGAGGAACCTTACCAAGGCTTAAATGTAGATTGACCGGTTTGGAAACAGACTTTTCGCAAGACAATTTACAAGGTGCTGCATGGTTGTCGTCAGCTCGTGCCGTGAGGTGTCAGGT
>75766609; Echinicola pacifica strain KMM 6173 16S ribosomal RNA gene, partial sequence
CACGCCGTAAACGATGATTACTCGCTGTTATCTCTTTAATGGGGTAGTGCCAAGCGAAAGCGTTAAGTAATCCACCTGGGGAGTACGCCGGCAACGGTGAAACTCAAAGGAATTGACGGGGGTCCGCACAAGCGGTGGAGCATGTGGTTTAATTCGATGATACGCGAGGAACCTTACCTGGGCTAGAATGCGAGTGCTTT
>309710785; Phocaeicola abscessus gene for 16S ribosomal RNA, partial sequence, strain: JCM 16570
GGTTTAATTCGATGATACGCGCGGAACCTTACCCGGGCTTGAATTGTACCTGTAGGTGTTTGAAAGATCATCGTCTTGTAAAGAGCAGGTATGAAGGTGCTGCATGGTTGTCGTCAGCTCGTGCCGTGAGGTGTCGGCTCAAGTGCCATAACGAGCGCAACCCTTTCCATCAGTTACAAACGAAATTAGTCGTGTACTCT
>254777785; Niastella sp. Gsoil 221 16S ribosomal RNA gene, partial sequence
TTAAAGGGTGCGTAGGTGGGCTGATAAGTCAGTGGTGAAATCCCCGAGCTTAACTTGGGAACTGCCATTGATACTATCGGTCTTGAATATCGTGTAGGTAAGCGGAATATGTCATGTAGCGGTGAAATGCTTAGATATGACATAGAACACCAATTGCGAAGGCAGCTTACTTTACGATCATTGACACTGAGGCACGAAAG
>15706400; Saprospira sp. SS95-4 genes for 16S rRNA, 23S rRNA, partial sequence
TGACCTAACGAGGAGCTATCGAGGGTAAAACTGGTGACTAGGGCTAAGTCGTAACAAGGTAGCCGTACCGGAAGGTGCGGCTGGAATACCTCCTTTAAAGAGTACAAAAAAAAGAGTAAAGCTCACTGAGGCTTGCTCCTTTCTTAAAACTACCAATTGCATATTTGTTGAAATAAACTATAAAGAAAAAGTTACTAGAC
>191175036; Fulvibacter tottoriensis gene for 16S rRNA, partial sequence
GTATGCGTCCTATTAGCTAGATGGTAAGGTAACGGCTTACCATGGCGACGATAGGTAGGGGTCCTGAGAGGGAGATCCCCCACACTGGTACTGAGACACGGACCAGACTCCTACGGGAGGCAGCAGTGAGGAATATTGGACAATGGAGGCAACTCTGATCCAGCCATGCCGCGTGCAGGATGACTGCCCTATGGGTTGTA
>209972649; Marinitalea sucinacia strain JC2131 16S ribosomal RNA gene, partial sequence
GGTCAATGGACGCAAGTCTGAACCAGCCATGCCGCGTGCAGGAAGACTGCCCTATGGGTTGTAAACTGCTTTTATACAGGAAGAAACCTTTCCACGTGTGGAAAGCTGACGGTACTGTAAGAATAAGCACCGGCTAACTCCGTGCCAGCAGCCGCGGTAATACGGAGGGTGCAAGCGTTATCCGGAATCATTGGGTTTAA
>1565263; H.seregens 16S rRNA gene
CGGTGAAACTCAAAGGAATTGACGGGGGCCCGCACAAGCGGAGGAACATGTGGTTTAATTCGATGATACGCGAGGAACCTTACCCGGGCTTGAATTGCAGAGGAACGATCCAGAGATGGTGAGGCCCTTCGGGGCTTCTGCGAAGGTGCTGCATGGTTGTCGTCAGCTCGTGCCGTGAGGTGTCGGCTCAAGTGCCATAA
>283945398; Prolixibacter bellariivorans gene for 16S ribosomal RNA, partial sequence, strain: JCM 13498
GGAGAAATCCGGATTAATACCCCATAGTTTTTATGAGTCGCATGGCTTATAAAATAAAGCTTCGGCGGTACAGGATGGACATGCGTGGCATTAGCTTGTTGGTAAGGTAACGGCTTACCAAGGCGACGATGCCTAGGGGTTCTGAGAGGATGATCCCCCACACTGGGACTGAGACACGGCCCAGACTCCTACGGGAGGCA
>50882272; Yeosuana aromativorans 16S ribosomal RNA gene, partial sequence
GCATGTGGTTTAATTCGATGATACGCGAGGAACCTTACCAGGGCTTAAATGTAAGTTGCATGGGGCAGAGATGTCCCTTTCTTCGGACCACTTACAAGGTGCTGCATGGTTGTCGTCAGCTCGTGCCGTGAGGTGTCAGGTTAAGTCCTATAACGAGCGCAACCCCTGTTGTTAGTTGCCAGCGAGTGATGTCGGGAACT
>75993584; Flagellimonas eckloniae strain DOKDO 007 16S ribosomal RNA gene, partial sequence
TGGCTGACGGTACCGTAAGAATAAGGACCGGCTAACTCCGTGCCAGCACCCGCGGTAATACGGAGGGTCCGAGCGTTATCCGGAATCATTGGGTTTAAAGGGTCCGTAGGCGGGCCATTAGTCAGGGGTGAAAGTCTGCAGCTCAACTGTAGAATTGCCTTTGATACTGGTGGTCTTAGGTCGATATGAAGTGGCCGGAA
>193794802; Empedobacter sp. FM-1 16S ribosomal RNA gene, partial sequence
AATGCATAATGACGTATTTGGAAACAGATATTTCTTCGGACAGAATGCAAGGTGCTGCATGGCTGTCGTCAGCTCGTGCCGTGAGGTGTTAGGTTAAGTCCTGCAACGAGCGCAACCCCTATCATTAGTTGCCAGCGTTTAAAGACGGGGACTCTAATGAGACTGCCGGTGCAAACCGCGAGGAAGGTGGGGACGACGTC
>220938760; Belliella sp. LW3 16S rRNA gene, strain LW3
AAATGTTAAAGATTTATCGGTATAAGATGGGCATGCGTAGGATTAGCTAGTTGGTAAGGTAACGGCTTACCAAGGCGACGATCCTTAGGGGTTCTGAGAGGAAGGTCCCCCACACTGGTACTGAGATACGGACCAGACTCCTACGGGAGGCAGCAGTAGGGAATATTGGGCAATGGTCGGAAGACTGACCCAGCCATGCC
>347800825; Cyclobacterium sp. 20044 16S ribosomal RNA gene, partial sequence
ATTCCATGTTGCCAGCACGTGATGGTGGGGACTCATGGGAGACTGCCGGGGTCAACTCGGAGGAAGGTGGGGACGACGTCAAATCATCATGCCCCTTATGTCTTGGGCTTCACGCATGCTACAATGGCCGGTACAAAGGGTTGCGATACCGTGAGGTGGAGCGAATCCCAAAAAGCCGGTCTCAGTTCGGATTGGGGTCT
>359805138; Mesoflavibacter zeaxanthinifaciens gene for 16S rRNA, partial sequence, strain: NBRC 102119
CCATGCCGCGTGCAGGAAGACTGCCCTATGGGTTGTAAACTGCTTTTATACAGGAAGAAACACCTCTACGTGTAGAGATTTGACGGTACTGTAAGAATAAGGATCGGCTAACTCCGTGCCAGCAGCCGCGGTAATACGGAGGATCCAAGCGTTATCCGGAATCATTGGGTTTAAAGGGTCCGTAGGTGGGCAATTAAGTC
>301349229; Marinifilum sp. enrichment culture DGGE band 11 16S ribosomal RNA gene, partial sequence
GATCGGCTAACTCCGTGCCAGCAGCCGCGGTAATACGGAGGATTCGAGCGTTATCCGGATTTATTGGGTTTAAAGGGTCCGTAGGCGGACTTGTAAGTCAGTGGTGAAATCTCACAGCTCAACTGTGAAACTGCCATTGATACTGCTAGTCTTGAATATAGTTGAGGTAGGCGGAATACGTTATGTAGCGGTGAAATGCA
>50346545; Sphingobacterium faecium strain RS11 16S ribosomal RNA gene, partial sequence
GTTGGAGGGGTAACGGCCCACCAAGGCTACGATGTCTAGGGGCTCTGAGAGGAGAATCCCCCACACTGGTACTGAGACACGGGACCAGACTCCTACGGGAGGCAGCAGTAAGGAATATTGGTCAATGGAGGGAACTCTGAACCAGCCATGCCGCGTGCAGGATGACTGGCCTAATGGGTTGTAAACTGCTTTTTGTCAGG
>194462545; Sphingobacteriales bacterium T41 16S ribosomal RNA gene, partial sequence
AGCGCAACCCCTATCAGTAGTTGCCAACAGGTTAAGCTGGGAACTCTACTGAAACTGCCGTCGTAAGACGCGAGGAAGGAGGGGATGATGTCAAGTCATCATGGCCTTTATGCCCAGGGCTACACACGTGCTACAATGGGGCGTACAAAGGGCTGCCACTTAGTGATAAGGAGCGAATCCCAAAAAACGCCTCTCAGTTC
>208243632; Sphingobacteriales bacterium HU1-GD23 16S ribosomal RNA gene, partial sequence
TGGGACGAAAAAAGGGTATTCTTACTCACTTGACGGTACCAGAGGAATAAGCACCGGCTAACTCCGTGCCAGCAGCCGCGGTAATACGGAGGGTGCAAGCGTTATCCGGATTCACTGGGTTTAAAGGGAGCGTAGGTGGGCTGATAAGTCAGTGGTGAAATCTCCGGGCTTAACCCGGAAACTGCCATTGATACTATTAG
>325302473; Aureitalea marina gene for 16S rRNA, partial sequence
AGGTGGGGATGACGTCAAATCATCACGGCCCTTACGTCCTGGGCTACACACGTGCTACAATGGCCGGTACAGTGAGCAGCCACCCCGTGAGGGGGAGCGAATCTATAAAACCGGTCACAGTTCGGATCGGAGTCTGCAACTCGACTCCGTGAAGCTGGAATCGCTAGTAATCGGATATCAGCCATGATCCGGTGAATACG
>110610129; Tamlana sedimenti strain HST1-43 16S ribosomal RNA gene, partial sequence
CTGCGGCTCAACCGTAGAATTGCCTTTGATACTGGTTGTCTTGAATCATTGTGAAGTGGTTAGAATATGTAGTGTAGCGGTGAAATGCATAGATATTACATAGAATACCGATTGCGAAGGCAGATCACTAACAATGTATTGACACTGATGGACGAAAGCGTGGGTAGCGAACGGGATTAGATACCCCGGTAGTCCACGCC
>296061371; Epilithonimonas lactis partial 16S rRNA gene, strain HCS-7109
GATAGAGATGGGCACGCGCAAGATTAGATAGTTGGTGAGGTAACGGCTCACCAAGTCAGTGATCTTTAGGGGGCCTGAGAGGGTGATCCCCCACACTGGTACTGAGACACGGACCAGACTCCTACGGGAGGCAGCAGTGAGGAATATTGGACAATGGGTGAGAGCCTGATCCAGCCATCCCGCGTGAAGGACTAAGGCCC
>332310310; Zunongwangia profunda strain 10-D-2 16S ribosomal RNA gene, partial sequence
ACGGGGGCCCGCACAAGCGGTGGAGCATGTGGTTTAATTCGATGATACGCGAGGAACCTTACCAGGGCTTAAATGCAGTCTGACGTATCTGGAAACAGATATTTCTTCGGACAGATTGCAAGGTGCTGCATGGTTGTCGTCAGCTCGTGCCGTGAGGTGTCAGGTTAAGTCCTATAACGAGCGCAACCCCTGTGGTTAGT
>94471560; Weeksella virosa clone 9.27 16S ribosomal RNA gene, partial sequence
CGTATGTAACTTGCCTTATAGAATGGGATAGCCCGGAGAAATTCGGATTAATACCGTATATAAAATTAGATGGCATCATTTAGTTTAGAAAGATTTATCGCTATAAGATAGACATGCGTAAGATTAGATAGTTGGTGAGGTAACGGCTCACCAAGTCGATGATCTTTAGGGGTCCTGAGAGGGAGATCCCCCACACTGGG
>320041676; Candidatus Brownia rhizoecola clone PG11 16S ribosomal RNA gene, partial sequence
TCCTTTAACGAGCGCAACCCCTGTCGTTAGTTACCATCAGGTAATGCTGGGAACTCTAACGAGACTGCCGGCGCAAGCCGAGAGGAAGGTGGGGATCACGTCAAATCATTACGACTCTTATGTCTTGGGCCACACACGTACTACAATGGTCGGTACAATGGGTTGCCACTGAGCGATCAGGAGCAAATCTCGAAAATCCG
>346655436; Flavisolibacter sp. GCR0105 16S ribosomal RNA gene, partial sequence
GGGGGATAGCCCTCCGAAAGGAGGATTAATACCCCATAGGATCGTAGAGTGGCATCACTTAGCGATTAAAGCTCCGGCGGTTTGGGATGGGTGTGCGGCTGATTAGGTAGTTGGTTGGGGTAATGGCCCACCAAGCCTTCGATCAGTAACTGGTGTGAGAGCACGACCAGTCACACGGGCACTGAGACACGGGCCCGACT
>175259; Microscilla aggregans catalatica 16S ribosomal RNA
TTTAAAGGGTTCGCAGGCGGTTTAATAAGTCAGTGGTGAAATCCTACAGCTCAACTGTAGAATGGCCATTGATACTGTTAGACTTGAATTAAGTTGGAGTAGGCGGAATGTGTAGTGTAGCGGTGAAATGCTTAGATATTACACAGAACACCGATAGCGAAGGCAGCTTACTNAACTTATATTGACGCTCATGAACGAAA
>373279514; Sporocytophaga myxococcoides canine oral taxon 185 clone QC007 16S ribosomal RNA gene, partial sequence
ACTGGCATCAGTTTTTGTTTAAAGATTTATCGGTTACAGATGAGCATGCGTCTGATTAGTTAGTTGGTGAGGTAACGGCTCACCAAGACGATGATCAGTAGGGGACCTGAGAGGGCGATCCCCCACACTGGTACTGAGATACGGACCAGACTCCTACGGGAGGCAGCAGTAGGGAATATTGGGCAATGGTCGAGAGACTG
>359803568; Adhaeribacter aerolatus gene for 16S rRNA, partial sequence, strain: NBRC 106133
CAAAGCAAGGTGCTGCATGGCTGTCGTCAGCTCGTGCCGTGAGGTGTTGGGTTAAGTCCCGCAACGAGCGCAACCCCTATCTTTAGTTGCCAGCACGTGATGGTGGGGACTCTAAAGAGACTGCCTGCGCAAGCAGTGAGGAAGGTGGGGATGACGTCAAGTCATCATGGCCCTTACGCCTAGGGCTACACACGTGCTAC
>254002600; Sediminitalea flava gene for 16S rRNA, partial sequence
CAATGGTAGGGACAGAGAGCAGCCACTTCGCGAGAAGGAGCGAATCTATAAACCCTATCACAGTTCGGATCGGAGTCTGCAACTCGACTCCGTGAAGCTGGAATCGCTAGTAATCGGATATCAGCCATGATCCGGTGAATACGTTCCCGGGCCTTGTACACACCGCCCGTCAAGCCATGGAAGCTGGGAGTGCCTGAAGT
>110082620; Marixanthomonas ophiurae gene for 16S rRNA, partial sequence, strain: KMM 3046
CTGCATGGTTGTCGTCAGCTCGTGCCGTGAGGTGTCAGGTTAAGTCCTATAACGAGCGCAACCCCTGTGGTTAGTTGCCAGCGAGTAATGTCGGGAACTCTAGCCAGACTGCCGGTGCAAACCGTGAGGAAGGTGGGGATGACGTCAAATCATCACGGCCCTTACGTCCTGGGCTACACACGTGCTACAATGGTAGGTAC
>161511609; Hymenobacter sp. VUG-A60a 16S ribosomal RNA gene, partial sequence
GCATGGCCGTCGTCAGCTCGTGCCGTGAGGTGTTGGGTTAAGTCCCGCAACGAGCGCAACCCCTACTTTTAGTTGCCAGCATGTAATGATGGGGACTCTAGAAGGACTGCCTGCGCAAGCAGTGAGGAAGGCGGGGACGACGTCAGGTCATCATGGCCCTTACGCCTAGGGCTACACACGTGCTACAATGGCCGGTACAG
>258594252; Ilumomonas thalassia gene for 16S ribosomal RNA, partial sequence
TAAAGTTTCGGCGGTGATAGATGAGTATGCGTCCTATTAGTTAGTTGGTAAGGTAACGGCTTACCAAGGCGACGATAGGTAGGGGTCCTGAGAGGGAGATCCCCCACACTGGTACTGAGACACGGACCAGACTCCTACGGGAGGCAGCAGTGAGGAATATTGGACAATGGAGGCAACTCTGATCCAGCCATGCCGCGTGC
>359805613; Sediminibacter furfurosus gene for 16S rRNA, partial sequence, strain: NBRC 101622
ACTGCCCTATGGGTTGTAAACTGCTTTTGTACGGGAAGAAACACCCCCTCGTGAGGGGGCTTGACGGTACCGTAAGAATAAGGATCGGCTAACTCCGTGCCAGCAGCCGCGGTAATACGGAGGATCCGAGCGTTATCCGGAATCATTGGGTTTAAAGGGTCCGTAGGTGGACGGTTAAGTCAGAGGTGAAATCCTGCAGC
>21280203; Cytophaga sp. I-689 gene for 16S ribosomal RNA, partial sequence
GCAGCCGCGGTAATACGGAGGGTCCGAGCGTTATCCGGAATCATTGGGTTTAAAGGGTCCGTAGGCGGGCCAATAAGTCAGGGGTGAAAGGCCACAGCTCAACTGTGGGACTGCCCTTGATACTGTTGGTCTTGAGTTATAGTGGGGTTGCCGGAACATGTGGTGTAGCGGTGAAATGCATAGATATCACATAGAACACC
>121309835; Orabacterium aurantiaca gene for 16S rRNA, partial sequence
GCGGCAGGCCTAACACATGCAAGTCGAGGGGTAACATAGAGTGCTTGCATTCTGATGACGACCGGCGCACGGGTGCGTAACGCGTATAGAATCTACCTTACACTGAGGGATAGCCTTTGGAAACGAAGATTAATACCTCATAGTATACAGACTTCTCATGAAGCTTGTATTAAAGGTTACGGTGTAAGATGACTATGCGT
>160373611; Dokdonia sp. MED329 16S ribosomal RNA gene, partial sequence
TGACGACCGGCGCACGGGTGCGTAACGCGTATACAATCTACCTTATACTGGGGAATAGCCTTTGGAAACGAAGATTAATGCCCCATAGTATTATTAATTGGCATCGATTAGTAATTAAAACTCCGGTGGTATAAGATGAGTATGCGTTCTATTAGTTAGTTGGTAAGGTAACGGCTTACCAAGACATCGATAGATAGGGG
>373279910; Proteiniphilum sp. canine oral taxon 385 clone 2C060 16S ribosomal RNA gene, partial sequence
TTAAGTCGGCGGTGAAATTTTGCGGCTCAACCGTAAAAGTGCCTTCGAAACTGGCATTCTTGAGTGTAGATGAAGTAGGCGGAATTTGTGGTGTAGCGGTGAAATGCATAGATATCACGAGGAACTCCGATTGCGCAGGCAGCTTACTAAACTACAACTGACGCTCATGCACGAAGGCGTGGGGATCAAACAGGATTAGA
>227452842; Rhodocytophaga aerolata strain 5416T-29 16S ribosomal RNA gene, partial sequence
GTTGATGGATGGGCATGCGTTAGATTAGCTAGTTGGTGTAGTAACGGTGCACCAAGGCGATGATCTATAGGGGTTCTGAGAGGAAGATCCCCCACACTGGTACTGAGATACGGACCAGACTCCTACGGGAGGCAGCAGTAGGGAATATTGGGCAATGCTCGCAAGAGTGACCCAGCCATGCCGCGTGCAGGAAGAAGGCC
>283821192; Meniscus glaucopis strain ATCC 29398 16S ribosomal RNA gene, partial sequence
ACGAATAAGCATCGGCTAACTCCGTGCCAGCAGCCGCGGTAATACGGAGGATGCGAGCGTTATCCGGATTCATTGGGTTTAAAGGGTACGTAGGTGGCCCGGTAAGTCAGTGGTGAAAACCTGCCGCTTAACGGTAGGCGTGCCATTGATACTGTCGGGCTTGAGTGCAGTTGAGGCAGGCGGAATGTGTAGTGTAGCGG
>222051634; Poriferibacter numazuense gene for 16S rRNA, partial sequence, strain: HJ24
TTTCCTTCGGGCAGATCACAAGGTGCTGCATGGTTGTCGTCAGCTCGTGCCGTGAGGTGTCAGGTTAAGTCCTATAACGAGCGCAACCCCTGCCGTCAGTTGCCAGCATGTAAAGATGGGGACTCTGACGGGACTGCCGGTGCAAACCGCGAGGAAGGTGGGGATGACGTCAAATCATCACGGCCCTTACGTCCTGGGCC
>212290127; Psychroflexus sp. LCA4 partial 16S rRNA gene, strain LCA4
AGATGAGTATGCGTTCTATTAGCTAGATGGTAAGGTAACGGCTTACCATGGCTACGATAGATAGGGGTCCTGAGAGGGAGATCCCCCACACTGGTACTGAGACACGGACCAGACTCCTACGGGAGGCAGCAGTGAGGAATATTGGACAATGGGAGCAATCCTGATCCAGCCATGCCGCGTGCAGGAAGACTGCCCTATGG
>359804915; Flammeovirga sp. NBRC 100890 gene for 16S rRNA, partial sequence
TAGGGAATATTGGTCAATGGAGGCAACTCTGAACCAGCCATGCCGCGTGAACGATGAAGGCCTTCGGGTTGTAAAGTTCTTTTGTATGGGAAGAAACTCANCCNTGCGNGGGTGCTTGACGGTACCATAAGAATAAGCACCGGCTAACTCCGTGCCAGCAGCCGCGGTAATACGGAGGGTGCAAGCGTTGTCCGGAATTA
>376317426; Gilvibacter sp. SC-22 gene for 16S rRNA, partial sequence
AAGCACCGGCTAACTCCGTGCCAGCAGCCGCGGTAATACGGAGGGTGCAAGCGTTATCCGGAATCATTGGGTTTAAAGGGTCCGTAGGCGGACGATTAAGTCAGAGGTGAAAGTCTGCAGCTCAACTGTAGAATTGCCTTTGATACTGGTTGTCTTGAATTATTGTGAAGTGGTTAGAATAAGTAGTGTAGCGGTGAAAT
>260322464; Rhodothermus sp. Ae70_10 gene for 16S ribosomal RNA, partial sequence
GACTGTGGTCGGGACTGACGGTACCCCAGGAATAAGCGCCGGCTAACTCCGTGCCAGCAGCCGCGGTAATACGGAGGGCGCAAGCGTTGCCCGGAATCACTGGGTGTAAAGGGTGCGTAGGCGGGGCTGTAAGTCAGAGGTGAAAGCCCCCGGCTCAACCGGGGAATTGCCTCTGATACTGCAGCTCTTGAGTCCCGGAG
>169219358; Limibacter armeniacum gene for 16S rRNA, partial sequence, strain: YM11-159
CAACAGTGAAACTCAAAGGAATTGACGGGGGTCCGCACAAGCGGTGGAGCATGTGGTTTAATTCGATGATACGCGAGGAACCTTACCTGGGCTCGAATCCCATTCGACAGGTCTAGAGATAGRYCTTTCTTCGGACGGATGGGAAGGTGCTGCATGGCCGTCGTCAGCTCGTGCCGTGAGGTGTTGGGTTAAGTCCCGCA
>302378039; Candidatus Amoebophilus asiaticus strain US1 16S ribosomal RNA gene, partial sequence
AGGTAACGGCTCACCAAGGCGACGATGGGTAGGGGTTCTGAGAGGAAGATCCCCCACACTGGCACTGAGATACGGGCCAGACTCCTACGGGAGGCAGCAGTAGGGAATATTGGTCAATGGGCGCAAGCCTGAACCAGCCATGCCGCGTGCAGGATGAAGGCCCTCAGGGTTGTAAACTGCTTTTATATGGAAATAAAAAA
>359803140; Lacibacter cauensis gene for 16S rRNA, partial sequence, strain: NBRC 104930
CCCCTATCTTTAGTTGCCATCAGGTAATGCTGGGAACTCTAAAGAAACTGCCGTCGTAAGACGTGAGGAAGGAGGGGATGATGTCAAGTCATCATGGCCTTTATGCCCAGGGCTACACACGTGCTACAATGGGGGGGACAAAGGGCTGCCACTTAGCGATAAGGAGCTAATCCCAAAAACCCTCTCTCAGTTCAGATTGG
>308385880; Candidatus Armantifilum devescovinae partial 16S rRNA gene, clone ClDvB13
GCGTTAAGTAATCCACCTGGGGAGTACGCCGGCAACGGTGAAACTCAAAGGAATTGACGGGGGCCCGCACAAGCGGAGGAACATGTGGTTTAGTTCGATGATACGCGAGGAACCTTACCCGGGCTCGAACGGCTGTTAGAAGCGAGTGAAATCTTGTGGACAGCAATGAAGACAGTCGAGGTGCTGCATGGTTGTCGTCA
>359803168; Wandonia haliotis gene for 16S rRNA, partial sequence, strain: NBRC 105642
CAACCTACCCTGTACTGAGGGATAGCCCAGAGAAATTTGGATTAATACCTCATAGAATTATCGAATCGCATGGTTTGATAATTAAAGTTCCGGCGGTACAGGATGGGCATGCGTCCTATTAGTTAGATGGTGAGGTAACGGCTCACCATGGCTACGATAGGTAGGGGGTCTGAGAGGATTATCCCCCACACTGGTACTGA
>379994941; Aestuariicola saemankumensis strain g5 16S ribosomal RNA gene, partial sequence
TAAGTCCTATAACGAGCGCAACCCCTACCGTTAGTTGCCAGCATGTTATGATGGGGACTCTAGCGGGACTGCCGGTGCAAACCGAGAGGAAGGTGGGGATGACGTCAAATCATCACGGCCCTTACGTCCTGGGCTACACACGTGCTACAATGGTAACGACAGAGGGCAGCCACCCCGCGAGGGGGAGCGAATCCTTAAAC
>225794926; Porphyromonas levii clone 2083 16S ribosomal RNA gene, partial sequence
CAGCAGTGAGGAATATTGGTCAATGGAGGAAACTCTGAACCAGCCAAGTCGCGTGAAGGATGACTGTCCTATGGATTGTAAACTTCTTTAGTAGGCGAGTAAACGTAGGTACGAGTACCTACCTGCAAGTAGCCTAAGAATAAGTATCGGCTAACTCCGTGCCAGCAGCCGCGGTAATACGGAGGATACGAGCGTTATCC
>375152535; Siphonobacter aquaeclarae strain HPG59 16S ribosomal RNA gene, partial sequence
TTAAGTTATCCACCTGGGGAGTACGCCGGCAACGGTGAAACTCAAAGGAATTGACGGGGGTCCGCACAAGCGGTGGAGCATGTGGTTTAATTCGATGATACGCGAGGAACCTTACCTGGGCTAGAATGTGAGTGAAGATATCAGAAATGGTATCGTCCGCAAGGACACGAAACAAGGTGCTGCATGGCTGTCGTCAGCTC
>285192054; Prevotella nigrescens clone OEO055 16S ribosomal RNA gene, partial sequence
GGATGCGTCTGATTAGCTTGTTGGCGGGGCAACGGCCCACCAAGGCGACGATCAGTAGGGGTTCTGAGAGGAAGGTCCCCCACATTGGAACTGAGACACGGTCCAAACTCCTACGGGAGGCAGCAGTGAGGAATATTGGTCAATGGACGCAAGTCTGAACCAGCCAAGTAGCGTGCAGGATGACGGCCCTATGGGTTGTA
>374431282; Lutibacter sp. KMM 6305 16S ribosomal RNA gene, partial sequence
GGTCCTGAGAGGGAGATCCCCCACACTGGTACTGAGACACGGACCAGACTCCTACGGGAGGCAGCAGTGAGGAATATTGGACAATGGAGGTAACTCTGATCCAGCCATGCCGCGTGCAGGAAGACGGTCCTATGGATTGTAAACTGCTTTTATATAGGAAGAAACCGTTCCACGTGTGGAACTCTGACGGTACTATATGA
>257359498; Segetibacter aerophilus strain 6424S-61 16S ribosomal RNA gene, partial sequence
TGGCCTTTATGCCCAGGGCTACACACGTGCTACAATGGGAAGGACAAAGAGCTGCCACCTGGTGACAGGGCGCTAATCTCAAAAACCTTCTCTCAGTTCAGATTGCAGGCTGCAACTCGCCTGCATGAAGCTGGAATCGCTAGTAATCGTAGATCAGCAACGCTACGGTGAATACGTTCCCGGACCTTGCACACACCGCC
>67482598; Stenothermobacter spongiae strain UST030701-156 16S ribosomal RNA gene, partial sequence
CCCACCTGGGGAGTACGTTCGCAAGAATGAAACTCAAAGGAATTGACGGGGGCCCGCACAAGCGGTGGAGCATGTGGTTTAATTCGATGATACGCGAGGAACCTTACCAGGGCTTAAATGCAGCATGACAGGTTTGGAAACAGACTTTTCTTCGGACATGTTGCAAGGTGCTGCATGGTTGTCGTCAGCTCGTGCCGTGA
>110083955; Brumimicrobium mesophilum strain YH207 16S ribosomal RNA gene, partial sequence
CCGCAACGAGCGCAACCCCTATCTTTAGTTGCTAGCAGGTAATGCTGAGGACTCTAGAGAAACTGCCAGCGCAAGCTGAGAGGAAGGCGGGGACGACGTCAAGTCATCACGGCCCTTACGTCCTGGGCTACACACGTGCTACAATGGTCGGTACAGAGGGCAGCTACCAAGTGATTGGATGCGAATCTCGAAAGCCGATC
>255090390; Fibrisoma limi strain BUZ 3 16S ribosomal RNA gene, partial sequence
AAAGCGTTAAGTCATCCACCTGGGGAGTACGCCGGCAACGGTGAAACTCAAAGGAATTGACGGGGGTCCGCACAAGCGGTGGAGCATGTGGTTTAATTCGATGATACGCGAGGAACCTTACCTGGGCTAGAATGCGCGTGAAGTGGGTGGAAACATCCGCGCCCCGCAAGGGGCACAAAGCAAGGTGCTGCATGGCTGTC
>12276156; Blattabacterium sp. (Cryptocercus wrighti) isolate Little 16S ribosomal RNA gene, partial sequence
TGTACTACGAATAAACTAGAAATAGTTTAGTCTTCGGACGGAGTACAAGATGCTGCATGGTTGTCGTCAGCTCGTGCCGTGAGGTGTTGGGTTAAGTCCCTCAACGAGCGCAACCCTCATTGTTAGTTGCCAACGAATAATGTCGGGGACTCTAGCAAGACTGCCGACGTAAGTCGAGAGGAAGGTGGGGACGACGTCAA
>114107257; Mesonia sp. D49-G03 16S ribosomal RNA gene, partial sequence
CTGAGACACGGACCAGACTACTACGGGAGGCAGCAGTGAGGAATATTGGACAATGGAGGCAACTCTGATCCAGCCATGCCGCGTGCAGGAAGACTGCCCTATGGGTTGTAAACTGCTTTTATAGAGGAAGAAACCTCCCTTCGTGAAGGGAATTGACGGTACTCTACGAATAAGGATCGGCTAACTCCGTGCCAGCAGCC
>325983821; Bifissio spartinae strain MY27 16S ribosomal RNA gene, partial sequence
ATACGCGAGGAACCTTACCTGGGCTAGAATGCTGAGTGACCGCGGGTGAAAGCTCGTTTTATAGCAATATACACTCAGTAAGGTGCTGCATGGCTGTCGTCAGCTCGTGCCGTGAGGTGTTGGGTTAAGTCCCGCAACGAGCGCAACCCCCATCAGTAGTTGCCATCAGGTAACGCTGGGAACTCTACTGAAACTGCCGT
>83755257; Candidatus Paenicardinium endonii 16S ribosomal RNA gene, partial sequence
GTTAAGTCCTATAACGAGCGCAACCCTTTTACTTAATTGCCAGCACGTAATGGTGGGGACTTTAAGTAGACTGCCCGTGCAAGCGGGAGGAAGGAGAGGACGAGGTCAAGTCATCATGGCCTTTATGCCCAGGGCTACAAACGTACTACAATGGCATGTACAAAGGGAAGCTACTTGGCAACAAGATGCAAATCTCCAAA
>229576121; Salegentibacter flavus strain NH88-47 16S ribosomal RNA gene, partial sequence
GTACTGAGACACGGACCAGACTCCTACGGGAGGCAGCAGTGAGGAATATTGGACAATGGGCGAGAGCCTGATCCAGCCATGCCGCGTGCAGGAAGACGGCCCTATGGGTTGTAAACTGCTTTTACAGAGGAAGAACCCTCCTTACGTGTAAGGAGCTGACGGTACTCTATGAATAAGGATCGGCTAACTCCGTGCCAGCA
>66271637; Alistipes shahii strain WAL 8301 16S ribosomal RNA gene, partial sequence
AGGTGTCGGGTTAAGTCCCATAACGAGCGCAACCCCTACCGTTAGTTGCCATCAGGTCAAGCTGGGCACTCTGGCGGGACTGCCGGTGTAAGCCGAGAGGAAGGTGGGGATGACGTCAAATCAGCACGGCCCTTACGTCCGGGGCTACACACGTGTTACAATGGTAGGTACAGAGGGCAGCTACCCAGTGATGGGATGCG
>51458515; Petrimonas sulfuriphila strain BN3 16S ribosomal RNA gene, partial sequence
AATAAAGTGGGGGACGTGTCCTCCTTTGCATGTACCTTGCGAATAAGGATCGGCTAACTCCGTGCCAGCAGCCGCGGTAATACGGAGGATCCGAGCGTTATCCGGATTTATTGGGTTTAAAGGGTGCGCAGGCGGGATGTTAAGTCGGCGGTGAAATTTTGCAGCTCAACTGTAAAAGTGCCTTCGATACTGGCTTTCTT
>307133509; Rubricoccus marinus gene for 16S rRNA, partial sequence, strain: SG-29
CGGACTCCTAGTGAGGTGCTGCATGGCTGTCGTCAGCTCGTGTCGTGAGATGTTGGGTTAAGTCCCGCAACGAGCGCAACCCCTATCGTTAGTTACCAGCGGATTATGCCGGGGACTCTAACGAGACTGCCTGCGCAAGCAGTGAGGAAGGTGGGGACGACGTCAAGTCATCATGGCCCTTACGCCTGGGGCTTCACACG
>379994761; Balneola sp. br5_27f 16S ribosomal RNA gene, partial sequence
GGGTGAGTAACGCGTAGGCAACCTGTCCTATGGTGGGGGACAACATCGGGAAACCGGTGCTAATACCGCATGTGGATGCGATCTCGCATGGGATTGTATCCAAAGATCTTCGGATCGCTATAGGGTGGGCCTGCGTCGTATTAGTTAGTTGGTGGGGTAGAAGCCCACCAAGACGATGATACGTAGGGGGTCTGAGAGGA
>224999289; Parapedobacter luteus strain 4M29 16S ribosomal RNA gene, partial sequence
CGGGGCTACACACGTGCTACAATGGTCGGTACAGCGGGCAGCCACCTGGCAACAGGGCGCCAATCCCGCAAAGCCGGTCACAGTTCGGATCGGGGCCTGCAACTCGGCCCCGTGAAGTTGGATTCGCTAGTAATCGCGTATCAGCAATGACGCGGTGAATACGTTCCCGGGCCTTGTACACACCGCCCGTCAAGCCATGA
>359805323; Krokinobacter sp. NBRC 100818 gene for 16S rRNA, partial sequence
CCTTACCAGGGCTTAAATGTAGATTGACAGGACTAGAGATAGTTTTTTCTTCGGACAATTTACAAGGTGCTGCATGGTTGTCGTCAGCTCGTGCCGTGAGGTGTCAGGTTAAGTCCTATAACGAGCGCAACCCCTGTGGTTAGTTGCCAGCGAGTAATGTCGGGAACTCTAGCCAGACTGCCGGTGCAAACCGTGAGGAA
>62550669; Nonlabens tegetincola strain UST030701-324 16S ribosomal RNA gene, partial sequence
CACACTGGTACTGAGACACGGACCAGACTCCTACGGGAGGCAGCAGTGAGGAATATTGGACAATGGAGGCAACTCTGATCCAGCCATGCCGCGTGTAGGAAGACGGCCCTATGGGTTGTAAACTACTTTTGTACGGGAAGAAATACAGTCACGTGTGATTGTTTGACGGTACCGTAAGAATAAGCACCGGCTAACTCCGT
>5880411; Candidatus Magnospira bakii clone BM5 16S ribosomal RNA gene, partial sequence
GACCGAACCTTGTTTGACGCTGAGGTACGAAAGTGTGGGTAGCGAACAGGATTAGATACCCTGGTAGTCCACACCCTAAACTATGCAGACTGGATGTTGGGCGGCAATAGTTCAGCATCTGAGGGAAACCATTAAGTCTGCCACCTGGGGAGTACGCCGGCAACGGTGAAACTCAAAGGAATTGGCGGGGGTCCGCACAA
>258450990; Pontibacter korlensis strain AsK09 16S ribosomal RNA gene, partial sequence
CTGGTGAATAAGCACCGGCTAACTCCGTGCCAGCAGCCGCGGTAATACGGAGGGTGCAAGCGTTGTCCGGATTTATTGGGTTTAAAGGGTGCGTAGGCGGCCCGTTAAGTCAGCGGTGAAATCCCACGGCTCAACCGTGGAACTGCCGTTGATACTGGCGGGCTTGAGTTCGGTCGAGGCGGGCGGAACTGGCGGTGTAG
>32442325; Aequorivita sp. 'BSD S2 02' 16S ribosomal RNA gene, partial sequence
TCTAACGAGACTGCCGGTGCAAACCGCGAGGAAGGTGGGGATGACGTCAAATCATCACGGCCCTTACGTCCTGGGCCACACACGTGCTACAATGGCAGGTACAATGGGCAGCCACGCCGCAAGGCGGAGCGAATCCACAAAACCTGTCTCAGTTCGGATCGGGGTCTGCAACTCGACCCCGTGAAGCTGGAATCGCTAGT
>222051638; Coralibacter albidoflavus gene for 16S rRNA, partial sequence, strain: 04OKA-3-121
AGCCCGGGGAAACCCGGATTAATGCCCCGTAGTATCCCGTAGCGGCATCGCTTTCGGGATTAAAGATTTATCGGACAGGGATGGCCATGCGTACCATTAGCTAGTTGGTAGGGTAACGGCCTACCAAAGCTACGATGGTTAGGGGCCCTGAGAGGGGGATCCCCCACACTGGTACTGAGACACGGACCAGACTCCTACGG
>359804937; Sediminicola luteus gene for 16S rRNA, partial sequence, strain: NBRC 100968
GCCCTTACGTCCTGGGCCACACACGTGCTACAATGGCCGGTACAGAGAGCAGCCACCTGGCGACAGGGAGCGAATCTATAAAACCGGTCACAGTTCGGATCGGAGTCTGCAACTCGACTCCGTGAAGCTGGAATCGCTAGTAATCGGATATCAGCCATGATCCGGTGAATACGTTCCCGGGCCTTGTACACACCGCCCGT
>75993587; Croceitalea eckloniae strain DOKDO 025 16S ribosomal RNA gene, partial sequence
CTGTAGAACTGCCTTTGATACTGTACGTCTTGAGTTATAGTGGGGTTGCCGGAACATGTGGTGTAGCGGTGAAATGCATAGATATCACATAGAACACCGATCGCGAAGGCAGGTGACCAACTATATACTGACGCTGATGGACGAAAGCGTGGGGAGCGAACGGGATTAGATACCCCGGTAGTCCACGCCGTAAACGATGG
>86439943; Xylanibacter oryzae gene for 16S ribosomal RNA, partial sequence
ATCACAAAGAACTCCAATTGCGAAGGCAGCTTACCGGAGCGCAACTGACGCTGAAGCTCGAAAGTGCGGGTATCGAACAGGATTAGATACCCTGGTAGTCCGCACGGTAAACGATGGATGCCCGCTGTTGGCCCATGTGGTCAGCGGCCAAGCGAAAGCGTTAAGCATCCCACCTGGGGAGTACGCCGGCAACGGTGAAA
>384235883; Paludibacter sp. enrichment culture clone F3 16S ribosomal RNA gene, partial sequence
CGACCGCAAGGTTGAAACTCAAAGGAATTGACGGGGGCCCGCACAAGCGGAGGAACATGTGGTTTAATTCGATGATACGCGAGGAACCTTACCCGGGCTTGAAATGTACCCGAATAGACTGGAAACAGTTTAGCCAGCAATGGCGGGTATGTAGGTGCTGCATGGTTGTCGTCAGCTCGTGCCGTGAGGTGTCGGCTTAA
>50235114; Riemerella anatipestifer strain PT0001-G 16S ribosomal RNA gene, partial sequence
TAACGGCTCACCAAGTCAATGATCTTTAGGGGGCCTGAGAGGGTGATCCCCCACACTGGTACTGAGACACGGACCAGACTCCTACGGGAGGCAGCAGTGAGGAATATTGGACAATGGGTGCAAGCCTGATCCAGCCATCCTGCGTGAAGGACGACGGCCCTATGGGTTGTAAACTTCTTTTGTACAGGGATAAACCTACC
>42601791; Flavococcus chejuensis 16S ribosomal RNA gene, partial sequence
CCGTGAGGTGTCAGGTTAAGTCCTATAACGAGCGCAACCCCTGTTGTTAGTTGCCAGCATGTAAAGATGGGAACTCTAGCAAGACTGCCGGTGCAAACCGTGAGGAAGGTGGGGATGACGTCAAATCATCACGGCCCTTACGTCCTGGGCTACACACGTGCTACAATGGTAGGGACAGAGAGCAACCACTGGGCGACCAG
>259121292; Sejongia sp. Air220 16S ribosomal RNA gene, partial sequence
CCCCACACTGGTACTGAGACACGGACCAGACTCCTACGGGAGGCAGCAGTGAGGAATATTGGACAATGGGTGAGAGCCTGATCCAGCCATCCCGCGTGAAGGATTAAGGTCCTACGGATTGTAAACTTCTTTTGTACAGGAATAAACCTATTTACGTGTAAATAGCTGAAGGTACTGTACAATAAGCACCGGCTAACTCC
>27372944; Croceibacter atlanticus strain HTCC2559T 16S ribosomal RNA gene, partial sequence
ACGTTCGCAAGAATGAAACTCAAAGGAATTGACGGGGGCCCGCACAAGCGGTGGAGCATGTGGTTTAATTCGATGATACGCGAGGAACCTTACCAGGGCTTAAATGCATTATGACAGGGGTGGAGACACCCTTTTCTTCGGACATTTTGCAAGGTGCTGCATGGTTGTCGTCAGCTCGTGCCGTGAGGTGTCAGGTTAAG
>149195554; Actibacter sediminis strain JC2129 16S ribosomal RNA gene, partial sequence
CTGGTAGTCCACGCCGTAAACGATGGTCACTAGTTGTTGGGGCATTAGCCTCAGTGATTAAGCGAAAGTGATAAGTGACCCACCTGGGGAGTACGATCGCAAGATTGAAACTCAAAGGAATTGACGGGGGCCCGCACAAGCGGTGGAGCATGTGGTTTAATTCGATGATACGCGAGGAACCTTACCAGGGCTTAAATGTA
>50957215; Flectobacillus sp. HTCC553 16S ribosomal RNA gene, partial sequence
GCAAGCGTTGTCCGGATTTATTGGGTTTAAAGGGTGCGTAGGCGGTTTATTAAGTCAGTGGTGAAAGACGGTCGCTCAACGATTGCAGTGCCATTGATACTGGTAGACTTGAGTGAGATTGAGGTAGCTGGAATGGATAGTGTAGCGGTGAAATGCATAGATATTATCCAGAACACCAATTGCGTAGGCAAGTTACTAAG
>339646185; Parabacteroides distasonis strain BLBE-1 16S ribosomal RNA gene, partial sequence
GCGGCACAGCGAAAGCGTTAAGTGATCCACCTGGGGAGTACGCCGGCAACGGTGAAACTCAAAGGAATTGACGGGGGCCCGCACAAGCGGAGGAACATGTGGTTTAATTCGATGATACGCGAGGAACCTTACCCGGGTTTGAACGCATTCGGACCGAGGTGGAAACACCTTTTCTAGCAATAGCCGTTTGCGAGGTGCTG
>20372963; Reichenbachia agariperforans gene for 16S rRNA, partial sequence
TCAGCTCGTGCCGTGAGGTGTTGGGTTAAGTCCCGCAACGAGCGCAACCCCTACTGTTAGTTGCCATCAGGTTATGCTGGGGACTCTAACAGGACTGCCTACGCAAGTAGAGAGGAAGGTGGGGACGACGTCAAGTCATCATGGCCCTTACGCCCAGGGCTACACACGTGCTACAATGGTGCATACAGAGGGTCGCAAGC
>373138041; Odoribacter denticanis canine oral taxon 084 clone QC051 16S ribosomal RNA gene, partial sequence
GGTAGCAATACTGTGCTGACGACCGGCGGATGGGTGAGTAACGCGTATGCAATCTACCTTTTACCCGGGGATAGCCCATGGAAACGTGGATTAATACCCGATGCATTTCTTTTGTGGCCTCATGAAGGGAATAAAGATTTATCGGTAAGAGATGAGCATGCGTTCCATTAGGAAGTTGGTAAGGTAACGGCTTACCAATC
>354460659; Cloacibacterium sp. RBC21 16S ribosomal RNA gene, partial sequence
ATCTTTAGGGGGCCTGAGAGGGTGATCCCCCACACTGGTACTGAGACACGGACCAGACTCCTACGGGAGGCAGCAGTGAGGAATATTGGTCAATGGGTGCAAGCCTGAACCAGCCATCCCGCGTGAAGGACGACTGCCCTATGGGTTGTAAACTTCTTTTGTATAGGGATAAACCTACCCTCGTGAGGGTAGCTGAAGGT
>160373626; Microscilla sp. MED466 16S ribosomal RNA gene, partial sequence
ACAGCATTGTTTAATAATTAAAGATTTATCGGATAGAGATAGGTATGCGTCCCATTAGCTAGTTGGTGTAGGTAACGGCTCACCAAGGCGACGATGGGTAGGGGTTCTGAGAGGAAGGTCCCCCACACTGGCACTGAGATACGGGCCAGACTCCTACGGGAGGCAGCAGTAGGGAATATTGGTCAATGGAGGCAACTCTG
>359803598; Larkinella bovis gene for 16S rRNA, partial sequence, strain: NBRC 106324
ATCAGTAGGGGCTCTGAGAGGAGCGGCCCCCACACTGGCACTGAGACACGGGCCAGACTCCTACGGGAGGCAGCAGTAGGGAATATTGGGCAATGGTCGCAAGACTGACCCAGCCATGCCGCGTGCAGGAAGACGGCGCTCAGCGTTGTAAACTGCTTTTATCGATGAAGAACGGTCAGGGTGCGCCCTGATGTGACGGT
>213493233; Butyricimonas virosa gene for 16S ribosomal RNA, partial sequence
GTAAACCTCTTTTGTCAGGGAAGAATAAGGATGACGAGTCATTCGATGCCAGTACTTGACGAATAAGCATCGGCTAACTCCGTGCCAGCAGCCGCGGTAATACGGGGGATGCGAGCGTTATCCGGATTTATTGGGTTTAAAGGGCGCGTAGGCGGGACGTCAAGTCAGCGGTAAAAGACTGCAGCTAAACTGTAGCACGC
>146219361; Galbibacter mesophilus gene for 16S rRNA, partial sequence
GGGCCCGCACAAGCGGTGGAGCATGTGGTTTAATTCGATGATACGCGAGGAACCTTACCAGGGCTTAAATGCAGTCCGACAGGGGTGGAAACACCCTTTCCTTCGGGCGGACTGCAAGGTGCTGCATGGTTGTCGTCAGCTCGTGCCGTGAGGTGTCAGGTTAAGTCCTATAACGAGCGCAACCCCTGCCGTTAGTTGCC
>213391841; Salinimicrobium sp. J14-12 16S ribosomal RNA gene, partial sequence
CTCGTGCCGTGAGGTGTCAGGTTAAGTCCTATAACGAGCGCAACCCCTGTGATTAGTTGCCAGCGAGTAATGTCGGGAACTCTAATCAGACTGCCGGTGCAAACCGTGAGGAAGGTGGGGATGACGTCAAATCATCACGGCCCTTACGTCCTGGGCCACACACGTGCTACAATGGTAGGGACAGAGAGCAGCCACTGGGC
>148725151; Eudora adriatica partial 16S rRNA gene, type strain AS06/20aT
GGCCCTGAGAGGGGGATCCCCCACACTGGTACTGAGACACGGACCAGACTCCTACGGGAGGCAGCAGTGAGGAATATTGGACAATGGGCTAAAGCCTGATCCAGCCATGCCGCGTGCAGGAAGACGGCCCTATGGGTTGTAAACTGCTTTTATACGGGAAGAATAAGGGACACGTGTGTCCTGGTGACGGTACCGTACGA
>293409069; Psychroserpens sp. KLE1228 16S ribosomal RNA gene, partial sequence
AAGGCAGATTACTAATAATCAACTGACACTGATGGACGAAAGCGTGGGGAGCGAACAGGATTAGATACCCTGGTAGTCCACGCCGTAAACGATGGTTACTAGCTGTTCGGACTTCGGTCTGAGTGGCTAAGCGAAAGTGATAAGTAACCCACCTGGGGAGTACGTTCGCAAGAATGAAACTCAAAGGAATTGACGGGGGC
>168259051; Jejuia pallidilutea strain EM39 16S ribosomal RNA gene, partial sequence
ACACATGCAAGTCGAGGGGTAACATTGGTGCTTGCACCAGATGACGACCGGCGCACGGGTGCGTAACGCGTATACAATCTGCCTTGTACTGGGGGACAGCCTTTAGAAATGAAGATTAAGACCCCATAGTATTATAGATTCGCATGATGAAATAATTAAAGGTTACGGTACAAGATGAGTATGCGTCCTATTAGCTAGAT
>305689798; Mariniflexile sp. HWR-17 16S ribosomal RNA gene, partial sequence
ATGGAGGCAACTCTGATCCAGCCATGCCGCGTGCAGGAAGACGGCCCTATGGGTTGTAAACTGCTTTTATACGGGAAGAAACACCACTACGTGTAGTGACTTGACGGTACCGTAAGAATAAGGATCGGCTAACTCCGTGCCAGCAGCCGCGGTAATACGGAGGATCCAAGCGTTATCCGGAATCATTGGGTTTAAAGGGT
>264687663; Mucilaginibacter sp. RA1BR4 16S ribosomal RNA gene, partial sequence
GCATAACATTATGGTGTGGCATCACACATATAATCAAATATTTATAGGATCAAGATGGGCATGCGGAACATTAGCTAGTTGGTAAGGTAACGGCTTACCAAGGCTACGATGTTTAGGGGATCTGAGAGGATGACCCCCCACACTGGTACTGAGACACGGACCAGACTCCTACGGGAGGCAGCAGTAAGGAATATTGGTCA
>146220619; Niabella sp. R2A43-1 16S ribosomal RNA gene, partial sequence
AGTCGTGGGGTAGAGAGGTGCTTGCACTTCTTGAGACCGGCAAACGGGTGCGGAACACGTACACAACCTTCCTTTTAGTGGGGGATAGCCCAGGGAAACTTGGATTAATACCCCGTAACATGTTGGTGAGGCATCTCACTGATATTAAAGCAGCGATGCGCTATAAGACGGGTGTGCGTATGATTAGGTAGTTGGCGGGG
>320042974; Candidatus Azobacteroides pseudotrichonymphae strain UTM FZZ8 16S ribosomal RNA gene, partial sequence
GTTAGTTACCATCAAGTAAAGTTGGGGACTCTAGCGAGACTGCCACCGTAAGGTGTGAGGATGGGGGGGATGACGTCAAATCAGCAAGGCCCTTACGTCCGGGGCGACACACGTGTTACAATGGTAGGTACAGAGGGCCGCTATCCAGTGATGGAGTGCCAATCTCAAAAACCTATCTCAGTTCGGATCGGAGTCTGCAA
>57996780; Flavobacterium ferrugineum partial 16S rRNA gene, isolate CP10F
GGACGCAAGTCTGAACCAGCCATGCCGCGTGAAGGATGAAGGTCCTCTGGATTGTAAACTTCTTTTATAGGGGAAGAAACCGGAAAATTCTTTTTCCGTTGACGGTACCCTGGGAATAAGCACCGGCTAACTCCGTGCCAGCAGCCGCGGTAATACGGAGGGTGCAAGCGTTATCCGGATTCACTGGGTTTAAAGGGTGC
>75992900; Bizionia sp. C-3 16S ribosomal RNA gene, partial sequence
AAGAATGAAACTCAAAGGAATTGACGGGGGCCCGCACAAGCGGTGGAGCATGTGGTTTAATTCGATGATACGCGAGGAACCTTACCAGGGCTTAAATGTAGATTGACAGGTTTAGAGATAGACTTTTCTTCGGACAATTTACAAGGTGCTGCATGGTTGTCGTCAGCTCGTGCCGTGAGGTGTCAGGTTAAGTCCTATAA
>209838082; Leptobacterium flavescens gene for 16S rRNA, partial sequence, strain: 04PA2 018SW-18
GCTCAACTGTAGAACTGCCATTGATACTGTTAGTCTTGAATTACTATGAAGTGGTTAGAATATGTAGTGTAGCGGTGAAATGCATAGATATTACATAGAATACCGATTGCGAAGGCAGATCACTAATAGTATATTGACGCTGATGGACGAAAGCGTGGGTAGCGAACAGGATTAGATACCCTGGTAGTCCACGCCGTAAA
>28564565; Candidatus Symbiothrix dinenymphae gene for 16S rRNA, partial sequence, clone: Rs-N74
CATAACGAGCGCAACCCTTATCATTAGTTACTATCAGGTAAAGCTGAGGACTCTAGTGAGACTGCCACCGTAAGGTGAGAGGAAGGTGGGGATGACGTCAAATCAGCACGGCCCTTACGTCCGGGGCTACACACGTGTTACAATGGGAGGGACAGAAGGTTGCTACTTGGCAACAAGATGCTAATCCGTAAACCCTCTCC
>338746166; Tunicatimonas pelagia gene for 16S rRNA, partial sequence
GCGCAAGCAGTGAGGAAGGTGGGGACGACGTCAAGTCATCATGGCCCTTACGCCCAGGGCGACACACGTGCTACAATGGCGTTTACAGAGGGTAGCGACCGCGTGAGTGGAAGCCAATCTCAAAAAGGACGTCTCAGTTCGGATCGGAGTCTGCAACTCGACTCCGTGAAGGTGGAATCGCTAGTAATCGCGCATCAGCC
>152014442; Gracilimonas tropica strain CL-CB462 16S ribosomal RNA gene, partial sequence
TGGGTGTAAAGGGTGCGTAGGCGGGAGCCTAAGTCTGTGGTGAAATCTTGCCGCTTAACGGTAAAATGGCCATGGATACTGGGTTTCTTGAGTACAGAAGAGGCAGGTGGAATTCGTAGTGTAGCGGTGAAATGCATAGATATTACGAAGAACACCAGTGGCGAAGGCGGCCTGCTGGGCTGTAACTGACGCTGAGGCAC
>62391993; Candidatus Aquirestis calciphila partial 16S rRNA gene, clone MS-Egel1-L
CGTTCGCAAGAATGAAACTCAAAGGAATTGACGGGGGTCCGCACAAGCGGTGGAGCATGTGGTTTAATTCGATGATACGCGAGGAACCTTACCTGGGCTAGAATGCGAGTGCCTGTGTGTGAAAGCATACATTCCTTCGGGACACAAAGCAAGGTGCTGCATGGCTGTCGTCAGCTCGTGCCGTGAGGTGTTGGGTTAAG
>359805269; Gramella echinicola gene for 16S rRNA, partial sequence, strain: NBRC 100593
TGGAATGAGTAGTGTAGCGGTGAAATGCATAGATATTACTCAGAACACCTATTGCGAAGGCAGATCACTAATAATATATTGACGCTGAGGGACGAAAGCGTAGGTAGCGAACAGGATTAGATACCCTGGTAGTCTACGCCGTAAACGATGGTTACTAGCTGTCCGGCCTAATTGAGGGCTGGGTGGTTAAGCGAAAGTGA
>166407749; Sufflavibacter sp. RP33 16S ribosomal RNA gene, partial sequence
CTAGATGGTAAGGTAACGGCTTACCATGGCAACGATAGGTAGGGGTCCTGAGAGGGAGATCCCCCACACTGGTACTGAGACACGGACCAGACTCCTACGGGAGGCAGCAGTGAGGAATATTGGACAATGGGCGAGAGCCTGATCCAGCCATGCCGCGTGCAGGAAGACTGCCCTATGGGTTGTAAACTGCTTTTGTATAG
>68136659; Roseivirga spongicola strain UST030701-084 16S ribosomal RNA gene, partial sequence
GATGATGTCTAGGGGTTCTGAGAGGATGATCCCCCACACTGGTACTGAGATACGGACCAGACTCCTACGGGAGGCAGCAGTAGGGAATATTGGTCAATGGGCGAGAGCCTGAACCAGCCATGCCGCGTGCAGGAAGACGGCCTTCTGGGTTGTAAACTGCTTTTCTACGGGAAGAAAATGCCCTTGCGAGGGAAATTGCC
>323218735; Myroides odoratimimus strain RHH50 16S ribosomal RNA gene, partial sequence
GGGGAATAGCCCGAAGAAATTCGGATTAATGCTCCATGGTTTATCGATATGGCATCGTATTGATAATAAAGATTTATCGGTGTAAGATGGGCATGCGTATCATTAGCTAGTTGGTGTGGTAACGGCATACCAAGGCAACGATGATTAGGGGTCCTGAGAGGGAGATCCCCCACACTGGTACTGAGACACGGACCAGACTC
>118582568; Croceimarina litoralis strain IMCC1993 16S ribosomal RNA gene, partial sequence
AGGGAGATCCCCCACACTGGTACTGAGACACGGACCAGACTCCTACGGGAGGCAGCAGTGAGGAATATTGGGCAATGGACGAAAGTCTGACCCAGCCATGCCGCGTGCAGGATGACTGCCCTATGGGTTGTAAACTGCTTTTATACAGGAAGAAACCACCTTACGTGTAGGGTGCTGACGGTACTGTAAGAATAAGCACC
>293323359; Chitinophagaceae bacterium CCUG 53736 partial 16S rRNA gene, strain CCUG 53736
CAAAGGAATTGGCGGGGGTCCGCACAAGCGGTGGAGCATGTGGTTTAATTCGATGATACGCGAGGAACCTTACCTGGGCTAGAATGCGGTTTGACGGTGGGTGAAAGCTCACTTTGTAGCAATACACAGATCGTAAGGTGCTGCATGGCTGTCGTCAGCTCGTGCCGTGAGGTGTTGGGTTAAGTCCCGCAACGAGCGCA
>373140512; Bergeyella zoohelcum canine oral taxon 186 clone ZX132 16S ribosomal RNA gene, partial sequence
CGAAAGGAAGATTAATACCCCATAATATATTAATTGGCATCAATTGATATTGAAAGCTCCGGCGGATAGAGATGGGCACGCGTAAGATTAGCTAGTTGGTGAGGTAACGGCTCACCAAGGCTGCGATCTTTAGGGGGCCTGAGAGGGTGATCCCCCACACTGGTACTGAGACACGGACCAGACTCCTACGGGAGGCAGCA
>82937837; Bacteroides vulgatus 16S rRNA gene, strain 1994
CCGGCTACCGCTGGCCGCGTGCCCACTCATTGTGCATAGGTTGGACGGCAGATGAGAACCTGTCGGAAGACTTTCCTTCTAATTATGTTCTACCGTAGTACTCAGGCGTACAAGTGTACTAATTTCCATAAGGCCATCTGCTACCCCTACGCAAGGTAATCTATCATCCGCCCCATTGCCGGGTGGATCAGAAGCTACCT
>193878256; Sediminibacterium sp. IV-37 partial 16S rRNA gene, strain IV-37
GTGAGGTGTTGGGTTAAGTCCCGCAACGAGCGCAACCCCTATCAGTAGTTGCCAACAGGTAAAGCTGGGAACTCTACTGAAACTGCCGCCGTAAGGCGTGAGGAAGGAGGGGATGATGTCAAGTCATCATGGCCTTTATGCCCAGGGCTACACACGTGCTACAATGGGGAGGACAAAGGGCAGCGACACAGTGATGTGAA
>37912049; Robiginitalea biformata strain HTCC2501 16S ribosomal RNA gene, partial sequence
GAGACACGGACCAGACTCCTACGGGAGGCAGCAGTGAGGAATATTGGACAATGGTCGAAAGACTGATCCAGCCATGCCGCGTGCAGGAAGACGGCCCTACGGGTTGTAAACTGCTTTTTTACGGGAAGAATAATGCCCACGTGTGGGCAGATGACGGTACCGTACGAATAAGGACCGGCTAACTCCGTGCCAGCAGCCGC
>239775306; Algibacter sp. Ld11 16S ribosomal RNA gene, partial sequence
GGTAACATTGTGCTTGCACAGATGACGACCGGCGCACGGGTGCGTAACGCGTATAGAATCTACCTTTTGCTGCAGGATAGCCCAGAGAAATTTGGATTAATACTGCATAGTATACACTACTTTCATGAGTTATGTATTAAAGGTTACGGCAAAAGATGACTATGCGTCCTATTAGCTAGATGGTAAGGTAACGGCTTACC
>21832151; Flexibacter tractuosus gene for 16S rRNA, strain:IFO 16482
AGTGTAACGGACTACCTAGACGATGATCAGTAGGGGTTCTGAGAGGATGATCCCCCACACTGGCACTGAGATACGGGCCAGACTCCTACGGGAGGCAGCAGTAGGGAATATTGGTCAATGGGCGAGAGCCTGAACCAGCCATGCCGCGTGCAGGAAGACGGCCTTCTGGGTTGTAAACTGCTTTTATTAGGGAACAAAAA
>110083363; Nubsella zeaxanthinifaciens gene for 16S rRNA, partial sequence
GGAGGGGACGACGTCAAGTCATCATGGCCCTTACGTCCGGGGCTACACACGTGCTACAATGGACGGTACAGAGGGCAGCTATCCGGCAACGGAATGCCAATCTCAAAAAGCCGTTCACAGTTCGGATCGGGGTCTGCAACTCGACCCCGTGAAGTTGGATTCGCTAGTAATCGCGTATCAGCAATGACGCGGTGAATACG
>23343549; Haloanella gallinarum partial 16S rRNA gene, isolate MBRG 4.29
CAGCTTCCCACACGTGGAAAGGTTTATCCCTGTACAAAAGAAGTTTACAACCCATAGGGCCGTCGTCCTTCACGCGGGATGGCTGGATCAGGCTCTCACCCATTGTCCAATATTCCTCACTGCTGCCTCCCGTAGGAGTCTGGTCCGTGTCTCAGTACCAGTGTGGGGGATCACCCTCTCAGGCCCCCTAAAGATCATTG
>162424635; Lutaonella thermophila strain CC-MHSW-2 16S ribosomal RNA gene, partial sequence
TACCAAGGCTTAAATGCAATACGCATAGTTTAGAGATAGACTAGTCTTCGGACGGATTGCAAGGTGCTGCATGGTTGTCGTCAGCTCGTGCCGTGAGGTGTCAGGTTAAGTCCTATAACGAGCGCAACCCCTGTTGTTAGTTACCAGCGCGTAAAGGCGGGGACTCTAGCAAGACTGCCGGTGCAAACCGTGAGGAAGGT
>109945581; Zeaxanthinibacter enoshimensis gene for 16S rRNA, partial sequence
CGGTAGTCCACGCCGTAAACGATGGATACTAGCTGTCGGGCTTTCGGGCTCGGCGGCCAAGCGAAAGTGATAAGTATCCCACCTGGGGAGTACGTTCGCAAGAATGAAACTCAAAGGAATTGACGGGGGCCCGCACAAGCGGTGGAGCATGTGGTTTAATTCGATGATACGCGAGGAACCTTACCAGGGCTTAAATGCAG
>89954525; Zhouia amylolytica strain HN-172 16S ribosomal RNA gene, partial sequence
GTGAAACTCAAAGGAATTGACGGGGGCCCGCACAAGCGGTGGAGCATGTGGTTTAATTCGATGATACGCGAGGAACCTTACCAGGGCTTAAATGTAGATTGACAGGGGTAGAGATACCTTTTTCTTCGGACAATTTACAAGGTGCTGCATGGTTGTCGTCAGCTCGTGCCGTGAGGTGTCAGGTTAAGTCCTATAACGAG
>359805615; Sediminitomix flava gene for 16S rRNA, partial sequence, strain: NBRC 101625
CAGTGGTGAAATTTTGCGGCTTAACTGTGAAAGTGCCATTGAAACTGCTAGGCTTGAGTACTGTAGAGGCAGGCGGAATTCCTGATGTAGCGGTGAAATGCATAGATATCAGGAGGAACACCGAGAGCGAAGGCAGCTTGCTGGACAGTAACTGACGCTGAGGCACGAAAGTGTGGGGAGCGAACAGGATTAGATACCCT
>380849141; Planobacterium taklimakanense strain ARUP UnID 213 16S ribosomal RNA gene, partial sequence
TGGTGAGGTAACGGCTCACCAAGTCTRCGATCTTTAGGGGGCCTGAGAGGGTGATCCCCCACACTGGTACTGAGACACGGACCAGACTCCTACGGGAGGCAGCAGTGAGGAATATTGGACAATGGGTGCAAGCCTGATCCAGCCATCCCGCGTGAAGGATTAAGGTCCTATGGATTGTAAACTTCTTTTATACAGGGATA
>356875476; Imtechella halotolerans K1 partial 16S rRNA gene, type strain K1T
TTTGCGGCTCAACCGTAAAATTGCCTTTGATACTGCTAGTCTTGAATAATTGTGAAGTGGTTAGAATATGTAGTGTAGCGGTGAAATGCATAGATATTACATAGAATACCGATTGCGAAGGCAGATCACTAACAATTTATTGACGCTGATGGACGAAAGCGTGGGGAGCGAACAGGATTAGATACCCTGGTAGTCCACGC
>76445699; Ornithobacterium rhinotracheale strain YL-SB930803-B1 16S ribosomal RNA gene, partial sequence
AGTTGAAGGTACCATACGAATAAGCATCGGCTAACTCCGTGCCAGCAGCCGCGGTAATACGGAGGATGCAAGCGTTATCCGGATTCATTGGGTTTAAAGGGTCCGTAGGCGGGCTAATAAGTCAGTGGTGAAATTTTGTCGCTTAACGATAAAACTGCCATTGATACTGTTAGTCTTGAGTGATATTGAAGTAGCTGGAA
>196475190; Niastella sp. RHYL-37 16S ribosomal RNA gene, partial sequence
GTAAGGAATATTGGGCAATGGAGGCAACTCTGACCCAGCCATGCCGCGTGGAGGATGAAGGTCCTCTGGATTGTAAACTTCTTTTATTTGGGAAGAAATGCCAATTTTCTAATTGGTTTGACGGTACCAGATGAATAAGCACCGGCTAACTCCGTGCCAGCAGCCGCGGTAATACGGAGGGTGCAAGCGTTATCCGGATT
>311690768; Leeuwenhoekiella sp. M71_W34 partial 16S rRNA gene, isolate M71_W34
GCAGGAAGACTGCCCTATGGGTTGTAAACTGCTTTTATACGGGAAGAATAAGTGTTACGTGTAGCACGATGACGGTACCGTAAGAATAAGCACCGGCTAACTCCGTGCCAGCAGCCGCGGTAATACGGAGGGTGCAAGCGTTATCCGGAATCATTGGGTTTAAAGGGTCCGTAGGTGGACTAATAAGTCAGTGGTGAAAG
>182892406; Lacinutrix sp. MEBiC01653 16S ribosomal RNA gene, partial sequence
CAGCCACTGCGCGAGCAGGAGCGAATCTATAAACCCTATCACAGTTCGGATCGGAGTCTGCAACTCGACTCCGTGAAGCTGGAATCGCTAGTAATCGCATATCAGCCATGATGCGGTGAATACGTTCCCGGGCCTTGTACACACCGCCCGTCAAGCCATGGAAGCTGGGAGTGCCTGAAGTCCGTCACCGTAAGGAGCGG
>74136945; Costertonia aggregata strain KOPRI 13342 16S ribosomal RNA gene, partial sequence
AAAGGGTCCGTAGGCGGGCCTGTAAGTCAGGGGTGAAAGTCTGCCGCTCAACGGTAGGACGGCCTTTGATACTGCAGGTCTTGAATTATATCGAAGTGGGCGGAATATGTAGTGTAGCGGTGAAATGCATAGATATTACATAGAACACCGATCGCGAAGGCAGCTCACTAGGTATGTATTGACGCTGATGGACGAAAGCG
>295917931; Elizabethkingia meningoseptica strain S3 16S ribosomal RNA gene, partial sequence
CGGGTGATATTGAAAACTACGGTGGATAGAGATGGGCACGCGCAAGATTAGCTAGTTGGTGAGGTAACGGCTCACCAAGGCGACGATCTTTAGGGGGCCTGAGAGGGTGATCCCCCACACTGGTACTGAGACACGGACCAGACTCCTACGGGAGGCAGCAGTGAGGAATATTGGACAATGGGTGGAAGCCTGATCCAGCC
>346655435; Rudanella sp. GCR0103 16S ribosomal RNA gene, partial sequence
CATTTATGGGTTCAGGAGGGACTTGCGTCTGATTAGCTAGTTGGCGGGGTAGCGGCCCACCAAGGCCATGATCAGTAGGGGCTCTGAGAGGAGCGGCCCCCACACTGGCACTGAGATACGGGCCAGACTCCTACGGGAGGCAGCAGTAGGGAATATTGGGCAATGGGCGAGAGCCTGACCCAGCCATGCCGCGTGCAGGA
>224995892; Flavobacteriaceae bacterium HM0024 16S ribosomal RNA gene, partial sequence
GTGGGTAGCGAACAGGATTAGATACCCTGGTAGTCCACGCCGTAAACGATGATTACTCGTTTTTGGGGCTTTAGCTTCAGAGACTAAGCGAAAGTGATAAGTAATCCACCTGGGGAGTACGTTCGCAAGAATGAAACTCAAAGGAATTGACGGGGGCCCGCACAAGCGGTGGAGCATGTGGTTTAATTCGATGATACGCG
>221361675; Belliella sp. LW7 16S rRNA gene, strain LW7
GGGAGTACGCCCGCAAGGGTGAAACTCAAAGGAATTGACGGGGGTCCGCACAAGCGGTGGAGCATGTGGTTTAATTCGATGATACGCGAGGAACCTTACCTGGGCTAGAATGTGAAGGAATGATTTGGAGACAGATCAGTCGGCAACGACCTGAAACAAGGTGCTGCATGGCTGTCGTCAGCTCGTGCCGTGAGGTGTTG
>383931015; Ekhidna sp. KYW 635 16S ribosomal RNA gene, partial sequence
GGGCAGCACGGTTTTCGGACTGGTGGCGACCGGCGCACGGGTGCGTAACGCGTATGCAATCTACCTTATACTGGAGGATAGCCCGAGGAAACTCGGATTAATACTCCATAGTATCACGACTTGGCATCGAGATGTGATTAAAGATTTATTGGTATAAGATGAGCATGCGTCTGATTAGTTAGTTGGTAAGGTAACGGCTT
>37622773; Cardinium endosymbiont of Aphytis sp. 16S ribosomal RNA gene, partial sequence
CGGCGGTGTAAAATGAGCGTGCGTCCTATTAGCTAGTTGGTGAGGCAATGGCTCACCAAGGCTACGATGGGTAGGGGTTCTTAGTGGAAGATCCCCCACACTGGCACTGAGATACGGGCCAGACTCCTACGGGAGGCAGCAGTAGGGAATATTGGTCAATGGGCGCAAGCCTGAACCAGCCATGCCGCGTGCAGGATGAA
>359805085; Formosa sp. NBRC 101327 gene for 16S rRNA, partial sequence
GACGGTACTGTAAGAATAAGGATCGGCTAACTCCGTGCCAGCAGCCGCGGTAATACGGAGGATCCAAGCGTTATCCGGAATCATTGGGTTTAAAGGGTCCGTAGGTGGATGATTAAGTCAGAGGTGAAATCCTGCAGCTCAACTGTAGAATTGCCTTTGATACTGGTTGTCTTGAGTTGTTATGAAGTAGTTAGAATATG
>334192418; Aquiflexum sp. DL6 16S ribosomal RNA gene, partial sequence
GGAATTTATGGTGTAGCGGTGAAATGCATAGATACCATAAGGAACACCGATAGCGAAGGCATTGTACGGGGCCGTAACTGACGCTGAGGCACGAAAGCGTGGGTAGCGAACAGGATTAGATACCCTGGTAGTCCACGCCGTAAACGATGATCACTCGCTGTTATCCTTTATTGGGGTAGTGGCCAAGCGAAAGCGTTAAG
>27475528; Arcocella aquatica 16S rRNA gene, type strain NO-502T
CATGCGTCCAATTAGTTAGTTGGTGAGGTAACGGCTCACCAAGACGATGATTGGTAGGGGAACTGAGAGGTTAATCCCCCACACTGGCACTGAGATACGGGCCAGACTCCTACGGGAGGCAGCAGTAGGGAATATTGGGCAATGGAGGCAACTCTGACCCAGCCATGCCGCGTGCAGGATGAAGGCGTTATGCGTTGTAA
>378747479; Wautersiella sp. DoB46 16S ribosomal RNA gene, partial sequence
AGTCATCACGGCCCTTACGTCTTGGGCTACACACGTGCTACAATGGTAAGTACAGAGGGCAGCTACTTGGCAACAAGATGCGAATCTCAAAAACTTATCTCAGTTCGGATTGGAGTCTGCAACTCGACTCTATGAAGCTGGAATCGCTAGTAATCGCATATCAGCCATGATGCGGTGAATACGTTCCCGGGCCTTGTACA
>176838334; Barnesiella intestinihominis gene for 16S ribosomal RNA, partial sequence
GTTGTCGTCAGCTCGTGCCGTGAGGTGTCGGCTTAAGTGCCATAACGAGCGCAACCCCTATCGACAGTTACTAACGGGTGAAGCCGAGGACTCTGTCGAGACTGCCGGCGCAAGCCGCGAGGAAGGTGGGGATGACGTCAAATCAGCACGGCCCTTACGTCCGGGGCGACACACGTGTTACAATGGCAGGTACAGAAGGC
>190710723; Salisaeta longa strain S4-4 16S ribosomal RNA gene, partial sequence
CTAGTGAGACTGCCTGCGCAAGCAGTGAGGAAGGTGGGGATGACGTCAAGTCATCATGGCCCTTACGCCTAGGGCTGCACACGTGCTACAATGGCCGGTACAATGGGCAGCCGCTCCGCGAGGAGTAGCGAATCCCCAAAGCCGGTCCTAGTCCGGATTGGAGTCTGCAACTCGACTCCATGAAGACGGAATCGCTAGTA
>187319448; Muricauda sp. MOLA 110 partial 16S rRNA gene, culture collection MOLA:110
GGGCCCTGAGAGGGGGATCCCCCACACTGGTACTGAGACACGGACCAGACTCCTACGGGAGGCAGCAGTGAGGAATATTGGACAATGGGCGGGAGCCTGATCCAGCCATGCCGCGTGCAGGATGACTGCCCTATGGGTTGTAAACTGCTTTTATACGGGAAGAAACCTCCCCTTGCGAGGGGAGCTGACGGTACCGTAAG
>209779034; Leadbetterella byssophila strain 4M15 16S ribosomal RNA gene, partial sequence
GGCACTGAGATACGGGCCAGACTCCTACGGGAGGCAGCAGTAGGGAATATTGGGCAATGGAGGCAACTCTGACCCAGCCATGCCGCGTGCAGGAAGAAGGTCCTCTGGATTGTAAACTGCTTTTGAATGGGAAGAAACGTAGTCTTGCGAGGCTATTTGACGGTACTATTAGAATAAGCACCGGCTAACTCCGTGCCAGC
>51871867; Gillisia hiemivivida strain IC154 16S ribosomal RNA gene, partial sequence
TGGGCCACACACGTGCTACAATGGTAGGGACAGAGAGCAGCCACTGGGCGACCAGGAGCGAATCTATAAACCCTATCACAGTTCGGATCGGAGTCTGCAACTCGACTCCGTGAAGCTGGAATCGCTAGTAATCGCATATCAGCCATGATGCGGTGAATACGTTCCCGGGCCTTGTACACACCGCCCGTCAAGCCATGCAA
>161701473; Kriegella aquimaris strain KMM 3942 16S ribosomal RNA gene, partial sequence
GTTTTCATATTAAAGGTTACGGTAAGGGATGACTATGCGTCCCATTAGTTAGTTGGTAAGGTAACGGCTTACCAAGGCAGCGATGGGTAGGGGCCCTGAGAGGGGGATCCCCCACACTGGTACTGAGACACGGACCAGACTCCTACGGGAGGCAGCAGTGAGGAATATTGGACAATGGGCGAAAGCCTGATCCAGCCATG
>118429468; Solibius ginsengiterrae strain DCY13 16S ribosomal RNA gene, partial sequence
CCCTATCATTAGTTGCCAACAGGTAAAGCTGGGAACTCTAATGAAACTGCCGCCGTAAGGCGTGAGGAAGGAGGGGATGATGTCAAGTCATCATGGCCTTTATGCCCAGGGCTACACACGTGCTACAATGGGCAGGACAAAGGGCTGCAACACAGTGATGTGAAGCCAATCCCAAAAACCTGCTCTCAGTTCAGATCGTA
>199583194; Arenibacter sp. NH36A 16S ribosomal RNA gene, partial sequence
GCTTTAGAGATAGAGTTTTCTTCGGACAGATTACAAGGTGCTGCATGGTTGTCGTCAGCTCGTGCCGTGAGGTGTCAGGTTAAGTCCTATAACGAGCGCAACCCCTGCCGTTAGTTGCCAGCATGTCATGATGGGGACTCTAACGGGACTGCCGGTGCAAACCGCGAGGAAGGTGGGGATGACGTCAAATCATCACGGCC
>29826099; Bacteroidetes bacterium KMM 3912 16S ribosomal RNA gene, partial sequence
TAAGCGAAAGTGATAAGTATCCCACCTGGGGAGTACGTTCGCAAGAATGAAACTCAAAGGAATTGACGGGGGCCCGCACAAGCGGTGGAGCATGTGGTTTAATTCGATGATACGCGAGGACCCTTACCAGGGCTTAAATGTAGTCTGACAGATTTGGAAACAGATTTTTCTTCGGACAGATTACAAGGTGCTGCATGGTT
>159902059; Anaerophaga sp. TC451 16S ribosomal RNA gene, partial sequence
CGATTGCGAAGGCAGCTTACTAAACTATAACTGACGCTGAAGCACGAAAGCGTGGGTATCAAACAGGATTAGATACCCTGGTAGTCCACGCTGTAAACGATGATTACTGGTTGTTTGGNCGAAAGAGNTCAAGCGACTGCGCGAAAGCATTAAGTAATCCACCTGGGGAGTACGTCGGCAACGATGAAACTCAAAGGAAT
>376317417; Kordia sp. PC-4 gene for 16S rRNA, partial sequence
AGTTAGTTGGTAAGGTAACGGCTTACCAAGACATCGATAGATAGGGGCCCTGAGAGGGGGATCCCCCACACTGGTACTGAGACACGGACCAGACTCCTACGGGAGGCAGCAGTGAGGAATATTGGACAATGGAGGCAACTCTGATCCAGCCATGCCGCGTGAAGGAAGACTGCCCTATGGGTTGTAAACTTCTTTTATAG
>313760063; Coccinimonas marina strain CR32a 16S ribosomal RNA gene, partial sequence
ATCACTAACAATGTACTGACACTGATGGACGAAAGCGTGGGGAGCGAACAGGATTAGATACCCTGGTAGTCCACGCCGTAAACGATGGTCACTAGCTGTTCGGACTTCGGTCTGAGTGGCTAAGCGAAAGTGATAAGTGACCCACCTGGGGAGTACGTTCGCAAGAATGAAACTCAAAGGAATTGACGGGGGCCCGCACA
>61968505; Rikenella microfusus strain B341 16S ribosomal RNA gene, partial sequence
CGTATAGTTACCATCATTCAGTTGGGGACTCTATACGGACTGCCGGCGTAAGCTGTGAGGAAGGAGGGGATGACGTCAAATCAGCACGGCCCTTATGTCCGGGGCGACACACGTGCTACAATGGTCATTACAGAGGGCAGCTACACAGAGATGTGATGCGAATCTCNAAAGATGGTCACANTTCNGATCGGAGTCTGCAA
>359803045; Persicitalea jodogahamensis gene for 16S rRNA, partial sequence, strain: NBRC 103568
ACTCCTACGGGAGGCAGCAGTAGGGAATATTGGGCAATGGGTGAGAGCCTGACCCAGCCATGCCGCGTGCCGGACGAAGGCCCTCAGGGTCGTAAACGGCTTTTGCCGGGGAAGAAGAGGTTCCATGCGTGGAACTGTGACGGTACCCGGCGAATAAGCACCGGCTAACTCCGTGCCAGCAGCCGCGGTAATACGGAGGG
>37784563; Candidatus Hemobacterium ranarum 16S ribosomal RNA gene, partial sequence
CGGAATAAGTAGTGTAGCGGTGAAATGCATAGATATTACTTAGAACACCAATTGCGAAGGCAGGTTGCCAAATCTTAACTGACGCTGATGGACGAAAGCGTGGGTAGCGAACAGGATTAGATACCCTGGTAGTCCACGCCCTAAACGATGATTACTCGTTTTTGGGGGTTTTAGATCCTCAGAGACTAAGCGAAAGTGAT
>284449828; Joostella marina partial 16S rRNA gene, isolate CC26
GGGTAGAGATTAGCTTGCTAATCTTGAGACCGGCGCACGGGTGCGTAACGCGTATGCAACCTACCTTTTACAAAGGGATAGCCCGGAGAAATTCGGATTAATACCTTATAGTATTGTTGATAATCATTTATTAACAATTAAAGTTTCAGCGGTAAAAGATGGGCATGCGTCCTATTAGCTAGATGGAGTGGTAACGGCAC
>425731; Marinilabilia salmonicolor gene for 16S ribosomal RNA, partial sequence, strain: NCIMB 2216
GTGGTGAAATCCTGCAGCTCAACTGTAGTTGTGCCATTGATACTGTCATTCTTGAGTACAGATGANGTAGGCGGAATGAGTAGTGTAGCGGTGAAATGCATAGATATTACTCAGAACACCAATTGCGAAGGCAGCTTACTAAACTGACACTGACGCTGAAGCACGAAAGCGTGGGTATCAAACAGGATTAGATACCCTGG
>71041469; Candidatus Sulcia muelleri clone Cerc2 16S ribosomal RNA gene, partial sequence
ACAATGATCGGTAGGGGGCCTGAGAGGGCGTACCCCCACATTGGTACTGAGACACGGACCAAACTCCTACGGGAGGCAGCAGTGAGGAATATTGGTCAATGGAGGAAACTCTGAACCAGCCACTCCGCGTGCAGGATGAAAGCCTTATGGGTTGTAAACTGCTTTTGTATATGAATAAAAAATTCTATTTTTAGAAAAAA
>385654558; Maribacter sp. HME8336 16S ribosomal RNA gene, partial sequence
AGGGTCCGTAGGCGGGCCGATAAGTCAGGGGTGAAAGTCTGCCGCTCAACGGTAGAACTGCCTTTGATACTGTCGGTCTTGAGTTATAGTGAAGTTGCCGGAATATGTAGTGTAGCGGTGAAATGCATAGATATTACATAGAACACCGATTGCGAAGGCAGGTGACTAACTATATACTGACGCTGATGGACGAAAGCGTG
>364521012; Chitinophaga sp. IGS30 16S ribosomal RNA gene, partial sequence
ATACCCCGTAAGATGGTGGTCTGGCATCAGACAGCCATTAAAGCTGAGGCGCTTAAAGATGGGCGTGCGTCTGATTAGGTAGTTGGTGAGGTAATGGCTCACCAAGCCGACGATCAGTAACTGGCGTGAGAGCGCGACCAGTCACACGGGCACTGAGACACGGGCCCGACTCCTACGGGAGGCAGCAGTAAGGAATATTG
>42414605; Dyadobacter fermentans partial 16S rRNA gene, strain 0.1
CGATTAGCTAGTTGGCGGGGTAACGGCCCACCAAGGCGACGATCGATAGGGGAGCTGAGAGGTTGATCCCCCACACGGGCACTGAGATACGGGCCCGACTCCTACGGGAGGCAGCAGTAGGGAATATTGGGCAATGGATGCAAGTCTGACCCAGCCATGCCGCGTGCCGGATGAAGGCCCTCAGGGTTGTAAACGGCTTT
>12711459; Coenonia anatina 16S ribosomal RNA gene, partial sequence
ATAAGCATCGGCTAACTCCGTGCCAGCAGCCGCGGTAATACGGAGGATGCGAGCGTTATCCGGAATCATTGGGTTTAAAGGGTCCGTAGGCGGGCATGTAAGTCAGAGGTGAAATAACTGGGCTCAACCGAGTGGTTGCCTTTGAAACTGCATGTCTTGAATGTTTGTGAAGTGGCCGGAATGTGTAGTGTAGCGGTGAA
>90186519; Olivibacter sitiensis strain AW-6 16S ribosomal RNA gene, partial sequence
GAAAGCGTTAAGTCATCCACCTGGGGAGTACGCCCGCAAGGGTGAAACTCAAAGGAATTGACGGGGGCCCGCACAAGCGGAGGAGCATGTGGTTTAATTCGATGATACGCGAGGAACCTTACCCGGGCTTGAAAGTTACTGAAGATACCAGAGACGGTATCGTCCTTCGGGACAGGAAACTAGGTGCTGCATGGCTGTCG
>301171100; Aureibacter tunicatorum gene for 16S rRNA, partial sequence
ATTAAGTCAGTGGTGAAAGTCTGCAGCTTAACTGTAGAAGTGCCATTGATACTGGTGTGCTTGAGTATGGTGAAGGTAGGCGGAATTCGTGGTGTAGCGGTGAAATGCATAGATACCACGAAGAACACCGATAGCGAAGGCAGCTTACTGTACCATTACTGACGCTGAGGCACGAAAGCGTGGGGAGCGAACAGGATTAG
>46276365; Candidatus Amoebinatus sp. Muzt-D41 16S ribosomal RNA gene, partial sequence
CCTGATCCAGCCATCCCGCGTGAAGGATGACGGTCCTATGGATTGTAAACTTCTTTTGTACAGGGATAAACCTACCCTCGTGAGGGTAGCTGAAGGTACTGTACGAATAAGCACCGGCTAACTCCGTGCCAGCAGCCGCGGTAATACGGAGGGTGCAAGCGTTATCCGGATTTATTGGGTTTAAAGGGTCCGTAGGCGGA
>51871861; Subsaxibacter broadyi strain O6-2 16S ribosomal RNA gene, partial sequence
TGTAAGAATAAGGATCGGCTAACTCCGTGCCAGCAGCCGCGGTAATACGGAGGATCCAAGCGTTATCCGCAATCATTGGGTTTAAAGGGTCCGTACGTGGACGATTAAGTCAGAGGTGAAATCCTGCAGCTCAACTGTAGAATTGCCTTTGATACTGGTTGTCTTGAATCATTGTGAAGTGGTTAGAATATGTGGTGTAG
>379994925; Oceanistipes pacificus strain r43_1492r 16S ribosomal RNA gene, partial sequence
TTGACGGGGGCCCGCACAAGCGGTGGAGCATGTGGTTTAATTCGATGATACGCGAGGAACCTTACCAGGGCTTAAATGNATATTGACAGGGGTAGAGATACCTTTTNCTTCGGGCAATTTGCAAGGTGCTGCATGGTTGTCGTCAGCTCGTGCCGTGAGGTGTCAGGTTAAGTCCTATAACGAGCGCAACCCCTACCGTT
>359803825; Runella sp. NBRC 15128 gene for 16S rRNA, partial sequence
CTGTCGTACGGGTGCGTAACGCGTATGCAACCTACCTATCACAGGGGGATAGCCTTTGGAAACAGGGATTAATACCGCATAAAGCAGGGGCTCCGCATGGAGATATTGCTAAAGATTTATCGGTGATAGATGGGCATGCGTCTGATTAGTTAGTTGGCAGGGTAACGGCCTACCAAGACGATGATCAGTAGGGGGCGTCA
>239919156; Fibrella aestuarina strain BUZ 2 16S ribosomal RNA gene, partial sequence
TTGCGTCTGATTAGTTAGTTGGCAGGGTAGTGGCCTACCAAGACGATGATCAGTCGGGGCTCTGAGAGGAGGGTCCCCCACATGGGCACTGAGACACGGGCCCAACTCCTACGGGAGGCAGCAGTAGGGAATATTGGGCAATGGGCGCAAGCCTGACCCAGCCATGCCGCGTGCCGGATGAAGGCCCTCTGGGTTGTAAA
>357018238; Pontirhabdus sp. KYW561 16S ribosomal RNA gene, partial sequence
GCTTGCATTAAAGGTTACGGCAGAAGATGAGTATGCGTCCTATTAGCTAGTTGGTGTGGTAACGGCACACCAAGGCTACGATAGGTAGGGGCCCTGAGAGGGGGATCCCCCACACTGGTACTGAGACACGGACCAGACTCCTACGGGAGGCAGCAGTGAGGAATATTGGACAATGGAGGCAACTCTGATCCAGCCATGCC
>20270951; Persicivirga xylanidelens strain SW256 16S ribosomal RNA gene, partial sequence
GTTTGATAATTAAAGGTTACGGTAATAGATGAGTATGCGTCCTATTAGCTAGATGGTAAGGTAACGGCTTACCATGGCTACSATAGGTAGGGGTCCTGAGAGGGAGATCCCCCACACTGGTACTGAGACACGGACCAGACTCCTACGGGAGGCARCAGTGAGGAATATTGGACAATGGGCGGAAGCCTGATCCAGCCATG
>118582571; Aureimonas pelagi strain HTCC2652 16S ribosomal RNA gene, partial sequence
TGTGGCTCAACCATAGAATTGCCATTGATACTGGGGGTCTTGAATTGTTGTGAAGTGGCTAGAATGAGCAGTGTAGCGGTGAAATGCATAGATATTGCTCAGAATACCGATTGCGAAGGCAGGCCACTAACACCATATTGACGCTGATGGACGAAAGCGTGGGGAGCGAACGGGATTAGATACCCCGGTAGTCCACGCCG
>359805096; Spirosoma sp. NBRC 101364 gene for 16S rRNA, partial sequence
AGCAAACAGGATTAGATACCCTGGTAGTCCATGCCGTAAACGATGATTACTGGCTGTCTGCGCGTAGCGTGGGTGGCTGAGCGAAAGCGTTAAGTAATCCACCTGGGGAGTACGCCGGCAACGGTGAAACTCAAAGGAATTGACGGGGGTCCGCACAAGCGGTGGAGCATGTGGTTTAATTCGATGATACGCGAGGAACC
>116006988; Salinibacter ruber strain VKMM022 16S ribosomal RNA gene, partial sequence
AGTTGCTGGAATTCGTGGTGTACCGGTGAAATGCGTACATATCACGAGGAACACCAGAAGCGTAAGCGAGCAACTAGACGAGTACTGACGCTGAGGCACGAAAGCGTGGGGAGCAAACAGGATTAGATACCCTGGTAGTCCACGCCGTAAACGATGAATGCTCGCCGTTGCCCCGGTAAAGGGGCGGTGGCTAAGCTAAC
>155970197; Cellulophaga sp. #10 16S ribosomal RNA gene, partial sequence
GACGGAAGTCTGATCCAGCCATGCCGCGTGTAGGAAGACTGCCCTATGGGTTGTAAACTACTTTTATACAGGAAGAATAAGATCTACGTGTAGATTGATGACGGTACTGTAAGAATAAGGACCGGCTAACTCCGTGCCAGCAGCCGCGGTAATACGGAGGGTCCGAGCGTTATCCGGAATTATTGGGTTTAAAGGGTCCG
>174232; Cytophaga diffluens 16S ribosomal RNA
TCTGAGAGGATGATCCCCCACACTGGTACTGAGACACGGACCAGACTCCTACGGGAGGCAGCAGTAGGGAATATTGGGCAATGGAGGCAACTCTGACCCAGCCATGCCGCGTGCAGGATGAAGGCGTTCTGCGTTGTAAACTGCTTTTATATGGGAAGAAAAAGGTCTTGCGAGACAAACTGACGGTACCATATGAATAA
>62392001; Candidatus Haliscomenobacter calcifugiens partial 16S rRNA gene, clone MS-Kapu1-G
TCAAACTGCCTTTGATACTGTTTGGCTTGAATCAGGTTAAGGTAGGCAGAATGTGGCATGTAGCGGTGAAATGCATAGATATGCCATAGAATACCAATTGCGAAGGCAGCTTGCTGGGCCTGAATTGACGCTGAGGCACGAAAGCGTGGGGATCAAACAGGATTAGATACCCTGGTAGTCCACGCCCTAAACGATGTTAA
>51871858; Subsaximicrobium wynnwilliamsii strain G#7 16S ribosomal RNA gene, partial sequence
GACTTTCCTTCGGGCAATCCACAAGGTGCTGCATGGTTGTCGTCAGCTCGTGCCGTGAGGTGTCAGGTTAAGTCCTATAACGAGCGCAACCCCTGTGGTTAGTTGCCAGCGAGTAATGTCGGGAACTCTAGCCAGACTGCCGGTGCAAACTGTGAGGAAGGTGGGGATGACGTCAAATCATCACGGCCCTTACGTCCTGG
>375112009; Olleya sp. WT-MY15 16S ribosomal RNA gene, partial sequence
TGTTCGAACTTCGGTTTGAGTGGCTAAGCGAAAGTGATAAGTGACCCACCTGGGGAGTACGTTCGCAAGAATGAAACTCAAAGGAATTGACGGGGGCCCGCACAAGCGGTGGAGCATGTGGTTTAATTCGATGATACGCGAGGAACCTTACCAGGGCTTAAATGTAGATTGACAGGACTAGAGATAGTTTTTTCTTCGGA
>187319431; Pibocella sp. MOLA 93 partial 16S rRNA gene, culture collection MOLA:93
ACGGGTGCGCACCGCGTATGGAACCTACCTTCTAACAGGGGAATAGCCCATGGAAACGTGGATTAATGCCCCGTGGCACTATTTTGTGGCATCACATTATAGTTAAAGCCTTCGGGCGGTAGAAGATGGCCATGCGTCCCATTAGCTTGTTGGTAAGGTAACGGCTTACCAAGGCTACGATGGGTAGGGGCCCTGAGAGG
>241982988; Fontibacter flavus partial 16S rRNA gene, type strain CC-GZM-130T
ACTCGCTGTTCCACTGCATGGTGGAGCGGCCAAGCGAAAGCGTTAAGTGATCCACCTGGGGAGTACGCCGGCAACGGTGAAACTCAAAGGAATTGACGGGGGTCCGCACAAGCGGTGGAGCATGTGGTTTAATTCGATGATACGCGAGGAACCTTACCTGGGCTAGAATGTGAAGGAATGATATAGAGATGTATCAGTCA
>158392740; Filimonas lacunae gene for 16S rRNA, partial sequence
TGAATTGACGCTGATGCACGAAAGCGTGGGGATCAAACAGGATTAGATACCCTGGTAGTCCACGCCCTAAACGATGGATACTCGACATACGCGATACACAGTGTGTGTCTGAGCGAAAGCATTAAGTATCCCACCTGGGAAGTACGACCGCAAGGTTGAAACTCAAAGGAATTGGCGGGGGTCCGCACAAGCGGTGGAGC
>166407525; Gaetbulibacter sp. AP5 16S ribosomal RNA gene, partial sequence
GGCTAACTCCGTGCCAGCAGCCGCGGTAATACGGAGGATCCAAGCGTTATCCGGAATCATTGGGTTTAAAGGGTCCGTAGGTGGATGATTAAGTCAGAGGTGAAATCCTGCAGCTCAACTGTAGAATTGCCTTTGATACTGGTCATCTTGAATTACTGTGAAGTGGTTAGAATATGTAGTGTAGCGGTGAAATGCATAGA
>379994750; Winogradskyella sp. b40_27f 16S ribosomal RNA gene, partial sequence
GAAGTGGTTAGAATATGTAGTGTAGCGGTGAAATGCATAGATATTACATAGAATACCGATTGCGAAGGCAGATCACTAACAATATATTGACACTGATGGACGAAAGCGTGGGGAGCGAACAGGATTAGATACCCTGGTAGTCCACGCCGTAAACGATGGTCACTAGCTGTTCGGACTTCGGTCTGAGTGGCTAAGCGAAA
>295407807; Anaerorhabdus furcosa ATCC:25662 16S ribosomal RNA gene, partial sequence
CGTGCCTAATACATGCAAGTCGAACGAACGGAAGAGAGCTTGCTCTTGGAAGTTAGTGGCGAACGGGTGAGTAATACATAACCAACCTACCTATAAGGACTGGGATAACGTTTGGAAACGGACGCTAAAACCGGATAGGTCATTGGAAGGCATCTTCTGATGATTAAAGGTGAGAAACACAAATAGATGGGGTTATGTCG
>118582566; Coccinistipes vermicola strain IMCC1411 16S ribosomal RNA gene, partial sequence
TGTGGTTTAATTCGATGATACGCGAGGAACCTTACCAGGGTTTAAATGCAGAGTGACGTACTGGGAAACCGGTATTTCTTCGGACACTTTGCAAGGTGCTGCATGGTTGTCGTCAGCTCGTGCCGTGAGGTGTTGGGTTAAGTCCCGCAACGAGCGCAACCCCTACCATTAGTTGCCAGCGGTTCGGCCGGGGACTCTAA
>320524221; Capnocytophaga canimorsus strain 76ba 16S ribosomal RNA gene, partial sequence
GGTTTAAATGGGAAACGACGTATCTAGAGATAGATATTTCTTCGGACGTTTTTCAAGGTGCTGCATGGTTGTCGTCAGCTCGTCCCGTGAGGTGTCAGGTTAAGTCCTATAACGAGCGCAACCCCTGCTGTTAGTTGCTAGCGAGTCAAGTCGAGCACTCTAACGGGACTGCCGGTGCAAACCGTGAGGAAGGTGGGGAT
>118582569; Aureimarina marisflavi strain IMCC3054 16S ribosomal RNA gene, partial sequence
GCATGCGAATGCGAGCGAATCTATAAAGCTGATCACAGTTCGGATCGGAGTCTGCAACTCGACTCCGTGAAGCTGGAATCGCTAGTAATCGGATATCAGCCATGATCCGGTGAATACGTTCCCGGGCCTTGTACACACCGCCCGTCAAGCCATGGAAGTTGGGAGTACCTGAAGTCCGTCACCGCAAGGAGCGGCCTAGG
>268526655; Vitellibacter sp. RAS52 16S ribosomal RNA gene, partial sequence
TGACGGTACCGTACGAATAAGGACCGGCTAACTCCGTGCCAGCAGCCGCGGTAATACGGAGGGTCCGAGCGTTATCCGGAATCATTGGGTTTAAAGGGTCCGTAGGCGGGCGTCTAAGTCAGTGGTGAAATTCTGCAGCTCAACTGTAGGACTGCCATTGATACTGGTCGCCTTGAATTAGTGTGAAGTGGCTAGAATAT
>168259053; Muricola jejuensis strain EM44 16S ribosomal RNA gene, partial sequence
GAAAAGCTTGCTTTTCCGCTGACGAGTGGCGCACGGGTGCGCAACGCGTATAGAACCTACCCTGTACAGGGGGATAGCCCGGAGAAATTCGGATTAATACCCCGTAGTAATGATGATCGGCATCGGTTATCATTTAAAGTTTTGGCGGTACGGGATGGCTATGCGTCCTATTAGCTAGATGGTGAGGTAACGGCTCACCA
>359803077; Perexilibacter aurantiacus gene for 16S rRNA, partial sequence, strain: NBRC 104244
GGCAGCTTGCTGGCCATGTATTGACACTGAGGTACGAAAGCGTGGGGAGCGAACAGGATTAGATACCCTGGTAGTCCACGCCGTAAACGATGAAGACTAGGTGCTTGGGGCGTAGCNCTGAGTGCCCAAGGGAAACCGATAAGTCTTCCACCTGGGGAGTACGCCGGCAACGGTGAAACTCAAAGGAATTGACGGGGGTC
>5733749; Cryomorpha ignava 16S ribosomal RNA gene, partial sequence
GAGAGGAAGACCCCCCACACTGGTACTGAGACACGGACCAGACTCCTACGGGAGGCAGCAGTGAGGAATATTGGACAATGGACGAAAGTCTGATCCAGCCATGCCGCGTGAAGGAAGACGGCCCTCTGGGTTGTAAACTGCTTTTATATGGGGGATGACACCCCGACGTGTCGGGGCTGAATGTTCCATACGAATAAGCA
>223006655; Pedobacter sp. 070605-23_P12_21 16S ribosomal RNA gene, partial sequence
TAGCCCGAACAAATTCGGATTATGACCGCTTACAAACACAGGATAACATTATCCAATGTTCAAATATTTATACGGATTAAGATGGACATGCCTGTCTTTAACTAGTTGGCGGGGTAACTGCCCACCAACGCGACCAAGACTACGGGATCTGAGAGGATGACCCCCCACCCTGGTAGTGACACACGGACCATACTCCTACG
>285799384; Tannerella sp. oral taxon 286 clone OCK010 16S ribosomal RNA gene, partial sequence
GCACGGGTGAGTAACGCGTATGCAACCTACCCGCAACAGAAGAATAATCCGGCGAAAGTCGGTCTAATGCTTCATAAAACAGGGACACCGCATGGTGCTATTTGTTAAAGATTTATCGGTTGTGGATGGGCATGCGTACCATTAGGTAGTTGGTGAGGTAACGGCCCACCAAGCCTACGATGGTTAGGGGTTCTGAGAGG
>258594253; Xanthobacillum maris gene for 16S ribosomal RNA, partial sequence
AAGCGTTATCCGGAATCATTGGGTTTAAAGGGTCCGTAGGCGGGCTAATAAGTCAGAGGTGAAAGCCCACAGCTCAACTGTGGAACTGCCTTTGATACTGTTAGTCTTGAGTTATATGGAAGTAGATAGAATAAGTAGTGTAGCGGTGAAATGCATAGATATTACTTAGAATACCGATTGCGAAGGCAGTCTACTACGTA
>47028472; Candidatus Vestibaculum illigatum 16S ribosomal RNA gene, partial sequence
GAGCCTGAACCAGCCAAGTCGCGTGAAGGAAGACGGATCTATGGTTCGTAAACTTCTTTTGGAGGGGAGTAAAGTGCGCTACGTGTAGCGTATTGCAAGTACCCTCAGAATAAGCATCGGCTAACTCCGTGCCAGCAGCCGCGGTAATACGGAGGATGCGAGCGTTATCCGGATTTATTGGGTTTAAAGGGTGCGTAGGT
>326978512; Porifericola rhodea gene for 16S rRNA, partial sequence
ACCAATTGACGGTACCGTAGGAATAAGCACCGGCTAACTCCGTGCCAGCAGCCGCGGTAATACGGAGGGTGCAAGCGTTGTCCGGATTTATTGGGTTTAAAGGGTACGTAGGCGGGTGTCTAAGTCAGTGGTGAAAGCCCACAGCTCAACTGTGGAACTGCCATTGATACTGGATGTCTTGAGTATAGTAGAGGTGGGCA
>206114278; Alkaliflexus sp. VNs07 16S ribosomal RNA gene, partial sequence
GAAGGCAGCTTACTAAAGTGTCACTGACGCTGATGCACGAAAGCGTGGGTATCAAACAGGATTAGATACCCTGGTAGTCCACGCTGTAAACGATGATTACTGGTTGTTAGCGATATACCGTTAGTGACTGAGCGAAAGCATTAAGTAATCCACCTGGGGAGTACGTCGGCAACGATGAAACTCAAAGGAATTGACGGGGG
>215273728; Paraprevotella clara gene for 16S ribosomal RNA, partial sequence
AAGATTGATTGGTAAAGGATGGGGATGCGTCCCATTAGCTRGTTGGCGGGGTAACGGCCCACCAAGGCRACGATGGGTAGGGGTTCTGAGAGGAAGGTCCCCCACATTGGAACTGAGACACGGTCCAAACTCCTACGGGAGGCAGCAGTGAGGAATATTGGTCAATGGGCGAGAGCCTGAACCAGCCAAGTAGCGTGAAG
>374255871; Cesiribacter sp. JJ021 16S ribosomal RNA gene, partial sequence
AAGTAATCCACCTGGGGAGTACGCCGGCAACGGTGAAACTCAAAGGAATTGACGGGGGTCCGCACAAGCGGTGGAGCATGTGGTTTAATTCGATGATACGCGAGGAACCTTACCTGGGCTAGAATGCCCTTGATCGTTCTGGAAACAGATCTTTCCTTCGGGACAAGGTGCAAGGTGCTGCATGGCCGTCGTCAGCTCGT
>353731927; Emticicia sp. JJ015 16S ribosomal RNA gene, partial sequence
TAGAGAGGAAGGAGGGGACGACGTCAAGTCATCATGGCCCTTACGTCCAGGGCAACACACGTGCTACAATGGGCGATACAGAGTGTTGCGAGCTAGTAATAGTAAGCCAATCACAAAAAGTCGTTCACAGTTCGGATTGAGGTCTGCAACTCGACCTCATGAAGCTGGAATCGCTAGTAATCGAATATCAGCTATGATTC
>338746167; Rubidimonas crustatorum gene for 16S rRNA, partial sequence
TGCAGGGCTTGAATCAGGTTGAGGTCGGCGGAATGCGACATGTAGCGGTGAAATGCATAGAGATGTCGTGGAACACCGATTGCGAAGGCAGCTGACTGGACCTCGATTGACGCTGAGGCACGAAAGCGTGGGGAGCGAACGGGATTAGATACCCCGGTAGTCCACGCCGTAAACGATGCTAACTCGGTGTGTGCGGCGTA
>146198448; Rapidithrix thailandica gene for 16S rRNA, partial sequence, strain: TISTR 1736
ACGAGCGCAACCCCTACCCTTAGTTGCCATCAGATAATGCTGGGGACTCTAAGGGGACTGCCTACGCAAGTAGAGAGGAAGGAGGGGACGATGTCAAGTCATCATGGCCCTTACGCCCAGGGCTACACACGTGCTACAATGGCGCATACAGAGGGTAGCTACCTGGCAACAGGATGCGAATCTCAAAAAGTGCGTCTCAG
>99653636; Sandarakinotalea sediminis gene for 16S ribosomal RNA, partial sequence
CCGCACAAGCGGTGGAGCATGTGGTTTAATTCGATGATACGCGAGGAACCTTACCAGGGCTTAAATGCAGTATGACAGATTTGGAAACAGATTTTTCTTCGGACATATTGCAAGGTGCTGCATGGTTGTCGTCAGCTCGTGCCGTGAGGTGTCAGGTTAAGTCCTATAACGAGCGCAACCCCTATTTCTAGTTGCCAGCA
>222051637; Ascidianibacter aurantiacus gene for 16S rRNA, partial sequence, strain: 05IJR46-1
GGGATTAGATACCCCGGTAGTCCACGCCGTAAACGATGGATACTAGCTGTGGGGTTTTCGGACTCTGTGGCCAAGCGAAAGTGATAAGTATCCCACCTGGGGAGTACGTTCGCAAGAATGAAACTCAAAGGAATTGACGGGGGCCCGCACAAGCGGTGGAGCATGTGGTTTAATTCGATGATACGCGAGGAACCTTACCA
>161598144; Algoriphagus ratkowskyi strain KOPRI_22218 16S ribosomal RNA gene, complete sequence
TATCTGGGAAGAAAATGCCCTTGCGAGGGAAATTGCCGGTACCAGATGAATAAGCACCGGCTAACTCCGTGCCAGCAGCCGCGGTAATACGGAGGGTGCAAGCGTTGTCCGGATTTATTGGGTTTAAAGGGTGCGTAGGCGGCTATTTAAGTCAGTGGTGAAAGACTCCGGCTCAACCGGAGCAGTGCCATTGATACTGG
>126349351; Pseudosphingobacterium domesticum 16S rRNA gene, type strain DC-186
CCCATTGTAGCACGTGTGTAGCCCCGGACGTAAGGGCCATGATGACTTGACGTCGTCCCCGCCTTCCTCTCTGTTTGCACAGGCAGTCTGGATAGAGTCCCCACCATTATGTGCTGGCAACTATCCACAGGGGTTGCGCTCGTTGCGGGACTTAACCCAACACCTCACGGCACGAGCTGACGACAGCCATGCAGCACCTA
>111607206; Sphingoterrabacterium pocheensis gene for 16S rRNA, partial sequence, strain: Gsoil 032
ATGACCCCCCACACTGGTACTGAGACACGGACCAGACTCCTACGGGAGGCAGCAGTAAGGAATATTGGTCAATGGACGGAAGTCTGAACCAGCCATGCCGCGTGCAGGAAGACGGCCCTACGGGTTGTAAACTGCTTTTATACCGGAATAAACCTTTCTATGTATAGGGAGCTGAATGTACGGTAAGAATAAGGATCGGC
>20270937; Polaribacter sp. SW007 16S ribosomal RNA gene, partial sequence
CGAAAGCGTGGGGAGCGAACAGGATTAGATACCCTGGTAGTCCACGCCGTAAACGATGGATACTAGTTGTTGGGCATTAGCTCAGTGACTAAGCGAAAGTGATAAGTATCCCACCTGGGGAGTACGGTCGCAAGACTGAAACTCAAAGGAATTGACGGGGGCCCGCACAAGCGGTGGAGCATGTGGTTTAATTCGATGAT
>328834989; Solitalea canadensis strain ATCC 29591 clone ControlD12 16S ribosomal RNA gene, partial sequence
TTAGCTAGTTGGTAAGGTAACGGCTTACCAAGGCTACGATGCATAGGGGATCTGAGAGGATGGTCCCCCACACTGGTACTGAGATACGGACCAGACTCCTACGGGAGGCAGCAGTAAGGAATATTGGTCAATGGACGGAAGTCTGAACCAGCCATGCCGCGTGCAGGAAGACGGCCCTATGGGTTGTAAACTGCTTTTGT
>197313444; Caldisericum exile AZM16c01 gene for 16S rRNA, partial sequence
ACCGCTTCAGGATGGGCTCATCTCCTATCAGCTAGTTGGTGAGGTAATGGCTCACCAAGGCTATGACGGGTAGCTGGCCTGAGAGGGTGGTCAGCCACATTGGGACTGAGACACGGCCCAGACTCCTACGGGAGGCAGCAGTGGGGAATCTTGGTCAATGGGCGAAAGCCTGAACCAGCGACGCCGCGTGGAGGACGAAG
>15809411; Chlamydophila pneumoniae tree frog type I 16S ribosomal RNA gene, partial sequence
ACTTCGGTTGTTATTTAGTGGCGGAAGGGTTAGTAGTACATAAGATAATCTGCCCTCAACTTGGGGATAACGGTTGGAAACGATCGCTAATACCGAATGTAGTGTAATTAGGCATCTAATATATATTAAAGAAGGGGATCTTCGGACCTTTCGGTTGAGGAAGAGTTTATGCGATATCAGCTTGTTGGTGGGGTAAAAGC
>74315225; Criblamydia sequanensis 16S ribosomal RNA gene, partial sequence
AATCGGAATTATTGGGCGTAAAGGGTGCGCAGGCGGAAACACAAGTCGGGTGTGAAATCCCGGGGCTCAACCTCGGAACGGCACTCGAAACTGTGTTTCTAGAGGATAGAAGGAGAAAATGGAATTCCACAAGTAGCGGTGAAATGCGTAGATATGTGGAAGAACACCGGTGGCGAAGGCGGTTTTCTATTTTATTCCTG
>262292949; Parachlamydia acanthamoebae strain cvE20 16S ribosomal RNA gene, partial sequence
ATGGCGCACCAAGGCTAAGACGTCTAGGCGGATTGAGAGATTGACCGCCAACACTGGGACTGAGAACTGCCCAGACTCCTACGGGAGGCTGCAGTCGAGAATCATTCGCAATGGGCGAAACTGACGATGCGACGCCGTGTGAGCGATGAAGGCCTTAGGGTCGTAAAGCTCTTTCGCCTGGGAGCAAGAGAAGCCGACTA
>165911247; Estrella sp. CRIB 31 16S ribosomal RNA gene, partial sequence
GTGAAATGCGTAGATATGTGGAAGAACACCGGTGGCGAAGGCGGTTTTCTAGCTTACTCCTGACGCTGAGGCGCGAAAGTTAGGGGATCAAACAGGATTAGATACCCTGGTAGTCCTAACCGTAAACTATGTATACTTGGTGTAGCTGGTCTCAACCCCAGCTGTGCCGTAGCTAACGCGATAAGTATACCGCCTGGGGA
>256014210; Candidatus Protochlamydia sp. CRIB40 16S ribosomal RNA gene, partial sequence
GCGGTGAAATGCGTAGATATGTGGAAGAACACCGGTGGCGAAGGCGGTTTTCTAGCTTATTCCTGACGCTAAAGCGCGAAAGCAAGGGGATCAAACAGGATTAGATACCCTGGTAGTCCTTGCTGTAAACTATGTATACTTGGTGTAACTGGACTCAACCCTAGTTGTGCCGTAGCTAACGCGTTAAGTATACCGCCTGG
>347326464; Candidatus Renichlamydia lutjani clone ELO 16S ribosomal RNA gene, partial sequence
GCAGTCGAGGATCTTTCGCAATGGGCGAAAGCCTGACGAAGCGACGCTGTGTGAACGATGAAGGCTTCGGGTTGTAAAGTTCTTTCGCGCAAGAACAAGAGAGGAGAATGAATAATTTTCTGATTTGAGGGTACTGCGTAAAGAAGCGCCGGCTAACTCCGTGCCAGCAGCTGCGGTAATACGGAGGGTGCAAGCATTAA
>285013318; Chlamydophila sp. S384 16S ribosomal RNA gene, partial sequence
TTGACGTCTAGGCGGATTGAGAGATTGACCGCCAACACTGGGACTGAGACACTGCCCAGACTTCTACGGAAGGCTGCAGTCGAGAATCTTTCGCAATGGACGAAAGTCTGACGAAGCGACGCCGCGTGTGTGATGAAGGCTCTAGGGTTGTAAAGCACTTTCGCTTGGGAATAAGAGAAATTGGCTAATATCCAATTGAT
>168830242; Candidatus Piscichlamydia salmonis isolate Pch-D261006 16S ribosomal RNA gene, partial sequence
TAAGTGTGCCACCTGGGGAGTACGCCTGCAAGGGTGAAACTCAAAAGAATTGACGGGGACCCGCACAAGCAGTGGAGCATGTGGTTTAATTCGATGATACGCGAAGAACCTTACCTGGGCTTGACATGTAGTTGAATAAATCAGAGATGATTTAGTCCGCAAGGACAACTACACAGGTGCTGCATGGCTGTCGTCAGCTC
>257206393; Candidatus Clavochlamydia salmonicola partial 16S rRNA gene, isolate FarmFish ID P2
GTTAAATCTCGGGGCTCAACCCCGAACAGGCATCTAATACTGCCTTTCTAGAGGTCGGGAGGAGAAAAGGGAATTCCACGTGTAGCGGTGAAATGCGTAGATATGTGGAAGAACACCGGTGGCGAAGGCGCTTTTCTATCTTGATCCTGACGCTGAGGCGCGAAAGCAAGGGGAGCAAACAGGATTAGATGCCCTGGTAG
>283459005; Candidatus Metachlamydia lacustris strain CHSL 16S ribosomal RNA gene, partial sequence
AAGGGGATCAAACAGGATTAGATACCCTGGTAGTCCTTGCCGTAAACGATGTATACTTGATGTAATTGGACTCAACCCCGATTGTGTCGTAGCTAACGCGATAAGTATACCGCCTGGGGAGTACGCTCGCAAGGGTGAAACTCAAAAGAATTGACGGGGACCCGCACAAGCAGTGGAGCATGTGGTTTAATTCGATGCAA
>254558505; Candidatus Rhabdochlamydia crassificans clone P1s-222 16S ribosomal RNA gene, partial sequence
CGGTAATACGGAGGGTGCAAGCATTAATCGGAATTATTGGGCGTAAAGGGCGCGTAGGCGGATATGTAAGTCAGATGTGAAATTCCGGGACTCAATTTCGGAGCTGCATTTGAAACTACAAATCTCGAGGATTGGCGGAGAGAACGGAATTCCACGTGTAGCGGTGAAATGCGTAGATATGTGGAAGAACACCGGTGGCG
>196051290; Neochlamydia sp. CRIB37 16S ribosomal RNA gene, partial sequence
TGTGAGTGATGAAGGCCTTCGGGTCGTAAAACTCTTTCGCCTGGGAACAAGGGGATCTAGCTAACATCTAGAGAACTTGAGCGTACCAGGTAAAGAAGCACCGGCTAACTCCGTGCCAGCAGCTGCGGTAATACGGAGGGTGCAAGCATTAATCGGATTTATTGGGCGTAAAGGGCGCGTAGGCGGGAAGGAAAGTCAGA
>146743291; Chlorobaculum limnaeum strain C 16S ribosomal RNA gene, partial sequence
CGCAGCTAACGCGTTAAGTATTCCACCTGGGAAGTACGCCCGCAAGGGTGAAGCTCAAAGGAATTGACGGGGGCCCGCACAAGCGGTGGATCATGTGGTTTAATTCGATGCAACGCGAAGAACCTTACCTAGGCTTGATATTGCAGCTAAACTCCCTGAAAGGGGAGGTCCTTCGGGAAGCTGTAACAGGTGCTGCATGG
>21702192; Chlorobium phaeovibrioides partial 16S rRNA gene, strain DSM 270
GGGCTTGATATTGCGACTAAACCTCCTGAAAGGGAGGGTCCTTCGGGGAGTCGTAACAGGTGCTGCATGGCTGTCGTCAGCTCGTGTCGTGAGATGTTGGGTTAAGTCCCGCAACGAGCGCAACCCCTACAATTAGTTACTAACAGGTTAAGCTGAGGACTCTAATTGAACTGCCTACGCAAGTAGTGAGGAAGGAGGGG
>40641; Clathrochloris sulfurica 16S rRNA (part.)
AGCTGGGGACTCTAACTGAACTGCCTACGCAAGTAGANAGGAAGGAAGGGATGACGTCAAGTCCTNATGGCCCTTACGCCTAGGGCCACACACGTGATACAATGGTAGCTACAAAGGGCAAAGCCGCGAGGCAGAGGAAATCCCAAAAAAGCTATCTCAGTCCGGATCGGAGTCTGCAACTCGACTCCGTGAAGTTGGAA
>18076421; Pelodictyon phaeum partial 16S rRNA gene, strain CIB 2401
TAAGCCACGGCTAACTCTGTGCCAGCAGCCGCGGTGATACAGGGGTGGCAAGCGTTGTCCGGATTTACTGGGTGTAAAGGGTGCGCAGGCGGAATAATAAGTCGGGGGTTAAATCCATGTGCTTAACACATGACATGCTTCCGATACTGTTATTCTAGAGTGTCGAAGAGGAAGATGGAATTTCCGGTGTAACGGTGGAA
>168478990; Prosthecochloris vibrioformis partial 16S rRNA gene, isolate J28
TGCCTACAGGACCGGCATAACCCCGAGAAATCGGGGACAATACCGGATGATGCAGCGGAACCGCATGGTTATGTTGTTAAATCAGGAATGGCCTGTAGATAAGCCTATATTCCATCAGGTAGTTGGCGGGGTAACTGCCCACCAAGCCTACGACGGATAGCTGGTCTGAGAGGATGATCAGCCACATTGGAACTGAGACA
>5670270; Chloroherpeton thalassium 16S ribosomal RNA, partial sequence
AGTGAGGAAGGAGGGGATGACGTCAAGTCCTCATGGCCCTTACGTCCAGGGCAACACACGTGATACAATGGCGACTACAATGGGCAAGCCGCGAGGTGAAGATAATCCCAAAAAAGTCGTCTCAGTCCAGATCGGAGTCTGCAACTCGACTCCGTGAAGTCGGAATCGCTAGTAATCGCAGATCAGCATGCTGCGGTGAA
>174838; Heliothrix oregonensis 16S ribosomal RNA (16S rRNA), partial rRNA
GTAACGGCGCACCAAGCCGATGACGGGTCCCTGGTCTGAGAGGACGACCAGGCAGACTGGGACTGAGACACGGCCCAGACTCCTACGGGAGGCAGCAGCAAGGAATTTTCCGCAATGGGCGCAAGCCTGACGGAGCAACGCCGCGTGCCGGATGACGGTCTTCGGATTGTAAACGGCTTTTGCCTAGGAAGAAACAGACG
>370344122; Ktedonobacter sp. enrichment culture clone CTBE CDB1001C03 16S ribosomal RNA gene, partial sequence
AGACTTGAGGCATCGAGAGGGATACGGAATTCCGGGTGGAGTGGTGAAATGCGTAGAGATTCGGAAAAACCCCAAAGGCGAAGGCAATATCCTGACGATGTCCTTGACCCTCAGGTGCGAAAGCTAGGGGAGCGAAAAGGATTAAAAACCCCTGGTAGTCCTAACCCAAAACGAAGGAACACCAAGTATTGGCGGGGTAT
>57434211; Sphaerobacter thermophilus partial 16S rRNA gene, clone 185-3
CGCGCTTTTGCGTGTATACCCCTTTTATGCGAGGAAAGGGGGCTTCGGCCTTGACGGTACCGCAGGAAGAAGGACCGGCTAACTACGTGCCAGCAGCCGCGGTAATACGTAGGGTCCGAGCGTTGTCCGGAGTTACTGGGCGTAAAGCGCGCGCAGGCGGCGGTGCTGGCCCGGCGTGAAAGCCCCCGGCTCAACCGGGG
>70956279; Oscillochloris sp. A19 16S ribosomal RNA gene, partial sequence
CGTCGCGAACCCGCAAGGGAAGCAAATCGTCCAAACCCGGTCCCAGTGCAGATCGGGGGCTGCAACTCGCCCCCGTGAAGTCGGAGTTGCTAGTAACCGCGTATCAGCCATGGCGCGGTGAATACGTTCCCGGGCCTTGTACACACCGCCCGTCACGTCATGGGAGTGGCCAATGCTTGAAGTCCGTGGGCTAACCCGCA
>299818498; Caldilinea tarbellica strain D1-25-10-4 16S ribosomal RNA gene, partial sequence
CAAACGGGATTAGATACCCCGGTAGTCCACGCTGTAAACGATGAGCACTGGGTGTGGGTGGAGTCAAATCTGTCCGTGCCGAAGCCAACGCGCTAAGTGCTCCGCCTGGGGAGTACGGCCGCAAGGCTAAAACTCAAAGGAATTGACGGGGGCCCGCACAAGCAGCGGAGCGTGTGGTTTAATTCGATGCAACACGAAGA
>174828; H.aurantiacus 16S ribosomal RNA
CTTAAAACTCAAAGGAATTGNNNNNNNNNNGCACAAGNNNNNNNNNNNNNNGTTTAATTCGACGCAACGCGAAGAACCTTACCTAGTCTTGACATAGCACTGCAAGCTTCGGAAATGAAGTTCGCCTTCGAGGGTGTGCTACAGGTGCTGCATGGCTGTCGTCAGCTCGTGTCGTGAGATGTTGGGTTAAGTCCCGCAAC
>346655348; Leptolinea sp. enrichment culture clone Y223 16S ribosomal RNA gene, partial sequence
CTGGGAGCGGTCGTTCAAAACTATCAGACTAGAGAATGGGAGAGGAAGGTGGAATTCCGGGTGTAGTGGTGAAATGCGTAGATATCCGGAGGAACACCAGTGGCGAAAGCGGCCTTCTAGACCATTTCTGACGCTAAGACGCGAAAGCTAGGGTGGCAAACGGGATTAGAGACCCCGGTAGTCCTAGCCGTAAACGATGT
>83305692; Longilinea arvoryzae gene for 16S rRNA, partial sequence
CCGCCTGGGGACTACGGCCGCAAGGTTAAAACTCAAAGGAATTGACGGGGGCCCGCACAAGCAGCGGAGCGTGTGGTTTAATTAGATGTTACACGAAGAACCTTACCAGGGTTTGACATGTAGGTGGTAGTGAAGCGAAAGCAGAACGACCCTTCGGGGAGCCTGCACAGGTGCTGCATGGCTGTCGTCAGCTCGTGTCG
>18676396; Kouleothrix aurantiaca gene for 16S rRNA, partial sequence, strain:EJ2M-A
GCCACTGACGGGTAGCTGGTCTGTGAGGACAACCAGCCAGACTGGGACTGAGACACGGCCCAGACTCCTACGGGAGGCAGCAGCAAGGAATTTTCGTCAATGGGCGCAAGCCTGAACGAGCAACGCCGCGTGGAGGATGACGGCCTTCGGGTTGTAAACTCCTTTTCCGGGGGATGATTGTGACCGTACCCTGGGAATAA
>18138210; Chloronema giganteum clone Gnsb-1 16S ribosomal RNA gene, partial sequence
GTGTCTGGAGCCCGTTCAGGGCTCTGGGTGCCTTAGCTCACGCGGTAAGCTGGCCGCCTGGGGACTACGAGCGCAAGCTTAAAACTCAAAGGAATTGACGGGGGCCCGCACAAGCAGCGGAGCGTGTGGTTTAATTCGACGCAACGCGAAGAACCTTACCCAGGTTTGACATGCAGCTGCACACTGGTGAAAGCCAGCTC
>18642553; Dehalobium chlorocoercia DF-1 16S ribosomal RNA gene, partial sequence
NGGGGCAAGCGTTATCCGGATTTATTGGGCGTAAAGAGAGCGTAGGCNGCTTTTCAAGTCGGATGTGAAATTTCCCAGTTAACTGGAAGGGGTCATTCGATACTGTTAGGCTTGAGTGCAGCAGGGGGAAACGGAATTCCCGGTGTAGTGGTGGAATGCGTAGATATCGGGAGGAACACCAGAGGCGAAAGCGGTTTCCA
>237648955; Thermosporothrix hazakensis gene for 16S rRNA, partial sequence
ATGCAACGCGAAGAACCTTACCAGGTCTTGACATCACACTGACAGCTCTAGAGATAGGGTCTTCCTTCGGGACAGTGTGACAGGTGCTGCATGGCTGTCGTCAGCTCGTGTCGTGAGATGTTGGGTTAAGTCCCGCAACGAGCGCAACCCTCGTCGCTAGTTGAATGTTCTAGCGAGACCGCCGTTACAAAGCGGAGGAA
>57434233; Thermomicrobium roseum partial 16S rRNA gene, clone 125-2
AAGAAGGACCGGCTAACTACGTGCCAGCAGCCGCGGTAATACGTAGGGTCCGAGCGTTGTCCGGAGTTACTGGGCGTAAAGCGCGCGTAGGCGGCGGTGCTGGCCCGGCGTGAAAGCCCCCGGCTCAACCGGGGAGGGTCGTCGGGGACCGCACCGCTTGAGGGCGGTAGGGGCTGGTGGAATGCCTGGTGTAGTGGTGA
>372863930; Levilinea sp. P3M-1 16S ribosomal RNA gene, partial sequence
GGGAGGTGGAATTCCGGGTGTAGTGGTGAAATGCGTAGATATCCGGAGGAACACCAGTGGCGAAAGCGGCCTCCTGGCCCGCAACTGACGCTCAGACGCGAAAGCTAGGGTAGCAAACGGGATTAGAGACCCCGGTAGTCCTAGCTGTAAACGATGTAGACTTGGCGTTGGTGGGTTCAAATCCATCAGTGCCGGAGCAA
>114054780; Dehalococcoides enrichment culture clone ANAS 16S ribosomal RNA gene, partial sequence
GCGAACAGAATTAGATACTCTGGTAGTCCACGCCTTAAACTATGGACACTAGGTATAGGGAGTATCGACCCTCTCTGTGCCGAAGCTAACGCTTTAAGTGTCCCGCCTGGGGAGTACGGTCGCAAGGCTAAAACTCAAAGGAATTGACGGGGGCCCGCACAAGCTGCGGAGCGTGTGGTTTAATTCGATGCTACACGAAG
>12381894; Anaerolinea thermophila gene for 16S ribosomal RNA, partial sequence
CGAAAGCTAGGGGAGCGAACGGGATTAGAGACCCCGGTAGTCCTAGCCGTAAACGATGTGGACTTGGCGTGGGGAGGGTAAAGCCTGTCCGTGCCGAAGCAAACGCGATAAGTCCACCGCCTGGGGACTACGGCCGCAAGGTTAAAACTCAAAGGAATTGACGGGGGCCCGCACAAGCAGCGGAGCGTGTGGTTTAATTC
>195964408; Chloroflexi bacterium BL-DC-8 16S ribosomal RNA gene, partial sequence
GAGGAATAAGTCTCGGCTAACTACGTGCCAGCAGCCGCGGTAATACGTAGGAGGCGAGCGTTATCCGGATTTATTGGGCGTAAAGTGGGCGTAGGTGGTCTTTCAAGTCAGATGTGAAATCTCCCGGCTCAACTGGGAGGGGTCATCTGATACTGTTGGACTTGAGTATGGCAGGAGAAAACGGAATTCCCGGTGTAGTG
>39546568; Candidatus Chlorothrix halophila 16S ribosomal RNA gene, complete sequence
CAAAGGAATTGACGGGGGCCCGCACAAGCAGCGGAGCGTGTGGTTTAATTCGACGCAACACGAAGAACCTTACCCAGGTTTGACATGCTTCTGCAAGCCCACGGAGACGTGGGACCTAGAGGGTGAAGCACAGGTGCTGCATGGCTGTCGTCAGCTCGTGTCGTGAGATGTTGGGTTAAGTCCCGCAACGAGCGCAACCC
>302025200; Thermanaerothrix daxensis strain GNS-1 16S ribosomal RNA gene, partial sequence
GAGGAACACCAGTGGCGAAGGCGGCCCCCTGGACCGTCTCTGACGCTCAGACGCGAAAGCTAGGGGAGCAAACGGGATTAGAGACCCCGGTAGTCCTAGCCGTAAACGATGTGGACTTGGCGTTGGTGGGTTAAAATCCATCAGTGCCGAAGCTAACGCGATAAGTCCACCGCCTAGAGGACTACGGCCGCAAGGCTAAA
>296277663; Thermogemmatispora onikobensis gene for 16S rRNA, partial sequence
AGGGCCTGTAGGCGGTCGGGCAGGTTCCGGCTGACAGCCCGCGGCTTCACTGCGGGAGAAGCAGGAAGACGGTCTGACTTGAGGGCCACAGAGGGACAGGGAATTCCCGGTGGAGCGGTGAAATGCGTAGAGATCGGGAAGAACACCGAAGGCGAAGGCACTGTCCTGGGTGGTACCTGACGCTGAGAGGCGAAAGCTAG
>57864387; Chloroflexus aggregans gene for 16S ribosomal RNA, partial sequence
CTCTGTGCCAGCAGCCGCGGTAAGACAGAGGGGGCAAGCGTTGACCGGAGTTACTGGGCGTAAAGGGCGCGGAGGCGGTCTGCTGCGTCGGCGCTGAAAGCGCCCCGCTTAACGGGGCGAGGCGCGCCGATACGAGCAGGCTGGAGGCGAGCAGAGGGTGGTGGAATTTTGGGTGGAGCGGTGAAATGCGTAGATATCNG
>83305691; Bellilinea caldifistulae gene for 16S rRNA, partial sequence
TGGATGTGAAAGCTCCCGGCTTAACTGGGAGAGGTCGTTCAATACTACTGGACTTGAGAGTGGTAGAGGGAGGTGGAATTCCGGGTGTAGTGGTGAAATGCGTAGATATCCGGAGGAACACCAGTGGCGAAAGCGGCCTCCTGGACCACTTCTGACGCTCAGACGCGAAAGCTAGGGTAGCGAACGGGATTAGAGACCCC
>7576312; Roseiflexus castenholzii gene for 16S rRNA, partial sequence
GCGACACACACGCTACAATGGCGCCGACAATGCGTGGCGACCGCGCAAGCGGAGGCAAATCGCCAAACGGCGTCTCAGTGCAGATCGGGGGCTGCAACTCGCCCCCGTGAAGGCGGAGTTGCTAGTAACCGCGTATCAGCCATGGCGCGGTGAATACGTACCCGGGCCTTGTACACACCGCCCGTCACGTCATGGGAGTT
>261410406; Bacterium AHT 19 16S ribosomal RNA gene, partial sequence
GTAAACGATGGATGCTAGATGTTGGCGGGAATTTTCCTGTCAGTGTCGGAGCTAACGCATTAAGCATCCCGCCTGGGGAGTACGGTCGCAAGGCTGAAACTCAAAGGAATTGACGGGGGCCCGCACAAGCGGTGGAGCATGTGGTTTAATTCGAAGCAACGCGAAGAACCTTACCTGGTCTTGACATCCCTGTGCCGTGC
>324976986; Desulfurispirillum alkaliphilum strain SR 1 16S ribosomal RNA gene, partial sequence
TATTTCCCTTCGGGGACATCGGTGACAGGTGCTGCATGGCTGTCGTCAGCTCGTGTCGTGAGATGTTGGGTTAAGTCCCGCAACGAGCGCAACCCCTGCCATTAGTTGCCATCATTCAGTTGGGCACTCTAGTGGGACAGCCGGAGTAATCCGGAGGAAGGTGGGGACGACGTCAAGTCATCATGGCCCTTATGACCAGG
>24817728; Dermocarpa sp. MBIC10056 gene for 16S rRNA, partial sequence
TCGAACACAGGTGGTGCATGGCTGTCGTCAGCTCGTGTCGTGAGATGTTGGGTTAAGTCCCGCAACGAGCGCAACCCTCGTTCTTAGTTGCCAGCATTAAGTTGGGCACTTTAGGAAGACTGCCGGTGACAAACCGGAGGAAGGTGGGGATGACGTCAAGTCAGCATGCCCCTTACGTTCTGGGCTACACACGTACTACA
>194244928; Scytonema sp. R16 16S ribosomal RNA gene, partial sequence
AGGAAGGCTCTTGGGTTGTAAACCTCTTTTCTCAGGGAAGAAAAATGACGGGGCTYGAGGAATAAGCATCGGCTAACTCCGTGCCASCAGCCGCGGGAATACGGAGGATGCAAGCGTTATYCGGAATGATTGGGCGTAAAGCGTTCCCAGGTGGCATTGAAAGTCTGCTGTCAAAAAGTCTGGCTCAACCCGATACAGGC
>342196288; Cyanospira rippkae 7NR8 partial 16S rRNA gene, strain 7NR8
AATGTGAAGCAAATCTCAGAAACCGTAGCTCAGTTCAGATCGCAGGCTGCAACTCGCCTGCGTGAAGGAGGAATCGCTAGTAATTGCAGGTCAGCATACTGCAGTGAATTCGTTCCCGGGCCTTGTACACACCGCCCGTCACACCATGGAAGCTGGTCACGCCCGAAGTCGTTACCCCAACTTTTCGGAGAGGGGGATGC
>144687010; Leptolyngbya valderiana BDU 40231 16S ribosomal RNA gene, partial sequence
ACGGGTGAGTAACGCGTGGGAACATGCCTTTCGGTACGGAATATCCTTTGGAAACGGCTGCTAATACCGTATACGCCCTCCGGTGTGAAAGATTTATCGCCTATGGATCGGCCCTGCGTTGGATTAGCTAGTTGGTGGGGTAATGGCCTACCATGGCTCACGAATCTATAGCTGTGTCTGAGAGGATGATCAGCCACACT
>328750583; Umezakia natans TAC611 gene for 16S ribosomal RNA, partial sequence
GATAAAAGCAGTGGAAACTACAGGGCTAGAGTGCGTTCGGGGTAGAGGGAATTCCTGGTGTAGCGGTGAAATGCGTAGATATCAGGAAGAACACCAGTGGCGAAAGCGCTCTACTAGGCCGCAACTGACACTGAGGGACGAAAGCTAGGGGAGCGAATGGGATTAGATACCCCAGTAGTCCTAGCCGTAAACGATGGATA
>299782200; Anabaena akankoensis TAC505 gene for 16S rRNA, partial sequence, strain: TAC505
ACTGAGACACGGCCCAGACTCCTACGGGAGGCAGCAGTGGGGAATTTTCCGCAATGGGCGAAAGCCTGACGGAGCAATACCGCGTGAGGGAGGAAGGCTCTTGGGTTGTAAACCTCTTTTCTCAGGGAAGAAAAAAATGACGGTACCTGAGGAATAAGCATCGGCTAACTCCGTGCCAGCAGCCGCGGTAATACGGAGGA
>371942226; Cylindrospermum sp. BHU008 16S ribosomal RNA gene, partial sequence
AGGATGCAAGCGTTATCCGGAATGATTGGGCGTAAAGCGTCCGCAGGTGGCTATGTAAGTCTGCTGTTAAAGAGGGCTCAACCTTGTAAAGGCAGTCGAAACTACATAGCTAGAGTGCGTTCGGGGCAGAGGGAATTCCTGGTGTAGCGGTGAAATGCGTAGATATCAGGAAGAACACCGGTGGCGAAAGCGCTCTGCTA
>154845370; Synechocystis sp. CR_L8 16S ribosomal RNA gene, partial sequence
GTGTGAAACTCAAAGGAATTGACGGGGACCCGCACAAGCGGTGGAGTATGTGGTTTAATTCGATGCAACGCGAAGAACCTTACCAAGGCTTGACATCCTGTGAATCTYGATGAAAGTTGAGAGTGCCTTAGGGAACACAGAGACAGGTGGTGCATGGCTGTCGTCAGCTCGTGTCGTGAGATGTTGGGTTAAGTCCCGCA
>19912970; Arthrospira sp. EF-2 16S rRNA gene (partial), tRNA-Ile gene, ITS1, tRNA-Ala gene and 23S rRNA gene (partial), strain EF-2
CCTGATAAGGGTGAGGTCCCTGGTTCAAGTCCAGGATGGCCCACATCCACCCCAAACTGGGGGTATAGCTCAGTTGGTAGAGCGCTGCCTTTGCACGGCAGAAGTCAGCGGTTCGAGTCCGCTTACCTCCACTCTCCTTTGTGATGGTGCTAGTTGGGGTGAGATGAGATGAGRTKACCTCTGATAGATAATTTATCACT
>380709738; Stigonema sp. WI53 16S ribosomal RNA gene, partial sequence
GGAGTATGTGGTTTAATTCGATGCAACGCGAAGAACCTTACCAGGGCTTGACATGTCGCGAATCGAGGGGAAACCTTCGAGTGCCTTCGGGAGCGCGAACACAGGTGGTGCATGGCTGTCGTCAGCTCGTGTCGTGAGATGTTGGGTTAAGTCCCGCAACGAGCGCAACCCTCGTTCTTAGTTGCCATCATTAAGTTGGG
>82619104; Synechococcus sp. B9803 16S ribosomal RNA gene, partial sequence
CTGTTGTTAAAGCGTGGAGCTCAACTCCATTTCAGCAATGGAAACTACAAGGCTAGAGTGTGGTAGGGGCAGAGGGAATTCCCGGTGTAGCGGTGAAATGCGTAGATATCGGGAAGAACACCAGTGGCGAAGGCGCTCTGCTGGGCCATAACTGACGCTCATGGACGAAAGCCAGGGGAGCGAAAGGGATTAGATACCCC
>318101599; Hyella sp. LEGE 07179 16S ribosomal RNA gene, partial sequence
GGCAGCAGTGGGGAATTTTCCGCAATGGGCGCAAGCCTGACGGAGCAATACCGCGTGAGGGAGGAAGGCTTTTGGGTTGTAAACCTCTTTTCTCAAGGAAGAAGACCTGACGGTACTTGAGGAATCAGCATCGGCTAACTCCGTGCCAGCAGCCGCGGTAATACGGAGGATGCAAGCGTTATTCGGAATTATTGGGCGTA
>8894557; Halospirulina sp.'MPI S3', 16S rRNA gene
AGTCTGCTGTCAAAGACCGGAGCTTAACTCCGGGTAGGCGGTGGAAACTGAAGAGCTAGAGTGCGGTAGGGGTAGAGGGAATTCCCAGTGTAGCGGTGAAATGCGTAGAGATTGGGAAGAACACCGGTGGCGAAAGCGCTCTACTAGGCCGCAACTGACACTCAGGGTCGAAAGCTAGGGCAGCGAATGGGATTAGATAC
>253762253; Tolypothrix sp. LCRNK15 16S ribosomal RNA gene, partial sequence
GATGTGCCGGAAGGTCGAAAGATTTATTGCCTGAAGATGAGCTCGCGTCTGATTAGCTAGTTGGTAGTGTAAGAGACTACCAAGGCGACGATCAGTAGCTGGTCTGAGAGGATGATCAGCCACACTGGGACTGAGACACGGCCCAGACTCCTACGGGAGGCAGCAGTGGGGAATTTTCCGCAATGGGCGAAAGCCTGACG
>90102011; Chlorogloeopsis sp. Greenland_4 16S ribosomal RNA gene, partial sequence
GAGGAAGGTGGGGATGACGTCAAGTCAGCATGCCCCTGACGTCCTGGGCTACACACGTACTACAATGCTTTCGACAAAGGGCAGCGAGACTGCGAAGTCAAGCAAATCCCAGAAACGAAGGCTCAGTTCAGATCGCAGGCTGCAACTCGCCTGCGTGAAGGAGGAATCGCTAGTAATTGCAGGTCAGCATACTGCAGTGA
>45598; P.marinus gene for 16S ribosomal RNA
CTGGGGAGTACGCACGCAAGTGTGAAACTCAAAGGAATTGACGGGGGCCCGCACAAGCGGTGGAGTATGTGGTTTAATTCGATGCAACGCGAAGAACCTTACCAGGATTTGACATCCTGCGAACCTCTTAGAAATTTGAGGGTGCCTTCGGGAACGCAGTGACAGGTGGTGCATGGCTGTCGTCAGCTCGTGTCGTGAGA
>42557823; Nostochopsis sp. 89-45 partial 16S rRNA gene, strain 89-45
TATCGACCCTCTCAGTGCCGTAGCTAACGCGTTAAGTATCCCGCCTGGGGAGTACGCACGCAAGTGTGAAACTCAAAGGAATTGACGGGGGCCCGCACAAGCGGTGGAGTATGTGGTTTAATTCGATGCAACGCGAAGAACCTTACCAGGGCTTGACATGTCTGGAATCTTGATGAAAGTTGAGAGTGCCTTCGGGAGCC
>45800; Prochloron sp. gene for 16S ribosomal RNA
GGCTTGACATGTCGCGAATCTAGCGGAAACGTTAGAGTGCCTTAGGGAATGCGAACACAGGTGGTGCATGGCTGTCGTCAGCTCGTGTCGTGAGATGTTGGGTTAAGTCCCGCAACGAGCGCAACCCTCGTCCTTAGTTGCCAATATTAAGTTAGGCACTCTAGGGAGACTGCCGGGGACAACTCGGAGGAAGGTGGGGA
>160548098; Blennothrix sp. PNG05-4 16S ribosomal RNA gene, partial sequence
TGTAAACCCCTTTTCTTTGGGAAGAAGAAAGTGACGGTACCAAAGGAATCAGCCTCGGCTAACTCCGTGCCAGCAGCCGCGGTAATACGGAGGAGGCAAGCGTTATCCGGAATGATTGGGCGTAAAGCGTCCGCAGGTGGCCATGTAAGTCTGCTGTCAAAACCCAGGGCTCAACTCTGGTCAGGCAGTGGAAACTACAA
>45433635; Rhabdoderma cf. rubrum kopara-CH partial 16S rRNA gene, strain kopara-CH
GAGGAAGGTCTTTGGATTGTAAACCTCTTTTCTCAGGGAAGAATATTGACGGTACCTGAGGAATAAGCACCGGCTAACTCCGTGCCAGCAGCCGCGGTAATACGGAGGGTGCAAGCGTTATCCGGAATTATTGGGCGTAAAGAGTCCGTAGGTGGTCATGCAAGTCTGCTGTCAAAGCCCACAGCTTAACTGTGGATCGG
>374428317; Hassallia sp. CCALA 954 partial 16S rRNA gene, strain CCALA 954
CGCGAACACAGGTGGTGCATGGCTGTCGTCAGCTCGTGTCGTGAGATGTTGGGTTAAGTCCCGCAACGAGCGCAACCCTCGTTTTTAGTTGCCATCATTAAGTTGGGCACTCTAGAGAGACTGCCGGTGACAAACCGGAGGAAGGTGGGGATGACGTCAAGTCAGCATGCCCCTTACGTTCTGGGCTACACACGTACTAC
>154424088; Rivularia sp. E1 UAM-302 16S ribosomal RNA gene, partial sequence
CCGTAAGGTGAAAGATTAATTGCCTAGAAATGAGCTCGCGTCAGATTAGCTAGTAGGTAGTGTAAAGGACTACCTAGGCGACGATCTGTAGCTGGTCTGAGAGGACGATCAGCCACACTGGAACTGAGACACGGTCCAGACTCCTACGGGAGGCAGCAGTGGGGAATTTTCCGCAATGGGCGAAAGCCTGACGGAGCAAT
>82622657; Cyanobium sp. 0ES29S2 16S ribosomal RNA gene, partial sequence
CTCAAGGAAGAAGACATGACGGTACTTGAGGAATAAGCCACGGCTAATTCCGTGCCAGCAGCCGCGGTAATACGGGAGTGGCAAGCGTTATCCGGAATTATTGGGCGTAAAGCGTCCGCAGGCGGCCTTGTAAGTCTGTCGTTAAAGCGTGGAGCTTAACTCCATTTAAGCGATGGAAACTACAAGGCTTGAGTGTGGTA
>145572972; Dermocarpella sp. HSC1 16S ribosomal RNA gene, complete sequence
GCTCCGGCATTCAGTGGCGGACGGGTGAGTAACGCGTGAGAATCTGCCATTTGGATGGGGATAACAGAGGGAAACTTCTGCTAAGACCCAATATGGCGCAAGCTGAAATAAGTTATTGCCAAATGAGGAGCTCGCGTCCGATTAGTTAGTTGGTGGGGTAAGAGCCTACCAAGGCAGCGATCGGTAGCTGGTCTGAGAGG
>118723481; Nostoc sp. 'Lobaria pulmonaria cyanobiont' strain Lpul391 16S ribosomal RNA gene, partial sequence
TAGCTAGTTGGTGTGGTAAGAGCGCACCAAGGCGACGATCAGTAGCTGGTCTGAGAGGACGATCAGCCACACTGGGACTGAGACACGGCCCAGACTCCTACGGGAGGCAGCAGTGGGGAATTTTCCGCAATGGGCGAAAGCCTGACGGAGCAATACCGCGTGAGGGAGGAAGGCTCTTGGGTCGTAAACCTCTTTTCTCA
>333454479; Hydrocoleum coccineum M4 16S ribosomal RNA gene, partial sequence
GTGGTAAAAGCATACCAAGGCAACGATCAGTAGCTGGTCTGAGAGGATGAGCAGCCACACTGGGACTGAGACACGGCCCAGACTCCTACGGGAGGCAGCAGTGGGGAATTTTCCGCAATGGGCGAAAGCCTGACGGAGCAAGACCGCGTGGGGGAGGAAGGCTCTAGGGTTGTAAACCCCTTTTCTTTGGGAAGAAGAAA
>156446626; Aphanizomenon gracile LMECYA 33 16S ribosomal RNA gene, partial sequence
CTTGGGTTGTAAACCTCTTTTCTCAGGGAAGAACAAAATGACGGTACCTGAGGAATAAGCATCGGCTAACTCCGTGCCAGCAGCCGCGGTAATACGGAGGATGCAAGCGTTATCCGGAATGATTGGGCGTAAAGGGTCCGCAGGTGGCATTGTAAGTCTGCTGTTAAAGAGTTTGGCTCAACCAAATAAAAGCAGTGGAA
>359391711; Lyngbya martensiana H3b/33 16S ribosomal RNA gene, partial sequence
ACGGACAAAGAGCAGCTAAACAGCGATGTCTTGCTAATCTCGTAAACCGTGGCTCAGTTCAGATTGTAGGCTGCAACTCGCCTACATGAAGGCGGAATCGCTAGTAATCCCAGGTCAGCATACTGGGGTGAATTCGTTCCCGGGCCTTGTACACACCGCCCGTCACACCATGGGAGTTGGCCACGCCCGAAGTCGTTATC
>45433638; Johannesbaptistia pellucida kopara-GC partial 16S rRNA gene, strain kopara-GC
ATGTGCCGAGAGGTGAAAAATTTATTGCCTGAAGAGGAGCTCGCGTCTGATTAGTTAGTTGGTGGGGTAAGAGCCTACCAAGACAGCGATCAGTAGCTGGTCTGAGAGGATGAGCAGCCACACTGGGACTGAGACACGGCCCAGACTCCTACGGGAGGCAGCAGTGGGGAATTTTCCGCAATGGGCGAAAGCCTGACGGA
>58577744; Microcoleus chthonoplastes partial 16S rRNA gene and ITS1, strain STRAIN-K28-VAR
ACGCTCTGGGCGACACACGTACTACAATGGTCGGGACAGAGGGCAGCTAACCTGCGAAGGCAAGCTAATCCCAGAAACTCGGCCTCAGTTCAGATCGCAGGCTGCAACTCGCCTGCGTGAAGGAGGAATCGCTAGTAATCGCCGGTCAGAATACGGCGGTGAATCCGTTCCCGGGCCTTGTACACACCGCCCGTCACACC
>45643557; Plectolyngbya hodgsonii ANT.L52B.4 16S ribosomal RNA gene, partial sequence
AGCGGCGAAAGCGTGTGACTGGGTCTGCACTGACACTGAGGGACGAAAGCTAGGGGAGCGAAAGGGATTAGATACCCCTGTAGTCCTAGCCGTAAACGATGACAACTAGGTGTGGTTCGTATCGACCCGAGCCGTGCCGTAGCCAACGCGTTAAGTTGTCCGCCTGGGGAGTACGCACGCAAGTGTGAAACTCAAAGGAA
>345132384; Mastigocoleus testarum BC008 16S ribosomal RNA gene, partial sequence
ACGTCAAGTCATCATGCCCCTTACGTTCTGGGCTACACACGTACTACAATGCTATGGACAAAGAGCAGCCAACTGGCGACAGTGCGCTAATCTCATAAACCATGGCTCAGTTCAGATTGCAGGCTGCAACTCGCCTGCATGAAGGAGGAATCGCTAGTAATTGCAGGTCAGCATACTGCAGTGAATTCGTTCCCGGGCTG
>42516530; Capsosira lowei HWF3-JJ1 16S ribosomal RNA gene, partial sequence
ACGGTACCTGAGGAATAAGCATCGGCTAACTCCGTGCCAGCAGCCGCGGTAATACGGAGGATGCAAGCGTTATCCGGAATGATTGGGCGTAAGGCGTCCGCAGGTGGCAATGTAAGTCTGCTGTTAAAGAGTCTAGCTCAACTAGATAAAGCAGTGGAAACTACATAGCTGAGTACGTTCGGGGCAGGGGGAATTCCTGG
>318101625; Romeria sp. LEGE 06013 16S ribosomal RNA gene, partial sequence
AAACGTGGAGCTTAACTCCATATCGGCAATGGAAACTGGTTAGCTAGAGTATGGTAGGGGTAACAGGAATTCCCAGTGTAGCGGTGAAATGCGTAGATATTGGGAAGAACACCAGCGGCGAAAGCGTGTTACTGGGCCATTACTGACACTGAGGGACGAAAGCTAGGGGAGCGAAAGGGATTAGATACCCCTGTAGTCCT
>189026785; Anabaenopsis elenkinii AB2002/35 partial 16S rRNA gene, strain AB2002/35
TAGCCGTAAACGATGGATACTAGGCGTGGCTTGTATCGACCCGAGCCGTGCCGGAGCTAACGCGTTAAGTATCCCGCCTGGGGAGTACGCACGCAAGTGTGAAACTCAAAGGAATTGACGGGGGCCCGCACAAGCGGTGGAGTATGTGGTTTAATTCGATGCAACGCGAAGAACCTTACCAAGACTTGACATGTCGCGAA
>21999516; Aphanothece naegelii strain KCTC AG10042 16S ribosomal RNA gene, partial sequence
GAGAGGATGAGCAGCCACACTGGGACTGAGACACGGCCCAGACTCCTACGGGAGGCAGCAGTGGGGAATTTTCCGCAATGGGCGAAAGCCTGACGGAGCAATGCCGCGTGTGGGAAGAAGGCTCTTGGGTTGTCAACCTCTTTTCTCAGGGAAGAAGACCTGACGGTACCTGAGGAATCAGCCTCGGCTAACTCCGTGCC
>38325859; Pseudanabaena sp. CCMEE 5435 16S ribosomal RNA gene, partial sequence
CCAGCAGCCGCGGTAAGACGGAGGATGCAAGCGTTATCCGGAATTATTGGGCGTAAAGCGTCCGTAGGCGGTTAATTAAGTCAGTTGTTAAAGACTGCAGCTCAACTGTGGGAGAGCAACTGAAACTGATTGACTAGAGTATGGTAGGGGTAGAGGGAATTCCTAGTGTAGCGGTGAAATGCGTAGATATTAGGAAGAAC
>374350704; Komvophoron sp. GSPWP62 16S ribosomal RNA gene, partial sequence
AAAAATGACGGTACCTGAGGAATCAGCCTCGGCTAACTCCGTGCCAGCAGCCGCGGTAAGACGGAGGAGGCAAGCGTTATCCGGAATTATTGGGCGTAAAGCGTCCGTAGGTGGTTATTCAAGTCTGCTGTTAAAGCCCAAGGCTCAACCTTGGATCAGCAGTGGAAACTGAAGAACTAGAGTGCGGTAGGGGTAGAGGG
>383234783; Haloleptolyngbya alcalis KR2005/106 16S ribosomal RNA gene, partial sequence
TATCCGGAATTATTGGGCGTAAAGCGTCCGCAGGCGGCTAGTTAAGTCTGTTGTCAAAGGTTACAGCTCAACTGTGAATCGGCGATGGAAACTGATTAGCTAGAGAGTGGTAGGGGTAGAGGGAATTCCCGGTGTAGCGGTGAAATGCGTAGATATCGGGAAGAACACCAGTGGCGAAGGCGCTCTACTGGGCCATTACT
>284929806; Planktothrix rubescens CCAP 1460/10 16S ribosomal RNA gene, complete sequence
GCGAAAGCCTGACGGAGCAAGACCGCGTGGGGGAGGAAGGTTCTTGGATTGTCAACCCCTTTTCTCAGGGAAGAACACAATGACGGTACCTGAGGAAAAAGCATCGGCTAACTCCGTGCCAGCAGCCGCGGTAATACGGGGGATGCAAGCGTTATCCGGAATGATTGGGCGTAAAGAGTCCGTAGGTAGTCATCCAAGTC
>42538960; Fischerella sp. partial 16S rRNA gene, strain 1711
TCTGATTAGCTAGTTGGTGGTGTAAGGGACTACCAAGGCGACGATCAGTAGCTGGTCTGAGAGGATGATCAGCCACACTGGAACTGAGACACGGTCCAGACTCCTACGGGAGGCAGCAGTGGGGAATTTTCCGCAATGGGCGAAAGCCTGACGGAGCAATACCGCGTGAGGGAGGAAGGCTCTTGGGTTGTAAACCTCTT
>50953718; Mojavia pulchra JT2-VF2 16S ribosomal RNA gene, partial sequence
GCACTCTAGAGAGACTGCCGGTGACAAACCGGAGGAAGGTGGGGATGACGTCAAGTCAGCATGCCCCTTACGTCTTGGGCTACACACGTACTACAATGCTACGGACAGAGGGCAACGAGCGCGGGAGTCCAAGCAAATCCCGTAAACCGTGGCTCAGTTCAGATCGCAGGCTGCAACTCGCCTGCGTGAAGGTGGAATCG
>18478489; Spirirestis rafaelensis clone 143-2B + 159-1 16S ribosomal RNA gene, partial sequence
GGATTAGATACCCCAGTAGTCCTAGCCGTAAACGATGGATACTAGGCGTGGCTTGTATCGACCCGAGCCGTGCCGTAGCTAACGCGTTAAGTATCCCGCCTGGGGAGTACGCAGGCAACTGTGAAACTCAAAGGAATTGACGGGGGCCCGCACAAGCGGTGGAGTATGTGGTTTAATTCGATGCAACGCGAAGAACCTTA
>345548148; Cyanobacterium sp. Oman I 16S ribosomal RNA gene, partial sequence
CGGTAATACGGAGGATGCAAGCGTTATCCGGAATCATTGGGCGTAAAGAGTCCGTAGGTGGCACTTCAAGTCTGCTTTCAAAGACCGAAGCTCAACTTCGGAAAGGGAGTGGAAACTGAAGAGCTAGAGTATAGTAGGGGTAGAGGGAATTCCTAGTGTAGCGGTGAAATGCGTAGAGATTAGGAAGAACACCAGTGGCG
>82622636; Woronichinia naegeliana 1ES42S1 16S ribosomal RNA gene, partial sequence
GGAACTGAGAAACGGTCCAGACTCCTACGGGAGGCAGCAGTGGGGAATTTTCCGCAATGGGCGAAAGCCTGACGGAGCAATACCGCGTGTGGGAGGAAGGCCCTTGGGTTGTAAACCACTTTTATCAGGGAAGAAGCTCTGACGGTACCTGATGAATAAGCATCGGCTAACTCCGTGCCAGCAGCCGCGGTAATACGGAG
>14517316; Hapalosiphon welwitschii 16S ribosomal RNA gene, partial sequence
AGATGTTGGGTTAAGTCCCGCAACGAGCGCAACCCTCGTACTTAGTTGCCAGCATTTAGGATGGGCACTCTAAGGAGACTGCCGGTGACAAACCGGAGGAAGGTGGGGATGACGTCAAGTCAGCATGCCCCTTACGTCCTGGGCTACACACGTACTACAATGCTACGGACAAAGGGCAGCGAGACTGCGAAGTTAAGCAA
>42557827; Symphyonemopsis sp. VAPOR1 partial 16S rRNA gene, strain VAPOR1
TAAGTTGGGCACTCTAGGGAGACTGCCGGTGACAAACCGGAGGAAGGTGGGGATGACGTCAAGTCAGCATGCCCCTTACGTCCTGGGCGACACACGTACTACAATGCTGTGGACAAAGGGCAGCGAGACTGCGAAGTTAAGCAAATCCCACAAACCACGGCTCAGTTCAGATCGCAGGCTGCAACTCGCCTGCGTGAAGG
>316927628; Hormoscilla sp. LCR-OSC2 16S ribosomal RNA gene, partial sequence
GGTGGCGAAAGCGCTCTACTGGACGACAACTGACACTCAGGGACGAAAGCTAGGGGAGCGAATGGGATTAGATACCCCAGTAGTCCTAGCCGTAAACGATGGATACTAGGTGTGGCTTGTATCGACCCGAGCCGTGCCGTAGCTAACGCGTTAAGTATCCCGCCTGGGGAGTACGCGCGCAAGCGTGAAACTCAAAGGAA
>41018964; Pleurocapsa sp. HPC-17 16S ribosomal RNA gene, partial sequence
GCGTCCGCAGGTGGCAGTTCAAGTCTGCTGTTAAAGACAGAAGCTCAACTTCTGAACAGCAGTGGAAACTGGACAGCTAGAGTACGGTAGGGGTTGAGGGAATTCCCAGTGTAGCGGTGAAATGCGTAGATATTGGGAAGAACACCAGTGGCGAAGGCGCTCAACTGGACCGTAACTGACACTCAGGGACGAAAGCTAGG
>183673422; Anabaena laxa RPAN18 16S ribosomal RNA gene, partial sequence
AAGCGTCCGCAGGTGGCTGTGTAAGTCTGCTGTCAAAGAGCAAAGCTCAACTTTGTAAAGGCAGTGGAAACTACACGGCTAGAGTGCGTTCGGGGCAGAGGGAATTCCTGGTGTAGCGGTGAAATGCGTAGAGATCAGGAAGAACACCGGTGGCGAAGGCGCTCTGCTAGGCCGCAACTGACACTGAGGGACGAAAGCTA
>302138521; Iphinoe spelaeobios LO2-B1 16S ribosomal RNA gene, partial sequence
ACTGCTAATACCGGATGTGCCTGTGGGTGAAAGATTAATTGCCGGAAGATGAGCTCGCGTCTGATTAGCTAGTTGGTGTGGTAAGAGCGCACCAAGGCGACGATCAGTAGCTGGTCTGAGAGGATGATCAGCCACACTGGGACTGAAACACGGCCCAGACTCCTACGGGAGGCAGCAGTGGGGAATTTTCCGCAATGGGC
>22759845; Planktothricoides raciborskii NSLA4 gene for 16S ribosomal RNA, partial sequence
GCGTCCGCAGGTGGTGGGGCAAGTCGGCGGTTAAAGACTGGGGCTTAACTCCAGAAAGGCCGTGGAAACTGCACCACTAGAGGGCAGTAGGGGTAGAGGGAATTCCCGGTGTAGCGGTGAAATGCGTAGAGATCGGGAAGAACACCAGTGGCGAAAGCGCTCTACTGGACTGCAACTGACACTCAGGGACGAAAGCTAGG
>56541994; Scytonematopsis sp. ccg44 partial 16S rRNA gene, isolate ccg44
GGTATGCTTAACACATGCAAGTCGAACGGAGTACTTCGGTACTTAGTGGCGGACGGGTGAGTAACGCGTGAGAATCTGCCTTCAGGTTCGGGACAACCACTGGAAACGGTGGCTAATACCGAATGTGCAGTGATGTGAAATATTTATAGCCTGAAGATGAGCTCGCGTCTGATTAGCTAGTAGGTGTGGTAAGAGCGCAC
>55709939; Schizothrix sp. CCMEE6130 16S ribosomal RNA gene, partial sequence
AAACCTCTTTTGATTGGGAAGAAGAACTGACGGTACCAATCGAATCAGCATCGGCTAACTCCGTGCCAGCAGCCGCGGTAATACGGAGGATGCAAGCGTTATCCGGATTTATTGGGCGTAAAGCGTCCGCAGGTGGCTGGTCAAGTCTGCTGTCAAAGCGCGGGGCTTAACCCCGTAAAGGCGGTGGAAACTGGTCAGCT
>162311386; Solentia sp. HBC10 16S ribosomal RNA gene, partial sequence
ACCGCGTGAGGGAGGAAGGCTTTTGGGTTGTAAACCTCTTTTCTCAAGGAAGAACACAATGACGGTACTTGAGGAATCAGCATCGGCTAACTCCGTGCCAGCAGCCGCGGTAATACGGAGGATGCAAGCGTTATCCGGAATTATTGGGCGTAAAGCGTCCGCAGGTGGTTATTCAAGTCTGCTGTCAAAGACCACAGCTT
>262477866; Chlorogloea sp. 11.4 16S ribosomal RNA gene, partial sequence
CGGAGCAATACCGCGTGAACGAAGAAGGCTCTAGGGTCGTAAAGTTCTTTTATCAGGGAAGAAGAAGTGACGGTACCTGATGAATCAGCATCGGCTAACTCCGTGCCAGCAGCCGCGGTAAGACGGAGGATGCAAGCGTTATCCGGAATTATTGGGCGTAAAGCGTACGTAGGCGGCTGAGAAAGTCTGATGTTAAAGGC
>53987838; Crocosphaera watsonii WH 8501 16S ribosomal RNA gene, partial sequence
AGCTAGTTGGTGGGGTAAAAGCTTACCAAGGCGACGATCAGTAGCTGGTCTGAGAGGATGAGCAGCCACACTGGGACTGAGACACGGCCCAGACTCCTACGGGAGGCAGCAGTGGGGAATTTTCCGCAATGGGCGAAAGCCTGACGGAGCAATACCGCGTGAGGGAGGAAGGCCTTTGGGTTGTAAACCTCTTTTCTCAG
>45643565; Petalonema sp. ANT.LG2.8 16S ribosomal RNA gene, partial sequence
GGCGGACGGGTGAGTAACGCGTGAGAATCTGGCTTCAGGTTCGGGACAACCACTGGAAACGGTGGCTAATACCGGATGCGCCCTTGGGTAAAAGGTTTACTGCCTGAAGATGAKCTCGCGTCTGATTAGCTAGTTGGTGGGGTAAGAGCTTACCAAGGCGACGATCAGTAGCTGGTCTGAGAGGACGATCAGCCACACTG
>79014001; Cyanothece sp. 115 16S ribosomal RNA gene, partial sequence
CGGTGAAAGCTGAGAGTGCCTTCGGGAACGCGGAGACAGGTGGTGCATGGCTGTCGTCAGCTCGTGTCGTGAGATGTTGGGTTAAGTCCCGCAACGAGCGCAACCCTCGTCCTTAGTTGCCAGCATTAGGTTGGGAACTCTAGGGAGACTGCCGGTGACAAACCGGAGGAAGGTGAGGATGACGTCAAGTCAGCATGCCC
>119721027; Brasilonema octagenarum UFV-E1 16S ribosomal RNA gene, partial sequence
CTGCCGGTGACAAACCGGAGGAAGGTGGGGATGACGTCAAGTCAGCATGCCCCTTACGTCCTGGGCTACACACGTACTACAATGCTGTGGACAAAGGGCAGCAAGCTAGCAATAGCAAGCAAATCCCATAAACCACGGCTCAGTTCAGATCGCAGGCTGCAACTCGCCTGCGTGAAGGAGGAATCGCTAGTAATTGCAGG
>145573000; Xenococcus sp. HSC23 16S ribosomal RNA gene, complete sequence
GATCGGTAGCTGGTCTGAGAGGATGAGCAGCCACACTGGGACTGAGACACGGCCCAGACTCCTACGGGAGGCAGCAGTGGGGACTTCTCCGCAATGGGCGAAAGCCTGACGGAGCAATACCGCGTGAGGGAGGAAGGCTTTTGGGTTGTAAACCTCTTTTCTCAAGGAAGAAGCCAGTGACGGTACTTGAGGAATCAGCA
>227437323; Pseudoscillatoria coralii BgP10_4S 16S ribosomal RNA gene, partial sequence
CTCGTGTCGTGAGATGTTGGGTTAAGTCCCGCAACGAGCGCAACCCTCGTCTTTAGTTGCCAATATTAAGTTAGGAACTCTAGAGAGACTGCCGGTGACAAACCGGAGGAAGGTGGGGATGACGTCAAGTCAGCATGCCCCTTACGCCCTGGGCGACACACGTACTACAATGGTCGGGACAAAGGGCAGCGAACCTGCGA
>302032665; Chroococcidiopsis sp. CCALA 052 16S ribosomal RNA gene, partial sequence
GACGGAGCAATACCGCGTGAGGGAGGAAGGCTCTTGGGTCGTAAACCTCTTTTCTCAGGGAAGAAGCAATGACGGTACCTGAGGAATCAGCATCGGCTAACTCCGTGCCAGCAGCCGCGGTAATACGGAGGATGCAAGCGTTATCCGGAATGATTGGGCGTAAAGCGTCCGCAGGTGGCACATCAAGTCTGCTGTCAAAG
>37181085; Cyanobacterium 5.2 s.c. 1 16S ribosomal RNA gene, partial sequence
GACTGAGACACGGCCCAGACTCCTACGGGAGGCAGCAGTGGGGAATTTTCCGCAATGGGCGAAAGCCTGACGGAGCAATACCGCGTGGGGGAGGAAGGCTCTTGGGTTGTAAACTCCTTTTCTCAGGGAAGAAAAAAATGACGGTACCTGAGGAATCAGCATCGGCTAACTCCGTGCCAGCAGCCGCGGTAATACGGAGG
>381138895; Planktolyngbya sp. 'Baldwin Park Type 1' 16S ribosomal RNA gene, partial sequence
CCGCAGGCGGTCTCGTAAGTCTGTCTTTAAAGCGTGGAGCTTAACTCCATAAAGGGGATGGAAACTGCGAGACTAGAGGTAGGTAGGGGTAGAAGGAATTCCCAGTGTAGCGGTGAAATGCGTAGATATTGGGAAGAACACCAGCAGCGAAGGCGTTCTACTGGACCAAACCTGACGCTCATGGACGAAAGCTAGGGGAG
>70913085; Halothece sp. PCyano42 16S ribosomal RNA gene, partial sequence
CGCAATGGGCGAAAGCCTGACGGAGCTAGACCGCGTGAGGGAAGAAGGCCCTTGGGTCGTAAACCTCTTTTCTCTGGGAAGACCCCCGACGGTACCCGAGGAATCAGCCTCGGCTAACTCCGTGCCAGCAGCCGCGGTAATACGGAGGAGGCAAGCGTTATCCGGAATTATTGGGCGTAAAGCGTTCGCAGGTGGCTTTT
>70913057; Euhalothece sp. SCyano59 16S ribosomal RNA gene, partial sequence
ACGCGTGAGAATCTACCTTCAGGATGGGGACAACCGTTGGAAACGACGGCTAATCCCCAATAAGCCGCAAGGTGAAACGGGATTCCGCCTGGAGAGGAGCTCGCGTCCGATTAGTTAGTTGGTGAGGTAAAAGCTTACCAAGGCAGCGATCGGTAGCTGGTCTGAGAGGATGAGCAGCCACACTGGGACTGAGACACGGC
>14625368; Leptolyngbya PCC7104 gene for 16S rRNA, partial sequence
AGAAGATCTGACGGTACCAGAGGAATAAGCCTCGGCTAACTCCGTGCCAGCAGCCGCGGTAAGACGGAGGAGGCAAGCGTTATCCGGAATTATTGGGCGTAAAGCGTCCGCAGCCGGTTTTTTAAGTCTGTTGTCAAAGCCCACAGCTCAACTGTGGATCGGCAATGGAAACTGGGAGACTAGAGTGTGGTAGGGGTAGA
>226910951; Raphidiopsis curvata CHAB341 16S ribosomal RNA gene, partial sequence
CCAGCAGCCGCGGTAATACGGAGGATGCAAGCGTTATCCGGAATGATTGGGCGTAAAGGGTCTGCAGGTGGAACTGAAAGTCTGCTGTTAAAGAGTTTGGCTCAACCAAATAAAAGCGGTGGAAACTACAGAACTAGAGTGTGGTAGGGGCAAAAGGAATTCCTGGTGTAGCGGTGAAATGCGTAGATATCAGGAAGAAC
>45643540; Chondrocystis sp. ANT.L59B.1 16S ribosomal RNA gene, partial sequence
TTGGGCTACACACGTACTACAATGGGAGAGACAACGGGCAGCAACCTCGAGAGAGCAAGCGAATCTCATCAAACTCTCCCTCAGTTCAGATTGCAGGCTGCAACTCGCCTGCATGAAGGAGGAATCGCTAGTAATCGCTGGTCAGCATACAGCGGTGAATACGTTCCCGGGCCTTGTACACACCGCCCGTCACACCATGG
>12004673; Arthronema gygaxiana UTCC 393 16S ribosomal RNA gene, partial sequence
CGTAGGCTGTTTGATAAGTCTGTTGTCAAAGCCCGAGGCTTAACCTTGGAAAGGCAATGGAAACTGTGAGACTAGAGAGAGATAGGGGCAGGAGGAATTCCAGGTGTAGCGGTGAAATGCGTAGATATCTGGAAGAACACCAGTGGCGAAAGCGTCCTGCTGGATCTCAACTGACGCTGAAGTACGAAAGCTAGGGGAGC
>121308610; Starria zimbabweensis SAG 74.90 gene for 16S rRNA, partial sequence
GTACCACAGGAATCAGCATCGGCTAACTCCGTGCCAGCAGCCGCGGTAATACGGAGGATGCAAGCGTTATCCGGAATGATTGGGCGTAAAGAGTCCGTAGGTGGTGATGCAAGTCGATTGTTAAAGAGCAAAGCTTAACTTTGTAGAAGCAGTGGAAACTGCATCGCTAGAGAGAGGTAGGGGTAGAGGGAATTCCCGGT
>296937021; Oscillatoria sp. LEGE 05292 16S ribosomal RNA gene, partial sequence
TGTAAACCTCTTTTCTCTGGGAAGAAGCTCTGACGGTACCAGAGGAATCAGCATCGGCTAACTCCGTGCCAGCAGCCGCGGTAATACGGAGGATGCAAGCGTTATCCGGAATTATTGGGCGTAAAGCGTCCGTAGGTGGCTTTTCAAGTCTGCCGTTAAAACCAGTGGCTTAACCACTGAATAGCGGTGGAAACTGAACA
>133723209; Cyanosarcina sp. SK40-4 16S ribosomal RNA gene, partial sequence
GATGCAAGCGTTATCCGGAATTATTGGGCGTAAAGCGTACGTAGGCGGCTTGTCAAGTCTGGGGTTAAAGACCACAGCTTAACTGTGGAAAGGCCTTGGAAACTGGTGAGCTGGAGTGAGGTAGGGGTAGCGGGAATTCCCGGTGTAGCGGTGAAATGCGTAGATATCGGGAAGAACACCTGAGGCGAAAGCGCGCTACT
>379678623; Cf. Symploca sp. NAC 12/21/08-3 16S ribosomal RNA gene, partial sequence
CCCCAGTAGTCCTAGCCGTAAACGATGGATACTAGGTGTGGCTTGTATCGACCCGAGCCGTGCCGTAGCTAACGCGTTAAGTATCCCGCCTGGGGAGTACGCGCGCAAGCGTGAAACTCAAAGGAATTGACGGGGGCCCGCACAAGCGGTGGAGTATGTGGTTTAATTCGATGCAACGCGAAGAACCTTACCAGGGCTTG
>332149539; Microcystis aeruginosa genes for 16S rRNA, ITS and 23S rRNA, partial sequence, strain: IS3
GAGGGGGATGCCTAAGGCAGGGCTAGTGACTGGGGTGAAGTCGTAACAAGGTAGCCGTACCGGAAGGTGTGGCTGGATCACCTCCTTAAAGGGAGACCTAATTCGGGTATAAGACGAAAAAATAGTAGTCGAAACCAAGAATCAATCCCAAAAGGTCGGAACGAGGTATGTGGCTTTCAAACTAGGTTCTGGGTTCACAA
>320006436; Gloeocapsa sp. 8 16S ribosomal RNA gene, partial sequence
GGCGTAAAGCGTCCGTAGGTGGCATTTCAAGTCTGCTGTCAAAGGTCGGGGCTTAACTCCGAACAGGCAGTGGAAACTGAGAAGCTAGAGTATGGTAGGGGCAGAGGGAATTCCTGGTGTAGCGGTGAAATGCGTAGAGATCAGGAAGAACACCGGTGGCGAAAGCGCTCTGCTAGGCCATAACTGACACTCAGGGACGA
>1668808; T.bourrellyi 16S rRNA gene (strain NIVA-CYA 261/1)
GAAGAACAAAATGACGGTACCAGAGGAATCAGCATCGGCTAACTCCGTGCCAGCAGCCGCGGTAAGACGGAGGATGCAAGCGTTATCCGGAATGATTGGGCGTAAAGCGTCCGCAGGTGGCAGTTCAAGTCTGCTGTCAAAGACCGGGGCTCAACCTCGGAAAGGCAGTGGAAACTGAACAGCTAGAGTATGGTAGGGGC
>42538957; Limnothrix redekei SAG3.89 partial 16S rRNA gene, strain SAG3.89
GCAATGGGCGAAAGCCTGACGGAGCAATACCGCGTGAGGGACGAAGGCCTGTGGGTTGTAAACCTCTTTTGTTAGGGAAGATAATGACGGTACCTAACGAATAAGCATCGGCTAACTCCGTGCCAGCAGCCGCGGTAAGACGGAGGATGCAAGCGTTATCCGGAATTATTGGGCGTAAAGCGTACGTAGGCTGTTTCATA
>193503972; Spirulina sp. 96-4 16S ribosomal RNA gene, partial sequence
CGGAGGAGGCAAGCGTTATCCGGAATTATTGGGCGTAAAGCGTCCGCAGGTGGAATTGTAAGTCTGCTGTCAAAGACAGAAGCTCAACTTCTGATAGGCAGTGGAAACTGCAAAACTAGAGTACAGTAGGGGTAGAGGGAATTTCCCAGTGTAGCGGTGAAATGCGTAGAGATTGGGAAGAACCACCGGTGGCGAAAGCG
>322504121; Chroococcus sp. VP2-02 partial 16S rRNA gene, strain VP2-02
GCTTGGGAAGAAGATCTGACGGTACCAAGCGAATCAGCATCGGCTAACTCCGTGCCAGCAGCCGCGGTAATACGGAGGATGCAAGCGTTATCCGGAATCATTGGGCGTAAAGCGTCCGCAGGTGGTTATTCAAGTCTGCTGTTAAAGATTGAAGCTTAACTTCAAAGAGGCGGTGGAAACTGAATGACTAGAGGTCAGTA
>121308612; Crinalium epipsammum SAG 22.89 gene for 16S ribosomal RNA, partial sequence
AGGATGCAAGCGTTATCCGGAATGATTGGGCGTAAAGAGTCCGTAGGTGGTGATTCAAGTCGATTGTTAAAGAGCGGGGCTTAACCCCGTAGAAGCAGTGGAAACTGAATCACTAGAGAGAGGTAGGGGTAGAGGGAATTCCCGGTGTAGCGGTGAAATGCGTAGAGATCGGGAAGAACACCAGTGGCGAAAGCGCTCTA
>118421286; Merismopedia sp. CENA106 16S ribosomal RNA gene, partial sequence
CGCAAGTGTGAAACTCAAAGGAATTGACGGGGGCCCGCACAAGCGGTGGAGTATGTGGTTTAATTCGATGCAACGCGAAGAACCTTACCAGGGTTTGACATCCTGCGAATCCCTTGGAAACGAGGGAGTGCCTTCGGGAGCGCAGAGACAGGTGGTGCATGGCTGTCGTCAGCTCGTGTCGTGAGATGTTGGGTTAAGTC
>374350631; Cyanodictyon sp. GSP101-1 16S ribosomal RNA gene, partial sequence
CGCGTCCGATTAGTTAGTTGGTGAGGTAAAAGCTCACCAAGGCAGCGATCGGTAGCTGGTCTGAGAGGATGAGCAGCCACACTGGGACTGAGACACGGCCCAGACTCCTACGGGAGGCAGCAGTGGGGAATTTTCCGCAATGGGCGAAAGCCTGACGGAGCAACGCCGCGTGTGGGAAGAAGGCTCTTGGGCTGTCAACC
>78217344; Trichormus variabilis strain KCTC AG10180 16S ribosomal RNA gene, partial sequence
CGCGTTAAGTATCCCGCCTGGGGAGTACGCACGCAAGTGTGAAACTCAAAGGAATTGACGGGGGCCCGCACAAGCGGTGGAGTATGTGGTTTAATTCGATGCAACGCGAAGAACCTTACCAAGACTTGACATGTCGCGAATCTTCTTGAAAGGGGAGAGTGCCTTCGGGAGCGCGAACACAGGTGGTGCATGGCTGTCGT
>357641180; Gloeothece sp. Ind60 16S ribosomal RNA gene, partial sequence
GGGAAGAACACCGGCGGCGAAAGCGCGCGACTGGGCTGAGTACTGACACTGAGGGACGAAAGCCAGGGGAAGCGAAAGGGATTAGATACCCCTGTAGTCCTGGGCTGTAAACGATGACAACTAGGTGTTGCGCGTATCGACCCGTGCACGTGCCGTAGCTAACGCGTTAAAGTTGTCCGCCTGGGGAGTACGCACGCAAG
>136054007; Synechococcus sp. PCC 6308 16S rRNA gene (partial), ITS1, tRNA-Ile gene, tRNA-Ala gene and 23S rRNA gene (partial), strain PCC 6308
TTACGTCTTGGGCTACACACGTACTACAATGGTTGGGACAAAGGGAGGCGAAACTGCGAAGTGGAGCGAATCCTGTCAAACCCAGCCCCAGTTCAGATTGCAGGCTGAAACTCGCCTGCATGAAGGAGGAATCGCTAGTAATCGCAGGTCAGCATACTGCGGTGAATCCGTTCCCGGGTCTTGTACACACCGCCCGTCAC
>18478504; Coleodesmium wrangelii clone 144-2A + 159-2 16S ribosomal RNA gene, partial sequence
GCAGGTGGCTGAGTAAGTCTGCTGTTAAAGAGTCTGGCTCAACCTGATAAAGGCAGTGGAAACTACACGGCTAGAGTGCGTTCGGGGCAGAGGGAATTCCTGGTGTANCGGTGAAATGCGTANAGATCAGGAAGAACACCGGTGGCGAAAGCGCTCTGCTAGGCCGCAACTGACGCTGAGGGACGAAAGCTAGGGGAGCG
>316927623; Pseudoscytonema sp. LCR-CYTOL 16S ribosomal RNA gene, partial sequence
CTTGACATGTCGCGAATCTTGATGAAAGTCAGGAGTGCCTTCGGGAGCGCGAACACAGGTGGTGCATGGCTGTCGTCAGCTCGTGTCGTGAGATGTTGGGTTAAGTCCCGCAACGAGCGCAACCCTCGTTTTTAGTTGCCAGCATTAAGTTGGGCACTCTAGAGAGACTGCCGGTGACAAACCGGAGGAAGGTGGGGATG
>302138522; Loriellopsis cavernicola LF-B5 16S ribosomal RNA gene, partial sequence
GTAACACGTGAGAATCTGGCTTCAGGATGGGGACAACAGCGGGAAACTGCTGCTAATACCCAATGTGCCGAGAGGTAAAATGATTTATCGCCTGAAGATGAGCTCGCGGCTGATTAGCTAGTTGGTAGGGTAAAAGCCTACCAAGGCAATGATCAGTAGCTGGTCTGAGAGGATGACCAGCCACACTGGGACTGAGACAC
>33327312; Gloeotrichia echinulata 16S ribosomal RNA gene, partial sequence
ATGATCAGCCACACTGGGACTGAGACACGGCCCAGACTCCTACGGGAGGCAGCAGTGGGGAATTTTCCGCAATGGGCGAAAGCCTGACGGAGCAATACCGCGTGAGGGAGGAAGGCTCTTGGGTCGTAAACCTCTTTTCTCAGGGAAGAAAAAAATGACGGTACCTGAGGAATAAGCATCGGCTAACTCCGTGCCAGCAG
>357641185; Aphanocapsa sp. Ind54 16S ribosomal RNA gene, partial sequence
GGTAATACGGAGGATGCAAGCGTTATCCGGAATTATTGGGCGTAAAGCGGTCCGCAGGTGGTCTTTCAAGTCTGCTGTCAACAGACTGGAGCTCAACTCCGGAAAGGCGGTGGAAACTGAGAGACTAGAGTTCGGTAGGCGGTAGCGGGAATTCCCAGTGTAGCGGTGAAATGTCGTAGATATTGGGAAGAACATCGGTG
>42538963; Mastigocladopsis repens MORA partial 16S rRNA gene, strain MORA
CGATCAGTAGCTGGTCTGAGAGGATGATCAGCCACACTGGGACTGAGACACGGCCCAGACTCCTACGGGAGGCAGCAGTGGGGAATTTTCCGCAATGGGCGAAAGCCTGACGGAGCAATACCGCGTGAGGGAGGAAGGTTCTTGGATTGTAAACCTCTTTTCTCAGGGAAGAAATCTTGACGGTACCTGAGGAATAAGCA
>154354110; Mastigocladus laminosus CCMEE5320 16S ribosomal RNA gene, partial sequence
TCATGCTTAACATGATAAAGGCAGTAGAAACTACACGACTAGAGTGCGTTCGGGGCAGAGGGAATTCCTGGTGTAGCGGTGAAATGCGTAGAGATCAGGAAGAACACCGGTGGCGAAAGCGCTCTGCTAGGCCGCAACTGACACTGAGGGACGAAAGCTAGGGGAGCGAATGGGATTAGATACCCCAGTAGTCCTAGCCG
>42516529; Rexia erecta CAT 1M 16S ribosomal RNA gene, partial sequence
GCGGTGAAATGCGTACAGATCAGGAAGAACACCGGTGGCGAAAGCGCTCTGCTAGGCCGCAACCTGACACCTGAGGGACGAANGCTAGGGGAGCGAATGGGATTAGATACCCCCAGNAGTCCTAGCCGTAAACCATGGATACTAGGCGTGGCTTGTATCGACCCCCAGCCGTGCCGTANCCTAACGCGGTTAAGTACTCC
>162949661; Aphanizomenon issatschenkoi 1311 16S ribosomal RNA gene, partial sequence
CTCTAGAGAGACTGCCGGTGACAAACCGGAGGAAGGTGGGGATGACGTCAAGTCAGCATGCCCCTTACGCCTTGGGCTACACACGTACTACAATGCTCCGGACAAAGGGCAGCTACACAGCGATGTGATGCAAATCTCGTAAACCGGAGCTCAGTTCAGATCGAAGGCTGCAACTCGCCTTCGTGAAGGAGGAATCGCTA
>116642351; Halomicronema sp. Goniastrea-1 gene for 16S ribosomal RNA, partial sequence
GGAGTATGTGGTTTAATTCGATGCAACGCGAAGAACCTTACCAGGGTTTGACATCCCGCGAATCTTGATGAAAGTTGAGAGTGCCTTCGGGAGCGCGGAGACAGGTGGTGCATGGCTGTCGTCAGCTCGTGTCGTGAGATGTTGGGTTAAGTCCCGCAACGAGCGCAACCCTCGTTTTTAGTTGCCATCATTAAGTTGGG
>10505020; Nodularia spumigena strain BY1 16S ribosomal RNA gene, partial sequence
TTGACGGGGGCCCGCACAAGCGGTGGAGTATGTGGTTTAATTCGATGCAACGCGAAGAACCTTACCAAGACTTGACATGTCGCGAATCTCTCTGAAAGGAGAGAGTGCCTTCGGGAGCGCGAACACAGGTGGTGCATGGCTGTCGTCAGCTCGTGTCGTGAGATGTTGGGTTAAGTCCCGCAACGAGCGCAACCCTCGTT
>157887777; Radiocystis sp. JJ30-3 partial 16S rRNA gene, strain JJ30-3
GTGAAATGCGTAGAGATTGGGAAGAACATCGGTGGCGAAAGCGTGCTACTGGGCTGAGCCTGACACTGAGGGACGAAAGCTAGGGGAGCGAAAGGGATTAGATACCCCTGTAGTCCTAGCCGTAAACGATGGAAACTAGGCGTAGCTTGTATCGACCCAAGCTGTGCCGAAGCCAACGCGTTAAGTTTCCCGCCTGGGGA
>318101602; Chroococcopsis sp. LEGE 07187 16S ribosomal RNA gene, partial sequence
AAGTCAGCATGCCCCTTACACTCTGGGCTACACACGTACTACAATGGTTGGGACAAAGGGCAGCAAGCGAGCGATCGTAAGCGAATCTCAGCAAACCCAGCCTCAGTTCAGATTGCAGGCTGCAACTCGCCTGCATGAAGGAGGAATCGCTAGTAATCGCAGGTCAGCATACTGCGGTGAATTCGTTCCCGGGCCTTGTA
>42557831; Westiellopsis sp. 1590-2 partial 16S rRNA gene, strain 1590-2
GGAGCGAATGGGATTAGATACCCCAGTAGTCCTAGCCGTAAACGATGGATACTAGGCGTTGAGAGTATCGACCCTCTCAGTGCCGTAGCTAACGCGTTAAGTATCCCGCCTGGGGAGTACGCACGCAAGTGTGAAACTCAAAGGAATTGACGGGGGCCCGCACAAGCGGTGGAGTATGTGGTTTAATTCGATGCAACGCG
>24817725; Geitlerinema sp. MBIC10006 gene for 16S rRNA, partial sequence
ACGGGAGGCAGCAGTGGGGAATTTTCCGCAATGGGCGAAAGCCTGACGGAGCAACGCCGCGTGGGGGAAGAAGGCCTTTGGGTTGTAAACTCCTTTTCTCAGGGAAGAAGAACTGACGGTACCTGAGGAATCAGCCTCGGCTAACTCCGTGCCAGCAGCCGCGGTAATACGGAGGAGGCAAGCGTTATCCGGAATTATTG
>262477867; Cyanocystis sp. 1.4.1 16S ribosomal RNA gene, partial sequence
TAAAACCCAATGTGCCGAGAGGTGAAATATTAATAGCCTGAAGAGGAGCTCGCGTCCGATTAGTTAGTTGGTGGTGTAAGAGACTACCAAGGCAGCGATCGGTAGCTGGTCTGAGAGGATGAGCAGCCACACTGGGACTGAGACACGGCCCAGACTCCTACGGGAGGCAGCAGTGGGGAATTTTCCGCAATGGGCGAAAG
>14625365; Stanieria PCC7301 gene for 16S rRNA, partial sequence
GGAATTTTCCGCAATGGGCGAAAGCCTGACGGAGCAATACCGCGTGAGGGAGGGAGGCTTTTGGGTTGTAAACCTCTTTTAATAAGGAAGAAGAAAGTGACGGTACTTATTGAATAAGCATCGGCTAACTCCGTGCCAGCAGCCGCGGTAATACGGAGGATGCAAGCGTTATCCGGAATCATTGGGCGTAAAGCGTCCGC
>208965063; Lyngbya bouillonii PNG7-29.1 16S ribosomal RNA (rrnA) gene, partial sequence
TGTAAACGATGGATACTAGGTGTAGCTTGTATCGACCCAAGCTGTGCCGAAGCCAACGCGTTAAGTATCCCGCCTGGGGAGTACGCACGCAAGTGTGAAACTCAAAGGAATTGACGGGGGCCCGCACAAGCGGTGGAGTATGTGGTTTAATTCGATGCAACGCGAAGAACCTTACCAGGGCTTGACATGTCGCGAATCCC
>162311384; Hydrocoleum lyngbyaceum HBC7 16S ribosomal RNA gene, partial sequence
GAGTAGCTAGCCCGCGAGGAGGAGCCAATCCCAAAAACCAGGCCTCAGTTCAGATTGCAGGCTGCAACTCGCCTGCATGAAGGAGGAATCGCTAGTAATCGCAGGTCAGCATACTGCGGTGAATCCGTTCCCGGGCCTTGTACACACCGCCCGTCACACCATGGAAGTTGGCCACGCCCGAAGTCATTACTCTAACCCGA
>270048030; Gloeocapsopsis crepidinum BDU 20372 16S ribosomal RNA gene, partial sequence
GTAGAGGGAATTCCCAGTGTAGCGGTGAAATGCGTAGAGATTGGGAAGAACACCAGTGGCGAAGGCGCTCTACTGGGCCGTAACTGACACTCAGGGACGAAAGCTAGGGGAGCGAATGGGATTAGATACCCCAGTAGTCCAGCTAGCGTTGTTCGGAATTACTGGGCGTAAAGGGCGCGTAGGCGGACTGTTCAAGTCAG
>86197484; Snowella rosea 1LM40S01 partial 16S rRNA gene, strain 1LM40S01
GGACAACGGGCAGCAAATCCGCGAGGACAAGCGAATCCCAGCAAACCCGGCCTCAGTTCAGATTGCAGGCTGAAACTCGCCTGCATGAAGGAGGAATCGCTAGTAATCGCAGGTCAGCATACTGCGGTGAATTCGTTCCCGGGCCTTGTACACACCGCCCGTCACACCATGGGAGCTGGTCACGCCCGAAGTCGTTACTC
>45643528; Pseudophormidium sp. ANT.LPE.3 16S ribosomal RNA gene, partial sequence
CCAAGGCGACGATCAGTAGCTGGTCTGAGAGGACGATCAGCCACACTGGGACTGAGACACGGCCCAGACTCCTACGGGAGGCAGCAGTGGGGAATTTTCCGCAATGGGCGCAAGCCTGACGGAGCAACGCCGCGTGAGGGAGGAAGGCCTGTGGGTCGTAAACCTCTTTTCTCAAGGAAGAAGTTCTGACGGTACTTGAG
>258618656; Limnococcus limneticus Svet06 16S ribosomal RNA gene, partial sequence
GATTGCAGGCTGCAACTCGCCTGCATGAAGTAGGAATCGCTAGTAATCGCAGGTCAGCATACTGCGGTGAATCCGTTCCCGGGCCTTGTACACACCGCCCGTCACACCATGGGAGCTGGCCACGCCCGAAGTCGTTACCCTAACCAGTAATGGAGGGGGACGCCGAAGGCAGGGCTAGTGACTGGGGTGAAGTCGTAACA
>28372035; Prochlorothrix scandica partial 16S rRNA gene
GCGAAAGCGCCCTACTGGGCCGCAACTGACGCTCATGGACGAAAGCTAGGGGAGCGAAAGGGATTAGATACCCCTGTAGTCCTAGCCGTAAACGATGGACACTAGGTGTTGTCTGTATCGACCCGGACAGTGCCGTAGCTAACGCGTTAAGTGTCCCGCCTGGGGAGTACGCACGCAAGTGTGAAACTCAAAGGAATTGA
>120969423; Aulosira fertilissima LCR4 16S ribosomal RNA gene, partial sequence
TCCGCAATGGGCGAAAGCCTGACGGAGCAATACCGCGTGAGGGAGGAAGGCTCTTGGGTTGTAAACCTCTTTTCTCAGGGAATAAAAAAATGAAGGTACCTGAGGAATAAGCATCGGCTAACTCCGTGCCAGCAGCCGCGGTAATACGGGAGGATGCAAGCGTTATCCGGAATGATTGGCCGTAAAGCGTCCGAGGTGGC
>145279713; Phormidium sp. OL 05 partial 16S rRNA gene, strain OL 05
GCTGGTCTGAGAGGATGATCAGCCACACTGGGACTGAGACACGGCCCAGACTCCTACGGGAGGCAGCAGTGGGGAATTTTCCGCAATGGGGGCAACCCTGACGGAGCAACGCCGCGTGGGGGAGGAATGTCTGTGGATTGTAAACCCCTTTTCTCAGGGAAGAAGCTCTGACGGTACCTGAGGAATCAGCATCGGCTAAC
>270210228; Plectonema sp. ISC 33 16S ribosomal RNA gene, partial sequence
TAAACCTCTTTTCTCAGGGAAGAAGATCTGACGGTACCAGAGGAATAAGCCTCGGCTAACTCCGTGCCAGCAGCCGCGGTAAGACGGAGGAGGCAAGCGTTATCCGGAATTATTGGGCGTAAAGCGTCCGCAGGCGGCTGTTCAAGTCTGCTGTCAAATTTCAGGGCTCAACCCTGGTTCGGCAGTGGAAACTGGATAGC
>23394949; Trichodesmium havanum str. F34-5 16S ribosomal RNA gene, partial sequence
GATCTGACGGTACCAAAGGAATCAGCCTCGGCTAACTCCGTGCCAGCAGCCGCGGTAATACGGAGGAGGCAAGCGTTATCCGGAATGATTGGGCGTAAAGCGTCCGTAGATGGCCATGTAAGTCTGCTGTCAAAACCCAGGGCTCAACTCTGGTCAGGCAGTGGAAACTACAAAGCTAGAGTTTGGTAGGGGCAAAGGGA
>381138899; Trichocoleus sp. 'Buayanup Drain Type 4' 16S ribosomal RNA gene, partial sequence
GATGCAAGCGTTATCCGGAATTATTGGGCGTAAAGCGTCCGCAGGCGGCCAATTAAGTCTGCTGTTAAAGCCTGGGGCTTAACCCCAGATCGGCAGTGGAAACTGGTTGGCTAGAGTACGGCAGGGGTAGAGGGAATTCCCAGTGTAGCGGTGAAATGCGTAGATATTGGGAAGAACACCAGTGGCGAAGGCGCTCTACT
>260104266; Acaryochloris sp. KUAC 3106 16S ribosomal RNA gene, partial sequence
AACCGCTTTTAACAGGGAAGAATAACTGACGGTACCTGTTGAATAAGCCTCGGCTAACTCCGTGCCAGCAGCCGCGGTAAGACGGAGGAGGCAAGCGTTATCCGGAATTATTGGGCGTAAAGCGTCCGCAGGTGGCCCACCAAGTCTGCTGTTAAATCCCAGGGCTCAACCCTGGAGCAGCGGTGGAAACTGGTGAGCTA
>51105634; Anabaena kisseleviana TAC34 16S ribosomal RNA gene, partial sequence
ACCAAGGCGACGATCAGTAGCTGGTCTGAGAGGATGATCAGCCACACTGGGACTGAGACACGGCCCAGACTCCTACGGGAGGCAGCAGTGGGGAATTTTCCGCAATGGGCGAAAGCCTGACGGAGCAATACCGCGTGAGGGAGGAAGGCTCTTGGGTCGTAAACCTCTTTTCTCAAGGAAGAATGCAATGACGGTACTTG
>323511939; Phormidium murrayi 26GL17 16S ribosomal RNA gene, partial sequence
TGAGCTAATCCCATAAACCGTGGCTCAGTTCAGATCGCAGGCTGCAACTCGCCTGCGTGAAGGAGGAATCGCTAGTAATTGCAGGTCAGCATACTGCAGTGAATCCGTTCCCGGGCCTTGTACACACCGCCCGTCACACCATGGAAGCTGGCAATGTCCGAAGTCGTTACCCTAACCCGCAAGGGAGGGGGACGCCGAAG
>289976365; Wollea saccata ACCS 045 16S ribosomal RNA gene, partial sequence
TGTGGTTTAATTCGATGCAACCGAAGAACCTTACCAAGACTTGACATGTCGCGAATCTTTCTGAAAGGGAGAGTGCCTTCGGGAGCGCGAACACAGGTGGTGGCTAGGCTTCGTCCGATCTGTTCGTGAAATTTGGGTTAAGTCCCGCAACGAGCGCAACGCCTCGTTTGTTAGTTGCCAGCATTAAGTTGGGCAGCTCT
>119434334; Rubidibacter lacunae KORDI 51-2 16S ribosomal RNA gene, partial sequence
CGCTCCGGCGCCAGAGGAGGAGCTCGCGGCCGATTAGCTAGTTGGTGGGGTAACGGCCTACCAAGGCAGCGATCGGTAGCTGGTCTGAGAGGACGAGCAGCCACACTGGGACTGAGACACGGCCCATACTCCTACGGGAGGCAGCAGTGGGGAATTTTCCGCAATGGGCGAAAGCCTGACGGAGCCAGACCGCGTGCGGG
>42557826; Symphyonema sp. 1517 partial 16S rRNA gene, strain 1517
GAGGATGCAAGCGTTATCCGGAATGATTGGGCGTAAAGCGTCCGCAGGTGGCAATGAAAGTCTGCTGTCAAAGAGTCTGGCTTAACCAGATAAAGGCAGTGGAAACTACATAGCTAGAGTGAGGTAGGGGCAGAGGGAATTCCTGGTGTAGCGGTGAAATGCGTAGAGATCAGGAAGAACACCGGTGGCGAAAGCGCTCT
>324036121; Jaaginema pseudogeminatum BRIP01 16S ribosomal RNA gene, partial sequence
AAAGGTGAAAAGAAATTTGCCTTGAGAGGGGCTCGCGTCCGATTAGCTAGTTGGTGAGGTAAGAGCTTACCAAGGCGACGATCGGTAGCTGGTCTGAGAGGATGAGCAGCCACACTGGGACTGAGACACGGCCCAGACTCCTACGGGAGGCCGCCATTGGGGAATTTTCCGCAATGGGCGAAAGCCTGACGGAGCAACGC
>172052413; Myxosarcina sp. NTIA 05 16S ribosomal RNA gene, partial sequence
GGTCTGAGAGGATGATCCCCCACACTGGGACTGAGACACGGCCCAGACTCCTACGGGAGGCAGCAGTGAGGAATCTTGCGCAATGGAGGAAACTCTGACGCAGCCACGCCGCGTGCCGGAAGACGGCCCTATGGGTTGTAAACGGCTTTTATTTGGGAAGAACCTGGGGGATTTGTCCCTCACTGACGGTACCAATTGAA
>306440019; Calothrix sp. Ind11 16S ribosomal RNA gene, partial sequence
AGTTGCCAGCATTAAGTTGGGCACTCTAGAGAGACTGCCGGTGACAAACCGGAGGAAGGTGGGGATGACGTCAAGTCAGCATGCCCCTTACGTCTTGGGCTACACACGTACTACAATGCTACGGACAGAGGGCAGCAAGCTAGCGATAGCAAGCAAATCCCGTAAACCGTAGCTCAGTTCAGATCGCAGGCTGCAACTCC
>325516293; Cylindrospermopsis raciborskii LEGE 08326 16S ribosomal RNA gene, partial sequence
TGAACGCTGGCGGTATGCTTAACACATGCAAGTCGAACGGGATGCTTAGGCATCTAGTGGCGGACGGGTGAGTAACGCGTGAGAATCTGGCTCCAGGTCGGGGATAACAGTTGGAAACGACTGCTAATACCGGATGTGCCGAGAGGTGAAAGATTTATTGCCTGGAGATGAGCTCGCGTCTGATTAGCTAGTTGGTGGTG
>3242140; Dactylococcopsis sp. 16S rRNA gene, strain PCC 8305
GAATTGACGGGGGCCCGCACAAGCGGTGGAGGATGTGGTTTAATTCGATGCAACGCGAAGAACCTTACCAGGGCTTGACATCCCGCGGATCCCCATGAAAGTGGGGAGTGCCTTCGGGAACGCGGAGACAGGTGGTGCATGGCTGTCGTCAGCTCGTGTCGTGAGATGTTGGGTTAAGTCCCGCAACGAGCGCAACCCTC
>60100918; Gloeobacter violaceus PCC 7421 16S ribosomal RNA gene, partial sequence
CGTTATCCGGAATTATTGGGCGTAAAGCGTACGTAGGCGGCCAGCCAAGTCTGGGGTCAAAGCCCGCAGCCTAACTGCGGAAAGGCCCTGGAAACTGGTTGGCTAGAGTGCGGTAGGGGCAAGGGGAATTCCCGGTGTAGCGGTGAAATGTGGAGATATCGGGAAGAACACCAGCGGCGAAAGCGCCTTGCTGGACCGCA
>332377582; Microchaete tenera ISC 13 16S ribosomal RNA gene, partial sequence
GAGGAAGGCTCTTGGGTTGTAAACCTCTTTTCTCAAGGAATAAGAAAGTGAAGGTACTTGAGGAATAAGCATCGGCTAACTCCGTGCCAGCAGCCGCGGTAATACGGAGGATGCAAGCGTTATCCGGAATGATTGGGCGTAAAGGGTCCGCAGGTGGCCCTGTAAGTCTGCTGTTAAAGAGTGAGGCTCAACCTCATAAA
>16151361; Geovibrio thiophilus 16S rRNA gene
GGAGCACGTGGTTTAATTCGATGCTAACCGCAGAACCTTACCCGGGTTTGACATCTTCAAAATACGATAGAGATATTGTAGTGCTTACTTTCAGTAAGAATTGAATGACAGGTGCTGCATGGCTGTCGTCAGCTCGTGCCGTGAGGTGTTGGGTTAAGTCCCGCAACGAGCGCAACCCCTGCTTTTAGTTGCCATCGGGT
>37518578; Mucispirillum schaedleri strain UNSW I23 16S ribosomal RNA gene, partial sequence
GTGAATGACGAAGGCCTTCGGGTCGTAAAGTTCTTTCGACAGGGAAGAAAATGCCTATAAGTAACTGTGTATGTATTGACGGTACCTGTATAAGCAGCCCCGGCTAACTCCGTGCCAGCAGCCGCGGTAATACGGAGGGGGCGAGCGTTGTTCGGAGTGACTGGGCGTAAAGAGCACGTAGGCGGTGTTGTAAGTCATTA
>194072585; Calditerrivibrio nitroreducens gene for 16S rRNA, partial sequence
AGATAAGCAGCCCCGGCTAACTCCGTGCCAGCAGCCGCGGTAATACGGAGGGGGCAAGCGTTGTTCGGAATTACTGGGCGTAAAGCGCACGTAGGCGGTTTTGTAAGTCTGGGGTCAAAGGCGACAGCTCAACTGTCGTAAGGCCTTAGATACTATAGAACTGGAGTGCCAGAGAGGATGGCGGAATTCCCGGTGTAGCG
>21327893; Deferribacter desulfuricans gene for 16S rRNA, partial sequence
TACGATGGGTAGCCGGCCTGAGAGGGTGGTCGGCCACATTGGGACTGAGACACGGCCCAGACTCCTACGGGAGGCAGCAGTGGGGAATATTGCGCAATGCCGGAAACGGTGACGCAGCGACGCCGCGTGGGCGAGGAAGGCCTTCGGGTCGTAAAGCCCTTTCAGTGGGGAAGAAAGGTGCAGGCAGTAACTGGTCTGTA
>288319198; Flexistipes sinusarabici DSM 4947 16S ribosomal RNA gene, partial sequence
TTAGCTAGTTGGTAAGGTAAAGGCTTACCAAGGCGACGATCATTAGGCGGCCTGAGAGGGTGGTCGCCCACACTGGAACTGAGACACGGTCCAGNCTCCTACGGGAGGCAGCAGTGGGGAATTTTGCGCAATGGGCGAGAGCCTGACGCAGCGACGCCGCGTGGACGAGGAAGGCCTTCGGGTCGTAAAGTCCNTTTTTA
>67644063; Truepera radiovictrix strain RQ-24 16S ribosomal RNA gene, partial sequence
GAGGTTTTAGAGCTTGCTCTAAGGCCTTAGTGGCGAACGGGTGAGTAACACGTGGGTGACCTACCCCCAAGTGCGGCATAACTTCGGGAAACCGGAGCTAATTCCGCATGTGCCGGTAGCTTNTGGGTTACCGGTAAAGATTGTATCGCTTGGGGATGGGCCCGCGGCGCATCAGCTAGTTGGTAGGGTAACGGCCTACC
>111153935; Vulcanithermus sp. 0H70-SC-S gene for 16S rRNA, partial sequence
GTCGTTGGTAGGGTAACGGCCTACCAAGCCGACGACGGGTAGCCGGTCTGAGAGGATGGCCGGCCACAGGGGCACTGAGACACGGGCCCCACTCCTACGGGAGGCAGCAGTTAGGAATCTTCCGCAATGGGCGAAAGCCTGACGGAGCGACGCTGCTTGCGGGAAGAAGCCCCTCGGGGTGTAAACCGCTGAACGGGGGA
>2578367; Meiothermus cerbereus 16S rRNA gene, strain GY-5, partial
AATGACGGTACCGAGGTAATAGCACCGGCTAACTCCGTGCCAGCAGCCGCGGTAATACGGAGGGTGCGAGCGTTACCCGGATTTACTGGGTGTAAAGGGCGTGTAGGCGGTCTCTCAAGTCCGATGCTAAAGACCGAAGCTCAACTTCGGGGGTGCGTTGGATACTGTGAGGCTAGACGGTCGGAGAGGGTAGCGGAATT
>19223822; Marinithermus hydrothermalis gene for 16S rRNA, partial sequence
TTACTGGGCGTAAAGGGCGCGTAGGCGGCCTCTTAAGTCCGGTGTGAAAGACCACGGCTCAACCGTGGGGGCGCGCCGGATACTGGGGGGCTTGACGGCCGGAGGGGGCAGCGGAATTCCCGGAGTAGCGGTGAAATGCGTAGATACCGGGAGGAACGCCGATAGCGAAGGCAGCTGCCTGGACGGTTTGTGACGCTGAG
>6983833; Thermus scotoductus 16S rRNA gene, strain ITI-252T
ACCGGATTAGATACCCGGGTAGTCCACGCCCTAAACGATGCGCGCTAGGTCTCTGGGTTTATCTGGGGGCCGAAGCCAACGCGTTAAGCGCGCCGCCTGGGGAGTACGGCCGCAAGGCTGAAACTCAAAGGAATTGACGGGGGCCCGCACAAGCGGTGGAGCATGTGGTTTAATTCGAAGCAACGCGAAGAACCTTACCA
>189099682; Deinococcus sp. 42 16S ribosomal RNA gene, partial sequence
CTTCCACAATGGGCGCAAGCCTGATGGAGCGACGCCGCGTGAGGGATGAAGGTTTTCGGATCGTAAACCTCTGAATCTGGGACGAAAGAGCCTTAAGGCAGATGACGGTACCAGAGTAATAGCACCGGCTAACTCCGTGCCAGCAGCCGCGGTAATACGGAGGGTGCAAGCGTTACCCGGAATCACTGGGCGTAAAGGGC
>219921269; Deinobacterium chartae partial 16S rRNA gene, type strain K4.1T
GGAGCTCTGACACAGGTGCTGCATGGCTGTCGTCAGCTCGTGTCGTGAGATGTTGGGTTAAGTCCCGCAACGAGCGCAACCCTTGCTTCTAGTTGCCAGCAGTTCGGCTGGGCACTCTAGGGGGACTGCCCATGAAAGTGGGAGGAAGGCGGGGATGACGTCTAGTCAGCATGGTCCTTACGACCTGGGCTACACACGTG
>73759810; Oceanithermus sp. E9S70-O gene for 16S rRNA, partial sequence
GCGGGCTAGACGGACGGAGGGGGTAGCGGAATTCCCGGAGTAGCGGTGAAATGCGTAGATACCGGGAGGAACGCCGATAGCGAAGGCAGCTACCTGGACGTCCCGTGACGCTGAGGCGCGAAAGCGTGGGGAGCAAACCGGATTAGATACCCGGGTAGTCCACGCCCTAAACGATGAGTGCTGGGTGTCGGGCTTTGGCT
>223369875; Dictyoglomus sp. 1512 16S ribosomal RNA gene, partial sequence
CAGCTAACGCGATAAGTGCCCCGCCTGGGGAGTACGGCCGCAAGGCTAAAACTCAAAGGAATTGACGGGGGCCCGCACAAGCGGTGGAGCGCGTGGTTTAATTCGATGCTAAGCGAAGAACCTTACCAGGGCTTGACATGCAGGCTGTAAGCTCACCCGAAAGGGTGAGTGCCAAATAGGAGGTTTCTCCTATTTGGAGT
>229001049; Elusimicrobium minutum partial 16S rRNA gene, type strain Pei191T
TAGGGTAATGGCCTACCAAGGCGACGACGGATAGCCGGCCTGAAAGGGCGACCGGCCACAGGGGCACTGAGACACGGGCCCCACTCCTACGGGAGGCAGCAGTGGGGAATTTTGGACAATGGACGCAAGTCTGATCCAGCAACGATGCGTGGAGGATGAAGGTTTTCGGATTGTAAACTCCTTTTGCAGGGGAAGAAAAA
>283821200; Fibrobacter succinogenes subsp. elongatus strain HM2 16S ribosomal RNA gene, partial sequence
CACAGGTGCTGCATGGCTGTCGTCAGCTCGTGTCGTGAGATGTTGGGTTAAGTCCCGCAACGAGCGCAACCCACGTTTCCAGTTGCCACCCGCGAGGGGGCCCTCTGGAGAGACTGCCGGGGACAACCCGGAGGAAGGTGTGGATGACGTCAAGTCCTCATGGCCCTTACATCCTGGGCTACACACGTGCTACAATGGTC
>321172103; Lachnoanaerobaculum orale strain N1 16S ribosomal RNA gene, partial sequence
GCAGGGAAGAAAATGACGGTACCTGACTAAGAAGCCCCGGCTAACTACGTGCCAGCAGCCGCGGTAATACGTAGGGGGCAAGCGTTATCCGGATTTACTGGGTGTAAAGGGAGCGCAGACGGCGAAGCAAGTCTGAAGTGAAATGCATGGGCTCAACCCATGAATTGCTTTGGAAACTGTTTGGCTTGAGTGTCGGAGGG
>359828637; Lactobacillus curvatus strain L2 16S ribosomal RNA gene, partial sequence
GTGCAAGGTTGAAAGATGGTTTCGGCTATCACTTTAGGATGGACCCGCGGTGCATTAGTTAGTTGGTGAGGTAAAGGCTCACCAAGACCGTGATGCATAGCCGACCTGAGAGGGTAATCGGCCACACTGGGACTGAGACACGGCCCAGACTCCTACGGGAGGCAGCAGTAGGGAATCTTCCACAATGGACGAAAGTCTGA
>39988093; Anoxybacillus toebii NS1-1 16S ribosomal RNA gene, partial sequence
TGCGAAGCCGCGAGGTGGAGCCAATCCCTAAAAGCCGCTCTCAGTTCGGATTGCAGGCTGCAACTCGCCTGCATGAAGCCGGAATCGCTAGTAATCGCGGATCAGCATGCCGCGGTGAATACGTTCCCGGGCCTTGTACACACCGCCCGTCACACCACGAGAGCTTGCAACACCCGAAGTCGGTGAGGTAACCCTTTAAG
>56266617; Bacillus arseniciselenatis 16S rRNA gene, type strain DSM 15340T
CGTAAACGATGAGTGCTAGGTGTTAGGGGTTTCGATGCCCTTAGTGCCGAAGTTAACACATTAAGCACTCCGCCTGGGGAGTACGACCGCAAGGTTGAAACTCAAAGGAATTGACGGGGGCCCGCACAAGCAGTGGAGCATGTGGTTTAATTCGAAGCAACGCGAAGAACCTTACCAGGTCTTGACATCCTTTGACCACT
>51951324; Thermosediminibacter litoriperuensis 16S ribosomal RNA gene, partial sequence
GAGAGGGTGAACGGCCACACTGGGACTGGGACACGGCCCAGACTCCTACGGGAGGCAGCAGTGGGGAATCTTGGGCAATGGGGGAAACCCTGACCCAGCGACGCCGCGTGGGGGAAGAAGGCCTTCGGGTTGTAAACCCCTGTCACCGGGGACGAAGAGGACGGTACCCGGGGAGGAAGCCCCGGCTAACTACGTGCCAG
>18181969; Thermodesulfobium narugense gene for 16S rRNA, partial sequence
CGGGAGGAACACCAGTGGCGAAGGCGACTCTCTGGACTGTCCCTGACGCTGTGGCACGAAAGCTAGGGGAGCAAACAGGATTAGATACCCTGGTAGTCCTAGCCGTAAACGATGGATGCTTGGTGTAGGAGGTTATACCTTCTGTGCCGAAGCTAACGCGTTAAGCATCCCGCCTGGGAACTACGGCCGCAAGGTTAAAA
>18857697; Pseudobutyrivibrio xylanovorans partial 16S rRNA gene, strain JK 633
TGTAAAGCTCTATCACGTATGGTGCAAGCGTTATCCGGATTTACTGGGTGTAAAGGGAGCGCAGGCGGTACGGCAAGTCTGATGTGAAAGCCCGGGGCTCAACCCCGGTACTGCATTGGAAACTGTCGAACTAGAGTGTCGGAGGGGTAAGTGGAATTCCTAGTGTAGCGGTGAAATGCGTAGATATTAGGAGGAACACC
>345107127; Saccharibacillus kuerlensis strain NT-11 16S ribosomal RNA gene, partial sequence
ATCGTAAAGCTCTGTTGCCAGGGAAGAACGTCCGGGTGAGTAACTGCACCCCGGAGTGACGGTACCTGAGAAGAAAGCCCCGGCTAACTACGTGCCAGCAGCCGCGGTAATACGTAGGGGGCAAGCGTTGTCCGGAATTATTGGGCGTAAAGCGCGTGCAGGCGGCTTSTTAAGTCGGATGTTTAAGATCGGGGCTCAAC
>7271393; Propionispira arboris 16S rRNA gene, partial, strain DSM 2179
AGAGGAAAGTGGAATTCCTAGTGTAGCGGTGAAATGCGTAGATATTAGGAGGAACACCAGTGGCGAAGGCGACTTTCTGGACTGTAACTGACACTGAGGCTCGAAAGCTAGGGGAGCGAACGGGATTAGATACCCCGGTAGTCCTAGCCGTAAACGATGAATACTAGGTGTAGGGGGTATCGACCCCTCCTGTGCCGGAG
>572652; Clostridium lentocellum 16S rRNA gene, strain DSM 5427
AAATGACGGTACCTGACTAAGAAGCTCCGGCTAACTACGTGCCAGCAGCCGCGGTAATACGTAGGGAGCGAGCGTTATCCGGATTTACTGGGTGTAAAGGGTGCGTAGGCGGTTTGTTAAGTCAGAAGTGAAATTTAGGGGCTCAACCTCTAAGCTGCTTCTGAAACTGATGAACTAGAGTGTGGGAGAGGAAAGTGGAA
>295292754; Natronovirga wadinatrunensis strain JW/NM-WN-LH1 16S ribosomal RNA gene, partial sequence
CGKTGTCCGGAATTACTGGGCGTAAAGGGCGCGCTAGGCGGCCTTGCAAGTCAGATGTGAAATTCTCGGAGCTCAACTTCGGACTGGCATTTGAAACTGTAGGGCTTGAGTWCAGGAGAGGGGAGTGGAATTCCCGGTGTAGCGGTGAAATGCGTAGATATCGGGAGGAACACCAGTGGCGAAGGCGACTCCCTGGCCTG
>218684517; Megamonas hypermegale strain ABXD_AD31 16S ribosomal RNA gene, partial sequence
GCTAATACCGAATGAATGTAAGAGTATCGCATGAGACCTTTACTAAAGGAGGCCTAGTCAGTGCTTCCGCTTGAAGATGAGCTTGCGTCTGATTAGCTAATTGGTGAGGGTAAAGGCCCACCAAGGCGACGATCAGTAGCCGGTCTGAGAGGATGAACGGCCACATTGGGACTGAGACACGGCCCAGACTCCTACGGGAG
>61652131; Thermincola carboxydiphila strain 2204 16S ribosomal RNA gene, partial sequence
AGGAGGAAGCCACGGCTAACTACGTGCCAGCAGCCGCGGTAATACGTAGGTGGCAAGCGTTGTCCGGAATTACTGGGCGTAAAGAGCGCGTAGGCGGGCGCTTAAGTCAGGGGTGAAAACTGGCAGCTCAACTGCCAGCCTGCCTTTGAGACTGGGCGTCTTGAGGACAGGAGAGGAGAGCGGAATTCCTAGTGTAGCGG
>117654358; Acidaminococcus fermentans strain ADV 2297.03 16S ribosomal RNA gene, partial sequence
AACGCGAAGAACCTTACCAAGGCTTGACATTGAGTGAAAGACCCAGAGATGGGTCCCCTTCTTCGGAAGCACGAAAACAGGTGGTGCATGGCTGTCGTCAGCTCGTGTCGTGAGATGTTGGGTTAAGTCCCGCAACGAGCGCAACCCTTATCCTATGTTACCAGCACGCAATGGTGGGGACTCATAGGAGACTGCCAGGG
>161579138; Garciella sp. EMZY-1 16S ribosomal RNA gene, partial sequence
ACGACCTAAGAGATTAGGTGTTCTCGTTATACGGGACAAGGAGACAGGTGGTGCATGGTTGTCGTCAGCTCGTGTCGTGAGATGTTGGGTTAAGTCCCGCAACGAGCGCAACCCTTATATTTAGTTGCCAGCAAGTAAAGTTGGGCACTCTAAATAGACTGCCGGCAAGAAGTCGGAGGAAGGTGGGGATGACGTCAAAT
>23320784; Bacteroides capillosus 16S ribosomal RNA gene, partial sequence
TATTGTTAGTTGCTACGCAAGAGCACTCTAGCGAGACTGCCGTTGACAAAACGGAGGAAGGTGGGGACGACGTCAAATCATCATGCCCCTTATGTCCTGGGCCACACACGTACTACAATGGTGGTTAACAGAGGGAAGCAATGCCGCGAGGTGGAGCAAATCCCTAAAAGCCATCCCAGTTCGGATTGCAGGCTGAAACC
>380855254; Desulfotomaculum sp. Hyd-1 16S ribosomal RNA gene, partial sequence
ATGCCTCTAAAACTGGTTAGCTTGAGTGCAGGAGARGAAAGCGGAATTCCTGGTGTAGCGGTGAAATGCGTAGATATCAGGAGGAACACTCGTGGCGAARGCGGCTTTCTGGCCTGTAACTGACGCTGARGCGCGAAAGCGTGGGGAGCAAACAGGATTAGATACCCTGGTAGTCCACGCCGTAAACGATGAGTGCTAGG
>140084051; Bacillus arenosi strain FSL_F4-143 16S ribosomal RNA gene, partial sequence
GCTAAGTGTTAGGGGGTTTCCGCCCCTTAGTGCTGCAGCTAACGCATTAAGCACTCCGCCTGGGGAGTACGGCCGCAAGGTTGAAACTCAAAGGAATTGACGGGGGCCCGCACAAGCGGTGGAGCATGTGGTTTAATTCGAAGCAACGCGAAGAACCTTACCAGGTCTTGACATCCCAATGACCGCTCTAGAGATAGAGT
>254892262; Caldicoprobacter oshimai gene for 16S rRNA, partial sequence
TAGGACAGGGGACACAGGTGGTGCATGGTTGTCGTCAGCTCGTGTCGTGAGATGTTGGGTTAAGTCCCGCAACGAGCGCAACCCTTATCCCTAGTTGCCAGCGCGTTATGGCGGGGACTCTAGGGAGACTGCCGGGGAGAACTCGGAGGAAGGTGGGGATGACGTCAAATCATCATGCCCCTTATGCCCTGGGCTACACA
>9927309; Catenibacterium mitsuokai gene for 16S rRNA, strain:JCM 10607
ATAGCCATGAGCACCGCATGGAGCTCATGCCCAATATCCTTCACGGGATAGCGCAGGGATGGACCTATGGCGCATTAGCTAGTTGGCGGGGCAACGGCCCACCAAGGCAACGATGCGTAGCCGGCCTGAGAGGGCGGACGGCCACATTGGGACTGAGACACGGCCCAGACTCTACGGGAGGCAGCAGTAGGGAATTTTCG
>328931292; Cohnella sp. S16 16S ribosomal RNA gene, partial sequence
ATACATGCAAGTCGAGCGGATCTTTGATGGAGCTTGCTCCTGATGAGGTTAGCGGCGGACGGGTGAGTAACACGTAGGCAACCTGCCCTGAAGACCGGGATAACATTCGGAAACGAATGCTAAGACCGGATAGGCAGCCGGATCGCATGATCTTGCTGAGAAACACGGTGCAAGCTGTGGCTTTGGGATGGGCCTGCGGC
>317016870; Leuconostoc pseudomesenteroides strain LMG 11483 16S ribosomal RNA gene, partial sequence
AACGATGAACACTAGGTGTTAGGAGGTTTCCGCCTCTTAGTGCCGAAGCTAACGCATTAAGTGTTCCGCCTGGGGAGTACGACCGCAAGGTTGAAACTCAAAGGAATTGACGGGGACCCGCACAAGCGGTGGAGCATGTGGTTTAATTCGAAGCAACGCGAAGAACCTTACCAGGTCTTGACATCCTTTGAAGCTTTTAG
>380084078; Staphylococcus epidermidis strain MRI389 16S ribosomal RNA gene, partial sequence
TCCAGACTCCTACGGGAGGCAGCAGTAGGGAATCTTCCGCAATGGGCGAAAGCCTGACGGAGCAACGCCGCGTGAGTGATGAAGGTCTTCGGATCGTAAAACTCTGTTATTAGGGAAGAACAAATGTGTAAGTAACTATGCACGTCTTGACGGTACCTAATCAGAAAGCCACGGCTAACTACGTGCCAGCAGCCGCGGTA
>257286108; Fructobacillus fructosus gene for 16S rRNA, partial sequence, strain: F28
TCCAAGTAAGTGGCGAACGGGTGAGTAACACGTGAATAACCTACCTCAAAGTCTGGGATAACCATTGGAAACAGTGACTAATACCGGATAAAACCCAAGTGCACATGCACTAAGGTTAAAAGCTGCGTTTGCAGCGCTTTAAGATGGATTCGCGGTGCATTAGTTAGTTGGTGAGGTAAAGGCTCACCAAGACGATGATG
>37785772; Saccharococcus sp. 'Mali 90' 16S ribosomal RNA gene, partial sequence
TGAGAGGGTGATCGGCCACACTGGGACTGAGACACGGCCCAGACTCCTACGGGAGGCAGCAGTAGGGAATCTTCCGCAATGGACGAAAGTCTGACGGAGCAACGCCGCGTGAGCGATGAAGGCCTTCGGGTCGTAAAGCTCTGTTGTTAGGGAAGAACAAGTACCGTTCGAATAGGGCGGTACCTTGACGGTACCTAACC
>114107276; Planococcus sp. D49-D03 16S ribosomal RNA gene, partial sequence
TGATGTGAAAGCCCACGGCTCAACCGTGGAGGGTCATTGGAAACTGGGGGACTTGAGTGCAGAAGAGGAAAGTGGAATCCACGTGTAGCGGTGAGATGCGTAGAGATGTGGAGGAACACCAGTGGCGACGGCGACTTTCTGGTCTGTAACTGACGCTGAGGCGCGAAAGCGTGGGGAGCCAACAGGATTAATACCTGTAG
>285193128; Centipeda periodontii clone VC042 16S ribosomal RNA gene, partial sequence
GATTAGCTGGTTGGTGAGGTAACGGCTCACCAAGGCGACGATCAGTAGCCGGTCTGAGAGGACGAACGGCCACATTGGGACTGAGACACGGCCCAGACTCCTACGGGAGGCAGCAGTGGGGAATCTTCCGCAATGGGCGCAAGCCTGACGGAGCAACGCCGCGTGAGTGAAGAAGGTCTTCGGATCGTAAAGCTCTGTTG
>216362926; Aquisalibacillus sp. JSM 078194 16S ribosomal RNA gene, partial sequence
AATGGATGGTACAATGGGCTGCGAAGCCGCGAGGTGAAGCAAATCCCAAAAAGCCATTCTCAGTTCGGATTGTAGGCTGCAACTCGCCTGCATGAAGCCGGAATCGCTAGTAATCGTGGATCAGCATGCCACGGTGAATACGTTCCCGGGCCTTGTACACACCGCCCGTCACACCACGAGAGTTGGCAACACCCGAAGTC
>1212960; H.chitinovorans gene for 16S ribosomal RNA
CCGCAGAAAAAATGCGGAGGAAGGTGGGGATGACGTCAAGTCATCATGCCCCTTATACTCTGGGCTACACACGTGCTACAATGGTCTAAACAGAGGGAAGCAAGACTGCGAAGTTAAGCGAATCTCACAAATTAGATCTCAGTTCGGATTGCAGATTGTAATTCATCTGCATGAAGCTGGAGTCGCTAGTAATCGTGGAT
>86475574; Catellicoccus phocoenae 16S rRNA gene, strain M34/04/3
GCATGGTTCTTTGTTGAAAGGCGCTTCTGGTGTCGCTGATGGATGGACCCGCGGTGCATTAGCTAGACGGTGAGGTAACGGCTCACCGTGGCAATGATGCATAGCCGACCTGAGAGGGTGATCGGCCACATTGGGACTGAGACACGGCCCAAACTCCTACGGGAGGCAGCAGTAGGGAATCTTCGGCAATGGACGAAAGT
>173649; Acetonema longum 16S ribosomal RNA
CGCAATGGGCGAAAGCCTGACGGAGCAACGCCGCGTGAGTGAAGAAGGTTTTCGGATTGTAAAGCTCTGTCTTTCGGGACGAATGTGCGGGTGGTAAATAATCACTCGTAATGACGGTACCGAAGGAGGCGCCACGGCTAACTACGTGCCAGCAGCCGCGGTAATACGTAGGTGGCNAGCGTTGTCCGGAATGATTGGGC
>53988339; Caldalkalibacillus thermarum strain HA6 16S ribosomal RNA gene, partial sequence
TGGCCGCAAGGCTACCGCTTACAGATGGGCCTGCGGCGCATTAGCTAGTTGGTGAGGTAACGGCTCACCAAGGCGACGATGCGTAGCCGGCCTGAGAGGGTGACCGGCCACACTGGGACTGAGACACGGCCCAGACTCCTACGGGAGGCAGCAGTAGGGAATCTTCCGCAATGGGCGCAAGCCTGACGGAGCGATGCCGC
>302128133; Allobaculum sp. GK12 gene for 16S rRNA, partial sequence
CGTAAAGGGTGCGTAGGCGGCACGGTAAGTCCGGAGTGAAAGGCTGCAGCTCAACTGCAGTATGCTTCAGAAACTGCCGGGCTCGAGTGCAGGAGAGGGCAGCGGAACTCCATGTGTAGCGGTAAAATGCGTAGATATATGGAAGAACACCGGTGGCGAAGGCGGCTGCCTGGCCTGTAACTGACGCTGAGGCACGAAAG
>138248547; Dethiobacter alkaliphilus AHT 1 16S ribosomal RNA gene, partial sequence
GTTTAGATGCCCTCTGTGCCGCAGTTAACACATTAAGTACCCCGCCTGGGGAGTACGGCCGCAAGGCTGAAACTCAAAGGAATTGACGGGGGCCCGCACAAGCAGTGGAGCATGTGGTTTAATTCGAAGCAACGCGGAGAACCTTACCAAGGCTTGACATATAACTGCCTGTGCTGTGAAAGCAGTATTTCTCTTCGGAG
>166407389; Syntrophaceticus schinkii strain Sp3 16S ribosomal RNA gene, partial sequence
TAACGCGTGGATAACCTGCCTGTAAGACTGGGATAACACTGGGAAACCGGTGCTAATACCGGATATACTGTAGAGTAGGCATCTACTTTACAGGAAAAGATTAACCTCTGCTTACAGATGGATCCGCGTCCCATTAGCTAGCTGGTAGGGTAACGGCCTACCAGGGCGACGATGGGTAGCCGGCCTGAGAGGGTGGTCGG
>224830807; Peptococcaceae bacterium AHT17 16S ribosomal RNA gene, partial sequence
CATACAGAGGGAAGCGAAGCCGCGAGGTGAAGCAAATCCCAAAAAGTGTGTCACAGTTCGGATTGCAGGCTGCAACTCGCCTGCATGAAGTCGGAATCGCTAGTAATCGCAGGTCAGCATACTGCGGTGAATACGTTCCCGGGTCTTGTACACACCGCCCGTCACACCACGAAAGCTGGCAACACCCGAAGCCGATGAGC
>291165317; Acetoanaerobium noterae strain ATCC 35199 16S ribosomal RNA gene, partial sequence
AAAGACTGCCGAGGACAACTCGGAGGAAGGTGGGGATGACGTCAAATCATCATGCCCCTTATGCTTAGGGCTACACACGTGCTACAATGGCTGTTACAAAGGGCTGCGAGACCGCGAGGTGGAGCCAATCCCATAAAAACAGTCTAAGTTCGGATTGTAGGCTGAAACTCGCCTACATGAAGCCGGAGTTACTAGTAATC
>285163658; Anaeroglobus geminatus clone VP018 16S ribosomal RNA gene, partial sequence
CCGCTGTGGGAGGGGTTTGCGTCTGATTAGCTGGTTGGAGGGGTAACGGCCCACCAAGGCGACGATCAGTAGCCGGTCTGAGAGGATGAACGGCCACATTGGAACTGAGACACGGTCCAGACTCCTACGGGAGGCAGCAGTGGGGAATCTTCCGCAATGGGCGAAAGCCTGACGGAGCAACGCCGCGTGAGTGAAGACGG
>373135377; Schwartzia sp. canine oral taxon 042 clone OI069 16S ribosomal RNA gene, partial sequence
CGCTAATACCGAATGGACTCTAACTTTCGCATGAAAGAAAGAGGAAAGATGGTGCAAGCCATCGCCGAAGGAAGGGCCTGCGTCTGATTAGCCAGTTGGTGAGGTAACGGCCCACCAAAGCGACGATCAGTAGCCGGTCTGAGAGGATGAACGGCCACAATGGGACTGAGACACGGCCCATACTCCTACGGGAGGCAGCA
>41323861; Thermosinus carboxydivorans strain Nor1 16S ribosomal RNA gene, partial sequence
CGCCTCAGCGTCAGACACAGTCCAAAAAGCCGCCTTCGCCACTGGTGTTCCTCCCGATATCTACGCATTTCACCGCTACACCGGGAATTCCACTTTCCTCTCCTGCACTCAAGAACGTCAGTTTCCATCCCATACCAGGGTTGAGCCCAGGCCTTTTAAGATGGACTTGACGTCCCGCCTACGCGCGCTTCGCGCCCAAT
>307948684; Sedimentibacter sp. enrichment culture clone B416 16S ribosomal RNA gene, partial sequence
ACGGTCCAGACTCCTACGGGAGGCAGCAGTGGGGAATATTGCACAATGGAGGAAACTCTGATGCAGCGACGCCGCGTGAGTGAGGAAGGTCTTCGGATCGTAAAACTCTGTCCTTGGTGACGAAAAAATGACGGTAGCCAAGGAGGAAGCCCCGGCTAACTACGTGCCAGCAGCCGCGGTAATACGTAGGGGGCGAGCGT
>2578034; H.filiformis 16S rRNA gene
TCATTAAAGTTGGGATACAACACGGATGGATGAGCTTATGGCGTATTAGCTAGTAGGTGAGGTAACGGCTCACCTAGGCGATGATACGTAGCCGACCTGAGAGGGTGACCGGCCACATTGGGACTGAGACACGGCCCAAACTCCTACGGGAGGCAGCAGTAGGGAATTTTCGGCAATGGGCGAAAGCCTGACCGAGCAAC
>285173878; Granulicatella adiacens clone OCL029 16S ribosomal RNA gene, partial sequence
GGGGATAACATTCGGAAACGGATGCTAAAACCGCATAGGTCCTTTAACCGCATGGTTGAAGGAGGAAAAGAGGCGCAAGCTTCTGCTGATGGATGGACCCGCGGTGCATTAGCTAGTTGGTGAGGTAACGGCTCACCAAGGCCGTGATGCATAGCCGACCTGAGAGGGTGATCGGCCACATTGGGACTGAGACACGGCCC
>385721227; Chryseomicrobium imtechense strain SS-4 16S ribosomal RNA gene, partial sequence
AGGTTCTCGGATCCTAAAACTCTGTTGTGAGGGAAGAACAAGTACCGGAATAACTGCCGGTACCTTGACGGTACCTCATTAAAAAGCCACGGCTAACTTCCTGCCAGCAGCCGCGGTAATACCTAAGTGGCAAGCGTTGTCCGGAATCATTGGGCGTAAAGCGCGCGCAGGCGGTCCCTTAAGTCTGATGTGAAAGCCCA
>383929248; Caloranaerobacter sp. H53214 16S ribosomal RNA gene, partial sequence
CCACGCCGTAAACGATGAGTGCTAGGTGTTGGGGGGTAGGACCTTTCAGTGCCGCAGTTAACACATTAAGCACTCCGCCTGGGGAGTACGGTCGCAAGACTGAAACTCAAAGGAATTGACGGGGACCCGCACAAGCAGCGGAGCATGTGGTTTAATTCGAAGCAACGCGAAGAACCTTACCAAGACTTGACATCCTCCGG
>307752653; Caloramator australicus strain BF4 16S ribosomal RNA gene, partial sequence
GCGCAACCCCTATCGTTAGTTGCCAGCACTTAGGGTGGGCACTCTAACGAGACTGCCAGGGTAACCTGGAGGAAGGTGGGGATGACGTCAAATCATCATGCCCCTTATGCCCTGGGCTACACACGTGCTACAATGGCCACTACAGAGAGAAGCGAACCCGTGAGGGGGAGCAAATCTTTAAAAGTGGTCCCAGTTCGGAT
>285801226; Abiotrophia defectiva clone IK023 16S ribosomal RNA gene, partial sequence
GACTGCTAATACCGCATAGGACATGGAATCACATGATTCTGTGAGGAAAGGTGGCGCAAGCTATCGCTAAGAGATGGACCCGCGGTGCATTAGCTAGTTGGTAGGGTAACGGCCTACCAAGGCGATGATGCATAGCCGACCTGAGAGGGTGATCGGCCACATTGGGACTGAGACACGGCCCAAACTCCTACGGGAGGCAG
>42795439; Anaerosporobacter mobilis strain IMSNU 40011 16S ribosomal RNA gene, partial sequence
GGCGGCTTACTGGACTGTAACTGACACTGAGGCTCGAAAGCGTGGGGAGCAAACAGGATTAGATACCCTGGTAGTCCACGCCGTAAACGATGAATACTAGGTGTCTGGGATTCGATTCTCAGGTGCCGACGCTAACGCATTAAGTATTCCACCTGGGGAGTACGTTCGCAAGAATGAAACTCAAAGGAATTGACGGGGAC
>171336058; Butyricicoccus pullicaecorum strain 25-3 16S ribosomal RNA gene, partial sequence
AGGCGGAATTCCCAGTGTAGCGGTGAAATGCGTAGATATTGGGAGGAACACCAGTGGCGAAGGCGGCCTGCTGGACATTAACTGACGCTGAGGCGCGAAAGCGTGGGGAGCAAACAGGATTAGATACCCTGGTAGTCCACGCCGTAAACGATGGATACTAGGTGTGGGAGGTATTGACCCCTTCCGTGCCGGAGTTAACA
>159136749; Tetragenococcus muriaticus isolate TMA6 16S ribosomal RNA gene, partial sequence
TCGGATCGTAAAGCTCTGTTGTCAGCCAAGAACAGGAAAAAGAGGCAATGCTTTTTCTTTGACGGTAGCTGACCAGAAAGCCACGGCTAACTACGTGCCAGCAGCCGCGGTAATACGTAGGTGGCAAGCGTTGTCCGGATTTATTGGGCGTAAAGGGAGCGCAGGCGGTTCGTTAAGTCTGATGTGAAAGCCCTCGGCTC
>384475366; Bhargavaea sp. Sl80/2 gene for 16S ribosomal RNA, partial sequence
AGATGGGCCCGCGGCGCATTAGCTAGTTGGTGGGGTAACGGCCCACCAAGGCAACGATGCGTAGCCGGACCTGAGAGGGTGATCGGCCACACTGGGACTGAGACACGGCCCAGACTCCTACGGGAGGCAGCAGTAGGGAATCTTCCGCAATGGACGAAAGTCTGACGGAGCAACGCCGCGTGAGCGAAGAAGGCCTTCGG
>3063924; Sporotomaculum hydroxybenzoicum 16S rRNA gene
GCCGGCCTGAGAGGGCGACCGGCCACACTGGAACTGAGACACGGTCCAGACTCCTACGGGAGGCAGCAGTGGGGAATCTTCCGCAATGGGCGCAAGCCTGACGGAGCAACGCCGCGTGAGTGACGAAGGTTTTCGGATTGTAAAACTCTGTCCAAAGGGAAGAATCAAGTGACGGTACCTTTGGAGGAAGCCCCGGCTAA
>12621047; Halonatronum saccharophilum 16S ribosomal RNA gene, partial sequence
CTTTGATACTACCAAACTTGAGGTTAAGAGAAGAAACGGAATTCCTAGTGTAGTGGTGAAATACGTAGATATTAGGAAGAATACCAGTGGCGAAAGCAGCTTTCTAACTTATACCTGACGCTGAGGTACGAAAGCTAGGGNAGCAAACGGGATTAGATACCCCGGTAGTCCTAGCCGTAAACGATGGATACTAGGTGTTG
>383510937; Tepidimicrobium xylanilyticum strain CS-3-1 16S ribosomal RNA gene, partial sequence
TGAGCGAAGAAGGCCTTCGGGTCGTAAAGCTCTGTCCTATGGGAAGATAATGACGGTACCATAGGAGGAAGCCCCGGCTAACTACGTGCCAGCAGCCGCGGTAATACGTAGGGGGCGAGCGTTGTCCGGAATGACTGGGCGTAAAGGGTACGTAGGCGGCTGAGTAAGTCAGGTGTGAAAGTCTAGGGCTCAACCCTAGT
>285183583; Johnsonella ignava clone WWP_SS8_G02 16S ribosomal RNA gene, partial sequence
GGGTAGCAAACAGGATTAGATACCCTGGTAGTCCACGCAGTAAACGATGAATACTAGGTGTTGGGGAGTTAAATTTCCGGTGCCGGCGCAAACGCAATAAGTATTCCACCTGGGGAGTACGTTCGCAAGGATGAAACTCAAAGGAATTGACGGGGACCCGCACAAGCGGTGGAGCATGTGGTTTAATTCGAAGCAACGCG
>7271416; Syntrophococcus sucromutans 16S rRNA gene, partial, strain DSM 3224
GAAAACCCGAGGCTCAACCACGGGATTGCTTTGGAAACTGTACAGCTAGAGTGTCGGAGGGGTAAGCGGAATTCCTAGTGTAGCGGTGAAATGCGTAGATATTAGGAGGAACACCGGTGGCGAAGGCGGCTTACTGGACGATAACTGACGTTGAGGCTCGAAAGCGTGGGGAGCAAACAGGATTAGATACCCTGGTAGTC
>45385874; Brochothrix thermosphacta strain TERIPS5001 16S ribosomal RNA gene, partial sequence
CTTAAAGTGCTTTACAATCCGAAGACCTTCTTCACACACGCGGCATGGCTGGATCAGGCTTTCGCCCATTGTCCAATATTCCCCACTGCTGCCTCCCGTAGGAGTCTGGACCGTGTCTCAGTTCCAGTGTGACTGATCATCCTCTCAGACCAGTTACGGATCGTCGCCTAGGTGAGCCATTACCCCACCTACTAGCTAAT
>258546331; Christensenella minuta gene for 16S rRNA, partial sequence
AACTCTAGTGAGACTGCCGGGGACAACTCGGAGGAAGGTGGGGACGACGTCAAATCATCATGCCCCTTATGTCTTGGGCTACACACGTGCTACAATGGCCGGTACAAAGGGCAGCGAACCCGTAAGGGGAAGCGAATCTCAAAAAGCCGGTCCCAGTTCGGATTGTGGGCTGCAACCCGCCCACATGAAGTCGGAGTTGC
>111118377; Anaerotruncus sp. G3 16S ribosomal RNA gene, partial sequence
CGCGAAGAACCTTACCAGGTCTTGACATCGTGCGCATAGCCTAGAGATAGGTGAAGCCCTTCGGGGCGCACAGACAGGTGGTGCATGGTTGTCGTCAGCTCGTGTCGTGAGATGTTGGGTTAAGTCCCGCAACGAGCGCAACCCTTATTATTAGTTGCTACGCAAGAGCACTCTAATGAGACTGCCGTTGACAAAACGGA
>56692174; Heliorestis baculata gene for 16S rRNA, partial sequence
TGACATCCACRAAAYCYTKCAGAGATRWGAGRGTGCYYTTCGGAGAATCGTGAGACAGGTGGTGCATGGTTGTCGTCAGCTCGTGTCGTGAGATGTTGGGTTAAGTCCCGCAACGAGCGCAACCCTTATACGCAGTTGCCAGCATTTGAGATGGGGACTCTGCGTAGACTGCCCGGGATGACCGGGAGGAAGGTGGGGAT
>320097160; Okadaella gastrococcus strain MT/JULY2010 16S ribosomal RNA gene, partial sequence
TTATTGGGCGTAAAGCGAGCGCAGGCGGTTAGATAAGTCTGAAGTTAAAGGCTGTGGCTTAACCATAGTACGCTTTGGAAACTGTTTAACTTGAGTGCAGAAGGGGAGAGTGGAATTCCATGTGTAGCGGTGAAATGCGTAGATATATGGAGGAACACCGGTGGCGAAAGCGGCTCTCTGGTCTGTAACTGACGCTGAGG
>117621961; Tissierella praeacuta strain IPP 22402 (FM-B) 16S ribosomal RNA gene, partial sequence
CTGGGATTAATACCTTATGACACTTAAATGTCGCATGAGATTTAAGTCAAAGCGTAAAGCGGTAAAAGATGGTCTCGCGTCCCATTAGTTAGTTGGTGAGGTAAAGGCTCACCAAGACAGCGATGGGTAGCCGGCCTGAGAGGGTGAACGGCCACACTGGAACTGAGACACGGTCCAGACTCCTACGGGAGGCAGCAGTG
>22094834; Moryella indoligenes strain MDA2477 16S ribosomal RNA gene, partial sequence
GGCATCCAAAGGATGTCGGTGCCGTCGCAAACGCAATAAGTATTCCACCTGGGGAGTACGTTCGCAAGAATGAAACTCAAAGGAATTGACGGGGACCCGCACAAGCAGTGGAGCATGTGGTTTAATTCGAAGCAACGCGAAGAACCTTACCAAGTCTTGACATCCCGATGACCGGCCTGTAAAGAGGCCTTCTCTTCGGA
>17940539; Robinsoniella peoriensis strain PPC37 16S ribosomal RNA gene, partial sequence
GTGCTGCATGGCACAGTGTGAAAAACTCCGGTGGTATGAGATGGACCCGCGTCTGATTAGCTAGTTGGTAAGGTAACGGCTTACCAAGGCGACGATCAGTAGCCGGCCTGAGAGGGTGAACGGCCACATTGGGACTGAGACACGGCCCAAACTCCTACGGGAGGCAGCAGTGGGGAATATTGCACAATGGGGGAAACCCT
>1143455; Halanaerobium saccharolyticum subsp. saccharolyticum 16S rRNA gene, strain Z-7787
ATAGTAAATGCTACCCACCTGACGGTACCTTTGGAGGAAGCACTGGCTAACTACGTGCCAGCAGCCGCGGTAATACGTAGAGTGCAAGCGTTGTCCGGAATTATTGGGCGTAAAGGGTACGCAGGCGGATAATCAAGTCAAGCGTGAAAGGTGTCGGCTTAACCCACAGACTGCGTTTGAAACTGATTATCTTGAGTGTA
>289585572; Natroniella sp. AHT3 16S ribosomal RNA gene, partial sequence
GAATCTTCCGCAATGGACGCAAGTCTGACGGAGCAACGCCGCGTGAGTGAAGAAGGTCTTCGGATCGTAAAGCTCTGTCTTTAGGGAAGAATACTTTAATTGTGAATAACAGTTAGGGTTGACGGTACCTATAAAGGAAGCCCTGGCTAACTACGTGCCAGCAGCCGCGGTAATACGTAGAGGGCAAGCGTTGTCCGGAA
>6273691; Thermicanus aegyptius 16S rRNA gene, strain ET-5b
GTAACACGTAGGCAACCTGCCCGTAATACCGGGATAACCTGGGGAAACCGAGGCTAAGCCCGGATAGGCTCCTTTTCCGCATGGGAGAGGAGGGAAAGGGTGCGACCCGATTACGGAGGGGCCTGCGGCGCATTAGCTAGTTGGTGAGGTAACGGCCCACCAAGGCGATGATGCGTAGCCGACCTGAGAGGGTGACCGGC
>373132806; Mogibacterium diversum canine oral taxon 343 clone 1G090 16S ribosomal RNA gene, partial sequence
AACCTGCCCCTGACAGAGGGATAGCCATTGGAAACGATGATTAAAACCTCATGACACCGTAGAAGCACATGCTTCATCGGTCAAAGATTTATCGGTCGGGGATGGGCCTGCGTCTGATTAACTAGTTGGTGAGGTAACGGCTCACCAAGGTGACGATCAGTAGCCGACCTGAGAGGGTGATCGGCCACATTGGAACTGAG
>373134287; Frigovirgula sp. canine oral taxon 007 clone 2A069 16S ribosomal RNA gene, partial sequence
TCGAGCGGAGTCATAGTAGAAAGATCTTCGGAAATGGAAATTATGTACTTAGCGGCGGACGGGTGCGTAACGCGTGGGTAATCTGCCCTTATCATCGGGATAACACAACGAAAGATGTGCTAATACCGAATAACATGCATTTTCGGCATCGAAGATGTATCAAAGTGTTAGCGGATAAGGATGAGCCTGCGTCTGATTAG
>261362533; Shimazuella sp. FXJ7.246 16S ribosomal RNA gene, partial sequence
TGTCGTGAGATGTTGGGTTCAGTCCCGCAACGAGCGCAACCCTTATCCTTAGTTGCCAGCAGGTCAAGCTGGGCTCTCTAAGGAGACAGCCGGTGAAAGCCGGAGGAAGGTGGGGATGACGTCAAATCATCATGCCCCTTACGTCTTGGGCTACACACGTGCTACAATGGATGGTACAAAGGGAAGCGAGACCGCGAGGT
>357002670; Trichococcus sp. KOPRI80185 16S ribosomal RNA gene, partial sequence
AAGGCGACTCTCTGGTCTGTAACTGACACTGAGGCTCGAAAGCGTGGGGAGCAAACAGGATTAGATACCCTGGTAGTCCACGCCGTAAACGATGAGTGCTAAGTGTTGGAGGGTTTCCACCCTTCAGTGCTGCAGCTAACGCATTAAGCACTCCGCCTGGGGAGTACGGCCGCAAGGCTGAAACTCAAAGGAATTGACGG
>51036226; Lutispora thermophila gene for 16S rRNA
CGCGGTAATACGTAGGTGGCGAGCGTTGTCCGGAATTACTGGGCGTAAAGGGCGCGTAGGCGGCCTGTTAAGTCAGATGTGAAAACCCCGGGCTCAACCTGGGGAGTGCATTTGAAACTGATGGGCTAGAGTGTCGGAGAGGGAAGCGGAATTCCTAGTGTAGCGGTGAAATGCGTAGATATTAGGAGGAACACCAGTGG
>797294; Heliobacterium gestii 16S rRNA, partial sequence
AACCCNNGTCTTCAGGGAAGAGNTTTTGACGGTACCTGAGGAGGAAGCCCCGGCTAACTACGTGCCAGCAGCCGCGGTAATACGTAGGGGGNNAGCGTTGTCCGGAATTACTGGGCGTAAAGCGCGTGCAGGCGGATGCTTAAGTCTGAGGTGAAAGNCCGGAGCTCAACTCCGNNGCGGCCTTGGAAACTGGGNGTCTT
>342850832; Ruminococcus flavefaciens strain Brish-2 16S ribosomal RNA gene, partial sequence
CGCAAGGTTGAAACTCAAAGGAATTGACGGGGGCCCGCACAAGCAGTGGAGTATGTGGTTTAATTCGAAGCAACGCGAAGAACCTTACCGGGTCTTGACATCGAGTGCATAGCTAAGAGATTAGTGAAATCCCTTCGGGGACACTTAGACAGGTGGTGCATGGTTGTCGTCAGCTCGTGTCGTGAGATGTTGGGTTAAGT
>58532590; Alkalibacter saccharofermentans strain Z-79820 16S ribosomal RNA gene, partial sequence
GACTGCCGTAGATAATACGGAGGAAGGTGGGGATGACGTCAAATCATCATGCCCCTTATGACCTGGGCTACACACGTGCTACAATGGTCTGAACAGAGGGCAGCGAAACAGCGATGTGGAGCCAATCTCAAAAAACAGATCTCAGTTCGGATTGCAGGCTGCAACTCGCCTGCATGAAGTCGGAGTTGCTAGTAATCGCG
>6730951; Coprobacillus catenaformis gene for 16S rRNA, strain: JCM 10603
GAAACCCTGACCGAGCAACGCCCCGTGAGGCAAGAAGTATTTCGGTATGTAAACCTCTGTTATAAAGGAAGAACGGTATGAATAGGAAATGATTCATAAGTGACGGTACTTTATGAGAAAGCCACGGCTAACTACGTGCCAGCAGCCGCGGTAATACGTAGGTGGCGACCGTTATCCGGAATCATTGGCCGTAAAGAGGG
>265295299; Thermobacillus sp. YonhaC149 16S ribosomal RNA gene, partial sequence
CGGGAAACTGGCGGACTGGAGTGCAGGAGAGGGAAGCGGAATTCCACGTGTAGCGGTGAAATGCGTAGAGATGTGGAGGAACACCAGTGGCGAAGGCGGCTTCCTGGCCTGTAACTGACGCTGAGGCGCGAAAGCGTGGGGAGCAAACAGGATTAGATACCCTGGTAGTCCACGCCGTAAACGATGAATGCTAGGTGTCA
>29825636; Tepidibacter formicigenes 16S ribosomal RNA gene, partial sequence
GCGTCCCATTAGCTAGTTGGTGAGGTAACGGCTCACCAAGGCCACGATGGGTAGCCGACCTGAGAGGGTGATCGGCCACACTGGAACTGAGACACGGTCCAGACTCCTACGGGAGGCAGCAGTGGGGAATATTGCACAATGGGGGAAACCCTGATGCAGCAACGCCGCGTGAGCGATGAAGGCCTTCGGGTCGTAAAGCT
>371919675; Anaerococcus vaginalis gene for 16S ribosomal RNA, partial sequence, strain: JCM 8138
CACGTGCTACAATGGCAGATACAGAGGGCAGCGAAAGAGCGATCTGAAGCGAAACTCACAAAGTCTGTCCCAGTTCGGATTGTACTCTGCAACTCGAGTACATGAAGTTGGAGTTGCTAGTAATCGCGAATCAGAATGTCGCGGTGAATGCGTTCCCGGGTCTTGTACACACCGCCCGTCACACCATGGGAGTTGGCAAT
>10862897; Parasporobacterium paucivorans partial 16S rRNA gene, strain SYR1
ACGGCCCAAACTCCTACGGGAGGCAGCAGTGGGGAATATTGCACAATGGGGGAAACCCTGATGCAGCGACGCCGCGTGAAGGAAGAAGTATTTCGGTATGTAAACTTCTATCAGCAAGGAAGATAATGACGGTACTTGACTAAGAAGCCCCGGCTAACTACGTGCCAGCAGCCGCGGTAATACGTAGGGGGCAAGCGTTA
>118636945; Peptoniphilus sp. gpac018A partial 16S rRNA gene, isolate gpac018A
CGGTGGCGAAGGCGACTTGCTGGACTTCAACTGACSGTGAGAAACGAAAGCGTGGGTAGCAAACAGGATTAGATACCCTGGTAGTCCACGCCGTAAACGATGAGTGCTAGGTGTCGGGGTCAAACCTCGGTGCCGCCGTTAACACAATAAGCACTCCGCCTGGGGAGTACGTGCGCAAGCATGAAACTCAAAGGAATTGG
>57864036; Alkaliphilus sp. 1-IA partial 16S rRNA gene, isolate 1-IA
CACCTAGCACTCATCGTTTACGGCGTGGACTACCAGGGTATCTAATCCTGTTCGCTCCCCACGCTTTCGTGCCTCAGCGTCAGTTGCAGTCCAGAGAGTCGCCTTCGCCACTGGTGTTCCTCCTAATATCTACGCATTTCACCGCTACACTAGGAATTCCACTCTCCTCTCCTGCACTCAAGCCCTACAGTTTCAAAGGC
>57834189; Halobacillus sp. SA-Hb10 gene for 16S rRNA, partial sequence
GTAACACGTGGGCAACCTGCCTGTAAGATCGGAATAACCCCGGGAAACCGGGGCTAATGCCGGGTAATACTTTCTTTCGCATGAAGGAAAGTTGAAAGATGGCTTCTTGCTATCACTTACAGATGGGCCCGCGGCGCATTAGCTAGTTGGTGAGGTAACGGCTCACCAAGGCGACGATGCGTAGCCGACCTGAGAGGGTG
>17940489; Hespellia porcina strain PPC82 16S ribosomal RNA gene, partial sequence
CTGGCGGCGTGCTTAACACATGCAAGTCGAGCGAAACACATAGAACGGAATTCTTCGGAAGGGAGGACTTAGTGATTGAGCGGCGGACGGGTGAGTAACGCGTGGGTAACCTACCTCATACAGGGGGATAACAGTTAGAAATGGCTGCTAATACCGCATAAGACCGCAGCACCGCATGGTGCAGTGGTAAAAACTCCGGT
>380749380; Acetobacterium sp. enrichment culture clone 06-1235251-64 16S ribosomal RNA gene, partial sequence
CGGGTGAGTAACGCGTGGGTAACCTGCCCTATGGAAAGGAATAGCCTCGGGAAACTGGGAGTAATGCCTTATAAGATATGAGAGTCGCATGGCTTTCGTATTAAACGCTCCGGTGCCATAGGATGGACCCGCGTCCCATTAGCTAGTTGGTGAGATAACAGCTCACCAAGGCGACGATGGGTAACCGGTCTGAGAGGGCG
>111084937; Carnobacterium maltaromaticum 16S ribosomal RNA gene, partial sequence
AGCAGCAGTAGGGANTCTTCCGCAATGGACGAAAGTCTGACGGAGCAACGCCGCGTGAGTGAAGAAGGTTTTCGGATCGTAAAACTCTGTTGTTAAAGAAGAACAAGGATGAGAGTAACTGCTCATCCCCTGACGGTATTTAACCAGAAAGCCACGGCTAACTACGTGCCAGCAGCCGCGGTAATACGTAGGTGGCAAGC
>1212961; H.arabaticum gene for 16S ribosomal RNA
CGGTACCTGAGAAGAAAGCTCCGGCTAACTACGTGCCAGCAGCCGCGGTAATACGTAGGGGGCAAGCGTTGTCCGGAATCATTGGGCGTAAAGGGTGCGCAGGCGGTCTGGCAAGTCAAGTGTGAAATGTATCGGCTTAACTGATACACTGCGCTTGAAACTGTCAGACTTGAGGGCAAGAGAAGAGAGCGGAATTCCTA
>762802; Eubacterium formicigenerans 16S ribosomal RNA
TAACAGYTAGAAATGGCTGCTAATACCGCATAAGACCACAGTACTGCATGGTACAGTGNNNAAAACTCCGGTGGTATGAGATGGACCCGCGTCTGATTAGGTAGTTGGTGAGGTAACGGCCCACCNAGCCGACGATCAGTAGCCGACCTGAGAGGGTGACCGGCCACATTGGGACTGAGACACGGCCNNGACTCCTACGG
>293509137; Facklamia sp. 126136/05 16S ribosomal RNA gene, partial sequence
AATCTTCCGCAATGGGCGCAAGCCTGACGGAGCAACGCCGCGTGTGTGAAGAAGGTCTTCGGATCGTAAAGCACTGTTGTTAGAGAAGAACGACCGCTAGAGTAACTGTTAGTGGAGTGACGGTATCTAACCAGAAAGCCACGGCTAACTACGTGCCAGCAGCCGCGGTAATACGTAGGTGGCAAGCGTTGTCCGGATTT
>223047938; Desemzia sp. M341 16S ribosomal RNA gene, partial sequence
TTGTCCGGATTTATTGGGCGTAAAGCGAGCGCAGGCGGTTCTTTAAGTCTGATGTGAAAGCCCCTGGCTCAACCAGGGAGGGTCATTGGAAACTGGAGAACTTGAGTGCAGAAGAGGAAAGTGGAATTCCATGTGTAGCGGTGAAATGCGTAGATATATGGAGGAACACCAGTGGCGAAGGCGACTTTCTGGTCTGTAAC
>386780282; Planomicrobium okeanokoites gene for 16S rRNA, partial sequence, strain: RH-4
TCACCAGAAAGCCACGGCTAACTACGTGCCAGCAGCCGCGGTAATACGTAGGTGGCAAGCGTTGTCCGGAATTATTGGGCGTAAAGCGCGCGCAGGCGGTCCCTTAAGTCTGATGTGAAAGCCCACGGCTCAACCGTGGAGGGTCATTGGAAACTGGGGGACTTGAGTGCAGAAGAGGAAAGTGGAATTCCACGTGTAGC
>290784143; Acidaminobacter sp. CJ5 16S ribosomal RNA gene, partial sequence
GCTTGAGTGCAGGAGAGGAAAGCGGAATTCCTAGTGTAGCGGTGAAATGCGTAGATATTAGGAGGAACACCCGTGGCGAAGGCGGCTTTCTGGACTGTAACTGACGCTGAGGCACGAAAGCGTGGGGAGCAAACAGGATTAGATACCCTGGTAGTCCACGCTGTAAACGATGAATACTAGGTGTCGGGGGTCAAAGCCCG
>1666673; T.celer 16S rRNA gene
CGGGTTGTAAAGCTCTGTCTTCCCTGACGATAATGACGGTAAGGGAGGAGGAAGCCACGGCTAACTACGTGCCAGCAGCCGCGGTAATACGTAGGTGGCAAGCGTTGTCCGGAATTACTGGGCGTAAAGGGTGCGTAGGCGGCTCTTTAAGTGGGGTGTGAAATCCCTGGGCTCAACCCAGGAACTGCACTCCAAACTGG
>373136717; Phascolarctobacterium sp. canine oral taxon 212 clone PU037 16S ribosomal RNA gene, partial sequence
GCAACCTGCCCTCCGGATGGGGACAACATTCCGAAAGGAGTGCTAATACCGAATACGAGCGCTTCTCCGCATGGGGAAGCGGTGAAAGATGGCCTCTCGAAGAAGCTATCGCCGGAGGATGGGCCTGCGTCTGATTAGCTAGTTGGTGGGGTAACGGCTCACCAAGGCGACGATCAGTAGCCGGTCTGAGAGGATGGACG
>323669583; Anaerostipes butyraticus gene for 16S ribosomal RNA, partial sequence, strain: JCM 17466
GTAGAGGCTTCGGTGCCGCAGCAAACGCATTAAGTATTCCACCTGGGGAGTACGTTCGCAAGAATGAAACTCAAAGGAATTGACGGGGACCCGCACAAGCGGTGGAGCATGTGGTTTAATTCGAAGCAACGCGAAGAACCTTACCTGGTCTTGACATCCCCTTGACCGCTCCTTAATCGGAGTTTTCCTTCGGGACAAGG
>342221025; Pediococcus acidilactici strain ZW001 16S ribosomal RNA gene, partial sequence
GCCACATTGGGACTGAGACACGGCCCAGACTCCTACGGGAGGCAGCAGTAGGGAATCTTCCACAATGGACGCAAGTCTGATGGAGCAACGCCGCGTGAGTGAAGAAGGGTTTCGGCTCGTAAAGCTCTGTTGTTAAAGAAGAACGTGGGTGAGAGTAACTGTTCACCCAGTGACGGTATTTAACCAGAAAGCCACGGCTA
>171879762; Clostridiisalibacter sp. SOL3f37 16S ribosomal RNA gene, partial sequence
CCTTCGGGTCGTAAAGCTCTGTCCTAAGGGAAGAATTTTGACGGTACCTTAGGAGGAAGCCCCGGCTAACTACGTGCCAGCAGCCGCGGTAATACGTAGGGGGCGAGCGTTGTCCGGATTTACTGGGCGTAAAGGGTGCGTAGGTGGCCTAGCAAGTCAGAAGTTAAAGCCCTCGGCTCAACCGAGGTAAGCTTTTGAAA
>62183843; Jeotgalicoccus psychrophilus isolate H8 16S ribosomal RNA gene, partial sequence
ACGGGTGAGTAACACGTAGGCAACCTACCCTTGAGATTGGGATAACTACCGGAAACGGTAGCTAATACCGGATACGACATTTCTGCATAAGTAGAATTGTTAAAAGGCGGATTTATCTGCCGCTCATGGATGGGCCTGCGGTGCATTAGCTAGTTGGTGAGATAGTAGCTCACCAAGGCGACGATGCATAGCCGACCTGA
>762809; Eubacterium uniforme 16S ribosomal RNA
GAGGGGGAGCAAATCTCAAAAATAACGTCTCAGTTCGGATTGTAGTCTGCAACTCGACTACATGAAGCTGGAATCGCTAGTAATCGCGAATCAGAATGTCGCGGTGAATACGTTCCCGGGTCTTGTACACACCGCCCGTCACACCATGGGAGTCGATAATGCCCGNAGTCAGTGACCCAACCTTTTGGAGGGAGCTGCNG
>183014296; Lacticigenium naphtae gene for 16S rRNA, partial sequence
CCGCGGCGTATTAGCTAGTTGGTAAGGTAATGGCTTACCAAGGCGATGATACGTAGCCGACCTGAGAGGGTGATCGGCCACACTGGGACTGAGACACGGCCCAGACTCCTACGGGAGGCAGCAGTAGGGAATCTTCCGCAATGGACGAAAGTCTGACGGAGCAATGCCGCGTGAGTGAAGAAGGTTTTCGGATCGTAAAG
>385766651; Halanaerocella sp. Delta2 16S ribosomal RNA gene, partial sequence
CACTGGGACTGAGACACGGCCCAGACTCCTACGGGAGGCTGCAGTGGGGAATCTTCCGCAATGGGCGAAAGCCTGACGGAGCAATGCCGCGTGAGTGATGAAGGCCTTAGGGTCGTAAAGCTCTGTCTTGAGGGAAGAACAACTTAGTAGTGAACAACTGCTAGGTATGACGGTACCTCAAAAGAAAGCCCCGGCTAATT
>695346; Heliobacillus mobilis 16S ribosomal RNA (16S rRNA)
CCTGGTAGTCCACGCCGTAAACGATGAGTGCTAGGTGTTGGGGGTATCGACCCCCCCGGTGCCGCAGTTCACGCAATAAGCACTCCGCCTGGGGAGTACGGCCGCAAGGTTGAAACTCAAAGGAATTGACGGGGGCCNGCACAAGCGGTGGAGCATGTGGTTTAATTCGANNNAACGCGAAGAACCTTACCAAGGCTTGA
>4544334; Paralactobacillus selangorensis strain LMG 17710 16S ribosomal RNA (rrs) gene, partial sequence
GCATGGTTGTCGTCAGCTCGTGTCGTGAGATGTTGGGTTAAGTCCCGCAACGAGCGCAACCCTTATTACTAGTTGCCAGCATTAAGTTGGGCACTCTAGTGAGACTGCCGGTGACAAACCGGAGGAAGGTGGGGATGACGTCAAATCATCATGCCCCTTATGACCTGGGCTACACACGTGCTACAATGGATGGTACAACG
>156567218; Virgibacillus marismortui strain NT-6 16S ribosomal RNA gene, partial sequence
TCCTAGAGATAGGATGTTCCCTTCGGGGACAGAGTGACAGGTGGTGCATGGTTGTCGTCAGCTCGTGTCGTGAGATGTTGGGTTAAGTCCCGCAACGAGCGCAACCCTTGATCTTAGTTGCCAGCATTTAGTTGGGCACTCTAAGGTGACTGCCGGTGACAAACCGGAGGAAGGTGGGGATGACGTCAAATCATCATGCC
>364285534; Pasteuria hartismeri strain PH1 16S ribosomal RNA gene, partial sequence
TCGATGCAACGCGAAGAACCTTACCAAGGCTTGACATCCCGGTGAAAGGCCCTGAAAGGGTGCCGTGCCTCCTTCGGGGGGAGCATCGGTGACAGGTGGTGCATGGTTGTCGTCAGCTCGTGTCGTGAGATGTTGGGTTCAGTCCCGCAACGAGCGCAACCCTTATCTCCGGTTGCCAGCACGTAACGGTGGGCACTTTG
>34576942; Anaerospora hongkongensis 16S ribosomal RNA gene, partial sequence
AGACTCCTACGGGAGGCAGCAGTGGGGAATCTTCCGCAATGGACGAAAGTCTGACGGAGCAACGCCGCGTGAGTGAAGAAGGTCTTCGGATTGTAAAGCTCTGTCAACTAGGACGAATGTGTGATTTGTGAATAATGAGTCATAATGACGGTACTAGAGAAGGAAGCCACGGCTAACTACGTGCCAGCAGCCGCGGTAAT
>119067899; Aerosphaera taetra strain RBE2CD-116 16S ribosomal RNA gene, partial sequence
GTGCTAAGTGTTGGAGGGTTTCCACCCTTCAGTGCTGGAGTTAACGCAATAAGCACTCCGCCTGGGGAGTACGGTCGCAAGACTGAAACTCAAAGGAATTGACGGGGACCCGCACAAGCGGTGGAGCATGTGGTTTAATTCGAAGCAACGCGAAGAACCTTACCAGGTCTTGACATCCCCTGCATAACCTAGAGATAGGT
>283806431; Erysipelothrix tonsillarum gene for 16S ribosomal RNA, partial sequence, strain: JCM 8533
CGTCAGCTCGTGTCGTGAGATGTTGGGTTAAGTCCCGCAACGAGCGCAACCCTTGTCTTTAGTTACCAGCATTAAGTTGGGGACTCTAAAGAGACTGCCGGTGATAAACCGGAGGAAGGTGGGGATGACGTCAAATCATCATGCCCCTTATGATCTGGGCTACACACGTACTACAATGGCGTATACAGAGGGCAGCGAAG
>3063905; Oxalophagus oxalicus 16S rRNA gene, strain DSM 5503
AGCCGACCTGAGAGGGTGATCGGCCACACTGGGACTGAGACACGGCCCAGACTCCTACGGGAGGCAGCAGTAGGGAATCTTCCACAATGGGCGAAAGCCTGATGGAGCAACGCCGCGTGAGTGATGAAGGTTTTCGGATCGTAAAACTCTGTTGTTAGGGAAGAACACCCGGGAGAGGATCCCGGAATGACGGTACCTGA
>285204578; Finegoldia sp. oral taxon D24 clone CMC961 16S ribosomal RNA gene, partial sequence
TCGGTGGAAGATTACTAATGAGAGTGGCGAACGGGTGAGTAACGCGTGAGCAACCTGCCTATGACAGTGGGATAGCCTCGGGAAACCGGGATTAATACCGCATAAAATCGTAGAAACACATGTTTTAACGGTCAAAGATTTATCGGTCATAGATGGGCTCGCGTCTGATTAGCTAGTTGGTGAGATAACAGCCCACCAAG
>285172497; Mitsuokella sp. oral taxon 521 clone OCV023 16S ribosomal RNA gene, partial sequence
CTGCGTCTGATTAGCTGGTTGGTGGGGCAACGGCCTACCAAGGCGACGATCAGTAGCCGGTCTGAGAGGATGAACGGCCACATTGGGACTGAGACACGGCCCAGGCTCCTACGGGAGGCAGCAGTGGGGAATCTTCCGCAATGGGCGAAAGCCTGACGGAGCAACGCCGCGTGAGTGAAGAAGGTCTTCGGATCGTAAAG
>1209268; Thermoactinomyces dichotomicus 16S ribosomal RNA (16S rRNA) sequence
NNNNNNNNNNNNNNNNNAGCGGCGGATGGGTGAGTAACACGTGGGTAACCTGCCTGTCAGATCGGGATAACTGTGGGAAACCGCAGCTAATACCGGATAATCCTTNNNACCGCATGGTGCGGAGTTGAAAGATGGTTTCGGCNNTCACTGACNGATGGGCCCGCGGTGCATTAGTTAGTTGGNGNGGTAACGGCTCACCA
>148750629; Caldanaerovirga acetigignens strain JW/SA-NV4 16S ribosomal RNA gene, partial sequence
ACGACGGGTAGCCGGCCTGAGAGGGTGTACGGCCACACTGGGACTGGGACACGGCCCAGACTCCTACGGGAGGCAGCAGTGGGGAATTTTGGGCAATGGGGGGAACCCTGACCCAGCGACGCCGCGTGGGGGAAGAAGGCCTTCGGGTTGTAAACCCCTGTCACCGGGGAAGAGGAAGGACGGTACCCGGGGAGGAAGCC
>8572587; Papillibacter cinnaminovorans 16S ribosomal RNA gene, partial sequence
GGCGCGAAAGCGTGGGGAGCAAACAGGATTAGATACCCTGGTAGTCCACGCTGTAAACGATGGATACTAGGTGTGGGAGGTCTGACCCCTTCCGTGCCGGAGTTAACACAATAAGTATCCCACCTGGGGAGTACGATCGCAAGGTTGAAACTCAAAGGAATTGACGGGGGCCCGCACAAGCAGTGGAGTATGTGGTTTAA
>56089716; Caldicellulosiruptor acetigenus clone 2 16S ribosomal RNA gene, partial sequence
CTAGGTGTGGGGGAGAAGAACTCTTCCGTGCCGTAGTTAACACAATAAGCATCCCGCCTGGGGAGTACGGCCGCAAGGTTGAAACTCAAAGGAATTGACGGGGGCCCGCACAAGCGGTGGAGCATGTGGTTTAATTCGAAGCAACGCGAAGAACCTTACCAGGGCTTGACATGCCGGGAACCCTGCCGAAAGGTGGGGGT
>30841927; Orenia sp. AND2 16S ribosomal RNA gene, partial sequence
GCTGTCGTCAGCTCGTGTCGTGAGATGTTGGGTTAAGTCCCGTAACGAGCGCAACCCCTATCCTTAGTTGCCAGCATGTAATGGTGGGGACTCTAAGGAGACTGCCGCGGAAAAACGCGGAGGAAGGTGGGGATGACGTCAAGTCATCATGCCCCTTATGTTCTGGGCTACACACGTGCTACAATGGCTTATACAGAGGG
>2924306; Anaerobacter polyendosporus 16S ribosomal RNA, partial
ATTAGCTAGTTGGTGAGGTAATGGCTCACCAAGGCGACGATGCGTAGCCGACCTGAGAGGGTGATCGGCCACATTGGGACTGAGACACGGCCCAGACTCCTACGGGAGGCAGCAGTGGGGAATATTGCACAATGGGGGAAACCCTGATGCAGCAACGCCGCGTGAGTGATAAGGCTTCGGGTTGTAAAGCTCTGTCTTCA
>61845225; Fastidiosipila sanguinis 16S rRNA gene, type strain CCUG 47367
GATTGTAAACTTCTTTAGACGGGACGAAACAAATGACGGTACCTCTAGAATAAGCCACGGCTAACTACGTGCCAGCAGCCGCGGTAATACGTAGGTGGCGAGCGTTGTCCGGAATTACTGGGTGTAAAGGGCGTGTAGGCGGCACTGTAAGTCAGATGTGAAATCTCCCGGCTCAACCGGGAGCGTGCATCTGATACTGC
>357002502; Coprothermobacter sp. enrichment culture clone B1-B-62 16S ribosomal RNA gene, partial sequence
CGAACGCTGGCGGCGTGCCTAATGCATGCAAGTCGAGCGAGCTACAGTCTTCGGACTGTAGCTTAGCGGCGAACGGGTGAGTAACACGTAGGTGATCTACCCTTCAGAGGAGGACAACCTCAGGAAACTGAGGCTAAACCTTCATACGTTCACTGGTAGGGATACTGGTGAAGAAAGAGTTACCGTCAAGGTAGCTGCTG
>17385947; Desulfosporosinus sp. P3 16S ribosomal RNA gene, partial sequence
TAAACGATGAGTGCTAGGTGTAGAGGGTATCGACCCCTTCTGTGCCGCAGTTAACACAATAAGCACTCCGCCTGGGGAGTACGGCCGCAAGGTTGAAACTCAAAGGAATTGACGGGGGCCCGCACAAGCGGTGGAGCATGTGGTTTAATTCGACGCAACGCGAAGAACCTTACCAAGGCTTGACATCCTACGAATCCTTA
>11095288; Lachnobacterium bovis strain LRC 5357 16S ribosomal RNA gene, partial sequence
GACAGGTGGTGCATGGTTGTCGTCAGCTCGTGTCGTGAGATGTTGGGTTAAGTCCCGCAACGAGCGCAACCCTTGTCCTTAGTAGCCAGCAGTAAGATGGGCACTCTAGGGAGACTGCCAGGGATAACCTGGAGGAAGGTGGGGATGACGTCAAATCATCATGCCCCTTATGACTTGGGCTACACACGTGCTACAATGGC
>223987472; Sporolituus thermophilus strain AeG 16S ribosomal RNA gene, partial sequence
GTAGGTGGCAAGCGTTGTCCGGAATTATTGGGCGTAAAGCGCGCGTAGGCGGGGCGTCAAGTCCATCTTAAAAGGCTGGGGCTCAAACCTGGTATGGGATGGAAACTGACGTTCTTGAGTGCAGGAGAGGAAAGTGGAATTCCCGGTGTAGCGGTGAAATGCGTAGATATCGGGAGGAACACCAGTGGCGAAGGCGGCTT
>240130358; Trigonala elaeagnus strain HBUM2132 16S ribosomal RNA gene, partial sequence
GTCTCAGTTCGGATCGCAGGCTGCAACTCGCCTGCGTGAAGCTGGAATCGCTAGTAATCGCGGATCAGCATGCCGCGGTGAATACGTTCCCGGGCCTTGTACACACCGCCCGTCACACCACGAGAGTTTGCAACACCCGAAGTCGGTGAGGGAACCGCAAGGACCCAGCCGCCGAAGGTGGGGCAGATGATTGGGGTGAA
>4098355; Butyrivibrio fibrisolvens strain OB251 16S ribosomal RNA gene, partial sequence
TGAGTAACTTAGTGGCGGACGGGTGAGTAACGCGTGGGCAACCTGCCTCATACTGGGGGATAGCAGTTGGAAACGACTGATAATACCGCATAAGCGCACGGTATCGCATGATACAGTGTGAAAAACTCCGGTGGTATGAGATGGACCCGCGTCAGATTAGCTAGTTGGTAAGGTAACGGCTTACCAAGGCGACGATCTGT
>169302699; Murdochiella asaccharolytica strain WAL 1855C 16S ribosomal RNA gene, partial sequence
TTAACACATTAAGCACTCCGCCTGGGGAGTACGCACGCAAGTGTGAAACTCAAATGAATTGACGGAGACCCGCACAAGTAGCGGAGCATGTGGTTTAATTCGAAGCAACGCGAAGAACCTTACCAGGGCTTGACATAACAGTGACGGGTTAAGAGATTAACCGTTCCCTTCGGGGACACTGCTACAGGTGGTGCATGGTT
>1213463; Metabacterium polyspora clone M 1.6 16S ribosomal RNA, partial sequence
CTAACTACGTGCCAGCAGCCGCGGTAATACGTAGGGAGCAAGCGTTATCCGGAATTACTGGGTGTAAAGGGTGCGCAGGCGGCTTTATAAGTCACAAGTGAAATTTTGAGGCTCAACCTCAAAGCTGCTAGTGAAACTGTAGAGCTAGAGTGTGGGAGAGGAAAGTGGAACTTTGAGTGTAGCGGTGAAATGCGTAGAGA
>260214900; Bacillaceae bacterium Nad S1 partial 16S rRNA gene, strain Nad S1
CGTCAGCTCGTGTCGTGAGATGTTGGGTTAAGTCCCGCAACGAGCGCAACCCTTGTCCTTAGTTGCCAGCAGTAAGATGGGCACTCTAGGGAGACTGCCGGTGACAAACCGGAGGAAGGTGGGGATGACGTCAAATCATCATGCCCCTTATGTCCTGGGCTACACACGTGCTACAATGGCTGGTACAACGGGAAGCGAAG
>49019795; Desulfosporomusa polytropa partial 16S rRNA gene, strain STP13
CGCAACGAGCGCAACCCTTATCCTTTGTTGCCAGCACGTAATGGTGGGAACTCAAGGGAGACTGCCGTCGACAAGACGGAGGAAGGCGGGGATGACGTCAAGTCATCATGCCCCNTATGTCCTGGGCTACACACGTACTACAATGGGCTTAAACAAAGCGAAGAAAGACCGCGAGGTCAAGCAAAACGCATAAACAAGCT
>307777517; Terribacillus halophilus strain AK39315 16S ribosomal RNA gene, partial sequence
TGACGCTGAGGCGCGAAAGCGTGGGGAGCAAACAGGATTAGATACCCTGGTAGTCCACGCCGTAAACGATGAGTGCTAGGTGTTAGGGGGTTTCCGCCCCTTAGTGCTGAAGTTAACGCATTAAGCACTCCGCCTGGGGAGTACGGGCCGCAAGGCTGAAACTCAAAAGAATTGACGGGGGCCCGCACAAGCGGTGGAGC
>42632649; Pilibacter termitis strain TI-1 16S ribosomal RNA gene, partial sequence
GCACTAGAGATAGTGTTTCTCTTCGGAGCAGAAGTGACAGGTGGTGCATGGTTGTCGTCAGCTCGTGTCGTGAGATGTTGGGTTAAGTCCCGCAACGAGCGCAACCCTTATGTTTAGTTACCATCATTGAGTTGGGGACTCTAGACAGACTGCCGGTGACAAACCGGAGGAAGGTGGGGATGACGTCAAATCATCATGCC
>12862704; Catonia barnesae gene for 16S rRNA
GTGGGGATGACGTCAAATCATCATGCCCTTTATGTCCTGGGCTACACACGTGCTACAATGGTCGGTACAGAGGGCAGCGAGACTGTGAAGTTAAGCGAATCTCAGAAAGCCGACCCCAGTTCGGATTGCAGGCTTGCAACTCGCCTGCATGAAGTCGGAGTTGGTAGTAATCGCAGATCAGAATGCTGCGGTGAATGCTT
>90959546; Tuberibacillus calidus genes for 16S rRNA, partial sequence, strain: 607
ACGTGGGCAACCTGCCCGTAAGACTGGGATAACTTCGGGAAACCGAAGCTAATACCGGATAGGCTTTCGCACCGCATGGTGCGAAAGGGAAAGGTGCTTCTGGCATCACTTACGGATGGGCCCGCGGCGCATTAGCTGGTTGGTGAGGTAACGGCTCACCAAGGCGACGATGCGTAGCCGACCTGAGAGGGTGATCGGCC
>373137233; Catonella sp. canine oral taxon 160 clone PX037 16S ribosomal RNA gene, partial sequence
ACCGCATAAGTCGGAACTACCGCATGGTAGATTCGGGAAAAGAGCAATCTGGTATGAGATGGGCCTGCGTCCGATTAGCTAGTTGGCGAGGTAATAGCTCACCAAGGCGACGATCGGTAGCCGGACTGAGAGGTCGGACGGCCACATTGGGACTGAGACACGGCCCAAACTCCTACGGGAGGCAGCAGTGGGGGATATTG
>377550091; Atopostipes sp. 17.2 AW partial 16S rRNA gene, strain 17.2 AW
AAAGGAATTGACGGGGACCCGCACAAGCGGTGGAGCATGTGGTTTAATTCGAAGCAACGCGAAGAACCTTACCAGCTCTTGACATCCTCTGCTCACTCTAGAGATAGAGCATTCCCTTCGGGGACAGAGTGACAGGTGGGGCATGGTTGTCGTCAGCTCGTGTCGTGAGATGTTGGGTTAAGTCCCGTAACGAGCGCAAC
>157644862; Natronobacillus azotifigens strain 13KS-1 16S ribosomal RNA gene, partial sequence
CAGTGGCGAAGGCGACTCTCTGGTCTGTAACTGACGCTGAGGTGCGAAAGCGTGGGGAGCAAACAGGATTAGATACCCTGGTAGTCCACGCCGTAAACGATGAGTGCTAGGTGTTAGGGGGTTTCCGCCCCTTAGTGCTGCAATTAACGCATTAAGCACTCCGCCTGGGGAGTACGGCCGCAAGGCTGAAACTCAAAAGA
>299802543; Roseburia intestinalis strain DSM 14610 16S ribosomal RNA gene, partial sequence
CAGTTGGAAACGACTGCTAATACCGCATAAGCGCACAGGGTCGCATGACCTGGTGTGAAAAACTCCGGTGGTATGAGATGGACCCGCGTCTGATTAGCCAGTTGGTGGGGTAACGGCCTACCAAAGCGACGATCAGTAGCCGACCTGAGAGGGTGACCGGCCACATTGGGACTGAGACACGGCCCAAACTCCTACGGGAG
>219687442; Thermaerobacter sp. SS gene for 16S rRNA, partial sequence
GCCGCGTGGGGGAGGAAGCCCTTCGGGGTGTAAACCCCTGTCGTCCGGGACGAAGGTCGGGGGTGAGGAGCCCTCGGCTGACGGTACCGGAAGAGGAAGCCCCGGCTAACTACGTGCCAGCAGCCGCGGTAAGACGTAGGGGGCGAGCGTTGTCCGGAATCACTGGGCGTAAAGGGCGCGTAGGCGGCCTGGCAAGTCGG
>110270188; Filobacillus sp. SL2-1 16S ribosomal RNA gene, partial sequence
TCTTGACATCCTCGGACCACCCTAGAGATAGGGTCTTCCCTTCGGGGACCGAGTGACAGGTGGTGCATGGTTGTCGTCAGCTCGTGTCGTGAGATGTTGGGTTAAGTCCCGCAACGAGCGCAACCCTTGATCTTAGTTGCCAGCATTCAGTTGGGCACTCTAAGGTGACTGCCGGTGACAAACCGGAGGAAGGTGGGGAT
>76162872; Ureibacillus terrenus strain C72 16S ribosomal RNA gene, partial sequence
TGAAATGCGTAGAGATATGGAGGAACACCAGTGGCGAAGGCGGCTTCCTGGCCTGTAACTGACGCTGAGGCGCGAAAGCGTGGGGAGCAAACAGGATTAGATACCCTGGTAGTCCACGCCGTAAACGATGAGTGCTAGGTGTTAGGGGGCTTGCCCCTTAGTGCTGCAGCTAACGCATTAAGCACTCCGCCTGGGGAGTA
>371907814; Scopulibacillus darangshiensis partial 16S rRNA gene, strain DLS-08
GAGTGGAATTCCACGTGTAGCGGTGAAATGCGTAGATATGTGGAGGAACACCAGTGGCGAAGGCGGCTCTCTGGCCTGTAACTGACGCTGAGGCGCGAAAGCGTGGGGAGCGAACAGGATTAGATACCCTGGTAGTCCACGCCGTAAACGATGAGTGCTAGGTGTTAGGGGGTCCAACCCTTAGTGCTGAAGTCAACACA
>170524830; Syntrophomonas sp. enrichment culture clone D2CL_Bac_16S_Clone14 16S ribosomal RNA gene, partial sequence
AATATGCTATCGCTAGTAGATGGGCCCGCGTCTGATTAGCTAGTTGGTGGGGTAACGGCCTACCAAGGCTGCGATCAGTAGCCGGCCTGAGAGGGTGGACGGCCACACTGGGACTGAGACACGGCCCAGACTCCTACGGGAGGCAGCAGTGGGGAATATTGCGCAATGGGGGAAACCCTGACGCAGCGACGCCGCGTGAG
>94404535; Enterococcus sp. gc 16S ribosomal RNA gene, partial sequence
GCCGACCTGAGAGGGTGATCGGCCACATTGGGACTGAGACACGGCCCAAACTCCTACGGGAGGCAGCAGTAGGGAATCTTCGGCAATGGACGAAAGTCTGACCGAGCAACGCCGCGTGAGTGAAGAAGGTTTTCGGATCGTAAAACTCTGTTGTTAGAGAAGAACAAGGGTGAGAGTAACTGTTCACCCCTTGACGGTAT
>285800934; Oribacterium sp. oral taxon 372 clone OCH081 16S ribosomal RNA gene, partial sequence
ACGTGGGCAACCTGGCTCATAGAGGGGGATAACAGAGAGAAATTTCTGCTAATACCGCATAAGCACACACTGCCGCATGGCAGAGGGTGAAAAGAGAATCGCTATGAGATGGACCCGCGTCTGATTAGCCAGTTGGCAGGGTAAGAGCCTACCAAAGCGACGATCAGTAGCCGATCTGAGAGGATGAACGGCCACATTGG
>187470363; Fusibacter paucivorans strain TERI GP8 16S ribosomal RNA gene, partial sequence
GGGTGATCGGCCACACTGGAACTGAGACACGGTCCAGACTCCTACGGGAGGCAGCAGTGGGGAATATTGCACAATGGGCGCAAGCCTGATGCAGCAACGCCGTGTGAGTGAAGAAGGCCTTCGGGTTGTAAAACTCTGTCCTAAGGGAAGAAACAAATGACGGTACCTAAGGAGGAAGCCCCGGCTAACTACGTGCCAGC
>315493369; Weissella cibaria strain M5444N 16S ribosomal RNA gene, partial sequence
AGTTAGTTGGTGAGGTAATGGCTCACCAAGACGATGATGCATAGCCGAGTTGAGAGACTGATCGGCCACAATGGGACTGAGACACGGCCCATACTCCTACGGGAGGCAGCAGTAGGGAATCTCTCCACAATGGGCGAAAGCCTGATGGAGCAACGCCGCGTGTGTGATGAAGGGTTTCGGCTCGTAAAACACTGTTGTAA
>331271457; Paenibacillus sp. ARB7 16S ribosomal RNA gene, partial sequence
GGACTGAGACACGGCCCAGACTCCTACGGGAGGCAGCAGTAGGGAATCTTCCGCAATGGGCGAAAGCCTGACGGAGCAATGCCGCGTGAGTGATGAAGGTTTTCGGATCGTAAAGCTCTGTTGCCAGGGAAGAACGTCCTTGAGAGTAACTGCTCAAGGAGTGACGGTACCTGAGAAGAAAGCCCCGGCTAACTACGTGC
>373254727; Halolactibacillus sp. SK71 16S ribosomal RNA gene, partial sequence
GATGTGAAATCTTGCGGCTCAACCGCAAGCGGGCATTGGAAACTGGAGACTTGATACAGAAGAGGAAGTGGAATTCCATGTGTAGCGGTGAAATGCGTAGATATATGGAGGAACACCAGTGGCGAAGGCGACTCTCTGGTCTGTAACTGACGCTGAGGCGCGAAAGCGTGGGGAGCAAACAGGATTAGATACCCTGGTAG
>302324991; Sporacetigenium sp. HGFM123 16S ribosomal RNA gene, partial sequence
GACAGTCACATGGCTTTCGTATCAAAGCTCCGGCGGGACAGGATGGACCCGCGCCTGATTAGCTATCTGGCAAGGGAACGGCTTACCAAGGCAACCATCCGAATCCGACCTGAGAGGGTGATCGGCCACATTGGAACTGAGACACGGTCCAAACTCATACGGGAGGCAGCAGTGGGGAATATTGCACAATGGGCGAAAGC
>1633569; Thermoanaerobacterium polysaccharolyticum 16S ribosomal RNA gene, complete sequence
ATACAAGTCAGGTGTAAAAGATACCGGCTCAACCGGTAGGTAGCATCTGATACTGTATAACATAGAGTACAGGAGAGGGGAGCGGAATTCCTGGTGTAGCGGTGAAATGCGTAGAGATCAGGAAGAACACCGGTGGCGAAGGCGGCTCTCTGGCCTGGGACTGACGCTGAGGCGCGAAAGCGTGGGGAGCGAACAGGATT
>169302700; Sporobacterium sp. WAL 1855D 16S ribosomal RNA gene, partial sequence
CCTAGATTTATCTACCTTGGATACAGGTGGTGCATGGTTGTCGTCAGCTCGTGTCGTGAGATGTTGGGTTAAGTCCCGCAACGAGCGCAACCCTTACATTTAGTTACTAACAGGTAGTGCTGAGGACTCTAGATGGACTGCCGATGACAAATCGGAGGAAGGTGGGGATGACGTCAAATCATCATGCCCTTTATGTCCTG
>455402; Sarcina ventriculi gene for '16S ribosomal RNA', partial sequence
GCAACGCGAAGAACCTTACCTAGACTTGACATGTCCTGAATTACCAGTAATGTGGGAAATTCCTTCGGGAACAGGAACACAGGTGGTGCATGGTTGTCGTCAGCTCGTTTCGTGAGATGTTGGNTTAAGTCCCGCAACGAGCGCAACCCTTATTGTTAGTTGCTACCATTTACGTTGACCACTCTAGCGAGACTGGCCGG
>32401129; Anoxynatronum sibiricum 16S ribosomal RNA gene, partial sequence
GCTTAGTAAGTCAGAGGTGAAAGGCTACGGCTTAACCGTGGTAAGCCTTTGAAACTGCTGANGCTTGAGTGCAGGAGAGGCAAGTGGAATTCCTAGTGTAGYGGTGAAATGCGTAGATATTAGGAGGAACACCAGTGGCGAAGGCGACTTGCTGGACTGTNACTGACGCTGAGGCACGAAAGCGTGGGGAGCAAACAGGA
>285162308; Shuttleworthia satelles clone UX061 16S ribosomal RNA gene, partial sequence
ACGACTGTTAATACCGCATAAGCGCACGATAAGACATCTTGTTGTGTGAAAAACTCCGGTGGTATAGGATGGGCTCGCGTATGATTAGCCAGTTGGCGGGGTAAAGGCCCACCAAAGCGACGATCATTAGCCGACCTGAGAGGGCGACCGGCCACATTGGGACTGAGACACGGCCCAAACTCCTACGGGAGGCAGCAGTG
>359803142; Salsuginibacillus halophilus gene for 16S rRNA, partial sequence, strain: NBRC 104934
AGGCCGAGCCAATCCCAAAAAGCCATTCTCAGTTCGGATTGTTCTCTGCAACTCGAGAACATGAAGCCGGAATCGCTAGTAATCGCGGATCAGAATGCCGCGGTGAATACGTTCCCAGGCCTTGTACACACCGCCCGTCACACCACGAGAGCTTGCAACGCCCGAAGTCGGTCAGGTAACCTTTTTAGGAGCCAGCCGCC
>347810784; Paucisalibacillus globulus strain CBMAI 1070 16S ribosomal RNA gene, partial sequence
AATGGACGAAAGTCTGACGGAGCAACGCCGCGTGAGTGATGAAGGTTTTCGGATTGTAAAACTCTGTTGTTAGGGAAGAACAAGTACAATAGTAACTGATTGTACCTTGACGGTACCTAACCAGAAAGCCCCGGCTAACTACGTGCCAGCAGCCGCGGTAATACGTAGGGGGCAAGCGTTGTCCGGAATTATTGGGCGTA
>373139877; Filifactor sp. canine oral taxon 064 clone ZP078 16S ribosomal RNA gene, partial sequence
TAACTGCTTGAAAGAGCAGCTAATACCGAATAACATATGCAATAGGCATCTATTGGATATCAAAGAGAAATCGGACAAAGATGAGCCCGCATCTGATTAGCTAGTTGGTAGGGTAACAGCCTACCAAGGCAACGATCAGTAGCCGACCTGAGAGGGTGAACGGCCACATTGGAACTGAGACACGGTCCAAACTCCTACGG
>11321263; Selenohalobacter shriftii 16S ribosomal RNA gene, partial sequence
TAACACATGCAAGTTGTGCGAGAAAGCTACCTTCGGGTAGTTAGTAAAGCAGCGGACGGGTGAGTAACGCGTGAGTAATCTACCTTTAAGTTAGGGATAACTATTCGAAAGAGTAGCTAATACCTAATATTATATCATCACCATAAGGCGATGATATGAAAGATGGCCTTGCTATCGCTTAAAGATGAGCTCGCGTCCCA
>109254805; Sporosarcina aquimarina partial 16S rRNA gene, strain 1Sf18
TTTAAAGCCCMCGGCCCAACCGTGGAGGGTCATTGKAAACTGGAGAACYTAAGTACATAARAGGAAAGCGRAAWTCCACGTKTAACGGTTAAATKCSTAGAARATGTGGAGGAACACCAGTGGCGAAGAGCGGCTTTCTGGTCTGTAACTTACGCTGAGGCGTCGCAAARCGCTGGGGAGAAAAMAGGATATAGATACCC
>345842272; Carboxydothermus pertinax gene for 16S rRNA, partial sequence, clone: C
TGGTAGGGTAACGGCCTACCAAGGCGACGATGGGTAGCCGGCCTGAGAGGGTGGACGGCCACACTGGGACTGAGACACGGCCCAGACTCCTACGGGAGGCAGCAGTGGGGGATATTCCGCAATGGGCGAAAGCCTGACGGAGCGACGCCGCGTGGGGGAAGAAGGCCTTCGGGTTGTAAACCCCTGTCTTTTGGGACGAA
>110350987; Acetanaerobacter sp. Iso-W4 16S ribosomal RNA gene, partial sequence
GGAGGAATACCAGTGGCGAAGGCGACTCTCTGGACTGTAACTGACGCTGAGGCACGAAAGCGTGGGGAGCAAACAGGATTAGATACCCTGGTAGTCCACGCCGTAAACGATGAGTGCTAGGTGTCGTGGGGTCAAACCTCGGTGCCGCAGTTAACACATTAAGCACTCCGCCTGGGGAGTACGGTGGCAACACTGAAACT
>82492371; Alicyclobacillus sp. C-Fuji 6 16S ribosomal RNA gene, partial sequence
TGAAGCCGGAATTGCTAGTAATCGCGGATCAGCATGCCGCGGTGAATCCGTTCCCGGGCCTTGTACACACCGCCCGTCACACCACGAGAGTCGGCAACACCCGAAGTCGGTGAGGTAACCGTTATGGAGCCAGCCGCCGAAGGTGGGGTTGATGATTGGGGTGAAGTCGTAACAAGGTAGCCGAATCACGAATTCTGGAT
>90959550; Bacillus naganoensis genes for 16S rRNA, ITS1, 23S rRNA, partial and complete sequence, strain: DSM 10191
GGTGAATACGTTCCCGGGCCTTGTACACACCGCCCGTCACACCACGAGAGTTTGTAACACCCGAAGTCGGTGAGGTAACCTTTTGGAACCAGCCGCCGAAGGTGGGACAAATGATTGGGGTGAAGTCGTAACAAGGTAGCCGTATCGGAAGGTGCGGCTGGATCACCTCCTTTCTAAGGAAACGATTCTTAGCGTTAGGC
>51997604; Subdoligranulum variabile 16S rRNA gene, type strain BI 114T
GGACTGAGAGGTTGAACGGCCACATTGGGACTGAGACACGGCCCAGACTCCTACGGGAGGCAGCAGTGGGGGATATTGCACAATGGGGGAAACCCTGATGCAGCGACGCCGCGTGGAGGAAGAAGGTTTTCGGATTGTAAACTCCTGTCGTTAGGGACGAATCTTGACGGTACCTAACAAGAAAGCACCGGCTAACTACG
>373133262; Globicatella sp. canine oral taxon 107 clone 1O003 16S ribosomal RNA gene, partial sequence
GAAGGAGAACTTGTTCTTTGGAAGTGAGTGGCGCACGGGTGAGTAACACGTGGGAAACCTACCCTTCAGCGGGGGATAACACTGGGAAACGAGTGCTAATACCGCATAGAGCATCTAGTTGCATGACTGGATGAGGAAAGACGCTACGGCGTCACTGAAGGATGGTCCCGCGGTGCATTAGCTAGTTGGTAAGGTAGCGG
>285201296; Guggenheimella bovis clone MH037 16S ribosomal RNA gene, partial sequence
ACTGGAAACGGTGATTAATACCTGGTAGACGACAAGTTCGCATGAACTAATCGGAAAAGATTTATCGGTGGAGGATGGGCCTGCGTCTGATTAGCTAGTTGGTAAGGTAACGGCTTACCAAGGCCACGATCAGTAGCCGACCTAAGAGGGTGAACGGCCACACTGGAACTGAGAGACGGTCCAGACTCCTACGGGAGGCA
>953174; D.formicoaceticum 16S rRNA gene
GCAAGCGTTGTCCGGAATTACTGGGCGTAAAGGGCGCGTAGGCGGGATCTTAAGTTAGGTGTGAAAACTTAGGGCTTAACCTTAGGACTGCACTTAAAACTGTCATTCTTGAGGACAGGAGAGGAAAGTGGAATTCCTAGTGTAGCGGTGAAATGCGTAGATATTAGGAGGAACACCAGTGGCGAAGGCGACTTTCTGGA
>226859015; Bacillus sp. Ags-2 16S ribosomal RNA gene, partial sequence
AGTGCAGGAGAGAAAAGTGGAATTCCACGTGTAGCGGTGAAATGCGTAGAGATGTGGAGGAACACCAGTGGCGAAGGCGGCTTTTTGGCCTGTAACTGACGCTGAGGCGCGAAAGCGTGGGGAGCAAACAGGATTAGATACCCTGGTAGTCCACGCCGTAAACGATGAGTGCTAGGTGTTGGGGGGTTCCACCCTCAGTG
>157390159; Candidatus Helioclostridium ananthapuram partial 16S rRNA gene, isolate JHB3
GTGCATGGTTGTCGTCAGCTCGTGTCGTGAGATGTTGGGTTAAGTCCCGCAACGAGCGCAACCCTTATCTKCAGTTGCCAKCRTGTAATGKYGGGSACTCTRGWGAGACTGCCSGRGACAATYCGGAGGAAGGTGGGGATGACGTCAAATCATCATGCCCCTTATGTTNTGGGCTACACACGTGCTACAATGGGTGTAAC
>225031163; Alkalibacterium sp. M16-C2 16S ribosomal RNA gene, partial sequence
TGGATGGCCCCGCGGCGTATTAGCTAGTTGGTGAGGTAATGGCTCACCAAGGCTGTGATACGTAGCCGACCTGAGAGGGTGATCGGCCACACTGGAACTGAGACACGGTCCAGACTCCTACGGGAGGCAGCAGTAGGGAATCTTCCACAATGGGCGAAAGCCTGATGGAGCAATACCGCGTGAGTGAAGAAGGTCTTCGG
>507025; Filibacter limicola (NCIMB 11925) 16S rRNA
ATTCCACGNNNNNNNNNNNNNNNNNNNNNNNNNNNNNNNNNNNNNNNNNNNNNNNNNNNNNNNNNNNNNNNNNNNNNNNNNNNNNNCGCAAAGCGTTGGGGATCAAACAGGATTAGATACCCTGGTAGTCCACGCCGTAAACGATGAGTGCTAAGTGTTAGGGGGTTTCCGCCCCTTAGTGCTGCAGCTAACGCATTAAG
>183979112; Dethiosulfatibacter sp. enrichment culture clone MB2_7 partial 16S rRNA gene
TTTAATTCGAAGCAACGCGAAAAACCTTACCAAGGCTTGACATCCTCTTGAAAGGCTTAGAGATAAGCCCCCTCTTCGGAGCAAGGGAGACAGGTGGTGCATGGTTGTCGTCAGCTCGTGTCGTGAGATGTTGGGTTAAGTCCCGCAACGAGCGCAACCCCTATTATTAGTTGCCAGCACTTCGGGTGGGCACTCTAATG
>19387511; Linmingia china 16S ribosomal RNA gene, partial sequence
CGCAAGGTTGAAACTCAAAGGAATTGACGGGGGCCCGCACAAGCAGTGGAGTATGTGGTTTAATTCGAAGCAACGCGAAGAACCTTACCAGGTCTTGACATCCACCGAATCCCCCAGAGATGGGGGAGTGCCCTTCGGGGAGCGGTGAGACAGGTGGTGCATGGTTGTCGTCAGCTCGTGTCGTGAGATGTTGGGTTAAG
>194032985; Sinococcus sp. AKB-B1W-6 partial 16S rRNA gene, strain B1W-6
AGGCGACGATACGTAGCCGACCTGAGAGGGTGATCGGCCACACTGGGACTGAGACACGGCCCAGACTCCTACGGGAGGCAGCAGTAGGGAATCATCCGCAATGGACGAAAGTCTGACGGTGCAACGCCGCGTGAGTGATGAAGGTTTTCGGATCGTAAAGCTCTGTTGTGAGGGAAGAACAAGGGCGGTTCAACAGGGCC
>4153889; Clostridiaceae str. PB gene for 16S rRNA, partial sequence
GTGGTTTAATTCGATGCAACGCGAAGAACCTTACCAGGGCTTGACATCTCTGCGGACCTGGTGGAAACACTGGGGTGCCCCGAGAGGGGAGCGTGGAGACAGGTGGTGCATGGTTGTCGTCAGCTCGTGTCGTGAGATGTTGGGTTAAGTCCCGCAACGAGCGCAACCCCTACCCTTAGTTGCCAGCATGTTTGGGTGGG
>223048026; Vagococcus sp. T2810 16S ribosomal RNA gene, partial sequence
ACTCTGTTGTTAGAGAAGAACAAGTGAGAGAGTAACTGTTCTCACCTTGACGGTATCTAACCAGAAAGCCACGGCTAACTACGTGCCAGCAGCCGCGGTAATACGTAGGTGGCAAGCGTTGTCCGGATTTATTGGGCGTAAAGCGAGCGCAGGCGGTTCCTTAAGTCTGATGTGAAAGCCCCCGGCTCAACCGGGGAAGG
>21955927; Alloiococcus sp. CCUG 45438 16S rRNA gene, strain CCUG 45438
GCCGGTGATAAATCGGAGGAAGGTGGGGATGACGTCAAGTCATCATGCCCCTTATGAGCTGGGCTACACACGTGCTACAATGGATGGAACAACGAGTAGCGATCCCGCAAGGGTCAGCAAATCTTTCAAAACCATTCTCAGTTCGGATTGCACTCTGCAACTCGAGTGCATGAAGCCGGAATCGCTAGTAATCGCGGATC
>285174916; Pseudoramibacter alactolyticus clone SS8_P10 16S ribosomal RNA gene, partial sequence
AACGATGAATACTAGGTGTTGGCGAATAAGTCAGTGCCGGAGTTAACACAATAAGTATTCCGCCTGGGGAGTACGACCGCAAGGTTGAAACTCAAAGGAATTGACGGGGACCCGCACAAGCAGCGGAGCATGTGGTTTAATTCGAAGCACCGCGAAGACTTACCAGGCCTTGACATCCTCTGAGCGCAATAAAGATATTG
>242097203; Bavariicoccus seileri partial 16S rRNA gene, type strain WCC 4188T
GCATAGGTTGAACGACCGCATGGTCGCTCAAGGAAAGACGGCTTTGGCTGTCACTGGTGGATGGACCCGCGGCGTATTAGTTAGTTGGTGAGGTAACGGCTCACCAAGACAATGATACGTAGCCGACCTGAGAGGGTGATCGGCCACATTGGGACTGAGACACGGCCCAAACTCCTACGGGAGGCAGCAGTAGGGAATCT
>291480500; Blautia sp. A-C4-0 16S ribosomal RNA gene, partial sequence
AACCTGCCTCATACAGGGGGATAACAGTTAGAAATGACTGCTAATACCGCATAAGCGCACAGGGCTGCATGGCCCGGTGTGAAAAACTCCGGTGGTATGAGATGGACCCGCGTCTGATTAGCTGGTTGGAGGGGTAACGGCCCACCAAGGCGACGATCAGTAGCCGGCCTGAGAGGGTGAACGGCCACATTGGGACTGAG
>22651494; Sulfobacillus sibiricus 16S ribosomal RNA gene, partial sequence
CGCTGGCGGCGTGCGTAATACATGCAAGTCGAGCGGACCTTCGGGTCAGCGGCGGACGGGTGAGGAACACGTGAGTGATCGAGCTGTGAGTGGGGGATATCGGGCCGAAAGGCGCGGCAATCCCGCATACGTTCCGGGGAACCGGAAGAAAGCTTGGCAACAGGCACTCATAGGGGAGCCCGCGGCCCATTAGCTAGTTG
>300294795; Paraliobacillus quinghaiensis strain R370 16S ribosomal RNA gene, partial sequence
CAAGGCGACGATGCGTAGCCGACCTGAGAGGGTGATCGGCCACACTGGGACTGAGACACGGCCCAGACTCCTACGGGAGGCAGCAGTAGGGAATCTTCCGCAATGGACGAAAGTCTGACGGAGCAACGCCGCGTGAACGATGAAGGTTTTCGGATCGTAAAGTTCTGTTGTTAGGGAAGAACAAGTACCGTTCAAATAGG
>315364985; Thalassobacillus sp. SCULCB HNA-27 16S ribosomal RNA gene, partial sequence
TGACGGTACCTGACGAGGAAGCCCCGGCTAACTACGTGCCAGCAGCCGCGGTAATACGTAGGGGGCAAGCGTTGTCCGGAATTATTGGGCGTAAAGCGCGCGCAGGCGGTTCCTTAAGTCTGATGTGAAAGCCCACGGCTCAACCGTGGAGGGTCATTGGAAACTGGGGAACTTGAGTACAGAAGAGGAGAGTGGAATTC
>56791732; Epulopiscium sp. N.l._2_clone_44 16S ribosomal RNA (rrn) gene, partial sequence
ACCTGCCCTATACAGAGGAATAACGCTTGGAAACAAACGCTAATACCTCATAATCTATAGCTACCGCATGGTGGCTATGGCAAAGATTTATCGGTATAGGATGGACCCGCGTTGGATTAGCTAGTTGGTGAGATAAAAGCCCACCAAGGCGACGATCCATAGCCGGCCTGAGAGGGTGAACGGCCACACTGGGACTGAGA
>41152710; Pelotomaculum sp. FP gene for 16S rRNA, complete sequence, rrnB
CCCAGAACACATGTTTGGGTGAGGAAAGGAGCAATCCGCATTAAGATGGGTCCGCGTCCCATTAGCTAGTTGGAGGTGTAAGAGACCCCCAAGGCGACGATGGGTAGCCGGCCTGAGAGGGTGGACGGCCACACTGGAACTGAGACACGGTCCAGACTCCTACGGGAGGCAGCAGTGGGGAATCTTCCGCAATGGGCGAA
>194580233; Alkalibacillus sp. M18-8 16S ribosomal RNA gene, partial sequence
TACCAGGTCTTGACATCTTCGGACAGCCCAAGAGATTGGGTCTTCCCTTCGGGGACCGAATGACAGGTGGTGCATGGTTGTCGTCAGCTCGTGTCGTGAGATGTTGGGTTAAGTCCCGTAACGAGCGCAACCCCTGATCTTAGTTGCCAGCATTAAGTTGGGCACTCTAGGATGACTGCCGGTGACAAACCGGAGGAAGG
>285164303; Selenomonas noxia clone ATC_A64_62 16S ribosomal RNA gene, partial sequence
AGCTGGTAGGTGAGGTAACGGCTCACCTAGGCGACGATCAGTAGCCGGTCTGAGAGGATGAACGGCCACATTGGGACTGAGACACGGCCCAGACTCCTACGGGAGGCAGCAGTGGGGAATCTTCCGCAATGGGCGCAAGCCTGACGGAGCAACGCCGCGTGAGTGAAGAAGGTCTTCGGATCGTAAAGCTCTGTTGATGG
>11079170; Symbiobacterium thermophilum DNA for 16S rRNA
AAACGATGAGCGCTATGTGTGAGGGGTATCGACCCCCCTCGTGCAGTAGCTAACGCATTAAGCGCTCCGCCTGGGGAGTACGGCCGCAAGGTTGAAACTCAAAGGAATTGACGGGGGCCCGCACAAGCAGCGGAGCATGTGGTTTAATTCGAAGCAACGCGTAGAACCTTACCAGGGCTTGACATCCACCGAATCCTGCA
>163869632; Nosocomiicoccus ampullae strain TC-9 16S ribosomal RNA gene, partial sequence
CACTGGAACTGAGACACGGTCCAGACTCCTACGGGAGGCAGCAGTAGGGAATCTTCCGCAATGGGCGAAAGCCTGACGGAGCAACGCCGCGTGTGCGAAGAAGGTCTTCGGATCGTAAAGCACTGTTGTTAAGGAAGAACGACAGTAAGAGTAACTGCTTACTGTGTGACGGTACTTAACCAGAAAGCCACGGCTAACTA
>302701870; Oenococcus oeni strain XJ-2c 16S ribosomal RNA gene, partial sequence
AATTCAGAGAAAGTTTTCAGCTTGACGGTACCTTACCAGAAAGGGATGGCTAAATACGTGCCAGCAGCCGCGGTAATACGTATGTCCCGAGCGTTATCCGGATTTATTGGGCGTAAAGCGAGCGCAGACGGTTTATTAAGTCTGATGTGAAATCCCGAGGCCCAACCTCGGAACTGCATTGGAAACTGATTTACTTGAGT
>285179431; Bulleidia extructa clone EO017 16S ribosomal RNA gene, partial sequence
TTGGTGAGGTAACGGCCCACCAAGACGATGATGCGTAGCCGGCCTGAGAGGGTGAACGGCCACATTGGGACTGAGACACGGCCCAGACTCCTACGGGAGGCAGCAGTAGGGAATTTTCGGCAATGGGGGGAACCCTGACCGAGCAACGCCGCGTGAGTGAAGACGGCCTTCGGGTTGTAAAGCTCTGTTGTAAGAAAAGA
>61808333; Alloiococcus otitis 16S ribosomal RNA gene, partial sequence
TAAGTGTTGGAGGGTTTCCGCCCTTCAGTGCTGGAGTTAACGCATTAAGCACTCCGCCTGGGGATTACGACCGCAAGGTTGAAACTCAAAAGAATTGACGGGGACCCGCACAAGCGGTGGAGCATGTGGTTTAATTCGAAGCAACGCGAAGAACCTTACCAGCTCTTGACATCTTCTGCCACCTTCAGAGATGAAGGGTT
>175985; Sporomusa termitida 16S ribosomal RNA
CTAAAGAACTATCGCTAAGAGATGGGTCTGCGTCTGATTAGCTGGTTGGTGAGGTAACGGATCACCAAGGCGACGATCAGTAGCCGGTCTGAGAGGATGAACGGCCACACTGGGACTGAGACACGGCCNNGACTCCTACGGGAGGCAGCAGTGGGGAATCTTCCGCAATGGACGAAAGTCTGACGGAGCAACGCCGCGTG
>44151443; Caldanaerocella colombiensis strain P4.4 16S ribosomal RNA gene, partial sequence
AGGCACGAAAGCGTGGGGAGCGAACAGGATTAGATACCCTGGTAGTCCACGCTGTAAACGATGAGTGCTAGGTGTCGGAGTCGACAGGCTTCGGTGCCGCAGCTAACGCATTAAGCACTCCGCCTGGGGAGTACGGTCGCAAGACTGAAACTCAAAGGAATTGACGGGGACCCGCACAAGCAGCGGAGCATGTGGTTTAA
>4456113; Ignavigranum ruoffiae 16S rRNA gene
GGTGAAATGCGTAGATATATGGAGGAACACCAGTGGCGAAGGCGACTTTCTGGTCTGACACTGACACTGAGGCTCGAAAGCGTGGGGAGCGAACAGGATTAGATACCCTGGTAGTCCACGCTGTAAACGATGAATGTTAAGTGTTGGGGGGCTTCCACCCCTCAGTGCTGGCGTTAACGCAATAAACATTCCGCCTGGGG
>353529409; Sediminibacillus sp. Mor7 16S ribosomal RNA gene, partial sequence
CCACACTGGGACTGAGACACGGCCCAGACTCCTACGGGAGGCAGCAGTAGGGAATCTTCCGCAATGGACGAAAGTCTGACGGAGCAACGCCGCGTGAACGATGAAGGTCTTCGGATCGTAAAGTTCTGTTGTCAGGGAAGAACAAGTACCGTTTGAACAAGGCGGTACCTTGACGGTACCTGACGAGGAAGCCCCGGCTA
>173695; Acetomaculum ruminis 16S ribosomal RNA
NGGGGACCNGCACAAGCGGTGGAGCATGTGGTTTAATTCGAAGNAACGCGAAGAACCTTACCAGGTCTTGACATCCCAATGACAGTGCATGTAATGTGTATTCCCTTCGGGGNATTGGAGACAGGTGGTGCATGGTTGTCGTCAGCTCGTGTCGTGAGATGTTGGGTTAAGTCCCGCNACGAGCGCAACCCTTGCCGCCA
>302128137; Hydrogenoanaerobacterium sp. YN3 gene for 16S rRNA, partial sequence
GGCGGGACTGTAAGTTGGATGTGTAATGTACCGGCTCAACCGGTAACTTGCATTCAAAACTATGGTTCTTGAGTAAAGTAGAGGCAGGCGGAATTCCTAGTGTAGCGGTGAAATGCGTAGATATTAGGAGGAACACCAGTGGCGAAGGCGGCCTGCTGGGCTTTTACTGACGCTGAGGCTCGAAAGCATGGGTAGCAAAC
>285183039; Gemella haemolysans clone HY080 16S ribosomal RNA gene, partial sequence
CTTAGCGGCGAACGGGTGAGTAACACGTAAAGAACCTGCCTCATAGACTGGGACAACTATTGGAAACGATAGCTAATACCGGATAACAGCATTAACTGCATGGTTGATGTTTAAAAGTTGGTTTTGCTAACACTATGAGATGGCTTTGCGGTGCATTAGCTAGTTGGTGGGGTAAAGGCCTACCAAGGCGACGATGCATA
>295825090; Thermoanaerobacter sp. TC47 16S ribosomal RNA gene, partial sequence
GAAACTGCTAAGCTAGAGGGCAGGAGAGGGGAGTGGAATTCCCGGTGTAGCGGTGAAATGCGTAGATATCGGGAGGAATACCAGTGGCGAARGCGACTCCCTGGACTGRCCCTGACGCTGAGGCGCGAGAGCGTGGGGAGCRAMCAGGATTAGATACCYTGGTAGTCCACGCTGTAAACGATGGGTGYTAGGTGTGGGGA
>71725039; Candidatus Contubernalis alkalaceticum clone Z-7904 16S ribosomal RNA gene, partial sequence
TGTCCTGGGCTACACACGTGCTACAATGGCCTGTACAACGGGTTGCGAAGGGGTGACCTGGAGCTAATCCTATAAAGCAGGTCTCAGTTCGGATTGCAGGCTGCAATTCGCCTGCATGAAGTCGGAATCGCTAGTAATCGTGGATCAGCATGCCGCGGTGAATACGTTCCCGGGCCTTGTACACACCGCCCGTCACACCA
>224714921; Pectinatus sp. H1 16S ribosomal RNA gene, partial sequence
TTCTGTTGCAGGGGACGAACGGCACTATAGCCAATAAGTATAGTGAATGACGGTACCCTGTTAGAAAGCCACGGCTAACTACGTGCCAGCAGCCGCGGTAATACGTAGGCGGCAAGCGTTGTCCGGAATCATTGGGCGTAAAGGGAGCGCAGGCGGAACATTAAGCGGATCTTAAAAGTGCGGGGCTCAACCCCGTGATG
>384235921; Propionispora sp. enrichment culture clone N9 16S ribosomal RNA gene, partial sequence
CTTCTGTGCCGGAGTTAACGCAATAAGTACCCCGCCTGGGGAGTACGGCCGCAAGGTTGAAACTCAAAGGAATTGACGGGGGCCCGCACAAGCGGTGGAGTATGTGGTTTAATTCGACGCAACGCGAAGAACCTTACCAGGGCTTGACATCGTCTGAAGACTCTAGAGATAGAGAGAGCTCCTTCGGGAGACAGATAGAC
>74315550; Ethanoligenens harbinense strain YUAN-3 16S ribosomal RNA gene, partial sequence
GACTTAGCGGCGGACGGGTGAGTAACGCGTGAGCAACCTGGCCTTCAGAGGGGGATAACGTCTGGAAACGGACGCTAATACCGCATGACATGGCGGAGTCGCATGGCTCTGCCATCAAAGGAGTAATCCGCTGAGGGATGGGCTCGCGTCCGATTAGGTAGTTGGTGAGGTAACGGCTCACCAAGCCCGCGATCGGTAGC
>83376126; Tindallia texcocoense strain IMP-300 16S ribosomal RNA gene, partial sequence
CCAGTGCTAATACCGCATAGCTCTATTGAAAGGCATCTTTTAATAGAGAAAGATTTATCGGATCAAGACGGGCCCGCGTCTGATTAGCTAGTTGGAGAGGTAACGGCTCACCAAGGCGATGATCAGTAGCCGACCTGAGAGGGTGACCGGCCACACTGGAACTGAGACACGGTCCAGACTCCTACGGGAGGCAGCAGTGG
>300492617; Ammoniphilus sp. CC-RT-E 16S ribosomal RNA gene, partial sequence
AATTGACGGGGACCCGCACAAGCGGTGGAGCATGTGGTTTAATTCGAAGCAACGCGAAGAACCTTACCAAGGCTTGACATCCCTCTGACCGGTCTAGAGATAGATCTTTCCCTTCGGGGACAGGGGTGACAGGTGGTGCATGGTTGTCGTCAGCTCGTGTCGTGAGATGTTGGGTTAAGTCCCGCAACGAGCGCAACCCT
>158149005; Lysinibacillus sphaericus gene for 16S rRNA, partial sequence, strain: NBRC 3525
ACTTGAGTGCAGAAGAGGATAGTGGAATTCCAAGTGTAGCGGTGAAATGCGTAGAGATTTGGAGGAACACCAGTGGCGAAGGCGACTATCTGGTCTGTAACTGACACTGAGGCGCGAAAGCGTGGGGAGCAAACAGGATTAGATACCCTGGTAGTCCACGCCGTAAACGATGAGTGCTAAGTGTTAGGGGGTTTCCGCCC
>32170694; Cerasibacillus quisquiliarum gene for 16S rRNA, partial sequence
AGAAGAGGAGAGTGGAATTCCATGTGTAGCGGTGAAATGCGTAGAGATATGGAGGAACACCAGTGGCGAAGGCGACTCTCTGGTCTGCAACTGACGCTGAGGCGCGAAAGCGTGGGTAGCGAACAGGATTAGATACCCTGGTAGTCCACGCCGTAAACGATGAGTGCTAGGTGTCAGGGGGTTTCCGCCCCTTGGTGCTG
>355340455; Planifilum sp. P12 16S ribosomal RNA gene, partial sequence
GGGCGAGCGTTGTCCGGAATTATTGGGCGTAAAGCGCGCGCAGGCGGCCGATTAAGTCAGGTGTGAAAGGCTGCGGCTCAACCGCAGAGTTGCATCTGAAACTGGTCGGCTTGAGTGCAGGAGAGGGGAGCGGAATTCCCGGTGTAGCGGTGGAATGCGTAGAGATCGGGAGGAACACCAGTGGCGAAGGCGGCTCTCTG
>359803882; Kyrpidia tusciae gene for 16S rRNA, partial sequence, strain: NBRC 15312
CACGTGCTACAATGGGCGGTACAACGGGGGGCGAAGGGGCGACCTGGAGCGAATCCCTGAAAGCCGTTCGTNGTTCGGATTGCAGGCTGCAACTCGCCTGCATGAAGGCGGAATCGCTAGTAATCGCGGATCAGCATGCCGCGGTGAATCCGTTCCCGGGCCTTGTACACACCGCCCGTCACACCACGAGAGTCGGCAAC
>167515241; Coprococcus catus strain GD/7 16S ribosomal RNA gene, partial sequence
AGGTAACGGCCCACCAAGGCGACGATCAGTAGCCGGCCTGAGAGGGTGACCGGCCACATTGGGACTGAGACACGGCCCAAACTCCTACGGGAGGCAGCAGTGGGGAATATTGCACAATGGGGGAAACCCTGATGCAGCGACGCCGCGTGAAGGAAGAAGTATCTCGGTATGTAAACTTCTATCAGCAGGGAAGATAATGA
>213493448; Laceyella sp. YIM 10002 16S ribosomal RNA gene, partial sequence
CGCATGGAGAAAGAGTAAAAGGCTTCGGCCACTTACGGATGGGCCCGCGGCGCATTAGCTAGTTGGTGAGGTAACGGCTCACCAAGGCGACGATGCGTAGCCGACCTGAGAGGGTGATCGGCCACACTGGGACTGAGACACGGCCCAGACTCCTACGGGAGGCAGCAGTAGGGAATTTTCCGCAATGGGCGAAAGCCTGA
>285163750; Megasphaera micronuciformis clone OCG040 16S ribosomal RNA gene, partial sequence
TGCTAATACCGAATACGTTCCGAAAGTCGCATGACTGTCGGAAGAAAGGATGGCCTCTATTTATAAGCTATCGCCGGAGGAGGGGTTTGCGTCTGATTAGCTAGTTGGAGGGGTAACGGCCCACCAAGGCGACGATCAGTAGCCGGTCTGAGAGGATGAACGGCCACATTGGAACTGAGACACGGTCCAGACTCCTACGG
>242918232; Marinibacillus sp. SES62 16S ribosomal RNA gene, partial sequence
GGAAGAACACGTACGAGAGTAACTGCTCGTACCTTGACGGTACCTAACCAGAAAGCCACGGCTAACTACGTGCCAGCAGCCGCGGTAATACGTAGGTGGCAAGCGTTGTCCGGAATTATTGGGCGTAAAGCGCGCGCAGGTGGTTCTTTAAGTCTGATGTGAAAGCCCCCGGCTCAACCGGGGAGGGTCATTGGAAACTG
>291220264; Veillonella parvula strain GRT2 16S ribosomal RNA gene, partial sequence
ACGGCCTTCGGGTTGTAAAGCTCTGTTAATCGGGACGAAAGGTCTTCTTGCGAATAGTTAGAAGAATTGACGGTACCGGAATAGAAAGCCACGGCTAACTACGTGCCAGCAGCCGCGGTAATACGTAGGTGGCAAGCGTTGTCCGGAATTATTGGGCGTAAAGCGCGCGCAGGCGGATCAGTCAGTCTGTCTTAAAAGTT
>7619894; Solobacterium moorei gene for 16S rRNA, isolate:RCA59-77
AACATAAAGGAATTGACGGGGGCCCGCACAAGCGGTGGAGTATGTGGTTTAATTCGACGCAACGCGAAGAACCTTACCAGGCCTTGACATCCCTTGCAAAGCTGTAGAGATACAGTAGAGGTTATCAAGGAGACAGGTGGTGCATGGTTGTCGTCAGCTCGTGTCGTGAGATGTTGGGTTAAGTCCCGCAACGAGCGCAA
>77024637; Desulfovirgula thermocuniculi strain RL80JIV 16S ribosomal RNA gene, partial sequence
GCCCAGGAAGTCGGGGGTGAAAGACCGCAGCTCAACTGCGGGGTGGCCCTTGAAACCACTGGGCTTGAGGGCAGGAGAGGGGAGTGGAATTCCCGGTGTAGCGGTGAAATGCGTAGATATCGGGAGGAACACCAGTGGCGAAGGCGGCTCTCTGGCCTGTACCTGACGCTGAGGCGCGAAAGCGTGGGGAGCAAACAGGA
>339478255; Ornithinibacillus sp. T9B(2010) 16S ribosomal RNA gene, partial sequence
GAACAAAGGGAAGCAAAACCGCGAGGTCAAGCAAATCCCATAAAACCATTCTCAGTTCGGATTGTAGGCTGCAACTCGCCTACATGAAGCCGGAATCGCTAGTAATCGCGGATCAGCATGCCGCGGTGAATACGTTCCCGGGCCTTGTACACACCGCCCGTCACACCACGAGAGTTGGTAACACCCGAAGTCGGTGAGGT
>359803065; Mechercharimyces mesophilus gene for 16S rRNA, partial sequence, strain: NBRC 104189
TTTCGGCCTTCACTTGCAGATGGGCCCGCGGCGCATTAGCTAGTTGGTGAGGTAGAGGCTNACCAAGGCGACGATGCGTAGCCGACCTGAGAGGGTGATCGGCCACACTGGGACTGAGACACGGCCCAGACTCCTACGGGAGGCAGCAGTAGGGAATTTTCCGCAATGGGCGAAAGCCTGACGGAGCAACGCCGCGTGAG
>378405440; Syntrophothermus lipocalidus DSM 12680 strain TGB-C1 16S ribosomal RNA gene, partial sequence
TCGATGCAACGCGAAGAACCTTACCAGGGCTTGACATCCTGCGGACCTGGTGGAAACACTGGGGTGCCTTAGGGAAACTTAAGGAACGCAGAGACAGGTGGTGCATGGTTGTCGTCAGCTCGTGTCGTGAGATGTTGGGTTAAGTCCCGCAACGAGCGCAACCCTTGCTGTTAGTTGCTAACGGGTGAAGCCGAGCACTC
>358364992; Aerococcus sp. I79-CRBM-T3P21 16S ribosomal RNA gene, partial sequence
GATAACATTCGGAAACGGGTGCTAATACCGCATAATATCTTCTTCCGCATGGAAGAAGATTGAAAGACGGCTCTGCTGTCACTTATAGATGACCTTGCGGTGCATTAGTTAGTTGGTGGGGTAACGGCCTACCAAGACGATGATGCATAGCCGACCTGAGAGGGTGATCGGCCACATTGGGACTGAGACACGGCCCAAAC
>225031186; Amphibacillus sp. M7-C13 16S ribosomal RNA gene, partial sequence
GTAACGGCTCACCAAGGCAACGATGCGTAGCCGACCTGAGAGGGTGATCGGCCACACTGGGACTGAGACACGGCCCAGACTCCTACGGGAGGCAGCAGTAGGGAATCTTCCGCAATGGACGAAAGTCTGACGGAGCAACGCCGCGTGAACGAAGAAGGTTTTCGGATCGTAAAGTTCTGTTGTTAGGGAAGAACACGTAC
>14970763; Caminibacillus sporogenes partial 16S rRNA gene, strain AM1114
AAGCGAAGGAGTAATCCGGAGCGAATCCCAAAAAGCCAGTCCCAGTTCGGATTGTGGGCTGCAACTCGCCCACATGAAGCCGGAGTTGCTAGTAATCGCGAATCAGAATGTCGCGGTGAATACGTTCCCGGGTCTTGTACACACCGCCCGTCACACCATGGGAGCCCATGGCACCCGAAGTCAGTGAGTCAACCGTAAAG
>76362989; Pelosinus fermentans strain R7 16S ribosomal RNA gene, partial sequence
AGTCTGACGGAGCAACGCCGCGTGAGTGAAGAAGGTTTTCGGATCGTAAAACTCTGTTTTCAGGGACGAATGTGTGGATTGTAAATAATGGTTCATAATGACGGTACCTGACAAGAAAGCCACGGCTAACTACGTGCCAGCAGCCGCGGTAATACGTAGGTGGCAAGCGTTGTCCGGAATTATTGGGCGTAAAGCGCGCG
>1212956; H.cellulolytica gene for 16S ribosomal RNA
GGGCGCAAGCCTGACGGAGCAACGCCGCGTGAATGACGAAGGCCTTCGGGTCGTAAAGTTCTGTCCTTGGGGAAGAACCGTTGATGTAGGAAATGGCATCGATCTGACGGTACCCAAGGAGGAAGCCCTGGCTAACTACGTGCCAGCAGCCGCGGTAATACGTAGAGGGCAAGCGTTGTCCGGAATCACTGGGCGTAAAG
>167593971; Salinicoccus sp. 10085 16S ribosomal RNA gene, partial sequence
CTTAGTGCTGCAGCTAACGCATTAAGCACTCCGCCTGGGGAGTACGGCCGCAAGGTTGAAACTCAAAGGAATWGACGGGGACCCGCACAAGCGGTGGAGCATGTGGTTTAATTCKAAGCAACGCGAAGAACCTTACCAAATCTTGACATCCTCTGACCACCCTGGAGACAGGGTTTCCCTTCKGGGCAGAGTGACAGGTG
>78099694; Desulfitobacterium hafniense clone IAFDhd46 16S ribosomal RNA gene gene, partial sequence
AACACATGCAAGTCGAACGGACTAACGTTTAGCACTGAGTGTTCAGTGAAGTTGGTTAAAGCGAGAGCTCGAACGTAGTGAAGCGAAGAGAGAGCTCCAGGCTTTATAAAGTGCCAACATAGTGTGCTAAAGGGAAACAGTAAGAACACTGAGTGCTAGACGTTAGTTAGTGGCGGACGGGTGAGTAACGCGTGGATAAC
>11493761; Anaerobranca bogoriae 16S ribosomal RNA gene, complete sequence
ATCAGCCACACTGGGACTGAGACACGGCCCAGACTCCTACGGGAGGCAGCAGTGGGGGATATTGCGCAATGGGGGCAACCCTGACGCAGCAATGCCGCGTGAAGGAAGAAGGTCTTCGGATTGTAAACTTCTGTTAAGAGGGATGAAAAATGACAGTACCTCTAGAGGAAGCCCCGGCTAACTACGTGCCAGCAGCCGCG
>373133440; Peptococcus sp. canine oral taxon 044 clone 1Q012 16S ribosomal RNA gene, partial sequence
TGGCTCAGGACAAACGCTGGCGGCATGCCTAACACATGCAAGTCGAACGGACAAGTTAGTGGAAATTTTTCGGAATGGAAGCTAATGCGTTAGTGGCGGATGGGTGAGTAACGCGTGGATAACCTGCCTCTAAATGGGGAATAACTACGAGAAATCGTAGCTAATACCGCATAATATCTCTTTATTGCATGATAGAGAGA
>126513659; Natronanaerobium thermophilum strain JW/WN-NM-LF2 16S ribosomal RNA gene, partial sequence
CGGTTCGGCCGGGCACTCTAGGGAGACTGCCGGTGACAAACCGGAGGAAGGTGGGGATGACGTCAAGTCCTCATGCCCCTTATGCCCTGGGCTACACACGTGCTACAATGGCCTGTACAGAGGGAAGCTAAGCCGTGAGGTGGAGCTAACCCCTCAAAGCAGGTCCCAGTTCGGATTGTAGGCTGCAATTCGCCTGCATG
>29170560; Tepidanaerobacter syntrophicus gene for 16S rRNA, partial sequence, strain: JL
GCCCTTTATGGCCTGGGCCACACACGTGCTACAATGGCCTGAACAACGGGCAGCAAGGGAGCGATCCTAAGCTAATCCCTAAAAACAGGTCTCAGTTCGGATTGCAGGCTGCAACTCGCCTGCATGAAGTCGGAATCGCTAGTAATCGCGGATCAGCATGCCGCGGTGAATACGTTCTCGGGCCTTGTACACACCGCCCG
>339764957; Dehalobacter sp. enrichment culture clone 1,4-DCB 16S ribosomal RNA gene, partial sequence
GTCTGACGGAGCAACGCCGCGTGTATGAAGAAGGCCTTCGGGTTGTAAAATACTGTTGTTAGGGAAGAACTTCCAGTATGTAAATAATGTACTGGATTGACGGTACCTAACGAGGAAGCCCCGGCTAACTACGTGCCAGCAGCCGCGGTAATACGTAGGGGGCAAGCGTTGTCCGGAATCATTGGGCGTAAAGGGCGCGT
>160334348; Carboxydocella sp. 930 16S ribosomal RNA gene, partial sequence
AACAAGCTACCGCTGAAGGATGGGCTCGCGTCCCATTAGCTAGTTGGTGAGGTAACGGCTCACCAAGGCGACGATGGGTAGCCGGCCTGAGAGGGTGACCGGCCACACTGGGACTGAGACACGGCCCAGACTCCTACGGGAGGCAGCAGTGGGGAATCTTCCGCAATGGGCGAAAGCCTGACGGAGCAACGCCGCGTGGG
>89143135; Amylobacillus thermophilus partial 16S rRNA gene, type strain NBIMCC 8427T
AGGGTTTTTGCTCTCACTTACGGATGGGCCCGCGGCGCATTAGCTAGTTGGTGAGGTAACGGCTCACCAAGGCGACGATGCGTAGCCGACCTGAGAGGGTGATCGGCCACACTGGGANTGAGACACGGCCCAGACTCCTACGGGAGGCAGCAGTAGGGCAATCTTCCGCAATGGACGAAAGTCTGACGGAGCAACGCCGC
>351000830; Anaerovibrio sp. 710 16S ribosomal RNA gene, partial sequence
TTCTGGACTGAAACTGACACTGAGGCTCGAAAGCCAGGGGAGCGAACGGGATTAGATACCCCGGTAGTCCCGCCCGTAAACGATGGATACTAGGTGTAGGAGGTATCGACCCCTTCTGTGCCGGAGTTAACGCAATAAGTATCCCGCCTGGGGAGTACGGTCGCAAGACTGAAACTCAAAGGAATTGACGGGGGCCCGCA
>158343302; Bacillus silvestris strain PTB-9 16S ribosomal RNA gene, partial sequence
AATACATGCAAGTCGAGCGAGACCTTTTAAAAGCTTGCTTTTGAAAGGTTAGCGGCGGACGGGTGAGTAACACGTGGGCAACCTGCCCTATAGTTTGGGATAACTCCGGGAAACCGGGGCTAATACCGGATAATACAATTTAACTCCTGTTAGATTGTTGAAAGATGGTTTCGGCTATCGCTATAGGATGGGCCCGCGGC
>32967214; Salinibacillus kushneri strain 8-2 16S ribosomal RNA gene, partial sequence
CGTGCCAGCAGCCGCGGTAATACGTAGGTGGCAAGCGTTGTCCGGAATTATTGGGCGTAAAGCGCGCGCAGGCGGTTTCTTAAGTCTGATGTGAAAGCCCACGGCTTAACCGTGGAGGGTCATTGGAAACTGGGAGGCTTGAGTGCAGGAGAGGAGAGTGGAATTCCACGTGTAGCGGTGAAATGCGTAGATATGTGGAG
>350935457; Heliophilum fasciatum partial 16S rRNA gene, type strain DSM 11170T, clone 2
TGGACGTCAACTGACGCTGAGGTGCGAAAGCGTGGGGAGCAAACAGGATTAGATACCCTGGTAGTCCACGCCGTAAACGATGAGTGCTAGGTGTCGGGGGTATCGACCCCTCCGGTGCCGCAGTCAACACAATAAGCACTCCGCCTGGGGAGTACGGCCGCAAGGTTGAAACTCAAAGGAATTGACGGGGGCCCGCACAA
>359804064; Geobacillus thermoglucosidasius gene for 16S rRNA, partial sequence, strain: NBRC 107763
GTTGAAAGGCGGCTTCGGCTGCCACTTACGGATGGGCCCGCGGCGCATTAGCTAGTTGGTGAGGTAACGGCTCACCAAGGCGACGATGCGTAGCCGGCCTGAGAGGGTGACCGGCCACACTGGGACTGAGACACGGCCCAGACTCCTACGGGAGGCAGCAGTAGGGAATCTTCCGCAATGGACGAAAGTCTGACGGAGCG
>359805189; Marinilactibacillus psychrotolerans gene for 16S rRNA, partial sequence, strain: NBRC 100005
AGGCGGGGATGACGTCAAATCATCATGCCCCTTATGACCTGGGCTACACACGTGCTACAATGGATGGTACAACGAGTTGCGAGACCGCGAGGTTTAGCTAATCTCCTAAAGCCATTCTCAGTTCGGATTGCAGGCTGCAACTCGCCTGCATGAAGCTGGAATCGCTAGTAATCGCGGATCAGAACGCCGCGGTGAATACG
>285163176; Dialister invisus clone MD030 16S ribosomal RNA gene, partial sequence
AATACCGAATAAGTTCCAAGAGCCGCATGGCCCATGGAAGAAAAGGTGGCCTCTACCTGTAAGCTATCGCCTGAAGAGGGGTTTGCGTCTGATTAGCTGGTTGGAGGGGTAACGGCCCACCAAGGCGACGATCAGTAGCCGGTCTGAGAGGATGAACGGCCACACTGGAACTGAGACACGGTCCAGACTCCTACGGGAGG
>6453334; Facklamia sp. 16S rRNA gene, strain M1832/95/2
TGCNTAATACATGCAAGTCGAACGCACTGACGGAGAACTTGTTCTCTTAACGTGAGTGGCGGACGGGTGAGTAACACGTGGGAAACCTACCCTTGAGCGGGGGATAACGGTCGGAAACGATCGCTAATACCGCATAACAGCAATCATCGCCTGATGGTTGATTGAAAGATGGCTCTGCTATCACTCAAGGATGGGCCCGC
>165975043; Thermovorax subterraneus strain 70B 16S ribosomal RNA gene, partial sequence
GGGGRAGGCCGGGCACTCTAGAGGGACTGCCGCCGACAAGGCGGAGGAAGGTGGGGATGACGTCAAATCATCATGCCCTTTATGGCCTGGGCCACACACGTGCTACAATGGCCGGTACAGCGGGGAGCGAAGGCGCGAGCCGGAGCGAATCCCTAAAAGCCGGTCTCAGTTCGGATTGCAGGCTGCAACTCGCCTGCATG
>175753; Quinella ovalis 16S ribosomal RNA
GGGCTGAACAAAAGGCAGCAAAACCGTGAGGTGGAGCGAAACCCGAAAAGCAGTCCACAGTTCGGATTGCAGGCTGCAACCNGCCTGCATGAAGTCGGAATCGCTAGTAATCGCAGGTCAGCATACTGCGGTNAATACGTTCCCGGGCNTTGTACACACCGCCCGTCACACCACGGAAGTCGTTCACACCCGAAGCCCAA
>172052524; Sharpea azabuensis gene for 16S ribosomal RNA, partial sequence, strain: HM244
GTCGTCAGCTCGTGTCGTGAGATGTTGGGTTAAGTCCCGCAACGAGCGCAACCCCTGCCGCCAGTTGCCAGCATTGAGTTGGGGACTCTGGCGGGACTGCCTCTGCAAGGAGGAGGAAGGCGGGGATGACGTCAAATCATCATGCCCCTTATGACCTGGGCTACACACGTGCTACAATGGACGGATCAGAGGGAAGCGAA
>125743259; Natronincola peptidovorans strain Z-7031 16S ribosomal RNA gene, partial sequence
AGGCATCTTAAGGTAGCCAAAGATTTATCGGTATAAGATGGGCCCGCGTCTGATTAGCTAGTTGGTAAGGTAAAGGCTTACCAAGGCGACGATCAGTAGCCGACCTAGGAGGGTGACCGGCCACACTGGAACTGAGACACGGTCCAGACTCCTACGGGAGGCAGCAGTGGGGGATATTGCACAATGGGGGAAACCCTGAT
>312861092; Oceanobacillus sp. USC30 16S ribosomal RNA gene, partial sequence
AACGCATTAAGCACTCCGCCTGGGGAGTACGGCCGCAAGGCTGAAACTCAAAAGAATTGACGGGGGCCCGCACAAGCGGTGGAGCATGTGGTTTAATTCGAAGCAACGCGAAGAACCTTACCAGGTCTTGACATCCTCTGATACCTCTAGAGATAGAGTTTTCCCTTCGGGGACAGAGTGACAGGTGGTGCATGGTTGTC
>28189997; Aneurinibacillus aneurinilyticus gene for 16S rRNA, partial sequence
CCGCCGGGATGACCTCCCGGTCTGACGGTACCTAACGAGAAAGCCCCGGCTAACTACGTGCCAGCAGCCGCGGTAATACGTAGGGGGCAAGCGTTGTCCGGAATTATTGGGCGTAAAGCGCGCGCAGGCGGCTTCTTAAGTCAGGTGTGAAAGCCCACGGCTCAACCGTGGAGGGCCACTTGAAACTGGGAGGCTTGAGT
>198401799; Lentibacillus sp. Grbi 16S ribosomal RNA gene, partial sequence
ATTCCACGTGTAGCGGTGAAATGCGTAGAGATGTGGAGGAACACCAGTGGCGAAGGCGACTCTCTGGTCTGTAACTGACGCTGAGGTGCGAAAGCATGGGTAGCGAACAGGATTAGATACCCTGGTAGTCCATGCCGTAAACGTTGAGTGCTAGGTGTTAGGGGGTTTCCACCCCTTTGTGCTGAAGTTAACGCATTAAG
>29825657; Oscillospira sp. G 16S ribosomal RNA gene, partial sequence
CGGACTGGTGAGTAACGCGTGAGGAAACCTGCCTTTCAGAGGGGGACAACAGTTGGAAACGACTGCTAATACCGCATAATGTATTGTGGCGGCATCGTCATGATACCAAAGGGTCCGTAAGGATTCCGCTGAGAGATGGTCTCGCGTCTGATTAGATAGTTGGCGGGGTAACGGCCCACCAAGTCGACGATCAGTAGCCG
>222875589; Macrococcus caseolyticus strain CT0-96 16S ribosomal RNA gene, partial sequence
GCACTCTCTGATGTTAGCGGCGGACGGGTGAGTAACACGTGGGTAACCTACCTATAAGACTGGGATAACTTCGGGAAACCGGAGCTAATACCGGATAATATTTAGCTTCGCATGAAGCAATAGTGAAAGACGGTTCTGCTGTCACTTATAGATGGACCCGCGGTGTATTAGCTAGTTGGTGAGGTAACGGCTCACCAAGG
>54261351; Geobacillus pallidus gene for 16S rRNA, partial sequence, strain:D-0-55-3
GCTAATACCGGATAACACCGAAAACCGCATGGTTTTCGGTTGAAAGGCGGCTTTTAGCTGTCACTGCAGGATGGGCCCGCGGCGCATTAGCTAGTTGGTGAGGTAACGGCTCACCAAGGCGACGATGCGTAGCCGACCTGAGAGGGTGACCGGCCACACTGGGACTGAGACACGGCCCAGACTCCTACGGGAGGCAGCAG
>378558431; Candidatus Arthromitus sp. SFB-mouse clone Chick-1Week-Ileum2-8 16S ribosomal RNA gene, partial sequence
ATGACGTCAAATCATCATGCCCCTTACGTTTAGGGCTACACACGTGCTACAATGGTGAGAACAAAGAGAAGCAAACTAGTGATAGTGAGCAAAACTTATAAAACTCATCTCAGTTCGGATTGCAGGCTGAAACTCGCCTGTATGAAGATGGAGTTGCTAGTAATCGCGAATCAGAATGTCGCGGTGAATACGTTCCCGGG
>383288279; Gracilibacillus saliphilus strain B11 16S ribosomal RNA gene, partial sequence
GAATTGACGGGGGCCCGCACAAGCGGTGGAGCATGTGGTTTAATTCGAAGCAACGCGAAGAACCTTACCAGGTCTTGACATCTTCGGATGTCCCTAGAGATAGGGAGTTCCCTTCGGGGACCGAATGACAGGTGGTGCATGGTTGTCGTCAGCTCGTGTCGTGAGATGTTGGGTTAAGTCCCGCAACGAGCGCAACCCTT
>373136739; Helcococcus sp. canine oral taxon 069 clone PU050 16S ribosomal RNA gene, partial sequence
CCTCATGACACCGTGACATCGCATGATGATGCGGTCAAAGATTTATCGGTGTAAGATGGTCTCGCGCCTGATTAGCTGGTTGGTGGGGTAACGGCCTACCAAGGCGACGATCAGTAGCCGATCTGAGAGGGTGGACGGCCACATTGGGACTGAGACACGGCCCAAACTCCTACGGGAGGCAGCAGTGGGGAATTTTGCAC
>223959227; Pontibacillus sp. B2 16S ribosomal RNA gene, partial sequence
GCGCAGGCGGTTTCTTAAGTCTGATGTGAAAGCCCACAGCTCAACTGTGGAGGGCCATTGGAAACTGGGGAACTTGAGTACAGAAGAGGAGAGTGGAATTCCACGTGTAGCGGTGAAATGCGTAGATATGTGGAGGAACACCAGTGGCGAAGGCGACTCTCTGGTCTGTAACTGACGCTGAGGCGCGAAAGCGTGGGTAG
>293019; Lachnospira multiparus partial 16S ribosomal RNA
AAACGGCTGATAATACNGCATAAGCGCACRGCATCGCATGATGCAGTGTGAAAAACTCCGGTGGTATAAGATGGACCCGCGTCTGATTAGCTAGTTGGTGAGGTAACGGCCCACCAAGGCAACGATCAGTAGCCGACCTGAGAGGGTGACCGGCCACATTGGGACTGAGACACGGCCCAGACTCCTRSGGGAGGCNGCNG
>326582584; Kurthia gibsonii strain J9B-74 16S ribosomal RNA gene, partial sequence
GATTTAGCGGCGGACGGGTGAGTAACACGTGGGCAACCTGCCCTACAGATCGGGATAACTCAGGGAAACCTGGGCTAATACCGGATAATCCTTCGAATCACATGTTTTGAAGTTGAAAGGCGCTTCGGCGTCACTGTAGGATGGGCCCGCGGTGCATTAGCTAGTTGGTGGGGTAACGGCCTACCAAGGCAACGATGCAT
>225029345; Lactococcus lactis subsp. lactis strain IMAU50119 16S ribosomal RNA gene, partial sequence
GCAGGTGGTTTATTAAGTCTGGTGTAAAAGGCAGTGGCTCAACCATTGTATGCATTGGAAACTGGTAGACTTGAGTGCAGGAGAGGAGAGTGGAATTCCATGTGTAGCGGTGAAATGCGTAGATATATGGAGGAACACCGGTGGCGAAAGCGGCTCTCTGGCCTGTAACTGACACTGAGGCTCGAAAGCGTGGGGAGCAA
>285187333; Streptococcus mitis clone HM047 16S ribosomal RNA gene, partial sequence
CAAGTAGAACGCTGAAGGAGGAGCTTGCTTCTCCGGATGAGTTGCGAACGGGTGAGTAACGCGTAGGTAACCTGCCTGGTAGCGGGGGATAACTATTGGAAACGATAGCTAATACCGCATAAGAGTAGATGTTGCATGACATTTGCTTAAAAGGTGCAATTGCATCACTACCAGATGGACCTGCGTTGTATTAGCTAGTT
>84453050; Tumebacillus ginsengisoli gene for 16S rRNA, partial sequence
GAGCCAATCTCATAAAGCCGTTCGTAGTTCGGATTGCAGGCTGCAACTCGCCTGCATGAAGCCGGAATTGCTAGTAATCGCGGATCAGCATGCCGCGGTGAATTCGTTCCCGGGCCTTGTACACACCGCCCGTCACACCACGGGAGTTGGCAACACCCAAAGTCGGTGAGGTAACCTTTCGAGGAGCCAGCCGCCTAAGG
>345848029; Exiguobacterium acetylicum strain PRM3 16S ribosomal RNA gene, partial sequence
AGCAGTAGGGAATCTTCCACAATGGACGAAAGTCTGATGGAGCAACGCCGCGTGAGTGATGAAGGTTTTCGGATCGTAAAACTCTGTTGTAAGGGAAGAACACGTACGAGAGGGAATGCTCGTACCTTGACGGTACCTTACGAGAAAGCCACGGCTAACTACGTGCCAGCAGCCGCGGTAATACGTAGGTGGCAAGCGTT
>336454734; Peptostreptococcus anaerobius gene for 16S ribosomal RNA, partial sequence, strain: JCM 1470
AAGCTTGACATCCCTTAGACCGGTGTTTAATCACACCTTCCCTTCGGGGCTGAGGTGACAGGTGGTGCATGGTTGTCGTCAGCTCGTGTCGTGAGATGTTGGGTTAAGTCCCGCAACGAGCGCAACCCTTGTCTTTAGTTGCCAGCATTCAGTTGGGCACTCTAGAGAGACTGCCAGGGATAACCTGGAGGAAGGTGGGG
>73665993; Anaerobic bacterium ED-Mt61/PYG-s6 16S ribosomal RNA gene, partial sequence
GGGGAAACCCTGATGCAGCGACGCCGCGTGAAGGAAGAAGTATTTCGGTATGTAAACTTCTATCAGCAGGGAAGAAAATGACGGTACCTGACTAAGAAGCCCCGGCTAATTACGTGCCAGCAGCCGCGGTAATACGTAAGGGGCAAGCGTTATCCGGATTTACTGGGTGTAAAGGGAGCGTAGACGGCAGTGCAAGTCTG
>194580229; Salimicrobium luteum strain C15-4 16S ribosomal RNA gene, partial sequence
CGAACGTAAAAGGATGGCTTCTCAGCTATCGCTTACAGATGGGCCCGCGGCGCATTAGCTAGTTGGTAAGGTAACGGCTTACCAAGGCGACGATGCGTAGCCGACCTGAGAGGGTGATCGGCCACACTGGGACTGAGACACGGCCCAGACTCCTACGGGAGGCAGCAGTAGGGAATCTTCCGCAATGGACGAAAGTCTGA
>1212958; H.halobius gene for 16S ribosomal RNA
GTGCTACAATGGTTTATACAGAGGGGAGCGAAGCCGCAAGGTGGAGCAAATCCCCAAAAGTAGACCTCAGTTCGGATTGCAGATTGCAACTCATCTGCATGAAGCTGGAGTCGCTAGTAATCGTGGATCAGAATGCCACGGTGAATCCGTTCTCGGGCCTTGTACACACCGCCCGTCACACCACCCGAGTTGGGGGCACC
>314909153; Acetivibrio sp. enrichment culture clone WSC-3 16S ribosomal RNA gene, partial sequence
GCAGCAGTAGGGAATATTGCGCAATGGGGGAAACCCTGACGCAGCGACGCCGCGTGAAGGAAGAAGGCCTTCGGGTTGTAAACTTCTTTGATCGGGGACGAAGATGACGGTACCCGAGGAACAAGCCACGGCTAACTACGTGCCAGCAGCCGCGGTAATACGTAGGTGGCGAGCGTTGTCCGGAATTACTGGGTGTAAAG
>289541377; Dolosigranulum pigrum strain 33929-06 16S ribosomal RNA gene, partial sequence
GCAAGGTTGAAACTCAAAAGAATTGACGGGGACCCGCACAAGCGGTGGAGCATGTGGTTTAATTCGAAGCAACGCGAAGAACCTTACCAGCTCTTGACATCTTCTGACAACTCTAGAGATAGAGCGTTCCCTTCGGGGACAGAATGACAGGTGGTGCATGGTTGTCGTCAGCTCGTGTCGTGAGATGTTGGGTTAAGTCC
>114431207; Halalkalibacillus halophilus gene for 16S rRNA, partial sequence, strain: BH2
GGCACCTTGACGGTACCTAACCAGAAAGCCACGGCTAACTACGTGCCAGCAGCCGCGGTAATACGTAGGTGGCAAGCGTTGTCCGGAATTATTGGGCGTAAAGCGCGCGCAGGCGGTTTCTTAAGTCTGATGTGAAATCTTGCGGCTCAACCGCAAGCGGTCATTGGAAACTGGGGAACTTGAGTACAGAAGAGGAGAGT
>239829369; Caryophanon sp. c101 16S ribosomal RNA gene, partial sequence
AATCCGATAAAACCGTTCTCAGTTCGGATTGTAGGCTGCAACTCGCCTACATGAAGCCGGAATCGCTAGTAATCGCGGATCAGCATGCCGCGGTGAATACGTTCCCGGGCCTTGTACACACCGCCCGTCACACCACGAGAGTTTGTAACACCCGAAGTCGTAGATTTTACTCTTGCAGGGTGTAGAAGAGCTGAGATGCT
>197267664; Sporotalea colonica gene for 16S rRNA, partial sequence
GANCCTAGAGATAGAAAGTTCTCCTTCGGGAGACAGATAGACAGGTGGTGCATGGCTGTCGTCAGCTCGTGTCGTGAGATGTTGGGTTAAGTCCCGCAACGAGCGCAACCCTTATCCTATGTTGCCAGCACGTAAAGGTGGGAACTCATGGGAGACTGCCGTGGATAACACGGAGGAAGGTGGGGATGACGTCAAGTCAT
>239809367; Marinococcus sp. YXWBB6 16S ribosomal RNA gene, partial sequence
TCGGATCGTAAAGCTCTGTTGACAGGGAAGAACCCACGTCAGTCGAACAGGCTGGCGTGCTGACGGTACCTGTCCAGAAAGCCCCGGCTAACTACGTGCCAGCAGCCGCGGTAATACGTAGGGGGCAAGCGTTGTCCGGAATTATTGGGCGTAAAGGGCACGCAGGCGGTTTCGTCAGTCCGATGTGACAGGCCACGGCT
>5701948; Succinispira mobilis 16S rRNA gene
GGCCCGCACAAGCCGTGGAATATGTGGTTTAATTCCACGCAACGCGAAGAACCTTACCAGGGCTTGAACATCAACTTGAAAGATATAGAGATATATCCTCTCTTCGGAGACAGGAAGACAGGTGGTGCATGGCTGTCGTCAGCTCGTGTCGTGAGATGTTGGGTTAAGTCCCGCAACGAGCGCAACCCTATCCTATGTTG
>189473881; Faecalibacterium sp. DJF_VR20 16S ribosomal RNA gene, partial sequence
GAACCTTACCAAGTCTTGACATCCTGCGACGCACATAGAAATATGTGTTTCCTTCGGGACGCAGAGACAGGTGGTGCATGGTTGTCGTCAGCTCGTGTCGTGAGATGTTGGGTTAAGTCCCGCAACGAGCGCAACCCTTATGGTCAGTTACTACGCAAGAGGACTCTGGCCAGACTGCCGTTGACAAAACGGAGGAAGGT
>347582433; Catabacter hongkongensis gene for 16S ribosomal RNA, partial sequence, strain: JCM 17853
CTAACTACGTGCCAGCAGCCGCGGTAATACGTAGGGAGCAAGCGTTGTCCGGAATTACTGGGCGTAAAGGGTGCGTAGGTGGCCATGTAAGTCAGGTGTGAAAGACCGGGGCTCAACCCCGGGGTTGCACTTGAAACTGTGTGGCTTGAGTACAGGAGAGGGAAGTGGAATTCCTAGTGTAGCGGTGAAATGCGTAGATA
>332042327; Turicibacter sanguinis strain 111732/2010 16S ribosomal RNA gene, partial sequence
TGCTGAAGTTAACGCATTAAGCACTCCGCCTGGGGAGTACGGTCGCAAGACTGAAACTCAAAGGAATTGACGGGGACCCGCACAAGCGGTGGAGCATGTGGTTTAATTCGAAGCAACGCGAAGAACCTTACCAGGTCTTGACATACCAGTGACCGTCCTAGAGATAGGATTTTCCCTTCGGGGACAATGGATACAGGTGG
>1666545; A.pentosovorans 16S rRNA gene
TACGCAAGAGGACTCTAGTGAGACTGCCGTTCACAAAACGGAGGAAGTGGGGATGACGTCAAATCATGCCCTTTATGACCTGGGCTACACACGTACTACAATGGCTATTAACAGAGAGAAGCGAGACCGCAAGGTGGAGCAAACCTCAGAAAAATAGTCTCAGTTCGGATTGGGGGCTGCAACCCGCCCCCATGAAGCCG
>195181306; Crocinobacterium jejui partial 16S rRNA gene, type strain SW2G-14T
AGTGTTAGGGGGTTTCCGCCCCTTAGTGCTGCAGCTAACGCATTAAGCACTCCGCCTGGGGAGTACGGTCGCAAGACTGAAACTCAAAGGAATTGACGGGGGCCCGCACAAGCGGTGGAGCATGTGGTTTAATTCGAAGCAACGCGAAGAACCTTACCAGGTCTTGACATCCCGCCGACCGCCTAGGAGACTAGGCCTTC
>170524820; Anaerovorax sp. enrichment culture clone D2CL_Bac_16S_Clone4 16S ribosomal RNA gene, partial sequence
GCAGCCGCGGTAATACGTAGGGGGCGAGCGTTATCCGGAATTATTGGGCGTAAAGAGTGCGTAGGTGGCCATGTAAGCGCGGGGTGAAAGGCAATAGCTTAACTATTGTAAGCCTTGCGAACTGTGTGGCTTGAGTGCAGGAGAGGAAAGTGGAATTCCTAGTGTAGCGGTGAAATGCGTAGATATTAGGAGGAACACCA
>47604564; Anaerofustis stercorihominis 16S rRNA gene, type strain wal 14563
ATAATGACGGTACCCAAGGAGGAAGCTCCGGCTAACTACGTGCCAGCAGCCGCGGTAATACGTAGGGAGCAAGCGTTGTCCGGATTCACTGGGCGTAAAGAGCACGTAGGCGGTTAATTAAGTCAGGTGTGAAAGTTTTCGGCTCAACCGGAAAAGTGCACTTGAAACTGGATAACTTGAGTATCGGAGAGGTAAGCGGA
>302128136; Thermoanaerobacterium sp. YN1 gene for 16S rRNA, partial sequence
CTGTAAACTATGGATACTAGGTGTGGGAGGTTAGACCTTCCGTGCCGCAGCTAACGCAATAAGTATCCCGCCTGGGGAGTACGGCCGCAAGGTTAAAACTCAAAGGAATTGACGGGGGCCCGCACAAGCAGTGGAGCATGTGGTTTAATTCGAAGCAACGCGAAGAACCTTACCAGGGCTTGACATCTTAAGAATCCCTC
>186703331; Thermovenabulum sp. R270 16S ribosomal RNA gene, partial sequence
TCTCTGGACCGACCCTGACGCTGAGGCGCGAAAGCCAGGGGAGCGAACGGGATTAGATACCCCGGTAGTCCTGGCCGTAAACGATGGTCACTAGGTGTGGGTGGTGATAAGCCATCCGTGCCGGAGCCAACGCAATAAGTGACCCGCCTGGGGAGTACGGCCGCAAGGTTGAAACTCAAAGGAATTGACGGGGGCCCGCA
>240153144; Piscibacillus sp. B9 16S ribosomal RNA gene, partial sequence
GGAAGCAAACTGAATCCTTCGGGAGGACGTTTGTGGAACGAGCGGCGGACGGGTGAGTAACACGTGGGCAACCTGCCTGTAAGACTGGGATAACTCCGGGAAACCGGGGCTAATACCGGATAACTCATCGGATCGCATGATCCGAGGTTGAAAGATGGCTTCTTGCTATCACTTACAGATGGGCCCGCGGCGCATTAGCT
>357002506; Gelria sp. enrichment culture clone B13-B-83 16S ribosomal RNA gene, partial sequence
CTGGGACTGAGACACGGCCCAGACTCCTACGGGAGGCAGCAGTGGGGAATTTTCCGCAATGGGCGAAAGCCTGACGGAGCGACGCCGCGTGAGCGAAGAAGGCCTTCGGGTCGTAAAGCTCTGTCTAGGGGGACGATAATGACGGTACCTCTGGAGGAAGCCCCGGCTAACTACGTGCCAGCAGCCGCGGTAAAACGTAG
>326582727; Rummeliibacillus sp. J3Ba-35 16S ribosomal RNA gene, partial sequence
TCGGATCGTAAAACTCTGTTGTAAGGGAAGAACCAGTACGTCAGGCAATGGACGTACCTTGACGGTACCTTATTAGAAAGCCACGGCTAACTACGTGCCAGCAGCCGCGGTAATACGTAGGTGGCAAGCGTTGTCCGGAATTATTGGGCGTAAAGCGCGCGCAGGTGGTTTCTTAAGTCTGATGTGAAAGCCCACGGCTT
>357002500; Moorella sp. enrichment culture clone B1-B-65 16S ribosomal RNA gene, partial sequence
AACGCTGGCGGCGTGCCTAACACATGCAAGTCGAGCGGTCTTTACCGGGTGGAATCTTCGGAGGAAGCCTGGTAGAGATAGCGGCGGACGGGTGAGTAACGCGTGGGCAATCTACCCTTCAGACCGGGATAACACTGGGAAACTGGTGCTAATACCGGATACGTTCCCTGGGAGGCATCTTCCGGGGAAGAAAAGGGAGG
>90959554; Sporolactobacillus nakayamae subsp. nakayamae genes for 16S rRNA, ITS1, 23S rRNA, partial and complete sequence, strain: DSM 11696
CCTTGTACACACCGCCCGTCACACCACGAGAGTTTGTAACACCCGAAGTCGGTGCGAGAACCTTTATGGGCTCAGCCGCCGAAGGTGGGACAGATGATTGGGGTGAAGTCGTAACAAGGTAGCCGTATCGGAAGGTGCGGCTGGATCACCTCCTTTCTAAGGAAACGATCGATAGCGAAACGCTTGAGCTTTTGTTTGGT
>138375449; Brevibacillus borstelensis strain KNUC222 16S ribosomal RNA gene, partial sequence
AGCGTGGGGAGCAAACAGGATTAGATACCCTGGTAGTCCACGCCGTAAACGATGAGTGCTAGGTGTTGGGGGTTTCAATACCCTCAGTGCCGCAGCTAACGCAATAAGCACTCCGCCTGGGGAGTACGCTCGCAAGAGTGAAACTCAAAGGAATTGACGGGGGCCCGCACAAGCGGTGGAGCATGTGGTTTAATTCGAAG
>314909149; Proteiniborus sp. enrichment culture clone WSC-29 16S ribosomal RNA gene, partial sequence
CGAAGAAGGCCTTCGGGTCGTAAAGCTCTGTCCTAAGGGAAGAAGAGGACGGTACCTTAGGAGGAAGCCCCGGCTAACCACGTGCCAGCAGCCGCGGTAATACGTAGGGGGCGAGCGTTATCCGGAATTACTGGGCGTAAAGGGTGCGTAGGCGGCCTTTTAAGTCAGATGTGAAAGGCTACGGCTTAACCGTAGTTAGC
>378406207; Thermoactinomyces vulgaris strain 55N1-5 16S ribosomal RNA gene, partial sequence
GAAAGCGTGGGGAGCAAACAGGATTAGATACCCTGGTAGTCCACGCCGTAAACGATGAGTGCTAGGTGTTGGGGGGCTACGCCCCTCAGTGCCGAAGGTAACCCATTAAGCACTCCGCCTGGGGAGTACGGCCGCAAGGCTGAAACTCAAAGGAATTGACGGGGGCCCGCACAAGCGGTGGAGCATGTGGTTTAATTCGA
>572658; Oxobacter pfennigii 16S rRNA gene, strain DSM 3222
CGAGGGAGTGCCCTTCGGGGAATGTTAAGACAGGTGGTGCATGGTTGTCGTCAGCTCGTGTCGTGAGATGTTGGGTTAAGTCCCGCAACGAGCGCAACCCTTGCCTTTAGTTGCAAACAGTTTGGCTGTGCACTCTAAAGGGACTGCCGATGAGAAATCGGAGGAAGGTGGGGATGACGTCAAATCATCATGCCCCTTAT
>332712614; Paenisporosarcina sp. LKS-185 16S ribosomal RNA gene, partial sequence
GTAGGTGGCAAGCGTTGTCCGGAATTATTGGGCGTAAAGCGCGCGCAGGCGGTTCTTTAAGTCTGATGTGAAAGCCCACGGCTCAACCGTGGAGGGTCATTGGAAACTGGAGAACTTGAGTACAGAAGAGGAAAGCGGAATTCCACGTGTAGCGGTGAAATGCGTAGAGATGTGGAGGAACACCAGTGGCGAAGGCGGCT
>379063021; Anaerovirgula sp. P24 16S ribosomal RNA gene, partial sequence
TGGGCCCGCGTCTGATTAGCTAGTTGGTGGGGTAAAAGCCTACCAAGGCGACGATCAGTAGCCGACCTGAGAGGGTGACCGGCCACACTGGAACTGAGACACGGTCCAGACTCCTACGGGAGGCAGCAGTGGGGGATATTGCACAATGGGGGAAACCCTGATGCAGCGACGCCGCGTGAGCGAAGAAGGCCTTCGGGTCG
>334904120; Clostridium sp. BF 16S ribosomal RNA gene, partial sequence
TCTGTGCCGCCGCTAACGCATTAAGTATTCCGCCTGGGGAGTACGGTCGCAAGATTAAAACTCAAAGGAATTGACGGGGGCCCGCACAAGCAGCGGAGCATGTGGTTTAATTCGAAGCAACGCGAAGAACCTTACCTAGACTTGACATCTCCTGAATTACTCTGTAATGGAGGAAGCCACTTCGTGGCAGGAAGACAGGT
>224611732; Negativicoccus succinicivorans strain ADV 07/08/06-B-1388 16S ribosomal RNA gene, partial sequence
GGAGAGATACGAGAGCTTGCTCTTGTAAATCTTAGTGGCAAACGGGTGAGTAACGCGTAAACAACCTGCCCAACGGATGGGGACAACAGACGGAAACGACTGCTAATACCCAATAGACTCCGGTTTCGCATGAAACCGACAGGAAAGGTGGCCTCTCGAAGAAGCTACCGCCGCAGGAGGGGTTTGCGTTTGATTAGTTA
>307948515; Soehngenia sp. enrichment culture clone B31154 16S ribosomal RNA gene, partial sequence
GCTCACCAAGGCGACGATAGGTAGCCGGCCTGAGAGGGTGAACGGCCACACTGGAACTGAGACACGGTCCAGACTCCTACGGGAGGCAGCAGTGGGGGATATTGCACAATGGAGGAAACTCTGATGCAGCGACGCCGCGTGAGTGAAGAAGGCCTTCGGGTCGTAAAGCTCTGTCCTAGGGGAAGATAATGACGGTACCC
>158264030; Caldanaerobacter proteolyticus strain 1523-1 16S ribosomal RNA gene, partial sequence
AAATGTGTAGATATCGGGAGGAATACCAGTGGCGAAAGCGGCTCCCTGGACTGCCCTGACGCTGAGGCGCGAAAACGTGGGGAGCGAACAGGATTAGATACCCTGGTAGTCCACGCTGTAAACGATGGGTGCTAGGTGTGGGGAGCGGAAGCTTTCCGTGCCGTAGGAAACCCAATAAGCACCCCGCCTGGGGAGTACGG
>44088; L.murrayi gene for 16S ribosomal RNA
TCCCATAAAATTATTCTCAGTTCGGATTGTAGGCTGCAACTCGCCTACATGAAGCCGGAATCGCTNGTAATCGCGGATCAGCATGCCGCGGTGAATACGTTCCCGGGCCTNGTACACACCGCNCGTCACACCACGAGAGTTNGTAACACCCGAAGTCGGTAGGGTAACCTTTATGGAGCCAGCTGCCGAAGGTGGGACAG
>1666675; T.lipolytica 16S rRNA gene
GAAACACTGGGGTGCCTGTCGAAAGGCAGGAGCGCTGAGACAGGTGGTGCATGGTTGTCGTCAGCTCGTGTCGTGAGATGTTGGGTTAAGTCCCGCAACGAGCGCAACCCTTGCCATTAGTTGCTAACAGGTGAAGCTGAGCACTCTAATGGGACTGCCCGTGACAAGCGGGAGGAAGGTGGGGATGACGTCAAATCATC
>167887859; Halanaerobaculum tunisiense strain 6SANG 16S ribosomal RNA gene, partial sequence
TAGTCCTAGCTGTAAACGCTGGATACTAGGTGTTGGGGGTTCAACTCCCTCCGCGCCGCAGTTAACGCTTTAAGTATCCCGCCTGGGGATTACGACCGCAAGGTTGAAACTCAAAGGAATTGACGGGGGCCCGCACAAGCGGCGGAGCATGTGGTTTAATTCGAAGCAACGCGCAGAACCTTACCAGAACTTGACATCCC
>511043; M.pluton gene for 16S ribosomal RNA (NCDO 2443)
GCAACGCGAAGAACCTTACCAGGTCTTGACATCCTTTGAACGCCTTAGAGATAAGGTTTCTCCTTCGGGAGCAAAGAGACAGGTGGTGCATGGCTGTCGTCAGCTCGTGTCGTGAGATGTTGGGTTAAGTCCCGCAACGAGCGCAACCCTTATTGTTAATTGCCATCATTTAGTTGGGCACTCTAGCGAGACTGCCGGTG
>82752298; Fontibacillus aquaticus strain GPTSA 19 16S ribosomal RNA gene, partial sequence
GGAGCCAATCCTAAAAAGCCAGTCTCAGTTCGGATTGTAGGCTGCAACTCGCCTACATGAAGTCGGAATTGCTAGTAATCGCGGATCAGCATGCCGCGGTGAATACGTTCCCGGGTCTTGTACACACCGCCCGTCACACCACGAGAGTTTACAACACCCGAAGTCGGTGAGGTAACCGCAAGGAGCCAGCCGCCGAAGGT
>77021875; Zymophilus raffinosivorans strain VTT E-90406 16S ribosomal RNA gene, partial sequence
GAAGCGAGACCGCGAGGTGGAGCGAAACCCATAAATTATCTCTCAGTTCGGATTGCAGGCTGCAACTCGCCTGCATGAAGTCGGAATCGCTAGTAATCGCAGGTCAGCATACTGCGGTGAATACGTTCCCGGGTCTTGTACACACCGCCCGTCACACCACGAAAGTCATTCACACCCGAAGCCGGTGGGGTAACCGCAAG
>330689945; Oscillibacter sp. GH1 16S ribosomal RNA gene, partial sequence
GGCGCGAAAGCGTGGGGAGCAAACAGGATTAGATACCCTGGTAGTCCACGCTGTAAACGATCAATACTAGGTGTGCGGGGACTGACCCCCTGCGTGCCGCAGTTAACACAATAAGTATTGCACCTGGGGAGTACGATCGCAAGGTTGAAACTCAAAGGAATTGACGGGGGCCCGCACAAGCGGTGGATTATGTGGTTTAA
>285802265; Leptotrichia sp. oral taxon 417 clone EH026 16S ribosomal RNA gene, partial sequence
GATGAAAAGAGATGCTGCAGGAGAGCCTTGCGTCCTATTAGCTTGTTGGTGGGGTAACGGCCCACCAAGGCGATGATAGGTAGCCGGCCTGAGAGGGTGGACGGCCACAAGGGGACTGAGATACGGCCCTTACTCCTACGGGAGGCAGCAGTGGGGAATATTGGACAATGGGGGCAACCCTGATCCAGCAATTCTGTGTG
>165972270; Cetobacterium somerae gene for 16S rRNA, partial sequence, strain: AG39
TAGCTAGTTGGTGGGGTAACGGCCCACCAAGGCGACGATGGATAGCCGGCCTGAGAGGGTGAACGGCCACAAGGGGACTGAGACACGGCCCTTACTCCTACGGGAGGCAGCAGTGGGGAATATTGGACAATGGGCCACAAGCCTGATCCAGCAATTCTGTGTGCACGATGAAGGTCTTCGGATTGTAAAGTGCTTTCAGT
>58257482; Ilyobacter psychrophilus 16S rRNA gene, type strain FQ50T
TACTGGAGAGGTGGGCGGAACTACAAGTGTAGAGGTGAAATTCGTAGATATTTGTAGGAATGCCGATAGTGAAGACAGCTCACTGGACAGATACTGACGCTAAAGCTCGAAAGCGTGGGGAGCAAACAGGATTAGATACCCTGGTAGTCCACGCCGTAAACGATGTTCACTGGGTGTAGGGGGTCGAACCTCTGCGCCGA
>290759854; Fusobacterium nucleatum strain AGU7 16S ribosomal RNA gene, partial sequence
CAGTTGGGAAGAAAAAAATGACGGTACCAACAGAAGAAGTGACGGCTAAATACGTGCCAGCAGCCGCGGTAATACGTATGTCACAAGCGTTATCCGGATTTATTGGGCGTAAAGCGCGTCTAGGTGGTTATGTAAGTCTGATGTGAAAATGCAGGGCTCAACTCTGTATTGCGTTGGAAACTGTGTAACTAGAGTACTGG
>332384381; Psychrilyobacter sp. STAB703 16S ribosomal RNA gene, partial sequence
TACTGGAGAGGTGGGCGGAACTACAAGTGTAGAGGTGAAATTCGTAGATATTTGTAGGAATGCCGATAGTGAAGACAGCTCACTGGACAGATACTGACGCTAAAGCTCGAAAGCGTGGGGAGCGAACAGGATTAGATACCCTGGTAGTCCACGCCGTAAACGATGTTCACTGGGTGTAGGGGGTCGAACCTCTGTGCCGA
>307752874; Sebaldella sp. INBio2556N 16S ribosomal RNA gene, partial sequence
ACGGGAGGCAGCAGTGGGGAATATTGGACAATGGAGGTAACTCTGATCCAGCAATTCTGTGTGCACGACGAAGGTCTTCGGATTGTAAAGTGCTTTAAGTTGGGAAGAAAAAAATGACGGTACCAACAGAATAAGCGACGGCTAAATACGTGCCAGCAGCCGCGGTAATACGTATGTCGCAAGCGTTATCCGGAATTATT
>8574387; Propionigenium maris 16S rRNA gene, strain ML-1
ACACGTGCTACAATGGGCGATACAGAGAGTCGCAATACCGCGAGGTGGAGCTAATCTCAGAAAGTCGTTCTTAGTTCGGATCGCAGTCTGCAACTCGACTGCGTGAAGTTGGAATCGCTAGTAATCGCGAATCAGCAATGTCGCGGTGAATACGTTCTCGGGTCTTGTACACACCGCCCGTCACACCACGAGAGTTGGTT
>52355631; Leptotrichia amnionii strain T3315/96 16S ribosomal RNA gene, partial sequence
TTCTTCACACACACAGAATTGCTGGATCAGAGTTCCCTCCATTGTCCAATATTCCCCACTGCTGCCTCCCGTAGGAGTAAGGGCCGTATCTCAGTCCCCTTGTGGCCGTCCACCNTCTCAGGCCGGCTACCTATCATCGCCTTGGTAAGCTCTTACCTTACCAACTAGCTAATAGGNCGCAAAGNTCTCCTTTAGTGCNC
>164454590; Streptobacillus moniliformis gene for 16S rRNA, partial sequence, strain: KWG24
CTGTCAGACTAGAGTACTGGAAAGGTGGGTGGAACTACACGAGTAGAGGTGAAATTCGTAGATATGTGTAGGAATGCCGATGATGAAGATAACTCACTGGACAGAAACTGACGCTGAAGTGCGAAAGCTAGGGGAGCAAACAGGATTAGATACCCTGGTAGTCCTAGCTGTAAACGATGATCACTGGGTGTGGGGGTATA
>290794216; Gemmatimonas sp. enrichment culture clone AOCRB-EC-6 16S ribosomal RNA gene, partial sequence
CAGGTTGACGGTACCGGGTGAGGAAGCACCGGCTAACTCTGTGCCAGCAGCCGCGGTAATACAGAGGGTGCGAGCGTTGTCCGGAATCACTGGGCGTAAAGGGCGCGTAGGCGGTGGCCTAAGCGTGCGGTGAAAGCCCGGGGCTCAACCCCGGGTCGGCCGTGCGAACTGGGTCACTCGAGCACACTAGAGGCGAGTGG
>222119371; Ignavibacterium album gene for 16S rRNA, partial sequence
TACTAGGTGTTGGTCCCACTGGGATCAGTGCCGCAGCTAACGCATTAAGTATTCCACCTGGGGAGTACGATCGCAAGGTTGAAACTCAAAGGAATTGACGGGGGCCCGCACAAGCAGTGGAGCATGTGGTTTAATTCGATGCAACGCGAAGAACCTTACCTAGGCTTGAAAGGCAGATGACAGGGTATGAAAGTACCCCT
>21956490; Victivallis vadensis 16S ribosomal RNA gene, complete sequence
GCCCATAAGTTGGGAACAACAGTTGGAAACGACTGCTAATACCGAATGTGGCTATTGACCCGCATGGGTTTTTGGCTAAAGATTTATCGCTTATGGATGAGCTCGCGTCCCATTAGCTAGTTGGTGAGGTAACGGCCCACCAAGGCTACGATGGGTAGCTGGTCTGAGAGGATGGTCAGCCACACTGGGACTGAGACACT
>356467173; Lentisphaera sp. IMCC11389 16S ribosomal RNA gene, partial sequence
ATGGACGAAGGCTAAGGTAGCGAAAAGGATTAGATACCCTTGTAGTCTTAGCAGTAAACGTTGTACACTCGATGTTGGTCTGGTTAGTCGGATCAGTGTCTAAGCTAACGCGATAAGTGTACCGCCTGGGAAGTACGGTCGCAAGACTAAAACTCAAAGGAATTGACGGGGGCCCGCACAAGCGGTGGAGCATGTGGCTT
>294963351; Candidatus Magnetoovum mohavensis strain LO-1 16S ribosomal RNA gene, partial sequence
AGGTGGAGCCAATCCCTAAAAGTAGTCTCAGTTGGGATCGAAGTCTGCAACTCGACTTCGTGAACGTGGAATCGCTAGTAATCGCAGATCAGCTACGCTGCGGTGAATACGTTCCCGGGCCTTGTACACACCGCCCGTCACACCACGAAAGTCTGCTGTACCCGAAGCAGGTGAGCTAACCGCAAGGAGGCAGCTTGCGA
>156185966; Candidatus Nitrospira bockiana 16S ribosomal RNA gene, partial sequence
CACTGCGACACGGGCCAGACTCCTACGGGAGGCAGCAGTGAGGAATATTGCGCAATGGGCGAAAGCCTGACGCAGCGACGCCGCGTGGGGGATGAAGGTCTTCGGATTGTAAACCCCTTTCGGGTGGGAAGACGGCCCACGACAACGTGGGCGGACGGTACCACCAGAAGCAGCCACGGCTAACTTCGTGCCAGCAGCCG
>373878234; Thermodesulfovibrio sp. enrichment culture clone MB-17 16S ribosomal RNA gene, partial sequence
GACTCCTACGGGAGGCAGCAGTGGGGAATATTGGGCAATGGGCGAAAGCCTGACCCAGCGACGCCGCGTGGGGGAAGAAGGCCTTCGGGTTGTAAACCCCTTTTGCAGGGGACGACACAGGACGGTACCCTGCGAATAAGCCACGGCTAACTCTGTGCCAGCAGCCGCGGTAAGACAGAGGTGGCAAGCGTTGCTCGGAT
>12054694; Leptospirillum ferrooxidans partial 16S rRNA gene, strain TzT-B1-K4
CGGTTCAGTCCGGAAGCGGAACAGGTGCTGCATGGCTGTCGTCAGCTCGTGCCGTGAGGTGTTGGGTTCAGTCCCGCAACGAGCGCAACCCTCGCCCTCTGTTGCCACCGGGTCATGCCGGGCACTCTGAGGGGACTGCCAGCGACAAGTTGGAGGAAGGAGAGGATGACGTCAAGTCATCATGGCCCTTATGCCCAGGG
>170524823; Magnetobacterium sp. enrichment culture clone D2CL_Bac_16S_Clone7 16S ribosomal RNA gene, partial sequence
GCCACGGCTAACTCTGTGCCAGCAGCCGCGGTAAGACAGARGTGGCGAGCGTTGTTCGGAATTACTGGGCTTAAAGGGCGCGTAGGCGGTGGTGTAAGTCTGGGGTGGAATGCTACAGCTCAACTGTAGAGCTGCCTTGGAAACTGCATTACTTGAGTCGGTGAGGGGAAGGCGGAATTCCTGGTGTAGCGGTGAAATGC
>158935693; Singulisphaera acidiphila partial 16S rRNA gene, strain PO2
GGTAAGACGAACCGTGCGAACGTTATTCGGAATCATTGGGCTTAAAGCGCGTGTAGGCGGATTCGTGCGTCTGTCGCTGAAATCCCCCGGCTCAACCGGGGAACGGGCGTGGATACGACGAGTCTGGAGGGGCATAGGGGGACCTGGAACTTCCGGTGGAGCGGTGAAATGCGTTGAGATCGGAAGGAACGCCCGTGGCG
>333123118; Blastopirellula sp. LHWP2 16S ribosomal RNA gene, complete sequence
TGATGGTGGAGCGGTGAAATGCGTTGATATCATCAGGAACACCGGTGGCGAAGGCGGCTCACTGGGTCTCTTCTGACGCTGAGGCACGAAAGCTAGGGGAGCGAACGGGATTAGATACCCCGGTAGTCCTAGCTGTAAACGATGAGCACTGGATCGAGGGACCTCCCACAGTTTCTCGGTCGTAGCGAAAGTGTTAAGTG
>307591272; Gemmata sp. Io5-2 16S ribosomal RNA gene, partial sequence
AAGGGGGAACCGGCGTAAGGGGCAGTAATGCATGGGTACCTACCCGGGGGTTCGGGATAGCCATCAGAGATGGTGGGTAATACCGGATGACCTCGTGAGAGCAAAGATTCATCGCCCCCGGAGGGGCCCATGTGATATTAGCTAGTTGGTGAGGTAACGGCTCACCAAGGCTAAGATGTCTAGCGGGTGTGAGAGCACGA
>302375287; Candidatus Kuenenia sp. enrichment culture clone MBR-1 16S ribosomal RNA gene, partial sequence
GGGTAATGGCCTACCAAGGCAAAGACGGGTAGCCGGCTTGAGGGGGTGGTCGGCCACACTGGGACTGAGACACTGCCCAGACTCCTACGGGAGGCTGCAGTCGAGAATCTTTCGCAATGCCCGAAAGGGTGACGAAGCGACGCCGCGTGTGGGAAGAAGGCCTTCGGGTTGTAAACCACTGTCGGGAGTTAGGAAATGCA
>303387237; Candidatus Anammoxoglobus sp. enrichment culture clone 11 16S ribosomal RNA gene, partial sequence
ATCTCTCTGCCTGAGCTAACGCGTTAAGTGCCCCGCCTGGGGAGTACGGCCGCAAGGCTAAAACTCAAAAGAATTGACGGGGGCTCGCACAAGCGGTGGAGCATGTGGCTTAATTCGATGCAACACGAAGAACCTTACCGGGGCTCGACATGACAGAAGTAGGAGTCCGAAAGGACAACCAACGGTATCCAGTCCGTAGC
>321442562; Planctomyces brasiliensis strain Gr7 16S ribosomal RNA gene, partial sequence
GGCTCACCAAGCCTACGATGTCTAGGGGGTGTGAGAGCATGGCCCCCACCACTGGGACTGAGACACTGCCCAGACACCTACGGGTGGCTGCAGTCGAGAATCTTTGGCAATGGGCGAAAGCCTGACCAAGCGATGCCGCGTGCGGGATGAAGGCCTTCGGGTTGTAAACCGCTGTCAGGGGGGATGAAACTTCGGTTGAC
>124248276; Schlesneria paludicola partial 16S rRNA gene, type strain MPL7T
ATAATCTTCCCGATCGTGATGGTTGGGAAGCAATGGGTGTGATTCCACCTGGGGAGCGGCTTACGCAGTATCAGCTAGTTGGTGAGGTAACGGCTCACCAAGGCTTTGACGCTTAGGGGGTGTGAGAGCATGGCCCCCACCACTGGCACTGAGACACTGGCCAGACACCTACGGGTGGCTGCAGTCGAGAATCTTCGGCA
>321442608; Rhodopirellula sp. UC31 16S ribosomal RNA gene, partial sequence
CAAACGGACGCGAAGCCGCGAGGTGGAGCAAATCCTAGAAACCGTGCCTCAGTTCGGATTGCAGGCTGCAACTCGCCTGCATGAAGCTGGAATCGCTAGTAATCGTAGGTCAGCATACTACGGTGAATGTGTTCCTGAGCCTTGTACACACCGCCCGTCAAGCCACGAAAGTTGGGAGGGCCCGAAGTCACTCAGCTAAC
>255994903; Phycisphaera mikrensis gene for 16S ribosomal RNA, partial sequence, strain: NBRC 102668
GCTTGTTGGTGAGGTAACGGCTTACCAAGGCGAAGACGGGTAGCGGGTGTGAGAGCATGACCCGCCGCATCGGGACTGAGACACTGCCCGGACTCCTACGGGAGGCTGCAGTAACGAATATTCCGCAATGCGCGAAAGCGTGACGGAGCAATGCCGCGTGCGGGATGAAGCCCCTTGGGGTGTAAACCGCTGTCAGGGTT
>89253773; Zavarzinella formosa partial 16S rRNA gene, type strain A10T
GAGGAAGGCGGGGATGACGTCAAGTCCTCATGGCCTTTACGTCTAGGGCTGCACACGTGCTACAATGGTGTGAACAAATGGAAGCCAAGGCGCGAGCCGGAGCAAATCCCAAAAAGCACACCCCAGTTCAGATCGAAGGCTGCAACTCGCCTTCGTGAAGTTGGAATCGCTAGTAATCGCGGGTCAGCAACACCGCGGTG
>347949169; Candidatus Brocadia sp. S08-01 16S ribosomal RNA gene, partial sequence
GGAATAACAACGTTCCAAGCAATTGGGGCTACCGAAAGGGTTGCTAATACTCAATAAAATTATTGTTGCTTCGGCAATAATAGTCAAATAGGAGGAATCGAAAGGTTTCGCTTGCTTGAAGAGGGGTCAATGTCCTATCAGCTAGTTGGTGGGGTAATAGCCTACCAAGGCGAAGACGGGTAGCCGGCCTGAGAGGGTGG
>908860; Isophaera sp. partial 16S rRNA gene (Schlesner 666)
GTCAGCTCGTGCCGTGAGGTGTTGGGTTAAGTCCCGTAACGAGCGAAACCCCTGTGATCAGTTGCCAGCGCGTCATGGCGGGGACTCTGATCAGACCGCCGGCGTCAAGCCGGAGGAAGGCGGGGACGACGTCAAGTCATCATGGCCCTTATGCCCAGGGCTGCACACGTGCTACAATGGGTGGGACAGAGCGTCGCAGG
>307591260; Pirellula sp. Br1-4 16S ribosomal RNA gene, partial sequence
GAGAATCTTCGGCAATGGGCGCAAGCCTGACCGAGCGACGCCGCGTGCGGGATGAAGGCCTTCGGGTTGTAAACCGCTGTCGAAGGGGAGGAAGTTATAGTGGGTTCACCCATTATATTGACCGATCCTTGGAGGAAGGGCCGGCTAATCTCGTGCCAGCAGCCGCGGTAATACGAGAGGCCCAAACGTTATTCGGATTT
>253757375; Bradyrhizobium sp. H7R2Cu 16S ribosomal RNA gene, partial sequence
CTGGAGCTCAACTCCAGAACTGCCTTTGATACTGAATATCTTGAGTTCGGGAGAGGTGAGTGGACCTGCGAGTGTAGAGGTGAAATTCGTAGATATTCGCAAGAACACCAGTGGCGAAGGCGGCTCACTGGCCCGATACTGACGCTGAGGCACGAAAGCGTGGGGAGCAAACAGGATTAGATACCCTGGTAGTCCACGCC
>130855401; Sodalis endosymbiont of Craterina melbae strain CMS06 16S ribosomal RNA gene, partial sequence
GTGTGAAGAAGGCCTTCGAGTTGTAAAGCACTTTCAGCGGGGAGGAAGGCGATGGCGTAAATAGCGCTATCGATTGACGTTACCCGCAGAAGAAGCACCGGCTAACTCCGTGCCAGCAGCCGCGGTAATACGGAGGGTGCGAGCGTTAATCGGAATTACTGGGCGTAAAGCGTACGCAGGCGGTCTGTTAAGTCAGATGT
>354508568; Rickettsia endosymbiont of Bemisia tabaci strain Nagpur 16S ribosomal RNA gene, partial sequence
CCGTGCCAGCAGCCGCGGTAAGACGGAGGGGGCTAGCGTTGTTCGGAATTACTGGGCGTAAAGGGCGTGTAGGCGGTTTAGTAAGTTAGGAGTGAAATCCCAGAGCTTAACTCTGGAACTGCTTCTAAAACTGCTAGGCTAGAGTGTGGTAGAGGATGATGGAATTCCTAGTGTAGAGGTAAAATTCTTAGATATTAGGA
>295039414; Marichromatium sp. JA607 partial 16S rRNA gene, strain JA607
CGTTACTCGCAGAAGAAGCACCGGCTAACTCCGTGCCAGCAGCCGCGGTAATACGGAGGGTGCAAGCGTTAATCGGAATCACTGGGCGTAAAGCGCACGTAGGCGGCGAGGTCAGTCAGATGTGAAAGCCCCGGGCTTAACCTGGGAACTGCATTTGATACTGCCTGGCTAGAGTTTGATAGAGGGGGGTGGAATTCCAG
>565258; Glossina tachinoides P-endosymbiont 16S ribosomal RNA (16S rRNA) gene
TTTTAATAAAGCCTTGCGCTTTTAGATGAACCCAGACGAGATTAGCTAGTAGGTGAGGTAAAGGCTCACCTAGGCGACGATCTCTAGCTGGTCTGAGAGGACGGCCAGCCACACTGGAACGTAGACACGGTCCAGACTCCTACGGGAGGCAGCAGTGGGGAATATTGCACAATGGGGGAAACCCTGATGCAGCTATGCCG
>1916763; Alpha proteobacterium R2A62 16S ribosomal RNA gene, partial sequence
GTGGGAACATACCCTTTACTAAGGAATAGCCACTGGAAACGGTGAGTAATACCTTATACGCCCTTCGGGGGAAAGATTTATCGGTGAAGGATTGGCCCGCGTTAGATTAGATAGTTGGTGGGGTAACGGCCTACCAAGTCTACGATCTATAGCTGGTTTGAGAGGATGATCAGCAACACTGGGACTGAGACACGGCCCAG
>381217402; Starkeya novella strain R5-394-1 16S ribosomal RNA gene, partial sequence
GGGGGACTGCCGGTGATAAGCCGAGAGGAAGGTGGGGATGACGTCAAGTCCTCATGGCCCTTACGGGCTGGGCTACACACGTGCTACAATGGCGGTGACAGTGGGATGCGAACCCGCGAGGGTGAGCAAATCTCCAAAAGCCGTCTCAGTTCGGATTGCACTCTGCAACTCGAGTGCATGAAGTTGGAATCGCTAGTAAT
>110564211; Cystobacter miniatus strain DSM 14712 16S ribosomal RNA gene, partial sequence
GGGAGGCAGCAGTGGGGAATTTTGCGCAATGGGCGAAAGCCTGACGCAGCAACGCCGCGTGTGTGATGAAGGTCTTTGGATTGTAAAGCACTTTCGACCGGGACGAAAACCCCCTGGCTAACACTCAGGGGCTTGACGGTACCGGGAGAAGAAGCACCGGCTAACTCTGTGCCAGCAGCCGCGGTAATACAGAGGGTGCA
>294718717; Paucimonas lemoignei strain W365 16S ribosomal RNA gene, partial sequence
TAAAGCACTTTTGTCAGGAACGAAACGGAGCTGGCTAATACCTGGCTCTAATGACGGTACCTGAAGAATAAGCACCGGCTAACTACGTGCCAGCAGCCGCGGTAATACGTAGGGTGCGAGCGTTAATCGGAATTACTGGGCGTAAAGCGTGCGCAGGCGGTTGTGCAAGACAGAGGTGAAATCCCCGAGCTTAACTTGGG
>3776228; Methyloarcula terricola 16S ribosomal RNA gene, partial sequence
TATCTTAGACAATGGGGGCAACCCTGATCTAGCCATGCCGCGTGAGTGATATAGNCCTTAAGGTCAGAAAGAGCTTTCAGCTGGGTAATGACGGTACCAGCAGAAGAAGCCCCGGCTAACTCCGTGCCAGCAGCCGCGGTAATACGGAGGGGGCTAGCGTTGTTCGGAATTACTGGGCGTAAAGCGCACGTAGGCGGACT
>326886250; Mariprofundus sp. M34 16S ribosomal RNA gene, partial sequence
GCGTGGATATCTGCCTATCAGTGGGGGACAACTACAGGAAACTGTAGCTAATACCGCATACGCTGTACGCAGGAAAGCGGGGGATCTTCGGACCTCGCGCTGATAGATGAGTCCGCGTCTGATTAGCTAGTTGGTGGGGTAAAGGCCTACCAAGGCGATGATCAGTAACTGGTTTGAGAGGATGATCAGTCACACTGGAA
>329741626; Blastomonas natatoria strain D9DP49 16S ribosomal RNA gene, partial sequence
GGGAGCTAGCGTTGTTCGGAATTACTGGGCGTAAAGCGCACGTAGGCGGCCATTCAAGTCAGAGGTGAAAGCCCGGGGCTCAACCCCGGAACTGCCTTTGAAACTAGATGGCTTGAATCTTGGAGAGGCGAGTGGAATTCCGAGTGTAGAGGTGAAATTCGTAGATATTCGGAAGAACACCAGTGGCGAAGGCGACTCGC
>1146134; Achromatium oxaliferum (clone 1) 16S ribosomal RNA (16S rRNA)
GGGTAAAAGCCCACCAAGGCAACGATCCGTAGCTGGTCTGAGAGGACGATCAGCCACACTGGGACTGAGACACGGCCCAGACTCCTACGGGAGGCAGCAGTGGGGAATCTTGGACAATGGGCGCAAGCCTGATCCAGCAATGCCGCGTGTGTGAAGAAGGCCTGCGGGTTGTAAAGCACTTTCAGTGGAGGAAGAAATGC
>126364304; Plesiocystis pacifica gene for 16S ribosomal RNA
CACTCCGCCTGGGGAGTACGGTCGCAAGACTAAAACTCAAAGGAATTGACGGGGGCCCGCACAAGCGGTGGAGCATGTGGTTTAATTCGACGCAACGCGCAGAACCTTACCTGGGTTAAGTCCACGAGAATCCGGCCCAAAAGCTGGAGTGCCCTTCGGGGAATTCGTGCGAAGGTGCTGCATGGCTGTCGTCAGCTCGT
>304654560; Methyloferula stellata partial 16S rRNA gene, strain SOP9
GGCTCAGAACGAACGCTGGCGGCAGGCCTAACACATGCAAGTCGAACGCTGTAGCAATACAGAGTGGCAGACGGGTGAGTAACACGTGGGAACATGCCCTTCGGTTCGGAATAACTCAGGGAAACTTGAGCTAATACCGGATACGTCCGCGAGGAGAAAGATTTATCGCCGAAGGATTGGCCCGCGTCTGATTAGCTTGT
>77403459; Candidatus Phlomobacter fragariae partial 16S rRNA gene, isolate LG2001
CGGGCCTCACACCTTCGGATGAACCCATATGAGATTAGCTAGTAGGTGGGGTAAAGGCTCACCTAGGCTACGATCTCTAGCTGGTCTGAGAGGATGATCAGCCACACTGGGACTGAGACACGGCCCAGACTCCTAGGGGAGGCAGCAGTGGGGAATATTGCACAATGGGCGCAAGCCTGATGCAGCCATGCCGCGTGTAT
>301071094; Rickettsiella sp. 5-186-2 16S ribosomal RNA gene, partial sequence
TTGGACAATGGGGGAAACCCTGATCCAGCAATACCGCGTGTGTGAAGAAGGCCTGTGGGTTGTAAAGCACTTTAGTGAGGGAAGAAGTAGATTGCACTAATATTGTAATCTATTGACGGTACCTCAAGAATAAGCACCGGCTAACTCTGTGCCAGCAGCCGCGGTGAGACAGAGGGTGCAAGCGTTAATCGGAATGATTG
>313760323; Gemmobacter aquatilis partial 16S rRNA gene, type strain DSM3857T
AACCTTGGAACTGCCTTTGAAACTCCTGATCTTGAGGTCGAGAGAGGTGAGTGGAATTCCGAGTGTAGAGGTGAAATTCGTAGATATTCGGAGGAACACCAGTGGCGAAGGCGGCTCACTGGCTCGATACTGACGCTGAGGTGCGAAAGCGTGGGGAGCAAACAGGATTAGATACCCTGGTAGTCCACGCCGTAAACGAT
>50949223; Azonexus fungiphilus partial 16S rRNA gene, clone MFC-EB3
GGCGGKTTTTTAAGACAGGCGTGAAATCCCCGGGCTTAACCTGGGAACTGCGCTTGTGACTGGAAGACTAGAGTATGGCAGAGGGGGGGTGGAATTCCACGTGTAGCASYGAAATGCGTAGAGATGTGGAGGAACACCGATGGCGAAGGCAGCCCCCTGGGCCAATACTGACGCTCATGCACGAAAGCGTGGGGAGCAAA
>239809255; Chromohalobacter sp. YCWA20 16S ribosomal RNA gene, partial sequence
GTGCAAGCGTTAATCGGAATTACTGGGCGTAAAGGGCGCGTAGGCGGCCTGTCACGCCGGGTGTGAAAGCCCCGGGCTCAACCCGGGAACGGCATCCGGAACGGGCAGGCTCGAGTGCAGGAGAGGAAGGTAGAATTCCCGGTGTAGCGGTGAAATGCGTAGAGATCGGGAGGAATACCAGTGGCGAAGGCGGCCTTCTG
>82393820; Leeia oryzae strain HW7 16S ribosomal RNA gene, partial sequence
AGAATTCCACGTGTAGCAGTGAAATGCGTAGAGATGTGGAGGAATACCGATGGCGAAGGCAGCCCCCTGGGATGATACTGACGCTCATGCACGAAAGCGTGGGGAGCAAACAGGATTAGATACCCTGGTAGTCCACGCCCTAAACGATGTCTACTAGTTGTCGGGGGAGGAATCCTTTGGTAACGAAGCTAACGCGAGAA
>15072336; Ruegeria sp. MB2 16S ribosomal RNA gene, partial sequence
TTCTCTAAGGAATAGCCACTGGAAACGGTGAGTAATACCTTATACGCCCTTCGGGGGAAAGATTTATCGGAGAAGGATCGGCCCGCGTTAGATTAGATAGTTGGTGGGGTAACGGCCTACCAAGTCTACGATCTATAGCTGGTTTTAGAGGATGATCAGCAACACTGGGACTGAGACACGGCCCAGACTCCTACGGGAGG
>291419612; Pseudorhodoferax sp. NAFc-7 16S ribosomal RNA gene, partial sequence
GCAAGACAGATGTGAAATCCCCGGGCTTAACCTGGGAACTGCATTTGTGACTGCATTGCTGGAGTGCGGCAGAGGGGGATGGAATTCCGCGTGTAGCAGTGAAATGCGTAGATATGCGGAGGAACACCGATGGCGAAGGCAATCCCCTGGGCCTGCACTGACGCTCATGCACGAAAGCGTGGGGAGCAAACAGGATTAGA
>193227134; Thiorhodococcus mannitoliphagus partial 16S rRNA gene, type strain WST
TGGGCGCAAGCCTGATCCAGCAATGCCGCGTGTGTGAAGAAGGCCTGCGGGTTGTAAAGCACTTTCAGCTGGGAAGAAAAGCTTAGGGTTAATACCCCTGAGTGTTGACGTTACCGGCAGAAGAAGCACCGGCTAACTCCGTGCCAGCAGCCGCGGTAATACGGAGGGTGCAAGCGTTAATCGGAATCACTGGGCGTAAA
>282721739; Cronobacter sakazakii strain KYU62 16S ribosomal RNA gene, partial sequence
ATGGCTGTCGTCAGCTCGTGTTGTGAAATGTTGGGTTAAGTCCCGCAACGAGCGCAACCCTTATCCTTTGTTGCCAGCGGTCCGGCCGGGAACTCAAAGGAGACTGCCGGTGATAAACCGGAGGAAGGTGGGGATGACGTCAAGTCATCATGGCCCTTACGACCAGGGCTACACACGTGCTACAATGGCGCATACAAAGA
>55775651; Rhodoferax sp. Rud07 16S ribosomal RNA gene, partial sequence
TCCAGCAATGCCGCGTGCAGGATGAAGGCCTTCGGGTTGTAAACTGCTTTTGTACGGAGCGAAAAGGTCTTTCCTAATACGAGGGGCTCATGACGGTACCGTAAGAATAAGCACCGGCTAACTACGTGCCAGCAGCCGCGGTAATACGTAGGGTGCGAGCGTTAATCGGAATTACTGGGCGTAAAGCGTGCGCAGGCGGT
>285200779; Malikia granosa clone YO024 16S ribosomal RNA gene, partial sequence
ATCGGAACGTGCCCAGTCGTGGGGGATAACGCAGCGAAAGTTGTGCTAATACCGCATACGATCTATGGATGAAAGCGAGGGACCGTAAGGCCTCGCGCGATTGGAGCGGCCGATGTCAGATTAGGTAGTTGGTGGGGTAAAGGCCCACCAAGCCAACGATCTGTAGCTGGTCTGAGAGGACGACCAGCCACACTGGGACT
>74136947; Pseudoroseobacter euryhalinus strain KOPRI 13595 16S ribosomal RNA gene, partial sequence
TGTAGAGGTGAAATTCGTAGATATTCGGAGGAACACCAGTGGCGAAGGCGGCTCACTGGCTCGATACTGACGCTGAGGTGCGAAAGTGTGGGGAGCAAACAGGATTAGATACCCTGGTAGTCCACACCGTAAACGATGAATGCCAGTCGTCGGGTAGCATGCTATTCGGTGACACACCTAACGGATTAAGCATTCCGCCT
>84627390; Crenothrix polyspora clone 5 16S ribosomal RNA gene, partial sequence
GTAACGCGTAGGAATCTGCCTGTTAGTGGGGGACAACGTGTGGAAACGCACGCTAATACCGCATACGCCCTACGGGGGAAAGGGGGGGATCGCAAGACCTCTCGCTAACAGATGAGCCTGCGTTGGATTAGCTAGTTGGTAGGGTAAAGGCCTACCAAGGCGACGATCCATAGCTGGTCTGAGAGGACGATCAGCCACAC
>298162817; Petrobacter sp. enrichment culture clone SEQ37_7CClone_AER 16S ribosomal RNA gene, partial sequence
GCACGAAAGCGTGGGGAGCAAACAGGATTAGATACCCTGGTAGTCCACGCCCTAAACGATGAGAACTAGCCGTCTGGAGTCTTCGTGCTCTGGGTGGCGCAGCTAACGCGTGAAGTTCTCCGCCTGGGGAGTACGGCCGCAAGGTTAAAACTCAAAGGAATTGACGGGGACCCGCACAAGCGGTGGATGATGTGGATTAA
>77415867; Pannonibacter sp. R-27042 16S rRNA gene, strain R-27042
TCGAACGCCCCGCAAGGGGAGTGGCAGACGGGTGAGTAACACGTGGGAACATACCCTTTGGTGCGGAACAACAGCTGGAAACGGCTGCTAATACCGCATGCGCCCTACGGGGGAAAGATTTATCGCCGAAGGATTGGCCCGCGTCTGATTAGCTAGTTGGTGAGGTAATGGCTCACCAAGGCGACGATCAGTAGCTGGTC
>165882831; Spirobacillus cienkowskii 16S ribosomal RNA gene, partial sequence
ATGGCCCTTACATCCAGGGCTACACACGTACTACAATGGCCAAGACAAAGCGAAGCGAAATCGAGAGGTGGAGCAAAACGCAAAAACATGGTCTCAGTTCGGATTGTGGTCTGCAACTCGACCACATGAAGTTGGAATCTCTAGTAATCGCAGATCATCAAGCTGCGGTGAATACGTTCCCGGGCCTTGTACACACCGCC
>374305546; Acidicaldus sp. MK6 16S ribosomal RNA gene, partial sequence
AGCAATGCCGCGTGGGTGAAGAAGGTCTTCGGATTGTAAAGCCCTTTCGGCGGGGACGATGATGACGGTACCCGCAGAAGAAGCCCCGGCTAACTTCGTGCCAGCAGCCGCGGTAATACGAAGGGGGCTAGCGTTGCTCGGAATGACTGGGCGTAAAGGGCGCGTAGGCGGCTCTCATCGTCAGGCGTGAAATTCCTGGG
>161172584; Cupriavidus respiraculi strain H2S2 16S ribosomal RNA gene, partial sequence
GATGACGTCAAGTCCTCATGGCCCTTATGGGTAGGGCTTCACACGTCATACAATGGTGCGTACAGAGGGTTGCCAACCCGCGAGGGGGAGCCAATCCCAGAAAACGCATCGTAGTCCGGATCGTAGTCTGCAACTCGACTACGTGAAGCTGGAATCGCTAGTAATCGCGGATCAGCATGCCGCGGTGAATACGTTCCCGG
>50882526; Beggiatoa sp. 401 16S ribosomal RNA gene, partial sequence
CAACGAGCGCAACCCCTATCCTTAGTTGCCAGCGTAAAGTCGGGAACTCTAAGGAGACTGCCGATGACAAATCGGAGGAAGGTGGGGATGACGTCAAGTCATCATGGCCCTTATGACCAGGGCTACACACGTGCTACAATGGTAGGTACAAAGGGCTGCCAMATCGCGAGATGGAGCCAATCCCAGAAAACCTATCGTAG
>2661735; T.cechii 16S rRNA gene, Czech strain
GGCAGCAGTGGGGAATCTTGGACAATGGGGGAAACCCTGATCCAGCCATGCCGCGTGATCGATGAAGGCCTTAGGGTTGTAAAGATCTTTCAGCTGGGAAGATAATGACGGTACCAGCAGAAGAAGCCCCGGCTAACTCCGTGCCAGCAGCCGCGGTAATACGGAGGGGGCTAGCGTTGTTCGGAATTACTGGGCGTAAA
>1742016; Coxiella burnetii 16S ribosomal RNA
GAGGACGATCAGCCACACTGGGACTGAGACACGGCCCAGACTCCTACGGGAGGCAGCAGTGGGGAATATTGGACAATGGGGGAAACCCTGATCCAGCAATGCCGCGTGTGTGAAGAAGGCCTTCGGGTTGTAAAGCACTTTCGGTGGGGAAGAAATTCTCAAGGGTAATATCCTTGGGCGTTGACGTTACCCACAGAAGA
>162423643; Piscirickettsia salmonis strain AL10014 16S ribosomal RNA gene, partial sequence
ACTGAGACACGGCCCAGACTCCTACGGGAGGCAGCAGTGGGGAATATTGGACAATGGGGGGAACCCTGATCCAGCAATGCCACGTGTGTGAAGAAGGCCTTAGGGTTGTAAAGCACTTTCAGCGGGGAGGAAGGTAAGCTAATTAATACTTGGCTTAATTGACGTTACCTGCAGAAGAAGCACCGGCTAACTCCGTGCCA
>373878228; Syntrophorhabdus sp. enrichment culture clone MB-8 16S ribosomal RNA gene, partial sequence
TGCGAAAGTGGGGCTAATACCGGATAAGACCACACAACACAAGTTGTGTGGTAAAAGGTGGCTTGAATTTATTCTAGCTATCACTTGAGGATGAGTCCATGGCCTATCAGCTAGTTGGTGAGGTAATGGCCCACCAAGGCTATGACGGGTAGCTGGTCTGAGAGGACAACCAGCCACACTGGGACTGAGACACGGCCCAG
>321155257; Candidatus Thiopilula aggregata partial 16S rRNA gene, isolate COS017
CATGGCTGTCGTCAGCTCGTGTCGTGAGATGTTGGGTTAAGTCCCGCAACGAGCGCAACCCCTATCCCTAGTTGCCAGCACGTAATGGTGGGAACTCTAGAGAGACTGCCGGTGACAAACCGGAGGAAGGTGGGGATGACGTCAAGTCATCATGGCCCTTACGGCCAGGGCTACACACGTGCTACAATGGGTAGTACAGA
>76365347; Averyella dalhousiensis strain 521-86 16S ribosomal RNA gene, partial sequence
AGAGGGGGGTAGAATTCCAGGTGTAGCGGTGAAATGCGTAGAGATCTGGAGGAATACCGGTGGCGAAGGCGGCCCCCTGGACAAAGACTGACGCTCAGGTGCGAAAGCGTGGGGAGCAAACAGGATTAGATACCCTGGTAGTCCACGCCGTAAACGATGTCGACTTGGAGGTTGTGCCCTTGAGGCGTGGCTTCCGGAGC
>307939413; Archangium gephyra strain DSM 2261 16S ribosomal RNA gene, partial sequence
GACGATCAGCCACACTGGAACTGAGACACGGTCCAGACTCCTACGGGAGGCAGCAGTGGGGAATTTTGCGCAATGGGCGAAAGCCTGACGCAGCAACGCNGNGTGTGTGATGAAGGTCTTCGGATTGTAAAGCACTTTCGACCGGGACGAAAACCCTGANGCTAACATCNTCAGGCTTGACGGTACCGGGAGAAGAAGCA
>324331524; Lebetimonas sp. JS032 16S ribosomal RNA gene, partial sequence
TATCTTCGGATAGATGGCTGGCGACCGGCGGACGGGTGAGTAACACGTAGCTACTTGCCCCACAGTGTGGGACAACACGTGGAAACGCGTGCTAATACCGCATACACCCGAGAGGGGAAAGGCCGTAAGGTCGCTGTGGGAGAGGGCTGCGGCGTATCAGCTAGTTGGCAGGGTAAGAGCCTACCAAGGCGATGACGCGT
>75311983; Budvicia aquatica isolate U252 16S ribosomal RNA gene, partial sequence
ATCGACCGCCTGGGGAGTACGGCCGCAAGGTTAAAACTCAAATGAATTGACGGGGGCCCGCACAAGCGGTGGAGCATGTGGTTTAATTCGATGCAACGCGAAGAACCTTACCTACTCTTGACATCCAGAGAACTTAGCAGAGATGCTTTGGTGCCTTCGGGAACTCTGAGACAGGTGCTGCATGGCTGTCGTCAGCTCGT
>227002188; Nautella sp. WH102 16S ribosomal RNA gene, partial sequence
AATGGCCTACCAAGCCTACGATCTATAGCTGGTTTTAGAGGATGATCAGCAACACTGGGACTGAGACACGGCCCAGACTCCTACGGGAGGCAGCAGTGGGGAATCTTGGACAATGGGGGCAACCCTGATCCAGCCATGCCGCGTGAGTGATGAAGGCCTTAGGGTCGTAAAGCTCTTTCGCCTGTGATGATAATGACAGT
>1490379; P.phocoenarum DNA for 16S ribosomal RNA (strain M1063U)
AAGAACCTTACCTACTCTTGACATCCATAGAAGAGCTCAGAGATGAGCTTGTGCCTTCGGGAACTATGAGACAGGTGCTGCATGGCTGTCGTCAGCTCGTGTTGTGAAATGTTGGGTTAAGTCCCGCAACGAGCGCAACCCTTATCCTTTGTTGCTAGCAGGTAATGCTGAGAACTCAAAGGAGACTGCCAGTGATAAAC
>3138782; Roseateles depolymerans strain 61A (DSM11813) gene for 16S rRNA, clone:group2
TCCACGTGTAGCAGTGAAATGCGTAGATATGTGGAGGAACACCGATGGCGAAGGCAATCCCCTGGACCTGTACTGACGCTCATGCACGAAAGCGTGGGGAGCAAACAGGATTAGATACCCTGGTAGTCCACGCCCTAAACGATGTCAACTGGTTGTTGGGAGGGTTTCTTCTCAGTAACGTAGCTAACGCGTGAAGTTGA
>359802995; Asaia bogorensis gene for 16S rRNA, partial sequence, strain: NBRC 103495
TGCCGATCTCTAAAAGCCGTCTCAGTTCGGATTGTACTCTGCAACTCGAGTGCATGAAGGTGGAATCGCTAGTAATCGCGGATCAGCATGCCGCGGTGAATACGTTCCCGGGCCTTGTACACACCGCCCGTCACACCATGGGAGTTGGTTTGACCCGAAGCCGGTGAGCGAACCGCAAGGACGCAGCCGACCACGGTCGG
>159885618; Ameyamaea chiangmaiensis gene for 16S rRNA, partial sequence, strain: BCC 15745
AAGGGGGCTAGCGTTGCTCGGAATGACTGGGCGTAAAGGGCGCGTAGGCGGTTGTTACAGTCAGATGTGAAATTCCCGGGCTTAACCTGGGGGCTGCATTTGATACGTGACGACTAGAGTGTGAGAGAGGGTTGTGGAATTCCCAGTGTAGAGGTGAAATTCGTAGATATTGGGAAGAACACCGGTGGCGAAGGCGGCAA
>83326444; Desulfoglaeba sp. Lake 16S ribosomal RNA gene, partial sequence
CTCAGAATGAACGCTGGCGGCGTGCCTAACACATGCAAGTCGCACGAGAAATCCGAGCTTCAGTTTTACTGGAGCAGGGAGAGTAAAGTGGCGCACGGGTGAGTAACGCGTGGGTGACCTACCCCTGGATCCGGGATAACACTTCGAAAGGGGTGCTAATACCGGATACGACCCTTAGGGGAGAAAGCCGGCCTCTCGAA
>159517152; Seohicola saemankumensis strain SD-15 16S ribosomal RNA gene, partial sequence
CGTCAAGTCCTCATGGCCCTTACGGGTTGGGCTACACACGTGCTACAATGGCAGTGACAATGGGTTAATCCCAAAAAGCTGTCTCAGTTCGGATTGGGGTCTGCAACTCGACCCCATGAAGTCGGAATCGCTAGTAATCGCGTAACAGCATGACGCGGTGAATACGTTCCCGGGCCTTGTACACACCGCCCGTCACACCA
>115334100; Denitromonas sp. D12-45.1 partial 16S rRNA gene, isolate D12-45.1
ACGATGTCGACTAGTTGTTCGGAGAGGAAACTTTCTGGGTAACGCAGCTAACGCGTGAAGTCGACCGCCTGGGGAGTACGGTCGCAAGATTAAAACTCANAGGAATTGACGGGGACCCGCACAAGCGGTGGATGATGTGGATTAATTCGATGCAACGCGAAAAACCTTACCTACCCTTGACATGTCTGGAACTTGTGAGA
>2072386; Desulforhopalus vacuolatus 16S ribosomal RNA (16S rRNA) gene, partial sequence
ATTNNAAGTTGGGCACTCTAAAGAGACTGCCGGTGTCAAACCGGAGGAAGGTGGGGATGACGTCAAGTCCTCATGGCCTTTATGACCAGGGCTACACACGTACTACAATGGCATAAACAATGGGCAGCCACACCGCGAGGTGGAGCGAATCCTNCAAATTATGTCTCAGTCCGGATTGGAGTCTGCAACTCGACTCCATG
>227460854; Ochrobactrum anthropi strain S4-14 16S ribosomal RNA gene, partial sequence
GCTAGCGTTGTTCGGATTTACTGGGCGTAAAGCGCACGTAGGCGGACTTTTAAGTCAGGGGTGAAATCCCGGGGCTCAACCCCGGAACTGCCTTTGATACTGGAAGTCTTGAGTATGGTAGAGGTGAGTGGAATTCCGAGTGTAGAGGTGAAATTCGTAGATATTCGGAGGAACACCAGTGGCGAAGGCGGCTCACTGGA
>209961615; Dokdonella sp. KIS28-6 16S ribosomal RNA gene, partial sequence
GCTAGAGTACGGTAGAGGATGGTGGAATTCCCGGTGTAGCGGTGAAATGCGTAGAGATCGGGAGGAACACCCGTGGCGAAGGCGGCCATCTGGACCAGTACTGACGCTGAGGCACGAAAGCGTGGGGAGCAAACAGGATTAGATACCCTGGTAGTCCACGCCCTAAACGATGCGAACTGGATGTTGGGCACACTTAGGTG
>20069387; Thiobaca trueperi 16s rRNA gene, strain BCH
TTGGTCAGTCAGATGTGAAAGCCCTGGGCTCAACCTGGGAACGGCATTTGATACTGCCAGGCTCGAGTCTAAGAGAGGGGGGTGGAATTCCAGGTGTAGCGGTGAAATGCGTAGAGATCTGGAGGAACACCAGTGGCGAAGGCGGCCCCCTGGCTTAAGACTGACGCTGAGGTGCGAAAGCGTGGGGAGCAAACAGGATT
>373135297; Moraxella sp. canine oral taxon 018 clone OH076 16S ribosomal RNA gene, partial sequence
GATTATGGCTCAGATTGAACGCTGGCGGCAGGCTTAACACATGCAAGTCGAACGGAAGTTACTAGCTTGCTAGTAACTTTAGTGGCGAACGGGTGAGTAACATTTAGGAATCTGCCTCATAACGGGGGATAGCTCGGGGAAACTCGAATTAATACCGCATACACCCTACGGGGGAAAGGTGGCGCAAGCTGCCGATATGA
>209486157; Maribius sp. Y26 16S ribosomal RNA gene, partial sequence
TTCGGAGGAACACCAGTGGCGAAGGCGGCTCACTGGCTCGATACTGACGCTGAGGTGCGAAAGCGTGGGGAGCAAACAGGATTAGATACCCTGGTAGTCCACGCCGTAAACGATGAATGCCAGACGTCGGGCAGCATGCTGTTCGGTGTCACACCTAACGGATTAAGCATTCCGCCTGGGGAGTACGGTCGCAAGATTAA
>118603538; Natronocella acetinitrilica strain ANL 1 16S ribosomal RNA gene, partial sequence
CGGGGCGCTGACGAGCGGCGGACGGGTGAGTAACGCGTAGGAATCTGCCCATTGGTGGGGGACAACCCGGGGAAACTCGGGCTAATACCGCATACGCCCTACGGGGGAAAGCGGGGGATCTTCGGACCTCGCGCCAATGGATGAGCCTGCGTCCGATTAGCTAGTTGGTAGGGTAAAAGCCTACCAAGGCGACGATCGGT
>229270034; Neoasaia chiangmaiensis strain PGP105P 16S ribosomal RNA gene, partial sequence
GGGCCCGCACAAGCGGTGGAGCATGTGGTTTAATTNGAAGCAACGTGCAGAACCTTACCAGGGCTTGACATGGGGAGGCTGTGTCCAGAGATGGGCATTTCCCGCAAGGGACCTCCTGCACAGGTGCTGCATGGCTGTCGTCAGCTCGTGTCGTGAGATGTTGGGTTAAGTCCCGCAACGAGCGCAACCCTCGCCTTTAG
>32348953; Pandoraea pulmonicola strain CCUG 38759 16S ribosomal RNA gene, partial sequence
CGATCGTAGTCCGGATCGCAGTCTGCAACTCGACTGCGTGAAGCTGGAATCGCTAGTAATCGCGGATCAGCATGTCGCGGTGAATACGTTCCCGGGTCTTGTACACACCGCCCGTCACACCATGGGAGTGGGTTTTGCCAGAAGTAGGTAGCCTAACCGCAAGGAGGGCGCTTACCACGGCAGGATTCATGACTGGGGTG
>4092543; Alkalispirillum mobile 16S ribosomal RNA gene, partial sequence
GCGGGTTGTAAAGCACTTTCAGCAGGGAGGAAAAGCTTACGGTTAATACCCGTGAGTCTTGACGTTACCTGCAGAAGAAGCACCGGCTAACTCCGTGCCAGCAGCCGCGGTAATACGGAGGGTGCGAGCGTTAATCGGAATTACTGGGCGTAAAGCGCGCGTAGGCGGTTCGATAAGTCGGGTGTGAAAGCCCCGGGCTC
>50882274; Kordiimonas gwangyangensis strain GW14-5 16S ribosomal RNA gene, partial sequence
GATGTTGGGCAGCATGCTGTTCAGTGTCGAAGCTAACGCGTTAAGCATCCCGCCTGGGGAGTACGGTCGCAAGATTAAAACTCAAAGGAATTGACGGGGGCCCGCACAAGCGGTGGAGCATGTGGTTTAATTCGAAGCAACGCGCAGAACCTTACCAGCCCTTGACATACCGATCGCGATTTCCGGAGACGGATTTCTTC
>217316937; Gaetbulicola byunsanensis strain SMK-114 16S ribosomal RNA gene, partial sequence
TGACATCCTGTGCTACATCCAGAGATGGATGGTTCCCTTCGGGGACGCAGTGACAGGTGCTGCATGGCTGTCGTCAGCTCGTGTCGTGAGATGTTCGGTTAAGTCCGGCAACGAGCGCAACCCACATCTTCAGTTGCCAGCAGGTTAAGCTGGGCACTCTGGAGAAACTGCCCGTGATAAGCGGGAGGAAGGTGTGGATG
>257412300; Pseudovibrio sp. Mm37 16S ribosomal RNA gene, partial sequence
CAGACGGGTGAGTAACGCGTGGGAAGCTACCTTGTGGTAGGGAACAACAGTTGGAAACGACTGCTAATACCCTATGAGCCCTATGGGGGAAAGATTTATCGCCATGAGATGTGCCCGCGTTAGATTAGCTAGTTGGTAAGGTAATGGCTTACCAAGGCGACGATCTATAGCTGGTCTGAGAGGATGATCAGCCACACTGG
>229560526; Halotalea alkalilenta strain IK-MB15-518F 16S ribosomal RNA gene, partial sequence
CCTACCCTTGACATCCAGAGGACCTTCCAGAGATGGAGGGGTGCCTTCGGGAACTCTGAGACAGGTGCTGCATGGCTGTCGTCAGCTCGTGTTGTGAAATGTTGGGTTAAGTCCCGTAACGAGCGCAACCCCTATCCTTATTTGCCAGCGATTCGGTCGGGAACTCTAAGGAGACTGCCGGTGACAAACCGGAGGAAGGT
>3927895; Chromatium buderi 16S rRNA gene
GTGAATAGCCCATAATCTTGACGTTACTCGCAGAAGAAGCACCGGCTAACTCCGTGCCAGCAGCCGCGGTAATACGGAGGGTGCAAGCGTTAATCGGAGTCACTGGGCGTAAAGCGCACGTAGGCGGCGAAGTCAGTCTGATGTGAAAGCCCTGGGCTTAACCTGGGAATGGCATTGGATACTGCTTGGCTCGAGTGTGA
>2088538; Bilophila wadsworthia 16S ribosomal RNA gene, partial sequence
AGCAGCCGCGGTAATACGGAGGGTGCAAGCGTTAATCGGAATCACTGGGCGTAAAGCGCACGTACGCGGCTTGGTAAGTCAGGGGTGAAATCCCACAGCCCAACTGTGGAACTGCCTTTGATACTGCCACGCTTGAGTACCGGAGAGGGTGGCGGAATTCCAGGTGTAGGAGTGAAATCCGTAGATATCTGGAGGAACAC
>56160164; Acidovorax sp. '5.6 MW-14' 16S ribosomal RNA gene, partial sequence
GGACCGCAAGGCCTTGCGCGGACGGAGCGGCCGATGGCAGATTAGGTAGTTGGTGGGATAAAAGCTTACCAAGCCGACGATCTGTAGCTGGTCTGAGAGGACGACCAGCCACACTGGGACTGAGACACGGCCCAGACTCCTACGGGAGGCAGCAGTGGGGAATTTTGGACAATGGGCGAAAGCCTGATCCAGCCATGCCG
>157170572; Nordella sp. P-58 partial 16S rRNA gene, strain P-58
CGCTGGCGGCAGGCTTAACACATGCAAGTCGAACGGGTGTAGCAATACATCAGTGGCAGACGGGTGAGTAACACGTGGGAACCTTCCTCGTTGTACGGGACAACTCAGGGAAACTTGAGCTAATACCGTATACGTCCGAGAGGAGAAAGATTTATCGCAATGAGACGGGCCCGCGTCGGATTAGCTAGTTGGTGGGGTAA
>300087025; Buchnera aphidicola (Sitobion miscanthi) clone Shijiazhuang 16S ribosomal RNA gene, partial sequence
TAAATCTAATAAATTTATTTCGTGACGTTACCCGCAGAAGAAGCACCGGCTAACTCCGTGCCAGCAGCCGCGGTAATACGGAGGGTGCAAGCGTTAATCAGAATTACTGGGCGTAAAGAGCACGTAGGTGGTTTTTTAAGTCAGGTGTGAAATCCCTAGGCTCAACCTAGGAACTGCATTTGAAACTGAAAAACTAGAGT
>16326594; Polyangium cellulosum strain NUST_6 16S ribosomal RNA gene, partial sequence
CGCACTAAGTAGACCGCCTGGGGAGTACGGTCGCAAGATTAAAACTCAAATGAATTGACGGGGGCCCGCACAAGCGGTGGAGCATGTGGTTTAATTCGACGCAACGCGAAGAACCTTACCTGGGCTAGAAAATGCAGGNACCTGGTTGAAAGATCGGGGTGCTCTTCGGAGAGCTCTGAGACAGGTGCTGCATGGCTGTC
>168480061; Rhodovastum atsumiense gene for 16S rRNA, partial sequence
CTGCGCTCAATACCGATAGACTTGAGTGTGGAAGAGGGTCGTGGAATTCCCAGTGTAGAGGTGAAATTCGTAGATATTGGGAAGAACACCGGTGGCGAAGGCGGCGACCTGGTCCATTACTGACGCTGAGGCGCGAAAGCGTGGGGAGCAAACAGGATTAGATACCCTGGTAGTCCACGCCGTAAACGATGTGTGCTGGA
>110555003; Chondromyces pediculatus strain BICC 8609 16S ribosomal RNA gene, partial sequence
TCTTCAAGAAAGCTCGCGCCGAAGGATGAGCCTGCGGCCCATCAGCTAGTTGGTAGGGTAATGGCCTACCAAGGCGAAGACGGGTAGCTGGTCTGAGAGGATGATCAGCCACACTGGAACTGAGACACGGTCCAGACTCCTACGGGAGGCAGCAGTGGGGAATCTTGCGCAATGGGCGAAAGCCTGACGCAGCGACGCCG
>372198259; Gulbenkiania mobilis strain IARI-MB-18 16S ribosomal RNA gene, partial sequence
TGTAGCAGTGAAATGCGTAGAGATGCGGAGGAACACCGATGGCGAAGGCAGCCCCCTGGGATGACACTGACGCTCATGCACGAAAGCGTGGGGAGCAAACAGGATTAGATACCCTGGTAGTCCACGCCCTAAACGATGTCAACTAGCTGTTGGGGGTTTGAATCCTTGGTAGCGTAGCTAACGCGTGAAGTTGACCGCCT
>342329112; Modicisalibacter tunisiensis gene for 16S rRNA, partial sequence, strain: c3
CTTGCGCTATCGGATGTGCCTATGTCGGATTAGCTGGTTGGTGAGGTAACGGCTCACCAAGGCGACGATCCGTAGCTGGTCTGAGAGGATGATCAGCCACACTGGGACTGAGACACGGCCCAGACTCCTACGGGAGGCAGCAGTGGGGAATATTGGACAATGGGCGAAAGCCTGATCCAGCCATGCCGCGTGTGTGAAGA
>385889092; Candidatus Lariskella arthropodarum clone PcLaIsg 16S ribosomal RNA gene, partial sequence
CCGCGGTAATACGAAGGGAGCTAGCGTTACTCGGAATTATTGGGCGTAAAGCGTACGTAGGCGGCTTAGTAAGTTGGGAGTGAAATCCTTGGGCTTAACCCAAGAATTGCTTTCAAAACTACTAAGCTAGAGTATCAGAGGGGATGGCGGAATTCCTAGTGTAGAGGTGAAATTCGTAGATATTAGGAGGAACACCGGTG
>2217934; Ruminobacter amylophilus DNA for 16S ribosomal RNA, partial sequence
GGAAGGCAGGGATGACGTCAAGTCATCATGGCCCTTACGTCCAGGGCTACACACGTGCTACAATGGGTTGTACAGAGGGAAGCGAAGCCGCGAGGTAGAGCGGAACCCAGAAAGCAACTCGTAGTCCGGATTGGAGTCTGCAACTCGACTCCATGAAGTCGGAATCGCTAGTAATCGCGAATCAGAATGTCGCGGTGAAT
>194354206; Candidatus Paraholospora nucleivisitans 16S ribosomal RNA gene, partial sequence
CAGCTCGTGTCGTGAGATATTGGGTTAAGTCCCGCAACGAGCGAAACCCCCTTCCCTTATTGCCAGCATTAAGTTGGGTACTTTAGGGATACTGCCAGTGATAAGCTGGAGGAAGGAGGGGATGATGTCAAGTCCTCATGGCCCTTATAGGCTGGGCTACACACGTGCTACAATGGCGGTTACAATGGGCTACAATGGGG
>3165455; Methylorhabdus multivorans 16S ribosomal RNA gene, partial sequence
TGGGGAGCAAACAGGATTAGATACCCTGGTAGTCCAAGCCGTAAACGATGGAGGCTAGCCGTTGGTGAGCATGCTCATCAGTGGCGCACGTAACGCATTAAGCCTCCCGCCTGGGGAGTACGGTCGCAAGATTAAAACTCAAAGGAATTGACGGGGGCCCGCACAAGCGGTGGAGCATGTGGTTTAATTCGAAGCAACGC
>339645830; Nicoletella semolina strain BKT 029865/10 16S ribosomal RNA gene, partial sequence
CAAACCTGCGAGGGTAAGCAAATCTCACAAAGTGCATCTAAGTCCGGATTGGAGTCTGCAACTCGACTCCATGAAGTCGGAATCGCTAGTAATCGCAAATCAGAATGTTGCGGTGAATACGTTCCCGGGCCTTGTACACACCGCCCGTCACACCATGGGAGTGGGTTGTACCAGAAGTAGATAGCTTAACCGCAAGGGGG
>1490535; Methylosulfonomonas methylovora strain M2 16S ribosomal RNA gene, complete sequence
GGAGGCAGCAGTGGGGAATATTGGNCAATGGNCCCAATCCTGAACCAGCCATTCCGCGTGAATGATGAAGNCCTTAGGGTTGTAAAGCTCTTTCACTGGGGAAGATAATGAGCCTACCCAGAGAAGAAGCCCCGGCTAACTTCGTGCCAGCAGCCGCGGTAATACGAAGGGGGCTAGCGTTGTTCGGAATCACTGGGCGT
>281333139; Citreimonas sp. H09E 16S ribosomal RNA gene, partial sequence
CGTAAAGCGCGCGTAGGCGGATCGGAAAGTTGGGGGTGAAATCCCGGGGCTCAACCCCGGAACTGCCTCCAAAACTACTGGTCTTGAGTTCGAGAGAGGTGAGTGGAATTCCGAGTGTAGAGGTGAAATTCGTAGATATTCGGAGGAACACCAGTGGCGAAGGCGGCTCACTGGCTCGATACTGACGCTGAGGTGCGAAA
>307077346; Maritalea porphyrae gene for 16S ribosomal RNA, partial sequence, strain: LCM-3
GGATTTACTGGGCGTAAAGCGCACGTAGGCGGATTAGCAAGTTAGGGGTGAAATCCCGGAGCTCAACTCCGGAACTGCCTTTAAAACTGCTAGTCTAGAGATCGGGAGAGGTGTATGGAACTCCTAGTGTAGAGGTGGAATTCGTAGATATTAGGAAGAACACCAGTGGCGAAGGCGATACACTGGCCCGATACTGACGC
>183014028; Aspromonas sp. UK-29 partial 16S rRNA gene, isolate UK-29
AACGCGAAGAACCTTACCTGGTCTTGACATCCACGGAACCCTTGAGAGATCGAGGGGTGCCTTCGGGAACCGTGAGACAGGTGCTGCATGGCTGTCGTCAGCTCGTGTCGTGAGATGTTGGGTTAAGTCCCGCAACGAGCGCAACCCTTGTCCTTAGTTGCCAGCGAGTAATGTGGGAACTCTAAGGAGACTGCCGGTGA
>327323183; Acetobacter malorum strain Am7 16S ribosomal RNA gene, partial sequence
CGAAGGGGGCTAGCGTTGCTCGGAATGACTGGGCGTAAAGGGCGTGTAGGCGGTTTGTACAGTTAGATGTGAAATCCCCGGGCTTAACCTGGGAGCTGCATTTAATACGTGCAGACTAGAGTGTGAGAGAGGGTTGTGGAATTCCCAGTGTAGAGGTGAAATTCGTAGATATTGGGAAGAACACCGGTGGCGAAGGCGGC
>307684257; Bosea sp. YNH4A gene for 16S rRNA, partial sequence
GCAAGTCGAACGGGCACTTCGGTGCTAGTGGCAGACGGGTGAGTAACGCGTGGGAACGTGCCTTTCGGTTCGGAATAATTCAGGGAAACTTGGACTAATACCGGATACGCCCTTCGGGGGAAAGATTTATCGCCGAAAGATCGGCCCGCGTCTGATTAGCTAGTTGGTGAGGTAAAGGCTCACCAAGGCGACGATCAGTA
>89027979; Thalassococcus halodurans strain UST050418-052 16S ribosomal RNA gene, partial sequence
GATTAGATACCCTGGTAGTCCACACCGTAAACGATGAATGCCAGTCGTCAGCAAGCATGCTTGTTGGTGACACACCTAACGGATTAAGCATTCCGCCTGGGGAGTACGGTCGCAAGATTAAAACTCAAAGGAATTGACGGGGGCCCGCACAAGCGGTGGAGCATGTGGTTTAATTCGAAGCAACGCGCAGAACCTTACCA
>174046; Caulobacter sp. MCS10 16S ribosomal RNA gene, complete sequence
CAGCCACACTGGGACTGAGACACGGCCCNGACTCCTACGGGAGGCRGCAGTGAGGAATCTTGGANAATGGGGGAAACCCNNATCCAGCCATGCCGCGTGAATGATGAAGGCCTTAGGGTTGTAAAATTCTTTCAGCAGGGAAGATAATGACGGTACCTGCAGAAGAAGCCCCGGCTAACTCCGTGCCAGCAGCCGCGGTA
>118201735; Roseisalinus antarcticus strain DSM11466 16S ribosomal RNA gene, partial sequence
GTGACCGCCAGAGAGATTTGGTTTCCCTTCGGGGCACAGTGACAGGTGCTGCATGGCTGTCGTCAGCTCGTGTCGTGAGATGTTCGGTTAAGTCCGGCAACGAGCGCAACCCACATCCTTAGTTGCCAGCAGTTCGGCTGGGCACTCTAGGGAAACTGCCCGTGATAAGCGGGAGGAAGGTGTGGATGACGTCAAGTCCT
>260161126; Pedomicrobium australicum partial 16S rRNA gene, strain OTSz_M_268
CGTCTTGAGTCCGAGAGAGGTGAGTGGAATTCCTAGTGTAGAGGTGAAATTCGTAGATATTAGGAAGAACACCGGTGGCGAAGGCGGCTCACTGGCTCGGTACTGACGCTGAGGTGCGAAAGCGTGGGGAGCAAACAGGATTAGATACCCTGGTAGTCCACGCTGTAAACGATGGATGCTAGCCGTCAGCAAGCATGCTT
>50727370; Eionea nigra strain 17X/A02/237 16S ribosomal RNA gene, partial sequence
CACACTGGAACTGAGACACGGTCCAGACTCCTACGGGAGGCAGCAGTGGGGAATATTGCACAATGGGGGAAACCCTGATGCAGCCATGCCGCGTGTGTGAAGAAGGCTCTAGGGTTGTAAAGCACTTTCAGTAGGGAGGAAAGGATAGTAGTTAATACCTGCTATCTGTGACGTTACCTACAGAAGAAGCACCGGCTAAC
>255687938; Thioclava sp. GT-5 16S ribosomal RNA gene, partial sequence
ATTCCGCCTGGGGAGTACGGTCGCAAGATTAAAACTCAAAGGAATTGACGGGGGCCCGCACAAGCGGTGGAGCATGTGGTTTAATTCGAAGCAACGCGCAGAACCTTACCAACCCTTGACATGGGTATCGCGGTTTCCAGAGATGGATTCCTTCAGTTCGGCTGGATACCACACAGGTGCTGCATGGCTGTCGTCAGCTC
>115419884; Acidiphilium sp. 16S rRNA gene
CAGCCGCGGTAATACGAAGGGGGCTAGCGTTGCKSGGAATGACTGGKYGTAWWGGGCGCGTAGGCSGMCGSCMCAGTCAGGCGTGAAATTCCTGGGCWCAACCTGGGGACYGCGTCTGAGACGTGTTGTCTTGAGTATGGAAGAGGGTTGTGGAATTTCCAGTGTAGAGGTGAAATTCGTAGATATTGGAAAGAACACCG
>175378; M.methanica 16S rRNA
GTATCGTGAGATGTTGGGTTAAGTCCNCAACGAGCGCAACCTCACCCTTAGTTGCCATCATTCAGTTGGGCACTCTAGGNNAACTGCGGTGATAAGCCGAGAGGAAGGTGGGGATGACGTCAAGTCCTCATGGCGCTTACAGGCTGGGCTACACACGTGCTACAATGGCGGTGACAATGGGATGCGAAGGGGCGACCCGG
>14161101; Thiorhodospira sibirica 16S rRNA gene
CACTGGGACTGAGACACGGCCCAGACTCTACGGGAGGCAGCAGTGGGGAATATTGGACAATGGGCGAAAGCCTGATCCAGCAATGCCGCGTGTGTGAAGAAGGCCTGCGGGTTGTAAAGCACTTTCAGCGGGGAAGAAAAGCTCAATGTTAATACCATTGGGTCTTGACGTAACCCACAGAAGAAGCACCGGCTAACTCC
>7620383; Desulfacinum hydrothermale 16S ribosomal RNA gene, partial sequence
GGTAATGGCCCACCAAGGCGACAACGGGTAGCTGGTCTGAGAGGATGATCAGCCACACTGGCACTGGAACACGGGCCAGACTCCTACGGGAGGCAGCAGTGAGGAATTTTGCGCAATGGGAGCAATCCTGACGCAGCAACGCCGCGTGGGTGAAGAAGGCCTTCGGGTCCTAAAGCCCTGTCAGGGAGGGAAGAAACTGG
>346464263; Xylophilus sp. PDD-37_7j_hv_b-3 16S ribosomal RNA gene, partial sequence
GCGGAGGAACACCGATGGCGAAGGCAATCCCCTGGGCCTGCACTGACGCTCATGCACGAAAGCGTGGGGAGCAAACAGGATTAGATACCCTGGTAGTCCACGCCCTAAACGATGTCAACTGGTTGTTGGGTCTTCATTGACTCAGTAACGAAGCTAACGCGTGAAGTTGACCGCCTGGGGAGTACGGCCGCAAGATTGAA
>340003208; Caulobacter segnis partial 16S rRNA gene, isolate BGG1
TCCTACGGGAGGCAGCAGTGGGGAATCTTGCGCAATGGGCGAAAGCCTGACGCAGCCATGCCGCGTGAATGATGAAGGTCTTAGGATTGTAAAATTCTTTCACCGGGGACGATAATGACGGTACCCGGAGAAGAAGCCCCGGCTAACTTCGTGCCAGCAGCCGCGGTAATACGAAGGGGGCTAGCGTTGCTCGGAATTAC
>169117914; Aurantimonas altamirensis strain NML 070722 16S ribosomal RNA gene, partial sequence
TAAAGGCCTACCAAGGCGACGATCCATAGCTGGTCTAAGAGGATGATCAGCCACATTGGGACTGAGACACGGCCCAAACTCCTACGGGAGGCAGCAGTGGGGAATATTGGACAATGGGCGCAAGCCTGATCCAGCCATGCCGCGTGAGTGATGAAGGCCCTAGGGTTGTAAAGCTCTTTCAGTGGGGACGATAATGACGG
>14040059; Desulfonatronum thiodismutans strain MLF1 16S ribosomal RNA gene, partial sequence
CATCCCGCCTGGGGAGTACGGTCGCAAGGCTGAAACTCAAAGGAATTGACGGGGGCCCGCACAAGCGGTGGAGTATGTGGTTTAATTCGATGCAACGCGAAGAACCTTACCTAGGTTTGACATCCTTCGAATCCCTCAGAGATGAGGGAGTGCCCTTCGGGGAACGGAGAGACAGGTGCTGCATGGCTGTCGTCAGCTCG
>4775548; Succinimonas amylolytica 16S rRNA gene, partial
AGGCTTAATACATGCAAGTCGAACGGTAGCAGCAGGAAAGCTTGCTTTTCTGGCTGACGAGTGGCGGACGGGTGAGTAATACCTGGGAAACTGCCTATAAGAGGGGGATAACACCTGGAAACGGGTGCTAATACCGCATAAACCCTGAGGGGAAAAGGATGGGAAACCATGCGCTTATAGATGTGCCCAGGAGGGATTAG
>18076015; Amoebobacter pedioformis 16S rRNA gene
GACGACCAGCCACACTGGGACTGAGACACCGGCCCAGACTCCTACGGGAGGCAGCAGTGGGGAATTTTGGACAATGGGGGCAACCTGATCCAGCAATGCCGCGTGTGTGAAGAAGGCCTTCGGGTTGTAAAGCACTTTTGTCCGGAAAGAAAACGCCGTGGTTAATACCCGTGGCGGATGACGGTACCGGAAGAATAAGC
>107785169; Ultramicrobacter hongkongensis strain 5a1 16S ribosomal RNA gene, partial sequence
CTGGGCGTAAAGCGTGCGCAGGCGGTTGTGTAAGACAGGTGTGAAATCCCCGGGCTTAACCTGGGAACTGCGCTTGTGACTGCACAGCTAGAGTATGGCAGAGGGGGGTGGAATTCCACGTGTAGCAGTGAAATGCGTAGAGATGTGGAGGAACACCGATGGCGAAGGCAGCCCCCTGGGCCAATACTGACGCTCATGCA
>257044030; Burkholderia cepacia strain 2EJ5 16S ribosomal RNA gene, partial sequence
CACAAGCGGTGGATGATGTGGATTAATTCGATGCAACGCGAAAAACCTTACCTACCCTTGACATGGTCGGAATCCTGCTGAGAGGTGGGAGTGCTCGAAAGAGAACCGGCGCACAGGTGCTGCATGGCTGTCGTCAGCTCGTGTCGTGAGATGTTGGGTTAAGTCCCGCAACGAGCGCAACCCTTGTCCTTAGTTGCTAC
>27263120; Dinoroseobacter shibae 16S rRNA gene, isolate DFL-38
CTTTGATACTGTCGGTCTTGAGGTCGAGAGAGGTGAGTGGAATTCCGAGTGTAGAGGTGAAATTCGTAGATATTCGGAGGAACACCAGTGGCGAAGGCGGCTCACTGGCTCGATACTGACGCTGAGGTGCGAAAGCGTGGGGAGCAAACAGGATTAGATACCCTGGTAGTCCACGCCGTAAACGATGAATGCCAGTCGTC
>103485182; Oleispira sp. ice-oil-381 16S ribosomal RNA gene, partial sequence
ATGGCTGTCGTCAGCTCGTGTTGTGAAATGGTTGGGTTAAGTCCCGTAACGAGCGCAACCCTTGTCCTTAGTTACCATCATTAAGTTGGGGACTCTAAGGAGACTGCCGGTGACAAACCGGAGGAAGGCGGGGACGACGTCAAGTCATCATGGCCCTTACGAGTAGGGCTACACACGTGCTACAATGGCATGTACAAAGG
>119352922; Clonothrix fusca strain AW-b 16S ribosomal RNA gene, partial sequence
TACCTACCCTTGACATCCAGAGAATCTGTTGGAGACAGCGGAGTGCCTTCGGGAACCCTGAGACAGGTGCTGCATGGCTGTCGTCAGCTCGTGTCGTGAGATGTTGGGTTAAGTCCCGTAACGAGCGCAACCCTTGCCCTTAGTTGCCAGCGGGTCATGCCGGGAACTCTAGGGGGACCGCCGGTGATAAACCGGAGGAA
>345648817; Orbus sp. C7 16S ribosomal RNA gene, partial sequence
AGGCTTAACACATGCAAGTCGAACGGTAACAGAAGAGCTTGCTCTTGCTGACGAGTGGCGGACGGGTGAGTAATGTATGGGGATCTGCCGAATGGAGGGGGACAACAGTTGGAAACGACTGCTAATACCGCATAATGTCGTAAGACCAAAGCGTGGGACTTTCGGGCCACGTACCATTTGATGAACCCATATGGGATTAG
>418118; S.wolinii 16S rRNA gene
CGGCCGAGTAAAGTGGCGCACGGGTGAGTAACGCGTAGATAATCTACCCCTGTGTTCGGGATAACAGTGCGAAAGCGCTGCTAATACCGGATGCGGCCAGGGGGCGGTGGTTTCCTGGTCAAAGTCGGCCTCTCGCAGAAGCTGATGCACGGGGATGAGTCTGCGTCCTATCAGCTAGTTGGTAGGGTAATGGCCTACCA
>9954174; Defluvicoccus vanus strain Ben 114 16S ribosomal RNA gene, partial sequence
CTCAAAGGAATTGACGGGGGCCCGCACAAGCGGTGGAGCATGTGGTTTAATTTGAAGCAACGCGCAGAACCTTACCAGTTTTTGACATGCCTGTTTTAGGCCTGGGAGACCGGGTCTGTCGGTTCGGCCGGACAGGACACAGGTGCTGCATGGCTGTCGTCAGCTCGTGTCGTGAGATGTTGGGTTAAGTCCCGCAACGA
>77921169; Micavibrio sp. ESB 16S ribosomal RNA gene, partial sequence
GCAGCAGTAAGGAATATTGGACAATGGGGGAAACCCTGATCCAGCCATGCCGCGTGAGTGATGAAGGCCTTCGGGTTGTAAAGCTCTTTTAGGTGTGAAAATGATGATGGTAGCACCAGAAAAAGCTCCGGCTAACTTCGTGCCAGCAGCCGCGGTAATACGAAGGGAGCGAGCGTTGTTCGGAATCACTGGGCGTAAAG
>111084390; Tiedjeia arctica 16S ribosomal RNA gene, partial sequence
TCGCAGAAGAAGCACCGGCTAACTCCGTGCCAGCAGCCGCGGTAATACGGAGGGTGCAAGCGTTAATCGGAATTACTGGGCGTAAAGCGCACGCAGGCGGTTTGTTAAGTCAGATGTGAAATCCCCGAGCTTAACTTGGGAACTGCATTTGAAACTGGCAAGCTAGAGTCTTGTAGAGGGGGGTAGAATTCCAGGTGTAG
>285177538; Eikenella corrodens clone ATC_H36_10 16S ribosomal RNA gene, partial sequence
ACGTACCGAGTAATGGGGGATAACCAATCGAAAGATTGGCTAATACCGCATACGTCCTGAGGGAGAAAGCGGGGGATCGCAAGACCTTGCGTTATTCGAGCGGCCGATAACTGATTAGCTAGTTGGTGGGGTAAAGGCCTACCAAGGCGACGATCAGTAGCGGGTCTGAGAGGACGATCCGCCACACTGGGACTGAGACA
>285201829; Leptothrix sp. oral taxon B91 clone SI071 16S ribosomal RNA gene, partial sequence
CAAGTCGAACGGTAACGGGTCCTTCGGGATGCCGACGAGTGGCGAACGGGTGAGTAATATATCGGAACGTGCCCAGTAGTGGGGGATAACTGCTCGAAAGAGCAGCTAATACCGCATACGACCTGAGGGTGAAAGGGGGGGATCGCAAGACCTCTCGCTATTGGAGCGGCCGATATCAGATTAGCCAGTTGGTGGGGTAA
>380849432; Paracraurococcus sp. 'ARUP UnID 516' 16S ribosomal RNA gene, partial sequence
AGCTGAGGCTCAAAGCCGTGAGGCGCCTTTGGAGTTACCTGCGTCCGATTAGCTAGTTGGTGGGGTAAAGGCCTACCAAGGCGACGATCGGTAGCTGGTCTGAGAGGACGACCAGCCACACTGGGACTGAGACACGGCCCAGACTCCTACGGGAGGCAGCAGTGGGGAATATTGGACAATGGGCGCAAGCCTGATCCAGC
>295855440; Methylovulum miyakonense gene for 16S ribosomal RNA, partial sequence
TTTAATGGGGAGGAACCCCTGCCGGCGAACACCCGGCAGACTGACATTACCCATAGAAAAAGCACCGGCTAACTCCGTGCCAGCAGCCGCGGTAATACGGAGGGTGCAAGCGTTAATCGGAATTACTGGGCGTAAAGCGTGCGTAGGCGGCCCGTCAAGTCAGATGTGAAAGCCCCGGGCTCAACCTGGGAACGGCATTT
>293628609; Duganella zoogloeoides gene for 16S rRNA, partial sequence, strain: R2-L24
GCGCGGGGCAACCTGGCGGCGAGTGGCGAACGGGTGAGTAATATATCGGAACGTACCCTGGAGTGGGGGATAACGTAGCGAAAGTTACGCTAATACCGCATACGATCTAAGGATGAAAGTGGGGGATCGCAAGACCTCATGCTCCTGGAGCGGCCGATATCTGATTAGCTAGTTGGTGGGGTAAAGGCCTACCAAGGCAT
>14268813; Albobacter methylovorans 16S ribosomal RNA gene, partial sequence
GCTCACCAAGGCGACGATCCATAGCTGGTCTGAGAGGATGATCAGCCACACTGGGACTGAGACACGGCCCAGACTCCTACGGGAGGCAGCAGTGGGGAATATTGGACAATGGGCGCAAGCCTGATCCAGCCATGCCGCGTGAGTGATGAAGGCCTTNGGGTTGTAAAGCTCTTGCACTGGGGAAGATAATGACGGTACCC
>297746577; Candidatus Cyrtobacter comes partial 16S rRNA gene, clone 1m
TTGTAAGCCAGGAATGAAATCCTTAAGCTCAACTTAAGGGCTGTTTCTGAAACTGCAAGGCTTGAATATCGGAGGGGATAGTGGAATTCCTAGTGTAGGGGTGGAATCCGTAGATATTAGGAGGAACACCGGAGGCGAAAGCGACTATCTGGCCGATTATTGACGCTGTTGCACGAAAGCGTGGGGAGCAAACAGGATTA
>18072152; Halobharath swaminathanianus strain PA 51 16S ribosomal RNA gene, partial sequence
GCAACGCGAAGAACCTTACCAGGGCTTGACATTGGGAGGCTTGTATTCAGAGATGGGTATTTCCCGCAAGGGGACCTTCTGCACAGGTGCTGCATTGGCTGTCGTCAGCTCGTGTCGTGAGATGTTGGGTTAAGTCCCGCAACGAGCGCAACCCTCGCCTTTAGTTGCCAGCACGTTTGGGTGGGCACTCTAGAGGAACT
>312618561; Gibbsiella quercinecans strain FRB 89 16S ribosomal RNA gene, partial sequence
ACGAAGACTGACGCTCAGGTGCGAAAGCGTGGGGAGCAAACAGGATTAGATACCCTGGTAGTCCACGCTGTAAACGATGTCGATTTGGAGGTTGTGGCCTTGAGCCGTGGCTTCCGGAGCTAACGCGTTAAATCGACCGCCTGGGGAGTACGGCCGCAAGGTTAAAACTCAAATGAATTGACGGGGGCCCGCACAAGCGG
>291419613; Delftia sp. wsw-7 16S ribosomal RNA gene, partial sequence
AGGAAGTTTCCAGAGATGGATTCGTGCTCGAAAGAGAACCTGCACACAGGTGCTGCATGGCTGTCGTCAGCTCGTGTCGTGAGATGTTGGGTTAAGTCCCGCAACGAGCGCAACCCTTGCCATTAGTTGCTACGAAAGGGCACTCTAATGGGACTGCCGGTGACAAACCGGAGGAAGGTGGGGATGACGTCAAGTCCTCA
>41058420; Candidatus Blochmannia laevigatus isolate Claev12 16S ribosomal RNA gene, partial sequence
GAGGCAGCAGTGGGGAATATTGCACAATGGGGGAAACCCTGATGCAGCTATACCGTGTGTGTGAAGAAGGCCTTAGGGTTGTAAAGCACTTTCAATGGGGAAGAACTTAGTATTGCTAATATCAATACTAATTGACGTTACCCATATAAGAAGCACCGGCTAACTCCGTGCCAGCAGCCGCGGTAATACGGAGGGTGCAA
>284049416; Litoreibacter janthinus gene for 16S ribosomal RNA, partial sequence
GCTAACTCCGTGCCAGCAGCCGCGGTAATACGGAGGGGGTTAGCGTTGTTCGGAATTACTGGGCGTAAAGCGTACGTAGGCGGATTAGTCAGTCAGAGGTGAAATCCCAGGGCTCAACCCTGGAACTGCCTTTGATACTGCTAGTCTTGAGTTCGAGAGAGGTGAGTGGAATTCCAAGTGTAGAGGTGAAATTCGTAGAT
>375340926; Silanimonas sp. AK13 partial 16S rRNA gene, strain AK13
AGCCACACTGGGACTGAGACACGGCCCAGACTCCTACGGGAGGCAGCAGTGGGGAATATTGGACAATGGGCGCAAGCCTGATCCAGCCATGCCGCGTGTGTGAAGAAGGCCTTCGGGTTGTAAAGCACTTTTGTCCGGGAAGAAAACCCCGGGGCTAATACCCACGGGGAATGACGGTACCGGAAGAATAAGCACCGGCT
>304561311; Xanthobacter sp. H6C6 16S ribosomal RNA gene, partial sequence
TAATACGAAGGGGGCTAGCGTTGCTCGGAATCACTGGGCGTAAAGCGCACGTAGACGGATCGTTAAGTCAGGGGTGAAATCCTGGAGCTCAACTCCAGAACTGCCCTTGATACTGGCGATCTCGAGTTCGAGAGAGGTTGGTGGAACTCCGAGTGTAGAGGTGAAATTCGTAGATATTCGGAAGAACACCAGTGGCGAAG
>311337315; Salinimonas sp. DPSR-4 16S ribosomal RNA gene, partial sequence
GACTGCCGGTGACAAACCGGAGGAAGGTGGGGACGACGTCAAGTCATCATGGCCCTTACGTGTAGGGCTACACACGTGCTACAATGGTATTTACAGAGGGAAGCGAGACAGCGATGTGGAGCGGACCCCTTAAAGAATATCGTAGTCCGGATCGGAGTCTGCAACTCGACTCCGTGAAGTCGGAATCGCTAGTAATCGCA
>323511923; Thalassobaculum sp. RCC 1910 16S ribosomal RNA gene, partial sequence
GGAGAAAGATTTATCGCCTTGGGAGGGGCCCGCGTCCGATTAGCTAGTTGGTGAGGTAATGGCTCACCAAGGCTGTGATCGGTAGCTGGTCTGAGAGGATGATCAGCCACACTGGGACTGAGACACGGCCCAGACTCCTACGGGAGGCAGCAGTGGGGAATATTGGACAATGGGCGCAAGCCTGATCCAGCAATGCCGCG
>125487086; Roseomonas terrae strain DS-48 16S ribosomal RNA gene, partial sequence
GTGGGGAGCAAACAGGATTAGATACCCTGGTAGTCCACGCCGTAAACGATGTGTGCTGGATGTTGGGGTTCCTAGAATCTCAGTGTCGTAGCTAACGCGGTAAGCACACCGCCTGGGGAGTACGGCCGCAAGGTTGAAACTCAAAGGAATTGACGGGGGCCCGCACAAGCGGTGGAGCATGTGGTTTAATTCGAAGCAAC
>30023577; Bisgaard Taxon 33 strain 103 16S ribosomal RNA gene, partial sequence
TTGGGGATTGGGCTTAGTGCTTGGTGCTCGTAGTTAACGTGATAAATCGACCGCCTGGGGAGTACGGCCGCAAGGTTAAAACTCAAATGAATTGACGGGGGCCCGCACAAGCGGTGGAGCATGTGGTTTAATTCGATGCAACGCGAAGAACCTTACCTACTCTTGACATCCTAAGAAGCCTTTAGAGATAGAGGCGTGCC
>172085040; Gallibacterium melopsittaci strain F450 16S ribosomal RNA (rrs) gene, partial sequence
GACGAGTGGCGGACGGGTGAGTAAGGCTTGGGAATTTGGCTTATGGAGGGGGATAACCACGGGAAACTGTGGCTAACACCGCGTAGTATCGAGAGATGAAAGTAGTGGGACTATTTAGCCACTAGCCATGAGATAAGCCCAAGTGAGATTAGGTAGTTGGTAGGGTAAGGGCCTACCAAGCCGACGATCTCTAGCTGGTC
>34305684; Hydrocarboniphaga effusa strain AP103 16S ribosomal RNA gene, partial sequence
GTTAAGTCCCGCAACGAGCGCAACCCTTGCCCTTAGTTGCCATCATTCAGTTGGGCACTCTAAGGGGACCGCCGGTGACAAACCGGAGGAAGGTGGGGATGACGTCAAGTCATCATGGCCCTTATGACCAGGGCTACACACGTACTACAATGGTCGGTACAGAGGGTTGCCAACCCGCGAGGGGGAGCTAATCCCAAAAA
>380857365; Paludibacterium sp. HJ-DN4 16S ribosomal RNA gene, partial sequence
GTCGGTACAGAGGGTTGCGAAGCCGCGAGGTGGAGCCAATCCCGCAAAACCGATCGTAGTCCGGATCGCACTCTGCAACTCGAGTGCGTGAAGTCGGAATCGCTAGTAATCGCAGATCAGCATGCTGCGGTGAATACGTTCCCGGGTCTTGTACACACCACCCGTCACACCATGGGAGTGGGGGATACCAGAAGTGGGTA
>111084813; Pragia fontium 16S ribosomal RNA gene, partial sequence
TGGGGAGGAAGGATGNNNNNTTAATAGCNNNNNNNATTGACGTTACCCACAGAAGAAGCACCGGCTAACTCCGTGCCAGCAGCCGCGGTAATACGGAGGGTGCAAGCGTTAATCGGAATTACTGGGCGTAAAGCGCACGCAGGCGGTCTGCCAAGTCGGATGTGAAATCCCCGGGCTTAACCTGGGAACTGCATCCGAAA
>359804303; Brevundimonas subvibrioides gene for 16S rRNA, partial sequence, strain: NBRC 16000
TGCCTGGACCGCCAGAGAGATCTGGCTTTCCCTTCGGGGACTAGGACACAGGTGCTGCATGGCTGTCGTCAGCTCGTGTCGTGAGATGTTGGGTTAAGTCCCGCAACGAGCGCAACCCTCGCCATTAGTTGCCATCATTTAGTTGGGAACTCTAATGGGACTGCCGGTGCTAAGCCGGAGGAAGGTGGGGATGACGTCAA
>284010032; Mycoplana sp. An19 gene for 16S rRNA, partial sequence
ATTCGAAGCAACGCGCAGAACCTTACCACCTTTTGACATGCCTGGACCGCCAGAGAGATCTGGCTTTCCCTTCGGGGACTGGGACACAGGTGCTGCATGGCTGTCGTCAGCTCGTGTCGTGAGATGTTGGGTTAAGTCCCGCAACGAGCGCAACCCTCGCCATTAGTTGCCATCATTTAGTTGGGAACTCTAATGGGACT
>115565004; Aquasalimonas asiatica 16S rRNA gene, strain CG13
ACTAGCCGTTGGACCCATTCAAGGGTTTAGTGGCGCAGCTAACGCGTTAAGTTCTCCGCCTGGGGAGTACGGCCGCAAGGTTAAAACTCAAAGGAATTGACGGGGGCCCGCACAAGCGGTGGAGCATGTGGTTTAATTCGATGCAACGCGAAGAACCTTACCTGCCCTTGACATCCTCGGAACTTGTCAGAGATGACTTG
>259661745; Thiocystis violacea partial 16S rRNA gene, strain 4341 = DSM 208
GAGTGGCGGACGGGTGAGTAATGCGTGGGAATCTGCCTAGCAGAGGGGGATAACCCGGGGAAACTCGGGCTAATACCGCATACGCCCTACGGGGGAAAGGGGGCTTCGGCTCTCGTTGCTAGATGAGCCCACGTCCGATTAGCTAGTTGGTAGGGTAACGGCCTACCAAGGCGACGATCGGTAGCTGGTCTGAGAGGATG
>171903844; Pseudoruegeria sp. CC-GIMAT-2 16S ribosomal RNA gene, partial sequence
AACGCGCAGAACCTTACCAACCCTTGACATCCCGGGACCGCGCCAGAGATGGCGTTTCCACTTCGGTGGCTCGGTGACAGGTGCTGCATGGCTGTCGTCAGCTCGTGTCGTGAGATGTTCGGTTAAGTCCGGCAACGAGCGCAACCCACGTCCTTAGTTGCCAGCAGTTCGGCTGGGCACTCTAAGGAAACTGCCCGTGA
>83699626; Chitinilyticum aquatile strain c14 16S ribosomal RNA gene, partial sequence
CACGTCATACAATGGTCGGTACAGAGGGTCGCTAAGCCGCGAGGTGGTGCCAATCTCATAAAACCGATCGTAGTCCGGATTGCACTCTGCAACTCGAGTGCATGAAGTCGGAATCGCTAGTAATCGCGGATCAGCATGTCGCGGTGAATACGTTCCCGGGCCTTGTACACACCGCCCGTCACACCATGGGAGTGGGTTCT
>330423413; Saccharibacter floricola strain LMG 15669 16S ribosomal RNA gene, partial sequence
GGACTGAGACACGGCCCAGACTCCTACGGGAGGCAGCAGTGGGGAATATTGGACAATGGGGGCAACCCTGATCCAGCAATGCCGCGTGTGTGAAGAAGGTCTTCGGATTGTAAAGCACTTTCACTAGGGAAGATGATGACGGTACCTAGAGAAGAAGCCCCGGCTAACTTCGTGCCAGCAGCCGCGGTAATACGAAGGGG
>12000362; Unknown marine gamma proteobacterium NOR5 16S ribosomal RNA, partial sequence
CCTGTAGAGATACGGGAGTGCCTTCGGGAATCTAGTGACAGGTGCTGCATGGCTGTCGTCAGCTCGTGTCGTGAGATGTTGGGTTAAGTCCCGTAACGAGCGCAACCCTTGTCCTTAGTTGCCAGCGCGTAATGGCGGGAACTCTAAGGAGACTGCCGGTGACAAACCGGAGGAAGGTGGGGACGACGTCAAGTCATCAT
>38145478; Gamma proteobacterium MN 28 partial 16S rRNA gene, strain MN 28
GAAATCCCTGGGCTTAACCTGGGAACTGCTTCTGAGACTGAATGACTAGAGTACGGTAGAGGGTGGTGGAATTTCCGGTGTAGCGGTGAAATGCGTAGATATCGGAAGGAACATCAATGGCGAAGGCAGCCACCTGGGCCTGTACTGACACTGAGACACGAAAGCGTGGGGATCAAACAGGATTAGATACCCTGGTAGTC
>198404138; Ancylobacter sp. WPCB135 16S ribosomal RNA gene, partial sequence
ATGCAAGTCGAACGCCCCGCAAGGGGAGTGGCAGACGGGTGAGTAACACGTGGGGATCTGCCCAATGGTACGGAATAATTCCGGGAAACTGGGACTAATACCGTATGTGCCCGCAAGGGGAAAGATTTATCGCCATTGGATGAACCCGCGTCGGATTAGCTAGTTGGTGAGGTAAAGGCTCACCAAGGCGACGATCCGTA
>175865; R.vannielii 16S ribosomal RNA
AAGAAGGCCTTAGGGTTGTAAAGCTCTTTTGGCGGGGACGATAATGACGGTACCCGCAGAATAAGCCCCGGCTAACTTCGTGCCAGCAGCCGCGGTAATACGAAGGGGGCNAGCGTTGTTCGGAATCACTGGGCGTAAAGCGTACGCAGGCGGATTGATAAGTCAGGGGTGAAATCCCGGGGCTCAACCTCGGAATTGCC
>289466376; Methylosoma sp. TFB 16S ribosomal RNA gene, partial sequence
GCGAATACCCGCCAGACTGACATTACCTATAGAAAAAGCACCGGCTAACTCCGTGCCAGCAGCCGCGGTAATACGGAGGGTGCAAGCGTTAATCGGAATTACTGGGCGTAAAGCGTGCGTAGGCGGCCCGTTAAGTCAGATGTGAAAGCCCCGGGCTCAACCTGGGAACTGCATTTGAAACTGGCGGGCTAGAGTTTGGG
>115531558; Thioalkalimicrobium microaerophilum strain ASL8-2 16S ribosomal RNA gene, partial sequence
AATATCAACTAGCTGTGACGTTACTCGCAGAAAAAGCACCGGCTAACTCTGTGCCAGCAGCCGCGGTAATACAGAGGGTGCAAGCGTTATTCGGAATTACTGGGCGTAAAGCGCGCGTAGGCGGATTGTTAAGTCAGTTGTGAAAGCCCTGGGCTCAACCTAGGAATGGCGATTGAAACTGGCAGTCTAGAGTTTAGTAG
>329581590; Amphritea sp. MA466 partial 16S rRNA gene, isolate MA466
TAACGAGCGCAACCCTTGTCCTTATTTGCCAGCACGTAATGGTGGGAACTCTAAGGAGACTGCCGGTGACAATCCGGAGGAAGGTGGGGACGACGTCAAGTCATCATGGCCCTTACGAGTAGGGCTACACACGTGCTACAATGGCCGGTACAGAGGGCCGCAAACCCGCGAGGGGGAGCAAATCTCAGAAAACCGGTCGT
>165909661; Solimonas soli strain A.slu-03 16S ribosomal RNA gene, partial sequence
CCCGCACAAGCGGTGGAGTATGTGGTTTAATTCGATGCAACGCGAAGAACCTTACCTGGGCTTGACATGCTAGGAATCCTGCAGAGATGTGGGAGTGCCCGCAAGGGAACCTAGACACAGGTGCTGCATGGCTGTCGTCAGCTCGTGTCGTGAGATGTTGGGTTAAGTCCCGCAACGAGCGCAACCCTTGCCCTTAGTTG
>71492997; Oceanrickettsia ariakensis 16S ribosomal RNA gene, partial sequence
CGAGCGTTAATCGGAATTACTGGGCGTAAAGGGTGCGTAGGCGGATATGTAAGTGGGTAGTGAAAGACCTGGGCTCAACCTGGGAGGTGCTATCCAAACTGCATAACTAGAGTACAGAAGAGGAGTGTGGAATTTCCTGTGTAGCGGTGAAATGCGTAGATATAGGAAGGAACACCGGTGGCGAAGGCGGCACTCTGGTC
>83033262; Tepidicella xavieri strain TU-16 16S ribosomal RNA gene, partial sequence
CAGCTCGTGTCGTGAGATGTTGGGTTAAGTCCCGCAACGAGCGCAACCCTTGTCATCAGTTGCTACGAAAGGGCACTCTGATGAGACTGCCGGTGACAAACCGGAGGAAGGTGGGGATGACGTCAAGTCCTCATGGCCCTTATAGGTGGGGCTACACACGTCATACAATGGCCGGTACAAAGGGCAGCCAACCCGCGAGG
>195969986; Sediminimonas qiaohouensis strain YIM B024 16S ribosomal RNA gene, partial sequence
AAGGATCGGCCCGCGTCTGATTAGGTAGTTGGTGGGGTAATGGCCTACCAAGCCGACGATCAGTAGCTGGTTTTAGAGGATGATCAGCCACACTGGGACTGAGACACGGCCCAGACTCCTACGGGAGGCAGCAGTGGGGAATCTTAGACAATGGGGGCAACCCTGATCTAGCCATGCCGCGTGAGTGATGAAGGTCTTAG
>14600130; Thermomonas sp. N22 16S ribosomal RNA gene, partial sequence
ATACGCCGGTGTTCTGCCGGTACCGGAAGAATAAGCACCGGCTAACTTCGTGCCAGCAGCCGCGGTAATACGAAGGGTGCAAGCGTTACTCGGAATTACTGGGCGTAAAGCGTGCGTAGGTGGTTCGTTAAGTCCGATGTGAAAGCCCTGGGCTCACCCTGGGAATGGCATTGAATACTGGCGGGCTAGAGTGCGGTAAA
>34604509; Bdellovibrio sp. R4 16S ribosomal RNA gene, partial sequence
GTGCCAGCAGCCGCGGTAAGACGAGGGATCCTAGCGTTGCTCGGAATCATTGGGCGTAAAGAGGGCGTAGGTGGCTTGGTAAGTCAGGTGTGAAAGCCCAGGGCTCAACCCTGGAAGTGCATTTGATACTACTGAGCTTGAGTGTTAGAGAGGTTACCGGAATACCTGGTGTAGTGGTGAAATACGTAGATATCAGGTGG
>174215; Chromatium tepidum 16S ribosomal RNA
TGCCAGATGAGCTCATGTCCGATTAGCTAGTTGGTGGGGTAAGGGCCTACCAAGGCGACGATCGGNAGCTGGTCTGAGAGGANGGCNAGCNACACTGGGACTGAGACACGGCCCNGACTCCTACGGGAGGCAGCAGTGGGGAATATTGGACAATGGGCGCAAGCCTGATCCAGCGATGCCGCGTGGGTGAAGACGGCCTG
>113531169; Labrys ginsengisoli gene for 16S rRNA, partial sequence
GCAGCCGCGGTAATACGAAGGGGGCTAGCGTTGTTCGGAATTACTGGGCGTAAAGCGCACGTAGGCGGATTGTTAAGTCGGGGGTGAAATCCTGAGGCTCAACCTCAGAACTGCCTTCGATACTGGCGATCTTGAGTTCGGAAGAGGTTGGTGGAACAGCTAGTGTAGAGGTGAAATTCGTAGATATTAGCTAGAACACC
>89741423; Acidocella sp. DM3 16S ribosomal RNA gene, partial sequence
ATTTCCAGTGTAGAGGTGAAATTCGTAGATATTGGAAAGAACACCGGTGGCGAAGGCGGCAACCTGGTCCTTAACTGACGCTGAGGCGCGAAAGCGTGGGGAGCAAACAGGATTAGATACCCTGGTAGTCCACGCTGTAAACGATGTGTGCTGGATGTTGGGGAACTTAGTTTCTCAGTGTCGTAGCTAACGCGATAAGC
>300294812; Rhodovibrio sp. R148 16S ribosomal RNA gene, partial sequence
AGGCAGCAGTGGGGAATCTTGGACAATGGGGGCAACCCTGATCCAGCCATGCCGCGTGGGTGAAGAAGGCCTTAGGGTTGTAAAGCCCTTTCGGCGGGGAAGATGATGACGGTACCCGCAGAAGAAGCCCCGGCTAACTCCGTGCCAGCAGCCGCGGTAATACGGAGGGGGCTAGCGTTGTTCGGAATCACTGGGCGTAA
>328672436; Ewingella americana strain NSBx.18(AA3) 16S ribosomal RNA gene, partial sequence
AAGGCCTTCGGGTTGTAAAGCACTTTCAGCGAGGAGGAAGGCATTAAGGTTAATAACCTTAGTGATTGACGTTACTCGCAGAAGAAGCACCGGCTAACTCCGTGCCAGCAGCCGCGGTAATACGGAGGGTGCAAGCGTTAATCGGAATTACTGGGCGTAAAGCGCACGCAGGCGGTTTGTTAAGTCAGATGTGAAATCCC
>82569440; Candidatus Catenimonas italica 16S ribosomal RNA gene, partial sequence
GGCCGCTGCCCGGTGAGAGCCGGGTGTCCTCGCAAGGGGGGCCATCACAGGTGCTGCATGGCTGTCGTCAGCTCGTGTCGTGAGATGTTGGGTTAAGTCCCGCAACGAGCGCAACCCTTATCTCTAGTTGCCAGCGGGTTGGGCCGGGCACTCTAGAGGGACCGCCGGTGACAAGCCGGAGGAAGGTGGGGATGACGTCA
>9930500; Primary endosymbiont of Paratrioza cockerelli 16S ribosomal RNA gene, partial sequence
GGTGCAAGCGTTAATCGAAATTATTGGGCGTAAAGGGTGTGTAGGTTGTTTATAATAGTTAATTTTGTTAAATTTATTAAAGTAATTTAATAAAGCAATTAATACTAATAAACTTGAGTATAAAAGAAGAAATTAGAATTTCGGGAGTAGCAGTGAAATGCTCAGATATCTGAAAGAATACTAGTGGCGAAGGCGTTTTT
>187319403; Arenimonas sp. MOLA 64 partial 16S rRNA gene, culture collection MOLA:64
CGTACTACAATGGTGGGGACAGAGGGTCGCGAAGCCGCGAGGTGGAGCCAATCCCAGAAACCCCATCCTAGTCCGGATCGGAGTCTGCAACTCGACTCCGTGAAGTCGGAATCGCTAGTAATCGCAGATCAGCATTGCTGCGGTGAATACGTTCCCGGGCCTTGTACACACCGCCCGTCACACCATGGGAGTGGGTTGCA
>383478682; Desulfurella sp. enrichment culture DGGE gel band Nitr1 16S ribosomal RNA gene, partial sequence
CAGCCGCGGTAATACGTAGGGTGCAAGCGTTATTCGGAATCACTGGGCGTAAAGGGCGCGCAGGCGGTCTTGTAAGTCTAAAGTGAAATCCTTGGGCTTAACCCATGGGCTGCTTTAGATACTGCAAAACTCGAGTTCGGGAAAAGCAAGCGGAATTCCTGGTGAAGGGGTGAAATCCGTAGATATCAGGAGGAACACCA
>22651377; Methylocystis sp. WRS 16S ribosomal RNA gene, complete sequence
GATGAAGGCCCTAGGGTTGTAAAGCTCTTTCGCCAGGGACGATAATGACGGTACCTGGATAAGAAGCCCCGGCTAACTTCGTGCCAGCAGCCGCGGTAATACGAAGGGGGCTAGCGTTGTTCGGAATCACTGGGCGTAAAGCGCACGTAGGCGGATCTTTAAGTCAGGGGTGAAATCCCGAGGCTCAACCTCGGAACTGC
>304656632; Thiophaeococcus sp. JA541 partial 16S rRNA gene, strain JA541
GAGAGATTGAGGAGTGCCTTCGGGAGCGTGGAGACAGGTGCTGCATGGCTGTCGTCAGCTCGTGTCGTGAGATGTTGGGTTAAGTCCCGTAACGAGCGCAACCCTTGTCCTTAGTTGCCAGCACTTTGGGTGGGAACTCTAAGGAGACTGCCGGTGATAAACCGGAGGAAGGTGGGGATGACGTCAAGTCATCATGGCCC
>374432821; Sagittula stellata strain SDT2S9 16S ribosomal RNA gene, partial sequence
GTGCTGCATGGCTGTCGTCAGCTCGTGTCGTGAGATGTTCGGTTAAGTCCGGCAACGAGCGCAACCCACATCCTTAGTTGGCAGCAGTTCGGCTGGGCACTCTAGGGAAACTGCCCGAGATAAGCGGGGGGAAGGTGTGGATGACGTCAAGTCCTCATGGCCCTTACGGGTTGGGCTACACACGTGCTACAATGGCAGTG
>314932673; Alcanivorax sp. enrichment culture clone M81C120 16S ribosomal RNA gene, partial sequence
AACTTTCTAGAGATAGATTGGTGCCTTCGGGAGCCAAGTGACAGGTGCTGCATGGCTGTCGTCAGCTCGTGTCGTGAGATGTTGGGTTAAGTCCCGTAACGAGCGCAACCCTTGTCCCTAGTTGCCAGCACGTAATGGTGGGAACTCTAGGGAGACTGCCGGTGACAAACCGGAGGAAGGTGGGGACGACGTCAAGTCAT
>4049363; Pseudospirillum japonicum gene for 16S rRNA, partial sequence, strain: ATCC 19191
CTGGGCGTAAAGCGCGCGTAGGCGGATAGGTCAGTCAGATGTGAAAGCCCTGGGCTCAACCTAGGACGTGCACCTGATACTGCTTATCTAGAGTAAGGTAGAGGGTAGTAGAATTTCCTGTGTAGCGGTGAAATGCGTAGATATAGGAAGGAATACCGGTGGCGAAGGCGGCTACCTGGACTATTACTGACGCTGAGGTG
>45736447; Aquamonas fontana gene for 16S rRNA, strain:AQ9
ACTGGGGGCTCATGACGGTACCGTAAGAATAAGCACCGGCTAACTACCGTGCCAGCAGCCGCGGTAATACGTAGGGTGCAAGCGTTAATCGGAATTACTGGGCGTAAAGCGTGCGCAGGCGGTTATGTAAGACAGATGTGAAATCCCCGGGCTTAACCTGGGAACTGCATTTGTGACTGCATAGCTAGAGTACGGTAGAG
>67475944; Pseudolabrys taiwanensis strain CC-BB4 16S ribosomal RNA gene, partial sequence
TTGAGCTAATACCGGATACGCCCTAACGGGGAAAGATTTATTGCCGAAGGAGCGGCCCGCGTCGGATTAGCTAGTTGGTGAGGTAATGGCTCACCAAGGCGACGATCCGTAGCTGGTCTGAGAGGATGGCCAGCCTCACTGGGACTGAGACACGGCCCAGACTCCTACGGGAGGCAGCAGTGGGGAATATTGGACAATGG
>258590697; Alpha proteobacterium M 1973 partial 16S rRNA gene, strain M 1973
GCAACGAGCGCAACCCTCGCCCCCAGTTGCCATCATTCAGTTGGGAACTCTGGGGGGACTGCCGGTGATAAGCCGAGAGGAAGGTGGGGATGACGTCAAGTCCTCATGGCCCTTACGGGCTGGGCTACACACGTGCTACAATGGTGGTGACAGAGGGCAGCGAAAGGGCGACCTGGAGCTAATCCCCAAAAGCCATCTCA
>305689847; Methylopila sp. LYBFD3-16A2 16S ribosomal RNA gene, partial sequence
TTGGATTAGCTAGTTGGTGAGGTAACGGCTCACCAAGGCGACGATCCATAGCTGGTCTGAGAGGATGATCAGCCACACTGGGACTGAGACACGGCCCAGACTCCTACGGGAGGCAGCAGTGGGGAATATTGGACAATGGGCGCAAGCCTGATCCAGCCATGCCGCGTGAGTGATGAAGGCCTTAGGGTTGTAAAGCTCTT
>84453041; Rhodanobacter lindaniclasticus gene for 16S rRNA, partial sequence, strain: Gsoil 3028
GCTCAACCTGGGAATGGCGATGGATACTGGCGAGCTAGAGTGTGTCAGAGGATGGTGGAATTCCCGGTGTAGCGGTGAAATGCGTAGAGATCGGGAGGAACATCAGTGGCGAAGGCGGCCATCTGGGACAACACTGACGCTGAAGCACGAAAGCGTGGGGAGCAAACAGGATTAGATACCCTGGTAGTCCACGCCCTAAA
>161898388; Hafnia sp. GC36 from China 16S ribosomal RNA gene, partial sequence
TTTGTTGCCAGCACGTAATGGTGGGAACTCAAAGGAGACTGCCGGTGATAAACCGGAGGAAGGTGGGGATGACGTCAAGTCATCATGGCCCTTACGAGTAGGGCTACACACGTGCTACAATGGCATATACAAAGAGAAGCGAACTCGCGAGAGCAAGCGGACCTCATAAAGTATGTCGTAGTCCGGATTGGAGTCTGCAA
>81159033; Citrobacter gillenii strain RT3 16S ribosomal RNA gene, partial sequence
GGCCCTTACGAGTAGGGCTACACACGTGCTACAATGGCATATACAAAGAGAAGCGACCTCGCGAGAGCAAGCGGACCTCATAAAGTATGTCGTAGTCCGGATTGGAGTCTGCAACTCGACTCCATGAAGTCGGAATCGCTAGTAATCGTAGATCAGAATGCTACGGTGAATACGTTCCCGGGCCTTGTACACACCGCCCG
>27530878; Macromonas bipunctata gene for 16S rRNA, partial sequence
CGCGAAAAACCTTACCCACCTTTGACATGGCAGGAATCCACCAGAGATGGAGGAGTGCCCGAAAGGGAGCCTGCACACAGGTGCTGCATGGCTGTCGTCAGCTCGTGTCGTGAGATGTTGGGTTAAGTCCCGCAACGAGCGCAACCCTTGCCATTAGTTGCTACGCAAGAGCACTCTAATGGGACTGCCGGTGACAAACC
>31075498; Yokenella regensburgei 16S ribosomal RNA gene, partial sequence
AACAACTGCAAGTCGAACGGTAGCACACGAGAGCTTGCTCTCGGGTGACGAGTGGCGGACGGGTGAGTAATGTCTGGGAAACTGCCTGATGGAGGGGGATAACTACTGGAAACGGTAGCTAATACCGCATAACGTCGCAAGACCAAAGAGGGGGACCTTCGGGCCTCTTGCCATCAGATGTGCCCAGATGGGATTAGCTA
>3618284; Craurococcus roseus gene for 16S rRNA, partial sequence, strain: NS130
CGACCGCCGAGAGATCGGCCTTCCCCGCGAGGGGCGCGCGCACAGGTGCTGCATGGCTGTCGTCAGCTCGTGTCGTGAGATGTTGGGTTAAGTCCCGCAACGAGCGCAACCCTCGCTTCCAGTTGCCAGCACGTCCGGGTGGGCACTCTGGAGGAACTGCCGGTGACAAGCCGGAGGAAGGTGGGGATGACGTCAAGTCC
>302030881; Propionivibrio sp. HME6635 16S ribosomal RNA gene, partial sequence
AACGCGAAAAACCTTACCTACCCTTGACATGTCAAGAATCCCTAAGAGATTGGGGAGTGCCGCAAGGAACTTGAACACAGGTGCTGCATGGCTGTCGTCAGCTCGTGTCGTGAGATGTTGGGTTAAGTCCCGCAACGAGCGCAACCCTTGTCATTAGTTGCCATCATTTAGTTGGGCACTCTAATGAGACTGCCGGTGAC
>285159795; Desulfobulbus sp. oral taxon 041 clone WU001 16S ribosomal RNA gene, partial sequence
CGCGTAGATAACCTGTCTTCATATCCGGAATAACACGCCGAAAGGGGTACTAATACCGGATATTCTTGCATTTCACAGGTAAGGCAAGGAAAGGTGGCCTCTGATTCAAGCTACTGTATGAAGAGGGGTCTGCGTACCATTAGCTAGTAGGTGGGGTAATGGCCTACCTAGGCGACGATGGTTAGCGGGTCTGAGGGGAT
>380292594; Gluconacetobacter xylinus strain CAV69 16S ribosomal RNA gene, partial sequence
GCACACCGCCTGGGGAGTACGGCCGCAAGGTTGAAACTCAAAGGAATTGACGGGGGCCCGCACAAGCGGTGGAGCATGTGGTTTAATTCGAAGCAACGCGCAGAACCTTACCAGGGCTTGACATGCGGAGGCCGTGTCCAGAGATGGGCATTTCTCGCAAGAGACCTCCAGCACAGGTGCTGCATGGCTGTCGTCAGCTC
>363903376; Paenochrobactrum gallinarii strain B49 16S ribosomal RNA gene, partial sequence
TCTTCGGAGGGAGCGGCAGACGGGTGAGTAACGCGTGGGAATCTACCTATTTCTAGGGAATAACTCAGGGAAACTTGTGCTAATACCCTATACGTCCGTAAGGAGAAAGATTTATCGGAGATAGATGAGCCCGCGTTGGATTAGCTAGTTGGTGGGGTAAAGGCCTACCAAGGCGACGATCCATAGCTGGTCTGAGAGGA
>62003437; Polyprosthecobacterium yinchuanense 16S ribosomal RNA gene, partial sequence
GCAGCCGCGGTAATACGAAGGGGGCTAGCGTTGTTCGGAATCACTGGGCGTAAAGCGTACGTAGGCGGGCAATTAAGTCAGGGGTGAAAGCCTTGAGCTCAACTCAAGAACTGCCTTTGATACTGGTTGCCTGGAGTCCGGGAGAGGTGAGTGGAACTGCTAGTGTAGAGGTGAAATTCGTAGATATTAGCAAGAACACC
>55467116; Hyphomicrobium sp. DM2 partial 16S rRNA gene
CCGCCTGGGGAGTACGGCCGCAAGGTTAAAACTCAAAGGAATTGACGGGGGCCCGCACAAGCGGTGGAGCATGTGGTTTAATTCGACGCAACGCGAAGAACCTTACCAGCTCTTGACATTCACTGATTGCCGGTAGAGATGCCGGAGTTCCAGCAATGGACAGTGGGACAGGTGCTGCATGGCTGTCGTCAGCTCGTGTC
>154757697; Biostraticola tofi partial 16S rRNA gene, type strain BF36T
GTCAAGTCATCATGGCCCTTACGAGTATGGCTACACACGTGCTACAATGGCGCATACAAAGAGAAGCGATCTCGCGAGAGTCAGCGGACCTCATAAAGTGCGTCGTAGTCCGGATAGGAGTCTGCAACTCGACTCCATGAAGTCTGAATCGCTAGTAATCGTGGATCAGAATGCCACGGTGAATACGTTCACGGGCCTGN
>118201721; Ketogulonicigenium vulgare strain DSM4025TP 16S ribosomal RNA gene, partial sequence
CTCGATACTGACGCTGAGGTGCGAAAGCGTGGGGAGCAAACAGGATTAGATACCCTGGTAGTCCACGCCGTAAACGATGAATGCCAGTCGTCAGGTTGCTTGCAACTTGGTGACACACCTAACGGATTAAGCATTCCGCCTGGGGAGTACGGTCGCAAGATTAAAACTCAAAGGAATTGACGGGGGCCCGCACAAGCGGT
>40241924; Angulomicrobium tetraedale 16S rRNA gene, strain DSM5895
GTACGGAATAGCTCCGGGAAACTGGAATTAATACCGTATGTGCCCTTCGGGGGAAAGATTTATCGCCATTGGATGAACCCGCGTCGGATTAGCTAGTTGGTGAGGTAAAGGCTCACCAAGGCGACGATCCGTAGCTGGTCTGAGAGGATGATCAGCCACACTGGGACTGAGACACGGCCCAGACTCCTACGGGAGGCAGC
>40549113; Frateuria sp. WJ69 16S ribosomal RNA gene, partial sequence
TGTCGTCAGCTCGTGTCGTGAGATGTTGGGTTAAGTCCCGCAACGAGCGCAACCCTTGTCCTTAGTTGCCAGCACGTAATGGTGGGAACTCTAAGGAGACTGCCGGTGACAAACCGGAGGAAGGTGGGGATGACGTCAAGTCCTCATGGCCCTTACGGCCAGGGCTACACACGTACTACAATGGTCGGTACAGAGGGTTG
>5737700; Saccharophagus degradans 2-40 16S ribosomal RNA gene, partial sequence
CGTGGGGAGCAAACAGGATTAGATACCCTGGTAGTCCACGCCGTAAACGATGTCTACTAGCCGTTGGGGTCCTTGAGGCCTTAGTGGCGCAGCTAACGCACTAAGTAGACCGCCTGGGGAGTACGGCCGCAAGGTTAAAACTCAAATGAATTGACGGGGGCCCGCACAAGCGGTGGAGCATGTGGTTTAATTCGAAGCAA
>341941879; Pseudoxanthomonas sp. MZ-89 16S ribosomal RNA gene, partial sequence
ATCGGAATCTACCTTTTCGTGGGGGATAACGTAGGGAAACTTACGCTAATACCGCATACGACCTACGGGTGAAAGTGGGGGACCGCAAGGCCTCACGCGATTAGATGAGCCGATGTCCGATTAGCTAGTTGGCGGGGTAATGGCCCACCAAGGCGACGATCGGTAGCTGGTCTGAGAGGATGATCAGCCACACTGGAACT
>194045474; Thioalkalivibrio sp. ALR4 16S ribosomal RNA gene, partial sequence
AACGAGCGCAATCCTTATTCCTAGTTGCCAGCGGTTCGGCCGGGAACTCTAGGGAGACTGCCGGTGACAAACCGGAGGAAGGTGGGGATGACGTCAAGTCATCATGGCTCTTATGGGTAGGGCTACACACGTGCTACAATGGCCGGTACAGAGGGCTGCCAATTCGCGAGGGGGAGCCAATCCCACAAAACCGGCTCTAG
>226903583; Oleiphilus messinensis strain cas4 16S ribosomal RNA gene, partial sequence
ATACTGACGCTTTGCATTGAGGTGCGAAAGCGTGGGGAGCAAACAGGATTAGATACCCTGGTAGTCCACGCCGTAAACGATGAGAACTAGCCGTTGGGATACTTGATATCTTAGTGGCGCAGCTAACGCGATAAGTTCTCCGCCTGGGGAGTACGGCCGCAAGGTTAAAACTCAAATGAATTGACGGGGGCCCGCACAAG
>145245792; Methylomicrobium alcaliphilum strain 20Z 16S ribosomal RNA gene, partial sequence
TTATGGGTAGGGCTACACACGTGCTACAATGGCCGGTACAGAGGGCAGCGAACTTGCGAAAGTCAGCAAATCCCAGAAAGCCGGTCCTAGTCCGGATTGCAGTCTGCAACTCGACTGCATGAAGTCGGAATCGCTAGTAATCGCGAATCAGAATGTCGCGGTGAATACGTTCCCGGGCCTTGTACACACCGCCCGTCACA
>194022470; Maribaculum marinum strain P38 16S ribosomal RNA gene, partial sequence
CGCCTGGGGAGTACGGCCGCAAGGTTAAAACTCAAAGAAATTGACGGGGGCCCGCACAAGCGGTGGAGCATGTGGTTTAATTCGAAGCAACGCGCAGAACCTTACCCGCGTTTGACATGCCCTGTTTGGTTACCAGAGATGGTTCCTTCATTTAGTTGGCAGGTGCACAGGTGCTGCATGGCTGTCGTCAGCTCGTGTCG
>116489827; Acidiferrobacter thiooxydans strain m-1 16S ribosomal RNA gene, partial sequence
AGGCAGCAGTGGGGAATATTGGACAATGGGGGAAACCCTGATCCAGCAATGCCGCGTGTGTGAAGAAGGCCTTCGGGTTGTAAAGCACTTTCAGTAGGGAAGAAAAAAGCCTGGCTAATATCCAGGCTCTTGACGGTACCTAAAGAGGAAGCACCGGCTAACTCTGTGCCAGCAGCCGCGGTAATACAGAGGGTGCAAGC
>253508719; Thorsellia anophelis strain L37 16S ribosomal RNA gene, partial sequence
GCTAGTTGGTGAGGTAATGGCTCACCAAGGCGACGATCTCTAGCTGGTCTGAGAGGATGATCAGCCACACTGGGACTGAGACACGGCCCAGACTCCTACGGGAGGCAGCAGTGGGGAATATTGGACAATGGGGGCAACCCTGATCCAGCCATGCCGCGTGTGTGAAGAAGGCCTTCGGGTTGTAAAGCACTTTCATTGGT
>385843214; Geobacter sp. Ben 16S ribosomal RNA gene, partial sequence
TGCGCAATGGGGGAAACCCTGACGCAGCAACGCCGCGTGAGTGATGAAGGCCTTCGGGTCGTAAAGCTCTGTCAGAGGGGAAGAAGTGTATGGGTGCTAATACCGCTTATACTTGACGGTACCCTCAAAGGAAGCACCGGCTAACTCCGTGCCAGCAGCCGCGGTAATACGGAGGGTGCAAGCGTTGTTCGGATTTATTG
>210142766; Thioprofundum lithotrophica gene for 16S rRNA, partial sequence, strain: 106
GAAGCTACCGCTATCGGATGAGCCTGCGTCGGATTAGCTTGTTGGTGAGGTAATGGCTCACCAAGGCGACGATCCGTAGCTGGTCTGAGAGGACGATCAGCCACACTGGGACTGAGACACGGCCCAGACTCCTACGGGAGGCAGCAGTGGGGAATATTGGACAATGGGGGCAACCCTGATCCAGCAATGCCGCGTGTGTG
>321172059; Marinicella litoralis strain F84072 16S ribosomal RNA gene, partial sequence
GCTATTGGATGAGCCCGCGTTAGATTAGTTAGTTGGTGGGGTAACGGCCTACCAAGACGACGATCTATAGCTGGTTTGAGAGGATGATCAGCCACATTGGGACTGAGACACGGCCCAGACTCCTACGGGAGGCAGCAGTGGGGAATATTGGACAATGGGCGCAAGCCTGATCCAGCAATACCGCGTGTGTGAAGAAGGCC
>337730648; Candidatus Riegeria galatelae isolate D09025 16S ribosomal RNA gene, partial sequence
GCTCTTTTGGCGGGGGCGATGATGACGGGACCCGCAGAAGAAGCCCCGGCTAACTTCGTGCCAGCAGCCGCGGTAATACGAAGGGGGCTAGCGTTGTTCGGAATAACTGGGCGTAAAGGGCACGCAGGCGGTCGGTGAAGTCAGGAGTGAAAGTCCTAGGCTCAACCTGGGAAGGACTCTTGAGAGTGACCGGCTAGAGG
>305662311; Bisgaardia genomosp. 1 strain M1765/96/5 16S ribosomal RNA (rrs) gene, partial sequence
CGGAGGGTGCGAGCGTTAATCGGAATAACTGGGCGTAAAGGGCACGCAGGCGGTAACTTAAGTGAGGTGTGAAAGCCCCGGGCTCAACCTGGGAATTGCACTTCATACTGGGTTACTAGAGTATTTTAGGGAGGGGTAGAATTCCATGTGTAGCGGTGAAATGCGTAGAGATGTGGAGGAATACCGAAGGCGAAGGCAGC
>150171013; Anderseniella baltica partial 16S rRNA gene, type strain BA141T
GCACAAGCGGTGGAGCATGTGGTTTAATTCGAAGCAACGCGCAGAACCTTACCTACCCTTGACATCCCGATCGCGGTTTCCAGAGATGGATTCCTTCAGTTAGGCTGGATCGGTGACAGGTGCTGCATGGCTGTCGTCAGCTCGTGTCGTGAGATGTTGGGTTAAGTCCCGCAACGAGCGCAACCCTCGCCTTTAGTTGC
>27597202; Oligotropha carboxidovorans gene for 16S rRNA, complete sequence, strain: S23
CGGATAAGCCCTTACGGGGAAAGATTTATCGCCGAAAGATCGGCCCGCGTCTGATTAGCTAGTTGGTGAGGTAACGGCTCACCAAGGCGACGATCAGTAGCTGGTCTGAGAGGATGATCAGCCACATTGGGACTGAGACACGGCCCAAACTCCTACGGGAGGCAGCAGTGGGGAATATTGGACAATGGGCGCAAGCCTGA
>3860044; Cycloclasticus sp. W 16S ribosomal RNA gene, complete sequence
GACGTTACCTACAGAAGAAGCACCGGYTAACTCCGTGCCAGCAGCCGCGGTAATACGGAGGGTGCAAGCGTTACTCGGAATTACTGGGCGTAAAGCGCGCGTAGGCGGTTAAACAAGTCAGATGTGAAAGCCCCGGGCTCAACCTGGGAACTGCATTTGAAACTGTTTAGCTAGAGTGTGGTAGAGGAGAGTGGAATTTC
>187319422; Nisaea sp. MOLA 84 partial 16S rRNA gene, culture collection MOLA:84
CACCAAGGCAGTGATCGGTAGCTGGTCTGAGAGGATGATCAGCCACACTGGGACTGAGACACGGCCCAGACTCCTACGGGAGGCAGCAGTGGGGAATATTGGACAATGGGCGAAAGCCTGATCCAGCAATGCCGCGTGTGTGATGAAGGCCTTAGGGTTGTAAAGCACTTTCGCCGATGACGATGATGACGGTAGTCGGA
>307707107; Nitratireductor sp. CL-SC22 16S ribosomal RNA gene, partial sequence
TTCCCGCCTGGGGAGTACGGTCGCAAGATTAAAACTCAAAGGAATTGACGGGGGCCCGCACAAGCGGTGGAGCATGTGGTTTAATTCGAAGCAACGCGCAGAACCTTACCAGCCCTTGACATCTGGGTCGCGGATACCGGAGACGGTATCCTTCAGTTAGGCTGGACCCAAGACAGGTGCTGCATGGCTGTCGTCAGCTC
>151302410; Desulfocella sp. DSM 2056 16S ribosomal RNA gene, partial sequence
GATGATCAGCCACACTGGAACTGAAACACGGTCCAGACTCCTACGGGAGGCAGCAGTGAGGAATTTTGCGCAATGGGGGAAACCCTGACGCAGCAATGCCGCGTGAGTGAAGAAGGCCTTCGGGTCGTAAAGCTCTGTCAGATGGGAAGAAATGAGTGTACATTAATAGTGTRCGTTTTTGACGGTACCATCAAAGGAAG
>286040; Listonella damsela 16S rRNA
AAATGCGTAGAGATCTGAAGGAATACCAGTGGCGAAGGCGGCCCCCTGGACAAAGACTGACGCTCAGATGCGDAAGCGTGGGGAGCAAACAGGATTAGATACCCTGGTAGTCCACGCCGTAAACGATGTCTACTTGGAGGTTGTGGCCKNGAGCCGTGGCTTTCGGACKAACGCGTTAAGTRGACGGCCTGGGGAGTACG
>226489993; Candidatus Cryptoprodotis polytropus partial 16S rRNA gene, clone A10
CGGATTGCACTCTGCAACTCGAGTGCATGAAGTCGGAATCGCTAGTAATCGCGGATCAGCATGCCGCGGTGAATACGTTCCCGGGCCTTGTACACACTGCCCGTCAAGCCATGGGAGTTAATGTTACCTTAAGTTGGTGAGCTAACGAAAGAGGCAGCCAACCATGGTAAAATTAGTGACTGGGGTTAAGTCGTAACAAG
>359805618; Paraferrimonas sedimenticola gene for 16S rRNA, partial sequence, strain: NBRC 101628
TGCACAATGGGGGAAACCCTGATGCAGCCATGCCGCGTGTGTGAAGAAGGCCTTCGGGTTGTAAAGCACTTTCAGCGAGGAGGAAAGGGNAANNGTTAATACCNNTTNTCTGTGACGTTACTCGCAGAAGAAGCACCGGCTAACTCAGTGCCAGCAGCCGCGGTAATACTGAGGGTGCGAGCGTTAATCGGAATTACTGG
>345099054; Lamprobacter modestohalophilus strain Sivash 16S ribosomal RNA gene, partial sequence
CCGATTAGCTTGTTGGTAGGGTAACGGCCTACCAAGGCGACGATCGGTAGCTGGTCTGAGAGGATGACCAGCCACACTGGGACTGAGACACGGCCCAGACTCCTACGGGAGGCAGCAGTGGGGAATATTGGACAATGGGCGAAAGCCTGATCCAGCAATGCCGCGTGTGTGAAGAAGGCCTGCGGGTTGTAAAGCACTTT
>193783437; Thiocapsa pfennigii 16S rRNA gene, type strain 4250T
AAGAAAGGTCTGGGGTGAATAGCCCTGGGTGTTGACGTTACCCACAGAAGAAGCACCGGCTAACTCCGTGCCAGCAGCCGCGGTAATACGGAGGGTGCAAGCGTTAATCGGAATCACTGGGCGTAAAGGGCGCGTAGGCGGCGAGGTAAGTCAGATGTGAAATCCCCGGGCTCAACCTGGGAATGGCATTTGATACTGTC
>68163295; Sulfurovum sp. 50cm25-F1 gene for 16S rRNA, partial sequence
GCTTGCTAGAGTGTCAGCTAAGTGGCGGACGGGTGAGTAATGTATAGTTAATTTGCCCCTTGGAGAGGGATAGCCACTGGAAACGGTGATTAATACCTCATACTCCTTCTATGTTAATCATAGTTGGGAAATGTTTTTTCGCCAAGGGATGAGACTATATGGTATCAGGTAGTTGGTGGGGTAAGAGCCTACCAAGCCAA
>298497536; Herminiimonas sp. SOK17b 16S ribosomal RNA gene, partial sequence
ATATCGGAACGTACCCTAGAGTGGGGGATAACGCAGCGAAAGTTGCGCTAATACCGCATACGATCTACGGATGAAAGTGGGGGATCGCAAGACCTCATGCTCATGGAGCGGCCGATATCTGATTAGCTAGTTGGTAGGGTAAAAGCCTACCAAGGCTTCGATCAGTAGCTGGTCTGAGAGGACGACCAGCCACACTGGAA
>194306504; Polynucleobacter cosmopolitanus gene for 16S ribosomal RNA, partial sequence, strain: SUWAF003
AAGCGTTAATCGGAATTACTGGGCGTAAAGCGTGCGCAGGCGGTTATGTAAGACAGGCGTGAAATCCCCGGGCTTAACCTGGGAATTGCGCTTGTGACTGCATAGCTAGAGTATGTCAGAGGGGGGTAGAATTCCACGTGTAGCAGTGAAATGCGTAGAGATGTGGAGGAATACCAATGGCGAAGGCAGCCCCCTGGGAT
>147224940; Nitrobacter sp. 219 partial 16S rRNA gene, strain 219
AAGTCGAACGGGCGTAGCAATACGTCAGTGGCAGACGGGTGAGTAACGCGTGGGAACGTACCTTTTGGTTCGGAACAACCCAGGGAAACTTGGGCTAATACCGGATAAGCCCTTACGGGGAAAGATTTATCGCCGAAAGATCGGCCCGCGTCTGATTAGCTTGTTGGTGAGGTAACGGCTCACCAAGGCGACGATCAGTA
>347558885; Serratia sp. CEN2E 16S ribosomal RNA gene, partial sequence
TTCGGCCGGGAACTCAAAGGAGACTGCCAGTGATAAACTGGAGGAAGGTGGGGATGACGTCAAGTCATCATGGCCCTTACGAGTAGGGCTACACACGTGCTACAATGGCATATACAAAGAGAAGCGACCTCGCGAGAGCAAGCGGACCTCATAAAGTATGTCGTAGTCCGGATTGGAGTCTGCAACTCGACTCCATGAAG
>307716215; Undibacterium sp. NBGD59 16S ribosomal RNA gene, partial sequence
TCCGAAAGGATAGCTAATACCGCATACGATCTACGGATGAAAGCAGGGGATCTTCGGACCTTGTGCTATTGGAGCGGCCGATATCTGATTAGCTAGTTGGTGAGGTAAAAGCTCACCAAGGCGACGATCAGTAGCTGGTCTGAGAGGACGACCAGCCACACTGGAACTGAGACACGGTCCAGACTCCTACGGGAGGCAGC
>165935787; Collimonas sp. BPN73 16S ribosomal RNA gene, partial sequence
CGGGAGCTGCTCCGCTGACGAGTGGCGAACGGGTGAGTAATATATCGGAACGTACCTTTGAGTGGGGGATAACTAGTCGAAAGATTAGCTAATACCGCATACGATCTACGGATGAAGTGGGGGATCGCAGACCTCATGCTCATAGAGCGGCCGATATCTGATTAGCTAGTTGGTGAGGTAAAGGCTCACCAAGGCATCGA
>158120767; Burzellia piscidermidis strain P6-6 16S ribosomal RNA gene, partial sequence
TGCCTGGGAATTTGCCCATTCGAGGGGGATAACAGTTGGAAACGACTGCTAATACCGCATACGCCCTACGGGGGAAAGGAGGGGACCTTCGGGCCTTCCGCGAATGGATAAGCCCAGGTGGGATTAGCTAGTAGGTGAGGTAATGGCTCACCTAGGCGACGATCCCTAGCTGTTCTGAGAGGATGATCAGCCACACTGGG
>194595776; Magnetospira thiophila strain MMS-1 16S ribosomal RNA gene, partial sequence
GGAATTACTGGGCGTAAAGCGCGCGTAGGCGGCGCATCCAGTTAGAGGTGAAAGCCCAGGGCTCAACCCTGGAATTGCCTTTAATACTGATGTGCTAGAGACCGGAAGAGGGTAGTGGAATTCCCAGTGTAGAGGTGAAATTCGTAGATATTGGGAAGAACACCAGTGGCGAAGGCGACTACCTGGTCCGGATCTGACGC
>5730333; Roseospirillum parvum 16S rRNA gene, partial
CGCGCGTAGGCGGAAACGTCAGTCAGAGGTGAAAGCCCAGGGCTCAACCTTGGAACTGCCTTTGATACTGCGTTTCTTGAGTCCGGAAGAGGGCGGTGGAATACCCAGTGTAGAGGTGAAATTCGTAGATATTGGGTGGACACCAGTGGCGAAGGCGGCCGCCTGGTCCGGTACTGACGCTGAGGTGCGAAAGCGTGGGG
>164608516; Vibrio sp. MdR7 16S ribosomal RNA gene, partial sequence
TCGGAGCTAACGCGTTAAGTAGACCGCCTGGGGAGTACGGTCGCAAGATTAAAACTCAAATGAATTGACGGGGGCCCGCACAAGCGGTGGAGCATGTGGTTTAATTCGATGCAACGCGAAGAACCTTACCTACTCTTGACATCCAGAGAATTCGCTAGAGATAGCTTAKTGCCTTCGGGAGCTCTGAGACAGGTGCTGCA
>6967013; Methylosinus sp. strain R16, 16S rRNA gene, partial
GGTAAAGGCTCACCAAGGCGACGATCGGTAGCTGGTCTGAGAGGATGATCAGCCACACTGGGACTGAGACACGGCCCAGACTCNTACGGGAGGCAGCAGTGGGGAATATTGGACAATGGGCGAAAGCCTGATCCAGCCATGCCGCGTGAGTGATGAAGGCCCTAGGGTTGTAAAGCTCTTTCGCCAGGGACGATAATGAC
>323817132; Candidatus Steffania adelgidicola strain TTL1 Grafrath 16S ribosomal RNA gene, partial sequence
AACTGAGACACGGTCCAGACTCCTACGGGAGGCAGCAGTGGGGAATATTGCACAATGGGGGAAACCCTGATGCAGCCATGCCGCGTGTGTGAAGAAGGCCTTCGGGTTGTAAAGCACTTTCAGTGGGGAAGAAGGCGATAGTCTTAATAAGACTGTCGATTGACGTTACCCGCAAAAGAAGCACCGGCTAACTCCGTGCC
>189409351; Kaistia sp. 5YN7-3 16S ribosomal RNA gene, partial sequence
AGGCTCAACCTCGGAACTGCCTTTCATACTGGCAATCTTGAGTCCGGGAGAGGTGAGTGGAACTCCTAGTGTAGAGGTGAAATTCGTAGATATTAGGAAGAACACCAGTGGCGAAGGCGGCTCACTGGCCCGGAACTGACGCTGAGGTACGAAAGCGTGGGGAGCAAACAGGATTAGATACCCTGGTAGTCCACGCCGTA
>39708; Bacteroides nodosus DNA for 16S rRNA (partial)
CGCCCTAAACGATGTCAACTAGGTGTTGGGTAGAAATACTCGGTACCGAAGCTAACGCAATAAGTTGACCGCCTGGGGAGTACGGCCGCAAGGTTGAAACTCAAAGAAATTGACGGGGACCGCACAAGCGGTGGAGCATGTGGTTTAATTCGATGCAACGCGAAGAACCTTACCAGGCTTTGACATCCAGAGAATTCNNN
>89148040; Pelagibius litoralis strain CL-UU02 16S ribosomal RNA gene, partial sequence
CTTTCACTGGTGAAGATGATGACGGTAGCCAGAGAAGAAGCCCCGGCTAACTCCGTGCCAGCAGCCGCGGTAATACGGAGGGGGCAAGCGTTGTTCGGAATTACTGGGCGTAAAGGGCGCGTAGGCGGAATATCAAGTTAGGGGTGAAAGGCCTGGGCTCAACCTAGGAACGGCCTCTAAAACTGATAATCTAGAGTCCG
>315002314; Albidiferax sp. R-37567 partial 16S rRNA gene, strain R-37567
ATGGCTGGTACAAAGGGTTGCCAACCCGCGAGGGGGAGCTAATCCCACAAAGCCAGTCGTAGTCCGGATCGTAGTCTGCAACTCGACTACGTGAAGTCGGAATCGCTAGTAATCGTGGATCAGAATGTCACGGTGAATACGTTCCCGGGTCTTGTACACACCGCCCGTCACACCATGGGAGCGGGTTCTGCCAGAAGTAG
>431440; Photorhizobium thompsonianum 16S ribosomal RNA gene, partial sequence
GGAGAGGTGAGTGGAACTGCGAGTGTAGAGGTGAAATTCGTAGATATTCGCAAGAACACCAGTGGCGAAGGCGGCTCACTGGCCCGATACTGACGCTGAGGCACGAAAGCGTGGGGAGCAAACAGGATTAGATACCCTGGTAGTCCACGCCGTAAACGATGAATGCCAGCCGTTGGTGGGTTTACTCACCAGTGGCGCAG
>163676504; Desulfonatronospira dismutants strain AHT 8 16S ribosomal RNA gene, partial sequence
CTGGGACTGGAACACGGCCCAGACTCCTACGGGAGGCAGCAGTGGGGAATATTGGGCAATGGGGGCAACCCTGACCCAGCAACGCCGTGTGAGGGAAGAAGGTTTTCGGATCGTAAACCTCTGTCAGGAGGGAAGAACGGGCTGAAGTCGAACAGGCTTTAGTTTTGACGGTACCTCCAGAGGAAGCACCGGCTAACTCC
>284010075; Oceaniserpentilla haliotis gene for 16S rRNA, partial sequence
TAAACGATGTCTACTAGCCGTTGGGGTCCTTGAGACTTTAGTGGCGCAGCTAACGCACTAAGTAGACCGCCTGGGGAGTACGGTCGCAAGATTAAAACTCAAATGAATTGACGGGGGCCCGCACAAGCGGTGGAGCATGTGGTTTAATTCGAAGCAACGCGAAGAACCTTACCTACTCTTGACATCCAGTGAACTTTTCA
>298364435; Uliginosibacterium sp. 24D 16S ribosomal RNA gene, partial sequence
GCATGGCTGTCGTCAGCTCGTGTCGTGAGATGTTGGGTTAAGTCCCGCAACGAGCGCAACCCTTATCATTAGTTGCTACGCAAGGGCACTCTAATGAGACTGCCGGTGACAAACCGGAGGAAGGTGGGGATGACGTCAAGTCCTCATGGCCCTTATGGGTAGGGCTTCACACGTCATACAATGGTCGGTACAGAGGGTTG
>152004137; Thiodictyon bacillosum strain DSM 234T 16S ribosomal RNA gene, partial sequence
GAAGAACGCCTTGAGGTTAATACCCTTGGGGGTTGACGTTACCCACAGAAGAAGCACCGGCTAACTCCGTGCCAGCAGCCGCGGTAATACGGAGGGTGCAAGCGTTAATCGGAATCACTGGGCGTAAAGCGTACGTAGGCGGCACGATCAGTCAGATGTGAAAGCCCCGGGCTCAACCTGGGAACTGCATTTGATACTGT
>219870137; Psychrobacter sp. NH89-31(1) 16S ribosomal RNA gene, partial sequence
GGAGGCAGCAGTGGGGAATATTGGACAATGGGGGAAACCCTGATCCAGCCATGCCGCGTGTGTGAAGAAGGCCTTTTGGTTGTAAAGCACTTTAAGCAGTGAAGAAGACCTAACGGTTAATACCCGTTAGCGATGACATTAGCTGCAGAATAAGCACCGGCTAACTCTGTGCCAGCAGCCGCGGTAATACAGAGGGTGCA
>257965; 16S rRNA [Blastobacter denitrificans, LMG 8443, rRNA partial, 1443 nt]
GGTTCGGAACAACACAGGGAAACTTGTGCTAATACCGGATAAGCCCTTACGGGGAAAGATTTATCGCCGAAAGATCGGCCCGCGTCTGATTAGCTAGTTGGTAGGGTAATGGCCTACCAAGGCGACGATCAGTAGCTGGTCTGAGAGGATGATCAGCCACATTGGGACTGAGACACGGCCCAAACTCCTACGGGAGGCAG
>378405122; Magnetospirillum aberrantis strain SpK 16S ribosomal RNA gene, partial sequence
CGTCAAGTCCTCATGGCCCTTACGGGCTGGGCTACACACGTGCTACAATGGTGGTGACAATGGGACGCGACCTCGCGAGGGGAAGCAAATCTCCAAAAGCCATCTCAGTTCGGATTGCACTCTGCAACTCGAGTGCATGAAGTCGGAATCGCTAGTAATCGTGGATCAGCATGCCACGGTGAATACGTTCCCGGGCCTTG
>359803560; Reinekea aestuarii gene for 16S rRNA, partial sequence, strain: NBRC 106079
CGTGTTGTGAAATGTTGGGTTAAGTCCCGTAACGAGCGCAACCCCTATCCTTAGTTGCCAGCGAGTAATGTCGGGGACTCTAAGGAGACTGCCGGTGACAAACCGGAGGAAGGCGGGGATGACGTCAAGTCATCATGGCCCTTACGAGTAGGGCTACACACGTGCTACAATGGCGTATACAGAGGGTTGCGAAGCCGCGA
>222432101; Candidatus Nitrotoga sp. enrichment culture clone HAM-1 16S ribosomal RNA gene, partial sequence
CTACGGGAGGCAGCAGTGGGGAATTTTGGACAATGGGCGCAAGCCTGATCCAGCCATGCCGCGTGAGTGAAGAAGGCCTTCGGGTTGTAAAGCTCTTTCAGCCGGAAAGAAAACGCGCGGGATAATACCCCGTGTGGATGACGGTACCGGAAGAAGAAGCACCGGCTAACTACGTGCCAGCAGCCGCGGTAATACGTAGG
>145554297; Granulosicoccus antarcticus strain IMCC3135 16S ribosomal RNA gene, partial sequence
AGTCAGTCAGATGTGAAATCCCCGAGCTTAACTTGGGAACTGCATTTGATACTGCTAGGCTAGAGTATGTTAGAGGAAAGCGGAATTCCAGGTGTAGCGGTGAAATGCGTAGATATCTGGAGGAACATCAGTGGCGAAGGCGGCTTTCTGGAACAATACTGACGCTGAGGTGCGAAAGCGTGGGGAGCAAACAGGATTAG
>83999810; Suttonella ornithocola 16S rRNA gene, type strain B6/99/2
ACACCGATGGCGAAGGCAGCCTTCTGGGGCAATACTGACGCTCATGTGCGAAAGCGTGGGTAGCAAACAGGATTAGATACCCTGGTAGTCCACGCCCTAAACGATGTCAACTAGGCGTTGGGTACATTAGTGCTCGGTGCCGCAGCTAACGCATTAAGTTGACCGCCTGGGGAGTACGGCCGCAAGGTTGAAACTCAAAG
>327179745; Candidatus Kinetoplastibacterium oncopeltii strain TCC043E 16S ribosomal RNA gene, partial sequence
AATGCTTTACACATGCAAGTCGAACGGCAACACGGACTTCGGTCTGGTGGCGAGTGGCGGACGGGTGAGTAATATATCGGAACGTGCCCAGTAGTGGGGGATAACTACGCGAAAGCGTAGCTAATACCGCATATTCCCTAAGGGGGAAAGTGGGGGATCTTCGGACCTCACGCTATTGGATCGGCCGATATCGGATTAGC
>17826767; Hirschia baltica 16S rRNA gene, strain DSM 5838T
GGAAAGATTTATCGGAGAAAGATCGGTCCGCGTTAGATTAGTTTGTTGGTGGGGTAATGGCCTACCAAGACTACGATCTATAGCTGATTTGAGAGGATGATCAGCCACACTGGAACTGAGACACGGTCCAGACTCCTACGGGAGGCAGCAGTGGGGAATCTTGGACAATGGGGGAAACCCTGATCCAGCCATGCCGCGTG
>280987219; Cohaesibacter sp. DQHS-21 16S ribosomal RNA gene, partial sequence
TCCTACGGGAGGCAGCAGTGAGGAATATTGGACAATGGGGGCAACCCTGATCCAGCCATGCCGCGTGAGTGATGACGGCCTTAGGGTTGTAAAGCTCTTTCAGTAGTGAAGATAATGACGGTAACTACAGAAGAAGCCCCGGCTAACTTCGGCCAGCAGCCGCGGTAATACGAAGGGGGCTAGCGTTGTTCGGAATCACT
>174352; D.baarsi 16S ribosomal rRNA
ATGGCTGTCGTCAGCTCGTGTCGTGAGATGTTGGGTTAAGTCCCGCAACGAGCGCAACCCYYATCGTTAGTTGCCAGTATTTAGTTAGGCACTCTAGTGATACTGCCCCGGTTNACGGGGAGGAAGGTGGGGATGACGTCAAGTCATNATGGCCCTTATGCCCAGGGCTACACACGTGCTACNATGGTCGGTACAAAGGG
>373138766; Pelistega sp. canine oral taxon 267 clone ZJ025 16S ribosomal RNA gene, partial sequence
CGGGTGAGTAATGTATCGGAACGTGCCCAGTAGCGGGGGATAACTACGCGAAAGCGTAGCTAATACCGCATACGCCCTACGGGGGAAAGGGGGGGATCGCAAGACCTCTCACTATTGGAGCGGCCGATATCGGATTAGCTAGTTGGTGGGGTAAAGGCCTACCAAGGCGACGATCCGTAGCTGGTTTGAGAGGACGACCA
>285183935; Haemophilus influenzae clone CMC135 16S ribosomal RNA gene, partial sequence
GGGGGATAACGACGGGAAACTGTCGCTAATACCGCGTATTATCGGAAGATGAAAGTGCGGGACTGAGAGGCCGCATGCCATAGGATGAGCCCAAGTGGGATTAGGTAGTTGGTGGGGTAAATGCCTACCAAGCCTGCGATCTCTAGCTGGTCTGAGAGGATGACCAGCCACACTGGAACTGAGACACGGTCCAGACTCCT
>113120175; Methylonatrum kenyense strain AMT 1 16S ribosomal RNA gene, partial sequence
GAGGGTGCAAGCGTTAATCGGAATTACTGGGCGTAAAGCGCGCGTAGGCGGTTCGTTAAGTTAGCTGTGAAAGCCCCGGGCTTAACCTGGGAATTGCAGTTAATACTGGCGGACTAGAGTTTGGGAGAGGGAAGTGGAATTCCGGGTGTAGCGGTGAAATGCGTAGATATCCGGAGGAACACCAGTGGCGAAGGCGACTT
>328835016; Methylococcus capsulatus strain ATCC 33009 clone ControlG06 16S ribosomal RNA gene, partial sequence
GTGAGTAATGCGTAGGAATCTGCCTTGTTGTGGGGGATAACTCGGGGAAACCCGAGCTAATACCGCATACGCTCCACGGAGGAAAGCGGGGGATCTTCGGACCTCGCGCAATAAGATGAGCCTACGTCGGATTAGCTGGTTGGTGGGGTAAAGGCCTACCAAGGCGACGATCCGTAGCTGGTCTGAGAGGACGATCAGCC
>342221024; Prolinoborus fasciculus strain CIP 103579 16S ribosomal RNA gene, complete sequence
AAAGCGCGCGTAGGTGGCCAATTAAGTCAAATGTGAAATCCCCGAGCTTAACTTGGGAATTGCATTCGATACTGGTTGGCTAGAGTATGGGAGAGGATGGTAGAATTCCAGGTGTAGCGGTGAAATGCGTAGAGATCTGGAGGAATACCGATGGCGAAGGCAGCCATCTGGCCTAATACTGACACTGAGGTGCGAAAGCA
>82393821; Albimonas donghaensis strain DS2 16S ribosomal RNA gene, partial sequence
CAATGGCAGTGACAATGGGTTAATCCCCAAAAACTGTCTCAGTTCGGATTGGGGTCTGCAACTCGACCCCATGAAGTCGGAATTGCTAGTAATCGCGTAACAGCATGACGCGGTGAATACGTTCCCGGGCCTTGTACACACCGCCCGTCACACCATGGGAGTTGGATTTACCCGAAGGCCGTGCGCCAACCGCAAGGAGG
>255733186; Fluoribacter dumoffii strain legS022 16S ribosomal RNA gene, partial sequence
CGCGGTAATACGGAGGGTGCAAGCGTTAATCGGAATTACTGGGCGTAAAGCGTGCGTAGGTGGTTAATTAAGTTATCTGTGAAATCCCTGGGCTTAACCTGGGCAGGTCAGATGATACTGGTTGACTCGAGTATGGGAGAGGGTAGTGGAATTTCCGGTGTAGCGGTGAAATGCGTAGAGATCGGAAGGAACACCAGTGG
>45738066; Haemophilus paragallinarum strain NCTC 11296T 16S ribosomal RNA gene, partial sequence
TGCCTTCGGGAGCTTAGAGACAGGTGCTGCATGGCTGTCGTCAGCTCGTGTTGTGAAATGTTGGGTTAAGTCCCGCAACGAGCGCAACCCTTATCCTTTGTTGCCAGCACTTCGGGTGGGAACTCAAAGGAGACTGCCAGTGATAAACTGGAGGAAGGTGGGGATGACGTCAAGTCATCATGGCCCTTACGAGTAGGGCT
>57282603; Microvirgula aerodenitrificans 16S rRNA gene, strain LMG 4329
CCCGAAAGGGAACCTGGGCACAGGTGCTGCATGGCTGTCGTCAGCTCGTGTCGTGAGATGTTGGGTTAAGTCCCGCAACGAGCGCAACCCTTGCCATTAGTTGCCATCATTAAGTTGGGCACTTTAATGGGACTGCCGGTGACAAACCGGAGGAAGGTGGGGATGACGTCAAGTCCTCATGGCCCTTATGGGTAGGGCTT
>210162832; Neptunomonas naphthovorans strain RW6b 16S ribosomal RNA gene, partial sequence
AGAAATTTGGATTAATACCGCATAAGCCCTACGGGGGAAAGRAGGGGATCTTCGGACCTTTCGCTATTTGATGAGCCTGCGTAAGATTAGCTTGTTGGTGAGGTAAAGGCTCACCAAGGCGACGATCTTTAGCTGTTCTGAGAGGATGATCAGCCACACTGGGACTGAGACACGGCCCAGACTCCTACGGGAGGCAGCAG
>353441466; Candidatus Accumulibacter sp. JJ007 16S ribosomal RNA gene, partial sequence
CACGTCATACAATGGTCGGTACAGAGGGTCGCTAACCCGCGAGGGGGTGCCAATCTCAGAAAGCCGATCGTAGTCCGGATCGTAGTCTGCAACTCGACTACGTGAAGTCGGAATCGCTAGTAATCGCGGATCAGAATGCCGCGGTGAATACGTTCCCGGGTCTTGTACACACCGCCCGTCACACCATGGGAGTGGGTTTC
>239829325; Pseudochrobactrum saccharolyticum strain c299 16S ribosomal RNA gene, partial sequence
TGACGGGGGCCCGCACAAGCGGTGGAGCATGTGGTTTAATTCGAAGCAACGCGCAGAACCTTACCAGCTCTTGACATGCCTATGAATTGTTAGTGGAGACACTTTTCAGCCTTTTCGGGGCGTAGGACACAGGTGCTGCATGGCTGTCGTCAGCTCGTGTCGTGAGATGTTGGGTTAAGTCCCGCAACGAGCGCAACCCT
>148833317; Aquaspirillum itersonii subsp. nipponicum strain LMG 7370 16S ribosomal RNA gene, partial sequence
TAAAGCTCTTTCAGATGGGACGATGATGACGGTACCATCAGAAGAAGCCCCGGCTAACTTCGTGCCAGCAGCCGCGGTAATACGAAGGGGGCTAGCGTTGTTCGGAATTACTGGGCGTAAAGCGCGCGTAGGCGGCTTTGTCAGTCAGGGGTGAAATCCCGGGGCTTAACCTCGGAACTGCCCTTGATACTGCAAGGCTT
>346429810; Lonsdalea quercina subsp. britannica strain LMG 26267T 16S ribosomal RNA gene, partial sequence
GGGTGAGTAATGTCTGGGGATCTGCCCGATGGAGGGGGATAACTACTGGAAACGGTAGCTAATACCGCATAACGTCGCAAGACCAAAGTGGGGGACCTTYGGGCCTCACACCATCGGATGAACCCAGATGGGATTAGCTAGTAGGCGGGGTAAAGGCCCACCTAGGCGACGATCTCTAGCTGGTCTGAGAGGATGACCAG
>2292836; D.joergensenii 16S rRNA gene
ACCCTGACGCAGCAACGCCGCGTGAGTGAAGAAGGCCTTTGGGTCGTAAAGCTCTGTCAACAAGGAAGAAGTTAAGATTGTTTAATAGATGATCTTATTGACGGTACTTGTGGAGGAAGCGCCGGCTAACTCCGTGCCAGCAGCCGCGGTAACACGGGGGGCGCAAGCGTTATTCGGAATTATTGGGCGTAAAGGGCGCG
>62633606; Sandarakinorhabdus limnophila strain so42 16S ribosomal RNA gene, partial sequence
TCAAGTCCTCATGGCCCTTACACGCTGGGCTACACACGTGCTACAATGGCGGTGACAATGGGCTGCAAACCCGCGAGGGTGAGCTAATCTCAAAAAGCCGTCTCAGTTCGGATTGTTCTCTGCAACTCGAGAGCATGAAGGCGGAATCGCTAGTAATCGCGGATCAGCATGCCGCGGTGAATACGTTCCCAGGCCTTGTA
>30420712; Candidatus Competibacter phosphatis clone SBRQ51 16S ribosomal RNA gene, partial sequence
CCGAGACAGGTGCTGCATGGCTGTCGTCAGCTCGTGTCGTGAGATGTTGGGTTAAGTCCCGCAACGAGCGCAACCCTTGTCCCTAGTTGCCAGCGGTTCGGCCGGGAACTCTAGGGAGACTGCCGGTGATAAACCGGAGGAAGGTGGGGATGACGTCAAGTCATCATGGCCCTTACGGCCAGGGCCACACACGTGCTACA
>4336593; Desulfobacterium sp. LSv25 16S ribosomal RNA gene, partial sequence
TCGCAAGACTAAAACTCAAAGAAATTGACGGGGGCCCGCACAAGCGGTGGAGCATGTGGTTTAATTCGACGCAACGCGAAGAACTTACCCAGACTTGACATCCTGAGAATCTGTTAGAGATATTAGARTGCCTTCGGGAACTCAGAGACAGGTGCTGCATGGCTGTCCTCAGCTCGTGTCSTGAGATGTTCGGTTAAGTC
>339765700; Kinneretia sp. JSC-R2-221-3 16S ribosomal RNA gene, partial sequence
ACACAGGTGCTGCATGGGCGTCGTCAGCTCGTGTCGTGAGATGTTGGGTTAAGTCCCGCAACGAGCGCAACCCTTGTCATTAGTTGCTACGAAAGGGCACTCTAATGAGACTGCCGGTGACAAACCGGAGGAAGGTGGGGATGACGTCAGGTCATCATGGCCCTTATGGGTAGGGCTACACACGTCATACAATGGCCGGG
>115334020; Pararhodobacter aggregans partial 16S rRNA gene, type strain D1-19T
AGCATGTGGTTTAATTCGAAGCAACGCGCAGAACCTTACCAACCCTTGACATGGATATCGTAGTTCCGAGAGATCGGTTCGTCAGTTCGGCTGGATATCACACAGGTGCTGCATGGCTGTCGTCAGCTCGTGTCGTGAGATGTTCGGTTAAGTCCGGCAACGAGCGCAACCCACGTCCTTAGTTGCCAGCATTCAGTTGG
>321399855; Hippea sp. Lau09-1128r partial 16S rRNA gene, strain Lau09-1128r
TCACAAGAGGCAGGGGGAAAGGTGGCCTCTGCTTGCAAGCTATCGCTTCAGGATGGGCCCGCGGCCTATCAGGTAGTTGGTGGGGTAACGGCCTACCAAGCCTACGACGGGTAGCTGGTCTGAGAGGATGGTCAGCCACACTGGCACTGAGACACGGGCCAGACTCCTACGGGAGGCAGCAGTGGGGAATATTGGGCAAT
>260505964; Diplorickettsia massiliensis strain 20B 16S ribosomal RNA (rrs) gene, partial sequence
GCAGAGATGTGCCTGTGCCGAAAGGAACCAAGAGACAGGTGCTGCATGGCTGTCGTCAGCTCGTGTCGTGAGATGTTGGGTTAAGTCCCGTAACGAGCGCAACCCTTATCCTTTGTTGCCACCAGGTCAAGCTGGGAACTTAAAGGAGACTGCCGGTGATAAACCGGAGGAAGGTGGGGACGACGTCAAGTCATCATGGC
>9408042; Halorhodospira halophila 16S rRNA gene, isolate Ph-C1
AGAAGAAGCGCCGGCAAACTTCGTGCCAGCAGCCGCGGTAATACGAAGGGCGCAAGCGTTAATCGGAATCACTGGGCGTAAAGGGCGCGTAGGCGGCCAGGTAAGTCGGGTGTGAAAGCCCTGGGCTCAACCTAGGAATNGCATCCGATACTGCTTGGCTAGAGTNCGGTAGAGGGTAGTGGAATTCCCGGTGTAGCGGT
>380039578; Wolbachia endosymbiont of Crioceris quatuordecimpunctata clone W16S_C14U 16S ribosomal RNA gene, partial sequence
CGGTCCAGACTCCTACGGGAGGCAGCAGTGGGGAATATTGGACAATGGGCGAAAGCCTGATCCAGCCATGCCGCATGAGTGAAGAAGGCCTTTGGGTTGTAAAGCTCTTTTAGTGAGGAAGATAATGACGGTACTCACAGAAGAAGTCCTGGCTAACTCCGTGCCAGCAGCCGCGGTAATACGGAGAGGGCTAGCGTTAT
>67937414; Halospina denitrificans strain HGD 1-3 16S ribosomal RNA gene, partial sequence
ATGGCCGTCGTCAGCTCGTGTCGTGAGATGTTGGGTTAAGTCCCGTAACGAGCGCAACCCTTGTCCTTAGTTGCCAGCGGTCCGGCCGGGAACTCTAGGGAGACTGCCGGTGACAAACCGGAGGAAGGTGGGGATGACGTCAGGTCATCATGGCCCTTACGGCCAGGGCTACACACGTGCTACAATGGGGCGCACAGAGG
>174342; Desulfobacter sp. 16S ribosomal rRNA
GAGGAATTTTGCGCAATGGGGGCAACCCTGACGCAGCGACGCCGCGTGAGTGAAGAAGGCCNNTGGGTCGTAAAGCTCTGTCWACWAGGAAGAAATTAGGATCTATTAATAGTGGGTTCTATTGACGGTACTTTTGGAGGAAGCGCCGGCTNACTCKKTGCCAGCAGCNGCGGTAACACGGGGGGCGCNAGCGTTATTCG
>167882626; Colwellia sp. BSs20127 16S ribosomal RNA gene, partial sequence
GTGAAGAAGGCCTTCGGGTTGTAAAGCACTTTCAGCGAGGAGGAAAGGATGTTGTTTAATACGCAACATCTGTGACGTTACTCGCAGAAGAAGCACCGGCTAACTTCGTGCCAGCAGCCGCGGTAATACGAGGGGTGCAAGCGTTAATCGGAATTACTGGGCGTAAAGTGTGCGTAGGTGGTTTGGTTAAGCAAGATGTG
>151935545; Henriciella marina strain Iso4 16S ribosomal RNA gene, partial sequence
ACCCTTATCCTTAGTTGCCAGCACGTTTGGGTGGGCACTCTAAGGAAACTGCCGGTGCTAAGCCGGAGGAAGGCGGGGATGACGTCAAGTCCTCATGGCCCTTACACGCGGGGCTACACACGTGCTACAATGGCAGTGACAATGGGATAATCCCAAAAAGCTGTCTCAGTTCAGATTGTCCTCTGCAACTCGAGGGCATG
>307716205; Iodobacter sp. NBGD18 16S ribosomal RNA gene, partial sequence
TGGAGCTAATCTCATAAAACCGATCGTAGTCCGGATTGGAGTCTGCAACTCGACTCCATGAAGTCGGAATCGCTAGTAATCGCGGATCAGCATGTCGCGGTGAATACGTTCCCGGGCCTTGTACACACCGCCCGTCACACCATGGGAATGGGTTTCACCAGAAGTAGGTAGGCTAACCGTAAGGAGGCCGCTTACCACGG
>160624926; Tanticharoenia sakaeratensis gene for 16S ribosomal RNA, partial sequence, strain: NBRC 103193
TGGGCGTAAAGGGCGCGTAGGCGGTTGTTACAGTCAGATGTGAAATCCCAGGGCTTAACCTTGGAGCTGCATTTGATACGTGACGACTAGAGTTCGAGAGAGGGTTGTGGAATTCCCAGTGTAGAGGTGAAATTCGTAGATATTGGGAAGAACACCGGTGGCGAAGGCGGCAACCTGGCTCGATACTGACGCTGAGGCGC
>189313948; Thioploca ingrica strain Hj 16S ribosomal RNA gene, partial sequence
TGACGTCAAGTCATCATGGCCTTTATGGCTAGGGCTACACACGTGCTACAATGGTGAGTACAGAGGGTCGCCAAACTGTAAAGTGGAGCTAATCTCATAAAACTCATCGTAGTCCGGATTGGAGTCTGCAACTCGACTCCATGAAGTCGGAATCGCTAGTAATCGCGGATCAGCATGTCGCGGTGAATACGTTCCCGGGC
>296278684; Pasteurella pneumotropica strain CR16 16S ribosomal RNA gene, partial sequence
TGACGTTAGTCACAGAAGAAGCACCGGCTAACTCCGTGCCAGCAGCCGCGGTAATACGGAGGGTGCGAGCGTTAATCGGAATAACTGGGCGTAAAGGGCACGCAGGCGGATTTTTAAGTGAGGTGTGAAAGCCCTGGGCTTAACCTGGGAATTGCATTTCAGACTGGGAATCTAGAGTACTTTAGGGAGGGGTAGAATTC
>217030377; Novosphingobium subterraneum gene for 16S rRNA, partial sequence
ATGTCTTCGGACCAAAGATTTATCGGCAAGGGATGAGCCCGCGTAGGATTAGGTAGTTGGTGGGGTAAAGGCCTACCAAGCCGACGATCCTTAGCTGGTCTGAGAGGATGATCAGCCACACTGGGACTGAGACACGGCCCAGACTCCTACGGGAGGCAGCAGTGGGGAATATTGGACAATGGGCGCAAGCCTGATCCAGC
>218175581; Nereida ignava strain MED479 16S ribosomal RNA gene, partial sequence
CGGATTAGTAAGTTAGAGGTGAAATCCCAGGGCTCAACCCTGGAACTGCCTTTAATACTGCTAGTCTAGAGTTCGAGAGAGGTGAGTGGAATTCCAAGTGTAGAGGTGAAATTCGTAGATATTTGGAGGAACACCAGTGGCGAAGGCGGCTCACTGGCTCGATACTGACGCTGAGGTACGAAAGTGTGGGGAGCAAACAG
>296011761; Tateyamaria sp. UDC475 16S ribosomal RNA gene, partial sequence
GTTGCCAGCAGTTCGGCTGGGCACTCTAAAGAAACTGCCCGTGATAAGCGGGAGGAAGGTGTGGATGACGTCAAGTCCTCATGGCCCTTACGGGTTGGGCTACACACGTGCTACAATGGCAAGTACAGTGGGTTAATCCCCAAAACTTGTCTCAGTTCGGATTGGGGTCTGCAACTCGACCCCATGAAGTCGGAATCGCT
>28316203; Caenibacterium thermophilum partial 16S rRNA gene, type strain N2-680T
TGCCGGTGACAAACCGGAGGAAGGTGGGGATGACGTCAGGTCCTCATGGCCCTTATGGGTAGGGCTACACACGTCATACAATGGCCGGTACAGAGGGCAGCCAACCCGCGAGGGGGAGCCAATCCCAGAAAGCCGGTCGTAGTCCGGATCGCAGTCTGCAACTCGACTGCGTGAAGTCGGAATCGCTAGTAATCGCGGAT
>74136944; Kopriimonas byunsanensis strain KOPRI 13522 16S ribosomal RNA gene, partial sequence
GGATGCTTGCATCTTGGTGACGGAGCTAACGTATTAAGTTCACCGCCTGGGGAGTACGGTCGCAAGATTAAAACTCAAAGGAATTGACGGGGGCCCGCACAAGCGGTGGAGCATGTGGTTTAATTCGAAGCAACGCGCAGAACCTTACCAGCCCTTGACATACCAATCGCGGTTTCCAGAGATGGATTCCTTCAGTTCGG
>359804846; Oceanospirillum maris gene for 16S rRNA, partial sequence, strain: NBRC 13616
GGCGAAGGCGGCCACCTGGTCTGATACTGACGCTGAGGTGCGAAAGCGTGGGGAGCAAACAGGATTAGATACCCTGGTAGTCCACGCCGTAAACGATGTCTACTAGCCGTTGGGTCCCTTGAGGACTTAGTGGCGCAGCTAACGCGATAAGTAGACCGCCTGGGGAGTACGGTCGCAAGATTAAAACTCAAATGAATTGA
>32478180; Reichenowia ornatae 16S small subunit ribosomal RNA gene, partial sequence
ATTCGTAGATATTCGGAGGAACACCAGTGGCGAAGGCGGCTCACTGGTCTGGTACTGACGCTGAGGTGCGAAAGCGTGGGGAGCAAACAGGATTAGATACCCTGGTAGTCCACGCCGTAAACGATGAATGTTAGCCGTCGGGCAGTTTACTGTTCGGTGGCGCAGCTAACGCATTAAACATTCCGCCTGGGGAGTACGGT
>227430128; Halochromatium roseum partial 16S rRNA gene, strain JA134T
TCCCAGAAAGCCGATCGTAGTCCGGATTGCAGTCTGCAACTCGACTGCATGAAGTCGGAATCGCTAGTAATCGCGAATCAGCATGTCGCGGTGAATACGTTCCCGGGCCTTGTACACACCGCCCGTCACACCATGGGAGTTGGCTGCACCAGAAGTAGATAGCTTAACCTTCGGGAGGGCGTTTACCACGGTGTGGTTAA
>39748702; Gluconobacter thailandicus gene for 16S rRNA, partial sequence, strain:F149-1
TACGAAGGGGGCTAGCGTTGCTCGGAATGACTGGGCGTAAAGGGCGCGTAGGCGGTTGATGCAGTCAGATGTGAAATCCCCGGGCTTAACCTGGGAACTGCATTTGAGACGCATTGACTAGAGGTCGAGAGAGGGTTGTGGAATTCCCAGTGTAGAGGTGAAATTCGTAGATATTGGGAAGAACACCGGTGGCGAAGACG
>380504437; Pigmentiphaga daeguensis strain DSKDM3 16S ribosomal RNA gene, partial sequence
TGGCRAGCTAGAGTATGGTAGAGGGTGGTGGAATTTCCTGTGTAGCGGTGAAATGCGTAGATATAGGAAGGAACACCAGTGGCGAAGGCGACCACCTGGRCTAATACTGACACTGAGGTGCGAAAGCGTGGGGAGCAAACAGGATTAGATACCCTGGTAGTCCACGCCGTAAACGATGTCNACTAGCCGTTGGGATCCTT
>40252114; Stella humosa 16S rRNA gene, strain DSM5900
TGTCGTCAGCTCGTGTCGTGAGATGTTGGGTTAAGTCCCGCAACGAGCGCAACCCTCATCCTCAGTTGCCATCAGGTAGGGCTGGGCACTCTGGGGAAACTGCCGGTGACAAGCCGGAGGAAGGCGGGGATGACGTCAAGTCCTCATGGCCCTTACGGGCTGGGCTACACACGTGCTACAATGGCGGTGACAGTAGGACG
>90421413; Aquincola tertiaricarbonis L108 16S ribosomal RNA gene, partial sequence
CGAAGAATAAGCACCGGCTAACTACGTGCCAGCAGCCGCGGTAATACGTAGGGTGCAAGCGTTAATCGGAATTACTGGGCGTAAAGCGTGCGCAGGCGGTTGTGTAAGACAGATGTGAAATCCCCGGGCTCAACCTGGGAACTGCATTTGTGACTGCACAGCTGGAGTGCGGCAGAGGGGGATGGAATTCCGCGTGTAGC
>158348030; Melittangium sp. HBUM 91081 16S ribosomal RNA gene, partial sequence
TAACTCTGTGCCAGCAGCCGCGGTAATACAGAGGGTGCAAGCGTTGTTCGGAATTATTGGGCGTAAAGCGCGTGTAGGCGGCTTTGCAAGTCGGGTGTGAAAGCCCTCAGCTCAACTGAGGAAGTGCGCCCGAAACTGCAGAGCTTGAGTGCCGGAGAGGGTGGCGGAATTCCCCAAGTAGAGGTGAAATTCGTAGATAT
>110631321; Candidatus Nicolleia massiliensis 16S ribosomal RNA gene, partial sequence
CTGGACAGTTACTGACGCTGTTGCACGAAAGCGTGGGGAGCAAACAGGATTAGATACCCTGGTAGTCCACGCAGTAAACGATGAGTGCTAGATGTTGGGATTTAAGTCTCAGTGTCGCAGCTAACGCATTAAGCACTCCGCCTGGGGAGTACGGTCGCAAGATTAAAACTCAAAGGAATTGACGGGGACCCGCACAAGCG
>297381050; Candidatus Dactylopiibacterium carminicum clone END1-O 16S ribosomal RNA gene, partial sequence
GGATTGGAGTCTGCAACTCGACTCCATGAAGTCGGAATCGCTAGTAATCGCAGATCAGCATGCTGCGGTGAATACGTTCCCGGGTCTTGTACACACCGCCCGTCACACCATGGGAGTGGGTTTCACCAGAAGCAGGTAGCCTAACCGTAAGGAGGGCGCTTACCACGGTGGGATTCATGACTGGGGTGAAGTCGTAACAA
>385881141; Pacificibacter sp. KJF8-4 16S ribosomal RNA gene, partial sequence
TGCTGCTCGGTGACACACCTAACGGATTAAGCATTCCGCCTGGGGAGTACGGTCGCAAGATTAAAACTCAAAGGAATTGACGGGGGCCCGCACAAGCGGTGGAGCATGTGGTTTAATTCGAAGCAACGCGCAGAACCTTACCAACCCTTGACATACTTGTCGCGGATCGTAGAGATACTTTCCTTCAGCTCGGCTGGACA
>343489201; Rhodoblastus acidophilus strain CBL2 16S ribosomal RNA gene, partial sequence
TACCGGATAAGCCCTTCGGGGGAAAGATTTATCGCCATTGGAGTGGCCCGCGTCCGATTAGCTAGTTGGTGAGGTAATGGCTCACCAAGGCGACGATCGGTAGCTGGTCTGAGAGGATGATCAGCCACATTGGGACTGAGACACGGCCCAAACTCCTACGGGAGGCAGCAGTGGGGAATATTGGACAATGGGCGCAAGCC
>225622650; Haliea rubra strain NdSurf102 16S ribosomal RNA gene, partial sequence
TAACGCGTAGGAATCTACCTGGTAGTGGGGGACAACTCGGGGAAACTCGAGCTAATACCGCATACGCCCTAAGGGGGAAAGCGGGGGATCTTCGGACCTCGCGCTATCGGATGAGCCTGCGTTGGATTAGCTAGTTGGTGGGGTAAAGGCCCACCAAGGCGACGATCCATAGCTGGTCTGAGAGGATGATCAGCCACACC
>11125503; Brackiella oedipodis 16S rRNA gene for 16S ribosomal RNA, strain LMG 19451, R8846
TGACCGCCTGGGGAGTACGGTCGCAAGATTAAAACTCAAAGGAATTGACGGGGACCCGCACAAGCGGTGGATGATGTGGATTAATTCGATGCAACGCGAAAAACCTTACCTACCCTTGACATGTCTGGAAGCTTTAAGAGATTGAAGTGTGCTCGCAAGAGAACCAGAACACAGGTGCTGCATGGCTGTCGTCAGCTCGT
>239925483; Enterovibrio sp. HDEN22 16S ribosomal RNA gene, partial sequence
GGTTGTAAAGCACTTTCAGCCGTGAGGAAGGCATTGTACTTAATACGTGCAGTGTTTGACGTTAGCGGCAGAAGAAGCACCGGCTAACTCCGTGCCAGCAGCCGCGGTAATACGGAGGGTGCGAGCGTTAATCGGAATTACTGGGCGTAAAGCGCATGCAGGCGGTCTGTTAAGCAAGATGTGAAAGCCCCGGGCTTAAC
>266631494; Marinobacter sp. #3 MY-2009 partial 16S rRNA, isolate #3
CCTTCGGGAACTCTGACACAGGTGCTGCATGGCCGTCGTCAGCTCGTGTCGTGAGATGTTGGGTTAAGTCCCGTAACGAGCGCAACCCCTATCCCTAGTTGCTAGCAGTTCGGCTGAGAACTCTAGGGAGACTGCCGGTGACAAACCGGAGGAAGGTGGGGATGACGTCAGGTCATCATGGCCCTTACGGCCAGGGCTAC
>152249846; Curvibacter lanceolatus 16S ribosomal RNA gene, partial sequence
CGCAAGCCTGATCCACCATGCCGCGTGCAGGATGAAGCCTTCGGGTTGTAAACTGCTTTTGTACGGAACGAAAAGTTTGGCCTAATAAGCTGGACCCATGACGGTACCGTAAGAATAANCACCGGCTAACTACGTGCCAGCACCGCGGTAATACGTANGGTGCGAGCGTTAATCGGAATTCTGGGGCGTAAAGCGTGCGC
>149389775; Rhizobiales bacterium CL-GR60 16S ribosomal RNA gene, partial sequence
AGATTCATCGGGGTTGGATGAGCCCGCGTTAGATTAGCTAGTTGGTGGGGTAAAGGCCTACCAAGGCGACGATCTATAGCTGGTCTGAGAGGATGATCAGCCACACTGGGACTGAGACACGGCCCAGACTCCTACGGGAGGCAGCAGTGGGGAATATTGGACAATGGGCGCAAGCCTGATCCAGCCATGCCGCGTGAGTG
>313760333; Aquabacter spiritensis partial 16S rRNA gene, type strain DSM9035T
ATCCTGGAGCTCAACTCCAGAACTGCCTTTGATACTGGCGACCTAGAGTTCGAGAGAGGTTGGTGGAACTCCGAGTGTAGAGGTGAAATTCGTAGATATTCGGAAGAACACCAGTGGCGAAGGCGGCCAACTGGCTCGATACTGACGCTGAGGTGCGAAAGCGTGGGGAGCAAACAGGATTAGATACCCTGGTAGTCCAC
>257359500; Microvirga aerilata strain 5420S-16 16S ribosomal RNA gene, partial sequence
ATGTTGGGTTAAGTCCCGCAACGAGCGCAACCCTCGCCCTTAGTTGCCATCATTTGGTTGGGCACTCTAAGGGGACTGCCGGTGATAAGCCGAGAGGAAGGTGGGGATGACGTCAAGTCCTCATGGCCCTTACGGGCTGGGCTACACACGTGCTACAATGGCGGTGACAATGGGCAGCGAACCCGCGAGGGGGAGCTAAT
>312190240; Limnohabitans sp. INA25 gene for 16S ribosomal RNA, partial sequence
CATTTAGTTGGGCACTCTAATGAGACTGCCGGTGACAAACCGGAGGAAGGTGGGGATGACGTCAAGTCCTCATGGCCCTTATAGGTGGGGCTACACACGTCATACAATGGCTGGTACAAAGGGTTGCCAACCCGCGAGGGGGAGCTAATCCCATAAAACCAGTCGTAGTCCGGATCGCAGTCTGCAACTCGACTGCGTGA
>111075470; Rhodocista sp. JZHS37 16S ribosomal RNA gene, partial sequence
AACCCCTGTTCCCAGTTGCCAGCATTTAGTTGGGCACTCTGGGGAGACTGCCGGTGACAAGCCGGAGGAAGGCGGGGATGACGTCAAGTCCTCATGGCCCTTACGGGTTGGGCTACACACGTGCTACAATGGTAACTACAGAGGGCAGCGACTTAGCGATAAGGAGCCAATCCCAAAAAGTTATCTCAGTTCGGATTGCA
>89243235; Thiobacillus denitrificans strain DSM 739 16S ribosomal RNA gene, partial sequence
AGGCAGCCCCCTGGGATGACACTGACGCTCATGTACGAAAGCGTGGGTAGCAAACAGGATTAGATACCCTGGTAGTCCACGCCCTAAACGATGTCAACTGGTTGTTGGGGGAGTGAAATCCCTTAGTAACGAAGCTAACGCGTGAAGTTGACCGCCTGGGGAGTACGGTCGCAAGATTAAAACTCAAAGGAATTGACGGG
>119394463; Ferrovum myxofaciens strain PSTR 16S ribosomal RNA gene, partial sequence
ATGTACGGAAGTCTGCTGAGAGGTGGATGTGCCTGAAAGGGAACCGTAACACAGGTGCTGCATGGCTGTCGTCAGCTCGTGTCGTGAGATGTTGGGTTAAGTCCCGCAACGAGCGCAACCCTTGCTATTAATTGCCATCATTAAGTTGGGCACTTTAATAGGACTGCTGGTGATAAACCGGAGGAAGGTGGGGATGACGT
>46309768; Paucibacter toxinivorans strain F36 16S ribosomal RNA gene, partial sequence
TTGCTACTAGTGGGCACTCTAATGAGACTGCCGGTGACAAACCGGAGGAAGGTGGGGATGACGTCAGGTCATCATGGCCCTTATGGGTAGGGCTACACACGTCATACAATGGCCGGTACAGAGGGCTGCCAACCCGCGAGGGGGAGCTAATCCCAGAAAACCGGTCGTAGTCCGGATCGCAGTCTGCAACTCGACTGCGT
>10944797; Cellvibrio sp. R4079 partial 16S rRNA gene
GACGATCTGTAACTGGTCTGAGAGGATGATCAGTCACACTGGAACTGAGACACGGTCCAGACTCCTACGGGAGGCAGCAGTGGGGAATATTGGACAATGGGCGCAAGCCTGATCCAGCCATGCCGCGTGTGTGAAGAAGGCCTTAGGGTTGTAAAGCACTTTCAGTGGGGAGAAAGGTCATTCACCTAATACGTGAGTGA
>190711088; Phyllobacterium sp. CL7.49 partial 16S rRNA gene, isolate CL7.49
GAGTGGCAGACGGGTGAGTAACGCGTGGGAATCTACCCAATTCTTCGGAACAACTGAGGGAAACTTCAGCTAATACCGGATGTGCCCTTCGGGGGAAAGATTTATCGGAATTGGATGAGCCCGCGTTGGATTAGCTAGTTGGTGGGGTAAAGGCCTACCAAGGCGACGATCCATAGCTGGTCTGAGAGGATGATCAGCCA
>121944506; Candidatus Midichloria symbiont of Hyalomma marginatum partial 16S rRNA gene, strain 1
ATGTTGGGGTTTAAGTCTCAGTGTCGCAGCTAACGCATTAAGCACTCCGCCTGGGGAGTACGGTCGCAAGATTAAAACTCAAAGGAATTGACGGGGACCCGCACAAGCGGTGGAACATGTGGTTTAATTCGATGCTACGCGAAAAACCTTACCAGGCCTTGACATGGTGATCATATGGCTGCGAAAGCAGCTAGTCGGTT
>122726031; Saccharospirillum salsuginis strain YIM-Y25 16S ribosomal RNA gene, partial sequence
GCGTAGGCGGCAAGTTAAGTTGGGTGTGAAAGCCCCGGGCTCAACCTGGGAACTGCATCCAAAACTGGCTAGCTTGAGTACGGCAGAGGACAGTGGAATTTCCGGTGTAGCGGTGAAATGCGTAGAGATCGGAAGGAACACCAGTGGCGAAGGCGACTGTCTGGGCTGATACTGACGCTGAGGTGCGAAAGCGTGGGGAG
>349733; Thiovulum sp. 16S ribosomal RNA, 5' fragment. (enrichment by D.A.Stahl)
GAGCATGTAGGCTGGTTTGCAAGTCAGATGTGAAATCTCACAGCGGAACTGTGAAACTGCATTTGAAACTGCTTACCTCGAGTATGGAAGAGGCAGATGGATTAATGGTGTAGGGGTAAAATCCGTAGAGATCATTAGGAATACCGAAAGCGAAAGCGATCTGCTGGGACATTACTGACGCTGAGATGCGAAAGCGTGGG
>791072; Methylobacter luteus gene for 16S rRNA (ACM 3304)
TCGAACGGTAACAGGCCTTCGGGCGCTGACGAGTGGCGGACGGGTGAGTAATGCGTAGGAATCTGCCTAGTAGTGGGGGATAACTTGGGGAAACTCAAGCTAATACCGCATACGCCCTACGGGGGAAAGCGGGGGACCTTCGGGCCTCGCGCTCTGAGATGAGCCTGCGTTAGATTAGCTAGTTGGTGGGGTAAAGGCCT
>342221007; Carbophilus carboxidus strain CIP 105722 16S ribosomal RNA gene, complete sequence
AAGCCGCGAGGAAGGTGAAGATGACGTCAAGTCCTCATGGCCCTTACGGGCTGGGCTACACACGTGCTACAATGGTGGTGACAGTGGGCAGCGAGACCGCGAGGTCGAGCTAATCTCCAAAAGCCATCTCAGTTCGGATTGCACTCTGCAACTCGAGTGCATGAAGTTGGAATCGCTAGTAATCGCAGATCAGCATGCTG
>325977021; Marivita sp. DPG-28 16S ribosomal RNA gene, partial sequence
CTCGTGTCGTGAGATGTTCGGTTAAGTCCGGCAACGAGCGCAACCCACATCTTCAGTTGCCAGCAGTTCGGCTGGGCACTCTGGAGAAACTGCCCGTGATAAGCGGGAGGAAGGTGTGGATGACGTCAAGTCCTCATGGCCCTTACGGGTTGGGCTACACACGTGCTACAATGGTGGTGACAGTGGGTTAATCCCCAAAA
>257358039; Desulfococcus sp. enrichment culture clone DGGE-18E 16S ribosomal RNA gene, partial sequence
CGCCCCGCGTGAGTGAAGAAGGCCTTCGGGTCGTAAAGCTCTGTCGAGTGGGAAGAACCTTCGTATGTTGAATATGCATACGGACTGACGGTACCACAGAAGGAAGCACCGGCTAACTCCGTGCCAGCAGCCGCGGTAATACGGAGGGTGCAAGCGTTATTCGGAATTATTGGGCGTAAAGAGCGCGTAGGCGGCTTTGC
>189409369; Rhodospirillum sp. kmd_052 16S ribosomal RNA gene, partial sequence
GAAGTATGAGCCTGGGAGACCGGGTTCTTCAGTTCGGCTGGCTTCCACACAGGTGCTGCATGGCTGTCGTCAGCTCGTGTCGTGAGATGTTGGGTTAAGTCCCGCAACGAGCGCAACCCTCCTCTTCAGTTGCCATCATTCAGTTGGGCACTCTGGAGATACTGCCGGTGACAAGCCGGAGGAAGGCGGGGATGACGTCA
>4927238; Catenococcus thiocyclus 16S ribosomal RNA gene, partial sequence
YTCTYGTGTCAGGATATGCCTAGGTGGGATTAGCGAGTTGGTGAGGTAAGGGCTCACCAAGGCGACGATCCCTAGCTGGTCTGAGAGGATGATCAGCCACACTGGAACTGAGACACGGCCCAGACTCCTACGGGAGGCAGCAGTGGGGAATATTGCACAATGGGCGCAAGCCTGATGCAGCCATGCCGCGTGTGTGAAGA
>4761534; Syntrophus sp. LYP 16S ribosomal RNA, partial sequence
TATACTGACGCTGAGACGCGAGAGCGTGGGTAGCANACAGGATTAGATACCCTGGTAGTCCACGCTGTAAACGATGTTCACTAGGTGTTGGGGGTATTGACCCTCTCAGTGCCGCAGCTAACGCATTAAGTGAACCGCCTGGGGAGTACGGTCGCAAGATTAAAACTCAAAGGAATTGACGGGGGCCCGCACAAGCGGTG
>349587085; Rudaea sp. IMCC13004 16S ribosomal RNA gene, partial sequence
AAGCCTGATCCAGCAATGCCGCGTGTGTGAAGAAGGCCTTCGGGTTGTAAAGCACTTTTATCTGGAACGAAACACGCAAGGTTAATACCTTTGCGGACTGACGGTACCAGAGGAATAAGCACCGGCTAACTTCGTGCCAGCAGCCGCGGTAATACGAAGGGTGCAAGCGTTACTCGGAATTACTGGGCGTAAAGCGTGAG
>4775306; Formivibrio citricus 16S rRNA gene, partial
TCCGGATTGCACTCTGCAACTCGAGTGCATGAAGTCGGAATCGCTAGTAATCGCGGATCAGCATGTCGCGGTGAATACGTTCCCGGGCCTTGTACACACCGCCCGTCACACCATGGGAGTGGGTTTCGCCAGAAGTAGCTAGTCTAACCTTCGGGAGGACGGTTACCACGGCGGGATTCATGACTGGGGTGAAGTCGTAA
>18419671; Wolinella succinogenes 16S ribosomal RNA gene, partial sequence
GAGGTGGAGCAAATCTTTAAAACACACCTCAGTTCGGATTGTAGTCTGCAACTCGACTACATGAAGCTGGAATCGCTAGTAATCGTAGATCAGCAATGCTACGGTGAATACGTTCCCGGGTCTTGTACTCACCGCCCGTCACACCATGGGAGTTGTATTCGCCTTAAGCCGGGACGCTAAACTGGCTACCGTCCACGGCG
>300681731; Sterolibacterium sp. TKU1 partial 16S rRNA gene, isolate TKU1
CGAGCGGCGAACGGGTGAGTAATGCATCGGAACGTATCCTGTAGTGGGGGATAACCCAGCGAAAGTTGGGCTAATACCGCATGAGCTCTGAGGAGGAAAGCGGGGGACCTGAAAGGGCCTCGCGCTGCCGGAGCGGCCGATGTCCGATTAGCTAGTTGGTGGGGTAAAGGCTTACCAAGGCGACGATCGGTAGCTGGTCT
>198448291; Thiomonas sp. CB6 16S ribosomal RNA gene, partial sequence
ACATGCCAGGAACTTACCAGAGATGGTTTGGTGCTCGAAAGAGAGCCTGGACACAGGTGCTGCATGGCTGTCGTCAGCTCGTGTCGTGAGATGTTGGGTTAAGTCCCGCAACGAGCGCAACCCTTGTCATTAGTTGCTACGCAAGAGCACTCTAATGAGACCGCCGGTGACAAACCGGAGGAAGGTGGGGATGACGTCAA
>359805119; Maritimibacter alkaliphilus gene for 16S rRNA, partial sequence, strain: NBRC 102057
GCGCAACCCACGCCTTTAGTTGCCAGCAGTTCGGCTGGGCACTCTAAAGGAACTGCCCGTGATAAGCGGGAGGAAGGTGTGGATGACGTCAAGTCCTCATGGCCCTTACGGGTTGGGCTACACACGTGCTACAATGGTGGTGACAATGGGTTAATCCCTAAAAACCATCTCAGTTCGGATTGTCGTCTGCAACTCGACGG
>110332143; Roseinatronobacter monicus strain ROS 10 16S ribosomal RNA gene, partial sequence
CCAGCATTCAGTTGGGCACTCTAAGGAAACTGCCGATGATAAGTCGGAGGAAGGTGTGGATGACGTCAAGTCCTCATGGCCCTTACGGGTTGGGCTACACACGTGCTACAATGGTAGTGACAGTGGGATAATCCCAAAAAGCTATCTCAGTTCGGATTGGGGTCTGCAACTCGACCCCATGAAGTCGGAATCGCTAGTAA
>379047477; Thiotaurens thiomutagens 16S ribosomal RNA gene, partial sequence
TGGCCCTTATGGGCTGGGCTACACACGTGCTACAATGGCCGGTACAGAGGGCGGCGAACCCGCGAGGGGAAGCAAATCTCACAAAACCGGTCGTAGTCCGGATCGCAGTCTGCAACTCGACTGCGTGAAGTTGGAATCGCTAGTAATCGCGAATCAGAATGTCGCGGTGAATACGTTCCCGGGCCTTGTACACACCGCCC
>242876482; Pasteurellaceae bacterium JF4142 16S ribosomal RNA gene, partial sequence
TTCGGGAGCTCTGAGACAGGTGCTGCATGGCTGTCGTCAGCTCGTGTTGTGAAATGTTGGGTTAAGTCCCGCAACGAGCGCAACCCTTATCCTTTGTTGCCAGCATGTAAAGATGGGAACTCAAAGGAGACTGCCGGTGACAAACCGGAGGAAGGTGGGGATGACGTCAAGTCATCATGGCCCTTACGAGTAGGGCTACA
>216909; Zoogloea ramigera gene for 16S ribosomal RNA
CACGTTATACGAGCGGCCGATGTCGGATTAGCTAGTTGGTGGGGTAAAGGCCTACCAAGGCGACGATCCGTAGCGGGTCTGAGAGGATGATCCGCCACACTGGGACTCAGACACGCCCCAGACTCCTACGGGAGGCAGCAGTGGGGAATTTTGGACAATGGGGGCAACCCTGATCCAGCCATGCCGCGTGAGTGAAGAAG
>154466681; Elioraea tepidiphila strain TU-7 16S ribosomal RNA gene, partial sequence
ACGCTGTAAACGATGTGCGCTGGATGTTGGCCGACCTAGTCGGTCAGTGTCGAAGCTAACGCGATAAGCGCACCGCCTGGGGAGTACGGCCGCAAGGTTGAAACTCAAAGGAATTGACGGGGGCCCGCACAAGCGGTGGAGCATGTGGTTTAATTCGAAGCAACGCGCAGAACCTTACCAGCCCTTGACATGGGCGCGAC
>283488478; Ehrlichia sp. Yunnan 16S ribosomal RNA gene, partial sequence
ACAATAGGTCGCGAGGCCGCAAGGTTTAGCTAATCCATAAAAGTTGTCTCAGTTCGGATTGTTCTCTGCAACTCGAGAGCATGAAGTCGGAATCGCTAGTAATCGTGGATCATCATGCCACGGTGAATACGTTCTCGGGTCTTGTACACACTGCCCGTCATGCCCTGGGAATTGGCTTAACTCGAAGCTGGTGTGCTAAC
>83272652; Methylotenera mobilis strain JLW8 16S ribosomal RNA gene, partial sequence
GGCTAACTACGTGCCAGCAGCCGCGGTAATACGTAGGGTGCGAGCGTTAATCGGAATTACTGGGCGTAAAGCGTGCGCAGGCGGTTTGGTAAGTCAGATGTGAAATCCCCGAGCTCAACTTGGGAACTGCGTTTGAAACTACCAGACTAGAATATGTCAGAGGGGGGTAGAATTCCACGTGTAGCAGTGAAATGCGTAGA
>53913394; Pleomorphomonas oryzae gene for 16S rRNA, partial sequence, strain:B-18
TGCTGCATGGCTGTCGTCAGCTCGTGTCGTGAGATGTTGGGTTAAGTCCCGCAACGAGCGCAACCCTCGCCTTCAGTTGCCAGCATTTAGTTGGGCACTCTGGAGGGACTGCCGGTGATAAGCCGGAGGAAGGTGGGGATGACGTCAAGTCCTCATGGCCCTTACGGGCTGGGCTACACACGTGCTACAATGGCGGTGAC
>359805520; Ancalomicrobium adetum gene for 16S rRNA, partial sequence, strain: NBRC 102456
CCCTCGCCCTTAGTTGCCATCATTCAGTTGGGCACTCTAGGGGGACTGCCGGTGATAAGCCGAGAGGAAGGTGGGGATGACGTCAAGTCCTCATGGCCCTTACGGGCTGGGCTACACACGTGCTACAATGGCGGTGACAATGGGCAGCTAGGCCGCGAGGTCATGCTAATCCCAAAAAGCCGTCTCAGTTCGGATTGCAC
>116242309; Pelobacter seleniigenes strain KM 16S ribosomal RNA gene, partial sequence
GTCCACGCCGTAAACGATGGATACTAGGTGTTGCGGGTAACCACTCCTGCAGTGCCGTAGCTAACGCATTAAGTATCCCGCCTGGGGAGTACGGCCGCAAGGCTAAAACTCAAAGGAATTGACGGGGGCCCGCACAAGCGGTGGAGCATGTGGTTTAATTCGACGCAACGCGAAGAACCTTACCTGGGCTTGACATCCCG
>309385716; Necropsobacter rosorum strain BJ1793_7 16S ribosomal RNA gene, partial sequence
TGTCGATTTGGGGATTGGGGTTTGACCTTGGTGCCCGAAGCTAACGTGATAAATCGACCGCCTGGGGAGTACGGCCGCAAGGTTAAAACTCAAATGAATTGACGGGGGCCCGCACAAGCGGTGGAGCATGTGGTTTAATTCGATGCAACGCGAAGAACCTTACCTACTCTTGACATCCTAAGAAGAACTCAGAGATGAGT
>51093364; Nitrosovibrio sp. FJI82 16S ribosomal RNA gene, partial sequence
ACCCGTGACTACTGACGGTACCGGAGGAAGAAGCACCGGCTAACTACGTGCCAGCAGCCGCGGTAATACGTAGGGTGCAAGCGTTAATCGGAATTACTGGGCGTAAAGCGTGCGCAGGCGGTTTTGTAAGTCAGATGTGAAATCCCCGGGCTTAACCTGGGAACTGCGTTTGAAACTACAAGGCTAGAGCGTAGCAGAGG
>159147912; Kozakia sp. CT8-1 gene for 16S ribosomal RNA, partial sequence
GCCCCGGCTAACTTCGTGCCAGCAGCCGCGGTAATACGAAGGGGGCTAGCGTTGCTCGGAATAACTGGGCGTAAAGGGCGCGTAGGCGGTTTGGACAGTCAGATGTGAAATTCCTGGGCTTAACCTGGGGGCTGCATTTGATACGTACAGACTAGAGTGTGAGAGAGGGTTGTGGAATTCCCAGTGTAGAGGTGAAATTC
>1002859; Guhaiyinggella guhaiyingii 16S ribosomal RNA, partial sequence
[truncated: 64,382 more chars]
