# Supplementary material for: Two New Computational Methods for Universal DNA Barcoding: A Benchmark Using Barcode Sequences of Bacteria, Archaea, Animals, Fungi, and Land Plants
Source: PLoS One. 2013 Oct 18;8(10):e76910. doi: 10.1371/journal.pone.0076910 (PMC3799923; doi:10.1371/journal.pone.0076910)
Supplement: Dataset S15 — Mini-barcode query sequence sets of fungal ITS. Nucleotide sequences used as mini-barcode query sets of fungal ITS. (ZIP) [file pone.0076910.s015.zip › fungi_ITS_species_query_mini.fasta]

>110951118; Pyrgillus javanicus isolate AFTOL-ID 342 18S ribosomal RNA gene, partial sequence; internal transcribed spacer 1, 5.8S ribosomal RNA gene, and internal transcribed spacer 2, complete sequence; and 28S ribosomal RNA gene, partial sequence
ATTAATCAGTGGTGTCAGGCCGACGGGCCGGACTCTAAAACCCAATGTTAAACTACCCCGTTGCTTTGGCGGGCCCGCCCGATTGGGCCGCCAGGGACCGTTCCCCCGGGAGCTGTTTTCCTGGTCCGCGCCCGCCAAAAGCCCTCTTAAAAATCGTCTTTAAACTGTCTTCTGAAGTCTAGTTATAAATAAGCAAAACT
>336397039; Polychidium muscicola isolate AFTOL-ID 230 18S ribosomal RNA gene, partial sequence; internal transcribed spacer 1, 5.8S ribosomal RNA gene, and internal transcribed spacer 2, complete sequence; and 28S ribosomal RNA gene, partial sequence
ATACCTGTTCGAGCGTCATCACACCTCTCAAGCCTGGCTTGGTGTTGGGCTTCGTCCTCCCGGGGACGGGTCTGAATAGTAGTGGCGGTTCGGCGGGGCTTCAAGCGTAGTGACTTATCGTTCGCTTTGGAAGTCTCCCGCGGACTCCGGCCAGACAACCCCCATTGTTCATCATTTTGACCTCGGATCAGGTAGGGATA
>198241588; Tumularia aquatica 18S ribosomal RNA gene, partial sequence; internal transcribed spacer 1, 5.8S ribosomal RNA gene, and internal transcribed spacer 2, complete sequence; and 28S ribosomal RNA gene, partial sequence
CAGCGAAATGCGATAAGTAATGTGAATTGCAGAATTCAGTGAATCATCGAATCTTTGAACGCACATTGCGCCCCTTGGTATTCCGAGGGGCATGCCTGTTCGAGCGTCATTACACCACTCAAGCACTGCTTGGTATTGGGCATCGTCCGCCGTAAAGGCGGGCGTGCCTCGAAGACCTCGGCGGGGTTTCTCCAACTTCG
>15986435; Cetraria nigricans DNA#AT791 18S ribosomal RNA gene, partial sequence; internal transcribed spacer 1, 5.8S ribosomal RNA gene, and internal transcribed spacer 2, complete sequence
TTTGGCGGGCCCGAGGACCTCTCGCGCCGCGTACAAACCGGCGAGCGCCCGCCAGAGGCCCATTAAAATCTGCTTATTAGTGATGTCCGAGTGAAAAACACAATAAATAAAACTTTCAACAACGGATCTCTTGGTTCCAGCATCGATGAAGAACGCAGCGAAATGCGATAACTAATGTGAATTGCAGAATTCAGTGAATC
>4761627; Cordyceps brittlebankisoides strain FI-389 18S ribosomal RNA gene, partial sequence; internal transcribed spacer 1, 5.8S ribosomal RNA gene, and internal transcribed spacer 2, complete sequence; and 28S ribosomal RNA gene, partial sequence
ATTTTTTAATAAGGATCTTCTGAGTGGTTAAAAAAAAAATGAATCAAAACTTTCAACAACGGATCTCTTGGTTCTGGCATCGATGAAGAACGCAGCGAAATGCGATAAGTAATGTGAATTGCAGAATTCAGTGAATCATCGAATCTTTGAACGCACATTGCGCCCGTCAGTATTCTGGCGGGCATGCCTGTTCGAGCGTC
>283857943; Strelitziana mali strain YL06 18S ribosomal RNA gene, partial sequence; internal transcribed spacer 1, 5.8S ribosomal RNA gene, and internal transcribed spacer 2, complete sequence; and 28S ribosomal RNA gene, partial sequence
CTGGCATCGATGAAGAACGCAGCGAAATGCGATAAGTAATGCGAATTGCAGAATTTCCGTGAGTCATCGAATCTTTGAACGCACATTGCGCCCACTGGTATTCCGGTGGGCATGCCTGTTCGAGCGTCATTATCCTCTCTCCAACCTTCGGGCTGGGTGTTGGGCCGCGTTGTGGTTCGTCCGCAACTGGTCTCAAAGAC
>308743072; Trichophaea woolhopeia isolate 247b 18S ribosomal RNA gene, partial sequence; internal transcribed spacer 1, 5.8S ribosomal RNA gene, and internal transcribed spacer 2, complete sequence; and 28S ribosomal RNA gene, partial sequence
ATTAAAATGTGTAAACTGACCCTTTAAACCCTTCTGTGTACTTTACCTGTTATTGGATGATGGAATTAGTAAAATATTCCATAGAACAAAAAATTTAAACTATTATTCATAATGATATTTGTCTGATTTTGTATAAATAAAAGTTAAAACTTTCAACAACGGATCTCTTGGTTCTCGCATCGATGAAGAACGCAGCGAAA
>339739826; Chaetopsina penicillata culture-collection CBS:608.92 18S ribosomal RNA gene, partial sequence; internal transcribed spacer 1, 5.8S ribosomal RNA gene, and internal transcribed spacer 2, complete sequence; and 28S ribosomal RNA gene, partial sequence
GCGCCCGCCAGTATTCTGGCGGGCATGCCTGTTCGAGCGTCATTTCAACCCTCGCGCCCCCTGTGGGCGCGGCGTTGGGGATCGGACTGCCCCCCCGGGGCGGCGCCGTCCCCGAAATCCAGTGGCGGTCCCGTCGTCGTCTCCTCTGCGTAGTAGCACACCTCGCACCGGAGCGCGGCGCGGCCACGCCGTAAAACCCC
>258578873; Zeloasperisporium eucalyptorum culture-collection CBS:14603 18S ribosomal RNA gene, partial sequence; internal transcribed spacer 1, 5.8S ribosomal RNA gene, and internal transcribed spacer 2, complete sequence; and 28S ribosomal RNA gene, partial sequence
GAGCGAGTGGGCCTGTCCCCTCCCTCCATCCCGTGCGTACCTTCCAGCCTCTGCCTCGGCCGGCCCCTCCCGCTCCGGCGGGCGGCCCGCCGAGGCCCCCCTCAAACCTAGCTGTCCAACGGTGACGTCTGAGTGATTATACCAACCAAAACAAAACTTTCAACAATGGATCTCTTGGCTCCGGCATCGATGAAGAACGC
>182258396; Apodospora peruviana strain A152 18S ribosomal RNA gene, partial sequence; internal transcribed spacer 1 and 5.8S ribosomal RNA gene, complete sequence; and internal transcribed spacer 2, partial sequence
CTGGCGGGCATGCCTGTTCGAGCGTCATTTCAACCATCAAGCTCTCGCTTGTGTTGGGGTCCTGCGGCTGTCCGCAGGCCCTGAAAACCAGTGGCGGGCTCGCTAGTCACTCCGAGCGCAGTAATACACTCTCGCTCAGGGCGTGCGGCGGGCTCTTGCCGTTAAACCACCACTTTTATACCAAAGGTTGACCTCGGATC
>370316665; Scorias leucadendri strain CBS 131318 18S ribosomal RNA gene, partial sequence; internal transcribed spacer 1, 5.8S ribosomal RNA gene, and internal transcribed spacer 2, complete sequence; and 28S ribosomal RNA gene, partial sequence
AAACTGTGTCATTTAGAGGAAGTAAAAGTCGTAACAAGGTCTCCGTAGGTGAACCTGCGGAGGGATCATTAATGAGCGAGGGCCCCAGCGGCCCAACCTCCAACCCTTTGTTTTCCAACCTCGTTGCCTCGGGGGCGACCCTGCCTCGGCTTGGGTCCCCCGGAGGACCACCAAACTCTGCGTCATTATGAAGTCTGAGT
>62903525; Arctocetraria andrejevii internal transcribed spacer 1, partial sequence; 5.8S ribosomal RNA gene, complete sequence; and internal transcribed spacer 2, partial sequence; macronuclear
CGCCCGTCAGAGGCCAATCAAATTCCTATTCATTAGTGATGTCCGAGCACAAACATAATAATCAAAACTTTCAACAACGGATCTCTTGGTTCCAGCATCGATGAAGAACGCAGGAAATGCGATAACTAATGTGAATTGCAGAATTCAGTGAATCATCAAGTCTTTGAACGCACATTGCGCCCCTCGGTATTCCGGGGGGC
>157277414; Veronaea compacta strain CBS 268.75 18S small subunit ribosomal RNA gene, partial sequence; internal transcribed spacer 1, 5.8S ribosomal RNA gene, and internal transcribed spacer 2, complete sequence; and 28S large subunit ribosomal RNA gene, partial sequence
AACCGTTTTGTTGCTTCGGCGAGCCCGTCTTCACGGACCGCCGGGGGACCTCTCCAGGACCCCTGGCCCGCGCTCGTCGACGGCCCAAACCTTTAAATTCTTAATTAAACGTGTCATGACTGAGTACAAATTTTTAATTAAAAGCAAAACTTTCAACAACGGATCTCTTGGTTCTGGCATCGATGAAGAACGCAGCGAAA
>291165378; Mycoleptodiscus indicus strain UAMH 8520 18S ribosomal RNA gene, partial sequence; internal transcribed spacer region 1 and 5.8S ribosomal RNA gene, complete sequence; and internal transcribed spacer region 2, partial sequence
CGCAGCGAAATGCGATAACTAGTGTGAATTGCAGATTTCAGTGAATCATCGAGTCTTTGAACGCACATTGCGCCTCTTGGTATTCCTCGAGGCATGCCTGTTCGAGCGTCGTTACGCCCCTCAAGCGCAAGCTTGGTGTTGGGGATCGCCCCTGAGATACGGCGGCGGCCCTTAAATGCATCGGCGGTGCTGGTGTCAGC
>17017176; Saccharicola taiwanensis strain ATCC 24399 18S ribosomal RNA gene, partial sequence; internal transcribed spacer 1, 5.8S ribosomal RNA gene, and internal transcribed spacer 2, complete sequence; and 26S ribosomal RNA gene, partial sequence
CAGTATGAAAATCTCTGATAACCATTTAAATTATTACAACTTTCAACAATGGATCTCTTGGTTCTGGCATCGATGAAGAACGCAGCGAAATGCGAAAAGTAGTGTGAATTGCAGAATTCCGTGAATCATCGAATCTTTGAACGCACATTGCGCCCCTCGGTATTCCGTGGGGCATGCCTGTTCGAGCGTCATTTACACCC
>257222544; Parmelinella aff. wallichiana 3132 18S ribosomal RNA gene, partial sequence; internal transcribed spacer 1, 5.8S ribosomal RNA gene, and internal transcribed spacer 2, complete sequence; and 28S ribosomal RNA gene, partial sequence
ACAACGGATCTCTTGGTTCCAGCATCGATGAAGAACGCAGCGAAATGCGATACGTAATGTGAATTGCAGAATTCAGTGAATCATCGAATCTTTGAACGCATATTGCGCCCCTCGGCATTCCGGGGGGCATACCTGTTCGAGCGTCATTACACCCCTCAAGCTCTGCTTGGTATTGGGCGTTCGCCCTACGGCGTGCCTTA
>88186653; Himantormia deusta voucher US 10257 (C) internal transcribed spacer 1, 5.8S ribosomal RNA gene, and internal transcribed spacer 2, complete sequence
TTTGATCAGTGACGTCCGAGTACCAGATATAACAGCATAAAACTTTCAACAACGGATCTCTTGGTTCCAGCATCGATGAAGAACGCAGCGAAATGCGATAAGTAATGTGAATTGCAGAATTCAGTGAATCATCGAATCTTTGAACGCACATTGCGCCCCTCGGCATTCCGGGGGGCATGCCTGTTCGAGCGTCATTGCAC
>25988387; Neofusicoccum protearum strain STE-U 4387 internal transcribed spacer 1, partial sequence; 5.8S ribosomal RNA gene and internal transcribed spacer 2, complete sequence; and 25S ribomsomal RNA gene, partial sequence
ACCACAAAACTCCAGTCAGTGAACGTCGCAGTCTGAAAAGCAAGTTAATGAACTAAAACTTTCAACAACGGATCTCTTGGTTCTGGCATCGATGAAGAACGCAGCGAAATGCGATAAGTATTGTGAATTGCAGAATTTAGTGAATCATCGAATCTTTGAACGCACATTGCGCCCCTTGGTATTCCGAGGGGCATGCCTGT
>17226286; Parmeliopsis ambigua Tehler 8108 internal transcribed spacer 1, partial sequence; 5.8S ribosomal RNA gene, complete sequence; and internal transcribed spacer 2, partial sequence
AAAACTTTCAACAACGGATCTCTTGGTTCCAGCATCGATGAAGAACGCAGCGAAATGCGATAAGTAATGTGAATTGCAGAATTCAGTGAATCATCGAATCTTTGAACGCACATTGCGCCCCTCGGTATTCCGGGGGGCATGCCTGTTCGAGCGTCATTACACCCCTCAAGCGTATTGGTATTGGGCTTCGCCTGCGGCGT
>34369078; Microglossum viride 18S ribosomal RNA gene, partial sequence; internal transcribed spacer 1, 5.8S ribosomal RNA gene and internal transcribed spacer 2, complete sequence; and 28S ribosomal RNA gene, partial sequence
TAAGTAATGTGAATTGCAGAATTCAGTGAATCATCGAATCTTTGAACGCACATTGCACCCTCTGGCATTCCGGGGGGTATGCCTGTTCGAGCGTCATTACAACCCTCAAGCCTTGCTTGGTGTTGGGTGCCACCTGTCACAGGTGCCCTCAAAATCAGTGGCGGTGCGGCCTGGCTTCAAGCGTAGTAACTCTTCTCGCT
>255966077; Elderia arenivaga voucher OSC:111751 18S ribosomal RNA gene, partial sequence; internal transcribed spacer 1, 5.8S ribosomal RNA gene, and internal transcribed spacer 2, complete sequence; and 28S ribosomal RNA gene, partial sequence
TTTTCATTTGGCCTATCCAATACCCTTTGTATAAACTACCTTGTTGCTTCCATTGGACCGGTCTATATAAATTTTTGTAGTATCACTAAAATTTGACCCTGTTCGGATTGACCCTTTAGTTTTTACTTTTCTCAAGTAAGAACTAGAGAGTGCCAATGGATAGCCAAAGTTAAAAAAACTCTAAAGTAGAAAAATTGCTG
>65330195; Digitodesmium bambusicola CBS 110279 18S ribosomal RNA gene, partial sequence; internal transcribed spacer 1, 5.8S ribosomal RNA gene, and internal transcribed spacer 2, complete sequence; and 28S ribosomal RNA gene, partial sequence
GGCATCGATGAAGAACGCAGCGAAATGCGATAAGTAGTGTGAATTGCAGACTTTAGTGAATCATCGAATCTTTGAACGCACATTGCGCCCCTTGGTATTCCATTGGGCATGCCTGTTCGAGCGTCATTTTACCATCTCAAGCACTGCTTGGTGTTGGGCGTTTGTTCGCGAAATCAGCGCGGACTCGCCTCAATATCATT
>3037061; Sepedonium laevigatum strain S88 18S ribosomal RNA gene, partial sequence; internal transcribed spacer 1, 5.8S ribosomal RNA gene and internal transcribed spacer 2, complete sequence; and 28S ribosomal RNA gene, partial sequence
ATTGCAGAATTCAGTGAATCATCGAATCTTTGAACGCACATTGCGCCCGCCAGCATTCTGGCGGGCATGCCTGTTCGAGCGTCATTTCAACCCTCAAGCCCCCCCGGGGGCCTGGTGTTGGGGACCGGCCCCGCCCCGTCGCGGGTCGCCGCCCCCTAAATTCAGTGGCGGTCCTGCCGCAGCCTCCTCTGCGTAGTAGC
>12406814; Amauroascus purpureus 5.8S rRNA gene, internal transcribed spacer 1 (ITS1) and internal transcribed spacer 2 (ITS2), strain IFO 32622
GGGGGGCATGCCTGTCCGAGCGTCATTGCAACCCTCAAGCGCGGCTTGTGTGATGGACCGCCGTCCCCCCGGGGACGGGTCCGAAAGGCAGTGGCGGCGACCTGTGGGTGCCTGAGTGAATGGGTGACTGTTCCGCTCAAGAGGCCCCGGCGGGCGCCGGCCGAACCGATGACTCTTTATCCGGTTGACCTCGGATCAGG
>315435042; Rhynchosporium agropyri haplotype H13 18S ribosomal RNA gene, partial sequence; internal transcribed spacer 1, 5.8S ribosomal RNA gene, and internal transcribed spacer 2, complete sequence; and 26S ribosomal RNA gene, partial sequence
GCCCTGACCGAAAGGCCAGGGAAAAACGTCCGTAGGTGAACCTGCGGAAGGATCATTAATAGAGCAATGAACAGTCGGCGCCCTGGGAGAAATCCTGGGGGCTACCCTACTTCGGTGGGGTTTAGAGACGTCAGGCCGCTCGAAGAAGCCTGGTTCAGACCTCCACCCTTGAATAAACTACCTTTGTTGCTTTGGCAGGC
>32394762; Pseudeurotium zonatum CBS 329.36 internal transcribed spacer 1 and 5.8S ribosomal RNA gene, complete sequence; and internal transcribed spacer 2, partial sequence
TCTGGCATCGATGAAGAACGCAGCGAAATGCGATAAGTAATGTGAATTGCAGAATTCAGTGAATCATCGAATCTTTGAACGCACATTGCGCCCCCTGGTATTCCGGGGGGCATGCCTGTTCGAGCGTCATTACAACCCTCAAGCTCTGCTTGGTATTGGGCTCTGCCGGTCCCGGCAGGCCTTAAAATCAGTGGCGGTGC
>28188942; Golovinomyces cichoracearum genes for 18S rRNA, ITS1, 5.8S rRNA, ITS2, 28S rRNA, partial and complete sequence, isolate: MUMH676
GTCGTGTAGTCTGAGGAAGAAATATTGAATTGTTAAAACTTTCAACAACGGATCTCTTGGCTCTGGCATCGATGAAGAACGCAGCGAAATGCGATAAGTAATGTGAATTGCAGAATTTAGTGAATCATCGAATCTTTGAACGCACATTGCGCCCCTTGGTATTCCGAGGGGCATGCCTGTTCGAGCGTCGTCACACCCCC
>4808431; Sarcinomyces petricola 5.8S rRNA gene and internal transcribed spacers 1 and 2 (ITS1, ITS2), strain CBS 600.93
TCGATGAAGAACGCAGCGAAATGCGATAAGTAATGCGAATTGCAGAATTTCCGTGAGTCATCGAATCTTTGAACGCACATTGCGCCCACTGGTATTCCGGTGGGCATGCCTGTTCGAGCGTCATTATCCTCCCTCAAACCCCGGGTTTGGTGTTGGACCCAAGTTGTGCATCTGAACAACTGGTCTCAAAGACAATGACG
>384369489; Pneumocystis jirovecii isolate Pj-47 internal transcribed spacer 1, partial sequence; 5.8S ribosomal RNA gene, complete sequence; and internal transcribed spacer 2, partial sequence
GCGAGGAGCTGGCTTTTTTGCTTGCCTCGCCAAAGGTGTTTATTTTTAAAATTTTAAATTGAATTTCAGTTTTAGAATTTTTTAAAAACTTTCAACAATGGATCTCTTGGCTCTCGCGTCGATGAAGAACGTGGCAAAATGCGATAAGTAGTGTGAATTGCAGAATTTAGTGAATCATCGAATTTTTGAACGCATCTTGG
>8980702; Phyllachora vulgata internal transcribed spacer 2, complete sequence
TGTTGGGGACCGGCTCGCCCGCCTCGCGGCGGCGGCCGCCCCTGAAATGAATCGGCGGTCTCGTCGCAGCCTCCTTTGCGTAGTAACACACCACCTCGCAACCGGGAGCCGCGGCGCGGCCACTGCCGTAAAACGCCCAACTTCTCCACGAGTTGACCTCGAATCAGGTAGGACTACCCGCTGAACTTAAGCTATCAATA
>343482707; Archaeorhizomyces finlayi internal transcribed spacer 1, 5.8S ribosomal RNA gene, and internal transcribed spacer 2, complete sequence
GGCCTTTGGCCTTCGACCTTGTAAACCCGTGGAAGGAAGATTGCTTCGGCGCCTTTGGCGCCCGGTCTATGCCGTAAAGCATTGGTCTGAATCAAACATAAGTTTAAAACTTTCAACAAAGGATCTCTTGGCTCTCGCATCGATGAAGAACGCAGCGAAGCGCGAAATGTAGTGTGAATCGCAGAAAATTGTGAATCATC
>169667427; Melanconis carthusiana strain CBS121083 internal transcribed spacer 1, 5.8S ribosomal RNA gene, and internal transcribed spacer 2, complete sequence
TACCATAAACATGTTGCCTCGGCAGTGGCTGGGCTCCTCGGGAGCCCCCAGTACTCCTCGTAGTGCTGGAGCAGGCCGGCCGGTGGCCCTATAAACTCTTGTTTGTACAGTGTCTCTTCTGAGTAAAACAACTATAAATGAATCAAAACTTTCAACAACGGATCTCTTGGTTCTGGCATCGATGAAGAACGCAGCGAAAT
>339787149; Reddellomyces donkii voucher AH7156 18S ribosomal RNA gene, partial sequence; internal transcribed spacer 1, 5.8S ribosomal RNA gene, and internal transcribed spacer 2, complete sequence; and 28S ribosomal RNA gene, partial sequence
CGCAGCGAAATGCGATAAGTAATGTGAATTGCAGAATTCAGTGAATCATCGAATCTTTGAACGCACATTGCGCCCCAGGGCATTCCTTGGGGCATGCCTGCTCGAACGTCACGTAGAAAACCCCCTCACAAGCATTTGTGGTGCTGACGGATGTGGCTCGGCCCCCCTAATTTGGGGGGGGCCCCACCCCGTTGAAATTG
>353468847; Boreoplaca ultrafrigida strain B-4 internal transcribed spacer 1, partial sequence; 5.8S ribosomal RNA gene, complete sequence; and internal transcribed spacer 2, partial sequence
ATACCTTCTTTGCTTTGGCGGGCCCGCTGGGCAGAACCACCGTTGGCCCCGGCTGACCAGTGCCCGCCGGAGTCCCCCGAGACCCTGTTTTACCGGTGGCGTCTGAGTGCTATTCCATAGCTTAAACAAAAAAACTTTCAACAACGGATCTCTTGGTTCCGGCATCGATGAAGAACGCATCGAAATGCGATAAGTAATGT
>309273392; Lobaria pulmonaria isolate MO1/01 internal transcribed spacer 1, partial sequence; 5.8S ribosomal RNA gene, complete sequence; and internal transcribed spacer 2, partial sequence
AAATCGCCGCCAGAAACCCTCCAAAACTCTGATATCATGTGTGGTCCGAGTCATATTCAATAACTAAAACTTTCAACAACGGATCTCTTGGTTCTGGCATCGATGAAGAACGCAGCGAAATGCGATAAGTAATGTGAATTGCAGAATTCAGTGAATCATCGAATCTTTGAACGCACATTGCGCCCCTTGGTATTCCGAGG
>333352873; Simplicillium sp. TS44 18S ribosomal RNA gene, internal transcribed spacer 1, 5.8S ribosomal RNA gene, internal transcribed spacer 2, and 28S ribosomal RNA gene, complete sequence
GGGGGTATCAAACTCTTATTGTTTTTACAGCATTATCTGAGTGGCCGAAAGGCAAAAAACAAATGAATCAAAACTTTCAACAACGGATCTCTTGGTTCTGGCATCGATGAAGAACGCAGCGAAATGCGATAAGTAATGTGAATTGCAGAATTCAGTGAATCATCGAATCTTTGAACGCACATTGCGCCCGCCAGCATTCT
>20126769; Meloderma desmazieresii internal transcribed spacer 1, partial sequence; 5.8S ribosomal RNA gene and internal transcribed spacer 2, complete sequence; and 28S ribosomal RNA gene, partial sequence
TTCAGTGAATCATCGAATCTTTGAACGCACATTGCGCCTCCCGGTATTCCGGGGGGCATGCCTGTTCGAGCGTCATTACAACCCTCAAGCTCTGCTTGGTGTTGAGCCCGCCCCGCTTACCCGGGGCTCGCTTCAAAATCAGTGGCGGCCGCCGTCCGACCTTCAGCGCAGTAATGCTCGTCGCTGGTAGGGAAGGGCAG
>46401333; Haloguignardia irritans biotype Pigeon Point 7b, San Mateo, California 18S ribosomal RNA gene, partial sequence; internal transcribed spacer 1, 5.8S ribosomal RNA gene, and internal transcribed spacer 2, complete sequence; and 28S rDNA gene, partial sequence
GAGGAAGTAAAAGTCGTAACAAGGTCTCCGTTGGTGAACCAGCGGAGGGATCATTATTGAATGAAAAAAACTTTTCAACCCTTCTGTGGATCTGTAAAACGTTGCCTCGGTAGACTAGTCTACCGCAGGCCTATTATAAACTCTTATTAAATATACTTCTTATTATATAGTTTTGAAATAAGTTAAAAACTTTCAGCAAC
>315248954; Schizoxylon albescens clone L559 18S ribosomal RNA gene, partial sequence; internal transcribed spacer 1 and 5.8S ribosomal RNA gene, complete sequence; and internal transcribed spacer 2, partial sequence
CAATTCCACTGGGGCGCACAACTCTCCACCCATTGCTTGTTATTCTTAGTTGCTTTGGCGGGTCGTGGCTTCGGCCCCGCTGGCTTAGGCTGGCGAGCACCCGCCAGAGATCACAACCAAAACTCTTGAAGTAAAACTTTGAAGTCTGAAAAAAACTATTAAAATAGCCTAAAACTTTCAACAACGGATCTCTTGGTTCT
>188012458; Lulworthia sp. NIOCC 9V internal transcribed spacer 1, partial sequence; 5.8S ribosomal RNA gene, complete sequence; and internal transcribed spacer 2, partial sequence
CTGTCCGAGCGTCGTCACGCACGACGCAGCCTCGGCTTTTTTTATGGCCGGCGTTGGCGCTCTGCAGTTTGCTGATAGTAAAACTGCCGGACGCCCAAATCCATTGGCGGACGTTCCGCCCCGTCCCCAGGCGCAGTAGCATCAAGTCTCGCCGCGGGCGACGGGGGAGCGAGCCCCCTCGAACACGTATTTTTTTTTAG
>260595323; Labyrinthomyces varius voucher KM98067 internal transcribed spacer 1, partial sequence; 5.8S ribosomal RNA gene, complete sequence; and internal transcribed spacer 2, partial sequence
AAAAACCCACCAACCAGCCCCAAGATGTGGAGTCTGACGTCGGCCCTGGTGCCGTCGGTTTTGTTTTTGACACAGTTAAAACTTTCAACAACGGATCTCTTGGTTCTCGCATCGATGAAGAACGCAGCGAAATGCGATAAGTAATGTGAATTGCAGAATTCAGTGAATCATCGAATCTTTGAACGCACATTGCGCCCCAG
>354620295; Ulocladium sp. XAE_074 18S ribosomal RNA gene, internal transcribed spacer 1, 5.8S ribosomal RNA gene, internal transcribed spacer 2, and 28S ribosomal RNA gene, region
GTGCGCTGTTGGGGCCAGCCTTGCTGAATTATTCACCCGTGTCTTTTGCGTACTTCTTGTTTCCTTGGTGGGTTCGCCCACCACAAGGACAAACCATAAACCTTTTGTAATTGCAATCAGCGTCAGTAACAATAATAATAATTACAACTTTCAACAACGGATCTCTTGGTTCTGGCATCGATGAAGAACGCAGCGAAATG
>89113023; Aspicilia contorta subsp. hoffmanniana clone Adiyaman internal transcribed spacer 1, partial sequence; 5.8S ribosomal RNA gene, complete sequence; and internal transcribed spacer 2, partial sequence
AGCGCCCGTCCCCCCCGCCTACCTCTACTGCCTGATTTTGTAGCCTGAATAACTACCACAATAAACAATAGTTCTCATCGGCAGAGGAATCGATTAAGGTCGTCGTTAAATGACACAAGTAAAGTCAATTGCATAATTAAGTATTGCAGCAAAAATTCGAACTTCGAATTTTTGCCTTTGCATTTGCCCCGGGATTGCCT
>299835238; Faurelina indica strain CBS 126.78 internal transcribed spacer 1, 5.8S ribosomal RNA gene, and internal transcribed spacer 2, complete sequence
ATCGAATCTTTGAACGCACATTGCGCCCGCTGGCATTCCGGCGGGCACGCCTGTCCGAGCGTCATTGCAACAATCACGCCCCGCGTGGTGTTGGGGGCCGTCGCGTCACCGCGACCCCCCCGGAACCCGTTGGCGGTGGCCCAACGCCCCGATCGTCGCGCATGTTACGACGGGGTGGGKGACCRCCCCCGTGCAACCCA
>2148963; Trichopezizella nidulus rDNA internal transcribed spacer 1 and 2 and 5.8S rRNA gene
CACATTGCGCCCCTTGGTATTCCGGGGGGCATGCCTGTTCGAGCGTCATTTCAACCACATCTAGCTCTGNTAGGTCTTGGGCCACGCCACCCGGCGGGCCTTAAAACCAGTGGCGGTGCCGCCAGGCTCTAAGCGTAGTAATTCTCTCGCTATAGGCCCTGGCGGATGCTGGCCAGCAACCCCAAATTTTTCAGGTTGAC
>193297307; Gyromitra californica isolate p447i internal transcribed spacer 1, partial sequence; 5.8S ribosomal RNA gene, complete sequence; and internal transcribed spacer 2, partial sequence
CGTCATAAAAACCTCCTCCCCCTTCGGGTTTTGTTACTATCGTTGGGGGGTTTTGGCCTAATGGGATAGCGATTGGCAATTCGTTTCCCAATGTCCTAAATAAACGTAGACCCGCCTCCAGATGCGACAGCACCGAGGCCATCAACCGTGGAGTTATGGGATATATAGGCTTGCAGTAAAATGCTCACCTCTCTTCACAC
>298507808; Collema furfuraceum voucher MA-16260 internal transcribed spacer 1, partial sequence; 5.8S ribosomal RNA gene, complete sequence; and internal transcribed spacer 2, partial sequence
ATCATCGAATCTTTGAACGCACATTGCGCCCCCCGGCACCCCCGGGGGGCATGCCCGTCCGAGCGTCATTGACCCCCTTCGAGCCCCCGGGAGNNATGCCCCCAGGGATATCTCCCCCCGGGGCCCGGCGATGGGGCGCGTCCTGCGCGGCTCTGTCCCCTAACCCCCCCGGCGGCACCCGCCCGGGGCGTAGGGCAGAT
>77402933; Scedosporium apiospermum 18S rRNA gene (partial), ITS1, 5.8S rRNA gene, ITS2 and 28S rRNA gene (partial), strain IHEM 14464
GTGAATCATCGAATCTTTGAACGCACATTGCGCCCGGCAGTAATCTGCCGGGCATGCCTGTCCGAGCGTCATTTCAACCCTCGAACCTCCGTTTCCTCAGGGAAGCCCAGGGTCGGTGTTGGGGCGCTACGGCGAGTCTTCGCGACCCCCGTAGGCCCTGAAATACAGTGGCGGTCCCGCCGCGGTTGCCTTCTGCGTAG
>23263593; Carassea connexa internal transcribed spacer 1 and 5.8S ribosomal RNA gene, complete sequence; and internal transcribed spacer 2, partial sequence
AGTGAATCATCGAATCTTTGAACGCACATTGCGCCCCTCGGTATTCCGGGGGGCATGCCTGTTCGAGCGTCATTACACCTCTCAAGCATAGCTTGGTATTGGGCTTATCGCGGCCTCCCCTCTTAGAGGGTGGACGGCGTGCCTGAAAATCAGTGGCGGTCCTCTGGGATTTCGCGCGTAGTAAATATTATCCCGCGTTG
>327180393; Cliostomum griffithii genomic DNA containing ITS1, 5.8S rRNA gene, ITS2, biomaterial RBGE:EDNA09-02105
CCTGTTCGAGCGTCATTGCACCACTCAAGCGTAGCTTGGTATTGGGTTTCTTCGCCCGGGGTTCCCCGCGGCGTGCCCGAAAAGCATTGGCGGTCCGGTGTGACTTTAAGCGTAGTACATTTTTCTCCCGCTTTGAAAGCCTCGCACCGCGTCCGGCCAGACAACCCCCATATATTTTTATCACGGTTGACCTCGGATCA
>207560066; Aquapoterium pinicola strain ATCC MYA-4213 18S ribosomal RNA gene, partial sequence; internal transcribed spacer 1, 5.8S ribosomal RNA gene, and internal transcribed spacer 2, complete sequence; and 28S ribosomal RNA gene, partial sequence
GACGTGGGGTCTTGACGTGGCAACACGTCCCCTACAACCGGAAGGCCGAATTTACAACCCTTTGATTATTTTACGCTTGTTGCTTTGGGGTGCTCCTGTGCCCCAGAGGACCAAAAATTCTGCATTTAGTGACGTCTGAGTATTTATATAATAGTTAAAACTTTCAACAACGGATCTCTTGGTTCTGGCATCGATGAAGA
>283136186; Rhytisma panamense 18S ribosomal RNA gene, partial sequence; internal transcribed spacer 1, 5.8S ribosomal RNA gene, and internal transcribed spacer 2, complete sequence; and 28S ribosomal RNA gene, partial sequence
ACTCACGCGCTCCGCGTGGTATTGGGCCCGCCCCGTGGGGCTAGCCCCAAAGCTAGTGGCCTGTACACCGCGCGAACCCCGAGCGAAGTAACGTTCGCGCCGCTTGTGGGAGAGGCGGGAGTCGGCCAGCAACGCCCGTCATCAGATTGAACTCGGATCAGGTAGGAATACCCGCTGAACTTAAGCATATCAATAAGCGG
>17225080; Lacazia loboi 18S ribosomal RNA gene, partial sequence; internal transcribed spacer 1, 5.8S ribosomal RNA gene, and internal transcribed spacer 2, complete sequence; and 28S ribosomal RNA gene, partial sequence
ATGAAGAACGCAGCGAAATGCGATAAGTAATGTGAATTGCAGAATTTCGTGAATCATCAAATCTTTGAACGCACATTGCGCCCTCTGGTATTCCGGTGGGCATGCCTGTCCGAGTGTTATTTCAACCCTCAAGCGTGACTTGTGTTGGGCTCGCGTCCTTCTGGACGTGCCTGAAATTCAGCGGCAGCGTCGCGTTTGTG
>299835226; Cyphellophora guyanensis strain MUCL 43737 18S ribosomal RNA gene, partial sequence; internal transcribed spacer 1, 5.8S ribosomal RNA gene, and internal transcribed spacer 2, complete sequence; and 28S ribosomal RNA gene, partial sequence
TTTCAACAACGGATCTCTTGGTTCTGGCATCGATGAAGAACGCAGCGAAATGCGATAAGTAATGCGAATTGCAGAATCCGTGAGTCATCGAATCTTTGAACGCACATTGCGCCCTCTGGTATTCCGGAGGGCATGCCTGTTCGAGCGTCATTATCACCCCTCAAGCCCGGCTTGTTGTTGGACGCGGCGGCGCCGTCTGC
>339466698; Cosmospora consors strain CBS 122767 internal transcribed spacer 1, partial sequence; 5.8S ribosomal RNA gene, complete sequence; and internal transcribed spacer 2, partial sequence
AAGCCTCGCACCGGTATCAGGCGCCCGCCGGAGGACCAAACCAAACTCTTGTATTCTAAAGAATCTTCTGAGTAACCATAAGTTAATAAATTAAAACTTTCAACAACGGATCTCTTGGTTCTGGCATCGATGAAGAACGCAGCGAAATGCGATAAGTAATGTGAATTGCAGAATTCAGTGAATCATCGAATCTTTGAACG
>14579568; Massarina ramunculicola 18S ribosomal RNA gene, partial sequence; internal transcribed spacer 1, 5.8S ribosomal RNA gene, internal transcribed spacer 2, complete sequence; and 28S ribosomal RNA gene, partial sequence
CAGGGCCCTTTTAAAACCCGACATGCTTTAAGCAGCCTATCTTCTGATTTTTAAAGCCTCTTATTTACAACTTTCAACAATGGATCTCTTGGCTCTGGCATCGATGAAGAACGCAGCGAACTGCGATAAGTAGTGTGAATTGCAGAATTCTAGTGAATCATCGAATCTTTGAACGCACATTGCGCCTCTTGGTAATCTGA
>56411543; Apodus deciduus 18S ribosomal RNA gene, partial sequence; internal transcribed spacer 1, 5.8S ribosomal RNA gene, and internal transcribed spacer 2, complete sequence; and 28S ribosomal RNA gene, partial sequence
CCCGCTAGTATTCTGGCGGGCATGCCTGTTCGAGCGTCATTTCAACCATCAAGCCCTAGGCTTGTGTTGGGGCCCTGCGGCCGTCCGCAGCCCCCTAAAAACAGTGGCGGGCTCGCTATATACCGAGTGCAGTAGTTTACTCTTCGCTCAGGACATGTAGTGGGTTCTTGCCGTAAAACCCCCCATTTTTTAAGGTTGAC
>241897345; Chalastospora ellipsoidea isolate CBS 121331 18S ribosomal RNA gene, partial sequence; internal transcribed spacer 1, 5.8S ribosomal RNA gene, and internal transcribed spacer 2, complete sequence; and 28S ribosomal RNA gene, partial sequence
AATCATCGAATCTTTGAACGCACATTGCGCCCTTTGGTATTCCAAAGGGCATGCCTGTTCGAGCGTCATTTGTACCCTCAAGCTTTGCTTGGTGTTGGGCGTCTTTGTCTCCAGCTCGCTGGAGACTCGCCTTAAAGTCATTGGCAGCCGGCCTACTGGTTTCGGAGCGCAGCACAAGTCGCGCTCTTCTTCCAGCCAAG
>226440449; Henrica melaspora isolate SS172 18S ribosomal RNA gene, partial sequence; internal transcribed spacer 1 and 5.8S ribosomal RNA gene, complete sequence; and internal transcribed spacer 2, partial sequence
CGCCCTTTGGCATTCCGAAGGGCATGCCTGTTCGAGCGTCATTATCAACCCTCAAGCTCGGCTTGCTGTTGAGTCCCGCCGGTAGCGACGCCGGCGGATTCGAAAGATAATGGCAGAGTTGCTTGGACCCTGGATGCAGCGAGCTCTTTTTCAGCACGCGTCTCGGCGGTTCGTCGGCTCGGTCTTAACCAAGTTATTCA
>6683911; Sporopachydermia cereana strain D72-313 internal transcribed spacer 1, 5.8S ribosomal RNA gene, and internal transcribed spacer 2, complete sequence
TTGGGTTTTCATTTTGGGAGTTGATCTATGTATTGCTAAAATACTGGATTGAAATGAATGGGCATTAGACAACTAGCAGCTTTGGCTAAGTGAGTTTTTTTACGTATTAGGTCTAACCAACTCGTAAAAGCAATCACTGGCTTAACAGATGTTAGTCTGTCTTGCTTGACAAAGATCTAAATCTTTGACCTCAAATCAGG
>224471503; Mycochaetophora sp. MAFF 241068 genes for 18S rRNA, ITS1, 5.8S rRNA, ITS2, 28S rRNA, partial and complete sequence
TGATGTCTGAGTACTATAAATAGTTAAAACTTTCAACAACGGATCTCTTGGTTCTGGCATCGATGAAGAACGCAGCGAAATGCGATAAGTAATGTGAATTGCAGAATTCAGTGAATCATCGAATCTTTGAACGCACATTGCGCCCTCTGGTATTCCGGGGGGCATGCCTGTTCGAGCGTCATTATAACCACTCAAGCTTA
>2809012; L.subrenispora 18S, 5.8S and 28S rRNA genes and ITS1 and ITS2 DNA
CCTGTTCGAGCGTCATTTCAACACTCAAGCTCTGCTTGGTATTGGGCTTCATACCAGTAAAATGGTAGGCCTCAAAGTCAGTGGCGGTGCGTTGGGTTCTGAACGTAGTAATATATTTCGTTACAGATATCCAGCGCGCTTCTGCCATTAAACCCCAATTTCTAGGTNCTTGACCTCGGATCAGGTAGGGATACCCGCTG
>2501834; Chloroscypha chloromela 18S ribosomal RNA gene, partial sequence; internal transcribed spacer 1, 5.8S ribosomal RNA gene and internal transcribed spacer 2, complete sequence; and 28S ribosomal RNA gene, partial sequence
CGAATCTTTGAACGCACATTGCGCCCCGTGGTATTCCGCGGGGCATGCCTGTTCGAGCGTCATTATGACCAATCACGCCCGGCGTGGTCTTGGGGCTGGCAGCGCTGCCTCCCTTAAACCCAGTGGCGGCGCCGCGTGGCTCTCAGCGTAGTAATACTTCCGCTAGAGACGTCCCGCGGTCGCCCGCCAGAACCCCCAAC
>336397106; Protopannaria pezizoides isolate AFTOL-ID 222 18S ribosomal RNA gene, partial sequence; internal transcribed spacer 1, 5.8S ribosomal RNA gene, and internal transcribed spacer 2, complete sequence; and 28S ribosomal RNA gene, partial sequence
AGTGGAGCCTGGCTCCGCGGGGGCCAACCGCCCCCGACTCTTCACCCTGTGTCAACCGTGCCGCGTTGCTTTGGCGAGGGGACCCCCCGAGCCCGTCGCCGAAGACCATTGAAATTTCTGTGTTCACGGCAGTCTGAGTAACACATCAATTAAACAAAAAACTTTCAACAACGGATCTCTTGGCTCTGGCATCGATGAAG
>33392240; Cladosporium elatum strain ATCC 11280 18S ribosomal RNA gene, partial sequence; internal transcribed spacer 1, 5.8S ribosomal RNA gene and internal transcribed spacer 2, complete sequence; and 28S ribosomal RNA gene, partial sequence
GATGAAGAACGCAGCGAAATGCGATAAGTAGTGTGAATTGCAGAATTCAGTGAATCATCGAATCTTTGAACGCACATTGCGCCCCTTGGTATTCCATGGGGCATGCCTGTTCGAGCGTCATTTGTACCCTCAAGCTTTGCTTGGTGTTGGGCGTTTTGTCCCGCGTTTGCGTGTGGACTCGCCTTAAAGCGATTGGCAGC
>4808321; Pringsheimia euphorbiae 5.8S rRNA gene and internal transcribed spacers 1 and 2 (ITS1, ITS2), strain CBS 747.71
GCGAAATGCGATAAGTAGTGTGAATTGCAGAATTCAGTGAATCATCGAATCTTTGAACGCACATTGCGCCCCTTGGTATTCCATGGGGCATGCCTGTTCGAGCGTCATTTGTACCCTCAAGCTTTGCTTGGTGTTGGGTGATTGTCTTGGCTATGCCTAGACTCGCCTTAAATGTATTGGCAGCTAATATAATGGTTTGA
>301078476; Flavocetraria nivalis voucher TROMJ34_14 18S ribosomal RNA gene, partial sequence; internal transcribed spacer 1, 5.8S ribosomal RNA gene, and internal transcribed spacer 2, complete sequence; and 28S ribosomal RNA gene, partial sequence
CTGTTCGAGCGTCATTACACCCCTCAAGCGTAGCTTGGTCTTGGGCCTCGCCCCCGCGGCGTGCCCGAAAAGCAGTGGCGGTCCGGTGCGACTTTAAGCGTAGTAAGTTTCATCCCGCTTTGAAAGTTCGCCCCGTGGCCGGCCAGACAACCCCATCATTTCAATAATTGACCTCGGATCAGGTAGGGATACCCGCTGAA
>48374907; Scopulariopsis chartarum strain ATCC 16279 18S ribosomal RNA gene, partial sequence; internal transcribed spacer 1, 5.8S ribosomal RNA gene, and internal transcribed spacer 2, complete sequence; and 28S ribosomal RNA gene, partial sequence
TGATAAACAAGTCAAAACTTTCAACAACGGATCTCTTGGTTCTGGCATCGATGAAGAACGCAGCGAAATGCGATAAGTAATGTGAATTGCAGAATTCAGTGAATCATCGAATCTTTGAACGCACATTGCGCCCGGCAGCAATCTGCCGGGCATGCCTGTCCGAGCGTCATTTCTCCCCTCGAGCGCGGTTCGGCCCCTAG
>313666587; Fuscopannaria ahlneri voucher thr-L-10358 internal transcribed spacer 1, partial sequence; 5.8S ribosomal RNA gene, complete sequence; and internal transcribed spacer 2, partial sequence
CAGTGAATCATCGAATCTTTGAACGCACATTGCGCCCCTTGGCATTCCGAGGGGCATACCTGTTCGAGCGTCATTTGCACCCCTCAAGCCTGGCTTGGTCTTGGGCGCGCGTCCTCCGGGACGGCCCCGAAAAACAGTGGCGGTGTGACGCAGCTGCGAGCGTAGTAGCAGTACCCCCCGCTCCGCACGCTGCGCCGCGC
>340025447; Stagonospora sp. 2 NK-2011 18S ribosomal RNA gene, partial sequence; internal transcribed spacer 1, 5.8S ribosomal RNA gene, and internal transcribed spacer 2, complete sequence; and 28S ribosomal RNA gene, partial sequence
TGCTACTGGTCGGGAGGCGCTGTAACTCCGCATAGTATTTGTTTACTGATGAGCGGCAAGCCCTCTGTCTGTACCCTTGTCTTTTGCGCACTCATGTTTCCTCGGCGGGCTTGCCCGCCGATTGGACAAAACTATAACCTTTTTAATTTTCAATCAGCGTCTGAAAAAACTTAATAATTACAACTTTCAACAACGGATCT
>294719716; Geosmithia argillacea isolate IHEM 22636 18S ribosomal RNA gene, partial sequence; internal transcribed spacer 1 and 5.8S ribosomal RNA gene, complete sequence; and internal transcribed spacer 2, partial sequence
CTCCCACCCGTGTCTACCGTACCATGTTGCTTCGGCGGGCGCACCCGCGCCCGCCGGAGACCCCTTGAACGCTGTTGTGAATAAGGTTGTCTGAGTGAGATTGCAAACTGTCAAAACTTTCAACAACGGATCTCTTGGTTCCGGCATCGATGAAGAACGCAGCGAAATGCGATAAGTAATGTGAATTGCAGAATTCCGTG
>227461004; Kloeckera sp. GJ14S01 internal transcribed spacer 1, partial sequence; 5.8S ribosomal RNA gene and internal transcribed spacer 2, complete sequence; and 26S ribosomal RNA gene, partial sequence
CAGTAGAAGTAATTTTTAATTGAATCTCAGTCAACTACTACACACAGTGGAGTTTTCTACTTAATTCTTTCTACTTTGGGTCGCAAGGCCCAGAGTTAAAACAAACACAAACAATATTTTTATTATAATTTTTTAAGCTAAACCAAAAATCCTAACGGAAATTTTAAATAATTTAAAACTTTCAACAACGGATCTCTTGG
>205289974; Issatchenkia hanoiensis strain FN8S01 18S ribosomal RNA gene, partial sequence; internal transcribed spacer 1, 5.8S ribosomal RNA gene, and internal transcribed spacer 2, complete sequence; and 28S ribosomal RNA gene, partial sequence
TCGTGAATCATCGAGTTCTTGAACGCACATTGCGCCCCTCGGCATTCCGGGGGGCATGCCTGTTTGAGCGTCGTTTCCATCTTGCCTTGTGCAGAAATGGCTTGGCCTCGGCCCTGCTGAAAGGAAACGGAGTGGCGAAGCGAACTAGACAGGACGCTTGGCGCTCGTAGAGTAATAACATAAGCTCGACCTCAAATCAG
>162950907; Gymnoderma coccocarpum voucher Hur CH050374 18S ribosomal RNA gene, partial sequence; internal transcribed spacer 1, 5.8S ribosomal RNA gene, and internal transcribed spacer 2, complete sequence; and 28S ribosomal RNA gene, partial sequence
GAGTAAATATTAAATAATCAAAACTTTCAACAACGGATCTCTTGGTTCTGGCATCGATGAAGAACGCAGCGAAATGCGATAAGTAATGTGAATTGCAGAATTTAGTGAATCATCGAATCTTTGAACGCACATTGCGCCCCTCTCCGGGGGGCATGCCTGTTCGAGCGTCATTACACCACTCAAGCGTAGCTTGGTATTGG
>284386376; Nawawia malaysiana strain CBS 125544 18S ribosomal RNA gene, partial sequence; internal transcribed spacer 1, 5.8S ribosomal RNA gene, and internal transcribed spacer 2, complete sequence; and 28S ribosomal RNA gene, partial sequence
CTGGCATCGATGAAGAACGCAGCGAAATGCGATAAGTAATGTGAATTGCAGAATTCAGTGAACCATCGAATCTTTGAACGCACATTGCGCCCGCCGGAATTCCGGCGGGCATGCCCGTTCGAGCGTCATCTCAAACCCCTCAGCGAGAGAGAATATCGATCGCTGGTGTTGGGGAGCCCCGCGGCACGCCCGCGGGCCCC
>374347671; Conoideocrella luteorostrata genes for 18S rRNA, ITS1, 5.8S rRNA, ITS2, 28S rRNA, partial and complete sequence, strain: Shiga-11
ATTTAATATCAATGAATCAAAACTTTCAACAACGGATCTCTTGGTTCTGGCATCGATGAAGAACGCAGCGAAATGCGATAAGTAATGTGAATTGCAGAATTCAGTGAACCATCGAATCTTTGAACGCACATTGCGCCCGCCAGTATTCTGGCGGGCATGCCTGTTCGAGCGTCATTTCAACCCTCAAGCGCTGCTTGGTG
>187472376; Melanconium juglandinum isolate NW212 18S ribosomal RNA gene, partial sequence; internal transcribed spacer 1, 5.8S ribosomal RNA gene, and internal transcribed spacer 2, complete sequence; and 28S ribosomal RNA gene, partial sequence
TTCCGGAGGGCATGCCTGTTCGAGCGTCATTTCAACCCTCAAGCCTGGCTTGGTGATGGGGCACTGCCTGTAAAAAGGCAGGCCCTGAAATTCAGTGGCGAGCTCGCCAGGACCCCGAGCGCAGTAGTTAAACCCTCGCTTTGGAAGGCCCTGGCGGTGCCCTGCCGTTAAACCCCCAACTTCTGAAAATTTGACCTCGG
>1053132; Wilcoxina mikolae 18S ribosomal RNA, partial sequence, and internal transcribed spacer ITS1
GGTTTCCGTAGGTGAACCTGCGGAAGGATCATTAAAAGAAATTGGTTATACATTTCATGTATCAACTGTTTAAACCCATTCTGTGTACCTTGCCTGTTGCTTCCATGGAGCCTGACTTTGGTCACTCTTGTGATGTAAATCCCAAGGGAGTCCCCATGGAAGGTCATCAATAAAACTCATGTATCCAATGTCTTCTGTCT
>318086936; Acrophialophora fusispora isolate NCCPF_800001 18S ribosomal RNA gene, partial sequence; internal transcribed spacer 1, 5.8S ribosomal RNA gene, and internal transcribed spacer 2, complete sequence; and 28S ribosomal RNA gene, partial sequence
TTCAACAACGGATCTCTTGGTTCTGGCATCGATGAAGAACGCAGCGAAATGCGATAAGTAATGTGAATTGCAGAATTCAGTGAATCATCGAATCTTTGAACGCACATTGCGCCCGCCAGTATTCTGGCGGGCATGCCTGTTCGAGCGTCATTTCAACCATCAAGCCCCCGGCTTGTGTTGGGGACCTGCGGCTGCCCGCA
>4808136; Capnodium coffeae 5.8S rRNA gene and internal transcribed spacers 1 and 2 (ITS1, ITS2), strain CBS 147.52
TCACGGCGGGCACCCCGGAGGACCACTCAAACCCTGCATTTACAATGTCGTCTGAGTAAACATTTTGAATTAAATCAAAACTTTCAACAACGGATCTCTTGGTTCTGGCATCGATGAAGAACGCAGCGAAATGCGATAAGTAATGTGAATTGCAGAATTCAGTGAATCATCGAATCTTTGAACGCATATTGCGCCCCTTG
>33304576; Tholurna dissimilis internal transcribed spacer 1, partial sequence; 5.8S ribosomal RNA gene, complete sequence; and internal transcribed spacer 2; partial sequence
GAGAGCCCGGGGTCTAACCGGCCCCACTCTTCACCCGTGCCTACCCTACCCCGTTGCTTTGACAGGCCGTCGGGCTGCCCGGCGCCCTGCGAGGGCCCCCCTCGTGCGGCGAGCGCCTGTCAAAGGTCTGTAAACGCTGATATCCGACTGTCCGAGCAACCTTTAATAGTGAAAAACTTTCAACAACGGATCTCTTGGTT
>111378238; Eremomyces langeronii genes for 18S rRNA, ITS1, 5.8S rRNA, ITS2, 26S rRNA, partial and complete sequence, isolate:UAMH 7600
AAATCAGTCAAAACTTTCAACAACGGATCTCTTGGTTCGGGCATCGATGAAGAACGCAGCGAAATGCGATACGTAATGTGAATTGCAGAATTCAGTGAATCATCGAATCTTTGAACGCACATTGCGCCCGTCGGCATTCCGACGGGCACGCCTGTTCGAGCGTCATTGCACCCGTCAAGCCTCGCTTGGTGTTGGGGGAC
>12583573; Thielavia arenaria 5.8S rRNA gene, internal transcribed spacer 1 (ITS1) and internal transcribed spacer 2 (ITS2), strain CBS 507.74
GTGAACGTTACCCCACAATCGTTGCTTCGGCGGGCGGCGCTCACCCGGCGCCCCTGCCAGGGGCCCTAACGGGCGTCCGCCGGAGGCCTATAACCCTTGTATTGTTTTACGGCTTCTCTGAGTTTATACTTAAATAAGTCAAAACTTTCAACAACGGATCTCTTGGTTCTGGCATCGATGAAGAACGCAGCGAAATGCGA
>296410163; Stilbella aciculosa strain DS2rAY2a 18S ribosomal RNA gene, partial sequence; internal transcribed spacer 1, 5.8S ribosomal RNA gene, and internal transcribed spacer 2, complete sequence; and 28S ribosomal RNA gene, partial sequence
TCCGTTGGTGAACCAGCGGAGGGATCATTACCGAGTTTACAACTCCCAAACCCCTGTGAACATACCTAACGTTGCCTCGGCGGGAAAGCCCCGGGCGCTGGCGCAAGCCTCGCACCGGTACCAGGCGCCCGCCGGAGGACCCAAACCAAACTCTTGTATTCTAAAGAATCTTCTGAGTAACCATAAGCAATAAATTAAAA
>383282193; Spegazzinia tessarthra isolate NRRL 54913 5.8S ribosomal RNA gene, partial sequence; internal transcribed spacer 2, complete sequence; and 28S ribosomal RNA gene, partial sequence
GCACATTGCGTCTGGCGAGTCGACGGCGGCCCCGGCATCCAGCAAGCTCCTCTCACCGTCTTGACCTCGGATCAGGTAGGGATACCCGCTGAACTTAAGCATATCAATAAGCGGAGGAAAAGAAACCAACAGGGATTGCCTCAGTAACGGCGAGTGAAGCGGCAACAGCTCAAATTTGAAATCTGGCCTCCTCCGGGGGT
>239509254; Pleospora sp. 286A 18S ribosomal RNA gene, partial sequence; internal transcribed spacer 1, 5.8S ribosomal RNA gene, and internal transcribed spacer 2, complete sequence; and 28S ribosomal RNA gene, partial sequence
CGCACATTGCGCCCTTTGGTATTCCAAAGGGCATGCCTGTTCGAGCGTCATTTGTACCCTCAAGCTTTGCTTGGTGTTGGGCGTCTTTGTCTCTCACGAGACTCGCCTTAAAATGATTGGCAGCCGACCTACTGGTTTCGGAGCGCAGCACAATTCTTGCACTTTGAATCAGCCTTGGTTGAGCATCCATCAAGACCACA
>86211035; Hirsutella rhossiliensis isolate ARSEF3879 18S ribosomal RNA gene, partial sequence; internal transcribed spacer 1, 5.8S ribosomal RNA gene, and internal transcribed spacer 2, complete sequence; and 28S ribosomal RNA gene, partial sequence
GCCCGCCGGAGGACCACCAGACTCTCCTGTCGCAGTGGCATTTCTCTCCGAGTCAAACAAGCAAAATGAATCAAAACTTTCAACAACGGATCTCTTGGTTCTGGCATCGATGAAGAACGCAGCGAAATGCGATAAGTAATGTGAATTGCAGAATTCAGTGAATCATCGAATCTTTGAACGCACATTGCGCCCGCCAGTAC
>373809852; Botrytis elliptica genes for 18S rRNA, ITS1, 5.8S rRNA, ITS2, 28S rRNA, partial and complete sequence, isolate: F0810
GCGAGCTGCCTTCGGGCCTTGTATGCTCGCCAGAGAAAACCAAAACTCTTTTTATTAATGTCGTCTGAGTACTATATAATAGTTAAAACTTTCAACAACGGATCTCTTGGTTCTGGCATCGATGAAGAACGCAGCGAAATGCGATAAGTAATGTGAATTGCAGAATTCAGTGAATCATCGAATCTTTGAACGCACATTGC
>370316659; Camarographium carpini strain CBS 128781 18S ribosomal RNA gene, partial sequence; internal transcribed spacer 1, 5.8S ribosomal RNA gene, and internal transcribed spacer 2, complete sequence; and 28S ribosomal RNA gene, partial sequence
ACGTCTACGCAGGAACCGTTCCGTAGGTGAACCTGCGGAAGGATCATTATCGTGGGGCTTCGGCCCCATCGAGATAGAACCCTTGCCTTTTGAGTACCGCCCGTTTCCTCGGCAGGTTCGCCTGCCAATGGGGACAACCAAACCCTTTGCAATAAGCAGTAACTGTCTGATAACATAACAAATATCAAAACTTTCAACAA
>312191902; Parmeliella triptophylla strain KF251 18S ribosomal RNA gene, partial sequence; internal transcribed spacer 1, 5.8S ribosomal RNA gene, and internal transcribed spacer 2, complete sequence; and 28S ribosomal RNA gene, partial sequence
TCTGAAATGAGTGTCGTCCGAGGAACACACGCAACCGCATAAAACTTTCAACAACGGATCTCTTGGTTCTGGCATCGATGAAGAACGCAGCGAAATGCGATAAGTAATGTGAATTGCAGAATTCAGTGAATCATCGAATCTTTGAACGCACATTGCGCCCCTTGGCATTCCGAGGGGCATGCCTGTTCGAGCGTCATTGA
>254575940; Chaetosartorya stromatoides strain CBS 113231 internal transcribed spacer 1, partial sequence; 5.8 S ribosomal RNA gene, complete sequence; and internal transcribed spacer 2, partial sequence
AATGCGATAACTAATGTGAATTGCAGAATTCAGTGAATCATCGAGTCTTTGAACGCACATTGCGCCCCTTGGTATTCCGGGGGGCATGCCTGTCCGAGCGTCATTGCTGCCCTCAAGCACGGCTTGTGTGTTGGGCCCCGTCCCCTCCCCGGGGGACGGACCCGAAAGGCAGCGGCGGCACCGAGTCCGGTCCTCGAGCG
>63053812; Dicyma pulvinata strain CBS 194.56 internal transcribed spacer 1, partial sequence; 5.8S ribosomal RNA gene and internal transcribed spacer 2, complete sequence; and 28S ribosomal RNA gene, partial sequence
AATCATAATAAGTTAAAACTTTCAACAACGGATCTCTTGGTTCTGGCATCGATGAAGAACGCAGCGAAATGCGATAAGTAATGTGAATTGCAGAATTCAGTGAATCATCGAATCTTTGAACGCACATTGCGCCCATTAGTATTCTAGTGGGCATGCCTGTTCGAGCGTCATTTCAAACCCTTAAGCCCTGTTGCTTAGCG
>23263590; Ramalea cochleata internal transcribed spacer 1, 5.8S ribosomal RNA gene, and internal transcribed spacer 2, complete sequence
ATCAGTGCTGTCCGAGTATACATACAATAATCAAAACTTTCAACAACGGATCTCTTGGTTCTGGCATCGATGAAGAACGCAGCGAAATGCGATAAGTAATGTGAATTGCAGAATTCAGTGAATCATCGAATCTTTGAACGCACATTGCGCCCCTCGGTATTCCGGGGGGCATGCCTGTTCGAGCGTCATTACAACCTTCA
>355340361; Torula caligans strain CZ16 18S ribosomal RNA gene, partial sequence; internal transcribed spacer 1, 5.8S ribosomal RNA gene, and internal transcribed spacer 2, complete sequence; and 28S ribosomal RNA gene, partial sequence
CTTCAAAAAAACCTTGCAGTTTACAGTCAATTCAGTACTTTGTAACAAAATTACAACTTTCAACAATGGATCTCTTGGCTCTGGCATCGATGAAGAACGCAGCGAAATGCGATAAGTAGTGTGAATTGCAGAATTCAGCGAATCATCGAATCTTTGAACGCACATTGCGCCCTTCGGTTATTCCTTAGGGCATGCCTGTT
>294861894; Pseudodictyosporium wauense internal transcribed spacer 1, partial sequence; 5.8S ribosomal RNA gene, complete sequence; and internal transcribed spacer 2, partial sequence
ACCCACATTCTGAATTTATTTTAAACGTTTACAACTTTCAACAATGGATCTCTTGGTTCTGGCATCGATGAAGAACGCAGCGAAATGCGATAAGTAGTGTGAATTGCAGACTTTAGTGAATCATCGAATTTTTGAACGCACATTGCGCCCCTTGGTATTCCATTGGGCATGCCTGTTCGAGCGTCATTTCTCCCTTCAAG
>29420447; Nadsonia fulvescens var. fulvescens genes for 18S rRNA, ITS1, 5.8S rRNA, ITS2, 26S rRNA, partial and complete sequence, strain: IFO 0666
TAATAATTTTAATTATTCAAAACTTTCAACAACGGATCTCTTGGTTCTCGCATCGATGAAGAACGCAGCGAAATGCGATAAGTATTGTGAATTGCAGATTTGTGAATCATCGAATTTTTGAACGCACATTGCGCCCTCTGGTATTCCGGGGGGCATGCCTGTTCGAGCGTCATTGCTTTCTCAAACCCTCTGGTTTGGTG
>2149081; Balansia nigricans 5.8S ribosomal RNA gene, partial sequence, internal transcribed spacer 2, complete sequence, and 28S ribosomal RNA gene, partial sequence
TCAAACCCTCAGGCCGCGTCCGCTGGGGGGGAGGGGGGGCGCCCCTGGTGTTGGGGACGGCCGGCGCCGTCCCTGAAATGAATCCGGCCCCGCCGCAGCCTTCCCTTGCGTAGTAGCCCCCCCTACCACCTCGCAACCGGGAGCGCGGCGGCCACCGCCGCAAGACGCCCAACCTCTCCTCGGGAAGTTGACCTCGAATC
>88954040; Cetreliopsis asahinae voucher Hur 040500 18S ribosomal RNA gene, partial sequence; internal transcribed spacer 1, 5.8S ribosomal RNA gene, and internal transcribed spacer 2, complete sequence; and 28S ribosomal RNA gene, partial sequence
TCTACCTACCTCTGTTGCTTTGGCGGGCCTCGGGCACTGTCCCGTGTCGGCCACACGCCGGCGAGCGCCCGTCAGAGGCCTTTCAAATTCGATTTATCAGTGATGTCCGAGTCAAACCACAATAATCAAAACTTTCAACAACGGATCTCTTGGTTCCAGCATCGATGAAGAACGCAGCGAAATGCGATAACTAATGTGAA
>2979639; Cytoplea hysterioides ITS1, and 5.8S ribosomal RNA gene, and ITS2, complete sequence
TTTTCGTCTGTCTGAAAAAAATCAATAATCAAAACTTTCAACAATGGATCTCTGGTCTGGCATCGATGAAGAACGCAGCGAAATGCATAAGTAGTGTAATTGCAGAATTCAGTGAATCATCGAATCTTTGAACGCACATTACGCCCTTTAGCATTCCATCAGGGCATGCCTGTTCGAGCGTTATTTAAACCCTCAAGCGC
>12056400; Uncinocarpus orissi 5.8S rRNA gene, internal transcribed spacer 1 (ITS1) and internal transcribed spacer 2 (ITS2), strain CBS 340.89
AACTTTCAACAACGGATCTCTTGGTTCTGGCATCGATGAAGAACGCAGCGAAATGCGATAAGTAATGTGAATTGCAGAATTCCGTGAATCATCGAATCTTTGAACGCACATTGCGCCCTCTGGTATTCCGGGGGGCATGCCTGTTCGAGCGTCATTGCAAACCCCTCAAGCACGGCTTGTGTGTTGGGCCACCGTCCCTC
>325492535; Hymenostilbe dipterigena strain NHJ12170.02 18S ribosomal RNA gene, partial sequence; internal transcribed spacer 1, 5.8S ribosomal RNA gene, and internal transcribed spacer 2, complete sequence; and 28S ribosomal RNA gene, partial sequence
GGTCACGCCAGCATACTCTTTTTCTTGTTTTCTGAGTTTTGGGGAAAAAAAATAAAAACTTTCAGCAACGGATCTCTTGGCTCTAGCATCGATGAAGAACGCAGCGAAATGCGATAAGTAATGCGAATTGCAGAATTCAGTGAGTCATCGAATCTTTGAACGCACATTGCGCCTGCTAGAAATCTAGCAGGCATGCCTGT
>148593909; Solenopsora holophaea ITS1, 5.8S rRNA gene and ITS2, specimen voucher 186S
GATAAGTAATGTGAATTGCAGAATTCAGTGAATCATCGAATCTTTGAACGCACATTGCGCCCTCCGGTACTCCGGGGGGCATGCCTGTCCGAGCGTCATTGCACCACTCAAGCTCCGCTTGGTATTGGGGCCCGCCCCCCGCGGCGGCCCCGAAAAGCAGTGGCGGTCCGGCGAGACGGGAAGCGTAGTAGAATCCTCCC
>218963786; Geastrumia polystigmatis strain NC4_1.8F1a internal transcribed spacer 1, partial sequence; 5.8S ribosomal RNA gene, complete sequence; and internal transcribed spacer 2, partial sequence
TGGTTCTGGCATCGATGAAGAACGCAGCGAAATGCGATAAGTAATGTGAATTGCAGAATTCAGTGAATCATCGAATCTTTGAACGCACATTGCGCCCCTTGGTATTCCGAGGGGCATGCCTGTTCGAGCGTCATTTAACCTATCAAGCCCTGCTTGGTGTTGGGTGCTGGCCCCCCGGGGCCCGCCCGTAACTCGTTGGC
>84313979; Phragmoporthe conformis strain CBS 109783 18S ribosomal RNA gene, partial sequence; internal transcribed spacer 1, 5.8S ribosomal RNA gene, and internal transcribed spacer 2, complete sequence; and 28S ribosomal RNA gene, partial sequence
TTTGTAATATCATCTGAGTAAACAAACAAAATAAATCAAAACTTTCAACAACGGATCTCTTGGTTCTGGCATCGATGAAGAACGCAGCGAAATGCGATAAGTAATGTGAATTGCAGAATTCAGTGAATCATCGAATCTTTGAACGCACATTGCGCCCGGTGGTATTCCACCGGGCATGCCTGTTCGAGCGTCATTTCAAC
>262092197; Sphaerodes sp. SMCD2220 18S ribosomal RNA gene, partial sequence; internal transcribed spacer 1, 5.8S ribosomal RNA gene, and internal transcribed spacer 2, complete sequence; and 28S ribosomal RNA gene, partial sequence
ATCGATGAAAAACGCAGCGAAATGCGATACGTAATGTGAATTGCAGAATTCAGTGAACCATCGAATCTTTGAACGCACCTTGCGGCCGCCGGTAATCCGGCGGCCATGCCCGTCCGAGCGTCGTTTCCACCCTCGGGAGTTCTCCTCCTAAGAAAATTTCTCCCGGCCTTGGGCCAGCGCGTTGCGCGGCTGCCCGACCA
>33521186; Sporothrix schenckii strain CMW7615 18S ribosomal RNA gene, partial sequence; internal transcribed spacer 1, 5.8S ribosomal RNA gene, and internal transcribed spacer 2, complete sequence; and 28S ribosomal RNA gene, partial sequence
CTCTTGGCTCTGGCATCGATGAAGAACGCAGCGAAATGCGATACGTAATGTGAATTGCAGAATTCAGCGAACCATCGAATCTTTGAACGCACATTGCGCCCGCCAGCATTCTGGCGGGCATGCCTGTCCGAGCGTCATTTCCCCCCTCACGCGCCCCGTTGCGCGCTGGTGTTGGGGCGCCCTCCGCCTGGCGGGGGGCC
>288964607; Trematosphaeria heterospora strain CBS 644.86 internal transcribed spacer 1, partial sequence; 5.8S ribosomal RNA gene, complete sequence; and internal transcribed spacer 2, partial sequence
CGCATCCTTTGTTTCCTCGGCAGCTTTGCCTGCCAATGAGGACCCCCCAAAAACCTTTTGCAATCTTAGTATAACGTTCTGAAAGCAAACAATATTAAAACTTTCAACAATGGATCTCTTGGCTCTGGCATCGATGAAGAACGCAGCGAAATGCGATAAGTAGTGTGAATTGCAGAATTCAGTGAATCATCGAATCTTTG
>18157728; Arthroxylaria elegans strain CBS 537.79 18S ribosomal RNA gene, partial sequence; internal transcribed spacer 1 and 5.8S ribosomal RNA gene, complete sequence; and internal transcribed spacer 2, partial sequence
GCATTGAAAATCTGATTTATAACTAAATAAGTTAAAACTTTCAACAACGGATCTCTTGGTTCTGGCATCGATGAAGAACGCAGCGAAATGCGATAAGTAATGTGAATTGCAGAATTCAGTGAATCATCGAATCTTTGAACGCACATTGCGCCCATTAGTATTCTAGTGGGCATGCCTGTTCGAGCGTCATTTCAACCCTT
>12963094; Leuconectria clusiae strain GJS92-7 internal transcribed spacer 1, partial sequence; 5.8S ribosomal RNA gene, complete sequence; and internal transcribed spacer 2, partial sequence
ACATTGCGCCCGCCAGTATTCTGGCGGGCATGCCTGTTCGAGCGTCATTTCAACCCTCAAGCCCAGCTTGGTGTTGGAGATCGGCACAAGCGTCCTCCGGGTCGCCGCCGTCTCCCAAATCTAGTGGCGGTCTCGCTGTAGCCTCCTCTGCGTAGTAACTCACCTCGCACTGGAACGCGGCGCGGCCAAGCCGTTAAACC
>11127909; Kalaharituber pfeilii Tpa 18S ribosomal RNA gene, partial sequence; internal transcribed spacer 1, 5.8S ribosomal RNA gene, and internal transcribed spacer 2, complete sequence; and 25S ribosomal RNA gene, partial sequence
TGAGCCCTCTGGTTTTGGTGCACTCGGTACCATTGCTGGGGAGTTTGCCGGTGGGTAGCCCCTTTTATAATCAAAACCTGTCTAATAGAGAAACCTTTTTGTCTGATATTAAATGAAATAAAATGAAAAAGAATAAAACTTTCAACAACGGATCTCTAGGCTCTTGCATCGATGAAGAACGCAGTGAATTGCGATAAGTA
>197734836; Eutypella scoparia voucher BAFC 3325 18S ribosomal RNA gene, partial sequence; internal transcribed spacer 1, 5.8S ribosomal RNA gene, and internal transcribed spacer 2, complete sequence; and 28S ribosomal RNA gene, partial sequence
AACGGATCTCTTGGTTCTGGCATCGATGAAGAACGCAGCGAAATGCGATAAGTAATGTGAATTGCAGAATTCAGTGAATCATCGAATCTTTGAACGCACATTGCGCCCATTAGTATTCTAGTGGGCATGCCTGTTCGAGCGTCATTTCAACCATCAAGCCCTATTTGCTTGGCGTTGGGAGACTTGTAGGCCCGGCCTGC
>54300231; Chlorociboria aeruginascens voucher PDD 77803 18S ribosomal RNA gene, partial sequence; internal transcribed spacer 1, 5.8S ribosomal RNA gene, and internal transcribed spacer 2, complete sequence; and 26S ribosomal RNA gene, partial sequence
TGAACCTGCGGAGGGATCATTACAGAGTTCGTGCCCGCCTGGGTAGATCTCCCACCCGTGACATCTCACACCTTTGTTGCTTTGGCGGGCTTGTGGCCCTGCTGCTGCCCGCCAGAGGCCCCTAACTCAGTAATTTTAGTATCGTCTGAGTCCTACAAAATAGTTAAAACTTTCAACAACGGATCTCTTGGTTCTGGCAT
>347558875; Megacapitula villosa isolate GUFCC 15515 18S ribosomal RNA gene, partial sequence; internal transcribed spacer 1, 5.8S ribosomal RNA gene, and internal transcribed spacer 2, complete sequence; and 28S ribosomal RNA gene, partial sequence
CGATAAGTAGTGTGAATTGCAGAATTCCGTGAATCATCGAATCTTTGAACGCACATTGCGCCCTTTGGCATTCCATAGGGCATGCCTGTTCGAGCGTCATTTCAAACCTCAAGCTCCGCTTGGTCTTGGGCGATCGTCCCGCCTCCGCGCGCGGACCCGCCTCAAATGCATTGGCGGCCGGCAATCCGGGCTATGAGCGC
>317184032; Emericellopsis sp. r454 18S ribosomal RNA gene, partial sequence; internal transcribed spacer 1, 5.8S ribosomal RNA gene, and internal transcribed spacer 2, complete sequence; and 28S ribosomal RNA gene, partial sequence
GGCGGGCCGTCCCGCGGCGCGCCCACGTGGCGTGACCCGGAACCAGGCGCCCGCCGGGGACCCAAACTCTTGCCTTTTTAGTGTCTCCTCTGAGTGGCATAAGCAAAAATAAACAAAACTTTCAGCAACGGATCTCTTGGTTCTGGCATCGATGAAGAACGCAGCGAAATGCGATAAGTAATGTGAATTGCAGAATTCAG
>280967886; Gilkeya compacta voucher SOC1169 internal transcribed spacer 1, partial sequence; 5.8S ribosomal RNA gene, complete sequence; and internal transcribed spacer 2, partial sequence
ATAAGTAGTGTGAATTGCAGAATTCAGTGAATCATCGAATCTTTGAACGCACATTGCGCCTCTTGGTATTCCGGGAGGCATGCCTGTTCGAGCGTCATTAAGAAAGCACTCAAGCTCTTTTGCTTGGTCATGGCGGCAGAGAGCGGCAACGTTCTCCCCTCCAAAATTCAAAGGCGGATTGCACCACGTGTCCTGGCGTA
>237872435; Acroconidiella sp. HSAUP074066 18S ribosomal RNA gene, partial sequence; internal transcribed spacer 1, 5.8S ribosomal RNA gene, and internal transcribed spacer 2, complete sequence; and 28S ribosomal RNA gene, partial sequence
GCCTTGCTGAATTATTCGCCCGTGTCTTTTGCGTACTTCTTGTTTCCTTGGTGGGCTCGCCCACCACAAGGACAACCCCATAAACCTTTTTGTAATAGCAATCAGCGTCAGTAACAATGTAATAATTACAACTTTCAACAACGGATCTCTTGGTTCTGGCATCGATGAAGAACGCAGCGAAATGCGATACGTAGTGTGAA
>156069287; Seifertia azaleae strain DAOM 239137 internal transcribed spacer 1, 5.8S ribosomal RNA gene, and internal transcribed spacer 2, complete sequence
GTCCCCATTGAGATAGCACCCTTTGTTTATGAGTACCCTTGTTTCCTCGGCGGGCTCGCCCGCCAGCAGGACAATGAAAAACCCTTTGCAGTAGCAGTACCTTCAGTTAATAACAAATATTAAAACTTTCAACAACGGATCTCTTGGTTCTGGCATCGATGAAGAACGCAGCGAAATGCGATAAGTAGTGTGAATTGCAG
>305430793; Brachyphoris brevistipitata strain YMF1.03504 18S ribosomal RNA gene, partial sequence; internal transcribed spacer 1 and 5.8S ribosomal RNA gene, complete sequence; and internal transcribed spacer 2, partial sequence
ATTGCGGGGACACCCTAAAGCCGGTTCTACCAACCAAGCAAGGAAACTTAGCTCGGGGCTCATGTTAATCGCATGAGGTACGGTAAGAAGGAACCTGGATACATGGGCAATCCGCAGCCAAATCCCTAAGGCATCCGCTACGGGAGAGGTTCACAGACTAAGTGGAAGTGGGCTGAAGGTTCAGCTTAAGATATAGTCGG
>255966093; Ulurua nonparaphysata voucher OSC:131126 18S ribosomal RNA gene, partial sequence; internal transcribed spacer 1, 5.8S ribosomal RNA gene, and internal transcribed spacer 2, complete sequence; and 28S ribosomal RNA gene, partial sequence
ACAACGGATCTCTAGGCTCTTGCATCGATGAAGAACGCAGTGAAATGCGATAAGTAATGTGAATTGCAGAATCTCGTGAATCATCGAATCTTTGAACGCACATTGCGCCCTATGGCATTCCGTAGGGCATGCCTGTCTGAGCGTCAGCTCCCCTCTCACTCAAGCATCTTTTTTGTGAAGCTTGGACTGCTTTGGAGAGG
>158121679; Prosthecium pyriforme isolate D8 18S ribosomal RNA gene, partial sequence; internal transcribed spacer 1, 5.8S ribosomal RNA gene, and internal transcribed spacer 2, complete sequence; and 28S ribosomal RNA gene, partial sequence
CTGAGTATAAACACAAATGAATCAAAACTTTCAACAACGGATCTCTTGGTTCTGGCATCGATGAAGAACGCAGCGAAATGCGATAAGTAATGTGAATTGCAGAATTCAGTGAATCATCGAATCTTTGAACGCACATTGCGCCCGGTGGTATTCCACCGGGCATGCCTGTTCGAGCGTCATTACAACCCTCAAGCTCTGCT
>194400360; Gondwanamyces proteae isolate CMW3757 18S ribosomal RNA gene, partial sequence; internal transcribed spacer 1, 5.8S ribosomal RNA gene, and internal transcribed spacer 2, complete sequence; and 28S ribosomal RNA gene, partial sequence
GAGAAGGGAGAGTCTTCTCCCCCCCTCTATCCGTGAAATCCCAGTGTTGCTTTGGCGGTCTTTTCACGAGATCGCCAACAGCAGGCACCAACCAAACTCTTGTTTATCTACTGATACCTGAAAAATCTGAGTAAAAACTTTTTATACCAAAAAAAGTCAAAACTTTCAACAACGGATCTCTTGGCTCTGGCATCGATGAA
>37706070; Omphalora arizonica internal transcribed spacer 1, partial sequence; 5.8S ribosomal RNA gene, complete sequence; and internal transcribed spacer 2, partial sequence
ACCACAATAGTAAAAACTTTCAACAACGGATCTCTTGGTTCCAGCATCGATGAAGAACGCAGCGAAATGCGATAAATAATGTGAATTGCAGAATTCAGTGAATCATCGAGTCTTTGAACGCACATTGCGCCCCTCGGTATTCCGGGGGGCATGCCTGTTCGAGCGTCATTGCACCCCTCAAGCGTAGCTTGGTATTGGGC
>82659777; Sclerostagonospora sp. CBS 118142 18S ribosomal RNA gene, partial sequence; internal transcribed spacer 1, 5.8S ribosomal RNA gene, and internal transcribed spacer 2, complete sequence; and 28S ribosomal RNA gene, partial sequence
AACCCTTTTTGATTTTGAATCAGCGTCTGAAAAATTTAATAATTACAACTTTCAACAACGGATCTCTTGGTTCTGGCATCGATGAAGAACGCAGCGAAATGCGATAAGTAGTGTGAATTGCAGAATTCAGTGAATCATCGAATCTTTGAACGCACATTGCGCCCCTTGGTATTCCATGGGGCATGCCTGTTCGAGCGTCA
>296875249; Arthrographis lignicola strain UAMH 4095 18S ribosomal RNA gene, partial sequence; internal transcribed spacer 1, 5.8S ribosomal RNA gene, and internal transcribed spacer 2, complete sequence; and 28S ribosomal RNA gene, partial sequence
GCGCCCGCCAGAGGCCCTACCAAACTCTGTTTATCAGTGTCGTCTGAGTTAATACACAAATCGTTAAAACTTTCAACAACGGATCTCTTGGTTCTGGCATCGATGAAGAACGCAGCGAAATGCGATAAGTAATGTGAATTGCAGAATTCAGTGAATCATCGAATCTTTGAACGCACATTGCGCCCCTTGGCATTCCGAGG
>52626566; Phaeomyces kuwaitiensis 18S rRNA gene, 5.8S rRNA gene, 26S rRNA gene, ITS1 and ITS2
ACCTGGCCTTGGGCCGCTCCTGCATGGCGGGTTACTGGCTGTTGAAGGGCGTCATTTCGCTGATTCGACGCCATATGGCGTCATTTCGCTTGTTCGACGCCATATGGCGTCATTTCGCTTGTTCGACGCCATATACTAAATTTGTTTCACAAGTTTCCTTTCGCCCTTCAACAGTCGCGCCTTCGGGGGTGCTTAGCCCT
>31415601; Didymella cucurbitacearum 18S ribosomal RNA gene, partial sequence; internal transcribed spacer 1, 5.8S ribosomal RNA gene and internal transcribed spacer 2, complete sequence; and 26S ribosomal RNA gene, partial sequence
AACCCTTTGTAATTGAAATCAGCGTCTGAAAAAAACATAATAGTTACAACTTTCAACAACGGATCTCTTGGTTCTGGCATCGATGAAGAACGCAGCGAAATGCGATAAGTAGTGTGAATTGCAGAATTCAGTGAATCATCGAATCTTTGAACGCACATTGCGCCCCTTGGTATTCCATGGGGCATGCCTGTTCGAGCGTC
>12483712; Ascobrunneispora aquatica contains internal transcribed spacer 1, partial sequence; 5.8S ribosomal RNA, complete sequence; and internal transcribed spacer 2, partial sequence
TAAAAACTCCCAAACCCTTTATTAACCTACCACGTTCAGTTGGTTCGGTGGGCGATCCCGGGGCGGGATCGTAGCCGTGAGGTGCCCACTGAAGGTACCGAAACTCTTCTGTTATAGTGGTCTTCTGAGTACTATTATTTAAATACCCCACAACTTTCAACAACGGATCTCTTGGCTCTAGCATCGATGAAGAACGTGCG
>302371638; Geomyces destructans isolate MdaubGER-1 18S ribosomal RNA gene, partial sequence; internal transcribed spacer 1, 5.8S ribosomal RNA gene, and internal transcribed spacer 2, complete sequence; and 28S ribosomal RNA gene, partial sequence
GGTGAACCTGCGGAAGGATCATTACAGTAGTCGCCCGGGTTGCCGCAAGGCCTCCCGGGTAACCTACCACCCTTTGTTTATTACACTTTGTTGCTTTGGCAGGCCTGCCCTCGGGCTGCTGGCTCCGGCCGGCGAGCGCTTGCCAGAGGACTAAACTCTGTTTGTCTATACTGTCTGAGTACTATATAATAGTTAAAACT
>339895647; Dothidella sp. K-260 genomic DNA containing ITS2 and 28S rRNA gene, isolate K-260
ATATCAATAAGCGGAGGAAAAGAAACCAACAGGGATTGCCCTAGTAACGGCGAGTGAAGCGGCAATAGCTCAAATTTGAAAGCTGGCCTCTGGTCCGCATTGTAATTTGTAGAGGATGCTTTTAGGCAGCCGCCGGTCTAAGTTCCTTGGAACAGGACGTCATAGAGGGTGAGAATCCCGTATGTGACCGGCTCAGGCAC
>196166408; Ceratocystiopsis sp. WY21TX1-2 internal transcribed spacer 1, partial sequence; 5.8S ribosomal RNA gene and internal transcribed spacer 2, complete sequence; and 28S large subunit ribosomal RNA gene, partial sequence
CGGGGCGGGCGTCCCTGCCGGCGGCAGCCCCCTTCTAAACACACCAAAAGTCTTAACGAGCGTCTGAGTAGGATTCTAAATCCAAGCAAAACTTTCAACAACGGATCTCTTGGCTCTGGCATCGATGAAGAACGCAGCGAAATGCGATAAGTAATGCGAATTGCAGAATTCCGCGAGTCATCGAATCTTTGAACGCACAT
>5881095; Pezicula carpinea GB4547 internal transcribed spacer 1, partial sequence; 5.8S ribosomal RNA gene, complete sequence; and internal transcribed spacer 2, partial sequence
CCAGAGGACTCCCAAACCTGAATGTTAGTGTCGTCTGAGTACTATATAATAGTTAAAACTTTCAACAACGGATCTCTTGGTTCTGGCATCGATGAAGAACGCAGCGAAATGCGATAAGTAATGTGAATTGCAGAATTCAGTGAATCATCGAATCTTTGAACGCACATTGCGCCCCTTGGTATTCCGGGGGGCATGCCTGT
>156193465; Haptocillium balanoides isolate ARSEF3350 18S ribosomal RNA gene, partial sequence; internal transcribed spacer 1, 5.8S ribosomal RNA gene, and internal transcribed spacer 2, complete sequence; and 28S ribosomal RNA gene, partial sequence
CATTCTGGCGGGCATGCCTGTTCGAGCGTAATTTCGACCCTCAGGCCCCCCCGGGGGACCTGGCGTTGGGGGCCGGCCCTGGCCGCCCCCGAAATGCAGTGGCGACCCCGCCGCGGCCTCCCCTGCGTAGTAGCACACACCTCGCACCGGAGCGCGGAGGCGGTCACGCCGTAAAGCGACGAAATCTCCTAGAGTTGACC
>256708580; Oedocephalum adhaerens 18S ribosomal RNA gene, partial sequence; internal transcribed spacer 1, 5.8S ribosomal RNA gene, and internal transcribed spacer 2, complete sequence; and 25S ribosomal RNA gene, partial sequence
AGCTCGTCTTCTCAAGCTCTTTTGCTTGGATAACATTAGGGAAGCATGTTCTCTGCAACTTGCTCCTTAGAAATTCATAGGCGGTACGGTTCTAGCAAACCAGACGTAATAATATTCTTATATGTCGTCCTTTGTTTTAGTGCTGTTGCTTGCCTCTTAATCCACATCTTTATTCAAGATGACCTCAGATCAGGTAGGGA
>169798671; Calosphaeria pulchella strain CBS 115999 18S ribosomal RNA gene, partial sequence; internal transcribed spacer 1, 5.8S ribosomal RNA gene, and internal transcribed spacer 2, complete sequence; and 28S ribosomal RNA gene, partial sequence
GGGAGGGGAGAGGGCACGCGGGCCCCCCGTCGGGGGGGCGCCCGCCGGAGGCCCGAACAGACACTGTCATCTCAGCGAGAAGTCCTCTGAGCCAACTGAAAAATCAGTAAAAACTTTCAACAACGGATCTCTTGGTTCTGGCATCGATGAAGAACGTAGCGAAATGCGATAAGTAATGTGAATTGCAGAATTCAGTGAAT
>225675531; Apiocarpella macrospora strain xsd08018 18S ribosomal RNA gene, partial sequence; internal transcribed spacer 1, 5.8S ribosomal RNA gene, and internal transcribed spacer 2, complete sequence; and 28S ribosomal RNA gene, partial sequence
TGTACCTACCTCTGTTGCTTTGGCGGGCCGCGGTCCTCCGCGGCCGCCCCCCTCCCCGGGGGGGTGGCCAGCGCCCGCCAGAGGACCATCAAACTCCAGTCAGTAAACGATGCAGTCTGAAAAACATTTAATAAACTAAAACTTTCAACAACGGATCTCTTGGTTCTGGCATCGATGAAGAACGCAGCGAAATGCGATAA
>227344124; Petrakia sp. ef08-038 18S ribosomal RNA gene, partial sequence; internal transcribed spacer 1, 5.8S ribosomal RNA gene, and internal transcribed spacer 2, complete sequence; and 28S ribosomal RNA gene, partial sequence
AATTCAGTGAATCATCGAATCTTTGAACGCACATTGCGCCCTTCGGTATTCCGTTGGGCATGCCTGTTCGAGCGTCATTTAAACCTTCAAGCTCTGCTTGGTGTTGGGCGTTTGTCCCGCCTCTGCGCGCGGACTCGCCTCAAATTCATTGGCAGCCGGTATGCAGGCTTCGTGCGCAGCACATTGCGACGCGACCCCCC
>16660338; Tubercularia sp. SAP148 18S ribosomal RNA gene, partial sequence; internal transcribed spacer 1 and 5.8S ribosomal RNA gene, complete sequence; and internal transcribed spacer 2, partial sequence
AAACTTTTAACAACGGATCTCTTGGCTCTGGCATCGATGAAGAACGCAGCGAAATGCGATAAGTAATGTGAATTGCAGAATTCAGTGAATCATCGAATCTTTGAACGCACATTGCGCCCGCGAGTATTCTNGCGGGCATGCCTGTCCGAGCGTCATTTCAACCCTAAGGCCCGCTGCTCGCAGGCGCGGCGCTGGCGTTG
>381284087; Thuemenidium arenarium voucher ILLS:61043 18S ribosomal RNA gene, partial sequence; internal transcribed spacer 1, 5.8S ribosomal RNA gene, and internal transcribed spacer 2, complete sequence; and 28S ribosomal RNA gene, partial sequence
TTAGTTTGTGTCGTCTGAGTACCATATAACAAAATTGTTAAAACTTTCAACAACGGATCTCTTGGTTCCCGCATCGATGAAGAACGCAGCGAAATGCGATAAGTAATGTGAATTGCAGAATTCAGTGAATCATCGAATCTTTGAACGCACATTGCGCCCCTTGGCATTCCGAGGGGCATGCCTGTTCGAGCGTCATTGCA
>2809013; M.scirpicola 18S, 5.8S and 28S rRNA genes and ITS1 and ITS2 DNA
GTACTATATAATAGTTAAAACTTTCAACAACGGATCTCTTGGTTCTGGCATCGATGAAGAACGCAGCGAAATGCGATAAGTAATGTGAATTGCAGAATTCAGTGAATCATCGAATCTTTGAACGCACATTGCGCCCCTTGGTATTCCGGGGGGCATGCCTGTTCGAGCGTCATTTCAACCCTCAAGCTCAGCTTGGTATT
>116804986; Spirosphaera carici-graminis culture-collection ICMP:15325 internal transcribed spacer 1, partial sequence; 5.8S ribosomal RNA gene, complete sequence; and internal transcribed spacer 2, partial sequence
GCGTCATTTCAACCCATCATGCTTCGGCATGGTCTTGGGGCCTGCGGTTTCGCAGCCTCTAAACGCAGTGGCGGTGCTATTGAGCTCTGAGCGTAGTAATTCTTCTCGCTATAGGGTCTCGGTGGTGACTTGCCAACAACCCCCCATTTTTATCAGGTTGACCTCGGATCAGGTAGGGATACCCGCTGAACTTAAGCATA
>171918141; Ophiognomonia rubi-idaei voucher BPI 877637 18S ribosomal RNA gene, partial sequence; internal transcribed spacer 1, 5.8S ribosomal RNA gene, and internal transcribed spacer 2, complete sequence; and 28S ribosomal RNA gene, partial sequence
ATGTTGCCTCGGCAGTGGCTGTCTTCGAATGAAGTCCCTTACTTGTAAGGAGCAGGCCGGCCGACGGCCCCTATAAACTCTTGTTTTTGTATTATCTTCTGAGTAAACAACTATAAATGAATCAAAACTTTCAACAACGGATCTCTTGGTTCTGGCATCGATGAAGAACGCAGCGAAATGCGATAAGTAATGTGAATTGC
>24210631; Psoroma fuegense internal transcribed spacer 1, 5.8S ribosomal RNA gene, and internal transcribed spacer 2, complete sequence
TTGGCGAGCCTGGGGGCTTCCCCGAGGATGATCGCCAGAGGCTCAATCAATTATATTATTCCTGTTATCTGAGGAACAGCTAAATCGTTAAAACTTTCAACAACGGATCTCTTGGCTCTGGCATCGATGAAGAACGCAGCGAAATGCGATAAGTAATGTGAATTGCAGAATTCAGTGAATCATCGAATCTTTGAACGCAC
>258578864; Pseudoramichloridium henryi culture-collection CBS:124775 18S ribosomal RNA gene, partial sequence; internal transcribed spacer 1, 5.8S ribosomal RNA gene, and internal transcribed spacer 2, complete sequence; and 28S ribosomal RNA gene, partial sequence
CTCTTGGTTCTGGCATCGATGAAGAACGCAGCGAAATGCGATAAGTAATGCGAATTGCAGAATTTCCGTGAGTCATCGAATCTTTGAACGCACATTGCGCCCACTGGTATTCCGGTGGGCATGCCTGTTCGAGCGTCATTATCCTCTCTCCAAACCTTCGGGTTGGGCGTTGGACCGAGTTGCGTGCAAGCGCAACTGGT
>294358460; Dendryphiella salina isolate Kinkell Rocks 18S ribosomal RNA gene, partial sequence; internal transcribed spacer 1, 5.8S ribosomal RNA gene, and internal transcribed spacer 2, complete sequence; and 28S ribosomal RNA gene, partial sequence
GCTTGTCTGAATTATTCACCCATGTCTTTGCGCACTTCTTGTTTCCTGGGCGGGTTCGCCCGCCACCAGGACCCAACCATAAACCTTTTTTTGTAATTGCAATCAGCGTCAGTAAACAATGTAATTATTACAACTTTCAACAACGGATCTCTTTTCTGCATCGATGAAGAACGCAGCGAAATGCGATACGTAGTGTGAAT
>6684457; Leifidium tenerum internal transcribed spacer 1, 5.8S ribosomal RNA gene and internal transcribed spacer 2, complete sequence; and 23S ribosomal RNA gene, partial sequence
ACTCTTCACCCTATGTTTTATACGTCCACGTTGCTTTGGCGGGTCTTGGGGTCATACTCATGCCGGCTCCGGGCGTCTGCCCGTGCCGGTGCGTACCCGCCGGAGGCTATCACATTCTATTATACCGATGAAGTCTGAGTGAATTATAATAAATCAAAACTTTCAACAACGGATCTCTTGGTTCTGGCATCGATGAAGAA
>338172802; Cryptovalsa ampelina strain RGA05 18S ribosomal RNA gene, partial sequence; internal transcribed spacer 1, 5.8S ribosomal RNA gene, and internal transcribed spacer 2, complete sequence; and 28S ribosomal RNA gene, partial sequence
TACCCTATAGCGACCCGCCGGTGGACTGCTAAACTCTTGTTTTTAAGTGATATTCTGAGTGTTTAAACTTAATTAGTTAAAACTTTCAACAACGGATCTCTTGGTTCTGGCATCGATGAAGAACGCAGCGAAATGCGATAAGTAATGTGAATTGCAGAATTCAGTGAATCATCGAATCTTTGAACGCACATTGCGCCCAT
>262091498; Melanops sp. CBS118.39 18S ribosomal RNA gene, partial sequence; internal transcribed spacer 1, 5.8S ribosomal RNA gene, and internal transcribed spacer 2, complete sequence; and 28S ribosomal RNA gene, partial sequence
CCAACCCTTTGCGTACCTACCTCCGTTGCTTCGGCGGGCCAGCGGGCGTCCTCGGACCCCCCGCGGCCGGTCCCCTCCCGGGGGCTGGTCAGCGCCCGCCGGGGGCACATCAAACTCGGCTCAGCCAACGATGAAGTCTGATCGAATATCAAATATTCTAAAACTTTCAACAACGGATCTCTTGGTTCTGGCATCGATGA
>284159208; Ogataea angusta strain ATCC 14755 18S ribosomal RNA gene, partial sequence; internal transcribed spacer 1, 5.8S ribosomal RNA gene, and internal transcribed spacer 2, complete sequence; and 26S ribosomal RNA gene, partial sequence
TTATACTTTTGTCAGTTATAAGGAGTTGCGTTTGCAGCTTTTCTAAACTTTAAAACTTTCAACAACGGATCTCTTGGTTCTCGCATCGATGAAGAACGCAGCGAAATGCGATACGTAATGTGAATTGCAGATTTTCGTGAATCATTGAATCTTTGAACGCACATTGCGCCCTCTGGTATTCCAGAGGGCATGCCTGTTTG
>328751370; Lasmenia sp. CBS 124123 18S ribosomal RNA gene, partial sequence; internal transcribed spacer 1, 5.8S ribosomal RNA gene, and internal transcribed spacer 2, complete sequence; and 28S ribosomal RNA gene, partial sequence
CACCGTTGCCTCGGTGCGGCCGGGTGCCCTCGCGCACCCCCCAACCTGCCCCTTCCCCCTCCCCGGGGGCGGGAGCGGCGAGGGAGCCGGCCCGCCGTTGGCCCCAACTCCAAACCTCTTGTTTGTTCCAAACCTGTACCTTCTGAGTTGATTTTACACAAAATGAATCAAAACTTTCAACAACGGATCTCTTGGTTCTG
>115605511; Hydnoplicata sp. src701 18S ribosomal RNA gene, partial sequence; internal transcribed spacer 1, 5.8S ribosomal RNA gene, and internal transcribed spacer 2, complete sequence; and 28S ribosomal RNA gene, partial sequence
GTTTTTTTTTATATCCCTTTGTTTATCTTACCCTGTTGCTTTCCACTGGACATGTTTTTTTTACCTTGTGTAAAGAGACCTTTGGCTTGTGTGAGTTTCATACATGCCAGAGAGCTGCCAGTGGTAAGACTATGTACCAAAACTTGATTATAAAAAAACACATTTGTCTGAATCTATTGCTTCAAATGAAATAAAACTTT
>323320815; Chaetothyrium sp. PC-2011 voucher MFLU(CC)10-0012. 18S ribosomal RNA gene, partial sequence; internal transcribed spacer 1 and 5.8S ribosomal RNA gene, complete sequence; and internal transcribed spacer 2, partial sequence
ACATCCTAAAGACTCTGACACCAAACGTCCCCTGGAAACAGGGGCGTGGCCGAGCTAAATGCCCTGGGTATGGTAACAGTTCAGAGTATGACGCCCTCTCCGTCGTGGAGGGGGTGGAAATGGACAATCCGCAGCCAAGTCCTACGGGTTCGTTGTTTGACGAGCCTATGGATGCTGTTCACAGGCCAAATGGTTATGGG
>156052252; Candelariella antennaria strain ARG278 internal transcribed spacer 1, partial sequence; 5.8S ribosomal RNA gene, complete sequence; and internal transcribed spacer 2, partial sequence
CACATTGCGCCCCTTGGTATTCCGAGGGGCATGCCTGTTCGAGCGTCATTTCACCACTCAAGCTCAGCTTGGTAATGGGTCTTCGCCCCCCGGGCGTGCCTAAAAGTTAGTGGCGGTGCCGCCTGGCTTCAAGCGTAGTAATCATCTTTTCGCTTTGGAGGTCGGGTGTGTTGCATCTGCCAATCAATCCCCCAATTCAA
>2501829; Colpoma quercinum 18S ribosomal RNA gene, partial sequence; internal transcribed spacer 1, 5.8S ribosomal RNA gene and internal transcribed spacer 2, complete sequence; and 28S ribosomal RNA gene, partial sequence
ATTATACAATAGTTAAAACTTTCAACAACGGATCTCTTGGTTCTGGCATCGATGAAGAACGCAGCGAAATGCGATAAGTAATGTGAATTGCAGAATTCAGTGAATCATCGAATCTTTGAACGCACATTGCGCTCCCTGGTATTCCGGGGAGCATGCCTGTTCGAGCGTCATTACAACCCTCACGCCCAGCGTGGTATTGG
>33331916; Diplotomma epipolium internal transcribed spacer 1, 5.8S ribosomal RNA gene, and internal transcribed spacer 2, complete sequence
CCATAAACTCTGTTATCAGTGTAGTCCGAGTACCAAATAATAAACTAAAACTTTCAACAACGGATCTCTTGGTTCTGGCATCGATGAAGAACGCAGCGAAATGCGATAAGTAATGTGAATTGCAGAATTCAGTGAATCATCGAATCTTTGAACGCACATTGCGCCCTCTGGTATTCCGGGGGGCATGCCTGTTCGAGCGT
>51511427; Phialemonium curvatum strain CBS113274 internal transcribed spacer 1, partial sequence; 5.8S ribosomal RNA gene, complete sequence; and internal transcribed spacer 2, partial sequence
GTTTATCTACCTGTTTCGTTGCTTCGGCAGGCGGTTCCTCTGGAGCCTTCGCCCTACGGGTGCCTGCCGGAGTATCTAAAACTCTTGTTAATTACTGTTCTGTCTGAGTAAACTTTTAATAAGTTAAAACTTTCAACAACGGATCTCTTGGTTCTGGCATCGATGAAGAACGCAGCGAAATGCGATAAGTAATGTGAATT
>156739852; Haematomma sulphureum voucher Luecking 13070 (F) internal transcribed spacer 1, partial sequence; 5.8S ribosomal RNA gene, complete sequence; and internal transcribed spacer 2, partial sequence
CCCGGAGGGCCCGTATCCTTCACCCGGTGTCGATTTACCCGCGTTGCTTTGACGGGCCCCGCAAAACTTTCAACAACGGATCTCTTGGTTCTGGCATCGATGAAGAACGCAGCGAAATGCGATACGTAATGGGAATTGCAGAATTTAGTGAGTCATCGAATCTTTGAACGCACATTGCGCCCCCTGGTATTCCGGGGGGC
>333104729; Fontanospora sp. UFMGCB 3777 18S ribosomal RNA gene, partial sequence; internal transcribed spacer 1, 5.8S ribosomal RNA gene, and internal transcribed spacer 2, complete sequence; and 28S ribosomal RNA gene, partial sequence
TCCGGCTGATGCGTGCCTGCCAGAGGAAACAAACTCTGTTTTTAGTGATGTCTGAGTACTATATAATAGTTAAAACTTTCAACAACGGATCTCTTGGTTCTGGCATCGATGAAGAACGCAGCGAAATGCGATAAGTAATGTGAATTGCAGAATTCAGTGAATCATCGAATCTTTGAACGCACATTGCGCCCCGTGGTATT
>327343800; Immersidiscosia eucalypti genes for small subunit rRNA, ITS1, 5.8S rRNA, ITS2, large subunit rRNA, partial and complete sequence
CGCCCATTAGTATTCTAGTGGGCATGCCTGTTCGAGCGTCATTTCAACCCTTAAGCCTAGCTTAGTATTGGGAATTTACTGTATTGTAATTCCTCAAATCCAACGGCGGATCTGTGGTATCCTCTGAGCGTAGTAATTTTTTATCTCGCTTTGGTAAGGTGCTGCAGCTCTCAGCCGCTAAACCCCCCAATTTTTAATGG
>157420064; Cetrelia japonica voucher Hur 060656 18S ribosomal RNA gene, partial sequence; internal transcribed spacer 1, 5.8S ribosomal RNA gene, and internal transcribed spacer 2, complete sequence; and 26S ribosomal RNA gene, partial sequence
CTATTGATCAGTACTGTCCGAGTCAAAATACAAATAGTTTAAAACTTTCAACAACGGATCTCTTGGTTCCAGCATCGATGAAGAACGCAGCGAAATGCGATAACTAATGTGAATTGCAGAATTCAGTGAATCATCGAATCTTTGAACGCATATTGCGCCCCTCGGTATTCCGGGGGGCATGCCTGTTCGAGCGTCATTAC
>302701993; Scolecobasidium sp. 2 ML-2010 internal transcribed spacer 1, partial sequence; 5.8S ribosomal RNA gene and internal transcribed spacer 2, complete sequence; and 28S ribosomal RNA gene, partial sequence
AGAAGACAATACACATTCTTGAGAGCAAACTGAAGTCTAAGACGATACTTGAAAAAGAAATAGTAAAAAAGCAAAACTTTCAACAACGGATCTCTTGGCTCTGGCAACGATGAAGAACGCAGCGAAACGCGAAAGGTAATGCGAATTGCAGAATCAGTGAGTCATCGAATCTTTGAACGCACATTGCGCCTCTCGGTATT
>226838264; Ustilaginoidea virens isolate SX0202 18S ribosomal RNA gene, partial sequence; internal transcribed spacer 1, 5.8S ribosomal RNA gene, and internal transcribed spacer 2, complete sequence; and 28S ribosomal RNA gene, partial sequence
AAGCCCCGGGCAGCCGCCTCCCCCCCGACGCCCTCGCGCCTGGGAGGGGGAGGGCACCCGGAACCAGGCGCCCGCCGGAGGATACAACCAAAAAAACTCTTGTGTTTTCCAATGCATGTCTGAGTGGATTTTTGCAAATCAAAATGAATCAAAACTTTCAACAACGGATCTCTTGGTTCTGGCATCGATGAAGAACGCAG
>317383333; Dokmaia sp. 1 TMS-2011 voucher SC8d50p14-4 18S ribosomal RNA gene, partial sequence; internal transcribed spacer 1, 5.8S ribosomal RNA gene, and internal transcribed spacer 2, complete sequence; and 28S ribosomal RNA gene, partial sequence
TTCCATGGGGCATGCCTGTTCGAGCGTCATTTTGTACCCTCAAGCACTGCTTGGTGTTGGGCGTTTGTCCTGCAGAGGACTCGCCTGAAAGCGATTGGCGGCCAACGTAGTCGTGGCAGAGCGCAGCACAATCTCGCGTCTCTCCCCTCTGCGTCGGCGTCCATAAGCCTACAATCTCAACGTTTGACCTCGGATCAGGT
>92430248; Potebniamyces pyri isolate AFTOL-ID 744 internal transcribed spacer 1, partial sequence; 5.8S ribosomal RNA gene, complete sequence; and internal transcribed spacer 2, partial sequence
CCCTCGGGGTAGACCTCCCACCCTCTGTTTACAATACCATTGTTGCTTTGGCGGCCCCGTCGCAAGACAACCGGCTCCGGCTGGTCAGCGGCCGCCAGAGGACTCCAAAACTCATATTGTCATTGTCGTCTGAGTACTATACAATAGTTAAAACTTTCAACAACGGATCTCTTGGTTCTGGCATCGATGAAGAACGCAGC
>238837051; Ciborinia camelliae isolate EFA 1 18S ribosomal RNA gene, partial sequence; internal transcribed spacer 1, 5.8S ribosomal RNA gene, and internal transcribed spacer 2, complete sequence; and 28S ribosomal RNA gene, partial sequence
TGTATTATTACTTTGTTGCTTTGGCGAGCTGCCCTTGGGCCTTGTATGCTCGCCAGAGAATATCAAAACTCTTTTTATTAATGTCGTCTGAGTACTATATAATAGTTAAAACTTTCAACAACGGATCTCTTGGTTCTGGCATCGATGAAGAACGCAGCGAAATGCGATAAGTAATGTGAATTGCAGAATTCAGTGAATCA
>21739192; Neogymnomyces demonbreunii 5.8S rRNA gene, internal transcribed spacer 1 (ITS1) and internal transcribed spacer 2 (ITS2), strain UAMH 3382
GCCAACGGAAAACTGAATTTCTAGAATATTATTGACTGTCTGAGTGATTAAACAATCATTAAAACTTTCAACAACGGATCTCTTGGTTCCGGCATCGATGAAGAACGCAGCGAAATGCGATAAGTAATGTGAATTGCAGAATTCCGTGAATCATCGAATCTTTGAACGCACATTGCGCCCTCTGGTATTCCGGGGGGCAT
>61186981; Sphinctrina turbinata voucher Tibell 23093 (UPS) internal transcribed spacer 1, 5.8S ribosomal RNA gene, and internal transcribed spacer 2, complete sequence; and large subunit ribosomal RNA gene, partial sequence
AGCGTCATTACACACCTCTCAAGCTCAGCTTGCGGATGGGCGTCGGCCCGGGACCTCCCCGGGCCGTGCCTCAAAGGCAGTGACGGTCCGGTCCGATCTCAAGCGCAGTACGGTTTCAATATCATCGCTTCCGAGTTTGCACCCGGCACCGGTCAAAACCCCTTCTCTTTTGACAGTTGACCTCGGATCAGGTAGGAATA
>194273435; Massalongia carnosa voucher Haikonen 20961 (H) internal transcribed spacer 1, partial sequence; 5.8S ribosomal RNA gene, complete sequence; and internal transcribed spacer 2, partial sequence
GATGCGAGCGTGGTTGGGTTGCGCGACGCCCCGGCAGTCCGGGGCACCTCAAAGCCCGAAGCGCCGCCCGTCGATGGACCTATTCAACTTGCTTTATCAGTGATGTCTGAGCCATGCGCAATAATTAAAACTTTCAACAACGGATCTCTTGGTTCTGGCATCGATGAAGAACGCAGCAAAATGCGATAAGTAATGTGAAT
>382933275; Grosmannia cf. cucullata 183bRJ 18S ribosomal RNA gene, partial sequence; internal transcribed spacer 1 and 5.8S ribosomal RNA gene, complete sequence; and internal transcribed spacer 2, partial sequence
GCCATCGAATCTTTGAACGCACATTGCGCCCGCCAGTATTCTGGCGGGCATGCCTGTCCGAGCGTCATTTCCTCCCTCACGCGGCCTTTCGCGTGGTGTTGGGGCGATCTGCGACCGGTCGCTGCAGCGATGCGGCGTCCGGCGCAGCCCCTCAAAGCAAGTGGCGGGCCGGCAGCGGTCTCCGAGCGCAGTAAGCATTT
>326319931; Xylomelasma sp. ZK29/08 partial 18S rRNA gene, ITS1, 5.8S rRNA gene, ITS2 and partial 28S rRNA gene, isolate ZK29/08
GCAGGTATCCCCAGGGGAGGGGACCTGTGCCATCAGGCGCCTGCCGGAGGGCTCAACACAAACTCTTTTATGGCGTCTGCCACTGCTGTCTGAGGCACTATAGAAATAAATCAAAACTTTCAACAACGGATCTCTTGGTTCTGGCATCGATGAAGAACGTAGCGAACTACGATAAGTAATGTGAATTGCAGAATTCAGTG
>256808416; Roccella gracilis voucher Tehler 8922 (F114031) internal transcribed spacer 1, partial sequence; and 5.8S ribosomal RNA gene and internal transcribed spacer 2, complete sequence
CCGACCTCCAACCCCCTGTCTACCTCTCTATTGTTGCTTTGGCGGTGCGCCTGGTACTGGCCGTACGCGTTTATGGTCAAGTACCGCCGGCAGCCCAGCGTACGCGGGGCGGCTGAGTCGCCGCCGTGGGGCTGCGTCCAAAATTCTCCGCACGAGTCGGGCGTCTGAGAGAAACAATACGAAATAATCGCTTCAAAAAA
>59323685; Szczawinskia tsugae internal transcribed spacer 1, 5.8S ribosomal RNA gene, and internal transcribed spacer 2, complete sequence
TCATGCCGATGTTTCGTCGGCGAGTGTCCGCCGAAGGCTCTTTAATTCTTAATTTTTTTGCTGTCGGAGTCAAAAACAAATAAAGCAAAACTTTCAACAACGGATCTCTTGGTTCTGGCATCGATGAAGAACGCAGCGAAATGCGATAAGTAATGTGAATTGCAGAATTCAGTGAATCATCGAATCTTTGAACGCACATT
>54632894; Relicina sydneyensis voucher MAF 10183 18S ribosomal RNA gene, partial sequence; internal transcribed spacer 1 and 5.8S ribosomal RNA gene, complete sequence; and internal transcribed spacer 2, partial sequence
CGATAAGTAATGTGAATTGCAGAATTCAGTGAATCATCGAATCTTTGAACGCATATTGCGCCCCTCGGCATTCCGGGGGGCATGCCTGTTCGAGCGTCATCGCACCCCCTCAAGCCCAGCTTGGTATTGGGCGCTCGCCTCTCTTTGGCGTGCCCGAAAAGCAGTGGCGGTTCGGTACCGACCTTTAAGCGCAGTAAATT
>194440264; Wardomycopsis sp. FMR 8876 ITS1, 5.8S rRNA gene, ITS2 and 28S rRNA gene (partial), strain FMR 8876
CTCTTCAAAACCCTTTGTGGACCCTACCCCCGCCGGCGGCGCCAAACTCTTATTTTGCACAGCGGACTGTACGTCTGATTTTGGTAATAAAACAAGTCAAAACTTTCAACAACGGATCTCTTGGTTCTGGCATCGATGAAGAACGCAGCGAAATGCGATAAGTAATGTGAATTGCAGAATTCAGTGAATCATCGAATCTT
>119369102; Xenomeris juniperi isolate xejucf 18S ribosomal RNA gene, partial sequence; and internal transcribed spacer 1, 5.8S ribosomal RNA gene, and internal transcribed spacer 2, complete sequence
GCGATAAGTAATGTGAATTGCAGAATTCAGTGAATCATCGAATCTTTGAACGCACATTGCGCCCCTTGGTATTCCGAGGGGCATGCCTGTTCGAGCGTCATTTCACCACTCAAGCCTCGCTTGGTATTGGGCGCCGCGGTCCGCCGCGCGCCTCAATGTTTCCGGCTGAGCCGTCCGTCTCTAAGCGTTGTGGCACATCT
>25991278; Alectoria ochroleuca internal transcribed spacer 1, partial sequence; 5.8S ribosomal RNA gene, complete sequence; and internal transcribed spacer 2, partial sequence
GGCCCTGGGGCTCGCCTCGCGCCGGCTTTCGGGCCGGTGAGCGCCCGCCAGAGGCCCATTAAAATCTGCTCAATAAGTGCCGTCAGAGTAAAAAACACAATAGCAAAAACTTTCAACAACGGATCTCTTGGTTCCAGCATCGATGAAGAACGCAGCGAAATGCGATAAATAATGTGAATTGCAGAATTCAGTGAATCATC
>115605510; Hydnobolites californicus voucher src667 18S ribosomal RNA gene, partial sequence; internal transcribed spacer 1, 5.8S ribosomal RNA gene, and internal transcribed spacer 2, complete sequence; and 28S ribosomal RNA gene, partial sequence
TATTCCATGTTGCTTCCACCTCTATTATATAGTTGTGGGAGGTTTATTCATACTATTATTTTTGCTTAGGCTGTTAAACTGTGTCTGAATATGAGGGAAAATATTAAAAAACTTTCAACAACGGATCTCTTGGCTCCTGCATCGATGAAGAACGCAGCGAAATGCGATAATTAATGTGAATTGCAGAATTCCGTGAATCA
>122935541; Whalleya microplaca isolate 91111215 18S ribosomal RNA gene, partial sequence; internal transcribed spacer 1, 5.8S ribosomal RNA gene, and internal transcribed spacer 2, complete sequence; and 28S ribosomal RNA gene, partial sequence
TGAACAAGTAAAACTTAATAAGTTAAAACTTTCAACAACGGATCTCTTGGTTCTGGCATCGATGAAGAACGCAGCGAAATGCGATAAGTAATGTGAATTGCAGAATTCAGTGAATCATCGAATCTTTGAACGCACATTGCGCCTACTAGTATTCTAGTGGGCATGCCTGTTCGAGCGTCATTTCGACCCTTAAGCCTCTG
>359340350; Aliquandostipite khaoyaiensis strain F89-1 internal transcribed spacer 1, partial sequence; 5.8S ribosomal RNA gene, complete sequence; and internal transcribed spacer 2, partial sequence
ATTACCGAAAAACACAGACGGCCCACCCGGCGCGCCTTGGCGGCGCGCGGGGGCGGCGCCGGATGCGTCCAACCCCATGCGAGTTCGCCAGGTTGCCTCGGCGGAGCGATTCCGCCGGAGGACCACCAAACACCCTGCTTATCGGTGCCGTCCGATGGTGCAAAGTCGAAAAAACGAAGCCAAAACTTTCAACAATGGAT
>300249565; Lunulospora curvula isolate UMB-108.01 18S ribosomal RNA gene, partial sequence; internal transcribed spacer 1, 5.8S ribosomal RNA gene, and internal transcribed spacer 2, complete sequence; and 28S ribosomal RNA gene, partial sequence
ACAAATAAGTCAAAACTTTCAACAACGGATCTCTTGGCTCTGGCATCGATGAAGAACGCAGCGAAATGCGATAAGTAATGTGAATTGCAGAACTCAGCGAATCATCGAATCTTTGAACGCACATTGCGCCCGCCAGTATTCTGGCGGGCATGCCTGTCCGAGCGTCATTTCAACCCTCAAGCTCTGCTTGGTGTTGGGGC
>27464221; Leprocaulon microscopicum internal transcribed spacer 1, 5.8S ribosomal RNA gene, and internal transcribed spacer 2, complete sequence
TGAACGCACATTGCGCCCTTTGGTATTCCGAGGGGCATGCCTGTCCGAGCGTCATTGCACCACTCAAGCTCCGCTTGGTATTGGGACTCGCCATCGCTCCCCCGGCGGCGGCCCTGAAAAGCAATGGCGGTCCGGCGAGACTCTAAGCGTAGTAGATTAAATTTCCCCGCTTTGGACGATTGAGCCGTGACCCGCCAATG
>31746812; Saccharomyces unisporus internal transcribed spacer 1, partial sequence; 5.8S ribosomal RNA gene, complete sequence; and internal transcribed spacer 2, partial sequence
GGAGACACATACTGCCGAACCAGCGCTTAATTGCGCGGTTTGGTGGGTCTCTGTAGCTCAGTAGCACTATTACACACTGTGGAGATTTTATAATTCTTTGCATGCTTCTTTGGGCAGCTTCGGCAGCCCAGAGGTAACAAACACAAACAACTTTGTAATATTTTTAACCCAGTCAAAACCAGAATTCCAGAAAGATTTAT
>344333669; Scutellinia legaliae voucher 11272 18S ribosomal RNA gene, internal transcribed spacer 1, 5.8S ribosomal RNA gene, internal transcribed spacer 2, and 28S ribosomal RNA gene, region
GTTAAAACTTTCAACAACGGATCTCTTGGTTCTCGCATCGATGAAGAACGCAGCGAAAATGCGATAAGTAGTGTGAATTGCAGAATTCAGTGAATCATCGAATCTTTGMACGCACATTGCGCCTCCTGGTATTCCGGGGAGGCATGCCTGTTCGAGCGTCATTAAAAACCACTCAAGCCAATTTTATGGTTTGGTATTGG
>188474889; Dirinaria applanata voucher Hur 050536 18S ribosomal RNA gene, partial sequence; internal transcribed spacer 1 and 5.8S ribosomal RNA gene, complete sequence; and internal transcribed spacer 2, partial sequence
CTCAAGCACTGCTTGGTCATGGACGAAGCCCTTTCGAGGCTTGTCTGAAATTTAGCGGCTGTCCAGCGAAACCTCAAGCGAATAAGATCTATCCCGCTTGCGAGTGTTTCGGTTGCGATGCGCCTGAAGCTGTATTTTTTCCACGATTGACCTCGGATCAGGTAGGGATACCCGCTGAACTTAAGCATATCAATAAGCGG
>62421188; Aphysiostroma stercorarium internal transcribed spacer 1, partial sequence; 5.8S ribosomal RNA gene and internal transcribed spacer 2, complete sequence; and 28S ribosomal RNA gene, partial sequence
AAAATGAATCAAAACTTTCAACAACGGATCTCTTGGTTCTGGCATCGATGAAGAACGCAGCGAAATGCGATAAGTAATGTGAATTGCAGAATTCAGTGAATCATCGAATCTTTGAACGCACATTGCGCCCGCCAGTATTCTGGCGGGCATGCCTGTCCGAGCGTCATTTCAACCCTCGAGCCCCTCCGGGGGGTCGGCGT
>32364188; Peltigera monticola internal transcribed spacer 1, 5.8S ribosomal RNA gene, and internal transcribed spacer 2, complete sequence
ATGAAGAACGCAGCGAAATGCGATAAGTAATGTGGACCGCAGTACTCAGCGACTCATCGAATCTTTGAACGCACATTGCGCCCCTTGGTATCACCAACGGGCACACCTGTTCGAGCGTCATCATACATCGATCAAGTTTTGGGCCCGGCTTGCAATGGGCTTTGTCTGCTTTAATGTAGAAGTCTAAAAATCAGTGGCGG
>38046070; Sirococcus conigenus strain 676 18S ribosomal RNA gene, partial sequence; internal transcribed spacer 1, 5.8S ribosomal RNA gene, and internal transcribed spacer 2, complete sequence; and 25S ribosomal RNA gene, partial sequence
AGAACGCAGCGAAATGCGATAAGTAATGTGAATTGCAGAATTCAGTGAATCATCGAATCTTTGAACGCACATTGCGCCCGCTGGTATTCCAGCGGGCATGCCTGTTCGAGCGTCATTTCAACCCTCAAAGCTTCGGTTTTGGTGTTGGAGGAATACTCTGGAAAAAGGGTACCCTCTGAAATTCAGTGGCGGGCTCGCTA
>294610987; Beltrania querna strain BCRC 34620 internal transcribed spacer 1, partial sequence; 5.8S ribosomal RNA gene, complete sequence; and internal transcribed spacer 2, partial sequence
TTCTAGTGGGCATGCCTGTTCGAGCGTCATTTCAACCCTTAAGCCTAGCTTAGTGTTGGGAGTCTACAAGTGGGCCAAGCTACCCTGTAGCGTGGTTACCCTGTAGTTCCTGAAAATCAACGGCGGATTTACAGTATCCTCTGAGCGTAGTAATTTTTTATCTCGCTTTTGTCTAGGTGCTGTGACTTCGGCCGCTAAAC
>54632891; Pannoparmelia angustata voucher Elix 42640 internal transcribed spacer 1 and 5.8S ribosomal RNA gene, complete sequence; and internal transcribed spacer 2, partial sequence
TTCCAGCATCGATGAAGAACGCAGCGAAATGCGATAAGTAATGTGAATTGCAGAATTCAGTGAATCATCGAATCTTTGAACGCACATTGCGCCCCTCGGTATTCCGGGGGGCATGCCTGTTCGAGCGTCATTAACACCTCTCAAGCATCGCTTGGTATTGGGCCTTCGCCTCCTGGGCGTGCTCGAAAGTTAGTGGCGGC
>313585793; Alysidiella suttonii strain CBS 124780 18S ribosomal RNA gene, partial sequence; internal transcribed spacer 1, 5.8S ribosomal RNA gene, and internal transcribed spacer 2, complete sequence; and 28S ribosomal RNA gene, partial sequence
TCCTTCCCGGGTGCAACCCCTACGAAGACCCAGCTGCCCCTCCGCACCGAGGGAGGCGCCCACGACTCTAAACAACGGGCGCCGCGTCAGCTAGTCCCCGCCGGCGCTCTCACGCATCCGGCTCGGGCAACATCGTCAAACTGCGGGAAAGCCCTGCCACGACTCTCGGGACCCCACCGCTCCAGCGATGGACGCGGGTG
>5817622; Schismatomma pericleum internal transcribed spacer 1, 5.8S ribosomal RNA gene and internal transcribed spacer 2, complete sequence; and large subunit ribosomal RNA gene, partial sequence
CCCNCTAATTATAGTCTTTGTCAAGTCTGAANCTTTTATAGCAAGTATTTGAAAATGCTTCAAAAACTTTCAACAACGGATCTCTTGGTTCTGGCATCGATGAAGAACGCAGCGAAATGCGATAATTAATGTGAATTGCAGAATTCAGTGAATCATCGAGTCTTTGAACGCATCTTGCGCCCTCCGGTATCCCGGTGGGC
>385844781; Fischerula macrospora voucher AH38892 18S ribosomal RNA gene, partial sequence; internal transcribed spacer 1, 5.8S ribosomal RNA gene, and internal transcribed spacer 2, complete sequence; and 28S ribosomal RNA gene, partial sequence
CGAGCGCAGCGGGGTCGCGCCCAACACGCTCGGCCTTAGATCGGCTCCGTCGACCCTCTGCATGCCGTCTCAANNCANNNNGNGTANCAATCCACGTTGCTTCCCCGCGCCCCGACGGGGCNCGGGGGAGGTCCAGCCGCAAACTCTTGCATGCGTACCGTAGTCAGACCAGATGAACGCCAGTAACAATCAAAACTTTC
>188504072; Botryotinia fuckeliana isolate bbleafspot 18S ribosomal RNA gene, partial sequence; internal transcribed spacer 1, 5.8S ribosomal RNA gene, and internal transcribed spacer 2, complete sequence; and 28S ribosomal RNA gene, partial sequence
GAGTACTATATAATAGTTAAAACTTTCAACAACGGATCTCTTGGTTCTGGCATCGATGAAGAACGCAGCGAAATGCGATAAGTAATGTGAATTGCAGAATTCAGTGAATCATCGAATCTTTGAACGCACATTGCGCCCCTTGGTATTCCGGGGGGCATGCCTGTTCGAGCGTCATTTCAACCCTCAAGCTTAGCTTGGTA
>350285771; Maronina orientalis var. corallifera isolate MAOR3730X internal transcribed spacer 1, partial sequence; 5.8S ribosomal RNA gene, complete sequence; and internal transcribed spacer 2, partial sequence
GGCCCTCAACTCTTCACCCGCTGTGTATCTACTTAAGTTGCTTTGGCGGGCTTCGGGCGCTGACCCGCGTGGGTCGGGGACTCTTCCCTACCGTCCGCGAGCGCCCGCCAGAGGCCCCTTCATTCTGATTTATTCGTATCGTCCGAGCAAACTTGAAAGACAAAAACTTTCAACAACGGATCTCTTGGTTCCAGCATCGA
>332113074; Nectria cinnabarina strain A.R. 4388 internal transcribed spacer 1, partial sequence; 5.8S ribosomal RNA gene, complete sequence; and internal transcribed spacer 2, partial sequence
TTTGAACGCACATTGCGCCCGCCAGTACTCTGGCGGGCATGCCTGTTCGAGCGTCATTTCAACCCTCAAGCCCCTTCGGGCTTGGTGTTGGGGATCGGCCTGCGGCGTCTGACGCCGTGGCCGGCCCCGAAATCTAGTGGCGGTCTCGCTGTAGTCCTCCTCTGCGTAGTAGCACACCTCGCACCGGAACTCAGCGCGGC
>57901671; Neonectria ramulariae strain CBS 151.29 internal transcribed spacer 1, 5.8S ribosomal RNA gene, and internal transcribed spacer 2, complete sequence
GAATCTTTGAACGCACATTGCGCCCGCCAGTATTCTGGCGGGCATGCCTGTTCGAGCGTCATTTCAACCCTCAAGCCCCCGGGCTTGGTGTTGGGGATCGGCGTGCCCTCGCGGCGCGCCGTCCCCTAAATCTAGTGGCGGTCTCGCTGTAGCTTCCTCTGCGTAGTAGCAACACTCGCACTGGATCGCAGCGCGGCCAC
>344333529; Pezizella chrysostigma voucher 14793 18S ribosomal RNA gene, internal transcribed spacer 1, 5.8S ribosomal RNA gene, internal transcribed spacer 2, and 28S ribosomal RNA gene, region
TAAACGCTCCGTAGGTGAACCTGCGGAGGGATCATTACAGAGAACATCGCCCGCAAGGGTGACTCTCCAACCCTGTGTTAACTATACCTTTGTTGCTTTGGCGAGACGCTTCGGCCACCGGCTTCACGCTGGTGAGTGCTCGCCAGAGGACCCCTAAACTCTGTTTATACATGTCGTCTGAGTACTATATAATAGTTAAA
>110666875; Trypethelium sp. DUKE 0000007 isolate AFTOL-ID 110 internal transcribed spacer 1, 5.8S ribosomal RNA gene, and internal transcribed spacer 2, complete sequence
GCAGAATTCAGTGAATCATCGAATCTTTGAACGCACATTGCGCCTTTTGGTATTCCTTGAGGCATGTCTGTTTGAGCGTTATTGCTACACATGAGAGAAATCTCGTGATGAGAGATCATGTGATACTGTCATATGACTTTCCAAAGCCTTCAACGATGTTGTGAGTGACGTCAATGGCCACCAGATTTGGCAAATCGACA
>112253165; Plectosporium sp. CBS 116708 18S ribosomal RNA gene, partial sequence; internal transcribed spacer 1 and 5.8S ribosomal RNA gene, complete sequence; and internal transcribed spacer 2, partial sequence
ATCGAATCTTTGAACGCACATGGCGCCTTCCAGTATCCTGGGAGGCATGCCTGTCCGAGCGTCGTTTCAACCCTCGAGCCCCAGTGGCCCGGCGTTGGGGATCTGCCACGGCAGGCCCCTAAAACCAGTGGCGGACCCGAAGGGCCCTCTCCTTTGCGCAGTAGCATCAGCCTCGCATCGGGAGCCCTCGGCGTCCTGCC
>86517157; Arthroascus schoenii strain UCD 71-182 internal transcribed spacer 1, 5.8S ribosomal RNA gene, and internal transcribed spacer 2, complete sequence
AAACTCTTAACAAATATATTTTTATAAAAATTCTAATCATTATATAAATCTTTTTACGAAGATTAATAAAAAAAAATTAAAACTTTCAGCAACGGATCTCTTGGTTCTCGCATCGATGAAGAACGCAGCGAATTGCGATAAGTAATGTGAATTGCAGATTTTCGTGAATCATCGAATCTTTGAACGCATATTGCACTCTA
>25901023; Monosporascus cannonballus genes for ITS1, 5.8S rRNA, ITS2, partial and complete sequence, isolate: 01-06-2
GGGAACCTACCCGGGAGCTACTCTAGAGTAGCCTACCCGGTAGCTACCCTGTAGTTGTGGCCTTACCCGCCGGTGGACCATCTAAACTCTTTTTTCTCTTTTGGCACTTCTGAATAATTATCATAATAAGTTAAAACTTTCAACAACGGATCTCTTGGTTCTGGCATCGATGAAGAACGCAGCGAAATGCGATAAGTAAT
>60418320; Bryoglossum gracile strain MBH52481 internal transcribed spacer 1, partial sequence; 5.8S ribosomal RNA gene, complete sequence; and internal transcribed spacer 2, partial sequence
CTCCGGGCGGCTTCTAAACCCTTGAATTTAATACTCTTGTTGCTTTGGTGGGCCGCGGTTCGCCGCATAGGCTTCGGTCTATAGTGCCCGCCAGAGGATCCAACTCTGAATTTAGTGATGTCTGAGTACTATTTAATAGTTAAAACTTTCAACAACGGATCTCTTGGTTCTGGCATCGATGAAGAACGCAGCGAAATGCG
>385258008; Kluyveromyces marxianus strain AUMC 7258 18S ribosomal RNA gene, partial sequence; internal transcribed spacer 1, 5.8S ribosomal RNA gene, and internal transcribed spacer 2, complete sequence; and 28S ribosomal RNA gene, partial sequence
TCCCTGGAGAGCTCGTCTCTCCAGTGGACATAAACACAAACAATATTTTGTATTATGAAAAACTATTATACTATAAAATTTAATATTCAAAACTTTCAACAACGGATCTCTTGGTTCTCGCATCGATGAAGAACGCAGCGAATTGCGATATGTATTGTGAATTGCAGATTTTCGTGAATCATCAAATCTTTGAACGCACA
>154347387; Torulaspora maleeae genes for 18S rRNA, ITS1, 5.8S rRNA, ITS2, 28S rRNA, partial and complete sequence, strain: NBRC 103199
CGTGAATCATCGAATCTTTGAACGCACATTGCGCCCCTTGGTATTCCAGGGGGCATGCCTGTTTGAGCGTCATTTCCTTCTCAAACAATCATGTTTGGTAGTGAGTGATACTCTTTCTAGGGTTAACTTGAAATTGCTAGCCTGTTATTTGGTTGTGATTTTGCTGGCTTGGATGACTTTGTCCAGTCTAGCTAATACCG
>296046234; Amphirosellinia fushanensis isolate 91111209 18S ribosomal RNA gene, partial sequence; internal transcribed spacer 1, 5.8S ribosomal RNA gene, and internal transcribed spacer 2, complete sequence; and 28S ribosomal RNA gene, partial sequence
AACCCATGTGAACGTTACTTTATGTTGCTTCGGCAGGTCGCGGTTACCCCGTAGGACCCTACCCTGTAGGACCCTACCCGGTAGTCGCGGGTAGCCTGCCGGTGGCCCACGAAACTCTGTTTGATACCTGTATCTCTGAACACATAACTAAATAAGTTAAAACTTTCAACAACGGATCTCTTGGTTCTGGCATCGATGAA
>187438877; Menispora manitobaensis internal transcribed spacer 1, partial sequence; 5.8S ribosomal RNA gene, complete sequence; and internal transcribed spacer 2, partial sequence
TCTTTGAACGCACATTGCGCCCGCCAGTATCCTGGCGGGCATGCCTGTTCGAGCGTCATTTCAACCCTCAGGCTCTGCCTGGCGTTGGGGGCCTGCGCCGCAGCCCCCTAAAGACAGTGGCGGGTGCGCTCTGAAACTGAACGTAGTACTGTATCTCGTTCTGGTGCAGAGCGTACTCCGGCCGGAAAACCCCTTTCTAT
>360040568; Sphaceloma erythrinae strain CPC 18540 internal transcribed spacer 1, partial sequence; 5.8S ribosomal RNA gene, complete sequence; and internal transcribed spacer 2, partial sequence
ATTGGGCGCGACAGGCCGGCCCCCCCGTGGCCGGCCCGCCCGAAATGCATCGGCGAGGCACCGACCCCTGGCGTGTTAGAATTTCGAAACGTCGGGAGCACCGGTGACCCCCCGCCGTCAACCCGGACCCAGCCCCCCCGCGGGCGGGGTCCACCCCCCTCCAAAGGTTGACCTCGGATCAGGTAGGAATACCCGCTGAA
>50953379; Myelochroa irrugans voucher MAF 10207 18S ribosomal RNA gene, partial sequence; and internal transcribed spacer 1, 5.8S ribosomal RNA gene, and internal transcribed spacer 2, complete sequence
TTCAACAACGGATCTCTTGGTTCCAGCATCGATGAAGAACGCAGCGAAATGCGATAAGTAATGTGAATTGCAGAATTCAGTGAATCATCGAATCTTTGAACGCACATTGCGCCCCTCGGTACTCCGGGGGGCATGCCTGTTCGAGCGTCATTACACCCCTCAAGCGTAGCTTGGTCTTGGGCTTCGCCGCGCGGCGGGCC
>92430233; Aleuria aurantia isolate AFTOL-ID 65 internal transcribed spacer 1, partial sequence; 5.8S ribosomal RNA gene, complete sequence; and internal transcribed spacer 2, partial sequence
CTTCCGTAGAGCAGTAACTCTGATTACCTCTGATCATGGTCTTGATCATCTTCAGGGAGTCTCTGCGGGAGGTATACATTAAACTCTTGCATTACCATGTCATCTGTCTGAATCTGTTTATAACAAATGTTAAAACTTTCAACAACGGATCTCTTGGTTCTCGCATCGATGAAGAACGCAGCGAAATGCGATAAGTAGTG
>57902549; Wuestneia molokaiensis strain CBS 114877 18S ribosomal RNA gene, partial sequence; internal transcribed spacer 1, 5.8S ribosomal RNA gene, and internal transcribed spacer 2, complete sequence; and 28S ribosomal RNA gene, partial sequence
GCCTCGGCGCTGAGCCCGGGGGGGAACCCTCAACCCGTTCCCCCTCCCTCGGGAAAGCCGCCCGCGCGCGCCCCCCTCGGGGTGTGTGTGCGTGGTGTCTCTTCCGTGGAGCAGGCCCGCCGGCGGCCCACCAAACTCTTTGTTTTTAGAACGTATCTCTTCTGAGTTTTTATACAAACAAATGAATCAAAACTTTCAAC
>148535556; Trichomonascus ciferrii strain WM 815 internal transcribed spacer 1, 5.8S ribosomal RNA gene, and internal transcribed spacer 2, complete sequence; and 28S ribosomal RNA gene, partial sequence
CCATTATATGGAGCAAGTCCTTCCGTAGAGTACACTTGCCGAAGCCTTAGCAGCCTGAAAGGGTGATTGCTAACGACTCTAAATAAATCAAGCTTTCTTAAATGCTAGTCACACTTTTGTGTGGCCACGCTGCCAAATTGCGGGGAAGCCCTAAAGATCTTACCACCAAGCTACAGTCGAAAGGTTGTAGTGGCCGAGCG
>294861869; Chalara microchona internal transcribed spacer 1, partial sequence; 5.8S ribosomal RNA gene, complete sequence; and internal transcribed spacer 2, partial sequence
GACACTCGTTGGTGTGCGCTCGCCAGAGGACCACAAACTCTTGTTTATTAATGTCGTCTGAGTACTATATAATAGTTAAAACTTTCAACAACGGATCTCTTGGTTCTGGCATCGATGAAGAACGCAGCGAAATGCGATAAGTAATGTGAATTGCAGAATTCAGTGAATCATCGAATCTTTGAACGCACATTGCGCCCCGT
>309401327; Neofabraea alba isolate UASWS0517 18S ribosomal RNA gene, partial sequence; internal transcribed spacer 1, 5.8S ribosomal RNA gene, and internal transcribed spacer 2, complete sequence; and 28S ribosomal RNA gene, partial sequence
AACAAGGTCTCCGTAGGTGAACCTGCGGAGGGATCATTACAGAGTTCATGCCCTTCGGGGTAGATCTCCCACCCGTGTCATCACACCTTTGTTGCTTTGGCGGGCCCGCCTCGGCCACCGGCTCCGGCTGGTGAGCGCCCGCCAGAGGACCCCAAACTCTGAAATTTAGTGTCGTCTGAGTACTATATAATAGTTAAAAC
>372468313; Blastobotrys adeninivorans isolate DZ2-2 internal transcribed spacer 1, partial sequence; 5.8S ribosomal RNA gene and internal transcribed spacer 2, complete sequence; and 28S ribosomal RNA gene, partial sequence
GCAGCGAAATGCGATACGTAATGTGAATTGCAGAATTTTGTGAATCATCGAATCTTTGAACGCACATTGCGCCTCTTGGTATTCCAAGAGGCATTCCTGTTTGAGAGTCATTTCTCCTTCAAATCTAGTATTTGGTGTTGACCACGCGCTTTGGCGCTAGGTTGAAATGAATTGGCAGGCAGAAATTGTTTGTTCAGTGT
>639447; Eremascus albus 5.8S rRNA, complete sequence, and ITS1 and ITS2
CTACCTTACCTGTTTGCTTCGGCGGGCCTGCGGCCTCGGTCGCTGCCGGGGGTTCGCGCCCCGGGCTCGCGTCCGCCGAAGATCCATTGAACTCCCGTGAAGATTGATGTCTGAGAACATTAACAAATCGTTAAAACTTTCAACAACGGATCTCTTGGTTCCGACATCGATGAAGAACGCAGCGAAATGCGATAAGTAAT
>88193225; Sarcogyne privigna small subunit ribosomal RNA gene, partial sequence; internal transcribed spacer 1, 5.8S ribosomal RNA gene, and internal transcribed spacer 2, complete sequence; and large subunit ribosomal RNA gene, partial sequence
AGTACCAATACAATTGTTAAAACTTTCAACAACGGATCTCTTGGTTCTGGCATCGATGAAGAACGCAGCGAAATGCGATAAGTAATGTGAATTGCAGAATTCAGTGAATCATCGAATCTTTGAACGCACATTGCGCCCTTTGGTATTCCGAGGGGCATGCCTGTTCGAGCGTCATTGCACCACTCAAGCTTTGCTTGGTA
>31746862; Saccharomycodes ludwigii internal transcribed spacer 1, partial sequence; 5.8S ribosomal RNA gene, complete sequence; and internal transcribed spacer 2, partial sequence
TTTTCTTGGGGAGAGGTTGTTGATTGCTTTGGCCTGCGCTTAACTGCGCGGCTAGTAGTTGATGATTTTGTTATTATCCGAGACGAAGGAAACGTCTGATTTTAAAAACATTATACACTTTGGAGTACTTTTTTTAATGTATTTCTTCCTTGGACGAGCAATTGTTCAAGGGTCAATAAACACAAACAATTTTTTTTTTA
>4731389; Chiodecton sphaerale small subunit ribosomal RNA gene, partial sequence; internal transcribed spacer 1, 5.8S ribosomal RNA gene and internal transcribed spacer 2, complete sequence; and large subunit ribosomal RNA gene, partial sequence
CTGAGCCGGTTATCTGAATAAAGTAACGCGAAAAACTTTCAACAACGGATCTCTTGGTTCTGGCATCGATGAAGAACGCAGCGAAATGCGATAAGTAATGTGAATTGCAGAATTCAGTGAACCATCGAATCTTTGAACGCACCTTGCGCCCTCCGGTATCCGGTGGGCATGCCTGTTCGAGCGTCATTTCACCCCCATCA
>146454422; Humicola fuscoatra isolate MTCC 6329 internal transcribed spacer 1, partial sequence; 5.8S ribosomal RNA gene, complete sequence; and internal transcribed spacer 2, partial sequence
ACCAAACCATTGCTGAACCGACCCTTCTGTTGCTTCGGCGGGAGGCGCCTCGGCGCCCCTCGGCCGATCCCCCGCCCCCGCGGCGTGGGGGGAGGCTCCCGCCGGAGGAATACCCCAAACCCTTTGCAGCACATGGCCTCTCTGAGTTTATGTACTGAATAAGTCAAAACTTTCAACAACGGATCTCTTGGTTCTGGCAT
>261872055; Ruwenzoria pseudoannulata strain MUCL 51394 small subunit ribosomal RNA gene, partial sequence; internal transcribed spacer 1 and 5.8S ribosomal RNA gene, complete sequence; and internal transcribed spacer 2, partial sequence
AGTTAAAACTTTCAACAACGGATCTCTTGGTTCTGGCATCGATGAAGAACGCAGCGAAATGCGATAAGTAATGTGAATTGCAGAATTCAGTGAATCATCGAATCTTTGAACGCACATTGCGCCCATTAGTATTCTAATGGGCATGCCTATTCGAGCGTCATTTCAACCCCTTAAGCCCCTGTTGCTTAGTGTTGGGAATC
>194410511; Neodeightonia phoenicum strain CBS 122528 18S ribosomal RNA gene, partial sequence; internal transcribed spacer 1, 5.8S ribosomal RNA gene, and internal transcribed spacer 2, complete sequence; and 28S ribosomal RNA gene, partial sequence
CCGCCAGAGGACCTCCAAACTCCAGTCAGTGAACGTCGACGTCTGATAAACAAGTTAATAAACTAAAACTTTCAACAACGGATCTCTTGGTTCTGGCATCGATGAAGAACGCAGCGAAATGCGATAAGTAATGTGAATTGCAGAATTCAGTGAATCATCGAATCTTTGAACGCACATTGCGCCCCTTGGCATTCCGAGGG
>48237747; Ascobotryozyma americana strain CBS 8560 small subunit ribosomal RNA gene, partial sequence; internal transcribed spacer 1 and 5.8S ribosomal RNA gene, complete sequence; and internal transcribed spacer 2, partial sequence
ACGCAGCGAAATGCGATAAGTAATGTGAATTGCAGAATTCAGTGAATCATCGAATCTTTGAACGCATATTGCGCCCTTTGGTATTCCAAAGGGCATGCCTGTTTGAGCGTCAGTTCTTTCTTAAAACTTAGGTTTTTGTTATGAGATTTTTAAGCCTTTCTTTAATTAAAAAAAAAAAAAAAAAAGGCTTTTTCTTGAAA
>82796360; Berkleasmium sp. BCC 17023 internal transcribed spacer 1, partial sequence; 5.8S ribosomal RNA gene, complete sequence; and internal transcribed spacer 2, partial sequence
GGGCGGGAGATTACCCTGCTCGCCTCTGTCGGTGAAAGAGGTGTCTGACCCCTCCCTTTGCCTTTTGAGTACCGTACGTTTTCCTCGGCGGGTTCGCCCGCCGCCAGGAGCCCTCAAAACCTTTTGCAGTAAAGAGCAGTACACGTTTAAATACAAAATCTTTAAAACTTTCAACAATGGATCTCTTGGTTCTGGCATCG
>2149074; Atkinsonella hypoxylon 5.8S ribosomal RNA gene, partial sequence, internal transcribed spacer 2, complete sequence, and 28S ribosomal RNA gene, partial sequence
TGCCTGTTCGAGCGTCATTTCAACCTCAGAGCCCTCCCTCTGGTGTTGGGGATCGGCGCGCCCCCGTCTGCCCTCGCGCAGGCGGCCGCCGTCCCCGAAATGAATTGGCGGTCTCGTCGCAGCCTTCCTTTGCGTAGTAAGACTTTTTACCACCTCGCAACCAGGAGCGCGGCGCGGCCACTGCCGTAAAACGCCCAACT
>82622351; Hypotrachyna revoluta voucher MAF 10394 18S ribosomal RNA gene, partial sequence; internal transcribed spacer 1 and 5.8S ribosomal RNA gene, complete sequence; and internal transcribed spacer 2, partial sequence
CGCCCGCCGGAGGCCCATCATAATCCATTTTTTCAGTGTTAGAGTACACAAAGAATTAATAAAACTTTCAACAACGGATCTCTTGGTTCCAGCATCGATGAAGAACGCAGCGAAATGCGATAAATAATGTGAATTGCAGAATTCAGTGAATCATCGAGTCTTTGAACGCACATTGCGCCCCTCGGTATTCCGGGGGGCAT
>371471835; Eremiomyces magnisporus voucher AH39315 18S ribosomal RNA gene, partial sequence; internal transcribed spacer 1, 5.8S ribosomal RNA gene, and internal transcribed spacer 2, complete sequence; and 28S ribosomal RNA gene, partial sequence
CACATTGCGCCCTATGGTATTCCGTAGGGCATGCCTGTCTGAGCGTCAGCTCCTCCTCTCTCAAGCATCATTTTTGAAGCTTGGATTACTTTGGAGAAGTAGTTCTATAATGAGCTACCCTCTAGAAATTTATAGGCAGTATGGTTATATCTAAACCTAGATGTAATAATAGTAAAATCATCTTTTAAGGAATGATTGTA
>358443809; Ceuthospora pinastri isolate Z58 internal transcribed spacer 1, partial sequence; 5.8S ribosomal RNA gene, complete sequence; and internal transcribed spacer 2, partial sequence
GGCGGCCCCGTCGCAAGACAACCGGCTCCGGCTGGTCAGCGGCCGCCAGAGGAATCAAAACTCTTATTATTATTGTCGTCTGAGTACTATATAATAGTTAAAACTTTCAACAACGGATCTCTTGGTTCTGGCATCGATGAAGAACGCAGCGAAATGCGATAAGTAATGTGAATTGCAGAATTCAGTGAATCATCGAATCT
>146007794; Microcyclus ulei isolate IBUN-SINCHI Mu1 18S ribosomal RNA gene, partial sequence; internal transcribed spacer 1, 5.8S ribosomal RNA gene, and internal transcribed spacer 2, complete sequence; and 28S ribosomal RNA gene, partial sequence
CGTCACAGCAAATGACACAAAACTTTCAACAACGGATCTCTTGGTTCTGGCATCGATGAAGAACGCAGCGAAATGCGATAAGTAATGTGAATTGCAGAATTCAGTGAATCATCGAATCTTTGAACGCACATTGCGCCCTTTGGTATTCCGAAGGGCATGCCTGTTCGAGCGTCATTACACCCCTCAAGCCCCGGCTTGGT
>380005650; Cainiella borealis voucher Kruys 725 (UPS) internal transcribed spacer 1, partial sequence; 5.8S ribosomal RNA gene, complete sequence; and internal transcribed spacer 2, partial sequence
CCCGCCAGTATTCTGGCGGGCATGCCTGTTCGAGCGTCATTTCAACCCTCAGTGCCCCCGGCCTGGTGTTGGGGCGCTACCGCCTCCGGGCGGTAGGCCCCCAAATTCAGCGGCGAGCTCGCCAGTCTCCCGAGCGCAGTAGTTTACACCTCGCTCCGGGTGGACCGGCGCGGCCTGGCCGTAAAACCCCCCCCAATTTT
>60117101; Acanthostigma perpusillum strain UAMH 7237 18S ribosomal RNA gene, partial sequence; internal transcribed spacer 1, 5.8S ribosomal RNA gene, and internal transcribed spacer 2, complete sequence; and 28S ribosomal RNA gene, partial sequence
GCGTCATTTCAACCCTCAAGCTCTGCTTGGTATTGGGCCCTCGTCCGCTCAGGACGTGCCCGAAACTCGTAGGCGGTGGTGCCCATCTCCCAGCGTAGTCAGTCTATCCGCTTCGGAGCTTAGGCGTCGCCCGCCGGACAACAATCATATCTTCTATGGTTTGACCTCGGATCAGGTAGGGATACCCGCTGAACTTAAGC
>336397113; Letrouitia domingensis isolate AFTOL-ID 102 internal transcribed spacer 1, partial sequence; 5.8S ribosomal RNA gene and internal transcribed spacer 2, complete sequence; and 28S ribosomal RNA gene, partial sequence
CCTGTTCGAGCGTCATTTACACTCTCAAGTCTGACTTGGTATTGGGTCTCGCTCCCCCGGAGTGTGCCCGAAATATAGGGAGGGCTCCGGCGCGAACTTCAAGCGTAGTGAAGCTAATAGTCGCTTTCGAAGGCTCCGTCGGAGAGTCTTCTATAACCTACTCTTATCGAACTGACCTCGGATCAGGCAAGGACACCCGC
>61186972; Phaeocalicium interruptum voucher Tibell 23044 (UPS) internal transcribed spacer 1, 5.8S ribosomal RNA gene, and internal transcribed spacer 2, complete sequence; and large subunit ribosomal RNA gene, partial sequence
CTGCGCCCTCGCCGGAGGTCTCTGAACTCTGAACCGTATCGTGCCGTCTGAGTATGAAATTGTCAATCAAAATAAAACTTTCAACAACGGATCTCTTGGTTCTGGCATCGATGAAGAACGCAGCGAAATGCGATAAGTAATGTGAATTGCAGAATTCAGTGAATCATCGAATCTTTGAACGCACATTGCGCCCTTTGGTA
>7110174; Leucostoma niveum internal transcribed spacer 1, partial sequence; 5.8S ribosomal RNA gene, and internal transcribed spacer 2, complete sequence
GGCCCGCCTCTGGTCGTCAAAAAGCCAGGGGGAGGACAGCAGGCCCGCCGGTGGCCTACCAAACTCTTGTATTTATTGAGTAACATCTGAGTAAAGCTTCTAAATGAATCAAAACTTTCAACAACGGATCTCTTGGTTCTGGCATCGATGAAGAACGCAGCGAAATGCGATAAGTAATGTGAATTGCAGAATTCAGTGAA
>32453463; Psiloparmelia distincta voucher ca 20 km S of Sorata, 1 km E of Umanata, alt. 4000 m, 2000, A. Elvebakk 00-348 (TROM) internal transcribed spacer 1, partial sequence; and 5.8S ribosomal RNA gene and internal transcribed spacer 2, complete sequence
TTTGAACGCACATTGCGCCCCTCGGTATTCCGGGGGGCATGCCTGTTCGAGCGTCATTGCACCCCTCAAGCACAGCTTGGTGTTGGGCGTCGCCCCCGGGGCGTGCCCGAAAAGCAGTGGCGGCCCGGGGCGGCTCCAAGCGTAGTACATCACATCCCGCTTTGAGAGTCCGCCCCGTGGCCGGCCAGACAACCCGTTGA
>115354034; Xenochalara juniperi 18S rRNA gene (partial), ITS1 and 5.8S rRNA gene (partial), clone BazP2-1
CATTACAGAGAACATCGCCCTCACGGGTGACTCTCCAACCCTATGTCGTTATAACCTTTGTTGCTTTGGCGAGCCGCCTCGGCCACCGGCTCCGGCTGGTGAGTGCTCGCCAGAGGACCTCCAACCCTAAATTTTAGTGTCGTCTGAGTACTATATAATAGTTAAAACTTTCAACAACGGATCTCTTGGTTCTGGCATCG
>383513474; Falcocladium sphaeropedunculatum strain CBS 111292 18S ribosomal RNA gene, partial sequence; internal transcribed spacer 1, 5.8S ribosomal RNA gene, and internal transcribed spacer 2, complete sequence; and 28S ribosomal RNA gene, partial sequence
TTATTATTGTGTAAAGAAGACTTTTTTTTTAGTGGGCAACTACGAAAAAAAAGTTGGATTTTACTGTTTTATTTCAAAACAAAAAACAAATCAAATTACAACTTTTAGCAATGGATCTCTTGGTTCTGACATCGATGAAGAACGCAGCGAAATGCGATACGTAATGTGAATTGCAAATTTCAGTGAATCATCGAATCTTT
>63053840; Xylaria persicaria strain ATCC 42766 internal transcribed spacer 1, partial sequence; 5.8S ribosomal RNA gene and internal transcribed spacer 2, complete sequence; and 28S ribosomal RNA gene, partial sequence
CGATAAGTAATGTGAATTGCAGAATTCAGTGAATCATCGAATCTTTGAACGCACATTGCGCCCATTAGTATTCTAGTGGGCATGCCTGTTCGAGCGTCATTTCAACCCTTAAGCCCCTGTTGCTTAGCGTTGGGAGCCTACAGTTCGCTGTAGCTCCCCAAAGTTAGTGGCGGAGTCAGTTTATGCTCTAGACGTAGTAA
>296875248; Sporendonema purpurascens strain KACC 41227 18S ribosomal RNA gene, partial sequence; internal transcribed spacer 1, 5.8S ribosomal RNA gene, and internal transcribed spacer 2, complete sequence; and 28S ribosomal RNA gene, partial sequence
TTGCTTGTAATAAATGTCAAAACTTTCAACAACGGATCTCTTGGTTCTCGCATCGATGAAGAACGCAGCGAAATGCGATAAGTAGTGTGAATTGCAGAATTCAGTGAATCATCGAATCTTTGAACGCACATTGCGCCTCCGGGGCTTGTTCCGGAGGCATGCCTGTTCGAGCGTCATTAAAAACCACTCAAGCTGCTTTT
>189031702; Phaeothecoidea proteae strain CBS 114129 18S ribosomal RNA gene, partial sequence; internal transcribed spacer 1, 5.8S ribosomal RNA gene, and internal transcribed spacer 2, complete sequence; and 28S ribosomal RNA gene, partial sequence
GTCTGAGTCTGATATTTAAATAAATCAAAACTTTCAACAACGGATCTCTTGGTTCTGGCATCGATGAAGAACGCAGCGAAATGCGATAAGTAATGTGAATTGCAGAATTCAGTGAATCATCGAATCTTTGAACGCACATTGCGCCCCCTGGTATTCCGGGGGGCATGCCTGTTCGAGCGTCATTACACCACTCAAGCCTG
>239582980; Phaeoseptoria musae strain CATAS-Pm01 18S ribosomal RNA gene, partial sequence; internal transcribed spacer 1, 5.8S ribosomal RNA gene, and internal transcribed spacer 2, complete sequence; and 28S ribosomal RNA gene, partial sequence
TACTTGTTTACACCCTTGTCTTTTTGCGTACTTATCGTTTCCTCGGCGGGCTTGCCTGCCGGTTGGACAACTTTATAACCTTTTTAAATCTTCAATCAGCGTCTGAATAATATACAATAATTACAACTTTCAACAACGGATCTCTTGGTTCTGGCATCGATGAAGAACGCAGCGAAATGCGATAAGTAGTGTGAATTGCA
>83034960; Libertella sp. CBS 117163 strain CBS 117163 internal transcribed spacer 1, partial sequence; 5.8S ribosomal RNA gene and internal transcribed spacer 2, complete sequence; and 28S ribosomal RNA gene, partial sequence
AGTGTTTAAACTTAATAAGTTAAAACTTTCAACAACGGATCTCTTGGTTCTGGCATCGATGAAGAACGCAGCGAAATGCGATAAGTAATGTGAATTGCAGAATTCAGTGAATCATCGAATCTTTGAACGCACATTGCGCCCATTAGTATTCTAGTGGGCATGCCTGTTCGAGCGTCATTTCAACCATCAAGCCCTATTTG
>241897343; Brycekendrickomyces acaciae isolate CBS 124104 18S ribosomal RNA gene, partial sequence; internal transcribed spacer 1, 5.8S ribosomal RNA gene, and internal transcribed spacer 2, complete sequence; and 28S ribosomal RNA gene, partial sequence
GCGAGCCGCGTCCCCTCGGGGTCGCGCCGGGAGCCTCACGGCCCCTGGAGAGCGCTCGTCGATAGCCCAATTTAAACTCTTTACAAAATACCTGCCTAAATCTTGTATATCTTAATGATAAAACAAAACTTTCAACAACGGATCTCTTGGTTCTGGCATCGATGAAGAACGCAGCGAAATGCGATAAGTAATGCGAATTG
>289541379; Hypocopra anomala isolate CBS 124649 18S ribosomal RNA gene, partial sequence; internal transcribed spacer 1, 5.8S ribosomal RNA gene, and internal transcribed spacer 2, complete sequence; and 28S ribosomal RNA gene, partial sequence
CGTTGCCTCGGCAGGTCCGCGGGACGCGCCACACCGGCGCGGCCCGCGTTAAACACGCCTGCCAGCGGGCCTACAACGAAACTCTTGTTTTTTTATACTGAAATTCTGAATCTTTGACTAAATAAGTTAAAACTTTCAACAACGGATCTCTTGGTTCTGGCATCGATGAAGAACGCAGCGAAATGCGATAAGTAATGTGA
>363548210; Corynascella inaequalis strain CBS 284.82 internal transcribed spacer 1, partial sequence; 5.8S ribosomal RNA gene and internal transcribed spacer 2, complete sequence; and 28S ribosomal RNA gene, partial sequence
GCCGGAGGTACCCCAAACCATTGATACTTTATGGCCTCTCTGAGTCTTCTGTACTGAATAAGTCAAAACTTTCAACAACGGATCTCTTGGTTCTGGCATCGATGAAGAACGCAGCGAAATGCGATAAGTAATGTGAATTGCAGAATTCAGTGAATCATCGAATCTTTGAACGCACATTGCGCCCGCCAGTATTCTGGCGG
>24210623; Fuscopannaria leucophaea internal transcribed spacer 1, 5.8S ribosomal RNA gene, and internal transcribed spacer 2, complete sequence
TAGGTTGCTTTGACAGGTAAGATGTAGGTAACATCGCCTGATAAATACCCGTCAGAGGCACACAAAACCCCGATTTTGAGGATGTTCTGAACTGTTATTCAATAACTATAAAACTTTCAACAACGGATCTCTTGGTTCTGGCATCGATGAAGAACGCAGCGAAATGCGATAAGTAATGTGAATTGCAGAATTTAGTGAAT
>312205588; Letendraea helminthicola strain 7-11 18S ribosomal RNA gene, partial sequence; internal transcribed spacer 1, 5.8S ribosomal RNA gene, and internal transcribed spacer 2, complete sequence; and 28S ribosomal RNA gene, partial sequence
ACAATGGATCTCTTGGCTCTGGCATCGATGAAGAACGCAGCGAAATGCGATAAGTAGTGTGAATTGCAGAATTCAGTGAATCATCGAATCTTTGAACGCACATTGCGCCCCTTGGTATTCCATGGGGCATGCCTGTTCGAGCGTCATCTACACCCTCAAGCTCTGCTTGGTGTTGGGCGTCTGTCCCGCCTCCGCGCGTG
>80978925; Holwaya mucida 18S small subunit ribosomal RNA gene, partial sequence; internal transcribed spacer 1, 5.8S ribosomal RNA gene, and internal transcribed spacer 2, complete sequence; and 28S large subunit ribosomal RNA gene, partial sequence
GGCTTCGGCTGGCCCGCGCCTGTCAGAGGACCCCAAACTCTATTGTTAATATCGTCTGAGTACTATTTTAATAGTTAAAACTTTCAACAACGGATCTCTTGGTTCTGGCATCGATGAAGAACGCAGCGAAATGCGATAAGTAATGTGAATTGCAGAATTCAGTGAATCATCGAATCTTTGAACGCACATTGCGCCCTCTG
>112824258; Peltula umbilicata isolate AFTOL-ID 891 internal transcribed spacer 1, partial sequence; 5.8S ribosomal RNA gene, complete sequence; and internal transcribed spacer 2, partial sequence
TGGCGTCTGAGCCCCCCATTGTAGTAAATAGAAAACTTTCAACAACGGATCTCTTGGTTCCGGCGTCGATGAAGAACGCAGCGAAATGCGATAGGTAATGTGAATTGCAGAATTCAGTGAATCATCGAATCTTTGAACGCATATTGCGCCCCTCGGTATTCCGAGGGGCATGCCTGTCCGAGCGTCATTAGCGACACCCT
>50979431; Parmelaria subthomsonii voucher LWG 20-77151 18S ribosomal RNA gene, partial sequence; and internal transcribed spacer 1, 5.8S ribosomal RNA gene, and internal transcribed spacer 2, complete sequence
TTGGTTCCAGCATCGATGAAGAACGCAGCGAAATGCGATAAGTAATGTGAATTGCAGAATTCAGTGAATCATCGAATCTTTGAACGCATATTGCGCCCCTCGGTATTCCGGGGGGCATGCCTGTTCGAGCGTCATTACACCCCTCAAGCGAAGCTTGGTATTGGGCCCTCGCCCCCGTGGCGTGCCCGAAAAGCAGTGGC
>37962701; Parasarcopodium ceratocaryi 18S ribosomal RNA gene, partial sequence; internal transcribed spacer 1, 5.8S ribosomal RNA gene, and internal transcribed spacer 2, complete sequence; and 28S ribosomal RNA gene, partial sequence
GAATCATCTGAGTGGATTTTACAAATAAATCAAAACTTTCAACAACGGATCTCTTGGTTCTGGCATCGATGAAGAACGCAGCGAAATGCGATAAGTAATGTGAATTGCAGAATTCAGTGAATCATCGAATCTTTGAACGCACATTGCGCCCGCTAGTATTCTGGCGGGCATGCCTGTTCGAGCGTCATTTCAACCCTCAA
>256588082; Cladosporium paeoniae strain SDAU-08-63 18S ribosomal RNA gene, partial sequence; internal transcribed spacer 1, 5.8S ribosomal RNA gene, and internal transcribed spacer 2, complete sequence; and 28S ribosomal RNA gene, partial sequence
AGTGATTATATCAATCAAATTAAAACTTTCAACAACGGATCTCTTGGTTCTGGCATCGATGAAGAACGCAGCGAAATGCGATAAGTAATGTGAATTGCAGAATTCAGTGAATCATCGAATCTTTGAACGCACATTGCGCCCCTTGGTATTCCGGGGGGCATGCCTGTTCGAGCGTCATTTCACCACTCAAGCCTCGCTTG
>295443676; Venturia nashicola genes for 18S rRNA, ITS1, 5.8S rRNA, ITS2, 28S rRNA, partial and complete sequence, specimen_voucher: VPP036
AAGTAATGTGAATTGCAGAATTCAGTGAATCATCGAATCTTTGAACGCACATTGCGCCCCCTGGTATTCCGGGGGGCACACCTGTTCGAGCGCCATTTCTACCCTGGAGCCACGCTCTGTGATGGGCCCCGTCCTCGCGGACAGGCCCGAAACCCGTGGGCGCCGTCGTCCGGCCCTGAGCGTAGCAAGAGAAATCCCTC
>91694228; Balsamia alba voucher SOC558 internal transcribed spacer 1, partial sequence; 5.8S ribosomal RNA gene, complete sequence; and internal transcribed spacer 2, partial sequence
CCCGCGTTGCTTCCCCGGGGCAGCAGCCTTGCCTGCCCTGGCCATCCGTGTCGCAATGCAGGCATGCGTAACTGGGAGTTACCCGGGGAAGTCCATTGAAAAATCACGCACTTGCCTTACTTTGTCTGACGGGCCTTCGGCCCTTAGAAAATAACCTTTTAAAAGAAAACTTTCACACCGGATTCTCTTGGTTCTCGCAT
>78216310; Genea harknessii clone sm1b_a6 18S ribosomal RNA gene, partial sequence; internal transcribed spacer 1, 5.8S ribosomal RNA gene, and internal transcribed spacer 2, complete sequence; and 28S ribosomal RNA gene, partial sequence
AAACCCACATGTTATATGGGCGCGTTGTAGAGGAGGCCCCTCACAAATTTGGAGGAGTCACTTTTCGCGAGCGTATAATAATGGTGGTTGGGTTTTTTCGGGACCCCAGACTAGCCAGGAATAAAAATCCCCAGTAGTTTTTTGTTACTAAATCAATGGTTGACCTCGGATCAGGTAGGGATACCCGCTGAACTTAAGCA
>284159035; Aulographina pinorum strain CBS 302.71 18S ribosomal RNA gene, partial sequence; internal transcribed spacer 1, 5.8S ribosomal RNA gene, and internal transcribed spacer 2, complete sequence; and 28S ribosomal RNA gene, partial sequence
GTGGACCATTCAACTCTGCATCTTTGCGTCTGAGTAAATGATTGAATCAATCAAAACTTTCAACAACGGATCTCTTGGTTCTGGCATCGATGAAGAACGCAGCGAAATGCGATAAGTAATGTGAATTGCAGAATTCAGTGAATCATCGAATCTTTGAACGCACATTGCGCCCCTTGGTATTCCGAGGGGCATGCCTGTTC
>61381180; Pseudogibellula formicarum 18S ribosomal RNA gene, partial sequence; internal transcribed spacer 1, 5.8S ribosomal RNA gene, and internal transcribed spacer 2, complete sequence; and 28S ribosomal RNA gene, partial sequence
CCGGCCGGAACCAGGCGGCCGCCGGAGACCCAAACCAAACCTCTTGTCTTATCATGAGTCTTCTGAACGAGCCGAAAGGCGAAAACAAAATGAATCAAAACTTTCAACAACGGATCTCTTGGTTCTGGCATCGATGAAGAACGCAGCGAAATGCGATAAGTAATGTGAATTGCAGAATTCAGTGAATCATCGAATCTTTG
>87130873; Pleochaeta indica voucher HAL 1889 F 18S ribosomal RNA gene, partial sequence; internal transcribed spacer 1, 5.8S ribosomal RNA gene, and internal transcribed spacer 2, complete sequence; and 28S ribosomal RNA gene, partial sequence
GTAATGTGAATTGCAGAATTTAGTGAATCATCGAATCTTTGAACGCACATTGCGCCCCTTGGCATTCCGAGGGGCATGCCTGTTCGAGCGTCATAACAACCCATCAAGCCACCATGGTTTGGTCTTGGGGCTCGCCGATTTTCTGGCGTCCCTTAAATAGAGTGGCAGTGCCGCGGGGCTCTACGCGTAGTAAGCATTTT
>42374524; Calicium robustellum 18S small subunit ribosomal RNA gene, partial sequence; internal transcribed spacer 1 and 5.8S ribosomal RNA gene, complete sequence; and internal transcribed spacer 2, partial sequence
CTGAGCGAAAATTAAATCATTTTAAAACTTTCAACAACGGATCTCTTGGTTCTGGCATCGATGAAGAACGCAGCGAAATGCGATAAGTAATGTGAATTGCAGAATTCAGTGAATCATCGAATCTTTGAACGCACATTGCGCCCCTTGGTATTCCGAGGGGCATGCCTGTTCGAGCGTCATTGCAACCCTCAAGCCCAGCT
>7800225; Mycocalicium victoriae 18S ribosomal RNA gene, partial sequence; internal transcribed spacer 1, 5.8S ribosomal RNA gene and internal transcribed spacer 2, complete sequence; and 28S ribosomal RNA gene, partial sequence
GAACGCAGCGAAATGCGATAAGTAATGTGAATTGCAGAATTCAGTGAATCATCGAATCTTTGAACGCACATTGCGCCCTCTGGTATTCCGGGGGGCATGCCTGTTCGAGCGTCATTTCACCACTCCAGCCTGGCTGGGTATTGGGCGTCGCCGCGTCGGCGCGCCCCAATGTCTCCGGCTGAGCCGTCCGTCTCAAAGCG
>307549014; Gymnoascoideus petalosporus strain NRRL 6001 18S ribosomal RNA gene, partial sequence; internal transcribed spacer 1, 5.8S ribosomal RNA gene, and internal transcribed spacer 2, complete sequence; and 28S ribosomal RNA gene, partial sequence
AAGAACGCAGCGAAATGCGATAAGTAATGTGAATTGCAGAATTCCGTGAATCATCGAATCTTTGAACGCACATTGCGCCCTCTGGTATTCCGGGGGGCATGCCTGTCCGAGCGTCATTGCAACCCTCAAGCCCGGCTTGTGTGATGGGCGCCCGTCCCCCTCGGGGGACGCGCCCAAAAGGCAGTGGCGGCGTCGCGGTT
>347558876; Paradictyoarthrinium diffractum isolate GUFCC 15514 18S ribosomal RNA gene, partial sequence; internal transcribed spacer 1, 5.8S ribosomal RNA gene, and internal transcribed spacer 2, complete sequence; and 28S ribosomal RNA gene, partial sequence
ACTAATCCCAAACTCTTTGCAGTAGCAGTGCAGTCTGAAAAAAAAGTAAAACTTTTAAAACTTTCAACAACGGATCTCTTGGTTCTGGCATCGATGAAGAACGCAGCGAAATGCGATAAGTAGTGTGAATTGCAGAATTCAGTGAATCATCGAATCTTTGAACGCACATTGCGCCCTTTGGTATTCCATAGGGCATGCCT
>22347707; Phyllosticta sp. MSR-1 18S ribosomal RNA gene, partial sequence; internal transcribed spacer 1, 5.8S ribosomal RNA gene and internal transcribed spacer 2, complete sequence; and 28S ribosomal RNA gene, partial sequence
TCGAATCTTTGAACGCACATTGCGCCCTCTGGTATTCCGGAGGGCATGCCTGTTCGAGCGTCATTTCAACCCTCAAGCTCTGCTTGGTATTGGGCAACGTCCGCTGCCGGACGTGCCTTGAAGACCTCGGCGACGGCGTCCTAGCCTCGAGCGTAGTAGTAAAATATCTCGCTTTGGAGTGCTGGGCGACGGCCGCCGGA
>251821315; Debaryomyces cf. castellii Au01 18S rRNA gene (partial), ITS1, 5.8S rRNA gene, ITS2, 26S rRNA gene (partial), strain Au01
TACACACTATGTTTTTTGTTATTACAAGAACTATTGCTTTGGTCTGTCTCTAGAAATAGATTTGGGCCAGAGGTTTAACTAAACTTCAATTTCATATTGAATTGTTTTTAATTTAATTGTCAATTTGTTGATTAATTTCAAAAAATCTTCAAAACTTTCAACAACGGATCTCTTGGTTCTCGCATCGATGAAGAACGCAG
>119359847; Emericella falconensis genes for ITS1, 5.8S rRNA and ITS2, partial and complete sequence, strain: IFM 54283
TGAATTGCAGAATTCAGTGAATCATCGAGTCTTTGAACGCACATTGCGCCCCCTGGCATTCCGGGGGGCATGCCTGTCCGAGCGTCATTGCTGCCCTTCAAGCCCGGCTTGTGTGTTGGGTCGTCGTCCCCCCCGGGGGACGGGCCCGAAAGGCAGCGGCGGCACCGTGTCCGGTCCTCGAGCGTATGGGGCTTTGTCAC
>60418297; Chlorencoelia sp. ZW-Geo55-Clark internal transcribed spacer 1, partial sequence; 5.8S ribosomal RNA gene, complete sequence; and internal transcribed spacer 2, partial sequence
TGCAAGGCCACCGGCTCCGGCTGGTGTGTGCCCGCCAGAGGACCCCCAAACTCTGAATGTTAGTATCGTCCGAGTATTCTATAATAGTTAAAACTTTCAACAACGGATCTCTTGGTTCTGGCATCGATGAAGAACGCAGCGAAATGCGATAAGTAATGTGAATTGCAGAATTCAGTGAATCATCGAATCTTTGAACGCAC
>12963104; Endothia gyrosa isolate CRY103 internal transcribed spacer 1, partial sequence; 5.8S ribosomal RNA gene, complete sequence; and internal transcribed spacer 2, partial sequence
GCTGAGCCCGGGGGGGAAGAGAAAGCTTGCTTTCCCTCCCTCCCCCCTTCACGGGTGTAAAAACCAGTGTTGGAGAGGCCCGCCGGCGGCCCATTAAACTCTTGTTTTTTATAACCTATCTCTTCTGAGTTTCATAAACAAAAATGAATCAAAACTTTCAACAACGGATCTCTTGGTTCTGGCATCGATGAAGAACGCAG
>65330201; Kamatia indica CBS 471.95 18S ribosomal RNA gene, partial sequence; internal transcribed spacer 1, 5.8S ribosomal RNA gene, and internal transcribed spacer 2, complete sequence; and 28S ribosomal RNA gene, partial sequence
GTCTCTAGAGGTGTAGCCAGCCTACCCTTGCTTATATCAACCTTTGTGCATCCCTCGGCGGGGAGACCCGCCGCTGGGACCATGAAAACCCTCTTGCATCAAGCACCCACATTCTGAATTTATTTTTAAACGTTTACAACTTTCAACAATGGATCTCTTGGTTCTGGCATCGATGAAGAACGCAGCGAAATGCGATAAGT
>284159062; Polychaeton citri strain CBS 116435 18S ribosomal RNA gene, partial sequence; internal transcribed spacer 1, 5.8S ribosomal RNA gene, and internal transcribed spacer 2, complete sequence; and 28S ribosomal RNA gene, partial sequence
GTACACACCGCCCGTCGCTACTACCGATTGAATGGCTCGGTGAGGCCTTCGGACTGGCCCAGGGAGGTCGGCAACGACCACCCAGGGCCGGAAAGTTCGTCAAACCTGGTCATTTAGAGGAAGTAAAAGTCGTAACAAGGTCTCCGTAGGTGAACCTGCGGAGGGATCATTAACGAGTTAGGGCCTCCGTGCCCGAACCT
>2581823; Parepichloe cinerea 18S ribosomal RNA gene, partial sequence, internal transcribed spacer 1, complete sequence, and 5.8S ribosomal RNA gene, partial sequence
GGAGGGACATTACCGAGTTATACACTCCCAAACCCCTGTGAACCATACCTCATCGTTGCCTCGGCGGGACTTCGCCCCGGGCGCCGCCCCCTCTTGCGGGGGGGCCGGCCCCGGAACCAGGCGCCCGCCGGAGGACAGAGAACTCTCCTGTATTCCGTAATGCATGTCTGAGTGAACCACACAAAACGAATCAAAACTTT
>222088209; Dicarpella dryina isolate 2007LN001 18S ribosomal RNA gene, partial sequence; internal transcribed spacer 1, 5.8S ribosomal RNA gene, and internal transcribed spacer 2, complete sequence; and 28S ribosomal RNA gene, partial sequence
CGAAATGCGATAAGTAATGTGAATTGCAGAATTCAGTGAATCATCGAATCTTTGAACGCACATTGCGCCCGCTGGAATTCCGGCGGGCATGCCTGTTCGAGCGTCATTTCAACCCTCAAGCTCTGCTTGGTGTTGGGGCACAGCCTTTCATAGGGCTGGCCCTGAAATCCAGTGGCGGGCTCGCTAAGACTCCGAGCGTA
>349733568; Acremonium furcatum strain AM01 internal transcribed spacer 1, partial sequence; 5.8S ribosomal RNA gene and internal transcribed spacer 2, complete sequence; and 28S ribosomal RNA gene, partial sequence
GGCGCCTTCCAGTATCCTGGGAGGCATGCCTGTCCGAGCGTCGTTTCAACCCTCGAGCCCCCGTGGCCCGGCGTTGGGGATCTGCCCAGGCAGTCCCCGAAAACCAGTGGCGGACCCGTTACAGGCCCTTCCCTTGCGTAGTAGCATTCGCCTCGCATCGGGAGCCGGCGGGCTTCCAGCCTCTAAACCCCCATCAAGTC
>336397124; Gyalecta hypoleuca isolate AFTOL-ID 380 18S ribosomal RNA gene, partial sequence; internal transcribed spacer 1, 5.8S ribosomal RNA gene, and internal transcribed spacer 2, complete sequence; and 28S ribosomal RNA gene, partial sequence
AATCTTTGAACGCACATTGCACCCTCTGGTATTCCGGGGGGTATGCCTGTTCGAGCGTCATTTCACCACTCGAGCCCGGCTCGGTGATTGAGGGCAAAAACTTCTGCCCCTCCCGTGTTGGGGGGGCACCCTCGAAAGTTAGCGGCGACGTTCGCCGGGACGGGAACGCATTGACTATTTTTTACCTCGTTCACTGTATC
>57282133; Diploschistes cinereocaesius 18S rRNA gene, 5.8S rRNA gene, ITS1 and ITS2, strain ESS 9364
ATTCTAAAATTCCGGTCTGAAACGTACGAAGGAAAAACGCANTTGCCAAAAACTTTCAACAACGGATCTCTTGGTTCTGGCATCGATNAAGAACGCAGCAAAATGCGATAAGTAATGTGAATTGCAGAATTCAGCGAATCATCGAATCTTTGAACGCACATTGCGCCCCCTGGCATTCCGGGGGGCATGTCTGTCCGAGC
>327180461; Ochrolechia szatalaensis genomic DNA containing ITS1, 5.8S rRNA gene, ITS2, biomaterial RBGE:EDNA09-02104
GAGGCCCCACCAAACCCGACTGTGCCAGTGAGGTCTGAGTGCAACGCAATACAGTAAAACTTTCAACAACGGATCTCTTGGTTCTGGCATCGATGAAGAACGCAGCGAAATGCGATAAGTAATGTGAATTGCAGAATTCAGTGAATCATCGAATCTTTGAACGCACATTGCGCCCCTCGGTATTCCGGGGGGCATGCCTG
>156069288; Sorocybe resinae strain DAOM 239134 internal transcribed spacer 1, 5.8S ribosomal RNA gene, and internal transcribed spacer 2, complete sequence
AGAACGCAGCGAAATGCGATAAGTAATGCGAATTGCAGAATTCAGTGAGTCATCGAATCTTTGAACGCACATTGCGCCCTTTGGTATTCCGAAGGGCATGCCTGTTCGAGCGTCATTATCAACCATCAAGCCTGGCTTGTCGTTAGACTTTTTGCCGTCTGTAAAAGGCGGCAGGTCCGAAAGATAGTGACGGTGTCGTG
>60418322; Vibrissea flavovirens strain MBH39316 internal transcribed spacer 1, partial sequence; 5.8S ribosomal RNA gene, complete sequence; and internal transcribed spacer 2, partial sequence
CAGCGGTGCCCCCCGGGGCGCCGTCCACAGACTAAGTGGTTGTGGGTTGGGCTGCCGCCTGATCTAAGATATAGTCGGTCCCTGCGTGAGAATACAGGGAGCAAACGTCCGTAGGTGAACCTGCGGAAGGATCATTACCAGTGAAGTGCCCGCGCCCTCGTGGCCGGGTGCCCACCCACCCGTGTTTACATACTCTTGTT
>260505592; Heterodea muelleri voucher CANB:Elix 39643 internal transcribed spacer 1, partial sequence; 5.8S ribosomal RNA gene, complete sequence; and internal transcribed spacer 2, partial sequence
CTCTACACCCTTTGTTTACGTACCTACGTTGCTTTGGCGGGTCTTGAGAGCCCTCATCCCGCCCCTGGAGCTATCGGCCGGGGACGGTTCGTGCCCGCCAGAGGCCTATTCAATTCAGTATAATCAGTGTCGTCCGAGTAAATACATAATAATCAAAACTTTCAACAACGGATCTCTTGGTTCTGGCATCGATGAAGAAC
>60117097; Tubeufia cerea strain CBS 941.72 internal transcribed spacer 1, partial sequence; 5.8S ribosomal RNA gene and internal transcribed spacer 2, complete sequence; and 28S ribosomal RNA gene, partial sequence
GTCGATCCCATATGGGGGACCCGCCGGGGGGACACCACCAAACTCTTATCAACAGTGACGTCTGAGAAAATATTTAAATAAATTAAAACTTTCAACAACGGATCTCTTGGTTCTGGCATCGATGAAGAACGCAGCGAAATGCGATAAGTAATGTGAATTGCAGAATTCAGTGAATCATCGAATCTTTGAACGCACATTGC
>60117088; Helicosporium guianense strain UAMH 1699 18S ribosomal RNA gene, partial sequence; internal transcribed spacer 1, 5.8S ribosomal RNA gene, and internal transcribed spacer 2, complete sequence; and 28S ribosomal RNA gene, partial sequence
CGCACATTGCGCCCTTTGGTATTCCGAAGGGCATGCTTGTTCGAGCGTCATTTCAAACCCTCAAGCTTCTGCTTGGTATTGGGCACTGTCCGTCAAAGGACACGCCCCGAAACTCATAGGCGGTGGCGCCCAGCTCCCCAGCGTAGTCATACATCTCGCTCGGAAGTCTAGGCACTACCCGCCCGACAACCCCCCCAATT
>47088188; Bryonora castanea isolate U193 internal transcribed spacer 1, partial sequence; 5.8S ribosomal RNA gene and internal transcribed spacer 2, complete sequence; and 28S ribosomal RNA gene, partial sequence
TGCAGAATTCAGTGAATCATCGAATCTTTGAACGCACATTGCGCCCCTCGGTATTCCGGGGGGCATGCCTGTTCGAGCGTCATTGCACCCCTCAAGCGTAGCTTGGTCTTGGGTCTCGCCTCCCGGGGCGGCCCCGAAAATCAGTGGCGGCCCGGTGTGGCTCTTGAGCGCAGTCAATCCTCTCGCTCGGGCAGCTCGCA
>25991311; Pseudevernia furfuracea internal transcribed spacer 1, partial sequence; 5.8S ribosomal RNA gene, complete sequence; and internal transcribed spacer 2, partial sequence
GTTCCAGCATCGATGAAGAACGCAGCGAAATGCGATAAGTAATGTGAATTGCAGAATTCAGTGAATCATCGAATCTTTGAACGCACATTGCGCCCCTCGGTATTCCGGGGGGCATGCCTGTTCGAGCGTCATTACACCCCTCAAGCGTAGCTTGGTACTGGGTCCTCGTCCCCGCGACGTGCCCGAAAAGCAGTGGCGGT
>310687423; Gliomastix masseei genes for ITS1, 5.8S rRNA, ITS2 and 28S rRNA, partial sequence, strain: T61017-5-1
AGCGGAGGGATCATTACTGAGTTGCAAGACTCCCAAACCCACTGTGAACCTTACCACTGTTGCTTCGGCGGATCCGCCCCGGGCGCACCCTCCAGGGGGTGTGCCCCGGAACCAGGCGCCCGCCGGGGGACCGAAACCTCTGTATCTTCAGTTGAGTTACTCTGAGTGTGATTTCTAAAATCAAAATTAAAACTTTCAAC
>166362207; Neocarpenteles acanthosporum strain CBS 558.71 internal transcribed spacer 1, partial sequence; 5.8S ribosomal RNA gene, complete sequence; and internal transcribed spacer 2, partial sequence
TCCGCGCCCCCGGGCCCGCGCCCGCCGAAGACCACAACATGAACTCTGTTCTGAAGTTTTGCAGTCTGAGTTGATTATTCATAATCAGTTAAAACTTTCAACAACGGATCTCTTGGTTCCGGCATCGATGAAGAACGCAGCGAAATGCGATAAGTAATGTGAATTGCAGAATTCAGTGAATCATCGAGTCTTTGAACGCA
>166952410; Gowardia arctica voucher Mattsson 5142 (UPS) internal transcribed spacer 1 and 5.8S ribosomal RNA gene, complete sequence; and internal transcribed spacer 2, partial sequence
GGGGGTTTCGGCCCCCAACTCTTCACCCACTGCGTACCTACCTTTGTTGCTTTGGCGGGCTCCGGGCCGGCTCCCGGGTCGGACAGCGCCCGCCAGAGGCCCTTTAAATTCCGTTCATCAGTGACGTCCGAGCCAAAAAAACACAATAGCAAAAAACTTTCAACAACGGATCTCTTGGTTCCAGCATCGATGAAGAACGC
>226452524; Annulohypoxylon stygium isolate XH3 18S ribosomal RNA gene, partial sequence; internal transcribed spacer 1, 5.8S ribosomal RNA gene, and internal transcribed spacer 2, complete sequence; and 28S ribosomal RNA gene, partial sequence
AAAAGCCACCTATAAACTACGGTTCTTAGGGGGTGATCAAACCAAGGTTTTAAAAACCAAATACGTTAAAACTTTCAACAACGGATCTCTTGGTTCTGGCATCGATGAAGAACGCAGCGAAATGCGATAAGTAATGTGAATTGCAGAATTCAGTGAATCATCGAATCTTTGAACGCACATTGCGCCCATTAGTATTCTAG
>104304235; Rosellinia mirabilis isolate SUT051 internal transcribed spacer 1, 5.8S ribosomal RNA gene, and internal transcribed spacer 2, complete sequence
ATTCTTGAATACTGTTGAATTCTAAAATCATAACTAAATTAGTTAAAACTTTCAACAACGGATCTCTTGGTTCTGGCATCGATGAAGAACGCAGCGAAATGCGATAAGTAATGTGAATTGCAGAATTCAGTGAATCATCGAATCTTTGAACGCACATTGCGCCCATTAGTATTCTAGTGGGCATGCCTGTTCGAGCGTCA
>71090044; Cryphonectria nitschkei isolate AR 3444 internal transcribed spacer 1, partial sequence; 5.8S ribosomal RNA gene, complete sequence; and internal transcribed spacer 2, partial sequence
ATTGAAAGAGAATAAAAAAATACTTTTTTCTCTCTCTCTCCCCTCTCCCCCCGCCTTCTACCGTGCAAACGGTTGTTGGAGCAGGCCCGCCGGCGGCCCACCAAACTCTTTGTTTTTATAACCTATCTCTTCTGAGTACAAAAAAAAAAAAAAATGAATCAAAACTTTCAACAACGGATCTCTTGGTTCTGGCATCGATG
>316979925; Leptodiscella africana 18S rRNA gene (partial), 5.8S rRNA gene, 28S rRNA gene (partial), ITS1 and ITS2, isolate CBS 400.65
CGAAATGCGATAACTAGTGTGAATTGCAGATTTCAGTGAATCATCGAGTTTTTGAACGCACATTGCGCTCCTTGGTATTCCTCGGAGCATGCCTATTCGAGCGTCGTTTGGTCTCTCAAGCCTAGCTTGGTGTTGGGGCACGCCCTCGCTTTGCGAGCGGCGGCCCTCGAAATCATCGGCGGTGCCGGTGTGCCTGGAAG
>291190968; Rodentomyces reticulatus isolate DCDSL8348 18S ribosomal RNA gene, partial sequence; internal transcribed spacer 1, 5.8S ribosomal RNA gene, and internal transcribed spacer 2, complete sequence; and 28S ribosomal RNA gene, partial sequence
TGAACGCACATTGCGCCCGCCAGTACTCTGGCGGGCATGCCTGTTCGAGCGTCATTTCAACCCTCAAGCCCCAGCGGTTTGGTGTTGGGCTTCGGCCGTCCTAGCGGCGGCCGTGCCCCAAATTCAGTGGCGGACTCGCTGTTGCCTCCTCTGCGTAGTAATTACACCTCGCACCGGAAAGACAGCGGGCCCACGCCGTA
>350642896; Gordonomyces mucovaginatus strain CMW 22212 18S ribosomal RNA gene, partial sequence; internal transcribed spacer 1, 5.8S ribosomal RNA gene, and internal transcribed spacer 2, complete sequence; and 28S ribosomal RNA gene, partial sequence
ATTTCCGCCTCTTAGGAATGATAACCCGCAGTGGCATGCAGAGATGGGTTTTACCGCCTTATCGAAGTAGGCTGCTGTACCAGCTCTGTTCAGTGGGCTACCGTGGCACTGGTCGCGATGAGGGTTTAAAGCTTGAAGTGTCTGTTGTTAGCATTAGGGTGCTGCGTCTCCTCATCATACCTCCACCCTTCATGAGTACC
>15148401; Umbilicaria muehlenbergii isolate smll003 18S ribosomal RNA gene, partial sequence; internal transcribed spacer 1, 5.8S ribosomal RNA gene and internal transcribed spacer 2, complete sequence; and 26S ribosomal RNA gene, partial sequence
GAGAGGGTCCTCCCGGGCCCGAACCTCCAACCCTTTGTCTACCTTACCTTTGTTGCTTTGGCGGGCCCGCTGGGGAGACCCACCGCCGGCGTGAGCCGGTGAGCGCCCGCCGGAGGCCCTCGAAACTCCGTCTGTCATTGTCGTCTGAGCACCATACAATCATTTTAAAACTTTCAACAACGGATCTCTTGGTTCTGGCA
>2148955; Calycellina punctata rDNA internal transcribed spacer 1 and 2 and 5.8S rRNA gene
CTATATAATAAGTTAAAACTTCCAACAACGGATCTCTTGGTTCTGGCATCGATGAAGAACGCAGGGAAAATGTGAATTGCAGAATTCAGTGAATCATCGAATCTTTGAACGCACATTGCGCCCCTTGGTATTCCGGGGGGCATGCCTGTTCGAGCGTCATTTCAACCCTCAAGCTCTGCTTGGTCTTGGGCCCTGCCGGT
>209870797; Hydnotrya cubispora voucher RBG Kew K(M)104976 small subunit ribosomal RNA gene, partial sequence; internal transcribed spacer 1, 5.8S ribosomal RNA gene, and internal transcribed spacer 2, complete sequence; and large subunit ribosomal RNA gene, partial sequence
TCATTAAAAACTTTCAACAACGGATCTCTTGGTTCCCGCATCGATGAAGAACGCAGCGAAATGCGATAAGTAATGTGAATTGCAGAATTCAGTGAATCATCGAATCTTTGAACGCACATTGCGCCCCCTGGTATTCCGGGGGGCATGCCTGTTCGAGCCTCCATGAGACATCTCCTTCAGTGCTGGCCTTCCGGCACATG
>197694401; Atla alpina isolate SS193 18S ribosomal RNA gene, partial sequence; internal transcribed spacer 1 and 5.8S ribosomal RNA gene, complete sequence; and internal transcribed spacer 2, partial sequence
TTGTCTATTCTACCACGTTGCTTCGGCGGGCCCGTCTTCAACCGGACCGCCGGGGATTCTTATCCCTGGCCCGTGCCCGTCGGTAGCCCCTCCTCATATTCTCTTCACGGTGATGTCTCAGTCCAAATATAATTAACTAAAACTTTCAACAACGGATCTCTTGGTTCTGGCATCGATGAAGAACGCAGCGAAATGCGATA
>119640729; Protousnea magellanica internal transcribed spacer 1, 5.8S ribosomal RNA gene, and internal transcribed spacer 2, complete sequence
CGCTGGCCCTCGGGTCGGTGAGCGCCCGTCAGAGGCCCAATACATTCTGTTAATTAGTGACGTCCGAGTAAAAACACAATAGTAAAAACTTTCAACAACGGATCTCTTGGTTCCAGCATCGATGAAGAACGCAGCGAAATGCGATAACTAATGTGAATTGCAGAATTCAGTGAATCATCGAGTCTTTGAACGCACATTGC
>377823832; Lachnum sp. AL12 internal transcribed spacer 1, partial sequence; 5.8S ribosomal RNA gene and internal transcribed spacer 2, complete sequence; and 28S ribosomal RNA gene, partial sequence
AATGCGATAAGTAATGTGAATTGCAGAATTCAATGAATCATCGAATCTTTGAACGCACATTGCGCCCCTTGGTATTCCGGGGGGCATGCCTGTTCGAGCGTCATTTATACCAAAATCTAGCCTGGCTAGGTGTTGGGCTCCGCCGCCGGGCGGGCCTTAAAACCAGTGGCGGTGCTCTCAAGCTCTACGCGTAATAATCT
>32453468; Xanthomaculina hottentotta voucher Western Cape Prov., Springbok, T. Feuerer & A. Thell s. n (HBG), DNA994 (HBG, LD) internal transcribed spacer 1, 5.8S ribosomal RNA gene, and internal transcribed spacer 2, complete sequence
GGGGTTTCGGCCCCTAACTCTTCACCCTTTGGGTACCTACCTTTGTTGCTTTGCGGGACCCGAGAATCCTCTCGCGCTGGCTCTTGGGCCGGTGAGCGTCCGTCAGAGGCCCTATCTAATTCTATTGATCAGTGATGTCCGAGTTTAACAAATGAATCAAAACTTTCAACAACGGATCTCTTGGTTCCAGCATCGATGAA
>304272515; Kylindria peruamazonensis strain CBS 838.91 internal transcribed spacer 1, partial sequence; 5.8S ribosomal RNA gene, complete sequence; and internal transcribed spacer 2, partial sequence
CCGGAGGTATAATACTACTGCTTTACTTGTTTTCATCTGAGTGGTTTTTAAAAATGAATCAAAACTTTCAACAACGGATCTCTTGGTTCTGGCATCGATGAAGAACGCAGCGAAATGCGATAAGTAATGTGAATTGCAGAATTCAGTGAATCATCGAATCTTTGAACGCACATTGCGCCCGCTAGTATTCTGGCGGGCAT
>50982164; Devriesia thermodurans strain DAOM225330 internal transcribed spacer 1, partial sequence; 5.8S ribosomal RNA gene, complete sequence; and internal transcribed spacer 2, partial sequence
GAATCATCGAATCTTTGAACGCACATTGCGCCCCTTGGTATTCCGGGGGGCATGCCCGTTCGAGCGTCATTAACACCACTCAAGCCTGGCTTGGTATTGGGCGTCGCGCTCCGGCGCGCACCTTCATGTCGTCGGCCGAGCCGTCCGTCTCTAAGCGTTGTGGTCATTCATCCGCTTGCGAGTCGGTCGGGTCTGCGCCG
>319826963; Helvella lacunosa voucher DAVFP 28179 18S ribosomal RNA gene, partial sequence; internal transcribed spacer 1, 5.8S ribosomal RNA gene, and internal transcribed spacer 2, complete sequence; and 28S ribosomal RNA gene, partial sequence
ATGCCACCCGGGGAAGGGCCCCCCCCTGAGAGCACAACGATGCCGACAAATGCACCTGTAGAACTCACCACCCCGGCCGTCTGATGCCCCGGCGCACCGATCAGGGCGCAGGGAGCCAGGACGTGGACCGCAAACGGATAGAAAAAACTTTCAACAACGGATCTCTTGGTTCCCGCATCGATGAAGAACGCAGCGAAATG
>298573193; Endoconidioma populi voucher UAMH 10903 18S ribosomal RNA gene, partial sequence; internal transcribed spacer 1, 5.8S ribosomal RNA gene, and internal transcribed spacer 2, complete sequence; and 28S ribosomal RNA gene, partial sequence
TTGGCGGGACCGTTCGGTCTCCGAGCGCGTTAACCCTCGGGTTGGCGAGCGCCCGCCAGAGTCCAACCAAACTCTTGTATTAAACCAGTCGTCTGAGTATAAAATTTTAATTAAATTAAAACTTTCAACAACGGATCTCTTGGTTCTCGCATCGATGAAGAACGCAGCGAAATGCGATAAGTAATGTGAATTGCAGAATT
>187472369; Marssonia populi isolate NW534 18S ribosomal RNA gene, partial sequence; internal transcribed spacer 1, 5.8S ribosomal RNA gene, and internal transcribed spacer 2, complete sequence; and 28S ribosomal RNA gene, partial sequence
TTTGTGAACATACCTCTGTTGCTTTGGCGGCTCTTGCCGCGTGGAGGCCCTCAAAAGCCCCCCCGCGCGCTTCCGCCAGAGGACCTTCAAACTCCAGTCAGTAAACGTCGACGTCTGAAAAACAAGTTAATAAACTAAAACTTTCAACAACGGATCTCTTGGTTCTGGCATCGATGAAGAACGCAGCGAAATGCGATAAG
>45551583; Chaetomella raphigera voucher BPI 843541 18S ribosomal RNA gene, partial sequence; internal transcribed spacer 1, 5.8S ribosomal RNA gene, and internal transcribed spacer 2, complete sequence; and 28S ribosomal RNA gene, partial sequence
ACTTTCAACAACGGATCTCTTGGTTCTGGCATCGATGAAGAACGCAGCGAAATGCGATACGTAATGTGAATTGCAGACACCGTGAATCATCGAATCTTTGAACGCACATTGCGCCCTTTGGTATTCCGAAGGGCATGCCTGTTCGAGCGTCATTACACCTTCTACAAAGGTTTTGGGGATGGCACAGCCGCCCTTAAAAA
>169798667; Jattaea prunicola strain STE-U 6399 18S ribosomal RNA gene, partial sequence; internal transcribed spacer 1, 5.8S ribosomal RNA gene, and internal transcribed spacer 2, complete sequence; and 28S ribosomal RNA gene, partial sequence
GGTTCTGGCATCGATGAAGAACGTAGCGAAATGCGATAAGTAATGTGAATTGCAGAATTCAGTGAATCATCGAATCTTTGAACGCACATTGCGCCCGCCAGTATTCTGGCGGGCATGCCTGTCCGAGCGTCATTTCACCCCTCAGGCCCAGCCTGGCGTTGGGGCGCTGCGCGGAAGCGCAGGCCCTCAAGTGCAGTGGC
>226821519; Hyalorhinocladiella sp. RBE2P-1-8-H3 5.8S ribosomal RNA gene and internal transcribed spacer 2, complete sequence; and 28S ribosomal RNA gene, partial sequence
CTTGGAACAGGACGCCATAGAGGGTGAGAGCCCCGTACGGGCGGCCGCCTAGCCTCTGTAAAGCTCCTTCGACGAGTCGAGTAGTTTGGGAATGCTGCTCAAAATGGGAGGTAAATTTCTTCTAAAGCTAAATACTGGCCAGAGACCGATAGCGCACAAGTAGAGTGATCGAAAGATGAAAAGCACTTTGAAAAGAGGGT
>312983334; Diplodina acerina isolate cult_08_A08 internal transcribed spacer 1, partial sequence; 5.8S ribosomal RNA gene and internal transcribed spacer 2, complete sequence; and 28S ribosomal RNA gene, partial sequence
ATGCGATAAGTAATGTGAATTGCAGAATTCAGTGAATCATCGAATCTTTGAACGCACATTGCGCCCGGTGGTATTCCACCGGGCATGCCTGTTCGAGCGTCATTTCAACCCTCAAAGCTTGCTTTGGTGTTGGAGGAATACCCTGTAAAAAGGGTACCCTCTGAAATTTAGTGGCGGGCTCGCTAGAATTTTGAGCGTAG
>381284086; Propolis versicolor voucher ILLS:60497 18S ribosomal RNA gene, partial sequence; internal transcribed spacer 1, 5.8S ribosomal RNA gene, and internal transcribed spacer 2, complete sequence; and 28S ribosomal RNA gene, partial sequence
AAGTAATGTGAATTGCAGAATTCAGTGAATCATCGAATCTTTGAACGCACATTGCGCCCTTTGGTATTCCGAAGGGCATGCCTGTTCGAGCGTCATTATACCCATCAAGCTCTGCTTGGTATTGGAGGCTGCCTGTGGGCACCTCTCAAAGCCAGTGGCGGCGCCGCAGAGGCTCCTAGCGTAGTAATCTTCTCGCTACG
>4808135; Bispora sp. 5.8S rRNA gene and internal transcribed spacers 1 and 2 (ITS1, ITS2), strain CBS 335.97
GGTGACCCGGCCGCGCGCCGGGGCCCCCACGGGACCTCTCCAACCCTGTCTTATCGAGCGTCTGAGCGTAAAAGCGAAATCAAACAAAACTTTCAACAACGGATCTCTTGGTTCTGGCATCGATGAAGAACGCAGCGAAATGCGATAAGTAATGTGAATTGCAGAATTCAGTGAATCATCGAATCTTTGAACGCACATTG
>207560085; Coniolariella hispanica strain ATCC MYA-4453 18S ribosomal RNA gene, partial sequence; internal transcribed spacer 1, 5.8S ribosomal RNA gene, and internal transcribed spacer 2, complete sequence; and 28S ribosomal RNA gene, partial sequence
CGGGCATGCCTGTTCGAGCGTCATTTCAACCCCTTAAGCCCCCGTTGCTTAGTGTTGGGAGCCCACGGCCACCCCGCCGTCGCTCCTCAAATCCAGTGGCGGAGCCGGTTCGCGCTCTAGGCGTAGTAGATTTTCTCCATCTCGCCTACGGCCGGGCCGGCCCTCCTGCCGTAAAAGAACCCCCCCTCCACAGAAGGTGA
>357217039; Gibellula sp. NHJ 13158 18S ribosomal RNA gene, partial sequence; internal transcribed spacer 1, 5.8S ribosomal RNA gene, and internal transcribed spacer 2, complete sequence; and 28S ribosomal RNA gene, partial sequence
GAATCTTTGAACGCACATTGCGCCCGGCAGCCACTCTGCCGGGCATGCCTGTTCGAGCGTCACCTCAGCCCTCGAGCCGCCGCCCTCCCAGGCGACGGCGCGGCGTTGGGGCGCGGCAGCTCCCCCTGCCGGCCCCGAAATGCAGCGGCGGCCCGCCCGCGGCGACCTGTGCGCAAAGTAGCCATACCTACGCACCGGGA
>59323653; Lasioloma arachnoideum internal transcribed spacer 1, 5.8S ribosomal RNA gene, and internal transcribed spacer 2, complete sequence
CCTGGTATTCCGGGGGGCATGCCTGTCCGAGCGTCATTGCACCCCTCAAGCCTGGCTTGGTCTTGGGCCCCGTCCTCGGTGGACGCGCCCGAAAATCAGTGGCGAGCCGATGCGACTTCGGGCGATTAGTAGAACTGCAACCCGCCTTGGAAGCTCCGCACCGGGTCGGCCAGCAACCCGCACATTGACCGATTGACCTC
>297305472; Pezoloma sp. NBRC 103659 genes for 18S rRNA, ITS1, 5.8S rRNA, ITS2, 28S rRNA, partial and complete sequence
TTTAGTGAATCATCGAATCTTTGAACGCACATTGCGCCCCGTGGTATTCCGCGGGGCATGCCTGTTCGAGCGTCATAATGACCAATCAAGCCTCGGCTTGGTCTTGGGGCCTTGCGGTTTCGCATCCCCTAAACTCAGTGGCAGTGCGATCGAGCTCTGAGCGTAGTAATTCTTCTCGCTATAGAGTCTCGTTCGTTACC
>168983511; Haradamyces foliicola genes for ITS1, 5.8S rRNA, ITS2, complete sequence, strain: MAFF 411026
AACAACGGATCTCTTGGTTCTGGCATCGATGAAGAACGCAGCGAAATGCGATAAGTAATGTGAATTGCAGAATTCAGTGAATCATCGAATCTTTGAACGCACATTGCGCCCCTTGGTATTCCGGGGGGCATGCCTGTTCGAGCGTCATTTCAACCCTCAAGCACAGCTTGGTATTGAGTCCATGTCAGTAATGGCAGGCT
>281399141; Xylomyces elegans strain SS1077 18S ribosomal RNA gene, partial sequence; internal transcribed spacer 1, 5.8S ribosomal RNA gene, and internal transcribed spacer 2, complete sequence; and 28S ribosomal RNA genes, partial sequence
ATCTTTGAACGCACATTGCGCCCCTTGGTATTCCATGGGGCATGCCTGTTCGAGCGTCATTCGCACCCTCAAGCTCTGCTTGGTGTTGGGCGTCTGTCCCGCGGAACGCGCGGACTCGCCCCAAAGGCATTGGCAGCGGTCCCCGCCGGGGTTCCCCAACAGCGCAGCACTGTTCGCGCACCCGGGGACCGGCGCGGGTC
>323145111; Leptographium gracile strain CMW12398 internal transcribed spacer 2 and large subunit ribosomal RNA gene, partial sequence
GACCGGCAGACGCAAGTCTGCCCCTCCTTCTCAAGGTTGACCTCGGATCAGGTAGGACTACCCGCTGAACTTAAGCATATCAATAAGCGGAGGAAAAGAAACCAACAGGGATTGCCCCAGTAACGGCGAGTGAAGCGGCAACAGCTCAGATTTGGAATCTGGCCCCCAGGGCCCGAGTTGTAATCTGGAGAGGATGCTTC
>237507090; Allantophomopsis sp. T02 78 18S ribosomal RNA gene, partial sequence; internal transcribed spacer 1, 5.8S ribosomal RNA gene, and internal transcribed spacer 2, complete sequence; and 28S ribosomal RNA gene, partial sequence
CGCCCCCTGGTATTCCGGGGGGCATGCCTGTTCGAGCGTCATTACAACCCTCAAGCTCTGCTTGGTATTGGGCGTCACCCCCGGGTGCGCCTTAAAATCAGTGGCGGTGCCGTCTGGCTTCAAGCGTAGTAATACTTCTCGCTTTGGAGTCCGGGCGAGCGTCCTGCCAAAACCCCCATATTTTTTTACTTTGACCTCGG
>33331928; Hyperphyscia adglutinata internal transcribed spacer 1, 5.8S ribosomal RNA gene, and internal transcribed spacer 2, complete sequence
GTATACCTTATTTCTGTTGCTTTGGCGGGCCGTCGGGACCCTTGCGGGAGGTTCACACCCTCCTCGTGCCCGCCAGAAGCCCCATTAAACTCTGTATCAGTGTCGTTACAGAGTACAAACCAATAACTAAAACTTTCAACAACGGATCTCTTGGTTCCAGCATCGATGAAGAACGCAGCGAAATGCGAAAAGTAATGTGA
>385881352; Hamigera avellanea strain HN06 18S ribosomal RNA gene, partial sequence; internal transcribed spacer 1, 5.8S ribosomal RNA gene, and internal transcribed spacer 2, complete sequence; and 28S ribosomal RNA gene, partial sequence
GCTGTCTGAAGGTTGCCGTCTGAGTCGATTATCAAATCGTTAAAACTTTCAACAACGGATCTCTTGGTTCCGGCATCGATGAAGAACGCAGCGAAATGCGATAAGTAATGTGAATTGCAGAATTCAGTGAATCATCGAGTCTTTGAACGCACATTGCGCCCCCTGGTATTCCGGGGGGCATGCCTGTCCGAGCGTCATTG
>37812482; Pilidiella eucalyptorum strain STE-U 3905 18S ribosomal RNA gene, partial sequence; internal transcribed spacer 1, 5.8S ribosomal RNA gene, and internal transcribed spacer 2, complete sequence; and 28S ribosomal RNA gene, partial sequence
ACAACCCCAGATACCCTATGTGAACTTATACCTTTGAATCGTTGCCTCGGCGTTAAGCTGGGGGCTTCTAGAAGCCCTCCCGTATTCTTTCGAGAACACGGAGCAAGCCCGCCGGCGGCCTATTAAACTCTGTTTTTATTACGTATCTCTTCTGAGTTATTCAAAACAAAATGAATCAAAACTTTCAACAACGGATCTCT
>59323644; Byssolecania variabilis internal transcribed spacer 1, 5.8S ribosomal RNA gene, and internal transcribed spacer 2, complete sequence
TTTGTTGCTTTGGCGGGCCTTGGTCCAGGCCACGCCGGCGGGACACCCCGCGGGCGAGTGCCCGCCAAAGGGTTTTACATTCTATTTTCTGTGACGTCTGAGGCATATACAAATCAAGCAAAACTTTCAACAACGGATCTCTTGGTTCTGGCATCGATGAAGAACGCAGCGAAATGCGATAAGTAATGTGAATTGCAGAA
>339739850; Geejayessia celtidicola culture-collection CBS:125481 18S ribosomal RNA gene, partial sequence; internal transcribed spacer 1, 5.8S ribosomal RNA gene, and internal transcribed spacer 2, complete sequence; and 28S ribosomal RNA gene, partial sequence
CTCTTGGTTCTGGCATCGATGAAGAACGCAGCGAAATGCGATAAGTAATGTGAATTGCAGAATTCAGTGAATCATCGAATCTTTGAACGCACATTGCGCCCGCCAGTACTCTGGCGGGCATGCCTGTTCGAGCGTCATTTCAACCCTCAAGCCCCCGGGCTTGGTGCTGGGGATCGGCGAGGGCCCGCAAGGGCCGCGCC
>119167428; Cornicularia normoerica internal transcribed spacer 1, 5.8S ribosomal RNA gene, and internal transcribed spacer 2, complete sequence
TCCGAGCTTTTGACACACAATAGCGAAAACTTTCAACAACGGATCTCTTGGTTCCAGCATCGATGAAGAACGCAGCGAAATGCGATAACTAATGTGAATTGCAGAATTCAGTGAATCATCGAATCTTTGAACGCACATTGCGCCCCTCGGCATTCCGGGGGGCATGCCTGTCCGAGCGTCATTACACCCCTCAAGCGTTG
>67937776; Anzia colpota voucher Hur 041492 small subunit ribosomal RNA gene, partial sequence; internal transcribed spacer 1, 5.8S ribosomal RNA gene, and internal transcribed spacer 2, complete sequence; and large subunit ribosomal RNA gene, partial sequence
GGGGTCTTGCGCTCCGGGGGGCTTCCGGCCCCCCACTCCTCACCCTTGTGTACTTACCTCTGTTGCTTTGACGGACCCCGGGGGACACCCCGGCGCCGGCTTTCGGGCCCGCGAGCGCCCGTCAGAGGCCCATTCAATTCTGTTGATTAGTGAGTCCGAGCCCGCATAAGAGAATAACAAAAACTTTCAACAACGGATCT
>295388430; Phialophora sp. 38 YS-2010 internal transcribed spacer 1, partial sequence; 5.8S ribosomal RNA gene, complete sequence; and internal transcribed spacer 2, partial sequence
GCCGCCGGAGGTTACAAACCCTGAATTTTAGTGTATCTCTGAGTACAAAAACGAAATAATTAAAACTTTCAACAACGGATCTCTTGGTTCTGGCATCGATGAAGAACGCAGCGAAATGCGATAAGTAATGTGAATTGCAGAATTCAGTGAATCATCGAATCTTTGAACGCACATTGCGCCCGCCGGTATTCCGGCGGGCA
>117585045; Plectophomella sp. FMR 8713 18S rRNA gene (partial), 5.8S rRNA gene, ITS1 and ITS2, strain FMR 8713
TACCCTAGCCTTTGTTGCCTCGGCGGGTCCGCCCGCCAGAGGACACAACCTAAACTACTGTTGTAAACGGCGAAGTCTGAGCTACAAAGCAATTGTTTAAAACTTTCAACAACGGATCTCTTGGTTCTGGCATCGATGAAGAACGCAGCGAAATGCGATAAGTAGTGTGAATTGCAGAATTCAGTGAATCATCGAATCTT
>68033884; Septoria betulae strain bpop01.01 18S ribosomal RNA gene, partial sequence; internal transcribed spacer 1 and 5.8S ribosomal RNA gene, complete sequence; and internal transcribed spacer 2, partial sequence
ATCGATGAAGAACGCAGCGAAATGCGATAAGTAATGTGAATTGCAGAATTCAGTGAATCATCGAATCTTTGAACGCACATTGCGCCCTCTGGTATTCCGGAGGGCATGCCTGTTCGAGCGTCATTTCACCACTCAAGCCTGGCTTGGTATTGGGCGCCGCGGTGTTCCGCGCGCCTCAAAGTCTCCGGCTGAGCTGTCCG
>2408162; Pachyella clypeata SA 363 18S ribosomal RNA gene, partial sequence and internal transcribed spacer 1
GATCATTAATGAAAATGCTATTTTCATAGCCCTATCAATACCCCTTTGTTGACTTACCATGTTGCTTCCACTGGACGTTGAAGCTCGTCATGAGTGAGCCCTCTGGCTTTATGTGTTTTTGCACTTGCCCGGGAGTTGCCAGTGGATAGACCCCACAACAACTTGAAGAAAACCAAGTGTCTGACCCATATATATCAATA
>290760137; Phialosimplex caninus strain UAMH 10738 18S ribosomal RNA gene, partial sequence; internal transcribed spacer 1, 5.8S ribosomal RNA gene, and internal transcribed spacer 2, complete sequence; and 28S ribosomal RNA gene, partial sequence
AGACTGCCGTCTGAGTGGATTATCGAATCAGTTAAAACTTTCAACAACGGATCTCTTGGTTCCGGCATCGATGAAGAACGCAGCGAACTGCGATAAGTAGTGTGAATTGCAGAATTCAGTGAATCATCGAGTCTTTGAACGCACATTGCGCCCCTTGGTATTCCGAGGGGCATGCCTGTCCGAGCGTCATTGCTACCCTC
>108864742; Discosia sp. FIHB 571 internal transcribed spacer 1, partial sequence; 5.8S ribosomal RNA gene and internal transcribed spacer 2, complete sequence; and 28S ribosomal RNA gene, partial sequence
TGAATTGCAGAATTCAGTGAATCATCGAATCTTTGAACGCACATTGCGCCCATTAGTATTCTAGTGGGCATGCCTGTTCGAAGGGTCATTTCAACCCTTAAGCCTAGCTTAGTGTTGGGAATCTACTGTATTGTAGTTCCTGAAATACAACGGCGGATCTGTAATATCCTCTGAGCGTAGTAATTTTTTTCTCGCTTTGG
>4090391; Beauveria caledonica 5.8S rRNA gene and internal transcribed spacers I and II
ATGTTCTGAATACGCCGCAAGGCAAAACAAAATTAAAACTTTCAACAACGGATCTCTTGGCTCTGGCATCGATGAAGAGCGCAGCGAAACGCGATAAGTAATGTGAATTGCAGAATCCAGTGAATCATCGAATCTTTGAGCGCACATTGCGCCCGCCAGCATTCTGGCGGGCATGCCTGTTCGAGCGTCATTACAACACT
>4808317; Phaeosclera dematioides 5.8S rRNA gene and internal transcribed spacers 1 and 2 (ITS1, ITS2), strain CBS 157.81
AGGCCGGGCGCCCGCCGGGGTGAAACCAAACTCTTGCGATGCAACCATACGTCCGAGTAACCGATAAATCAATCAAAACTTTCAACAACGGATCTCTTGGTTCTGGCATCGATGAAGAACGCAGCGAAATGCGATAAGTAATGTGAATTGCAGAATTCAGTGAATCATCGAATCTTTGAACGCACATTGCGCCCCTTGGT
>357217014; Aschersonia cf. badia BCC 7016 internal transcribed spacer 1, 5.8S ribosomal RNA gene, and internal transcribed spacer 2, complete sequence; and 28S ribosomal RNA gene, partial sequence
GCGGGCGGCAGCGGGGGCCCCTCCCTCTGAGTGGACATCCATCTCCCCGGCGCCTCGCCGGGAAAATGAATCAAAACTTTCAACAACGGATCTCTTGGCTCTGGCATCGATGAAGAACGCAGCGAAATGCGATAAGTAATGTGAATTGCAGAATTCAGTGAATCATCGAATCTTTGAACGCACATTGCGCCCGCCAGCAC
>85681145; Troposporella fumosa 18S ribosomal RNA gene, partial sequence; internal transcribed spacer 1, 5.8S ribosomal RNA gene, and internal transcribed spacer 2, complete sequence; and 28S ribosomal RNA gene, partial sequence
GATACAAATTTTAAACGAAATTAAAACTTTCAACAACGGATCTCTTGGTTCTGGCAACGATGAAGAACGCAGCGAAATGCGATAATTAATGTGAATTGCAGAATTCAGTGAATCATCGAATCTTTGAACGCACATTGCGCCTCCTGGTATTCCGGGAGGCACGCCTGTCCGAGCGCCATTACACCCCCCAAGCCTTGCTT
>336478237; Phaeocytostroma sacchari 18S rRNA gene (partial), 5.8S rRNA gene, 28S rRNA gene (partial), ITS1 and ITS2, strain CBS:275.34
AGCATACAAACACAAATGAATCAAAACTTTCAACAACGGATCTCTTGGTTCTGGCATCGATGAAGAACGCAGCGAAATGCGATAAGTAATGTGAATTGCAGAATTCAGTGAATCATCGAATCTTTGAACGCATATTGCGCCCCCTGGTATTCCGGGGGGCATGCCTGTTCGAGCGTCATTTCAACCCTCAAGCCTGGCTT
>222353463; Xanthomendoza novozelandica partial 18S rRNA gene, ITS1, 5.8S rRNA gene, ITS2 and partial 28S rRNA gene, specimen voucher R. Honegger (Z+ZT) 50t1
GACCTATCCACATACTTTTTCCTAACCGTCGGAGTAAACCAAACCAATTAATTAAAACTTTCAACAACGGATCTCTTGGTTCTGGCATCGATGAAGAACGCAGCGAAATGCGATAAGTAATGTGAATTGCAGAATTCAGTGAATCATCGAATCTTTGAACGCACATTGCGCCCCTTGGTATTCCGAGGGGTATGCCTGTT
>75857917; Macrohilum eucalypti strain CPC 10945 18S ribosomal RNA gene, partial sequence; internal transcribed spacer 1, 5.8S ribosomal RNA gene, and internal transcribed spacer 2, complete sequence; and 28S ribosomal RNA gene, partial sequence
GCGAAATGCGATAAGTAATGTGAATTGCAGAATTCAGTGAATCATCGAATCTTTGAACGCACATTGCGCCCCCTGGTATTCCGGGGGGCATGCCTGTTCGAGCGTCATTTCAACCCTCAAGCCCAGCTTGGTGCTGGGGCACTGCCCGTGGCGGGAAACCGCCGGCGGCAGGCCCTGAAATCTAGTGGCGAGCCCGCCAG
>116804999; Helicodendron luteoalbum culture-collection ICMP:15709 internal transcribed spacer 1, partial sequence; 5.8S ribosomal RNA gene, complete sequence; and internal transcribed spacer 2, partial sequence
GAATCTTTGAACGCACATTGCGCCCCTTGGTATTCCGGGGGGCATGCCTGTTCGAGCGTCATTATAACCCCTCAAGCTCAGCTTGGTGTTGGGGCCTGCCTACTGGCAGCCCTTAAAATCAGTGGCGGCGCCATCTGGCTCTAAGCGTAGTAATTTCTCTCGCTATAGGGTCCCGGTGGACGTTTGCCAACAACCCCCAA
>189308438; Trimmatothele perquisita isolate T560 18S ribosomal RNA gene, partial sequence; internal transcribed spacer 1 and 5.8S ribosomal RNA gene, complete sequence; and internal transcribed spacer 2, partial sequence
CCGTTAGCCCCCACAAATCCTTCCAACAGTGCAGTCTAAGGGTAAACATAATGAGTAAAACTTTCAACAACGGATCTCTTGGTTCTGGCATCGATGAAGAACGCAGCGAAATGCGATAAGTAATGCGAATTGCAGAATTCCGTGAGTCATCGAATCTTTGAACGCATATTGCGCCCTTTGGTACTCCGAAGGGCATGCCT
>237930354; Pilidium concavum strain SDAU08-65 18S ribosomal RNA gene, partial sequence; internal transcribed spacer 1, 5.8S ribosomal RNA gene, and internal transcribed spacer 2, complete sequence; and 28S ribosomal RNA gene, partial sequence
TCTTGTTGTTTGACCGGTTGCCTTGCCTTCGGGCAGGATTATTCTGAATCAGTGTCGTCTGAGTACTTTTATAATACTATAAAACTTTCAACAACGGATCTCTTGGTTCTGGCATCGATGAAGAACGCAGCGAAATGCGATAAGTAATGTGAATTGCAGACACCGTGAATCATCGAATCTTTGAACGCACATTGCGCCCT
>6684267; Protoparmelia sp. BCC-Lich 12261 18S ribosomal RNA gene, partial sequence; internal transcribed spacer 1, 5.8S ribosomal RNA gene and internal transcribed spacer 2, complete sequence; and 28S ribosomal RNA gene, partial sequence
ACGCAGCGAAATGCGATAAGTAATGTGAATTGCAGAATTCATTTAATCATCGAATCTTTGAACGCACATTGCGCCCCTTGGTATTCCGGGGGGCATGCCTGTTCGAGCGTCATTGCTCCCCTCAAGCACAGCTTGGTATTGAGCTCCGCCCCCGCGGCGGGCCCGAAAAACATTGGCGGCGCGTAACTCAAGCGTAGTAA
>145206981; Aschersonia turbinata isolate ROKI CUL1 18S ribosomal RNA gene, partial sequence; internal transcribed spacer 1, 5.8S ribosomal RNA gene, and internal transcribed spacer 2, complete sequence; and 28S ribosomal RNA gene, partial sequence
AAAAGTCGTAACAAGGTCTCCGTTGGTGAACCAGCGGAGGGATCATTACTGAGTTTGCCCGGCTCAATCAACCCCTGCGAACCTATACCGTACGTTGCTTCGGCGGGCCTGTCCCTGGAGCGTGGCATGGCGGATCCCCCCCCAGGGGAGGGCGGCACTGGTCGCCCACCCCCTGGCGGTGTGTCCCCCGCCGCGCCCCC
>294861988; Eupenicillium meridianum culture-collection CBS:443.75 internal transcribed spacer 1, 5.8S ribosomal RNA gene, and internal transcribed spacer 2, complete sequence; and 28S ribosomal RNA gene, partial sequence
CAACCTCCCACCCGTGTTTATCGTACCTTGTTGCTTCGGCGGGCCCGCCGTCATGGCCGCCGGGGGGCACTCGCCCCCGGGCCCGCGCCCGCCGAAGACACCATTGAACTCTGTCTGAAGATTGCAGTCTGAGCGATTAGCTAAATCAGTTAAAACTTTCAACAACGGATCTCTTGGTTCCGGCATCGATGAAGAACGCA
>74038512; Thysanophora penicillioides genes for 18S rRNA, ITS1, 5.8S rRNA, ITS2, 28S rRNA, partial and complete sequence, strain:WCN1225
CGGTATCGATGAAGAACGCAGCGAAATGCGATAAATAATGTGAATTGCAGAATTCAGTGAATCATCGAGTCTTTGAACGCACATTGCGCCCCCTGGTATTCCGGGGGGCATGCCTGTCCGAGCGTCATTGCTGCCCTCAAGCCCGGCTTGTGTGTTGGGTCCTCGTCCCTAGGGACGGGCCCGAAAGGCAATGGCAGTAC
>257358083; Delphinella abietis strain 10669 18S ribosomal RNA gene, partial sequence; internal transcribed spacer 1, 5.8S ribosomal RNA gene, and internal transcribed spacer 2, complete sequence; and 26S ribosomal RNA gene, partial sequence
ATCTTTGAACGCACATTGCGCCCCTTGGTATTCCGAGGGGCATGCCTGTTCGAGCGTCATTACACCACTCAAGCATCGCTTGGTATTGGGAACGGTCCGTCGAAAGGCGGGCCTTCCTCGAAGACCTCGGCGGGGTTCAACCAACTTCGGGCGTAGTAGAGTTAAATCGAACGTCTTATAAGCTTGGTCGGGCCTCATTG
>156627863; Psilopezia deligata strain KH99.13 18S ribosomal RNA gene, partial sequence; internal transcribed spacer 1, 5.8S ribosomal RNA gene, and internal transcribed spacer 2, complete sequence; and 28S ribosomal RNA gene, partial sequence
CACACAACCAAACTCTAGTTAGCCGGACAGTCCCTGGGGCGGCACGCCTCGCAAAACACAATAAAGTGAAAACTTTCAACAACGGATCTCTTGGTTCCCGCATCGATGAAGAACGCAGCGAAATGCGATAAGTAATGTGAATTGCAGAATTCAGTGAATCATCGAATCTTTGAACGCACATTGCGCCCTCTGGTCATTCC
>346680952; Japewia subaurifera isolate 764 18S ribosomal RNA gene, partial sequence; internal transcribed spacer 1 and 5.8S ribosomal RNA gene, complete sequence; and internal transcribed spacer 2, partial sequence
TGAATCATCGAATCTTTGAACGCACATTGCGCCCCTCGGTATTCCGGGGGGCATGCCTGTTCGAGCGTCATTGCACCCCTCAAGCGTAGCTTGGTATTGGGTCCTCGCCCCCCGGGCGTGCCCGAAAAGCAGTGGCGGTCCGGAGTGACTTCAAGCGTAGTAAATTTCTCCCGCTTTGGAGCTCGCCCCGTGGCCGGCCA
>151579945; Metarhiziopsis microspora strain CEHS133a 18S ribosomal RNA gene, partial sequence; internal transcribed spacer 1, 5.8S ribosomal RNA gene, and internal transcribed spacer 2, complete sequence; and 28S ribosomal RNA gene, partial sequence
TCTCCAGGGGGGTGGCGGCCCGGAACCAGGCGCCCGCCGGAGGACCAAAACTCTTTCTCTTACAGCGGCATTCTCTCTGAGTACACAAGAATTCAATGAATCAAAACTTTCAACAACGGATCTCTTGGCTCTGGCATCGATGAAGAACGCAGCGAAATGCGATAAGTAATGTGAATTGCAGAATTCAGTGAATCATCGAA
>329132833; Melanocarpus albomyces strain ATCC 16460 18S ribosomal RNA gene, partial sequence; internal transcribed spacer 1, 5.8S ribosomal RNA gene, and internal transcribed spacer 2, complete sequence; and 28S ribosomal RNA gene, partial sequence
TTCGCCCCCGTGGAGGGGGCGGCCCGCCGGAGGTACACAAAACTCCTTGACACTTGTACGGCCTCTCTGAGTCTCTGTACTGAATAAGTCAAAACTTTCAACAACGGATCTCTTGGTTCTGGCATCGATGAAGAACGCAGCGAAATGCGATAAGTAATGTGAATTGCAGAATTCAGTGAATCATCGAATCTTTGAACGCA
>347543684; Pseudoplagiostoma eucalypti genes for ITS1, 5.8S rRNA, ITS2, 28S rRNA, partial and complete sequence, isolate: CHA4
TCCGGCGCACCCAGATACCCTTTGTGAACCTATACCCTTCTGTTGCCTCGGCGCAGGCTGGGCGCTTCCACACGCCCCCACGCAGGCCTCAACCCCCTGTGCGGAGCCAGCCGGCCGGTGGCCCACAACCAAACTCTTGTTTTTACAACCCGTCTCTCTGAGCAACCAAAACAAATGAATCAAAACTTTCAACAACGGAT
>104304238; Camillea tinctor isolate SUT161 internal transcribed spacer 1, 5.8S ribosomal RNA gene, and internal transcribed spacer 2, complete sequence
CAGGTTGTGCTGTAGAGTGCCTACCCTGGAGTACTTACCCTGGAGTAGCTACCCTGCAGCGCGCAACCAGACCTGCCGAAGGACACTTAAATTCTTTTTTACCCCGGAACTCTGAAACTATTATATAAATAAGTTAAAACTTTCAACAACGGATCTCTTGGTTCTGGCATCGATGAAGAACGCAGCGAAATGCGATAAGT
>215252964; Atradidymella muscivora voucher UAMH 11123 18S small subunit ribosomal RNA gene, partial sequence; internal transcribed spacer 1, 5.8S ribosomal RNA gene, and internal transcribed spacer 2, complete sequence; and 28S large subunit ribosomal RNA gene, partial sequence
AGCGAAATGCGATAAGTAGTGTGAATTGCAGAATTCAGTGAATCATCGAATCTTTGAACGCACATTGCGCCCCTTGGTATTCCATGGGGCATGCCTGTTCGAGCGTCATTTGTACCTTCAAGCATTGCTTGGTGTTGGGTGTTTGTCTCGCCTTTGCGTGTAGACTCGCCTTAAAACAATTGGCAGCCGGCGTATTGATT
>374446148; Sarcinomyces sp. SL10161 18S ribosomal RNA gene, partial sequence; internal transcribed spacer 1, 5.8S ribosomal RNA gene, and internal transcribed spacer 2, complete sequence; and 28S ribosomal RNA gene, partial sequence
CTTCACCCCCTGGAGAGCGTCCGCCGACGGCCCAACCACAAAACTCTTGTACCAAACCATGTCGTCTGAATGTACTTGATTAAGAATCAAAACAAAACTAAAACTTTCAACAACGGATCTCTTGGTTCTGGCATCGATGAAGAACGCAGCGAAATGCGATAAGTAATGCGAATTGCAGAATTTCCGTGAGTCATCGAATC
>12049799; Chrysosporium synchronum 5.8S rRNA gene, internal transcribed spacer 1 (ITS1) and internal transcribed spacer 2 (ITS2), strain IMI 282433
CGGCGGGCGGCCCGGGTCCGCCCGGTGCCCCCTGGCCCCCATTAGCGGGGCGCCCGCCGGAGGAAACCCAACTCTTGATTATCATGGCCTCTCTGAGTCTTCTGTACTGAATAAGTCAAAACTTTCAACAACGGATCTCTTGGTTCTGGCATCGATGAAGAACGCAGCGAAATGCGATAAGTAATGTGAATTGCAGAATT
>171917967; Ditopellopsis sp. CBS 121471 voucher BPI 872061 18S ribosomal RNA gene, partial sequence; internal transcribed spacer 1, 5.8S ribosomal RNA gene, and internal transcribed spacer 2, complete sequence; and 28S ribosomal RNA gene, partial sequence
AACTTATTCTGAAAATGTTGCCTCGGCAGTGACTGGCCTTTTCGGAGGTCCCCTTATCTTTCGAGAAAAAGGAGCAGGTCGGCCGGTGGCCCTATAAACTCTTGTTTTTACACTGTATCTTCTGAGTAAACAACTAATAAATGAATCAAAACTTTTAACAACGGATCTCTTGGTTCTGGCATCGATGAAGAACGCAGCGA
>22773865; Bartalinia laurina 18S ribosomal RNA gene, partial sequence; internal transcribed spacer 1, 5.8S ribosomal RNA gene and internal transcribed spacer 2, complete sequence; and 28S ribosomal RNA gene, partial sequence
GGGAACGAGCTACCCTGTAGCGAGTTACCCTGGAACGACTTACCCTGGAACGCCTGCCGGTGGACTACTAAACTCTTGTTATTTTTAAGTAATCTGAGCGTCTTATTTTAATAAGTCAAAACTTTCAACAACGGATCTCTTGGTTCTGGCATCGATGAAGAACGCAGCGAAATGCGATAAGTAATGTGAATTGCAGAATT
>19919293; Ceratocystis fimbriata strain CMW4845 internal transcribed spacer 1, partial sequence; 5.8S ribosomal RNA gene, complete sequence; and internal transcribed spacer 2, partial sequence
AGTAATGTGAATTGCAGAATTCAGTGAATCATCGAATCTTTGAACGCACATTGCGCCTGGCAGTATTCTGCCAGGCATGCCTGTCCGAGCGTCATTTCACCACTCAAGACTCCCTTTGTTCTTGGCGTTGGAGGTCCTGTTCTCCCCCTGAACAGGCCGCCGAAATGTATCGGCTGTTATACTTGCCAACTCCCCTGTGT
>314913952; Claussenomyces sp. PDD 95741 18S ribosomal RNA gene, partial sequence; internal transcribed spacer 1, 5.8S ribosomal RNA gene, and internal transcribed spacer 2, complete sequence; and 28S ribosomal RNA gene, partial sequence
GCAGGCCCGTCCTCGGGCCACCGGCTTCGGCTGGTCAGTGTCTGCCAGAGGACTACAAACTCTTGTTATCAATGTCGTCTGAGTACTATATAATAGTTAAAACTTTCAACAACGGATCTCTTGGTTCTGGCATCGATGAAGAACGCAGCGAAATGCGATAAGTAATGTGAATTGCAGAATTCAGTGAATCATCGAATCTT
>294484436; Paecilomyces cateniannulatus isolate BCRC34602 internal transcribed spacer 1, partial sequence; 5.8S ribosomal RNA gene, complete sequence; and internal transcribed spacer 2, partial sequence
CTGGCATCGATGAAGAACGCAGCGAAACGCGATAAGTAATGTGAATTGCAGAATTTAGTGAATCATCGAATCTTTGAACGCACATTGCGCCCGCCAGCATTCTGGCGGGCATGCCTGTTCGAGCGTCATTTCAACCCTCGACGTCCCCTGGGGACGTCGGCCTTGGGGACCGGCAGCACACCGCCGGCCCTGAAATCGAG
>300251068; Niebla laevigata voucher BR sn R654 internal transcribed spacer 1, partial sequence; 5.8S ribosomal RNA gene, complete sequence; and internal transcribed spacer 2, partial sequence
GAATTCAGTGAATCATCGAATCTTTGAACGCACATTGCGCCCCTCGGTATTCCGGGGGGCATGCCTGTTCGAGCGTCATTGCACCACTCAAGCGTAGCTTGGTATTGGGTCCTTCGCCGGGGGTTCCCCGCGGCGTGCCCGAAAAGCAGTGGCGGTCCGGTGCGACTTTAAGCGTAGTAAATTTTTTTCTCCCGCTTTGA
>83415952; Dissoconium dekkeri strain CPC 11729 18S ribosomal RNA gene, partial sequence; internal transcribed spacer 1, 5.8S ribosomal RNA gene, and internal transcribed spacer 2, complete sequence; and 28S ribosomal RNA gene, partial sequence
AATGTGAATTGCAGAATTCAGTGAATCATCGAATCTTTGAACGCACATTGCGCCCCCTGGTATTCCGGGGGGCATGCCTGTTCGAGCGTCATTACAACCAATCCAGCCCCGCTGGGTATTGGGCGTCGCGGCCTGCCGCGCGCCTCAAAGTCTTCGGCGGAAGCCGCCCGTTCCTCTGCGTGATGACACATCGTCGCTTG
>222353240; Arthroderma benhamiae ITS1, 5.8S rRNA gene and ITS2, strain V129
TAGTTAAAACTTTCAACAACGGATCTCTTGGTTCCGGCATCGATGAAGAACGCAGCGAAATGCGATAAGTAATGTGAATTGCAAAATTCCGTGAATCATCGAATCTTTGAACGCACATTGCGCCCTCTGGTATTCCGGGGGGCATGCCTGTTCGAGCGTCATTTCAACCCCTCAAGCCCGGCTTGTGTGATGGACGACCG
>283138044; Celosporium larixicola isolate L3-1 internal transcribed spacer 1, 5.8S ribosomal RNA gene, and internal transcribed spacer 2, complete sequence
AGCCCGACCTCCAACCCTTTGTTGTTATAACTACCTCGTTGCTTTGGCGGGACCGCTCGGTCTCGAGCTGCTGGTCTTCGGCCCGGCAAGTGCCCGCCAGAGTCTACTCAAACTCTTGTTTTAACCGGTCGTCTGAGTTAAACTTTTAATTAAATTAAAACTTTCAACAACGGATCTCTTGGTTCTCGCATCGATGAAGA
>60546342; Dematiocladium celtidis 18S ribosomal RNA gene, partial sequence; internal transcribed spacer 1, 5.8S ribosomal RNA gene, and internal transcribed spacer 2, complete sequence; and 28S ribosomal RNA gene, partial sequence
CTCTTTGTATTTCGAATCGAGTATTTCTCTGAGTGACAAAGTTTAATAAATTAAAACTTTCAACAACGGATCTCTTGGTTCTGGCATCGATGAAGAACGCAGCGAAATGCGATAAGTAATGTGAATTGCAGAATTCAGTGAATCATCGAATCTTTGAACGCACATTGCGCCCGTCAGTATTCTGGCGGGCATGCCTGTTC
>12963097; Glionectria tenua strain IMI68205 internal transcribed spacer 1, partial sequence; 5.8S ribosomal RNA gene, complete sequence; and internal transcribed spacer 2, partial sequence
GAATCATCGAATCTTTGAACGCACATTGCGCCCGCCAGTATTCTGGCGGGCATGCCTGTTCGAGCGTCATTTCAACCCTCAAGCCCCCGGGCTTGGTGTTGGAGATCGGCAACTGCCCCTTGCGGGTGCGCCGCCTCCCAAATCTAGTGGCGGTCTCGCTGTAGCTTCCTCTGCGTAGTAATTCACCTCGCTCTGGAACG
>18250948; Aciculosporium take genes for 18S rRNA, ITS1, 5.8S rRNA, ITS2, 28S rRNA, strain: Nambu
CCCAAACCCCCTGTGAACCTCTACCGAAGCCGTTGCCTCGGCGGGCCCTCGCGCCCGCCGGGGGGACCCGAACTCTGTATTCTTCTTCTGCGGCGCGTCTGAGTGGATTTTAGTATCAAACGAATCAAAACTTTCAACAACGGATCTCTTGGCTCTGGCATCGATGAAGAACGCAGCGAAATGCGATAAGTAATGTGAAT
>110666870; Acarosporina microspora isolate AFTOL-ID 78 internal transcribed spacer 1, 5.8S ribosomal RNA gene, and internal transcribed spacer 2, complete sequence
ATCATCGAATCTTTGAACGCACATTGCGCCCTCTGGTATTCCGGGGGGCATGCCTGTTCGAGCGTCATTACAACCCTCAAGCCCCCGGGCTTGGTCTTGGAGCGCGCCCCCCGCGAGGAGGGCGCCCCCGAAACGCAGCGGCGGTGCGGCCGAACTCCCTAGCGCAGTGACTTACATCTATCGCTACGAGGGCTTCGTGT
>241897367; Thedgonia ligustrina isolate CPC 14754 18S ribosomal RNA gene, partial sequence; internal transcribed spacer 1, 5.8S ribosomal RNA gene, and internal transcribed spacer 2, complete sequence; and 28S ribosomal RNA gene, partial sequence
GTCATTTAGAGGAAGTAAAAGTCGTAACAAGGTTTCCGTAGGTGAACCTGCGGAAGGATCATTAATGAAGCGAGGCGCTGCGTAAGTCCGCCGCGCTGCCCCCTCGCGGGGCGCGCGTCCGGCGGCGGCGTACCGTCCACCCGTGCTTACTGTACCATTGTTGCTTTGGCGGGGCGCCCCCTGGGGCCAGCGGCTTCGGC
>9022421; Anzina carneonivea 18S ribosomal RNA gene, partial sequence; internal transcribed spacer 1, 5.8S ribosomal RNA gene, and internal transcribed spacer 2, complete sequence
GTCACACCCGCCGTCGGCCCCGGCTGGCGAGCGCCCGTCAGAGTCCCCTCAAACTCCGTGAATTGTGACGTCTGAGCAAACATTTAATAGCATAAAACTTTCAACAACGGATCTCTTGGTTCTGGCNTCGATGAAGAACGCAGCGAAATGCGATAAGTAATGTGAATTGCAGAATTCAGTGAATCATCGAATCTTTGAAC
>228480921; Mycogone perniciosa strain WB17 18S ribosomal RNA gene, partial sequence; internal transcribed spacer 1, 5.8S ribosomal RNA gene, and internal transcribed spacer 2, complete sequence; and 28S ribosomal RNA gene, partial sequence
GTCATTTCAACCCTCGAACCCCTCCGGGGGATCGGTGTTGGGGACCGGCCCTGCCTAGCAGCGGGTTGCCGCCCCCTAAATTCAGTGGCGGCCTCGTCGCAGCCTCCCTTGCGTAGTAGCTCTTTTGAAACCTCGCACCGGAGCGCGTCGTGGCCACGCCGTAAAACCCCAACTTTCTGAAAGGTTGACCTCGAATCAGG
>117164119; Geosmithia sp. CCF3563 18S rRNA gene (partial), 5.8S rRNA gene, 28S rRNA gene (partial), ITS1 and ITS2, strain CCF3563
TCATCGAATCTTTGAACGCACATTGCGCCCGCCAGTACTCTGGCGGGCATGCCTGTCCGAGCGTCATTTCAACCCTCAGCACCCCCGTTCGCGGCGGGAGCTGGCGTTGGGGATCGGCCGTCCTCTGCGGCGGCCGGCCCCGAAACGAAGTGGCGGTCACGTCGCGACCTCCTCTGCGTAGTAGCAATATCTCGCAGCTG
>171467188; Cheirosporium triseriale 18S ribosomal RNA gene, partial sequence; internal transcribed spacer 1, 5.8S ribosomal RNA gene, and internal transcribed spacer 2, complete sequence; and 28S ribosomal RNA gene, partial sequence
ATTCCCTCGGCAGGGACGCCTGCCATTGGAAAACCCCCGAAACTCCTTAAAAGATTATCTTAAGAATCCAAGCAAAATATTACAACTTTCAACAATGGATCTCTTGGTTCTGGCATCGATGAAGAACGCAGCGAAATGCGAAAAGTAGTGTGAATTGCAGACTTTAGTGAATCATCGAATCTTTGAACGCATATTGCGCC
>22023782; Galiella rufa strain CBS135.92 18S ribosomal RNA gene, partial sequence; internal transcribed spacer 1, 5.8S ribosomal RNA gene and internal transcribed spacer 2, complete sequence; and 26S ribosomal RNA gene, partial sequence
CAACGAATGCTTGACACGGTAAGTCCTGGGGTTGCCATCACGGTTAGGTCCGACTCAGGTCACTCCATGTGCGCGTGTCATTGCGCCTTCTTTGTTATCCTTTCTGTGTATATTACTTCTGTTGCTTCCCGCAGAGGATTTGGTCCATGGGGCTGAACCTGCGGGGAGGGAATCATAAACTCTGGTCTTGTATTGGTGGT
>157277409; Thysanorea papuana strain CBS 212.96 18S small subunit ribosomal RNA gene, partial sequence; internal transcribed spacer 1, 5.8S ribosomal RNA gene, and internal transcribed spacer 2, complete sequence; and 28S large subunit ribosomal RNA gene, partial sequence
AAATAAAAGCAAAACTTTCAACAACGGATCTCTTGGTTCTGGCATCGATGAAGAACGCAGCGAAATGCGATAAGTAATGCGAATTGCAGAATTCCAGTGAGTCATCGAATCTTTGAACGCACATTGCGCCCTTTGGTATTCCGAAGGGCATGCCTGTTCGAGCGTCATTATCACCCCTCAAGCCCTGGGCTTGGTGTTGG
>166453; Neotyphodium sp. e187 18S ribosomal RNA gene, partial sequence; internal transcribed spacer 1, 5.8S ribosomal RNA gene and internal transcribed spacer 2, complete sequence; and 28S ribosomal RNA gene, partial sequence
TAAGTAATGTGAATTGCAGAATTCAGTGAATCATCGAATCTTTGAACGCACATTGCGCCCGCCAGTATTCTGGCGGGCATGCCTGTTCGAGCGTCATTTCAACCCTCAAGCCCGCTGCGTGCTTGGTGTTGGGGACCGGCCCGCCCGCCTCGCGGCGGCGGCCGCCCCTGAAATGAATTGGCGGTCTCGTCGCAGCCTCC
>188474900; Pyxine limbulata voucher Hur 061109 18S ribosomal RNA gene, partial sequence; internal transcribed spacer 1, 5.8S ribosomal RNA gene, and internal transcribed spacer 2, complete sequence; and 26S ribosomal RNA gene, partial sequence
AAGAACGCAGCGAAATGCGATAAGTAATGTGAATTGCAGAATTCAGTGAATCATCGAATCTTTGAACGCACATTGCGCCCTCTGGTATTCCGGAGGGCATGCCTGTTCGAGCGTCATTGCAATCTCAAGCCTGGCTTGGTTATGAGCATCGCCCTCCCCGGCGAGCCCGAAATACAGTGGCTGTCCAGCGAGACCTCAAG
>21309913; Amphisphaeria sp. MAFF235878 18S ribosomal RNA gene, partial sequence; internal transcribed spacer 1, 5.8S ribosomal RNA gene and internal transcribed spacer 2, complete sequence; and 28S ribosomal RNA gene, partial sequence
CTGGAGCGGCTACCCTGTAGCTACCCTGGAGCGGGTTACCCTGTAACGTCCTGCCGGTGGACCTTTAAACTCTTGTTATTATATAGTAATCTGAGCCTCTTATTTTAATAAGTCAAAACTTTCAACAACGGATCTCTTGGTTCTGGCATCGATGAAGAACGCAGCGAAATGCGATAAGTAATGTGAATTGCAGAATTCAG
>121264044; Lanzia huangshanica f. aurantiaca strain HMAS 61850 internal transcribed spacer 1, partial sequence; 5.8S ribosomal RNA gene, complete sequence; and internal transcribed spacer 2, partial sequence
CTTAGCTTCTTATAGAGGCTTACACTGGCCACCAACGCAACCTAACCTCTGTTATAACGTGTTGTCCGAGTATCATATAATTATTAAAACTTTCAACAACGGATCTCTTGGTTCCGGCATCGATGAAGAACGCAGCGAAACGCGATAAGTAATGTGAATTGCAGAATTTTGTGAATCATCGAATCTTTGAACGCACATTG
>112430877; Madurella mycetomatis strain CNRMA 03.1151 18S ribosomal RNA gene, partial sequence; internal transcribed spacer 1, 5.8S ribosomal RNA gene, and internal transcribed spacer 2, complete sequence; and 28S ribosomal RNA gene, partial sequence
GGAGGGATCATTACAGAGTTGCAAAACTCCCCAAACCATTGTGAACATACCCCCAAAACCGTTGCTTCGGCGGGCGGCACCCCCGGGCCTCCCGGTAGTGTAGTGTCCCTCGGCCCCCTCCGCGGGGCGTCCGCCGGAGGATTATACAACACCCTATTTGCTCTGTACGGCCTCTCTGAGTCTTCTGTACTGAATAAGTC
>33578082; Kurtzmaniella cleridarum strain UWO(PS)99-101.1 18S ribosomal RNA gene, partial sequence; internal transcribed spacer 1, 5.8S ribosomal RNA gene, and internal transcribed spacer 2, complete sequence; and 28S ribosomal RNA gene, partial sequence
GGTTTTGAGTGATACTCTTAGTCAGACTAAGCGTTTGCTTGAAAAGTATTGGCATGAGTAGTACTAGATAGTGCTAAACTGTTTCAATGTATTAGGTTTATCCAACTCGTTGATCTGTTTTAGTATTTTTTTAGTATATAGGCTCGGCCTTACAACAACAAACAAAGTTTGACCTCAAATCAGGTAGGATTACCCGCTGA
>327180530; Catillaria nigroclavata genomic DNA containing ITS1, 5.8S rRNA gene, ITS2, biomaterial RBGE:EDNA09-02108
CACCTGTTGAACCATGCAGTCTGAGTAACAAAGTAATGAAACAAAACTTTCAACAACGGATCTCTTGGTTCCGGCATCGATGAAGAACGCAGCGAAATGCGATAAGTAATGTGAATTGCAGAATTCAGTGAATCATCGAATCTTTGAACGCACATTGCGCCCTTTGGTATTCCGAGGGGCATGCCTGTCCGAGCGTCGTT
>296046148; Kretzschmaria neocaledonica isolate 94031003 18S ribosomal RNA gene, partial sequence; internal transcribed spacer 1, 5.8S ribosomal RNA gene, and internal transcribed spacer 2, complete sequence; and 28S ribosomal RNA gene, partial sequence
GAATCTTTGAACGCACATTGCGCCCATTAGTATTCTAGTGGGCATGCCTGTTCGAGCGTCATTTCAACCCTTAAGCCTCTGTTGCTTAGTGTTGGGAGCCTACAGCTTTCTCGCTGTAGCTCCTCAAAATTAGTGGCGGAGTCGGTTCATACTCTAGGCGTAGTAAAAAAAGGATTTTATTCTCGTCTATAGATAAGCCG
>327533078; Hapalocystis berkeleyi strain AR 3870 18S ribosomal RNA gene, partial sequence; internal transcribed spacer 1, 5.8S ribosomal RNA gene, and internal transcribed spacer 2, complete sequence; and 28S ribosomal RNA gene, partial sequence
CCCTTCCCCCGGCGGCCCCCGTGGCCGCCGGAGCCGTCCGCCGGCGGCGCCCCAAACTCTTGTTTTCAGGCGTACGTCTCTGAGCAGCTTACAAATGAGTAAAAACTTTCAACAACGGATCTCTTGGTTCTGGCATCGATGAAGAACGCAGCGAAATGCGATAAGTAATGTGAATTGCAGAATTCAGTGAATCATCGAAT
>336440861; Diatrypella sp. UCD2240MO 18S ribosomal RNA gene, partial sequence; internal transcribed spacer 1, 5.8S ribosomal RNA gene, and internal transcribed spacer 2, complete sequence; and 28S ribosomal RNA gene, partial sequence
CAGTGAATCATCGAATCTTTGAACGCACATTGCGCCCATTAGTATTCTAGTGGGCATGCCTGTTCGAGCGTCATTTCAACCCTCAAGCCCCAGTTGCTTGGTGTTGGGAGCCTGCAACCCCCCTAGGGGCTGCAGCTCCTCAAAGCTATTGGCGGAGTCGTATTGGCCCTAAGCGTAGTAATTTTTTCCTCGCTTCTAGT
>294847835; Taeniolella phialosperma strain JGS21 18S ribosomal RNA gene, partial sequence; internal transcribed spacer 1, 5.8S ribosomal RNA gene, and internal transcribed spacer 2, complete sequence; and 28S ribosomal RNA gene, partial sequence
TCACACCGGGGCGCCGCCGGAGTGGCCGTATACAAACTCTTATTATAAACTAGTTACATCTGAGTACTATACTTAATAAGTAAAAACTTTCAACAACGGATCTCTTGGTTCTGGCATCGATGAAGAACGCAGCGAAATGCGATAAGTAATGTGAATTGCAGAATTCAGTGAATCATCGAATCTTTGAACGCACATTGCGC
>40882367; Venturia hanliniana genes for 18S rRNA, ITS1, 5.8S rRNA, ITS2, 28S rRNA, partial and complete sequence, strain:IFM 52023
ATCGAATCTTTGAACGCACATTGCGCCCCCTGGTATTCCGGGGGGCATGCCTGTTCGAGCGTCATTTCACCACTCAAGCCTCGCTTGGTATTGGGCGTCGCGAGTCTCTCGCGCGCCTCAAAGTCTCCGGCTGTTTGACCCGTCTCCCAGCGTTGTGGCAACTATTTCGCAGTGGAGTTCGAGTTGGATCGGCCGTTAAA
>338809115; Utrechtiana cibiessia culture-collection CPC:18916 18S ribosomal RNA gene, partial sequence; internal transcribed spacer 1, 5.8S ribosomal RNA gene, and internal transcribed spacer 2, complete sequence; and 28S ribosomal RNA gene, partial sequence
ATAAGTAATGTGAATTGCAGAATTCAGTGAATCATCGAATCTTTGAACGCACATTGCGCCCGCCGGTATTCCGGCGGGCATGCCTGTTCGAGCGTCATTTCAACCCTCAAGCCCCGGCTTGGTGTTGGGACGCCCGGGTCCACTGGTGGCCCGGGGTCCCCAAGTTCATCGGCGGGCTCGTCGGAACACTGAGCGCAGTA
>363544546; Corollospora gracilis strain NBRC 32111 internal transcribed spacer 1, partial sequence; 5.8S ribosomal RNA gene, complete sequence; and internal transcribed spacer 2, partial sequence
ACGCCCGCCGGCGGTGCCGAAACACACTGCAGTCTACAGCGGTCTTCACCACTGAGTGGCACGTTTGCAAGCAAGCAAAAAAACAACTTTCAACAACGGATCTCTTGGCTCTGGCATCGATGAAGAACGCAGCGAAATGCGATAAGTAATGCGAATTGCAGATTTCAGTGAATCATCGAATCTTTGAACGCACATTGCAC
>224483466; Lepraria santosii voucher TSB37888 m internal transcribed spacer 1, partial sequence; 5.8S ribosomal RNA gene, complete sequence; and internal transcribed spacer 2, partial sequence
TTTGGCGTGCCGGGGGCTCCGCCTTCATCTGTCGGTAGCAGGTCTTGAAGGAACGCTCCGGCGGATCGTGCTCGTCAAAAGCCCATAAAATTCTGTTTGACCAGTGTTGTCCGAGTCAAAAACCACAATAGAAAAAAAACTTTCAACAACGGATCTCTTGGTTCTGGCATCGATGAAGAACGCAGCGAAATGCGATAAGT
>291481104; Rimelia sp. Hur CH080064 18S ribosomal RNA gene, partial sequence; internal transcribed spacer 1, 5.8S ribosomal RNA gene, and internal transcribed spacer 2, complete sequence; and 28S ribosomal RNA gene, partial sequence
TGAATCATCGAACCTTTGAACGCATATTGCGCCCCTCGGTATTCCGGGGGGCATGCCTGTTCGAGCGTCATTACACCCCTCAAGCTTCGCTTGGTATTGGGCCCTCGCCCCCGTGGCGTGCCCGAAAAGCAGTGGCGGTCCCGCGTGACTTTAAGCGTAGTAAATTACATCCCGCTTTGAAAGTTCGCGTGGTGGCTTGC
>222353465; Josefpoeltia parva partial 18S rRNA gene, ITS1, 5.8S rRNA gene, ITS2 and partial 28S rRNA gene, specimen voucher R. Honegger (Z+ZT) 447t2
GGCGAAAGCCCCGGCGTCAATTTCAGGCTGGCTTCGCCAATCTCCGGCGTGCCTCTGAAAGACATTTGCCCGCCAGAGACCCTAAAAACTCTTTTGTACCAGTGTAGTCTGAGCTATCTAGCAATTAACTAAAACTTTCAACAACGGATCTCTTGGTTCTGGCATCGATGAAGAACGCAGCGAAATGCGATAAGTAATGT
>365822616; Acephala sp. 4 MV-2011 strain PA 111 internal transcribed spacer 1, partial sequence; 5.8S ribosomal RNA gene, complete sequence; and internal transcribed spacer 2, partial sequence
AATCATCGAATCTTTGAACGCACATTGCGCCCGGTGGTATTCCGCCGGGCATGCCTGCTCGAGCGTCATTATAACCACTCAAGCCTGGCTTGGTATTGGGGTTCGCGGTGCCGCGGCCCCTAAAATCAGTGGCGGTGCCGGTAGGCTCTAAGCGTAGTAAATATCCTCGCTATAGGGTCCCTCCGGTTACTCGCCAGAAC
>325492525; Torrubiella pruinosa strain MY3399 18S ribosomal RNA gene, partial sequence; internal transcribed spacer 1 and 5.8S ribosomal RNA gene, complete sequence; and internal transcribed spacer 2, partial sequence
CCCCCCCCGGGAGACGGCGCCCGCCCGCCGGAGGACACCCAGACGCGCGAGCTCACAGCGGCCTCTCCAGTGATCGGGCGAAAAATGAATCAAAACTTTCAACAACGGATCTCTTGGCTCTGGCATCGATGAAGAACGCAGCGAAATGCGATAAGTAATGTGAATTGCAGAATTCAGTGAATCATCGAATCTTTGAACGC
>229365433; Setophoma sacchari genes for ITS1, 5.8S rRNA. ITS2, complete sequence, strain: MAFF 306341
CGAATCTTTGAACGCACATTGCGCCCCTTGGTATTCCATGGGGCATGCCTGTTCGAGCGTCATTTGTACCCTCAAGCTTTGCTTGGTGTTGGGCGTCTTGTCGTATTACGACTCGCCTTAAATTCATTGGCAGCCGGCACTTTGGCCTAGGAGCGCAGCACATTTTGCGATCGTAGCCCGTTGTACTGGCGTCCATCAAG
>2809007; C.minutula 18S, 5.8S and 28S rRNA genes and ITS1 and ITS2 DNA
GCGCCCCTTGGTATTCCGGGGGGCATGCCTGTTCGAGCGTCATTTCAACCCTCAAGCACTGCTTGGTATTGANTNTNTGTCAGTAATGGCAGGCTTTAAAGACAGTGGCGGCGCCGCTGGGTCCTGAACGTAGTAATATCTCTCGTTACAGGTTCTCGGTGTGCTTCTGCCAAAACCCAAATTTTTCTATNNNNNNNNNN
>269859012; Barriopsis iraniana strain IRAN1451C 18S ribosomal RNA gene, partial sequence; internal transcribed spacer 1, 5.8S ribosomal RNA gene, and internal transcribed spacer 2, complete sequence; and 28S ribosomal RNA gene, partial sequence
TCTGGCATCGATGAAGAACGCAGCGAAATGCGATAAGTAATGTGAATTGCAGAATTCAGTGAATCATCGAATCTTTGAACGCACATTGCGCCCCTTGGTATTCCGAGGGGCATGCCTGTTCGAGCGTCATTACAACCCTCAAGCTCTGCTTGGTATTGGGCGTCGTCCTCTTGCGGACGCGCCTCAAAGACCTCGGCGGT
>241897362; Mycopappus aceris isolate CBS 124109 18S ribosomal RNA gene, partial sequence; internal transcribed spacer 1, 5.8S ribosomal RNA gene, and internal transcribed spacer 2, complete sequence; and 28S ribosomal RNA gene, partial sequence
CATCGAATCTTTGAACGCACATTGCGCCCTTCGGTATTCCGTTGGGCATGCCTGTTCGAGCGTCATTTAAACCTTCAAGCTATGCTTGGTGTTGGGTGTTTGTCCCGCCTCAGCGCGTGGACTCGCCTCAAATCCATTGGCAGCCGGTATGTTGGCTTCGTGCGCAGCACATTGCAAGCGGAACTCAGCAGACCTCCTCC
>20146529; Tirmania pinoyi 18S ribosomal RNA gene, partial sequence; internal transcribed spacer 1, 5.8S ribosomal RNA gene, and internal transcribed spacer 2, complete sequence; and 28S ribosomal RNA gene, partial sequence
GAACGCACATTGCGCCCTATGGTATTCCGTAGGGCATGCCTGTCTGAGCGTCAGCTCCCTTCTCCTCAAGTATTCCTTTTTGAAATACTTGGATAACTTTGGAGAGGTGACTTATAACAGAGTCGTCCTTCAGAAATTCATAGGCAGTATGATTTGTACTCGAATCAGACGTAATAATAATAAAGTCGTTTATTTGAAGT
>302324751; Daldinia decipiens isolate 8099 18S ribosomal RNA gene, partial sequence; internal transcribed spacer 1, 5.8S ribosomal RNA gene, and internal transcribed spacer 2, complete sequence; and 28S ribosomal RNA gene, partial sequence
GGCATGCCTATTCGAGCGTCATTTCAACCCTTAAGCCTAGCTGCTTAGTGTTGGGAATCTGCCCCGTAGTTACGGGGCAGCTCCCTAAAGCCATCGGCGGAGTTGGGGCATACTCTAAGCGTAGTAACATTCTTCTCGCTTCTGCAGTTGTCCTGGCGGCTTGCCGTTAAACCCCCCTATATTTTTCTAGTGGTTGACCT
>2148964; Proliferodiscus alboviridis rDNA internal transcribed spacer 1 and 2 and 5.8S rRNA gene
TGTGAATTGCAGAATTCAGTGAATCATCGAATCTTTGAACGCACATTGCGCCCCTTGGTATTCCGGGGGGCATGCTTGTTCGAGCGTCATTATGACCCCTCCAGCCTAGCTGGGTGTTGGACCGCGCCTCCGGGCGGGTCTTAAAACTAGTGGCGGTGCTTTCAGGCTCTACGCGTAGTAACTTTTCTCGCTATAGGGTC
>51832343; Seiridium ceratosporum 18S ribosomal RNA gene, partial sequence; internal transcribed spacer 1, 5.8S ribosomal RNA gene, and internal transcribed spacer 2, complete sequence; and 28S ribosomal RNA gene, partial sequence
CTGTAACAGTTACCCTGTATCGCACGGCTCGGGTTACCCTGTAGCAATATTCTGCCGGTGGACTATTCAACTCTTGTTATTTTATTGTAATCTGAGCGTCTTATTTTAATAAGTCAAAACTTTCAACAACGGATCTCTTGGTTCTGGCATCGATGAAGAACGCAGCGAAATGCGATAAGTAATGTGAATTGCAGAATTCA
>61186983; Stenocybe pullatula voucher Tibell 17117 (UPS) internal transcribed spacer 1, 5.8S ribosomal RNA gene, and internal transcribed spacer 2, complete sequence; and large subunit ribosomal RNA gene, partial sequence
GTGAATCATCGAATCTTTGAACGCACATTGCGCCCCCTGGTATTCCGGGGGGCATGCCTGTTCGAGCGTCATTAACACACTTCAAGCCTGGCTTGCAGTTGGGCGTCGTCCTCCCCTCCGGGGAAGACGTGCCTGGAAATTGGTGACGGCCGCGTCCGGTCCCCCAGCGTAGTAAGATTTTCCAATCACCGCTTCCGGGT
>156052307; Candelina submexicana strain MEX201 internal transcribed spacer 1, partial sequence; 5.8S ribosomal RNA gene, complete sequence; and internal transcribed spacer 2, partial sequence
CCGGTGATGTCTGAGTATCACACAGTAGTCAAAACTTTCAACAACGGATCTCTTGGTTCTGGCATCGATGAAGAACGCAGCGAAATGCGATAAGTAATGTGAATTGCAGAATTCAGTGAATCATCGAATCTTTGAACGCACATTGCGCCCCTCGGTATTCCGAGGGGCATGCCTGTTCGAGCGTCATTACACCACTCAAG
>156712624; Phyllactinia fraxini genes for 18S rRNA, ITS1, 5.8S rRNA, ITS2, 28S rRNA, partial and complete sequence, isolate: SMK10643
GTAGGTGAACCTGCGGAAGGATCATTACAGAGCGTGAAGACCTCGGCCCCTCCCGCGGCGCAAGTCGAGGTGGAGGGGAACATGCCGGGGTCGACCCTCCCACCCGTGTCGATTTTATTCTCCTGTTGCTTTGGCAGGCCGGGGCGCCTTGGCGCTCCGCCGGCCCCGTGGGCTGGAGCGTGCCTGCCAGAGAAAATGTT
>21702717; Ascochyta skagwayensis 18S ribosomal RNA gene, partial sequence; internal transcribed spacer 1, 5.8S ribosomal RNA gene and internal transcribed spacer 2, complete sequence; and 28S ribosomal RNA gene, partial sequence
CTTTTAACAACGGATCTCTTGGTTCTGGCATCGATGAAGAACGCAGCGAAATGCGATAAGTAGTGTGAATTGCAGAATTCAGTGAATCATCGAATCTTTGAACGCACATTGCGCCCTATGGTATTCCATAGGGCATGCCTGTTCGAGCGTCATTTGTACCTTCAAGCTCTGCTTGGTGTTGGGTGTTTGTCCCGCCTTTG
>207367313; Taphrina wiesneri genes for internal transcribed spacer 1, 5.8S ribosomal RNA and internal transcribed spacer 2, partial and complete sequence, isolate: Tw091
ATCTCTTGGCTCTGGCATCGATGAAGAACGCAGCGAAATGCGATAAGTAATGTGAATTGCAGAATTCAGTGAATCATCGAATCTTTGAACGCACATTGCGCCCTCTGGTATTCCGGAGGGCATGCCTGTTTGAGTGTCATTAATCTCTCACAAGACCGTCTGGTCTCTGTCAAAGTTGGGACTTGCGAACCTTCTGGGAT
>237872428; Eladia saccula strain HSAUP063252 18S ribosomal RNA gene, partial sequence; internal transcribed spacer 1, 5.8S ribosomal RNA gene, and internal transcribed spacer 2, complete sequence; and 28S ribosomal RNA gene, partial sequence
CGCCGAAGACACCATTGAACGCTGTCTGAAGATTGCAGTCTGAGCAATTAGCTAAATAAGTTAAAACTTTCAACAACGGATCTCTTGGTTCCGGCATCGATGAAGAACGCAGCGAAATGCGATACGTAATGTGAATTGCAGAATTCAGTGAATCATCGAGTCTTTGAACGCACATTGCGCCCCCTGGTATTCCGGGGGGC
>15530056; Lewia infectoria strain STE-U4253 18S ribosomal RNA gene, partial sequence; internal transcribed spacer 1, 5.8S ribosomal RNA gene and internal transcribed spacer 2, complete sequence; and 28S ribosomal RNA gene, partial sequence
ACCAACCACAAACCTTTTGCAATAGCAATCAGCGTCAGTAACAACGTAATTAATTACAACTTTCAACAACGGATCTCTTGGTTCTGGCATCGATGAAGAACGCAGCGAAATGCGATACGTAGTGTGAATTGCAGAATTCAGTGAATCATCGAATCTTTGAACGCACATTGCGCCCTTTGGTATTCCAAAGGGCATGCCTG
>288964572; Lepidosphaeria nicotiae strain CBS 559.71 internal transcribed spacer 1, partial sequence; 5.8S ribosomal RNA gene, complete sequence; and internal transcribed spacer 2, partial sequence
GATAAGTAGTGTGAATTGCAGAATTCAGTGAATCATCGAATCTTTGAACGCACATTGCGCCCTTTGGTATTCCTTAGGGCATGCCTGTTCGAGCGTCATTTAACCCCTCAAGCACTGCTTGGTGTTGGGCGCTTGTCCCGCCCCTCCGGGCGCGGACTCGCCTTAAAATCATTGGCGGCCTGTGTATTGGCTTCGAGCGC
>225675529; Cephaliophora tropica strain xsd08001 18S ribosomal RNA gene, partial sequence; internal transcribed spacer 1, 5.8S ribosomal RNA gene, and internal transcribed spacer 2, complete sequence; and 28S ribosomal RNA gene, partial sequence
ACTTTGTCAAGGATTGGTCATGCTTCGGATGCGATTGCATCCCCAGCGAAATCCAATGGCGAAGAGCCTCTAGGCCAAAGCGTAGTATTAATATCTCGTTATGGTCCGGTGCGCGCTTCTGCCGTAACCCCCCCACTTCTAAGTTTTTGACCTCGGATCAGGTAGGGATACCCGCTGAACTTAAGCATATCAATAAGCGG
>1698524; Echinodothis tuberiformis rDNA internal transcribed spacers 1 and 2 and 5.8S rRNA gene
CCTGTTCGAGCGTCATTTCAACCCTCAAGCCCGGCTTGGTGTTGGGGACCGGACAAGCCCCCCTCTTCCCCCCCGGGGGTGCAGGGGAGGCAGGCCGCCCCCGAAATGAATTGGCGGTCTCGTCGCGGCCTCCTCTGCGCAGTAGCACTACGAACTCGCACCAGGAGCGCGGCGCGGCCACTGCCGTAAAACGCCCCAAC
>281399135; Jahnula appendiculata strain SS3028 18S ribosomal RNA gene, partial sequence; internal transcribed spacer 1, 5.8S ribosomal RNA gene, and internal transcribed spacer 2, complete sequence; and 28S ribosomal RNA gene, partial sequence
AGTGAATCATCGAATCTTTGAACGCACATTGCGCCCCCTGGTATTCCGGGGGGCACACCTATTCGAGCGTCATCGCAACCGTCAAGCGCAGCTTGGTATTGGAGGCTCGCCCGCCACCGGTGCTCGCACCGGCGGGCGCCACCGAAAGCGATGGGCGACGACGTCCCCGGCTTCGAGCGTGACAGCGGCTTCAGTCCGAT
>95136088; Coniothyrium cereale 5.8S rRNA gene, 28S rRNA gene (partial), ITS1 and ITS2, isolate 1401
TAATAATTACAACTTTCAACAACGGATCTCTTGGTTCTGGCATCGATGAAGAACGCAGCGAAATGCGATAAGTAGTGTGAATTGCAGAATTCAGTGAATCATCGAATCTTTGAACGCACATTGCGCCCCTTGGTATTCCATGGGGCATGCCTGTTCGAGCGTCATTTGTACCCTCAAGCTCTGCTTGGTGTTGGGTGTTT
>5706394; Epidermophyton floccosum DNA sequence of internal transcribed spacer 1 region, strain TIMM0431
CCGCAGTCGGCCCGTCCCCCTTCTCTCTGAATGCTGGACGGTGTCGCCGGCCACACGCCCATTCTTGTCTACACTACCCGGTTGCCTCGGCGGGCCGCGCCCCCTAGGCTGCAGTGTCGCTGCAGCGTCTCGGGGGGGCCGTTCGGGGGATGGAGAAGGATGCCCCGGCGGGGTTGATCGCTCCCCCACCCCTGGACAGC
>189162194; Coniothyrium diplodiella isolate NW603 18S ribosomal RNA gene, partial sequence; internal transcribed spacer 1, 5.8S ribosomal RNA gene, and internal transcribed spacer 2, complete sequence; and 28S ribosomal RNA gene, partial sequence
GCAGAATTCAGTGAATCATCGAATCTTTGAACGCACATTGCGCCCCTTGGTATTCCATGGGGCATGCCTGTTCGAGCGTCATTTGTACCTTCAAGCTCTGCTTGGTGTTGGGTGTTTGTCTCGCCTCTGCGTGTAGACTCGCCTCAAAACAATTGGCAGCCGGCGTATTGATTTCGGAGCGCAGTACATCTCGCGCTTTG
>335355491; Geomyces sp. KLP-2011c 18S ribosomal RNA gene, partial sequence; internal transcribed spacer 1, 5.8S ribosomal RNA gene, and internal transcribed spacer 2, complete sequence; and 28S ribosomal RNA gene, partial sequence
CTTGCCAGAGGACCTAAACTCTGTTTGTCTATACTGTCTGAGTACTATATAATAGTTAAAACTTTCAACAACGGATCTCTTGGTTCTGGCATCGATGAAGAACGCAGCGAAATGCGATAAGTAATGTGAATTGCAGAATTCAGTGAATCATCGAATCTTTGAACGCACATTGCGCCCCCTGGTATTCCGGGGGGCATGCC
>294829175; Phacidiopycnis washingtonensis strain DB 26022010 18S ribosomal RNA gene, partial sequence; internal transcribed spacer 1, 5.8S ribosomal RNA gene, and internal transcribed spacer 2, complete sequence; and 28S ribosomal RNA gene, partial sequence
CCGTCGCAAGACAACCGGCTCCGGCTGGTCAGTGGCCGCCAGAGGACTCCAAAACTCATATTGTCATTGTCGTCTGAGTACTATACAATAGTTAAAACTTTCAACAACGGATCTCTTGGTTCTGGCATCGATGAAGAACGCAGCGAAATGCGATAAGTAATGTGAATTGCAGAATTCAGTGAATCATCGAATCTTTGAAC
>57867904; Aquaticheirospora sp. RK-2006a 18S ribosomal RNA gene, partial sequence; internal transcribed spacer 1, 5.8S ribosomal RNA gene, and internal transcribed spacer 2, complete sequence; and 28S ribosomal RNA gene, partial sequence
CAACAATGGATCTCTTGGTTCTGGCATCGATGAAGAACGCAGCGAAATGCGATAAGTAGTGTGAATTGCAGACTTTAGTGAATCATCGAATCTTTGAACGCACATTGCGCCCCTTGGTATTCCATTGGGCATGCCTGTTCGAGCGTCATTTCACCTCTCAAGTACTACTTGGTATTGGGCGTTTGTCTGCGTAGCTACCG
>6714899; Nodobryoria abbreviata 18S ribosomal RNA gene, partial sequence; internal transcribed spacer 1, 5.8S ribosomal RNA gene and internal transcribed spacer 2, complete sequence; and 23S ribosomal RNA gene, partial sequence
CGCCCCTCGGTATTCCGGGGGGCATACCTGTTCGAGCGTCATTACACCCCTCAAGCGTAGCTTGGTATTGGGTCCTCGCCCCCGTGGCGTGCCCGAAAAGCAGTGGCGGTCCGGTGCGACTTTTAGCGCAGTAAATCTTCATTCGCTTCAAAAGCTCGCCCCGAGGCCGGCCAGATAACCCACCATACTTCAATCATTGA
>198415126; Elsinoe fawcettii strain CC-141 18S ribosomal RNA gene, partial sequence; internal transcribed spacer 1, 5.8S ribosomal RNA gene, and internal transcribed spacer 2, complete sequence; and 28S ribosomal RNA gene, partial sequence
TGGCATCGATGAAGAACGCAGCGAAATGCGATAAGTAATGTGAATTGCAGAATTCAGTGAATCATCGAATCTTTGAACGCACATTGCGCCCCTTGGTATTCCGAGGGGCATGCCTGTTCGAGCGTCATTTCACCAATCAAGCCCCGCTTGGTATTGGGTGCGACAGGCCGGCCCCCGTGGCCGGCCCGCCCGAAATGCAT
>4630838; Cystotheca wrightii genes for ITS1, 5.8S rRNA, ITS2, 28S rRNA, partial and complete sequence
CATGCCTGTCCGAGCGTCAGTACAACCCCTCAAGCCTGGCTTGGTCTTGGAGCGCGCCCCGCGGGGCGGCTCTTAAATGCAGTGGCGGTGCCGTCGGGCTCTACGCGTAGTTATTTCTCTCGCGACAGGGTGGTGACGGGACCTGCCAGAAGCCTCATCATACTAGGTTGACCTCGGATCAGGTAGGGATACCCGCTGAA
>329132835; Remersonia thermophila strain ATCC 22073 18S ribosomal RNA gene, partial sequence; internal transcribed spacer 1, 5.8S ribosomal RNA gene, and internal transcribed spacer 2, complete sequence; and 28S ribosomal RNA gene, partial sequence
CAGCACATGGCCTCTCTGAGTCTTTTGTACTGAATAAGTCAAAACTTTCAACAACGGATCTCTTGGTTCTGGCATCGATGAAGAACGCAGCGAAATGCGATAAGTAATGTGAATTGCAGAATTCAGTGAATCATCGAATCTTTGAACGCACATTGCGCCCGCCAGTATTCTGGCGGGCATGCCTGTTCGAGCGTCATTTC
>1053122; Tricharina praecox 18S ribosomal RNA, partial sequence, and internal transcribed spacer ITS1
GTAAAAGTCGTAACAAGGTTTCCGTAGGTGAACCTGCGGAAGGATCATTAAAAGTAAATATGTATTCTCTGGAATATACGTTTCAAACCCATCTGTGTATCTTACCTGTTGCTTCCGTACCGCGTGGACTTCGGTCCCCTCATGCTGTACTTCGGTACGGTTCCAGAGTGCCGGTGCGGAAGGTATACATCAAACTCTTG
>122938860; Pichia americana strain M1frav113 18S ribosomal RNA gene, partial sequence; and internal transcribed spacer 1, complete sequence
TTGATTTTGTGGGTGGTGGTGCATGGCCGTTCTTAGTTGGTGGAGTGATTTGTCTGCTTAATTGCGATAACGAACGAGACCTTAACCTACTAAATAGTACGACTAGCTTTTTGCTGGTATTGTTACTTCTTAGAGGGACTATCTATTTCAAGTAGATGGAAGTTTGAGGCAATAACAGGTCTGTGATGCCCTTAGACGTT
>224967026; Varicosporina ramulosa genes for 18S rRNA, ITS1, 5.8S rRNA, ITS2, 28S rRNA, partial and complete sequence, strain: NBRC 31325
GGCGCCTTCCGACGTGTCCTGGTAACGGGCCGCCGGAGAGCGCGTGAGAGCCCCAGTACGGTAGGACGCCGAGCCGGTGTAAAGCTCCCTCGACGAGTCGAGTAGTTTGGGAATGCTGCTCTAAACGGGAGGTAAACCCCTTCTAAACGCGTAAATACCGGCCAGAGACCGATAGCGCACAAGTAGAGTGATCGAAAGAT
>49035552; Stanjemonium ochroroseum strain CBS 656.79 internal transcribed spacer 1, 5.8S ribosomal RNA gene, and internal transcribed spacer 2, complete sequence; and 28S ribosomal RNA gene, partial sequence
AAAACTTTCAGCAACGGATCTCTTGGTTCTGGCATCGATGAAGAACGCAGCGAAATGCGATAAGTAATGTGAATTGCAGAATTCAGTGAATCATCGAATCTTTGAACGCACATTGCGCCCGCCAGTATTCTGGCGGGCATGCCTGTCTGAGCGTCATTTCAACCCTCAGCCCCCGCTCGCGGGGCGCTGGCGTTGGGGAT
>327180242; Spadicoides bina strain M48 18S ribosomal RNA gene, partial sequence; internal transcribed spacer 1 and 5.8S ribosomal RNA gene, complete sequence; and internal transcribed spacer 2, partial sequence
TGGCATCGATGAAGAACGCAGCGAAATGCGATAAGTAATGTGAATTGCAGAATTCAGTGAATCATCGAATCTTTGAACGCACATTGCGCCCGCTAGTATTCTGGCGGGCATGCCTGTTCGAGCGTCATTTCAACCCTCAAGCCCTGCTTGGTGTTGGGGTCCTACAGTAATGTAGGCCCTGAAAACTAGTGGCGGGCTCG
>145905497; Phaeoannellomyces elegans strain CBS 110172 internal transcribed spacer 1, partial sequence; 5.8S ribosomal RNA gene and internal transcribed spacer 2, complete sequence; and 28S ribosomal RNA gene, partial sequence
TCATGCCTATATTGTCTGAGTAATACACAAAAATTAAAAGCAAAACTTTCAACAACGGATCTCTTGGTTCTGGCATCGATGAAGAACGCAGCGAAATGCGATAAGTAATGCGAATTGCAGAATTCAGTGAGTCATCGAATCTTTGAACGCACATTGCGCCCTTTGGTATTCCGAAGGGCATGCCTGTTCGAGCGTCATTA
>375151326; Lipomyces lipofer genes for ITS1, 5.8S rRNA, ITS2, partial and complete sequence, strain: CBS 944
TAAAACTTTCAACAACGGATCTCTTGGTTCTCGCATCGATGAAGAACGCAGCAAAATGCGATAAGTATTGTGAATTGCAGAATTTTGTGAATCATCGAATTTTTGAACGCACATTGCACCTTCTGGTATTCCGGAGGGTATACCTGTTTGAGCGTCATTTATATACTCAAAACTTTATTGTTTTTGGTTATGGGCATCTA
>288311327; Hydropisphaera erubescens strain 5141/HMAS 91779 internal transcribed spacer 1, partial sequence; 5.8S ribosomal RNA gene, complete sequence; and internal transcribed spacer 2, partial sequence
GCGCGCTCCTCACAGGGCGTGCCCCGGAACCAGGCGCCCGCCGGGGGACCGAAACTCTTGTTTTTATAGGATCTCTGAGTGTGATTATAAAATAAATCAAAACTTTCAACAACGGATCTCTTGGCTCTAGCATCGATGAAGAACGCAGCGAAATGCGATAAGTAATGCGAATTGCAGAATTCAGTGAATCATCGAATCTT
>47420080; Eudarluca caricis isolate s14 18S ribosomal RNA gene, partial sequence; internal transcribed spacer 1, 5.8S ribosomal RNA gene, and internal transcribed spacer 2, complete sequence; and 28S ribosomal RNA gene, partial sequence
CTTACGTCGGAGTATAAAGTTAATTTAATAAAACTTTCAACAACGGATCTCTTGGTTCTGGCATCGATGAAGAACGCAGCGAAATGCGATAAGTAATGTGAATTGCAGAATTCAGTGAATCATCGAATCTTTGAACGCACATTGCGCCCCCTGGTATTCCGGGGGGCATGCCTGTTCGAGCGTCATTTCACCACTCAAGC
>336397038; Solorina saccata isolate AFTOL-ID 1964 18S ribosomal RNA gene, partial sequence; internal transcribed spacer 1, 5.8S ribosomal RNA gene, and internal transcribed spacer 2, complete sequence; and 28S ribosomal RNA gene, partial sequence
GATGAAGATAACCAGCAAAACTTTCAACAACGGATCTCTTGGTTCCGGCATCGATGAAGAACGCAGCGAAATGCGATAAGTAATGTGGACCGCAGTACTCAGCGACTCATCGAATCTTTGAACGCACATTGCGCCCCCTGGCATCCCGGGGGGCACACCTGTTCGAGCGTCATTTAACCCCCCTCAAGCGCAGCTTGGTG
>27464220; Crocynia pyxinoides internal transcribed spacer 1, 5.8S ribosomal RNA gene, and internal transcribed spacer 2, complete sequence
ATGCGAATTGCAGAACTCAGCGAGTCATTGAATCTTTGAACGCACATTGCGCCTCCTGGTATTCCGGGAGGCATGCCTGTCCGAGCGTCATTTGGCACCTTCAAGCGTCGCGAGCTTGGTCTTGGGGACTCGCCCGCCCGGCGAGCCCCAAAAAGCATGGGCGGCTCGCGTGGGGCTTCGAGCGTAGTAGGACCCCTCCC
>13398609; Spilocaea oleaginea isolate So-52 internal transcribed spacer 1, 5.8S ribosomal RNA gene, and internal transcribed spacer 2, complete sequence
GCGATAAGTAATGTGAATTGCAGAATTCAGTGAATCATCGAATCTTTGAACGCACATTGCGCCCCCTGGTATTCCGGGGGGCACACCTGTTCGAGCGCCATTTCTACCCTGGAGCCCTGCTCTGTGATGGGCCCCGTCCTCGCGGACGGGCCCGAAACCCGTGGGCGCCGTCGTCCGGCCCCGAGCGTAGCAAGAGAAAT
>299835237; Cylindrotrichum oligospermum strain CBS 561.77 internal transcribed spacer 1, 5.8S ribosomal RNA gene, and internal transcribed spacer 2, complete sequence
CAACCCTATGTGAACATACCTGTATTAGTTGCTTCGGCGGGCAGCCCCAGGGCGGGGCTGTGGCCTTTATAGGCGCCCGCCGGAGGTATTACATTCTGATTTTATTATGTTTTCTCTGAGTGGTCTAAGCAAATAATCAAAACTTTTAACAACGGATCTCTTGGTTCTGGCATCGATGAAGAACGCAGCGAAATGCGATA
>59323649; Fellhanera bouteillei internal transcribed spacer 1, 5.8S ribosomal RNA gene, and internal transcribed spacer 2, complete sequence
GAATTCAGTGAATCATCGAATCTTTGAACGCACATTGCGCCCCTCGGTATTCCGGGGGGCATGCCTGTTCGAGCGTCATTGCACCCTTCAAGCGTCAGCTTGGTCATGGGCGCTCGCCCCGCGAGGGGCGTGCCCGAAAACGAGTGGCGGTCCGGCGAGACTTCGGGCGTAGTAAATTTTCTCCCGCTCTGGAAGTTCTC
>157419224; Nodulisporium sp. VegaE3-62 internal transcribed spacer 1, 5.8S ribosomal RNA gene, and internal transcribed spacer 2, complete sequence
TCTAGTGGGCATGCCTATTCGAGCGTCATTTCAACCCTTAAGCCCCGTTGCTTAGTGTTGGGAGTCTACGGCTTCGGCGTAGTTCCTGAAAATCAGTGGCGGAGTTAGGGTACACTCTCAGCGTAGTAATATCTCTCGCTCGTGTGGTGGCCCTGGCTGCTGGCCGTAAAACCCCCTATTTTCTAGTGGTTGACCTCGGA
>24020962; Chaenotheca gracillima 18S ribosomal RNA gene, partial sequence; internal transcribed spacer 1, 5.8S ribosomal RNA gene and internal transcribed spacer 2, complete sequence; and 28S ribosomal RNA gene, partial sequence
GGGGGGCACACCTGTTCGAGCGTCACCAACACCCTCAAGCAAGGCTTGTTGTTGGGCGTCGCCCCCTCCCCCGAGGCGGCGAGCCCGAAACGCAGAGGCGACGCGGTCCGACCCCAAGCGCAGTGACTTATCTCTCGCTTCTGGGGGACGGTGCTGCGGTGGCCCATCCAACTTCTACAGTTTGACCTCGGATCAGGTGG
>157679278; Malbranchea flocciformis gene for SSU rRNA, ITS1, 5.8S rRNA, ITS2, LSU rRNA, partial and complete sequence, strain: IFM 41298
CTCTGGTATTCCGGAGGGCATGCCTGTCCGAGCGTCATTGCAACCTTCAAGCGCGGCTTGTGTGTTGGGCGTCGTCCCCCGTGGACGTGCCCGAAAGGCAGTGGCGGCGTCCGTTTCCGGTGCCCGAGCGTATGGGACTTCTTATACCGCTCAGGGGGCCCGGCGGCGCTGGTCGAACTATATTTTTTACCGGTTGACCT
>6688943; Pseudoamauroascus australiensis 5.8S rRNA gene and internal transcribed spacers 1 and 2, strain FMR 5482
CGGCTGCAGGGCTTCCTGTAACCTCCACCATGTCTACTGGATTTTGTTGCCTCGGTGGGTCAGCCTGTCTGGCGGCGCCAGAGAGCCCCATTTGCGCGGCTTTCGTTGCCCGTGCCCACCGGTGGAACCCCGAATTCTTTGTGAAGATAGACTGTCTGAGCAACCAAAAGTAAATTGTTTAAAACTTTCAACAACGGATC
>9501882; Bipolaris iridis internal transcribed spacer 1, 5.8S ribosomal RNA gene, and internal transcribed spacer 2, complete sequence
GTGACCTGCCCTGCTGAATTATTCACCCGTGTCTTTTGCGTACTTCTTGTTTCCTGGGTGGGCTCGCCCACCACCAGGACCAACCATAAACCTTTTGTAATTGCAATCAGCGTCAGTAACAATGTAATAATTACAACTTTCAACAACGGATCTCTTGGTTCTGGCATCGATGAAGAACGCAGCGAAATGCGATAAGTAGT
>301793001; Khuskia oryzae genomic DNA sequence containing ITS1, 5.8S rRNA gene and ITS2, strain agrAR197
GTCAAAACTTTCAACAACGGATCTCTTGGTTCTGGCATCGATGAAGAACGCAGCGAAATGCGATAAGTAATGTGAATTGCAGAATTCAGTGAATCATCGAATCTTTGAACGCACATTGCGCCCATTAGTATTCTAGTGGGCATGCCTGTTCGAGCGTCATTTCAACCCCTAAGCACAGCTTACTGTTGGGACTCTACGGC
>163257616; Leptosphaerulina sp. BF19 ITS region containing 18S rRNA gene, ITS1, 5.8S rRNA gene, ITS2 and 28S rRNA gene
GCCCCCGAGGTGCGGAAACAAGCCTCGAGCGGTTTGGGGTCCTCCCCTTCACGCGCGCACGACTGCCATCCTTACTTTACGAGCACCTTCTGTTCTCCCTCGGCGGGGCAACCTGCCGTTGGAACCGAATAAACTCTTTTTGCATCTAGCATTACCTGTTCCGAAACAAACAATCGTTACAACTTTCAACAATGGATCTC
>66347625; Pithoascus langeronii genes for ITS1, 5.8S rRNA, ITS2, strain:IFM 47378
GGACGTCGCGCGCACGCGCGACCCCCCCGGAACCCGTTGGCGGTGGCCCTTCGCCCCGATCGTCGCGCACGTTACGAGCGAGCGCGGGGGGACGCCCGCCCAACCTTTGCGGCCCGTCACACGGCTGCAGAACCACACGCAACGCTTGACCTCGGATCAGGCGGGGATACCCGCTGAACTTAAGCATATCAATAAGCGGA
>300607799; Cytospora chrysosperma genomic DNA containing ITS1, 5.8S rRNA gene and ITS2, isolate Px3_1_1
TTAAAACTTTCAACAACGGATCTCTTGGTTCTGGCATCGATGAAGAACGCAGCGAAATGCGATAAGTAATGTGAATTGCAGAATTCAGTGAATCATCGAATCTTTGAACGCACATTGCGCCCTCTGGTATTCCAGAGGGCATGCCTGTTCGAGCGTCATTTCAACCCTCAAGCCCAGCTTGGTGTTGGGGCATTACCTTC
>299772149; Racodium rupestre isolate L346 clone 7A internal transcribed spacer 1, partial sequence; 5.8S ribosomal RNA gene, complete sequence; and internal transcribed spacer 2, partial sequence
GATCATTAAAGAGCGAGGGGCCCCCGGGTCCGACCTCCAAACCTTGGTATCAGAACTGCAGTTGCCTCGGCGGCGACCCTGCCGGCCGTGCCGACGGTCTGCCCCCGCTGGTCCAGTCAACTCTGCATATTTGCGTACGAGTGTCAATCGAATAATCAAAACTTTCAACAACGGATCTCTTGGTTCTGGCATCGATGAAG
>56411537; Neurospora crassa 18S ribosomal RNA gene, partial sequence; internal transcribed spacer 1, 5.8S ribosomal RNA gene, and internal transcribed spacer 2, complete sequence; and 28S ribosomal RNA gene, partial sequence
TTCAACCATCAAGCTCTGCTTGCGTTGGGGATCCGCGGCTGTCCGCGGTCCCTCAAAATCAGTGGCGGGCTCGCTAGTCACACCGAGCGTAGTAACTCTACATCGCTATGGTCGTGCGGCGGGTTCTTGCCGTAAAACCCCCCATTTCTAAGGTTGACCTCGGATCAGGTAGGAATACCCGCTGAACTTAAGCATATCAA
>380504475; Neoastrosphaeriella krabiensis strain MFLUCC11-0025 internal transcribed spacer 1, partial sequence; 5.8S ribosomal RNA gene and internal transcribed spacer 2, complete sequence; and 28S ribosomal RNA gene, partial sequence
ACAGAAACCCTTTGCAGTAGTGTTCCAGTCGTCTGATCTAGAAAACCCTTCAAAACTTTCAACAACGGATCTCTTGGCTCTGGCATCGATGAAGAACGCAGCGAAATGCGATAAGTAGTGTGAATTGCAGAATTCAGTGAATCATCGAATCTTTGAACGCACATTGCGCCCATTGGTATTCCTTTGGGCATGCCTGTTCG
>299772138; Cystocoleus ebeneus isolate L348 clone 8 internal transcribed spacer 1, partial sequence; 5.8S ribosomal RNA gene, complete sequence; and internal transcribed spacer 2, partial sequence
ACGCAGCGAAATGCGATAAGTAATGTGAATTGCAGAATTCAGTGAATCATCGAATCTTTGAACGCACATTGCGCCCTTTGGTATTCCGAGGGGCATGCCCGTTCGAGCGTCATTACACCAATCAAGCACGGCTTGGTATTGAGCGTCGGGGGGACCCGCGCTCCAATCGCACCGGCTGGAGGAACCGTGTCTCAGCGTTG
>72255708; Paraphaeosphaeria sp. HKA26 18S ribosomal RNA gene, partial sequence; internal transcribed spacer 1, 5.8S ribosomal RNA gene, and internal transcribed spacer 2, complete sequence; and 28S ribosomal RNA gene, partial sequence
CTGGGTGGTAGAGGTAACACTTTCACGCGCCACATGTCTGAATCCTTTTTTTACGAGCACCTTTCGTTCTCCTTCGGCGGGGCAGCCTGCCGTTGGAACCTATCAAAACCTTTTTTTGCATCTAGCATTACCTGTTCTGATACAAACAATCGTTACAACTTTCAACAATGGATCTCTTGGCTCTGGCATCGATGAAGAAC
>116804959; Subulispora britannica culture-collection ICMP:14767 internal transcribed spacer 1, partial sequence; 5.8S ribosomal RNA gene, complete sequence; and internal transcribed spacer 2, partial sequence
CGCCCATTAGTATTCTATTGGGCATGCCTGTTCGAGCGTCATTTCAACCCTTAAGCTCAGCTTAGTGTTGGGAATCTACCGCGAGCGGTGCTACCCGGTACCTACCCTGTAACGGGGCGGGCCTACCCTGTAGCTACCCTGTAGTTCCTCAAATTCAACGGCGGAGTTATAGTTACCTCTGAGCGCAGTAATTTTTATCA
>194304137; Cudonia monticola voucher OSC 70218 18S ribosomal RNA gene, partial sequence; internal transcribed spacer 1, 5.8S ribosomal RNA gene, and internal transcribed spacer 2, complete sequence; and 28S ribosomal RNA gene, partial sequence
AATCTTTGAACGCACATTGCGCCCTCTGGTATTCCAGGGGGCATGCCTGTTCGAGCGTCATTAACACCCCTCACGCCCCCCGGGGCGTGGTCTTGGGCTCGCCCTGCTGTCTGGCCGGGCCTGCCTCAAAATCAGTGGCGGCGTTCGTCGAACCCCCTAAGCGTAGTAACAACCACGATGCTTGCTGGGCGTTGGATGGA
>158936939; Versicolorisporium triseptatum genes for 18S rRNA, ITS1, 5.8S rRNA, ITS2, 28S rRNA, partial and complete sequence
CAGTGGGGACCCTCAAAACCTATTCGTAATAGCAGTACCCTCAGAAATAAAAACAAAAAGTCAAAACTTTCAACAACGGATCTCTTGGTTCTGGCATCGATGAAGAACGCAGCGAAATGCGATAAGTAGTGTGAATTGCAGAATTCAGTGAATCATCGAATCTTTGAACGCACATTGCGCCCTTTGGTATTCCTTAGGGC
>380003923; Rhizopycnis vagum isolate REF068 internal transcribed spacer 1, 5.8S ribosomal RNA gene, and internal transcribed spacer 2, complete sequence; and 28S ribosomal RNA gene, partial sequence
GTTAATTATTAAAACTTTCAACAATGGATCTCTTGGTTCTGGCATCGATGAAGAACGCAGCGAAATGCGATAAGTAGTGTGAATTGCAGAATTCAGTGAATCATCGAATCTTTGAACGCACATTGCGCCCCTTGGTATTCCATGGGGCATGCCTGTTCGAGCGTCATTTGAACCCTCAAGCTCTGCTTGGTGTTGGGTGT
>358680006; Emodomelanelia masonii strain PAMA286 internal transcribed spacer 1, partial sequence; 5.8S ribosomal RNA gene, complete sequence; and internal transcribed spacer 2, partial sequence
TGTCCGAGCTACAAATACAATAGTAAAAACTTTCAACAACGGATCTCTTGGTTCCAGCATCGATGAAGAACGCAGCGAAATGCGATAACTAATGTGAATTGCAGAATTCAGTGAATCATCGAGTCTTTGAACGCACATTGCGCCCCTCGGTATTCCGGGGGGCATGCCTGTTCGAGCGTCATTTCACCCCTCAAGCGTAG
>10242330; Lethariella cashmeriana small subunit ribosomal RNA gene, partial sequence; internal transcribed spacer 1, 5.8S ribosomal RNA gene and internal transcribed spacer 2, complete sequence; and large subunit ribosomal RNA gene, partial sequence
CCAACTCCTCACCCTTTGCATACCTACCTTTGTTGCTTTGGCGGGCCCCGGGGATGTCCCCGCGCTGGCTTTCGAGTCGGTGAGCGCCCGTCAGAGGCCCATCAAATTCCGTTCAATCAGTGACGTCCGAGTTTAAAAAACAACAATAGCAAAAACTTTCAACAACGGATCTCTTGGTTCCAGCATCGATGAAGAACGCA
>20502632; Saccharomycopsis fibuligera strain CBS 329.83 18S ribosomal RNA gene, partial sequence; internal transcribed spacer 1, complete sequence; and 5.8S ribosomal RNA gene, partial sequence
TTTAATAAACTCTTATACACAGTGTTTTTGTTTGCGAATTTGGTTTAGTTTGTTGGTTTTCATTCGAAAGGATGAAGATTGATTGCTAAATCTTATTCAGCTTTTTAAACTCAGATCTCTTTTTAAGAGAAATGTATTTTTTTAATTACAACTAGTCGATTTTACAAACTAAAAGTTTAAAACTTTCAGCAACGGATCTC
>344332944; Elaphomyces aculeatus voucher 16952 18S ribosomal RNA gene, internal transcribed spacer 1, 5.8S ribosomal RNA gene, internal transcribed spacer 2, and 28S ribosomal RNA gene, region
CAGCGGGTCGGAGGGTTGACGGCCTAGCCGCCGCCGCCTCCACAGCCGATATACCCGCTGGAGACCCCTTTGAAACGCTGATGCTTCAAGCCTATGCTGTCTGAGTGGAAATCAATTCAGTTGCAAAACTTTCAACAATGGATCTCTTGGTTCCGGCATCGATGAAGAACGCAGCAAAATGCGATAAGTAATGTGAATTG
>60418302; Cudoniella sp. Stuntz 18329 internal transcribed spacer 1, partial sequence; 5.8S ribosomal RNA gene, complete sequence; and internal transcribed spacer 2, partial sequence
TTGAACGCACATTGCGCCCCGTGGTATTCCGCGGGGCATGCCTGTTCGAGCGTCATTATGACCAATCCCGTTCGCGGGGTCTTGGGCACCGCCGCCTGGCGGGCCTCAAAACCAGTGGCGGTCCGGCCGGGCTCTGAGCGTAGTAAATCTTCTCGCTATAGAGTCCCGGGCGGCACTGGCCAGCAACCCCTAATCTTTCA
>189170641; Tephromela atra voucher TSB 37124 internal transcribed spacer 1, partial sequence; 5.8S ribosomal RNA gene, complete sequence; and internal transcribed spacer 2, partial sequence
GCTTTGGCGGCCCTGAGGGACTCCTCACGCCGGTCCCCTGGCCTCGCGGCCTCGGTCGGCCCGTGCCCGTCAGAGGCCCATTCAATTCTGTTTATCAGTGTCGTCCGAGCTAAAAACACAATTATAAAAACTTTCAACAACGGATCTCTTGGTTCCAGCATCGATGAAGAACGCAGCGAAATGCGATAAGTAATGTGAAT
>58866540; Aphanoascus cinnabarinus strain CBS 357.72 18S ribosomal RNA gene, partial sequence; internal transcribed spacer 1, 5.8S ribosomal RNA gene, and internal transcribed spacer 2, complete sequence; and 28S ribosomal RNA gene, partial sequence
TCCGTGAATCATCGAATCTTTGAACGCACATTGCGCCCCCTGGCATTCCGGGGGGCATGCCTGTCCGAGCGTCATTTCTGCCCTCAAGCGCGGCTTGTGTGTTGGGCGTGGTCCCCCCGGGGACCTGCCCGAAAGGCAGCGGCGACGTCCGTTGGGTCCTCGAGCGTATGGGGCTTTGTCACTCGCTCGGGAAGGACCTG
>365192884; Penicilliopsis clavariiformis strain AP internal transcribed spacer 1, 5.8S ribosomal RNA gene, and internal transcribed spacer 2, complete sequence; and 28S ribosomal RNA gene, partial sequence
CTTGAACTCTTGTCTGATGGTTGCAGTCTGAGTTGTGATTATTATAATCAATTAAAACTTTCAACAACGGATCTCTTGGTTCCGGCATCGATGAAGAACGCAGCGAAATGCGATAAGTAATGTGAATTGCAGAATTCAGTGAATCATCGAGTCTTTGAACGCACATTGCGCCCCCTGGTATTCCGGGGGGCATGCCTGTC
>121263914; Dicephalospora rufocornea strain HMAS 75518 internal transcribed spacer 1, partial sequence; 5.8S ribosomal RNA gene, complete sequence; and internal transcribed spacer 2, partial sequence
TATATTATATTTGTTGCTTTGGCAGGCTGCCCTTGGGCCTGGGCTTCGGCTCGGCTACGCCTGCCAGAGGACCCCTCAACTCTGAATTGTTAGTGTCGTCTGAGTACTATATAATAGTTAAAACTTTCAACAACGGATCTCTTGGTTCTGGCATCGATGAAGAACGCAGCGAAATGCGATAAGTAATGTGAATTGCAGAA
>157277408; Rhodoveronaea varioseptata strain CBS 431.88 18S small subunit ribosomal RNA gene, partial sequence; internal transcribed spacer 1, 5.8S ribosomal RNA gene, and internal transcribed spacer 2, complete sequence; and 28S large subunit ribosomal RNA gene, partial sequence
GGGCCGCAGCCTGCCTAGCAGGTGCCCGCCGAAAGCGCCACAAACTCTTGTTTTATAGTATCTCTGAGTCTAAACACAAATAAGTTAAAACTTTCAACAACGGATCTCTTGGCTTTGGCATCGATGAAGAACGCAGCGAAATGCGATAAGTAATGTGAATTGCAGAATTCAGTGAATCATCGAATCTTTGAACGCACATT
>92430246; Lindra thalassiae isolate AFTOL-ID 413 internal transcribed spacer 1, partial sequence; 5.8S ribosomal RNA gene, complete sequence; and internal transcribed spacer 2, partial sequence
CTTTAGCAACGGATCTCTTGGTTCTGGCATCGATGAAGAACGCAGCGAAATGCGATACGTAGTGCGAATTGCAGAATTCCGCGAGTCATCGAATCTTTGAACGCACATTGCGCCCGCCGGTATTCCGGCGGGCATGCCTGTCCGAGCGTCATTGAACACCCCTCGGTGCCGCTTCTGCTCCGGCAGAGCGTGGCGCCGGC
>5031102; Cochliobolus intermedius 18S ribosomal RNA gene, partial sequence; internal transcribed spacer 1, 5.8S ribosomal RNA gene and internal transcribed spacer 2, complete sequence; and 28S ribosomal RNA gene, partial sequence
AATTGCAGAATTCAGTGAATCATCGAATCTTTGAACGCACATTGCGCCCTTTGGTATTCCAAAGGGCATGCCTGTTCGAGCGTCATTTGTACCTTCAAGCTTTGCTTGGTGTTGGGCGTCTTTTTTTTGTCTTGGGCCTTTTTGTGCCCTGAGACTCGCCTTAAAACGATTGGCAGCCGGCCTACTGGTTTCGGAGCGCA
>14579572; Montagnula opulenta 18S ribosomal RNA gene, partial sequence; internal transcribed spacer 1, 5.8S ribosomal RNA gene, internal transcribed spacer 2, complete sequence; and 28S ribosomal RNA gene, partial sequence
AAATTTAATCGTTACAACTTTCAACAATGGATCTCTTGGCTCTGGCATCGATGAAGAACGCAGCGAAATGCGATAAGTAGTGTGAATTGCAGAATTCAGTGAATCATCGAATCTTTGAACGCACATTGCGCCCCTTGGTATTCCATGGGGCATGCCTGTTCGAGCGTCATCTACACCCTCAAGCTCTGCTTGGTGTTGGG
>158605163; Placopyrenium bucekii isolate AFTOL-ID 2238 small subunit ribosomal RNA gene, partial sequence; internal transcribed spacer 1, 5.8S ribosomal RNA gene, and internal transcribed spacer 2, complete sequence; and large subunit ribosomal RNA gene, partial sequence
GAATTCCGTGAGTCATCGAATCTTTGAACGCACATTGCGCCCTTTGGTATTCCGAAGGGCATGCCTGTTCGAGCGTCATTATCAACCCTCAAGCCCGGCTTGGCGTTGGGTCCCGCCGCTGAGACGTGGCGGACCCGAAAGATAATGGCAGAGTCCGTGGGACCCTGGATGCAGCGAGCTTCTAGCACGCGTCGGGGCGG
>30349309; Cercospora sojina isolate CS42 18S ribosomal RNA gene, partial sequence; internal transcribed spacer 1, 5.8S ribosomal RNA gene, and internal transcribed spacer 2, complete sequence; and 28S ribosomal RNA gene, partial sequence
TGGCATCGATGAAGAACGCAGCGAAATGCGATAAGTAATGTGAATTGCAGAATTCAGTGAATCATCGAATCTTTGAACGCACATTGCGCCCCTTGGTATTCCGAGGGGCATGCCTGTTCGAGCGTCATTTCACCACTCAAGCCTCGCTTGGTATTGGGCGCCGCGGTGTTCCGCGCGCCTCAAAGTCTCCGGCTGAGCTG
>241897361; Lauriomyces heliocephalus isolate CBS 112054 18S ribosomal RNA gene, partial sequence; internal transcribed spacer 1, 5.8S ribosomal RNA gene, and internal transcribed spacer 2, complete sequence; and 28S ribosomal RNA gene, partial sequence
AACGACCACCCAGAGCCGGAAAGCTATCCAAACTTGGTCATTTAGAGGAAGTAAAAGTCGTAACAAGGTCTCCGTTGGTGAACCAGCGGAGGGATCATTACAGAGTTATCCAACTCCCACCCTTTGTTAACTATACCTTTGTTGCTTTGGCAGGCCTGCCTTACAGCTCCCGGTCACTAGACTGGGTCGTGCCTGCCAGA
>639450; Ascosphaera apis 5.8S rRNA gene, complete sequence, and ITS1 and ITS2
GGTCCCCGGGCGCGCTGCCCGCCGAAGGAAACTGAACTCCAGTCGAAGATTGAAGTCTGAGATAGATTGAGAAATAACTCAAAACTTTCAACAACGGATCTCTTGGTTCCGACATCGATGAAGAACGCAGCGAAATGCGATAAGTAATGTGAATTGCAGAATTCCGTGAATCATCGAATCTTTGAACGCACATTGCGCCC
>298103913; Albotricha acutipila genes for 18S rRNA, ITS1, 5.8S rRNA, ITS2, 28S rRNA, partial and complete sequence, isolate: FC-2262
GTATATATAACTGTCTGTTGCTTTGGCGGATTATTCCGGGCTGTTAACTCGTCCGGATGGCCGCCAGAGGACCCTTTAACTCTGAATGTTAGTGTCGTCTGAGTACTATAAAATAGTTAAAACTTTCAACAACGGATCTCTTGGTTCTGGCATCGATGAAGAACGCAGCGAAATGCGATAAGTAATGTGAATTGCAGAAT
>241897372; Verrucisporota proteacearum isolate CBS 116003 18S ribosomal RNA gene, partial sequence; internal transcribed spacer 1, 5.8S ribosomal RNA gene, and internal transcribed spacer 2, complete sequence; and 28S ribosomal RNA gene, partial sequence
AACTCGGTCATTTAGAGGAAGTAAAAGTCGTAACAAGGTCTCCGTAGGTGAACCTGCGGAGGGATCATTACCGAGTGGAGGGCCCCCGGCCGACCTCCAACCCTCTTGTGAACCACCTCGTTGCTTCGGGGGCGACCCCGCCGGAGGCCATCAAAAACGCTGCGTAACCTAGCGTCGGAGTCTTGATCAAATCAAACAAA
>71060541; Petriella setifera 18S rRNA gene (partial), 5.8S rRNA gene, 26S rRNA gene (partial), ITS1 and ITS2, strain CBS 114629
CAGCGGAGGGATCATTACCGAGTTATTACTCCAAACCCTTTGTGAACGTTACCATTGTTCTGTTGCCTCGGCGGGTACCGGCCCCTAAAGCCGCGCCCGCCGGCAGCACTAAACTCTTGAACTTTATAGCGGATTACACTTCTGAATAAAATACAAAACAAATCAAAACTTTCAACAACGGATCTCTTGGTTCTGGCATC
>328551482; Lirula exigua isolate 475A 18S ribosomal RNA gene, partial sequence; internal transcribed spacer 1, 5.8S ribosomal RNA gene, and internal transcribed spacer 2, complete sequence; and 28S ribosomal RNA gene, partial sequence
CAGCCTCCGGGCTGCCAGAGGCCTATAACCCTTGAATTACTGATGTCTGAGTACTATATAATAGTTAAAACTTTCAACAACGGATCTCTTGGTTCTGGCATCGATGAAGAACGCAGCGAAATGCGATAAGTAATGTGAATTGCAGACTTCAGTGAATCATCGAATCTTTGAACGCACATTGCGCCCCCCGGTATTCCGGG
>339739859; Stylonectria purtonii 18S ribosomal RNA gene, partial sequence; internal transcribed spacer 1, 5.8S ribosomal RNA gene, and internal transcribed spacer 2, complete sequence; and 28S ribosomal RNA gene, partial sequence
TAACAACGGATCTCTTGGTTCTGGCATCGATGAAGAACGCAGCGAAATGCGATAAGTAATGTGAATTGCAGAATTCAGTGAATCATCGAATCTTTGAACGCACATTGCGCCCGCTAGTATTCTGGCGGGCATGCCTGTTCGAGCGTCATTTCAACCCTCAAGCCCCCGGGCTTGGTGTTGGGGATCGGCCGTCCTCGCGG
>56411530; Gelasinospora seminuda 18S ribosomal RNA gene, partial sequence; internal transcribed spacer 1, 5.8S ribosomal RNA gene, and internal transcribed spacer 2, complete sequence; and 28S ribosomal RNA gene, partial sequence
ACTTTTAAATAAGTCAAAACTTTCAACAACGGATCTCTTGGTTCTGGCATCGATGAAGAACGCAGCGAAATGCGATAAGTAATGTGAATTGCAGAATTCAGTGAATCATCGAATCTTTGAACGCACATTGCGCTCGCCAGTATTCTGGCGAGCATGCCTGTTCGAGCGTCATTTCAACCATCAAGCTCTGCTTGCGTTGG
>23263701; Cladonia caespiticia internal transcribed spacer 1, 5.8S ribosomal RNA gene, and internal transcribed spacer 2, complete sequence
CAGAGGCCTAATCAAATTCTGTTTATTAGTGATGTCTGAGTAAATATTAAATAATCAAAACTTTCAACAACGGATCTCTTGGTTCTGGCATCGATGAAGAACGCAGCGAAATGCGATAAGTAATGTGAATTGCAGAATTTAGTGAATCATCGAATCTTTGAACGCACATTGCGCCCCTCGGTATTCCGGGGGGCATGCCT
>288964580; Sporormia fimetaria voucher UPS:Lundqvist 2302-c internal transcribed spacer 1, partial sequence; 5.8S ribosomal RNA gene, complete sequence; and internal transcribed spacer 2, partial sequence
ATAGAACCCTTGCCTTTTTTGAGTACCTTCTGTTTCCTCGGTAGGCTCGCCTGCCAATGGGGACCTTTTAAAACCTTTGCAGCAACCGTCCACTTGTCTGATAGAAAATCAAATAATCAAAACTTTCAACAACGGATCTCTTGGTTCTGGCATCGATGAAGAACGCAGCGAAATGCGATAAGTAGTGTGAATTGCAGAAT
>284953624; Coccomyces sp. T36 18S ribosomal RNA gene, partial sequence; internal transcribed spacer 1, 5.8S ribosomal RNA gene, and internal transcribed spacer 2, complete sequence; and 28S ribosomal RNA gene, partial sequence
GTCATTACAACCCTCACGCTTTGCGTGGTATTGGGCTGGCCCTCCTGGGCCTGCCTCAAAGTCAGTGGCGGCTCCGTTCGACCCCCTAAGCGTAGTAATACTTCTCGCTTCTGGAAGTCGGCCGGCGGCCTGCTAAGCACCCCCACACTTTTTAAAGGTTGACCTCGGATCAGGTAGGGATACCCGCTGAACTTAAGCAT
>225032527; Hortaea sp. F47 18S ribosomal RNA gene, partial sequence; internal transcribed spacer 1, 5.8S ribosomal RNA gene, and internal transcribed spacer 2, complete sequence; and 28S ribosomal RNA gene, partial sequence
TGGCATCGATGAAGAACGCAGCGAAATGCGATAAGTAATGTGAATTGCAGAATTCAGTGAATCATCGAATCTTTGAACGCACATTGCGCCCCCTGGCATTCCGGGGGGCATGCCTGTTCGAGCGTCATTACACCACTCAAGCCTGGCTTGGTATTGAGCGCCGCGGCCTGCCCGCGCGCTCCAATGTCTCCGGCTGAGCC
>110798052; Stilbohypoxylon quisquiliarum internal transcribed spacer 1, partial sequence; 5.8S ribosomal RNA gene and internal transcribed spacer 2, complete sequence; and 28S ribosomal RNA gene, partial sequence
AAAACTTTCAACAACGGATCTCTTGGTTCTGGCATCGATGAAGAACGCAGCGAAATGCGATAAGTAATGTGAATTGCAGAATTCAGTGAATCATCGAATCTTTGAACGCACATTGCGCCCATTAGTATTCTAGTGGGCATGCCTGTTCGAGCGTCATTTCAACCCCTTAAGCCTCTGTTGCTTAGTGTTGGGAGCCTACG
>57546897; Prosopidicola mexicana strain CBS 113530 18S ribosomal RNA gene, partial sequence; internal transcribed spacer 1, 5.8S ribosomal RNA gene, and internal transcribed spacer 2, complete sequence; and 28S ribosomal RNA gene, partial sequence
TCCCCGTCCCGGTACTCCCGGGCGGAGCAGGCCCGCCGGCGGCCCTATAGACTCTTGTTTTTCAGCGTCTCCTCTGAGTTTTTTTTTTACCACAAAACAAAATGAATCAAAACTTTCAACAACGGATCTCTTGGTTCTGGCATCGATGAAGAACGCAGCGAAATGCGATAAGTAATGTGAATTGCAGAATTCAGTGAATC
>213876663; Chromocleista sp. MH345 internal transcribed spacer 1, partial sequence; 5.8S ribosomal RNA gene and internal transcribed spacer 2, complete sequence; and 28S ribosomal RNA gene, partial sequence
TGCGGGCCCCATGTGGCCCAACCTCCCACCCTTGTGGTTTCTACCTGTTGCTTTGGCGGGCCCACCGGGGCTCACCTGGTCGCCGGGGGGCATCGCCCCCGGGCCCGCGCCCGCCGAAGCACCCTAGGAACCCTGATGAAGTTGGGCTGTCTGAGTCGATATGACAATTGTCAAAACTTTCAACAATGGATCTTTTGGTT
>197342761; Teloschistes flavicans isolate FNM-218 internal transcribed spacer 1, partial sequence; 5.8S ribosomal RNA gene, complete sequence; and internal transcribed spacer 2, partial sequence
TAATGTGAATTGCAGAATTCAGTGAATCATCGAATCTTTGAACGCATATTGCGCCACTTGGTATTCCGAGGGGCATACCTGTTCGAGCGTCATTACAACCTTCAAGCTTTGCTTGGTATTGAGCGTTCGCTCTTCCGTCGCAGGAAGTGGCGTGCTTAAAAATAAGTGGCGGTCCTCGTAGACTTCAAGCGCAGTAAAGC
>339739848; Microcera rubra strain BBA 62460 18S ribosomal RNA gene, partial sequence; internal transcribed spacer 1, 5.8S ribosomal RNA gene, and internal transcribed spacer 2, complete sequence; and 28S ribosomal RNA gene, partial sequence
AGGCGCCCGCCGGAGGACCCAAACTCTTGTCTTTATGAGTATCTTCTGAGTGACACAAGTAAATAAATCAAAACTTTCAACAACGGATCTCTTGGTTCTGGCATCGATGAAGAACGCAGCGAAATGCGATAAGTAATGTGAATTGCAGAATTCCGTGAATCATCGAATCTTTGAACGCACATTGCGCCCGCTAGTATTCT
>1698518; Myriogenospora atramentosa (host=Andropogon virginicus) rDNA internal transcribed spacers 1 and 2 and 5.8S RNA gene
TCAGCCCCTTGCAGTTGCCTCGGCGCGGCCCTTCGGCGGCCCGCCGGGCGACCCCCGACAATCCTGTATTCTAGAGCGTGTCTGAGTGGTATGGTAACGGAAATGAATCAAAACTTTCAACAACGGATCTCTTGGTTCTGGCATCGATGAAGAACGCAGCGAAATGCGATAAGTAATGTGAATTGCAGAATTCAGTGAAT
>354696176; Manglicola guatemalensis strain BCC20156 internal transcribed spacer 1, partial sequence; 5.8S ribosomal RNA gene, complete sequence; and internal transcribed spacer 2, partial sequence
CGCAGCGAAATGCGATAAGTAATGTGAATTGCAGAATTCAGTGAATCATCGAATCTTTGAACGCACATTGCGCCCTCTGGCATTCCGGAGGGCACACCTGTCCGAGCGTCGTCGAGACCATCGAGCGCGGCTTGGTGTTGGACGCACGCCCGTGCCCGGCCCTCCCCCACCTCGTGGGGGGAGCCGGGCGGGCGCGTCCG
>2114379; Sarcoscypha macaronesica 18S ribosomal RNA gene, partial sequence, internal transcribed spacer 1, 5.8S ribosomal RNA gene and internal transcribed spacer 2, complete sequences, 28S ribosomal RNA gene, partial sequence
TGGGTTCGCGCCGGCGGGGAGGTCCACAAAACTCATGTTTTCCTTGCAGTCAGTAAAAGCGGTTCGTCCGCGAAAATTAAAAGTTAAAACTTTCAACAACGGATCTCTTGGTTCTCGCATCGATGAAGAACGCAGCGAAATGCGATAAGTAGTGTGAATTGCAGAATTCAGTGAATCATCGAATCTTTGAACGCACATTG
>118084426; Idriella sp. EXP0505F 18S ribosomal RNA gene, partial sequence; internal transcribed spacer 1, 5.8S ribosomal RNA gene, and internal transcribed spacer 2, complete sequence; and 28S ribosomal RNA gene, partial sequence
GAATCTTTGAACGCACATTGCGCCCATTAGTATTCTAGTGGGCATGCCTATTCGAGCGTCATTTCAACCCTTAAGCTTAGCTTAGTGTTAGGAGCTTACAGTGATGTAACTCCCTAAAGACAGTGGCAGAGCTAAATCAACTCTCAGCGTAGTAATTTTTTCTCGCTCTTGTAGTTGGCTTAGCGATCGCCATAAACCTT
>112430891; Leptosphaeria tompkinsii strain IP 1151.76 18S ribosomal RNA gene, partial sequence; internal transcribed spacer 1, 5.8S ribosomal RNA gene, and internal transcribed spacer 2, complete sequence; and 28S ribosomal RNA gene, partial sequence
AGACTATCACAACTTTCAACAACGGATCTCTTGGTTCTGGCATCGATGAAGAACGCAGCGAAATGCGATAAGTAGTGTGAATTGCAGAATTCAGTGAATCATCGAATTTTTGAACGCACATTGCGCCCCTTGGTATTCCTTGGGGCATGCCTGTTCGAGCGTCATTTAACACTCTCAAGCTGTGCTTGGTGTTGGGCGTC
>169247428; Mycocentrospora cantuariensis voucher CBS 112.24 18S ribosomal RNA gene, partial sequence; internal transcribed spacer 1, 5.8S ribosomal RNA gene, and internal transcribed spacer 2, complete sequence; and 28S ribosomal RNA gene, partial sequence
TCTGCCTAGCTACTTTTACCCATGTTTTCCACGTACCAAAGTTTCCTCGGCGGCTCTGCCCGCCGATTGGACTCCATTCAAACCAATGTAGTTGCAGTCAGCGTCTGAAAAATTTAATAGTTACAACTTTCAACAACGGATCTCTTGGTTCTGGCATCGATGAAGAACGCAGCGAAATGCGATAAGTAGTGTGAATTGCA
>10242341; Renispora flavissima isolate CEH313 18S ribosomal RNA gene, partial sequence; internal transcribed spacer 1, 5.8S ribosomal RNA gene and internal transcribed spacer 2, complete sequence; and 28S ribosomal RNA gene, partial sequence
GGGCATGTCTGTCCGAGCGTCATTGCAACCCTCAAGCACGGCTTGCGTGATGGGTCATTTTTTGTCCTTTATTTATTATAAATGGGGACAGGCCCGAAAGGCAGTGACAGCGTTTTAACGCAAGTGTCTGAGTGAAATGGGAAATTTTTTTTTTTTTTTTAAAAATAAAACCTGCACTCAAAAGACCTGGTTAACGCTTG
>290490526; Picoa juniperi voucher IRA-MBA sb2 18S ribosomal RNA gene, partial sequence; internal transcribed spacer 1, 5.8S ribosomal RNA gene, and internal transcribed spacer 2, complete sequence; and 28S ribosomal RNA gene, partial sequence
TAAACGAACGAAGCCTGTTTCTCGGGACATGAATTTCAAAACCAGAACATCTGTGTACGTTACCTGTTGCTTCCGCGCTGCGCGTGTCGCAGATGTGCCGGCTTCTGCGGATATACCCCCACCCGGGTGGTGGGGGGATCGTGGAGTGTCGGCGTGGAAGGCTATACCGCAAACTCTTGTATTTCCATGTTTTCTGTCTG
>62906789; Monacrosporium shuzhengense internal transcribed spacer 1, partial sequence; 5.8S ribosomal RNA gene, complete sequence; and internal transcribed spacer 2, partial sequence
GAATGAAAATTAAAACTTTCAACAACGGATCTCTTGGTTCCCGCATCGATGAAGAACGCAGCGAAACGCGATAGTTAATGTGAATTGCAGAATTCAGTGAATCATCGAGTCTTTGAACGCACATTGCGCCCATTGGTATTCCATTGGGCATGTCTGTTTGAGCGTCATTACAACCCTCGGTCACAACCGGTTTTGAGTTG
>157410425; Aspicilia dudinensis voucher Nordin 6036 (UPS) 18S ribosomal RNA gene, partial sequence; internal transcribed spacer 1, 5.8S ribosomal RNA gene, and internal transcribed spacer 2, complete sequence; and 28S ribosomal RNA gene, partial sequence
GTAACCGATTAAATAAACTAAAACTTTCAACAACGGATCTCTTGGTTCTGGCATCGATGAAGAACGCAGCGAAATGCGATAAGTAATGTGAATTGCAGAATTCAGTGAATCATCGAATCTTTGAACGCACATTGCGCCCTCCGGTATTCCGGGGGGCATGCCTGTTCGAGCGTCATTACACCTCTCAAGCTCAGCTTGGT
>327180235; Chaetosphaeria myriocarpa strain M35 18S ribosomal RNA gene, partial sequence; internal transcribed spacer 1 and 5.8S ribosomal RNA gene, complete sequence; and internal transcribed spacer 2, partial sequence
ACGCACATTGCGCCCGCCAGCATCCTGGCGGGCATGCCTGTTCGAGCGTCATTTCCACCCTCAGGCTCTGCCTGGTGTTGGGGGCCTGCACCCGCAGCCCCTCAAAGACAGCGGCGGTCCCGGCCCCGGCCCCGAGCGTAGTAATATACGTCGCTTCGGGTGCCGGGCGGGCCCCAGCCGTAAGCCTTTATTCTCAATAG
>345133930; Cyanonectria buxi strain CBS 125551 18S ribosomal RNA gene, partial sequence; internal transcribed spacer 1, 5.8S ribosomal RNA gene, and internal transcribed spacer 2, complete sequence; and 28S ribosomal RNA gene, partial sequence
AGCGAAATGCGATAAGTAATGTGAATTGCAGAATTCAGTGAATCATCGAATCTTTGAACGCACATTGCGCCCGCTAGTATTCTGGCGGGCATGCCTGTTCGAGCGTCATTTCAACCCTCAAGCCCCCCCGGGCTTGGTGTTGGGGATCGGCGAAGGCCCTCCGGGGTCACGCGCCGGCCCCGAAATCTAGTGGCGGTCTC
>346229607; Pyrenochaetopsis sp. SB9456a 18S ribosomal RNA gene, partial sequence; internal transcribed spacer 1 and 5.8S ribosomal RNA gene, complete sequence; and internal transcribed spacer 2, partial sequence
TAGAATATCTGACAGGGCAGGCCTAGAGCTGCAGCAGTTTTGGGTCGGCCCCCCCGTCATATTTGTAATGATTTTTTACTTTGAGTTTTTACCTGCGGAAGGATCATTACACAATATTACGGGGGGCCGGACCCCAAAACTGCTTGCAGCTTTGGGCCTGCCCTGTCTGATATTCTACCCCATGTCTTTTGCGTACTTTT
>385258069; Aspergillus calidoustus strain AUMC 6717 18S ribosomal RNA gene, partial sequence; internal transcribed spacer 1, 5.8S ribosomal RNA gene, and internal transcribed spacer 2, complete sequence; and 28S ribosomal RNA gene, partial sequence
TCTGCCCCCGGGCAGGCCTAACCTCCCACCCGTGAATACCTGACCAACGTTGCTTCGGCGGTGCGCCTCCCCCCGGGGGGGCAGCCGCCGGGGACCACACCGAACCTCTTGTCTTTAGTGTTGTCTGAGCTTGATAGCAAACCTATTAAAACTTTCAACAATGGATCTCTTGGTTCCGGCATCGATGAAGAACGCAGCGA
>259377245; Shiraia bambusicola strain GZAAS2.0703 internal transcribed spacer 1, partial sequence; 5.8S ribosomal RNA gene and internal transcribed spacer 2, complete sequence; and 28S ribosomal RNA gene, partial sequence
TAAGTAGTGTGAATTGCAGAATTCAGTGAATCATCGAATCTTTGAACGCACATTGCGCCCCATGGTATTCCATGGGGCATGCCTGTTCGAGCGTCATTTGAAAACTCAAGCTTTGCTTGGTATTGGGTGGTTGTCCTGTTCTTTGCAACTGGACTCGCCTTAAAGATATTGGCAGCCGGCATTTTGGCCTTGGAGCGCAG
>253987310; Caliciopsis sp. DJB-2009a isolate GUFCC 4947 18S ribosomal RNA gene, partial sequence; internal transcribed spacer 1, 5.8S ribosomal RNA gene, and internal transcribed spacer 2, complete sequence; and 28S ribosomal RNA gene, partial sequence
ATCATCGAATCTTTGAACGCACATTGCGCCCTTTGGTATTCCGAAGGGCATGCCTGTCCGAGCGTCATTTCAACCCTCCAGCCCGGCTGGTGTGTTGGGCCTCGTCCCCCCGGGGACGGGCCCCAAAGACAGGGACGGCGCCGCGTCCAGCCCCCGAGCGTATGGGACTTTGTCACTGCTCGTGTGGTCTGGCCGGTCCG
>269853714; Phellinus robustus voucher JV0309/144 clone b 18S ribosomal RNA gene, partial sequence; internal transcribed spacer 1, 5.8S ribosomal RNA gene, and internal transcribed spacer 2, complete sequence; and 28S ribosomal RNA gene, partial sequence
TTCCGAGGGGCATGCCTGTTTGAGTGTCATGTAATTCTCAATTCTCTTTTTCTTAATTGAAGAAGAGGCTTGGACTTGGAGGAATGCTGGTACTACTGTCTGTATCGGCTCCTCTCAAATGCATTAGCTGGACTGTAGTTCGCATTGTTTGGTGTAGTAATAGTTATCTATCTATATTCACTGCAGTGCTTGCTTAGACT
>33145931; Antrodia camphorata partial ITS1, 5.8S rRNA gene and partial ITS2, strain P-1
GAAGAACACGGCGAAATGTGATAAGTAATGTGAATTGCAGAATTCAGTGAATCATCGAATCTTTGAACGCACCTTGCGCTCCTTGGTATTCTGAGGAGCATGCCTGTTTGAGTGTCATGGAATTATCAACCCTTTTGACTTTTTGTTGAATGGGCTTGGATTTGGAGGGTTAAATTGCTGGCTCTTTTTTTTGATTCAGC
>332001116; Dasyspora echinata isolate 05 18S ribosomal RNA gene, partial sequence; internal transcribed spacer 1, 5.8S ribosomal RNA gene, and internal transcribed spacer 2, complete sequence; and 28S ribosomal RNA gene, partial sequence
ATTGCCTTTTCACATGTAAATCTTTGACATAGTGATTTGGTATAAGTGACAAACTTAAAGTTGGTTACATTAAATTAAACTTATTTTTGATAAAAAACAAGTTTTTTAGTGAAATAAATCATAACTTAATTTATAACTTTTAACAATGGATCTCTAGGCTCTCACATTGATGAAGAACACAGTGAAATGTGATAAGTAAT
>40643303; Hygrophoropsis aurantiaca 18S rRNA gene, 5.8S rRNA gene, 28S rRNA gene, internal transcribed spacer 1 (ITS1) and internal transcribed spacer 2 (ITS2), isolate MA-Fungi 47695
CTGTGCACTTGTTGTAGGCTTTCGAAAGAAAGCCTATGTTTTCACACACACCAAATGTATGTTTATAGAATGTCTTTACAATTATTGAGCGCTTCTTCGAGAAGACGGTCAGTAAATAAAATTATACAACTTTCAGCAACGGATCTCTTGGCTCTCGCATCGATGAAGAACGCAGCGAATTGCGATATGTAATGTGAATT
>160714548; Lepiota cristata isolate HKAS49258 internal transcribed spacer 1, partial sequence; 5.8S ribosomal RNA gene, complete sequence; and internal transcribed spacer 2, partial sequence
ACTTTCAGCAACGGATCTCTTGGCTCTCGCATCGATGAAGAACGCAGCGAAATGCGATAAGTAATGTGAATTGCAGAATTCAGTGAATCATCGAATCTTTGAACGCACCTTGCGCTCCTTGGTATTCCGAGGAGCATGCCTGTTTGAGTGTCACTAAATTCTCAACCACTCCAGCCTTTGCAGGTTGGATGTGGCTTGGA
>335877285; Neolentinus kauffmanii strain VKGJ01 internal transcribed spacer 1, partial sequence; 5.8S ribosomal RNA gene and internal transcribed spacer 2, complete sequence; and 28S ribosomal RNA gene, partial sequence
ATCTTTGCGGATTTGGGTGAATTGGATGTGGAGGTGATTGCTGGCGTGCGTTTTTTAAATGGCGTGCCGGCTCCTCTGAAATGAATTAGCGGGAATGTTGCCGTGTCAACCTCAGTGTGATAATTATCTGCGCTGTTGTTGCTCAGCAAAAATATATGTTCTCGCTTCGAATCGTCTTTGGACAATTTCTTGACAATCTG
>5725490; Lentinula lateritia strain RV95-378 18S ribosomal RNA gene, partial sequence; internal transcribed spacer 1, 5.8S ribosomal RNA gene and internal transcribed spacer 2, complete sequence, and 25S ribosomal RNA gene, partial sequence
TGCTCATTAACGAGTTAACTTGTGAAGACTTGTTGAAAAGACTTCTATGTTCTTATAAACTATTGAAGTATGTTATAGAATGATTTTGTTATTGGGACTTTATTGACCCTTTAAACTTAATACAACTTTCAGCAACGGATCTCTTGGCTCTCCCATCGATGAAAACGCACAAATGCGATAAGTAATGTGAATTGCAGAAT
>238801145; Clitopilus passeckerianus strain CBS 330.85 18S ribosomal RNA gene, partial sequence; internal transcribed spacer 1, 5.8S ribosomal RNA gene, and internal transcribed spacer 2, complete sequence; and 28S ribosomal RNA gene, partial sequence
AACGCACCTTGCGCTCCTTGGTATTCCGAGGAGCATGCCTGTTTGAGTGTCATTAAATTCTCAACTATACAAGTTTTTATTAACCTGTATGGCTTGGACCATGGGATTTGCGGGCTTTCTGAGTCGGCTATCCTTAAATGCATTAGCAGAGCTTTTGCCGCTAATCTCTGGTGTGATAATTATCTACGCCATTGAGAAGT
>27461741; Gymnopilus liquiritiae 18S ribosomal RNA gene, partial sequence; internal transcribed spacer 1, complete sequence; and 5.8S ribosomal RNA gene, partial sequence
CGCTCGTCATTTTTATCTTTCCACCTGTGCACTTTTTGTAGATTTAGATGTGACTTTCTGAGGTAACTCGGTTGGGAGGAATGTCAATTCGTTGGCTTTCCTTGTATGTCCAAATCTATGTTTTTATACACTCAAAAAAATGTAACAGAATGTATACTGGGCCTTGTGCCTATAAATTATATACAACTTTCAGCAACGGA
>77025289; Granulobasidium vellereum isolate AFTOL-ID 887 internal transcribed spacer 1, partial sequence; 5.8S ribosomal RNA gene, complete sequence; and internal transcribed spacer 2, partial sequence
CCGGAGGGCATGCCTGTTTGAGTGTCAGTGAAATCTCAACCTCTCATGCTTTGTTGGCATTGAGAGGATTGGATATGGAGGCTTGCTGGATTTTATTCAGCTCCTCTGAAATGTATTAGCAGGAACCATTGCTAAGGTTTACTGCAGCCGTGTGATAATTATCTTGCGGTTGAAGTAAATAATTAGTTTGTCTCACTTTT
>300086916; Erythricium laetum isolate MG73 18S ribosomal RNA gene, partial sequence; internal transcribed spacer 1, 5.8S ribosomal RNA gene, and internal transcribed spacer 2, complete sequence; and 28S ribosomal RNA gene, partial sequence
AAATGCGATAAGTAATGTGAATTGCAGAATTCAGTGAATCATCGAATCTTTGAACGCACCTTGCGCTCCTTGGTATTCCGAGGAGCATGCCTGTTTGAGTGTCATGAATATCTCAAAAACCCCTTGAGGAATTGGGGGGCTTTTGGACTTGGAGGCTTGCCGGCGTCTCGTCGGCTCCTCTTTAAATGCATTAGCTGGGA
>22024474; Russula nigricans 217RUF24 18S ribosomal RNA gene, partial sequence; internal transcribed spacer 1, 5.8S ribosomal RNA gene, and internal transcribed spacer 2, complete sequence; and 28S large subunit ribosomal RNA gene, partial sequence
AATCTTTGAACGCACCTTGCGCCCCTTGGCATTCCGAGGGGCACACCCGTTTGAGTGTCGTGAAATTCTCAAACCTTCTTGGTTTCTTGACCAAGATGGCTTTGGACTTTGGAGGTGTTGTGCTGGCTTTGCAAAAAGTCGGCTCCTCTTAAATGCATTAGTGGGGTCCCCTTTGCCAATCCCCAGGCGTGATAAGATGT
>351626629; Panus sp. DK1 internal transcribed spacer 1, partial sequence; 5.8S ribosomal RNA gene and internal transcribed spacer 2, complete sequence; and 28S ribosomal RNA gene, partial sequence
TGCGGCTTGTCTCTCGGGGCGAGCTTGCCCGCCTGTGGTTCTCTACAAACACTTTATAGTATTAGAATGTAAACCCGCGTATAATAACGCATCTTATACAACTTTCAGCAACGGATCTCTTGGCTCTCGCATCGATGAAGAACGCAGCGAAATGCGATAAGTAATGTGAATTGCAGAATTCAGTGAATCATCGAATCTTT
>83627201; Hyalodendron sp. JS1111 18S rRNA gene (partial), ITS1, 5.8S rRNA gene, ITS2 and 26S rRNA gene (partial), isolate 1111
AACTTTGCAGTCTGAGTAAATTTAATTAATAAATTAAAACTTTTAACAACGGATCTCTTGGTTCTGGCATCGATGAAGAACGCAGCGAAATGCGATAAGTAATGTGAATTGCAGAATTCAGTGAATCATCGAATCTTTGAACGCACATTGCGCCCCCTGGTATTCCGGGGGGCATGCCTGTTCGAGCGTCATTTCACCAC
>323361651; Lichenomphalia sp. GAL9540 internal transcribed spacer 2 and 28S ribosomal RNA gene, partial sequence
CTTGCGGTCGCCCGAGTTGTAATCTAGAGAAGCGTTATCCGCGCTGGACCGTGTACAAGTCTCTTGGAAAAGAGCATCATAGAGGGTGAGAATCCCGTCTTTGACACGGACGCCCAGGGCTTTTGCGATGCGCTCTCGATGAGTCGAGTTGTTTGGGAATGCAGCTCAAAATGGGTGGTAAATTCCATCTAAAGCTAAAT
>169977279; Phaeolepiota aurea ITS1, 5.8S rRNA gene, ITS2 and 28S rRNA gene (partial), specimen voucher TAA146976
CTTGTTGAAAATCTCGGGTTTTCCAACTTGGTTTTGAGGAACTGCCGTGCGCAAGCCGGCTATCCTTTTTATCTCTCCAAGGCTACGTTTTTCATATACCCCATAGTATGTTACAGAATGCAATCAATGGGCTTTATTGCCTATAAAACAAATACAACTTTCAGCAACGGATCTCTTGGCTCTCGCATCGATGAAGAACG
>379324151; Pseudolagarobasidium sp. KKN-2012 internal transcribed spacer 1, 5.8S ribosomal RNA gene, and internal transcribed spacer 2, complete sequence; and 28S ribosomal RNA gene, partial sequence
ACAAACGCTTTAGTTATTAGAATGTCATCCGCGTATAACGCAATAAATACAACTTTCAGCAACGGATCTCTTGGCTCTCGCATCGATGAAGAACGCAGCGAAATGCGATAAGTAATGTGAATTGCAGAATTCAGTGAATCATCGAATCTTTGAACGCACCTTGCGCCCCTTGGTATTCCGAGGGGCATGCCTGTTTGAGT
>4097004; Collybia subnuda 18S ribosomal RNA gene, partial sequence, and 5.8S ribosomal RNA gene and internal transcribed spacers 1 and 2, complete sequence
GGTATGTGCACGTATTCTCTAATCTATTCATCCACCTGTGCACTTTTTGTAGAAGTACTCTTGAGTTGATTGGTAGAAGGTCTTTGACTCTCTACCGTTGATTTGAAGGGCTTCTATGTTCTTACAAACAAGTTAAGCATGTTATAGAATGTTATTTTACTGGGACTTGATTGACCCTTTAAAACTTTATACAACTTTCA
>50346932; Cyphellopsis anomala strain PB318 18S ribosomal RNA gene, partial sequence; internal transcribed spacer 1, 5.8S ribosomal RNA gene, and internal transcribed spacer 2, complete sequence; and 25S ribosomal RNA gene, partial sequence
ATGCCTCTGTTTACAGAGGATCTGGGGTTTGGGTCCTTTTGGGTCCCTTTCTCTGAAGCACTTGGCCGGCTCAGCTTGACTACATTTTCATTTACACTATTGTATGTTCAGAAAGTCATGTTTACTGGTCTTTAGACCTTTAATCTTACACAACTATTGGCAACAGGATCTCTTGGCTCACACATCGATGAAGAACGCAG
>56406630; Entomocorticium sp. MPBType2 small subunit ribosomal RNA gene, partial sequence; internal transcribed spacer 1, 5.8S ribosomal RNA gene, and internal transcribed spacer 2, complete sequence; and large subunit ribosomal RNA gene, partial sequence
AGCGAAATGCGATAAGTAATGTGAATTGCAGAATTCAGTGAATCATCGAATCTTTGAACGCACCTTGCGCCCCTTGGCATTCCGAGGGGCACGCCTGTTTGAGTGTCGTGAACTCCTCCACCCTCTATCTTTTTCGGAAGGCATTGGGCTGGGATTTGGGAGCTTGCGGGTCCCTGGCTGATCCGCTCTCCTTGAATACA
>315436558; Xerula melanotricha isolate TFB12284 18S ribosomal RNA gene, partial sequence; internal transcribed spacer 1, 5.8S ribosomal RNA gene, and internal transcribed spacer 2, complete sequence; and large subunit ribosomal RNA gene, partial sequence
TCTTTGTTTTCCAGGTCTATGCTTTATATCTTCTCAAGYATGTTTTGAATGTCTTGTTTATGGGACTTGCGTCCTTTAAAACTTAATACAACTTTCAACAACGGATCTCTTGGCTCTCGCATCGATGAAGAACGCAGCGAAATGCGATAACTAATGTGAATTGCAGAATTCAGTGAATCATCGAGTCTTTGAACGCACCT
>327187758; Polyporus grammocephalus genes for ITS1, 5.8S rRNA, ITS2, partial and complete sequence, strain: WD2379
AGTAATGTGAATTGCAGAATTCAGTGAATCATCGAATCTTTGAACGCACCTTGCGCTCCTTGGTATTCCGAGGAGCACACCTGTTTGAGTGTCGTGTAATTCTCAACCTACAAGGTCTTTGTGGGCCTTGTTAGGCTTGGATATTGGAGGATATAATTGTCGGCATGAGTCGGCTCCTCTTAAATGCATTAGCTTGGTCC
>21304793; Gautieria sp. Gerry499USA internal transcribed spacer 1, partial sequence; 5.8S ribosomal RNA gene, complete sequence; and internal transcribed spacer 2, partial sequence
AAAAGTCGGTAACAAGTTCCGTAGGTGAACTGCGGAAGGATCATTAACGTAGTCAAATGTGGGTGGGGTTTGATGCTGGCCCTATTGGAGCACTGTGCTGCGCCCCCGACATTCACACTATAACACCTGTGCACCCTTAGGCGAGCGCCCTCCTTCGGCTAAAAGTCTGGCGTTTCCACGTCGGATCGGGGTGCTCTCCG
>260595320; Gastrosporium simplex voucher KM154640 internal transcribed spacer 1, partial sequence; 5.8S ribosomal RNA gene, complete sequence; and internal transcribed spacer 2, partial sequence
CCTCTGTTCATACGAAACCCTTCTGTTAATCGAGCGTGTGTGAAAAAGTCGAAAACTTGACACAACTTTCAACAACGGATCTCTTGGCTTTCGCATCGATGAAGAACGCCGCGAAAGCGCGAAACGTAATGTGAATTGCAGAATTCAGTGAATCATCGAATCTTTGAACGCATCTTGCGCTCCTCGGCATTCCGAGGAGC
>314913957; Mucronella sp. PDD 95742 18S ribosomal RNA gene, partial sequence; internal transcribed spacer 1, 5.8S ribosomal RNA gene, and internal transcribed spacer 2, complete sequence; and 28S ribosomal RNA gene, partial sequence
GTTTCCGTAGGTGAACCTGCGGAAGGATCATTAATGAATGTTGAACCGGGTTGTTGCTGGCCTTCCGGGGCATGTGCACACCCTTCAATCTCATCCATCCCTGTGCACTCACTGTAGATGCCACTATGTGGTGTCTATGTCTTTTCACACACACTACTTATACCATGAATGTGAACCAGATCTATATGATCTATATCTAT
>25989171; Cantharellus cibarius var. roseocanus OSC 67712 18S ribosomal RNA gene, partial sequence; and internal transcribed spacer 1, complete sequence
ACAAAGGGGCACTTGTGCCCCGGCGTAACGTAAGATGTATGTGTATACATATTCCGGTTGGCCTTGTGCCAACAACATGCTGAGTTTTCCAATGGGTTTATAGATAACTCTCAACAATGGATCTCTAGGCTCTTGCATCGATGAAGAACGCAGTGAACTGCGATAACTGGTGTGAATTGCATGGCACTTCTAATCTAACA
>255040441; Donkioporia expansa culture-collection DSM:5107 18S ribosomal RNA gene, partial sequence; internal transcribed spacer 1, 5.8S ribosomal RNA gene, and internal transcribed spacer 2, complete sequence; and 28S ribosomal RNA gene, partial sequence
AGTGAATCATCGAATCTTTGAACGCACCTTGCGCTCCTTGGTATTCCGAGGAGCACGCCTGTTTGAGTGTCATGAAATTCTCAACCTATAGATCCTTGTGGTCTATAGGATTGGACTTGGAGGCTTGTCGGCTTTATAGTCGGCTCCTCTTAAATGCATTAGCTTGATTCCTTGCGGATCGGCTCTCGGTGTGATAATTG
>14334004; Exidiopsis grisea 18S ribosomal RNA gene, partial sequence; internal transcribed spacer 1, 5.8S ribosomal RNA gene, and internal transcribed spacer 2, complete sequence; and 28S ribosomal RNA gene, partial sequence
TGGTGGATTTGGACCTGTGCCGTTTATCGGCTCGTCCTGAAATGCATTAGCTTGCGCTTTTAGAGTGCTGGGCACCGGTGTNAAAATTATCTGCGCCAACGCCTCAGGCCTCTTCAGTGGCGCTGCTTACAGCCGTCCCGACGGACAACTTATTTTAAACCTTTGGCCTCAAATCAGGCAGGACTACCCGCTGAACTTAA
>112363298; Resinicium saccharicola strain FP-102843 small subunit ribosomal RNA gene, partial sequence; internal transcribed spacer 1, 5.8S ribosomal RNA gene, and internal transcribed spacer 2, complete sequence; and large subunit ribosomal RNA gene, partial sequence
CAACAACGGATCTCTTGGCTCTCGCATCGATGAAGAACGCAGCGAAATGCGATAAGTAATGTGAATTGCAGAATTCAGTGAATCATCGAATCTTTGAACGCACCTTGCGCTCCCTGGTATTCCGGGGAGCATGCCTGTTTGAGTGTCGTGAAGTTATCATGGTCATGATCTTTAATTAATCATGGCTTGGATTTGGAGGT
>320594451; Dichomitus albidofuscus strain FCL23 18S ribosomal RNA gene, partial sequence; internal transcribed spacer 1, 5.8S ribosomal RNA gene, and internal transcribed spacer 2, complete sequence; and 28S ribosomal RNA gene, partial sequence
TTTACCGGCTTGTGAAGCATCTGTGCCTGCGTTTATTACAAACACTATTAAAGTATTAGAACGTGTATTGCGACATAACGCATTTATATACAACTTTCAGCAACGGATCTCTTGGCTCTCGCATCGATGAAGAACGCAGCGAAATGCGATAAGTAATGTGAATTGCAGAATTCAGTGAATCATCGAATCTTTGAACGCAC
>375161977; Hydnochaete paucisetigera strain Dai10478 internal transcribed spacer 1, partial sequence; 5.8S ribosomal RNA gene, complete sequence; and internal transcribed spacer 2, partial sequence
TCGCATCGATGAAGAACGCAGCGAAATGCGATAAGTAATGTGAATTGCAGAATTCAGTGAATCATCGAATCTTTGAACGCACCTTGCGCCCTTTGGTATTCCGAAGGGCACGCCTGTTTGAGTGTCATGTTAACCTCAATCTATCAGCTTTTTTTTGCTGGTCGGATTGGATTTGGGAGTCTGCTGGGCCCTTTTCGAGG
>223047818; Kwoniella mangroviensis strain CBS 8507 internal transcribed spacer 1, partial sequence; 5.8S ribosomal RNA gene and internal transcribed spacer 4, complete sequence; and 26S ribosomal RNA gene, partial sequence
CAAAACATCTGTAACAAGTCTTGGAACGTCTATAGTTATATTTTAACAAAAATAAAACTTTCAACAACGGATCTCTTGGCTCCCACATCGATGAAGAACGCAGCGAAATGCGATAAGTAATGTGAATTGCAGAATCAGTGAATCATCGAGTCTTTGAACGCACCTTGCGCCCTTTGGTATTCCGAAGGGCATGCCTGTTT
>298354179; Cyptotrama asprata gene for 5.8S ribosomal RNA, internal transcribed spacer 2 and 28S ribosomal RNA, partial sequence, strain: 356-483
CAATGCCTCAAGCTGTGATAATTATCCCAAGTTTGACGTGCTGAGAATCAGTTGTCGGGCTGGAGGCTTGTCTTGACATGCCTTTGACTTCTCTATCAACGAGATAACTATGCGACTCTGATTGGGACGGGGTTGGGCTGAAGGGTTGTTTGTTACTTAACAATAGCTTACTCCCTTTGCCTTCTTTGTTTTTAAACAGA
>115361521; Dictyonema glabratum isolate AFTOL-ID 1995 internal transcribed spacer 1, 5.8S ribosomal RNA gene, and internal transcribed spacer 2, complete sequence
AGCGAAATGCGATAAGTAATGTGAATTGCAGAATTCAGTGAATCATCGAATCTTTGAACGCACCTTGCGCCCCTTGGTACTCCGGGGGGCATGCCTGTTTGAGTGTCATCTGACCATCAACCCGAGCGGCTTTCGAGCTCATCGGAGTTTGGAGTTTGCGGCGTGCGGGAGGCTCTCGTGGGCCTCACCCGCTCCTCGCG
>70611286; Favolaschia peziziformis strain ICMP15757 18S ribosomal RNA gene, partial sequence; internal transcribed spacer 1, 5.8S ribosomal RNA gene, and internal transcribed spacer 2, complete sequence; and 28S ribosomal RNA gene, partial sequence
TTAAGTCGATTGCGCTTGTCGTAGTCCTTAAACCAATACAACTTTCAGCAACGGATCTCTTGGCTCTCCTATCGATGAAGAACGCAGCGAAATGCGATAAGTAATGTGAATTGCAGAATTCAGTGAATCATCGAATCTTTGAACGCACCTTGCGCCCTTTGGTATTCCGAAGGGCATGCCTGTTTGAGTGTCATTAAATT
>283857184; Asterotremella humicola strain ATCC 64676 18S ribosomal RNA gene, partial sequence; internal transcribed spacer 1 and 5.8S ribosomal RNA gene, complete sequence; and internal transcribed spacer 2, partial sequence
GAACGCAACTTGCGCTCTCTGGTATTCCGGAGAGCATGCCTGTTTGAGTGTCATGATCTCTCAACCAATAGGGTTTCTTATTGGCTTGGATCTGGGTGTTGCCAGCTTTGTCTGGCTCGCCTTAAAGGAGTTAGCGAGTAAAGCTCTGTCGTCTGGCGTAATAAGTTTCGCTGGTGTAGACAGTGGTGGCGCACGCTTAT
>305671348; Clavaria falcata strain O73640 internal transcribed spacer 1, partial sequence; 5.8S ribosomal RNA gene, complete sequence; and internal transcribed spacer 2, partial sequence
CTATATAGTAAGCTTTTAACAAGCTGAAATTTAATACAACTTTCAACAATGGATCTCTTGGTTCTCGCATCGATGAAGAACGCAGCGAATTGCGATATGTAATGTGAATTGCAGAATTCAGTGAATCATCGAATCTTTGAACGCACCTTGCACCCTCTGGCATTCTGGAGGGTATGCCTGTTTGAGTGTCATTAATCTCT
>328795280; Schenella pityophilus genomic DNA containing ITS1, 5.8S rRNA gene and ITS2, isolate 1236-4
AAGATGCGTTCAAAGATTCGATGATTCACTGAATTCTGCAATTCACATTACGTTTCGCACGTTCGCGGCGTTCTTCATCGATGCGAAAGCCAAGAGATCCGTTGTTGAAAGTTGTATTTTTGTATGTGCTTCATAGAAGCATAAGACATGCATATATAACAGGCATTTAAATGTAAAAAAAAAATTGATAAGCTTGCCTC
>237784373; Abundisporus violaceus strain MUCL 38617 small subunit ribosomal RNA gene, partial sequence; internal transcribed spacer 1, 5.8S ribosomal RNA gene, and internal transcribed spacer 2, complete sequence; and large subunit ribosomal RNA gene, partial sequence
CATCCACTCTACACCTGTGCACTTACTGTAGGTTTCAAATAGTGGAGCATTCCTTTATGGGTTTGTAAAGCTGTTTGGGCCTATGTTTATTACAAACCCTTTAAAGTAACAGAATGTGTATTGCGTTGTCACGCATTTATATACAACTTTCAGCAACGGATCTCTTGGCTCTCGCATCGATGAAGAACGCAGCGAAATGC
>373938719; Tremelloscypha gelatinosa voucher VB4212 internal transcribed spacer 1, partial sequence; 5.8S ribosomal RNA gene and internal transcribed spacer 2, complete sequence; and 28S ribosomal RNA gene, partial sequence
TGGCTTTGGCTGGCAAGAGGATTTTTACACACACACTAGAATGTAATGATAGGACCACTCAGTGCGCGAGCACTGCTAATGTACAACTTTCAACAACGGATCTCTTGGCTCTCGCATCGATGAAGAACGCAGCGAAATGCGATAAGTAATGTGAATTGCAGAATTCAGTGAATCATCGAATCTTTGAACGCACCTTGCAC
>323398702; Fibroporia radiculosa voucher coll. YC Dai 3577 18S ribosomal RNA gene, partial sequence; internal transcribed spacer 1, 5.8S ribosomal RNA gene, and internal transcribed spacer 2, complete sequence; and 28S ribosomal RNA gene, partial sequence
AGAACGCAGCGAAATGCGATAAGTAATGTGAATTGCAGAATTCAGTGAATCATCGAATCTTTGAACGCACCTTGCGCTCCTTGGTATTCCGAGGAGCATGCCTGTTTGAGTGTCATGGAATTATCAAACCCCTTTACTTTATTGTAAAATGGGCTTGGATTTGGAGGTTTATTGCTGGCTGCATTAAATTGTTGGTCGGC
>169665175; Dermoloma inconspicuum internal transcribed spacer 1, partial sequence; 5.8S ribosomal RNA gene, complete sequence; and internal transcribed spacer 2, partial sequence
TCTTTTGGATGTGGAGAATGCTATGCGAAAGTATAGCTCTCTTCAAAACCCAGCCTGTGATTACTTTTCAGGTCTATGTCTTATCACACACCCCATAGTATGTCGTAGAATGTCTTAGTGGGCCTTTGTGCCTATAAAACTCTATACAACTTTCAGCAACGGATCTCTTGGCTCTCGCATCGATGAAGAACGCAGCGAAA
>32967478; Trogia sp. TENN59571 18S ribosomal RNA gene, partial sequence; internal transcribed spacer 1, 5.8S ribosomal RNA gene and internal transcribed spacer 2, complete sequence; and large subunit ribosomal RNA gene, partial sequence
ATCATCGAATCTTTGAACGCACCTTGCGCTCCTTGGTATTCCGAGGAGCATGCCTGTTTGAGTGTCATTAAATTCTCAACCTCTCCAGGTTTTTATTAGCTTGGTTAGGCTTGGATGTGGGAGGTTTTGCGGGCTTCTTTTGCAAGTCAGCTCTCCTTAAACATATTAGCAAAAGACTTGCTGACTCTTTATTGGTGTGA
>65307117; Meruliopsis corium internal transcribed spacer 1, partial sequence; 5.8S ribosomal RNA gene and internal transcribed spacer 2, complete sequence; and 28S ribosomal RNA gene, partial sequence
TCCACTCTCAACCTCTGTGCACTCTATGTAAGAAACGGTGGACGTGCTGGCTCTCTTTGAGTCGGTATGAAAGCCTTTTCTTATGTTTTACTACAAACGCTTCAGTTATAGAATGTTTACTGTGTATAACACAATATATACAACTTTCAGCAACGGATCTCTTGGCTCTCGCATCGATGAAGAACGCAGCGAAATGCGAT
>218664633; Pyrrhoderma adamantinum strain xsd08129 18S ribosomal RNA gene, partial sequence; internal transcribed spacer 1, 5.8S ribosomal RNA gene, and internal transcribed spacer 2, complete sequence; and 28S ribosomal RNA gene, partial sequence
CTGGCAAGTCTTTTCTGGACTTGCATGTGCTCAGTCTGCGCTCATTCCCACTCACACCTGTGCACCTATTAAAAAGGAGGAACGAGGGAGGACTTGGATCTTATTAGATAGATTTGTAAAAGAATCTTCGAACAGTTCAATAATCTCTTCTCTTTTTATAATATATAAACACTATTGTTTGTGTAGAATGTACTTGCCTC
>298354033; Nigroporus vinosus gene for 5.8S ribosomal RNA, internal transcribed spacer 2 and 28S ribosomal RNA, partial sequence, strain: 242-255
TGCGCTCCTTGGTATTCCGAGGAGCATGCCTGTTTGAGTGTCATGGTATTCTCAACCCTCCTGTGGTTTTTGTTTTCGCAAAGTCTGCAGGTTTGGGATTGGACTTGGAGGTTTTATTGCCGGGCTTCCTCTTTCGAAGCTTGGCTCCTCTGAAATGCATTAGCTTGAATGATTTTTACCCAAGCATGATCCAGCGTGAT
>240147892; Xanthoconium affine var. maculosum voucher F:PRL5370MAN 18S ribosomal RNA gene, partial sequence; internal transcribed spacer 1, 5.8S ribosomal RNA gene, and internal transcribed spacer 2, complete sequence; and 28S ribosomal RNA gene, partial sequence
ATACAACTTTCAGCAACGGATCTCTTGGCTCTCGCATCGATGAAGAACGCAGCGAATTGCGATAAGTAATGTGAATTGCAGATTTCCAGTGAATCATCGAATCTTTGAACGCATCTTGCGCTCCTTGGCATTCCGAGGAGCATGCCTGTTTGAGTGTCATTGAATTCTCAACCATGTCTTGCATGGCTTGGATCTTGGGG
>13160686; Rhodotorula acuta genes for 18S rRNA, ITS1, 5.8S rRNA, ITS2, 26S rRNA, partial and complete sequence, strain:JCM 9494
TGTCGCGAAACTCTCAACCCCATCTAATGCTTTTGGTATTAGGTCGTTTGGGTTTGGATCTTGGTCTTTGCAGTTTGCTTCAATGCGAACGGCTGGATTGAAATACAACAAGCTGGATTCATAGACTTGCGGCTTGACCTGTCGTTGTAAGCAATTACTGCATTCGATGGGGACGCAAGATAATGAAAGGAGCTTTCAAT
>335948742; Amylostereum laevigatum culture-collection CBS:627.84 18S ribosomal RNA gene, partial sequence; internal transcribed spacer 1, 5.8S ribosomal RNA gene, and internal transcribed spacer 2, complete sequence; and 28S ribosomal RNA gene, partial sequence
CCGAGGGGCACACCTGTTTGAGTGTCGTGAATTTCTCAACTCCGCCTCCTTTGCGGGAGCGCGGGGTTGGAGTTGGAGGTTTTGCGGGCGCAAGTCCGCTCCTCTCAAATGCATTAGTGAAGCCCAGGTGGCCTCGGCGTGATAATTGTCTACGTCCAAGGTTGTCTATCGCGGTTTTTGCTTCTAACCGTCCCTCGGGA
>170674809; Pouzarella sp. EIU ASM10497 18S ribosomal RNA gene, partial sequence; internal transcribed spacer 1, 5.8S ribosomal RNA gene, and internal transcribed spacer 2, complete sequence; and large subunit ribosomal RNA gene, partial sequence
CTAGTTTGACTTGGATTGTGGATGCTGCAGGTTTTTATCAAAAAGTCTGCTCTTCTCAAATGTATTAGCAGAAGTTTGTTGATTGCTTATCTGTTGGTATGATAAAACTAATCTATGCTAACGATAATCAGTTTTTTCTGTAATGGATCAGCTTGTGCTTCTAATAGTCTGTTGCAGACAATTTGTGACTATTCTGACCT
>314913954; Flammulaster pulveraceus voucher PDD:95768 18S ribosomal RNA gene, partial sequence; internal transcribed spacer 1, 5.8S ribosomal RNA gene, and internal transcribed spacer 2, complete sequence; and 28S ribosomal RNA gene, partial sequence
CCCCATTGTATGTAACAGAATGTTCATTGGGCCTTGTGCCTATAAACTATATACAACTTTCAGCAACGGATCTCTTGGCTCTCGCATCGATGAAGAACGCAGCGAAATGCGATAAGTAATGTGAATTGCAGAATTCAGTGAATCATCGAATCTTTGAACGCACCTTGCGCTCCTTGGTATTCCGAGGAGCATGCCTGTTT
>65307116; Hapalopilus salmonicolor internal transcribed spacer 1, partial sequence; 5.8S ribosomal RNA gene and internal transcribed spacer 2, complete sequence; and 28S ribosomal RNA gene, partial sequence
GTTTTACTCTTACACCTCTGTGCACTACTTGTAGGATGGTTCAGTTGTTAGCTGGCTTTTTGTTAGGTCAGCTAAAAGCTTTGCCTTTTCCTATGTTTTTATTATAAACGCTTCAGTTTAAGAATGTTTACTTGCGTCTGACGCATTAATGTACAACTTTCAGCAACGGATCTCTTGGCTCTCGCATCGATGAAGAACGC
>336092007; Rhodotorula sp. LCF-05 strain GY23L16 internal transcribed spacer 1, partial sequence; 5.8S ribosomal RNA gene and internal transcribed spacer 2, complete sequence; and 28S ribosomal RNA gene, partial sequence
ATCATCGAATCTTTGAACGCACCTTGCGCTCCCTGGTATTCCGGGGAGCATGCCTGTTTGAGTGTCATGAACTCTTCAACTCCCCAGTTTCTTGTAGACTGTGTGGATGTTTGGATTCTGAGCGTTGCTGGCTCCTCGTGAGCGAAGCTCGTTCGTAATACATTAGCATCTCTAATTCGAACTCGGATTGACTCAGTGTA
>305387389; Micropsalliota megaspora voucher SFSU zrl 2051 internal transcribed spacer 1, partial sequence; 5.8S ribosomal RNA gene and internal transcribed spacer 2, complete sequence; and 28S ribosomal RNA gene, partial sequence
AGTTGAACCTCCCACTGAAGTCTATGTTTATTTCATATACCATGTAGTATGTTACAGAATGTTGTCAATGGGCACTTGTGCCTATATAAAATCTATACAACTTTCAGCAACGGATCTCTTGGCTCTCGCATCGATGAAGAACGCAGCGAAATGCGATAAGTAATGTGAATTGCAGAATTCAGTGAATCATCGAATCTTTG
>158605158; Kuehneola uredinis isolate R216 clone 02 18S ribosomal RNA gene, partial sequence; internal transcribed spacer 1, 5.8S ribosomal RNA gene, and internal transcribed spacer 2, complete sequence; and 28S ribosomal RNA gene, partial sequence
CATCGAATCTTTGAACGCACCTTGCGCCTTTTGGTTTTCCAGGAGGCACACCTGTTTGAGTGTCATGAATAACCCTCATGGAACCTTCCTTATTTATAAGGTTGGCTCAATGGATTTTGAGTGCTGCTGTGATTGGCTCACTTTAAATAAATCAGTTGCTCTTTCCTTCTCTAGGATTGACTTGATGTAATAAACTTTTT
>27803311; Hydnocristella himantia 18S rRNA gene, 5.8S rRNA gene, internal transcribed spacer 1 (ITS1) and internal transcribed spacer 2 (ITS2), strain MA-Fungi 48091
CTTGGCTTTCGCATCGATGAAGAACGCCGCGAAAGTGCGAAACGTAATGTGAATTGCAGAATTCAGTGAATCATCGAATCTTTGAACGCATCTTGCGCCCCTTGGTATTCCGAGGGGCATGCCTGTTTGAGTGTCGTGAACCCTCTCAACCCTTGCCTTTCATTAGACTCGGGTTGGATTTGGACGCCTGCCGCGGTTTA
>300394326; Gyrodontium sacchari MUCL:42789 18S small subunit ribosomal RNA gene, partial sequence; internal transcribed spacer 1, 5.8S ribosomal RNA gene, and internal transcribed spacer 2, complete sequence; and 28S large subunit ribosomal RNA gene, partial sequence
ATACAACTTTCAGCAACGGATCTCTTGGCTCTCGCATCGATGAAGAACGCAGCGAATTGCGATATGTAATGTGAATTGCAGATTTTCAGTGAATCATCGAATCTTTGAACGCACCTTGCGCTCCTTGGTATTCCGAGGAGCATGCCTGTTTGAGTGTCATTAATTCTTCTCAATCCCCCTTTGATAATTTGTTCGGAGTG
>317413388; Ponticulomyces kedrovayae genes for 18S rRNA, ITS1, 5.8S rRNA, ITS2, 25S rRNA, partial and complete sequence, specimen_voucher: TUMH40167
CGGACGTCGTTGTTGACGTTCGGCTCCCCTAAAATGCATTAGCGGTATAACCATTTACTTGGGCTGCGCTACGCTGTGATAATATCTAGGCCAGCCGGTTCAGAGTGTTTGACAGAGCTCGGGGATTTTGAAGGGTTTTGCCTTTGCGGGCTCCCTTTGCTTTCTCTCTCTTTTGAGAGATACCGATGCGACTCTGTGAA
>51102406; Microbotryum stygium voucher TUB culture collection strain F566 18S ribosomal RNA gene, partial sequence; internal transcribed spacer 1, 5.8S ribosomal RNA gene, and internal transcribed spacer 2, complete sequence; and 28S ribosomal RNA gene, partial sequence
CATTAGTGAATTTTTAGCGTACCTGTTTAACCAGGGCGTGACCTCTCACTTTTCAAACTCTGTGCACTATCAAATTTGCTGGCAGGTCTTTAGGGAAAGGGTGTCGAAAGGCATCTTGGAACTTGAGACGCTCCGGCTCATTTTTACCAAACATTTAAAGTCATTGTATGTCAAAGAAATTTAATAACAAAAAAAACTTT
>61657555; Byssocorticium atrovirens partial 18S rRNA gene, ITS1, 5.8S rRNA gene, ITS2 and partial 25S rRNA gene, specimen voucher MC01-541
TCTTTCATATACTCTTATGCATGTCTCGGAATGTCTTTATGTTGCCTAAGCGCAATTATAATACAACTTTCAACAACGGATCTCTTGGCTCTCGCATCGATGAAGAACGCAGCGAAATGCGATAAGTAATGTGAATTGCAGATTTTCAGTGAATCATCGAATCTTTGAACGCACCTTGCGCTCCTTGGTATTCCGAGGAG
>331693765; Octaviania cyanescens internal transcribed spacer 1, partial sequence; 5.8S ribosomal RNA gene, complete sequence; and internal transcribed spacer 2, partial sequence
TTAGGCACCGATCTATGTTTAACCTCACACCAAACAATGTATGTCCTTAGAATGTATTATAAATATTACAACTTTCAGCAATGGATCTCTTGGCTCTTGCATCGATGAAGAACGCAGCGAATTGCGATAAGTAATGTGAATTGCAGATTTTCAGTGAATCATCGAATCTTTGAACGCACCTTGCGCTCCTTGGTATTCCG
>20452293; Occultifur externus strain CBS 8732 18S ribosomal RNA gene, partial sequence; internal transcribed spacer 1, 5.8S ribosomal RNA gene, and internal transcribed spacer 2, complete sequence; and 28S ribosomal RNA gene, partial sequence
TGAATCATCGAATCTTTGAACGCACCTTGCACTCTTTGGTATTCCGAAGAGTATGTCTGTTTGAGTGTCATGAAACTCTCAACCCCCCTGTTTTGTAATGAAACGGGCGTGGGCTTGGATTATGGCTGTTTGTCGGCGTCATTGCCGGCTCAGCTGAAATACACGAGCAACCCATTTGAAATAGACGGTTTGACTCGGCG
>209870757; Geastrum fornicatum voucher RBG Kew K(M)37241 small subunit ribosomal RNA gene, partial sequence; internal transcribed spacer 1, 5.8S ribosomal RNA gene, and internal transcribed spacer 2, complete sequence; and large subunit ribosomal RNA gene, partial sequence
GGAGCATGCCTGTTTGAGTGTCGTGAATAACTCAATTTCAAATCTTTTTTGTTTTGAAAATTGGATTTGGGTGTTGTCGTTTTGTGACGACTCATCCCTAAATGCATTAGCGATCTGCCCCGATCACATGCAATGTGATAAGAAATATAAAGCATTGTTCATGATTGGAGATCCAGATAAGCTTCTAATCGTCGAAAGAC
>56181659; Conferticium ochraceum olrim399 internal transcribed spacer 1, partial sequence; 5.8S ribosomal RNA gene and internal transcribed spacer 2, complete sequence; and large subunit ribosomal RNA gene, partial sequence
CTCTCACCAATCCACAAACACCTGTGCACCTTTGCGTGAGTTCGGGGAAGGGAGGAGCGATCCTCTCGAGTACCGCGCTTGCGTCTTTTCACAAACACTTTATGTATGTCTCTAAGAATGTCTACTCGATGTAAATAAAAACGCATCTAATACAACTTTCAACAACGGATCTCTTGGCTCTCGCATCGATGAAGAACGCA
>42566551; Tuberculina sbrozzii isolate ml114 18S ribosomal RNA gene, partial sequence; internal transcribed spacer 1, 5.8S ribosomal RNA gene, and internal transcribed spacer 2, complete sequence; and 28S ribosomal RNA gene, partial sequence
TAAGTAATGTGAATTGCAGAATTCAGTGAATCATCGAATCTTTGAACGCACCTTGCGCCTTTTGGTATTCCGAAAGGCACACCTGTTTGAGCGTCATGAACACCTCAATCCCCATCTTTTCTTCGGATCGATGGGTGGCTTGGATGTTGAGCCCTGCTGGTATGCTATATCAGCTGGCTTTAAACTTATTAGCCGGCTTT
>188012433; Macowanites luteiroseus voucher H6242 18S ribosomal RNA gene, partial sequence; internal transcribed spacer 1 and 5.8S ribosomal RNA gene, complete sequence; and internal transcribed spacer 2, partial sequence
GAATCTTTGAACGCAACTTGCGCCCCTTGGCATTCCGAGGGGCACACCTGTTTGAGTGTCGTGAAATCCTCAAAACCTTTTTATTTGACTGTTTCTGGTCAGAAAAAGGCTTTTGGACTTGGAGGTTTTAATGCTTTTCTTTGTATTGGAAGCAAGCTCCTCTAAAATAAATTAGTAGGGTCTGCTTTGCTGATTCTTAA
>34014773; Weraroa cucullata 18S ribosomal RNA gene, partial sequence; internal transcribed spacer 1, 5.8S ribosomal RNA gene and internal transcribed spacer 2, complete sequence; and 28S ribosomal RNA gene, partial sequence
AGCAACGGATCTCTTGGCTCTCGCATCGATGAAGAACGCAGCGAAATGCGATAAGTAATGTGAATTGCAGAATTCAGTGAATCATCGAATCTTTGAACGCACCTTGCGCTCCTTGGTATTCCGAGGAGCATGCCTGTTTGAGTGTCATTAAATTCTCAACCTTTATCATTTATTGATAAATGGCTTGGACTTGGGGGTTT
>81250635; Rickenella fibula isolate AFTOL-ID 486 internal transcribed spacer 1, 5.8S ribosomal RNA gene, and internal transcribed spacer 2, complete sequence
CCAGGCATGTGCTCGCCCCGCTCATCCACTCAACACCTGTGCACCTTTGAGGCAATTTGCCCTCCATTAACTTGGAGCCGTTCCCTTTGCTTTCACGAGCTAGAGGTTGAGCCRGGGCAAATTGTTTCACTTTACACATACACCATTAAAAGTTTAGTAGAATGTAACCGCCGTTAAGGCAAAAACTTAATACAACTTTC
>332015801; Aleurodiscus aurantius voucher KC565 18S ribosomal RNA gene, partial sequence; internal transcribed spacer 1, 5.8S ribosomal RNA gene, and internal transcribed spacer 2, complete sequence; and 25S ribosomal RNA gene, partial sequence
CGGAAGGATCATTAATGAAATTTCTAGTGTCGAGTGCTGTAGCTGGCCTTTCGGGGCATGTGCACGCCTCTTCGCGAATCCACTCACACCTGTGCACCCTTGCGTGGGTCGGTCTGGCGTAAAAACCCTGCCGGCTCACGTCTTTTTTCACAAACCCCTTGTATGTCTTCAGAATGTCTAGTGATGTTAATAAACGCATC
>371535790; Tubisorus pachycarpus voucher HUV 21891 18S ribosomal RNA gene, partial sequence; internal transcribed spacer 1, 5.8S ribosomal RNA gene, and internal transcribed spacer 2, complete sequence; and 28S ribosomal RNA gene, partial sequence
TTTTTCAACACGGTTGCATCGGTCGGCCTGTCAAACAGCGCGCACTCTAGCGTGGTTTGGGCGACGAGCCGGCACTTTACATTTTAAACACTTTTTGATGATCTAGGATTTTGAAGGTATAAAGTCATTTATTATTTTTTTTAAATGATGGATCCGACTGGTAATGCGGTCGTCTAAATCGAAAAGAAAAAAACAACTTT
>336285543; Catathelasma ventricosum voucher Mat3 internal transcribed spacer 1, partial sequence; 5.8S ribosomal RNA gene, complete sequence; and internal transcribed spacer 2, partial sequence
TCGGTTTGAGGACTGACTAACTGCTGTGTGGCAGGATGACTGTCCTTGCATTCCCTGGTCTATGTTTTTCATACACTCCACTAGTATGTCATTGAATGTATTTTAATTGGGCTCTGTTTGTCCTTTAAATTTGTAAATTCTCAACCTTCTCCAGCTTTTGGAGTTGTGCTTGGATGTGGGGGATGTGGGCTTCTCAGAAG
>302595112; Dendrocorticium polygonioides isolate MG48 18S ribosomal RNA gene, partial sequence; internal transcribed spacer 1, 5.8S ribosomal RNA gene, and internal transcribed spacer 2, complete sequence; and 28S ribosomal RNA gene, partial sequence
GGGCGAAAGTCCGCGTCTCACACACACACTACATGTATCAGAATGTCTTACGATGCATTACGCATTTATTAATACAACTTTCAACAACGGATCTCTTGGCTCTCGCATCGATGAAGAACGCAGCGAAATGCGATAAGTAATGTGAATTGCAGAATTCAGTGAATCATCGAATCTTTGAACGCACCTTGCGCTCCTTGGTA
>314913991; Tubulicrinis gracillimus voucher PDD:95851 18S ribosomal RNA gene, partial sequence; internal transcribed spacer 1, 5.8S ribosomal RNA gene, and internal transcribed spacer 2, complete sequence; and 28S ribosomal RNA gene, partial sequence
ATGAAGAACGCAGCGAAATGCGATAAGTAATGTGAATTGCAGAATTCAGTGAATCATCGAATCTTTGAACGCACCTTGCGCTCCTTGGTATTCCGAGGAGCATGCCTGTTTGAGTGTCATGAATACCATCACCCTCTGGTGCTTTCGAGCGCTGGCGGCGTGGATTTGGGGATCTGCTGGCCTCGCGGTCGGCTTCCCTG
>224460715; Chaetocalathus craterellus isolate sn223 internal transcribed spacer 1, partial sequence; 5.8S ribosomal RNA gene, complete sequence; and internal transcribed spacer 2, partial sequence
GGGTTTTTAGAACGGACGCAAGTCTTAGTATTTGAGCCTCTTCTATGTTTTATAAACTCTTAATGTATGTCTTTGAATGTCTTTTTATTAGGGACTTTATTGGCCCTTTAAAAACTATACAACTTTCAGCAACGGATCTCTTGGCTCTCGCATCGATGAAGAACGCAGCGAAATGCGATAAGTAATGTGAATTGCAGAAT
>169977276; Cystodermella granulosa ITS1, 5.8S rRNA gene, ITS2 and 28S rRNA gene (partial), specimen voucher TAA147492
CGGTATTCCGAGGAGCATGCCTGTTTGAGTGTCATTAAATTCTCAATCTTTCAGGTTTCTTAATGAAATCAGTCAGACTTGGATGTTGGAGGTAGCAGGCTTCTTAGTCTGCTCCTCTTAAATGCATTAGCGGAACCTAACATTGTCCCATTTTTGGTGTGATAATTATCTACATCATGAATGCGGTACAAACTTTTGTA
>209870900; Myriostoma coliforme voucher RBG Kew K(M)37233 small subunit ribosomal RNA gene, partial sequence; internal transcribed spacer 1, 5.8S ribosomal RNA gene, and internal transcribed spacer 2, complete sequence; and large subunit ribosomal RNA gene, partial sequence
ACACCTATGTGCACTAWTTTTTATTATAAAAACCTGTTATATGCATGTGTATTTAACTCTACGGAGTAAAATAAACAACTTTCAACAACGGATCTCTTGGCTTTCGCATCGATGAAGAACGCAGCGAATTGCGAAAAGTAATGTGAATTGCAGAATTCAGTGAATCATCGAATCTTTGAACGCATCTTGCGCTCCTTGGT
>215541275; Coprinus bellulus partial 18S rRNA gene, ITS1, 5.8S rRNA gene, ITS2 and partial 28S rRNA gene, specimen voucher SZMC:NL:2341
ATGCGATAAGTAATGTGAATTGCAGAATTCAGTGAATCATCGAATCTTTGAACCACCTTGCGCTCCTTGGTAATCCGAGGAGCATGCCTGTTTGAGTGTCATTAAATTCTCAACCTTACCAGAGAGCTTAAGGCTTGGATTTGGGGTGCAGGTCCAATTCTGGTCTGCTCCTCTGAAATAAATTAGCAGGTCGCTCCTGT
>8176595; Helicobasidium mompa genes for nuclear small rRNA, ITS1, 5.8S rRNA, ITS2, nuclear large rRNA, partial and complete sequence
TTCACATCCATTCACCCTGTGCACTGTAATAATTTATTATTATTAAACCCTACTAGTCTAAGAATGTAAAGGACCCTTATAATTAATATAAAACTTTCAACAACGGATCTCTTGGCTCTCGCATCGATGAAGAACGCAGCGAAATGCGATAAGTAATGTGAATTGCAGAATTCAGTGAATCATCGAGTCTTTGAACGCAC
>20452281; Hyalopycnis blepharistoma strain CBS 591.93 18S ribosomal RNA gene, partial sequence; internal transcribed spacer 1, 5.8S ribosomal RNA gene, and internal transcribed spacer 2, complete sequence; and 28S ribosomal RNA gene, partial sequence
GTGAATTGCAGAATTCAGTGAACCATCGAATCTTTGAACGCACCTTGCACTCTTTGGTATTCCGAAGAGTATGCCTGTTTGAGTGTTATGAAATCTCTCAACCTATCATTTTTCATTAGAACTTTGATTAGGATTGGATTCTGAGCGTTGCTGACTAGTTTACTAGTGAAGCTCGTTTGAAATAGAATAGCAAATGTCTA
>34014799; Conocybe lactea specimen-voucher MSC 380515, CL-Ch 18S ribosomal RNA gene, partial sequence; internal transcribed spacer 1, 5.8S ribosomal RNA gene and internal transcribed spacer 2, complete sequence; and 28S ribosomal RNA gene, partial sequence
TTAAAGAACGCATTTACAGGCTTGCAAAAGCCTATAAACTTTATACAACTTTCAGCAACGGATCTCTTGGCTCTCGCATCGATGAAGAACGCAGCGAAATGCGATAAGTAATGTGAATTGCAGAATTCAGTGAATCATCGAATCTTTGAACGCACCTTGCGCTCCTTGGTATTCCGAGGAGCATGCCTGTTTGAGTGTCA
>284158526; Stilbum vulgare strain ATCC MYA-4639 18S ribosomal RNA gene, partial sequence; internal transcribed spacer 1, 5.8S ribosomal RNA gene, and internal transcribed spacer 2, complete sequence; and 28S ribosomal RNA gene, partial sequence
CGGGTTATTCCTGGGAGCACGTTTGTTGGAGTGTCGCGTACCTCTCAACCCCGCCCTTTTCTGAAGGGTGGTCCGGGTTGGATCTTGGCGCCTTTGCCTCTCTGCTTGCAGACAGGCTGCGTTGAATTGCAATGAGCTGCATCTATACCTTTGCGGTTTGACCTGTTGTCATAAGATAAACCTTTCAACGGGGACGCAAG
>28194267; Papiliotrema bandonii strain PYCC 5473 internal transcribed spacer 1, partial sequence; 5.8S ribosomal RNA gene, complete sequence; and internal transcribed spacer 2, partial sequence
GTCATGAAATCTCAACTCCCGTCTGGTTTATGACCCGGCACGGGACTTGAGCCTGGGCGTCTGCCGGTTACACGGCTCGCCTCAAATGACTTAGTGGGATCGCTAGCATCCGTGAGCAGACGTAATAAGTTTCGTCTTGTGCCCTTGTGTGCGTGAGGCCGCGCTCAGAACACTGCTTGCCTCTGTGCAACGCTCTTTGA
>212276602; Disciseda candida voucher STB304 (hb. Bates) 18S ribosomal RNA gene, partial sequence; internal transcribed spacer 1, 5.8S ribosomal RNA gene, and internal transcribed spacer 2, complete sequence; and 28S ribosomal RNA gene, partial sequence
TGCAGAATTCAGTGAATCATCGAATCTTTGAACGCACCTTGCGCTCCTTGGTATTCCGAGGAGCATGCCTGTTTGAGTGTCATTAAATTCTCAACCCCTCCAGCTTTTGCGAGCTGTGACGGGGCTTGGATGTTGGGGGTTTGCGGGCCTGTAGAGGTCGGCTCTCCTGAAATGCATTAGCGGAACCGTTTGCAGTCCCG
>223886837; Amauroderma subresinosum isolate ML50 internal transcribed spacer 1, partial sequence; 5.8S ribosomal RNA gene and internal transcribed spacer 2, complete sequence; and 28S ribosomal RNA gene, partial sequence
CGACGTAACGCATCTATATACAACTTTCAGCAACGGATCTCTTGGCTCTCGCATCGATGAAGAACGCAGCGAAATGCGATAAGTAATGTGAATTGCAGAATTCAGTGAATCATCGAATCTTTGAACGCACCTTGCGCTCCTTGGTATTCCGAGGAGCATGCCTGTTTGAGTGTCATGAAATCTTCAATCTACAAACCTTT
>89276979; Panaeolus sp. 705-2 internal transcribed spacer 1, partial sequence; 5.8S ribosomal RNA gene, complete sequence; and internal transcribed spacer 2, partial sequence
ACGGATCTCTTGGCTCTCGCATCGATGAAGAACGCAGCGAAATGCGATAAGTAATGTGAATTGCAGAATTCAGTGAATCATCGAATCTTTGAACGCACCTTGCGCTCGTTGGTATTCCGACGAGCATGCCTGTTTGAGTGTCATTAAATTCTCAACCTCATCGCTTTTGTGATGATGGCTTGGAAGTGGAGGTTTTTTGC
>20452317; Colacogloea peniophorae strain PYCC 4285 18S ribosomal RNA gene, partial sequence; internal transcribed spacer 1, 5.8S ribosomal RNA gene, and internal transcribed spacer 2, complete sequence; and 28S ribosomal RNA gene, partial sequence
CTTGGCTCTCGCATCGATGAAGAACGCAGCGAAACGCGATATGTAATGTGAATTGCAGAATTCAGTGAATCATCGAATCTTTGAACGCATCTTGCGCTTGCTGGTATTCCGGCAAGCATGCCTGTTTGAGTGTCATGAACTCCTCAACCCTTCAATTCCTAGTTGAATTGTGAGGTGTTTGGATCTTGAGTGTTTGCTGG
>10504213; Brauniellula albipes internal transcribed spacer 1, complete sequence; and 5.8S ribosomal RNA gene, partial sequence
TGCAAGGCATGTGCACGCTCTCTTCGGAACGACGGTCGTCTTTCATATTTTCACCAGTGCACCTAATGTAGGATGCCTCTCCCTCGGGAGGGGGGACCTATGTCTTTTGTTAGACGTCGAACAGTTTAGAAAGTCTTTGAATGTTTACCATCGTCGAGCCGCGACTTCCAGGAGACGCGGGTCGGCGAGACAAAAGTTAT
>290783882; Ceriporia spissa voucher PRM915965 from USA 18S ribosomal RNA gene, partial sequence; internal transcribed spacer 1, 5.8S ribosomal RNA gene, and internal transcribed spacer 2, complete sequence; and 28S ribosomal RNA gene, partial sequence
CTTTTTGTAAGGAGTGGCGAACGTCGGCTTCTTCAGTCGACTGCAGTCTTCTTCTTACGTCTTTTTATTACAAACGTCTCAGTCACAGAATGTCATTACTTTGCGGATAACGCGATGTTAAATACAACTTTCAGCAACGGATCTCTTGGCTCTCGCATCGATGAAGAACGCAGCGAAATGCGATAAGTAATGTGAATTGC
>189046981; Echinodontium taxodii genes for ITS1, 5.8S rRNA, ITS2, 28S rRNA, partial and complete sequence, isolate: QL21-1
TCGGCTTTGAAAGCCTCGCCTATGTATTAAAACAAACGCTTCAGTTCAGAATGTAAACCTTGCATAATAAGCAAATAAATACAACTTTCAGCAACGGATCTCTTGGCTCTCGCATCGATGAAGAACGCAGCGAAATGCGATAAGTAATGTGAATTGCAGAATTCAGTGAATCATCGAATCTTTGAACGCACCTTGCGCTC
>256259621; Coriolopsis caperata isolate A2 internal transcribed spacer 1, partial sequence; 5.8S ribosomal RNA gene and internal transcribed spacer 2, complete sequence; and 28S ribosomal RNA gene, partial sequence
GAACGCAGCGAAATGCGATAAGTAATGTGAATTGCAGAATTCAGTGAATCATCGAATCTTTGAACGCACCTTGCGCTCCTTGGTATTCCGAGGAGCATGCCTGTTTGAGTGTCATGAAATTCTCAAATCCATTAGTCTTTGCGGACTAGTGGGCTTTGGACTTGGAGGCTTGTCGGCGACTGCAAAGTCATCGACTCCTC
>148473437; Gloeoporus taxicola ITS1, 5.8S rRNA gene and ITS2, ecotype Highland, specimen voucher O 146364
GCAGAATTCAGTGAATCATCGAATCTTTGAACGCACCTTGCGCTCCTTGGTATTCCGAGGAGCATGCCTGTTTGAGTATCATGGAATTCTCAACTCCCAAATTTTTTTAATCGAAAGTTTGGTGAGCTTGGACTTGGAGGTCGTGTCGGCTTCTTCGGGAGTGGACTCCTCTGAAATGTATTAGTGTGAATCTTACTGAT
>226446734; Astraeus hygrometricus voucher PDD88503 18S ribosomal RNA gene, partial sequence; internal transcribed spacer 1, 5.8S ribosomal RNA gene, and internal transcribed spacer 2, complete sequence; and 25S ribosomal RNA gene, partial sequence
TATTTCGGAGTGCTGTCGCTGGCCCTTTGGCATGTGCACGTCTCCGGAGTCCGACGGTGTCCCTTCGTTCTCCGAAGCTCCATACCTCTCGAACACCTCTGTGCACCCGTTGTAGGTCTCGTCGCTGGGACCTATGTATTCCTTAGCTCGCATGTATACAGAACGTCGTCTAGTCGTGTCGTCCGGCCCAGCGTCGGCGA
>121483777; Sarcomyxa serotina isolate UASWS0313 17S ribosomal RNA gene, partial sequence; internal transcribed spacer 1, 5.8S ribosomal RNA gene, and internal transcribed spacer 2, complete sequence; and 25S ribosomal RNA gene, partial sequence
TCAGAAGTCGGCTTCCCTCTACTGACTCGTGTGTCTATGTCTTTACAAACCCTTTATAAAAAAATGTTAACAGAATGTCATACAACGGTTCGCCCTAAAAAAGTGAGCTTTAAATTAATACAACTTTCAACAACGGATCTCTTGGCTCTCGCATCGATGAAGAACGCAGCGAAATGCGATAAGTAATGTGAATTGCAGAA
>307148980; Infundibulicybe gibba isolate A 18S ribosomal RNA gene, partial sequence; internal transcribed spacer 1, 5.8S ribosomal RNA gene, and internal transcribed spacer 2, complete sequence; and 28S ribosomal RNA gene, partial sequence
ATGTATGTCTGTGAATGTTATTAATGGGCCGTTAAAAAGCCTTTAAAATTAATACAACTTTCAACAACGGATCTCTTGGCTCTCGCATCGATGAAGAACGCAGCGAAATGCGATAAGTAATGTGAATTGCAGAATTCAGTGAATCATCGAATCTTTGAACGCACCTTGCGCTCCTTGGTATTCCGAGGAGCATGCCTGTT
>381218247; Leucopaxillus paradoxus voucher TO AVL20113 18S ribosomal RNA gene, partial sequence; internal transcribed spacer 1 and 5.8S ribosomal RNA gene, complete sequence; and internal transcribed spacer 2, partial sequence
GGTTATTGAGGTCTGCTGTGTGAAAGCTCAGCTTTCCTTGACATTATTTCAAGTCTATGTATTTTATATACACCTATAGTATGTTAATAGAATGTATTGATGGGCATGAAATGGCCTATAAATCTAATACAACTTTCAACAACGGATCTCTTGGCTCTCGCATCGATGAAGAACGCAGCGAAATGCGATAAGTAATGTGA
>140260211; Campanella sp. AHH72 internal transcribed spacer 1, partial sequence; 5.8S ribosomal RNA gene, complete sequence; and internal transcribed spacer 2, partial sequence
TCTTGGCTCTCGCATCGATGAAGAACGCAGCGAAATGCGATAAGTAATGTGAATTGCAGAATTCAGTGAATCATCGAATCTTTGAACGCACCTTGCGCCCTTTGGTATTCCGAAGGGCATGCCTGTTTGAGTGTCATTAAATTCTCAACTTCAAAAGCTTTGTCTTTTTGAAGCTTGGATGTGAAGGTTTGCTGGCGTTT
>226442242; Boletopsis subsquamosa voucher SMI350 18S ribosomal RNA gene, partial sequence; internal transcribed spacer 1, 5.8S ribosomal RNA gene, and internal transcribed spacer 2, complete sequence; and 28S ribosomal RNA gene, partial sequence
GTCTTTCTGGTGGCGCCGAATGCCCTTGCTATGATCTTTTGATACACACCTTTATAATGTTCATGTTGATGATATTATTTTGAATGGAAATACAACTTTCAGCAACGGATCTCTTGGCTCTCGCATCGATGAAGAACGCAGCGAAATGCGATAAGTAATGTGAATTGCAGAATTCAGTGAATCATCGAATCTTTGAACGC
>258546372; Entoloma clypeatum f. hybridum genes for 18S rRNA, ITS1, 5.8S rRNA, ITS2, large subunit rRNA, partial and complete sequence, specimen_voucher: OSA:MY-5004
TCAACCACCTGTGCACACATTGTAGGCTTGAAACTCTCGAGGACACTCGGTTTGAGAATTGCTCTTAAATGCAGCTTTTCTTGCATTTCAAGTCTATGTTTTTATATACTCCATATGAATGTAACAGAATGTTTATTAAGGGCCTTTTTGTGCCTGTAAAACAAATACAACTTTCAACAACGGATCTCTTGGCTCTCGCA
>76786574; Boletinellus merulioides isolate AFTOL-ID 575 internal transcribed spacer 1 and 5.8S ribosomal RNA gene, complete sequence; and internal transcribed spacer 2, partial sequence
AGGTCCCTTTGCGGGGATCTATGTTTTTTCCATAACACCGAACGTATGTCTACAGAATGTCTTTAATGCGTCGATCGGCATGGCTAACGCTGTGTCGGAGACGGTAAACTATCATTACAACTTTCAGCAACGGATCTCTTGGCTCTCGCATCGATGAAGAACGCAGCGAATTGCGATAAGTAATGTGAATTGCAGATTTT
>344333305; Melanoleuca microcephala voucher 1684 18S ribosomal RNA gene, internal transcribed spacer 1, 5.8S ribosomal RNA gene, internal transcribed spacer 2, and 28S ribosomal RNA gene, region
TGATAGGCTTTAAAACTTATACAACTTTCAACAACGGATCTCTTGGCTCTCGCATCGATGAAGAACGCAGCGAAATGCGATAAGTAATGTGAATTGCAGAATTCAGTGAATCATCGAATCTTTGAACGCACCTTGCGCTCCTTGGTATTCCGAGGAGCATGCCTGTTTGAGTGTCATTAAATTCTCAATCCTCTCTGGGT
>115361594; Leucocintractia leucodermoides internal transcribed spacer 1, partial sequence; 5.8S ribosomal RNA gene, complete sequence; and internal transcribed spacer 2, partial sequence
ATCTTTGAACGCACCTTGCGCTTTCCAGGAATAACATCCGGAGAGCATGCCTGTCTGAGGGCCGCGTCTTTCTTCGAACGTCAGCTTTTTTTTCTCTTGGGAATAATGGCTACACGGTCGGTTTTGAGGGTTTTTTGACATGGCCTCGGCCATGGCTCCCTTTAAATGCAGCAGCATGGTTTTATTTTCCATACCAACGG
>374446125; Erythrobasidium hasegawianum isolate BJ10007 18S ribosomal RNA gene, partial sequence; internal transcribed spacer 1, 5.8S ribosomal RNA gene, and internal transcribed spacer 2, complete sequence; and 28S ribosomal RNA gene, partial sequence
TGCGATACGTAATGTGAATTGCAGAATTCAGTGAATCATCGAATCTTTGAACGCACCTTGCACTCTTTGGTATTCCGAAGAGTATGTCTGTTTGAGTGTCATGAAACTCTCAACCCCCTTGTTTTGTAACGAAGCAGGCGTGGGCTTGGATTATGGCTGTCTGCTGGACTCTTTAACTAGAGATCGGCTCGGCTGAAATA
>298354116; Phylloporus aff. bellus 162-383 gene for 5.8S ribosomal RNA, internal transcribed spacer 2 and 28S ribosomal RNA, partial sequence
ATTTGAATCAATCAACCATGCTTTCGAGCATGGCTTGGAGTTGGGGGTTGCTGGCGTTCGCCGTCAGCTCTCCTTAAACGCATTAGCGATCGAGTCGGGCTAGTCTTTTGACGTGCACGGCCTTGGACGTGATAATGATCGTCCGGGCTGGAGCGTCGGGTTGGCATGACATAGATCGCTTCCTAACGAAAAAGATGGGG
>209870901; Nidularia deformis voucher RBG Kew K(M)34175 internal transcribed spacer 1, partial sequence; 5.8S ribosomal RNA gene, complete sequence; and internal transcribed spacer 2, partial sequence
GGCTCTCGCATCGATGAAGAACGCAGCGAAATGCGATAAGTAATGTGAATTGCAGAATTCAGTGAATCATCGAATCTTTGAACGCACCTTGCGCCCCTTGGTATTCCGAGGGGCATGCCTGTTTGAGTGTCATTAAATTATCAACCTCAAAAGCTTTCATTAGCTCGAGAGGCTTGGATGTGGGGGGTTGCAGGCCTTTT
>30421093; Limonomyces culmigenus 18S ribosomal RNA gene, partial sequence; internal transcribed spacer 1, complete sequence; and 5.8S ribosomal RNA gene, partial sequence
TTTAAATGCGTTTTATAGCAGTATGACATTCTAGACTTTAAGCAGAGTGTATAAAAACGTAGAGCCCCCGTCCCCCTCGCTAGAACTTTCACCTAATGAAAGGCTTCCGGCTCCTTTGAGAGATCAGAGACAACTACAAGTGTGCACAGGTGTGAGTGGATGAGCAATGAGTGTGCACATGCCCCGAGAGGCCAGCGACA
>94962113; Porotheleum fimbriatum isolate AFTOL-ID 1725 internal transcribed spacer 1, 5.8S ribosomal RNA gene, and internal transcribed spacer 2, complete sequence
TACTTTCCACTGTGCACCTTATGTAGGCTTTGCGCGAAAGGTTGTCTTCTCAACCGATTGTTAAAAGCCTATGTCTTATATACACCATTGAAAAAGTCTTTGAATGTGTCTCTATTGTTGGTCTTTGAACCGATAATAAACTTGTACAACTTTCAGCAACGGATCTCTTGGCTCTCGCATCGATGAAGAACGCAGCGAAA
>44890839; Uromyces viciae-fabae genes for 18S rRNA, ITS1, 5.8S rRNA, ITS2, 28S rRNA, partial and complete sequence, specimen_voucher: TSH-R16269 (Mycological Herbarium, Univ. of Tsukuba)
ATCGATGAAGAACACAGTGAAATGTGATAAGTAATGTGAATTGCAGAATTCAGTGAATCATTGAATCTTTGAACGCACCTTGCACCTTTTGGTATTCCAAAAGGTACACCTGTTTGAGTGTCATGAAAATCTCTCATCAAATTTATTTTTGGTGGATGTTGAGTGCTGCTGTTATCTAGCTCACTTTAAATATATAAGTT
>16417172; Rhodosporidium babjevae 18S ribosomal RNA gene, partial sequence; internal transcribed spacer 1, 5.8S ribosomal RNA gene and internal transcribed spacer 2, complete sequence; and 26S ribosomal RNA gene, partial sequence
TTGGTATTCCGAGGAGCATGCCTGTTTGAGTGTCATGAAATCTTCAACCCACCTCTTTCTTAGTGAATCTGGTGGTGCTTGGTTTCTGAGCGCTGCTCTGCTTCGGCTTAGCTCGTTCGTAATGCATTAGCATCCGCAACCGAACTTCGGATTGACTTGGCGTAATAGACTATTCGCTGAGGATTCTAGTTTACTAGAGC
>342161652; Tremella fuciformis isolate AM68 18S ribosomal RNA gene, partial sequence; internal transcribed spacer 1, 5.8S ribosomal RNA gene, and internal transcribed spacer 2, complete sequence; and 28S ribosomal RNA gene, partial sequence
CATCATAACATGAAACAACTTTCAACAACGGATCTCTTGGCTCTCGCATCGATGAAGAACGCAGCGAATTGCGAAAAGTAATGTGAATTGCAGAATTCAGTGAATCATCGAATCTTTGAACGCACCTTGCGCCTTTTGGTATTCCGAAAGGCATGCCTGTTTGAGTGTCATGTAGACTCAACCCCCCGGGTTTCTGACCC
>33324403; Dichostereum durum 5.8S ribosomal RNA gene, partial sequence; internal transcribed spacer 2, complete sequence; and 28S ribosomal RNA gene, partial sequence
GATTCCCCTAGTAACTGCGAGTGAAGCGGGAAGAGCTCAAATTTAAAATCTGGCGGCCTTGCCGTCCGAGTTGTAATTTAGAGAAGTGTTTTCTGCGCCGGACCGTGTACAAGTCTCCTGGAACGGAGCGTCATAGAGGGTGAGAATCCCGTCTTTGACACGGACCCCCCGGTGCTCTGTGATACGCTCTCGAAGAGTCG
>298354371; Microporellus obovatus genes for 5.8S ribosomal RNA, internal transcribed spacer 2 and 28S ribosomal RNA, partial sequence, strain: 245-218
GAATTCAGTGAATCATCGAATCTTTGAACGCACCTTGCGCTCCTTGGTATTCCGAGGAGCATGCCTGTTTGAGTGTCATGGTATTCTCAACTCCTCTTGTTGCTTTTCATGGCGCAAGGGTGAGCTTGGACTTGGAGGTTTACATGCCGGCCGCCTTCCTGTGCAGCTGGCTCCTCTGAAATGCATTAGCTTGAACGTGT
>227284170; Rhodotorula fujisanensis genomic DNA sequence containing 18S rRNA gene, ITS1, 5.8S rRNA gene, 1TS2 and 28S rRNA gene, isolate AY-26
GAAGAACGCAGCGAAATGTGATAAGTAATGTGAATTGCAGAATTCAGTGAATCATCGAATCTTTGAACGCACCTTGCGCTCTCTGGTATTCCGGAGAGCATGTCTGTTTGAGTGTCATGAACTCTTCAACCTACCGATTTCTAGTAAATCGGATTAGTGTTTGGATTTTGAACGCTTGCTGGCCTTTATTGGCGAAGCTC
>3688573; Tyromyces chioneus 5.8S rRNA gene and internal transcribed spacers 1 and 2, (ITS1 & ITS2), Sample 86
ACGCATCTTGCGCCCTTTGGTATTCCGAAGGGCATGCCCGTTTGAGTGTCATTGTATTCTCAAATCTCTTCGCTTTTGTGAAGTTGATTTGGATTTGGAGGTCCTGCGGGTGACTTTGGTCGTCCGCTCCTCTTGAATGCATTAGCTGGAACCTTTTGCTAGACCAGCCTCGGTGTGATAATTATCTGCGCCGTGGTTGT
>299829497; Guyanagaster necrorhiza strain TH9065MF 18S ribosomal RNA gene, partial sequence; internal transcribed spacer 1, 5.8S ribosomal RNA gene, and internal transcribed spacer 2, complete sequence; and 28S ribosomal RNA gene, partial sequence
TGGTTAATACAACTTTCAACAACGGATCTCTTGGCTCTCGCATCGATGAAGAACGCAGCGAAATGCGATAACTAATGTGAATTGCAGAATTCAGTGAATCATCGAGTCTTTGAACGCACCTTGCACCCTTTGGTATTCCAAAGGGCATGCCTGTTTGAGTGTCATTAAATTCTCAAGCTCCCTTTGTTTCTGACTGAGGG
>89741413; Kriegeria eriophori isolate AFTOL-ID 886 internal transcribed spacer 1, partial sequence; 5.8S ribosomal RNA gene, complete sequence; and internal transcribed spacer 2, partial sequence
TTGCGCTCCCTGGTATTCCGGGGAGCATGCCTGTTTGAGTGTCATGAACTCTTCAACTCACCAGTTTCTAGTAGACTGTTGTGATGTTTGGATTTTGAGCGTTGCTAGTCTGACTAGCTCGTTCGTAATGCATTAGCAACTCTAATTTGAATTCGGATTGACTCAGTGTAATAGACTATTCGCTGAGGACACTTTTATTA
>94469447; Baeospora myosura isolate AFTOL-ID 1799 internal transcribed spacer 1, partial sequence; 5.8S ribosomal RNA gene, complete sequence; and internal transcribed spacer 2, partial sequence
GCGTTCAGCTTTCCCTGTAGCTCTTGGTTTATGTCTTATAAACTCTATAGTCTGTTTTGAATGTCTTATGGGTTTTGCGCTGTAATGGTGCGACCTTTATAAACTATACAACTTTTAGCAACGGATCTCTTGGCTCTCGCATCGATGAAGAACGCAGCGAATTGCGATATGTAATGTGAATTGCAGAATTCAGTGAATCA
>209976379; Acaromyces sp. ICMP 17482 internal transcribed spacer 1, partial sequence; 5.8S ribosomal RNA gene, complete sequence; and internal transcribed spacer 2, partial sequence
ACAACGGATCTCTTGGTTCTCCCATCGATGAAGAACGCAGCGAAACGCGATAGGTATTGTGAATTGCAGAATCAGGGAATCATCGAATTTTTGAACGCACCTTGCGCTCCCTGGTATTCCTAGGAGCATGCCTGTTTGAGTGTTGATAGCCTCTCCAAACCTTGGTTTTTTTTTATTAAATCGAGTGCTTTGGGTCCCTG
>115361604; Ustacystis waldsteiniae internal transcribed spacer 1, partial sequence; 5.8S ribosomal RNA gene, complete sequence; and internal transcribed spacer 2, partial sequence
GAATAGGGGGCTGAATTCTACATTCGCCCCCGACCTTTTGATCCACACACACCTGTGAACACACACAACTATGCCCACCTAGCTTTGGCCAGGTGTGGTAGTCACTTTATTTAACACGGTTACTGAGTGTAAATACAAATCCTCCAAAGTGGGGTGAAAGTTAGATACAACTTTCGGCAATGGATCTCTTGGTTCTCCTA
>34014797; Galeropsis besseyi specimen-voucher MICH:K.A. Harrison 6825 internal transcribed spacer 1, partial sequence; 5.8S ribosomal RNA gene and internal transcribed spacer 2, complete sequence; and 28S ribosomal RNA gene, partial sequence
ACTATATACAACTTTCAGCAACGGATCTCTTGGCTCTCGCATCGATGAAGAACGCAGCGAAATGCGATAAGTAATGTGAATTGCAGAATTCAGTGAATCATCGAATCTTTGAACGCACCTTGCGCTCCTTGGTATTCCGAGGAGCATGCCTGTTTGAGTGTCATTAAATTCTCAACCTTATTAGCTTTTGCTGATAATGG
>220684061; Gerronema nemorale isolate KACC 43600 internal transcribed spacer 1, partial sequence; 5.8S ribosomal RNA gene, complete sequence; and internal transcribed spacer 2, partial sequence
TCAAGTCGGCTCCCTTTAAATGCATTAGTGGTTGCTTCATTCACTAGAGTGTGATAGTATATCTACGCTCGCTACAGTGGACTGATAACTCATCTGCTTCTAACCGTCTTGCTTTCAAGACAATTTCTTTGACTATTTGACCTCAAATCAGGTAGGACTACCCGCTGAACTTAAGCATATCAATAAGCGGAGGAAAAGAA
>90761925; Thekopsora areolata isolate Thek 5 internal transcribed spacer 1, 5.8S ribosomal RNA gene, and internal transcribed spacer 2, complete sequence
AAATATTTAAACCATTTTAAACCCAAAGCTGTTATGTGTGCCTTTTAGGTATAGCATCTCAGTAGTACGTCTTAACTTTTGTTTTGACATTACCCCCCCTTATAAGTGACCCCCCTTTTTGTGCATTGATGGACTTTAAATAATGTTTTAAGAATGTAAACCCTATAATCATATAACTTTTAACAATGGATCTCTTGGCT
>315270334; Inocybe nitidiuscula isolate 2010114-001 voucher UBC F19077 internal transcribed spacer 2 and 28S ribosomal RNA gene, partial sequence
GAAAGGGAAACGCTTGAAGTCAGTCGCGTCGGCTAGAAATCAGTCTTGCTTCTGCTTGATGTACTTTCTGGTCTGACGGGTCAGCATCAATTTTGACCGCCGGATAAAGTCATCGGGGGTTTAATCATCCCGTGTTGCATACGGTGGTTGGGATTGAGGAACTCAGCACGCCGCGAGGCCGGGTCCTTTGGACCACGTTC
>50346926; Calathella mangrovei strain 1-31-01 Jones internal transcribed spacer 1, partial sequence; 5.8S ribosomal RNA gene and internal transcribed spacer 2, complete sequence; and 25S ribosomal RNA gene, partial sequence
TTCTCAACCAAACCCTTTTCTTTGGGATTGGCTTGGATGTGAGGGTTGCGGGCTGCTTAACCTTGGTGGCCGGCTCCTTTGAAATAAATTAGCTGGGGTATATTTGTACACATTTCTTGGGACTTAGCTCTTTCAGGGCGCCTGAGGGCCTCTGGTGTGATAAATATCTGCACCGTTGGCTTCAATGTAGAATGAACCTT
>262069432; Cylindrobasidium evolvens isolate F18 18S ribosomal RNA gene, partial sequence; internal transcribed spacer 1, 5.8S ribosomal RNA gene, and internal transcribed spacer 2, complete sequence; and 28S ribosomal RNA gene, partial sequence
TCTCATGCTTTGTTGGCATTGAGAGGATTGGATRTGGAGGCTTGCTGGATTTTATTCAGCTCCTCTGAAATGTATTAGCAGGAACCATTGCTAAGGTTTACTGCAGCCGTGTGATAATTATCTTGCGGTTGAAGTAAATAATTAGTTTGTCTCACTTTTGGTCTGAAGAAATGCTCTTTGAGCTTTCTTTGCCTTCTCTC
>258578853; Minimedusa obcoronata culture-collection CBS:120605 18S ribosomal RNA gene, partial sequence; internal transcribed spacer 1, 5.8S ribosomal RNA gene, and internal transcribed spacer 2, complete sequence; and 28S ribosomal RNA gene, partial sequence
CAAAACGCAATTGGCTTTAAAACCCGATTGTTTTAGTTTTGGATTTGGACTTTGCCGTGTTATAACGGCTGGTTCTAAAAGCATTAGCTGGTACTAGAACGAATTGGTTCTTACTCAACGTGATAATTAAAGATCGTTGAGGACATTTCTTTCACGAGAAATGGCCATAGTAAATTCTTATGGACTGCTTCTAACCTGTG
>94469450; Camarophyllopsis hymenocephala isolate AFTOL-ID 1892 internal transcribed spacer 1, partial sequence; 5.8S ribosomal RNA gene, complete sequence; and internal transcribed spacer 2, partial sequence
TTCTCAAAGGATGTGCTGGCAACTTATAGTTGCATGTGCACTCTGACTCTTTTTCACCTGTGCACATTTTGTAGACAGCAGTGATTCTATCTGCTGTCTATGATTTTTATACACCCTGTTAAAAAAAAAAGTGGATGTTTAAAAAAATTAAATACAACTTTCAACAATGGATCTCTTGGTTCTCGCATCGATGAAGAACG
>158347467; Waitea circinata isolate gx-W2 18S ribosomal RNA gene, partial sequence; internal transcribed spacer 1, 5.8S ribosomal RNA gene, and internal transcribed spacer 2, complete sequence; and 28S ribosomal RNA gene, partial sequence
ATTTTATTTCTTATGATAAAAACAACTTTCAACAACGGATCTCTTGGCTCTCGCATCGATGAAGAACGTAGCGAATTACGATATGTAATGTGAATTGCAGAATTCAGTGAATCATCGAATCTTTGAACGCACCTTGCGGCTCTTTGGTATTCCGAAGAGCATGCCTGTTTGAGTGTCATGAATCTCTCAAATAAAATGAT
>222428219; Bjerkandera adusta 18S ribosomal RNA gene, partial sequence; internal transcribed spacer 1 and 5.8S ribosomal RNA gene, complete sequence; and internal transcribed spacer 2, partial sequence
CAGTTTTAGAATGTCATACTTTGCTATAACGCAATTTATATACAACTTTCAGCAACGGATCTCTTGGCTCTCGCATCGATGAAGAACGCAGCGAAATGCGATAAGTAATGTGAATTGCAGAATTCAGTGAATCATCGAATCTTTGAACGCACCTTGCGCTCCTTGGTATTCCGAGGAGCATGCCTGTTTGAGTCTCATGG
>32330780; Sporobolomyces sp. TY-139 18S ribosomal RNA gene, partial sequence; internal transcribed spacer 1, 5.8S ribosomal RNA gene and internal transcribed spacer 2, complete sequence; and 26S ribosomal RNA gene, partial sequence
GGGATTGGATCATGGCAATTGTTGGTTCTTATGAATCAACTCTGCTGAAAAGTAACAAGCTACAGTCAAAGTACTTTTGCGGCTTGAGCTATCGTTGTAGAACTTTTCGATAGTAACGCGAAAGATGTTTGTGCATAAGCTTTTCAATTTAAAAAGAAAACCTGTCTACTTGTTCAATAGACAGTGCATTTNGACCTCAA
>7620126; Hebeloma sinapizans internal transcribed spacer 1, partial sequence; 5.8S ribosomal RNA, complete sequence; and internal transcribed spacer 2, partial sequence
TGGTGTGGTTGTTGCTGGTCCTCTTTTGGGGGCATGTGCACACCCACCATCCTCATCTCTCCACCTGTGCACCTCTTGTAGACTTGGATTGACTTTCCGAGGCAACTCGGTCGGGAGGACTGCTGGCACTAGCTTGCTTTTCCTTGCATTTCCAGGTCTATGTTTTTCATATACCCCATTGTATGTAACAGAATGTAATA
>329026161; Lenzites gibbosa strain CB-1 internal transcribed spacer 1, 5.8S ribosomal RNA gene, and internal transcribed spacer 2, complete sequence; and 28S ribosomal RNA gene, partial sequence
TCTAACGCATTTTAATACAACTTTCAGCAACGGATCTCTTGGCTCTCGCATCGATGAAGAACGCAGCGAAATGCGATAAGTAATGTGAATTGCAGAATTCAGTGAATCATCGAATCTTTGAACGCACCTTGCGCTCCTTGGTATTCCGAGGAGCATGCCTGTTTGAGTGTCATGAAATTCTCAACCCATAAATCCTTGTG
>223929993; Cribbea turbinispora voucher PIF27162 internal transcribed spacer 1, partial sequence; 5.8S ribosomal RNA gene, complete sequence; and internal transcribed spacer 2, partial sequence
TCCCTTTGTCCTCCAGGTCTATGCTTCCACATCATCTCATAGTATGTTTAGAATGTCTTGTTTAGGGACTTCGCCGTCCTTTAAAAACTTAATACAACTTTCAACAACGGATCTCTTGGCTCTCGCATCGATGAAGAACGCAGCGAAATGCGATAACTAATGTGAATTGCAGAATTCAGTGAATCATCGAGTCTTTGAAC
>94556744; Cyphella digitalis internal transcribed spacer 1, 5.8S ribosomal RNA gene, and internal transcribed spacer 2, complete sequence
TCATTAAATTCTCAACCTTGAACACTTTTGTTAGTGGCTCAAGGCTTGGATGTGGAAGTTGCAGGTCTCTAGTTAGATCAGCTCTTCTTAAATGCATTAGTGAGGGCTTGTAGCTGTCCCTTGGTGTGATAATTATCTACGCCTTGGTGTATAGTTTACTTTAAATGTCTTTGCTTCTAACAGTCCATTTAATTGGACAA
>66804372; Alnicola badia voucher PAM03/05b 18S ribosomal RNA gene, partial sequence; internal transcribed spacer 1, 5.8S ribosomal RNA gene, and internal transcribed spacer 2, complete sequence; and 28S ribosomal RNA gene, partial sequence
CAACTTTCAGCAACGGATCTCTTGGCTCTCGCATCGATGAAGAACGCAGCGAAATGCGATAAGTAATGTGAATTGCAGAATTCAGTGAATCATCGAATCTTTGAACGCACCTTGCGCTCCTTGGTATTCCGAGGAGCATGCCTGTTTGAGTGTCATTAAATTCTCAACCTTATTAGCTTTTGTTGATAATGGATTGGATG
>344333728; Arcangeliella borziana voucher 16944 18S ribosomal RNA gene, internal transcribed spacer 1, 5.8S ribosomal RNA gene, internal transcribed spacer 2, and 28S ribosomal RNA gene, region
CCGCAATCAATACAACTTTCAACAACGGATCTCTTGGCTCTCGCATCGATGAAGAACGCAGCGAAATGCGATACGTAATGTGAATTGCAGAATTCAGTGAATCATCGAATCTTTGAACGCACCTTGCGCCCCTTGGTATTCCGAGGGGCACACCCGTTTGAGTGTCGTGAAAACCTCAACCTCCTTGGCTTCTTCTGGAG
>197205382; Chamonixia caespitosa voucher Trappe 12768 18S ribosomal RNA, internal transcribed spacer 1, 5.8S ribosomal RNA, internal transcribed spacer 2, and 28S ribosomal RNA region
CATCGATGAAGAACGCAGCGAATTGCGATAAGTAATGTGAATTGCAGATTTTCAGTGAATCATCGAATCTTTGAACGCACCTTGCGCTCCTTGGTATTCCGAGGAGCATGCCTGTTTGAGTGTCATTTAATTATCAACCAAAAGTCTTCATTGGCTTTTGGCTTGGACTTGGGATTTGCTGGCCTAGTCAGCTGTCCTTA
>37954642; Termiticola sp. TL6106 internal transcribed spacer 1, partial sequence; 5.8S ribosomal RNA gene gene, complete sequence; and internal transcribed spacer 2, partial sequence
GTTAGCAGAATGTATTCAATGGGCCTTTGTGCCTATAAAATCTTATACAACTTTCAGCAACGGATCTCTTGGCTCTTGCATCGATGAAGAACGCAGCGAAATGCGATAAGTAATGTGAATTGCAGAATTCAGTGAATCATCGAATCTTTGAACGCATCTTGCGCTCCCTGGTATTCCGAGGAGCATGCCTGTTTGAGTGT
>116687765; Sphaerobasidium minutum isolate 1593a 5.8S ribosomal RNA gene, partial sequence; internal transcribed spacer 2, complete sequence; and 28S ribosomal RNA gene, partial sequence
CGCTTGCGCGGTCGGCTCTCCTGGAATGCATTAGCGGTGGACCCTTGCTGGGCGAASGGCTCGCGGTGTAATACTTGTTTTGTTCACCTCGTCGCCTGTCTTTGBTCCTGCGGGCTTTTTTCAACGCTCATAARACACCGAGTCGCCCTTCGGGATGCGACCGCACTTTGACAATCTGGCCTCAAATCAGGTAGGACTAC
>319402153; Hypochnicium michelii ITS1, 5.8S rRNA gene, ITS2 and 28S rRNA gene (partial), specimen voucher MA:Fungi 79155
GAGGGGCACGCCCGTTTGAGTGTCATGGTATTCTCAATCCACTTAATTTTGTCAAAGAAATTGAGTTGGACTTGGATGTGGAGGTTTGCTGGTGCTCGCATCGGCTCCTCTGAAATGTATTAGCATGAATGTTTATCGAATATTCCTTCAGTGTGATAATTATCTACGCTGTGGGTGTTTGATATGACTTTTGTTCATGC
>15088839; Tephrocybe palustris strain CBS717.87 internal transcribed spacer 1, partial sequence, 5.8S ribosomal RNA gene, complete sequence and internal transcribed spacer 2, partial sequence
CCTAGCACCATTTTTACACCTGTGCACCTTTTGTAGATCTGGATACCTCTCGAGGAAACTCGGTTTGAGGACTGCTGTTGCGCAAGCTCAGCTTTCCTTACATTTCCGGTCTATGTTTTTACATACCCCATAAGAATGTAATAGAATGTTTATTAACTGGCCTTTTGTGCCTTTAATCAAATACAACTGAATTGCAGAAT
>298354241; Xylobolus spectabilis gene for 5.8S ribosomal RNA, internal transcribed spacer 2 and 28S ribosomal RNA, partial sequence, strain: 275-597
TCATCGAATCTTTGAACGCACCTTGCGCCCTTTGGTATTCCGAAGGGCACACCTGTTTGAGTGTCGTGAAATTCTCAACCCTCTTCRCTTTTTGGTGATTAGGGATTGGACTTGGAGGCCTTGCCGGACTTTTTGTTCGGCTCCTCTCAAATGCATTAGCGYGTCTTGTTGCGACGTGCGCCTCGGTGTGATAATTATCT
>300086923; Cytidia salicina isolate MG49 18S ribosomal RNA gene, partial sequence; internal transcribed spacer 1, 5.8S ribosomal RNA gene, and internal transcribed spacer 2, complete sequence; and 28S ribosomal RNA gene, partial sequence
AGYGTTTGTTCGCTTGCTGTGGCTTGGACTTGGAGGCATTGCTGGCGACGGTCAGCTCCTCTCAAATGCATTAGCTGGGCTTTAGCTCGGAGGAACGGTCGGTGTGATAATTATCTGCGCCGTCACCTACTACTCCGGATCCCGCTTCTAACCGTCTTCGGACAATTCACCTTTGAATCTGACCTCAAATCAGGTAGGAC
>339791158; Aurantiopileus mayanensis voucher TJB10228 18S ribosomal RNA gene, partial sequence; internal transcribed spacer 1, 5.8S ribosomal RNA gene, and internal transcribed spacer 2, complete sequence; and 28S ribosomal RNA gene, partial sequence
CGCCTGACTCATCCACTCTCAAACCCCTGTGCACTTATTGTAGGCTCGGTGGAAGAGGCTGACTTTTATCGGTCAGTTTCGAAAGCCTTGCCTATGTCATCACATACGCTTCAGTTTAGAATGTAACGCTKGCGGATAACGCAAATAAATATAACTTTCAGCAACGGATCTCTTGGCTCTCGCATCGATGAAGAACGCAG
>311333872; Mastigobasidium intermedium genomic DNA containing 18S rRNA gene, ITS1, 5.8S rRNA gene, ITS2 and 26S rRNA gene, isolate YFB263
CGAGACGAAGCGACGCAAGTTGCAGACTCTCGCCTCTTGCGGCTCATTTTAAACACTAGTTAAAGTATGTAACGAAATATCGAAACAAAAAAAACTTTCAACAACGGATCTCTTGGCTCTCGCATCGATGAAGAACGCAGCGAAATGTGATAAGTAATGTGAATTGCAGAATTCAGTGAATCATCGAATCTTTGAACGCA
>50346949; Merismodes fasciculata strain PB342 internal transcribed spacer 1, partial sequence; 5.8S ribosomal RNA gene and internal transcribed spacer 2, complete sequence; and 25S ribosomal RNA gene, partial sequence
TTGTTGATTGGCTTGGATGTGAGGGTTGCGGGCTGCCTTTACAGGCTGGTCGGCTCCCTTTAAATGCATTAGCTGGAGCAAAGTACAAGTGTTTCAACTCTTTGATGCTTGAAAGCCTCCTGGTGTTGGTAATTATCTACGCCGTTGGTTTAGTCATTGGGCTTGTTCATTTGGAAGAGTCTCTGCTTCTAATTGTCTCG
>224714094; Ischnoderma benzoinum strain CBS 311.29 internal transcribed spacer 1, partial sequence; 5.8S ribosomal RNA gene and internal transcribed spacer 2, complete sequence; and 28S ribosomal RNA gene, partial sequence
TCGCTCATCTCCATTTACACCTGTGCACTCTTTGTAGGTTGGTTTTAGATTTGACTTTACAGTCTTGTTTAGGCTTGCCTATGATTTTATACATACACTCAGTTTATAGAATGTCATTGCGTTAAACGCATTATATACAACTTTCAGCAACGGATCTCTTGGCTCTCGCATCGATGAAGAACGCAGCGAAATGCGATAAG
>12746232; Floccularia albolanaripes internal transcribed spacer 1, partial sequence; 5.8S ribosomal RNA, complete sequence; and internal transcribed spacer 2, partial sequence
ACCATCCACCTGTGCACCTTTTGTAGAGCCGGCTCTCCTTGTGTTTCTTGTCTACGTTTTTCATATACCAGTATGTTACAGAACGTATACAACTTTCAGCAACGGATCTCTTGGCTCTCGCATCGATGAAGAACGCAGCGAAATGCGATAAGTAATGTGAATTGCAGAATTCAGTGAATCATCGAATCTTTGAACGCACC
>121487244; Pisolithus sp. PISOLI-12 18S rRNA gene (partial), 5.8S rRNA gene, 28S rRNA gene (partial), ITS1 and ITS2, strain PISOLI-12
CACCTCTGTGCACCCTGTTCGCGTGAGGTTCCTTCGGAACCTGCGTGATACTATCTCGAACTCGTATGTCTACAGAATGTAACCTAGCGTTGGAAAAGAAAATACAACTTTCAGCAACGGATCTCTTGGCTCTCGCATCGATGAAGAACGCAGCGAATCGCGATAAGTAATGTGAATTGCAGATTTTCCGTGAATCATCG
>311214194; Auricularia auricula-judae strain B1 18S ribosomal RNA gene, partial sequence; internal transcribed spacer 1, 5.8S ribosomal RNA gene, and internal transcribed spacer 2, complete sequence; and 28S ribosomal RNA gene, partial sequence
GAACGCAGCGAAATGCGATAAGTAATGTGAATTGCAGAATTCAGTGAATCATCGAATCTTTGAACGCACCTTGCGCTCCTTGGTATTCCATGGAGCATGCCTGTTTGAGTGTCACGTAAACCCTCACCCCTGCGATGTAACAGTCGCCTGCGGTGGACTTGGACCGTGCCGGTAATCGGCTCGTCTTGAAATGCATTAGC
>314913964; Simocybe sp. FZ0731 18S ribosomal RNA gene, partial sequence; internal transcribed spacer 1, 5.8S ribosomal RNA gene, and internal transcribed spacer 2, complete sequence; and 28S ribosomal RNA gene, partial sequence
GAGTGTCATTAAATTCTCAACCTCACCAGCTTTGTTGCCTGGTGTGGCTTGGATGTGGGGGTTTGCAGGCTCTTGAGTCAGCTCCCCTGAAATGTATTAGTGGTGCCCTTGTGGAACCAACTATTGGTGTGATACATATCTACGCCATTAGTTGCCCACCTTGTATAGGGTGATACTGCTTCTAACAGTCTCTCGCAGAC
>260595336; Protubera canescens voucher KM153882 internal transcribed spacer 1, partial sequence; 5.8S ribosomal RNA gene, complete sequence; and internal transcribed spacer 2, partial sequence
GCATGCCTGTTTGAGTGTCGTGAAGTACCTCGAAACCCGTGTCTTTTCCGATGCGAGTTTCGGATTTGGACGCCTGCCGCGGTCGCTCGCGGCTCGTCTCTAAACGCATTAGCGAACGCGCCCGAACGGTCCCGCTCTCAGACGTGATAAGTACCATAAGCGTCGACGGAGCGGCGACCGTGCGTCGCTCACGAACCGTC
>46947500; Mycena galopus 18S ribosomal RNA gene, partial sequence; internal transcribed spacer 1, 5.8S ribosomal RNA gene, and internal transcribed spacer 2, complete sequence; and 28S ribosomal RNA gene, partial sequence
GCTAGTAAAAGCGAGCAAGGTTGATAATTTAATGACACTCAAACAGGCATGCCCTTCGGAATACCAAAGGGCGCAAGGTGCGTTCAAAGATTCGATGATTCACTGAATTCTGCAATTCACATTACTTATCGCATTTCGCTGCGTTCTTCATCGATAGGAGAGCCAAGAGATCCGTTGCTGAAAGTTGTATAGGTTTAATG
>193297388; Gamundia leucophylla isolate p672i 18S ribosomal RNA gene, partial sequence; internal transcribed spacer 1, 5.8S ribosomal RNA gene, and internal transcribed spacer 2, complete sequence; and 28S ribosomal RNA gene, partial sequence
TCATCGAATCTTTGAACGCACCTTGCGCTCCCTGGTATTCCGGGGAGCATGCCTGTTTGAGTGTCATTAAATTCTCAATCTCATCATCTTTGACTAGTTGGTGTAGGCTTGGATGTGGGGGTTGCAGGCTTCTCAGAAGTCAGCTCTCCTTAAATGCATTAGCGGAACCTTTGTGGACCGTCATTGGTGTGATAATTATC
>357216514; Lopharia cinerascens voucher FP105043sp 18S ribosomal RNA gene, partial sequence; internal transcribed spacer 1, 5.8S ribosomal RNA gene, and internal transcribed spacer 2, complete sequence; and 28S ribosomal RNA gene, partial sequence
CTCGGTATTCCGTGGAGCATGCCTGTTTGAGTGTCATGAAATTCTCAAACCCCTCTCCCTTGTGGAGAGCGGGCTTGGACTTGGAGGCTTGCCGGCCGTCGTGGTCGGCTCCTCTCGAATGCATTAGCTCGATTCCTTGCGGATCGGCTCTCGGCGTGATAATTGTCTACGTCGTGACCGTGAAGCGTCTGGCGGGCTTC
>256861415; Meripilus giganteus strain CBS 116.142 18S ribosomal RNA gene, partial sequence; internal transcribed spacer 1, 5.8S ribosomal RNA gene, and internal transcribed spacer 2, complete sequence; and 28S ribosomal RNA gene, partial sequence
ATCTTTGAACGCACCTTGCGCTCCTTGGTATTCCGAGGAGCATGCCTGTTTGAGTGTCATGGTATTCTCAATTCACCAAGTCTTTTGTAAGACTTTGGTGATATTGGACTTGGAGGTTCTTGCTGGCATCTTGCTTGAAACCAGCTCCTCTTAAATGCATTAGTGTGAATGGTCACTTCATACTCAGTGTGATAATTCTT
>300115749; Lignosus sp. LPT-2010 tissue-type sclerotium 18S ribosomal RNA gene, partial sequence; internal transcribed spacer 1, 5.8S ribosomal RNA gene, and internal transcribed spacer 2, complete sequence; and 28S ribosomal RNA gene, partial sequence
GGAAGGATCATTATCGAGTTTTGATTTGGGTTGTAGCTGGCCCTCCCTCCGGGGTAAGGCATGTGCACGCCCTGCTCATCCACTCCTACACCTGTGCACTCACTTGTGGGTTTTCGGCCGGCGTTCGCATCCGTGCGGCGTTGACTGTGGACCTGCGTATTCACTACAAACCACACTGTCAGTATCAGAATGTCATATGT
>6683754; Chlamydopus meyenianus 18S ribosomal RNA gene, partial sequence; internal transcribed spacer 1, 5.8S ribosomal RNA gene and internal transcribed spacer 2, complete sequence; and 28S ribosomal RNA gene, partial sequence
CTCAAGCTTTTTTCTGGCTTGGTTGGTGGTTTGGATGTGGGGGTATTCATCTGCAGGCCTCTCTCGAGGTCAGCTCCCCTGAAATGCATTAGCCGGAACCGTTTGCGGACCCATCGCTGGTGTGATAATTATTTACGCCAAATACATGATGACCGCTCTCTTGTTGTTCTGCTTCCAATCGTCCCCGTGTGTGTATGAAC
>169977240; Cystoderma carcharias ITS1, 5.8S rRNA gene, ITS2 and 28S rRNA gene (partial), specimen voucher TAA172011
GTTTTTATATACCCCAAATGTATGTTTTAAGAATGTAATCAATGGGCTTTATTGCCTATAAAACAAATACAACTTTCAGCAACGGATCTCTTGGCTCTCGCATCGATGAAGAACGCAGCGAAATGCGATAAGTAATGTGAATTGCAGAATTCAGTGAATCATCGAATCTTTGAACGCACCTTGCGCTCCTTGGTATTCCG
>83778404; Volvocisporium triumfetticola isolate RB2070 18S ribosomal RNA gene, partial sequence; internal transcribed spacer 1, 5.8S ribosomal RNA gene, and internal transcribed spacer 2, complete sequence; and 28S ribosomal RNA gene, partial sequence
ACCCTCACCTTAATCCATTTACACTAGTGCACTGTCGGTGCGTTCTGCGCCCGACGCCCTTTCTTATCCACTCTGAGTTGATTTGAATGTGAAGTAAAATGCCTTTATTGGCAGAAAAAGTTAATACAACTTTCGACAACGGATCTCTTGGTTCTCCCATCGATGAAGAACGCAGCGAATTGCGATAAGTAATGTGAATT
>374351473; Calocybe indica isolate Bengaluru internal transcribed spacer 1, 5.8S ribosomal RNA gene, internal transcribed spacer 2, and 28S ribosomal RNA gene, region
GTGTATAAGAATGTTTTCTAAGGCATTATTAATGCCTTTAAATCATATACAACTTTCAACAACGGATCTCTTGGCTCTCGCATCGATGAAGAACGCAGCGAAATGCGATAAGTAATGTGAATTGCAGAATTCAGTGAATCATCGAATCTTTGAACGCACCTTGCGCTCCTTGGTATTCCGAGGAGCATGCCTGTTTGAGT
>223029811; Neohygrophorus angelesianus internal transcribed spacer 1 and 5.8S ribosomal RNA gene, partial sequence
TTAGGGGGTATGTGCACACCTAAGCTACCATCCTTTGACCACCTGTGCACTCTTTGTAGGCTTGGGATTATCTCTCGAGTAAATACTCGGTTTGGGGGATTGCAGTGTRAAAGCTAGCTTTTCCTACAAATTCTAGTCTACGTTTTCACTTTACTCCATACAAATGTTATAGAATGTCCATTTAATAGGCTATCATGCCT
>325560455; Fomitella fraxinea strain TM04 18S ribosomal RNA gene, partial sequence; internal transcribed spacer 1, 5.8S ribosomal RNA gene, and internal transcribed spacer 2, complete sequence; and 28S ribosomal RNA gene, partial sequence
GCTCTCGCATCGATGAAGAACGCAGCGAAATGCGATAAGTAATGTGAATTGCAGAATTCAGTGAATCATCGAATCTTTGAACGCACCTTGCGCTCCTTGGTATTCCGAGGAGCATGCCTGTTTGAGTGTCATGAAATTCTCAACCTACCGGTCTTTGCGGATCGGTAAGGCTTGGACTTGGAGGCTTGTCGGCCCGTGTG
>76365706; Chamaeota sinica isolate AFTOL-ID 1382 18S ribosomal RNA gene, partial sequence; internal transcribed spacer 1, 5.8S ribosomal RNA gene, and internal transcribed spacer 2, complete sequence; and 25S ribosomal RNA gene, partial sequence
GTATGTTGCAGAATGTATTCATTGGGCCTTTGTGCCTATAAAACTTTATACAACTTTCAGCAACGGATCTCTTGGCTCTCGCATCGATGAAGAACGCAGCGAAATGCGATAAGTAATGTGAATTGCAGAATTCAGTGAATCATCGAATCTTTGAACGCACCTTGCGCTCCTTGGTATTCCGAGGAGCATGCCTGTTTGAG
>260595311; Cantharellula umbonata voucher KM90210 internal transcribed spacer 1, partial sequence; 5.8S ribosomal RNA gene, complete sequence; and internal transcribed spacer 2, partial sequence
ACGGATCTCTTGGCTCTTGCATCGATGAAGAACGCAGCGAAATGCGATAAGTAATGTGAATTGCAGATCACAGTGAATCATTGAATTTTTGAACGCACCTTGCGCCCTTTGGTATTCCGAAGGGCATGCCTGTTTGAGTGTCATTAAATCATCAATCGATGGATTGATCTRTGTGGATTGGCTTCCAYGTGGTGTTATCC
>186461750; Sarcodon squamosus voucher SL38 18S ribosomal RNA gene, partial sequence; internal transcribed spacer 1, 5.8S ribosomal RNA gene, and internal transcribed spacer 2, complete sequence; and 28S ribosomal RNA gene, partial sequence
TATGCATGCTTGCTTGTCGGCTCCTCTCAAAAGTATGAAACCTTTCCAGTAGATCTTGGCGAAAAGAGTATCTTCGACGTGATAACTATCTGCGTCGTTGAGAAAGCTTAAGAGCAGGGCCCCTTCAAAGGCTCCTACAGGAAAAGGTTCACGCAATATGTCTTCTTCCCAGGAGACTGCTGCCTTGACCAATTCGACCT
>334878567; Cryptococcus albidus strain DHP10 18S ribosomal RNA gene, partial sequence; internal transcribed spacer 1, 5.8S ribosomal RNA gene, and internal transcribed spacer 2, complete sequence; and 28S ribosomal RNA gene, partial sequence
GAATCTATCCATCTACTTTACATAACAATTCTGTAACAAATGTAGTCTTATTATAACATAATAAAACTTTCAACAACGGATCTCTTGGCTCTCGCATCGATGAAGAACGCAGCGAAATGCGATAAGTAATGTGAATTGCAGAATTCAGTGAATCATCGAATCTTTGAACGCACCTTGCGCTCCTTGGTATTCCGAGGAGC
>237641521; Climacocystis borealis isolate B27 18S ribosomal RNA, internal transcribed spacer 1, 5.8S ribosomal RNA, internal transcribed spacer 2, and 28S ribosomal RNA gene, region
ATACAACTTTCAGCAACGGATCTCTTGGCTCTCGCATCGATGAAGAACGCAGCGAAATGCGATAAGTAATGTGAATTGCAGAATTCAGTGAATCATCGAATCTTTGAACGCACCTTGCGCTCCTTGGTATTCCGAGGAGCATGCCTGTTTGAGTGTCATGGTATTCTCAACCCTCCAAATCTTTGCGGAAATGGATGGGC
>344333554; Pholiotina dasypus voucher 5064 18S ribosomal RNA gene, internal transcribed spacer 1, 5.8S ribosomal RNA gene, internal transcribed spacer 2, and 28S ribosomal RNA gene, region
AAATTATCAACCGCTCTGATTTATTTTCGGATGCGGATTGGATTTGGGAGCTGCAAGCTTTATTTAAAAGCTGGCTCTCCTCAAAAGCATTAGCTGGAACGTCTCTGTGAGCTGTCCCATCGGTGTGATAATTATCTACGCTATGTGGTCAGTTTGCCTTGAATGAGAACTCTGCTTCTAATCGTCCTTTGGACAGCTTT
>46810538; Onnia tomentosa strain CBS 278.55 internal transcribed spacer 1, 5.8S ribosomal RNA gene, and internal transcribed spacer 2, complete sequence; and 28S ribosomal RNA gene, partial sequence
AGCGTTTTGTTGACGGTCTTCAGACTTTATCTTGACGTGAAGGTAATGATGTTGTCTCTTAGGCTGTGGGATCGGCGAACACTTYGAATTTATTATAAACCTTTACTTGTTTTGTGGAATGTAATGCTCCTTGTGGGCGAAATGAAATACAACTTTCAACAACGGATCTCTTGGCTCTCGCATCGATGAAGAACGSAGCG
>257043941; Mucidula mucida var. mucida isolate TFB11450 voucher TENN:59311 18S ribosomal RNA gene, partial sequence; internal transcribed spacer 1, 5.8S ribosomal RNA gene, and internal transcribed spacer 2, complete sequence; and large subunit ribosomal RNA gene, partial sequence
GGGCATGCCTGTTTGAGTGTCAGTAAACTCTCAACCCTTCTTACTTTTTCGAGTTCGAATGGTGTTGGATGTGGAGGCTTGCCGGACCTTTCAATGGGTTCAGCTCCTCTAAAATGCATTAGCAGTAACAACCATTACTTGGGCTACGCTAAGCTGTGATAATATCTAAGCTAGCTTGGTTCAGAGWGTTGGCAGAGCTC
>317408935; Veluticeps fimbriata isolate L-10628-Sp 18S small subunit ribosomal RNA gene, partial sequence; internal transcribed spacer 1, 5.8S subunit ribosomal RNA gene, and internal transcribed spacer 2, complete sequence; and 28S large subunit ribosomal RNA gene, partial sequence
TGAATGTCATCTGCGTCTAACGCATCTATACAACTTTCAACAACGGATCTCTTGGCTCTCGCATCGATGAAGAACGCAGCGAAATGCGATAAGTAATGTGAATTGCAGAATTCAGTGAATCATCGAATCTTTGAACGCACCTTGCGCTCCTTGGTATTCCGAGGAGCATGCCTGTTTGAGTGTCATTAAAATCTCAACCC
>152004126; Chondrogaster angustisporus internal transcribed spacer 1, partial sequence; 5.8S ribosomal RNA gene, complete sequence; and internal transcribed spacer 2, partial sequence
TGAGGAATCGACGCCGAACTTTTTTTGTTCGTCGTCGGATTTGGACGCTTGCCGGGGATCCCCCGGCTCGTCTCGAAATGCGTCAACGTGGGCTTTTTGACGTCCGATAATCCGGTGCGATAAGGAAATCGCCGGGACGGTAGTCGAGAGTCCGTATATATTATATATGTATACAACCAATCAGGCAAGACTACCCGCTG
>372864098; Coleosporium pulsatillae strain SY2011-7 internal transcribed spacer 2 and 28S ribosomal RNA gene, partial sequence
TACTCTTATGATGTATGGTGTGTACCCCTGAGTGATATATATCTCTTATCACAAGATATCTCGTCTCTCACATAGATGAGAAGCACACAGTGATGTGATATATGATGTGAAATGCACAGATTACAGTGTCATAGCGTCTCTAGCGCGCACTGCGCACCTTGTTATATCACAAGATACGCGCGTGTGAGAGTCACGTGAAC
>308745278; Volvopluteus asiaticus voucher TNSF15191 18S ribosomal RNA gene, partial sequence; internal transcribed spacer 1, 5.8S ribosomal RNA gene, and internal transcribed spacer 2, complete sequence; and 25S ribosomal RNA gene, partial sequence
GTGAACCTGCGGAAGGATCATTATTGAATAAACCATGGTGGGCTGTCTTGCTGGCCTCCCCTACAAGGAGGTATGTGCACGCCCATCAACCGGTTTCTTTCACCCTTCTCCACCTGTGCACACACTGTAGGGATCCCGGAAGAGTCGTGTCTCGCTTGACGCGGGGGGCTTCCCTTCTGGACCTTACGTTTTACAACCTA
>354700706; Hydnangium carneum voucher RBG Kew K(M) 164234 18S ribosomal RNA gene, partial sequence; internal transcribed spacer 1, 5.8S ribosomal RNA gene, and internal transcribed spacer 2, complete sequence; and 28S ribosomal RNA gene, partial sequence
GCGGAAGGATCATTATTGAATAAACCTGATGTGGTTTGTAGCTGGCTTTTCGAAGCATGTGCTCGCCCCGTCATCTTTATCTCTCCACCTGTGCACCTTTTGTAGTCTTGGATACCTCTCGAGGCAACTCGGATTTGGGATCGCTGTGCTGTACAAGTCGGCTTTCCTTGCATTTCCAAGACTATGTTTTCATATACACC
>70985990; Inonotus baumii strain MDJCBS84 18S ribosomal RNA gene, partial sequence; internal transcribed spacer 1, 5.8S ribosomal RNA gene, and internal transcribed spacer 2, complete sequence; and 28S ribosomal RNA gene, partial sequence
GTTTCCGTAGGTGAACCTGCGGAAGGATCATTATCGAGTTTTCCAACTCAAACCCCTGTGCACCTTTATATATACCGCGAGTCGAAGTTAGTAATCTGAGGTTCTTGTAAGTAATCGGTAGGAAGGCGAAAGCGAGTCTTGCTCGTTAGGTAACCTTTCGAAAATGAAAGCGGGTGCGTCGGGTGAAGACTTCGGCTTGT
>184202044; Meruliporia incrassata voucher MU<USA-OH>:Yafetto 1 internal transcribed spacer 1, partial sequence; 5.8S ribosomal RNA gene and internal transcribed spacer 2, complete sequence; and 28S ribosomal RNA gene, partial sequence
ATTATCGATTTCTTTGAAGGGGGGGATTGGGTTGTGCTGGCCACCTTTATTCTTGGGGGGGGCATGTGCACGCTTGGGTTCTTCTTTTCTCTTTCACACACACACACCAGGTGCACCCTGCCCGTTAGGCCTTTTCGAGGGCTTAATGTCTTTTTCATCACACGCCGAACGTAATGTCTAATCGAAATGTCTTTTTGAAA
>260595344; Tremellodendropsis tuberosa voucher KM144001 internal transcribed spacer 1, partial sequence; 5.8S ribosomal RNA gene, complete sequence; and internal transcribed spacer 2, partial sequence
TTGGTTCTCGCATCGATGAAGAACGCAGCGAAATGCGATAAGTAATGTGAATTGCAGAATTCAGTGAATCATCGAATCTTTGAACGCACCTTGCGCTCCTCGGTATTCCGAGGAGCATGCCTGTTCGAGTGTCATGAATATCATCAAATCCCCATCTTCCTCTCGGATGCCTGGGGCATTTGGATTTGGACGTCTGCCGG
>113206541; Quambalaria coyrecup strain WAC12948 small subunit ribosomal RNA gene, partial sequence; internal transcribed spacer 1, 5.8S ribosomal RNA gene, and internal transcribed spacer 2, complete sequence; and large subunit ribosomal RNA gene, partial sequence
CTGCCAACGCCCATTATACAAACTCTGAGAACTATGTATGTGAATTTAACTTGCCAATTTTTGGCAAAATTAAATACAACTTTCGACAACGGATCTCTTGGTTCTCCCATCGATGAAGAACGCAGCGAATTGCGATAAGTAATGTGAATTGCAGAATTCAGTGAATCATCGAATCTTTGAACGCACCTTGCGCTCCCTGG
>115361601; Stegocintractia luzulae internal transcribed spacer 1, partial sequence; 5.8S ribosomal RNA gene, complete sequence; and internal transcribed spacer 2, partial sequence
ATGAAACGGCTGGTAATGCGGTCGTATAATCTAATAAACAACTTTTGGCAACGGATCTCTTGGTTCTCCCATCGATGAAGAACGCAGCGAAACGCGATAGGTAATGTGAATTGCAGAATGTGAATCATCGAATTTTTGAACGCACCTTGCGCTCTCCTGGACTTACATCCGGAGAGCATGCCTGTCTGAGGGCCGCGAAT
>83272195; Serendipita sp. CBS 572.83 18S ribosomal RNA gene, partial sequence; internal transcribed spacer 1, 5.8S ribosomal RNA gene, and internal transcribed spacer 2, complete sequence; and 28S ribosomal RNA gene, partial sequence
GTCGATCGCAAACCAATCCACACACCTGTGAACGTATGGCCTCTCGGGTCCTTTCGGACTCGGGGCAAAACCCATTTTTACTCTGATCGTAAAGGAATGTCTTTGCCTAAAGCGCAAAAGCAAACAACTTTCAACAACGGATCTCTTGGCTCTCGCATCGATGAAGAACGCAGCGAAATGCGATAAGTAATGTGAATTGC
>242267001; Cystobasidiopsis sp. RB-2009a internal transcribed spacer 1, partial sequence; 5.8S ribosomal RNA gene, complete sequence; and internal transcribed spacer 2, partial sequence
CGGTGTCCCGCTCACTATTCTTTTTCACACTTGTGCACTTGTCCATCTTAATTACCTTCCGTTTAACTACGGAAGACAATTATTAACACTGTTGCATATCATGAAAAGTCGAAAAATACCAAGTTGATAACAGAAAGAAAAACTTTCAGCAATGGATCTCTTGGCTCTCGCATCGATGAAGAACGCAGCGAAACGCGAAA
>343488662; Mycoleptodonoides aitchisonii isolate HMJAU4527 18S ribosomal RNA gene, partial sequence; internal transcribed spacer 1, 5.8S ribosomal RNA gene, and internal transcribed spacer 2, complete sequence; and 28S ribosomal RNA gene, partial sequence
AGGGCATGCCCGTTTGAGTGTCATGGTATCCTCAACTCGTACGTCCTTGTGACGGACGAGCTTGGACTTGGAGGTCTTTGCAGGCGTTTGTTCGTCTGCTCCTCTCGAATGCATTAGCTAGAATTCCGTGCGGATCGGCTCCCGGTGTGATAATTGTCTCCGCAGTCGTCGTGAAGCGTTTGGCGAGCTTACAACCGTCG
>32329132; Endoptychum agaricoides internal transcribed spacer 1, partial sequence; 5.8S ribosomal RNA gene, complete sequence; and internal transcribed spacer 2, partial sequence
TCCCCCTGAGGTCTATGTATTTATTCATATACCATGTAGTATGTTGCAGAATGTCTCATATGGGCCTTTGTTGCCTATAAAATCATATACAACTTTCAGCAACGGATCTCTTGGCTCTCGCATCGATGAAGAACGCAGCGAAATGCGATAAGTAATGTGAATTGCAGAATTCAGTGAATCATCGAATCTTTGAACGCACC
>297592405; Austroboletus novae-zelandiae voucher PDD:72542 18S ribosomal RNA gene, partial sequence; internal transcribed spacer 1, 5.8S ribosomal RNA gene, and internal transcribed spacer 2, complete sequence; and 28S ribosomal RNA gene, partial sequence
CATGTCTTACATGACATGGGATTGGACTTGGAGGTTGCTGGCAGCATATATAGCTTATCAGCTCTTCTGAAATGCATTATCGATTGGTTTCAAGTGCAAGTCAGGTTGACGCACCAATTAGCCTTTGACATGATAATCATCTGTCGTAGTGAATTTTTGGTATTGCACGAACACAGACTATCGCTTCTAATTAGTATTAG
>296011697; Gliophorus sp. AM05 18S ribosomal RNA gene, partial sequence; internal transcribed spacer 1, 5.8S ribosomal RNA gene, and internal transcribed spacer 2, complete sequence; and 28S ribosomal RNA gene, partial sequence
AGGTTTGTTTCGAACCTTGTGCGAAGCTTGGATTTGGAGTGTGCTGGCTCTCACGAGTTGGCTCCTCTTGAATGCGTTAGCGAAACCTTACAAAGGGGGATAGGCTTTGATTTGATAGCTATCTATGTCATCGCCGTGATACCTCGCATATCAATATTTGGTTCGCTATCAATAAGCGGAGGAGCATATCAATAAGCGGA
>50346947; Lachnella villosa strain PB322 internal transcribed spacer 1, partial sequence; 5.8S ribosomal RNA gene and internal transcribed spacer 2, complete sequence; and 25S ribosomal RNA gene, partial sequence
GCGAAATGCGATAAGTAATGTGAATTGCAGATTTCAGTGAATCATCGAATCTTTGAACGCACCTTGCACCTTCTGGTATTCCGGAAGGTACATCTGTTTGAGTGTCATTAAACTCTCAACTAAACAGCTTTTGTTAGCTCGTTTAGCTTGGATGTGAGGGTTGCGGGCGACTTTTTACAGTTGTCGGCTCCCTTTAAATG
>222354346; Hypsizygus marmoreus strain 1198 18S ribosomal RNA gene, partial sequence; internal transcribed spacer 1, 5.8S ribosomal RNA gene, and internal transcribed spacer 2, complete sequence; and 28S ribosomal RNA gene, partial sequence
CCTGGAACACCTCTCGAGGTAACTCGGTTTGAGGATTGCCGCTGCTGAAAAGCCGGCTTTCCTTGCGTTCCCGGTCTATGTCTTTATATACCCCATGAATGTAACTGAATGTCTTTAATGGGCCTTAGTGCCTTTAAATCAAATACAACTTTCAACAACGGATCTCTTGGCTCTCGCATCGATGAAGAACGCAGCGAAAT
>50346927; Calyptella capula strain CBS 485.86 internal transcribed spacer 1, partial sequence; 5.8S ribosomal RNA gene and internal transcribed spacer 2, complete sequence; and 25S ribosomal RNA gene, partial sequence
CTTGGTTTTATATCAAGTCAGTGGCTTTGGATGTGGAGGTTGCAGGCTTCTTGTAAAGTCTGCTCTTCTTAAAAGCATTAGTGGTTATTGATTCCACTTCTTGGTGTGATAATATCTACGCCTTGTAAGAACGGATCTAATGTAGCTGCTCTCAAACCGTCTTTATTGACAATTTGAACCATTTGATCTCAAATCAAGTA
>20452325; Chionosphaera apobasidialis strain CBS 7430 18S ribosomal RNA gene, partial sequence; internal transcribed spacer 1, 5.8S ribosomal RNA gene, and internal transcribed spacer 2, complete sequence; and 28S ribosomal RNA gene, partial sequence
CTGCGGTTTAACCCGCGGGAGAAGGCCCTCTACCAATTTACCTTTACACACTATCGTGCACTTGTCCCTTTTTTTACCACACCCTTTATGCATTACCAACGGTTTTTGTAACAAGTGATAATTGAAAGTACAACTTTCAGCAATGGATCTCTTGGCTTCCGCATCGATGAAGAACGCAGCGAATTGCGAAATGTAATGTG
>94962120; Hymenagaricus sp. HKAS4254 isolate AFTOL-ID 1383 internal transcribed spacer 1, 5.8S ribosomal RNA gene, and internal transcribed spacer 2, complete sequence
AATCATCGAATCTTTGAACGCACCTTGCGCTCCTTGGTATTCCGAGGAGCATGCCTGTTTGAGTGTCATTAAATTCTCAACCCAATTCATTTGGGCTTGGACCGTGGAGGGCCTTGCTGGCGGAAATCGTCGGCTCCTCTGAAATGCATTAGCGGAACCGTTTGCGGTCTGCCGACAAGTGTGATAATTATCTACACTGG
>204324086; Flavodon flavus strain NIOCC 312 internal transcribed spacer 1, partial sequence; 5.8S ribosomal RNA gene and internal transcribed spacer 2, complete sequence; and 28S ribosomal RNA gene, partial sequence
TGCGATAAGTAATGTGAATTGCAGAATTCAGTGAATCATCGAATCTTTGAACGCACCTTGCGCTCCCTGGTATTCCGGGGAGCACGCCTGTTTGAGTGTCATGGTATTCTCAACCTTCATAACTTTTGTTATCGAAGGCTTGGATTTGGAGGTTGTGCTGGCTCTCGTTAGTCGGCTCCTCTTAAATGCATTAGCGTGAA
>345106230; Agrocybe salicacicola strain YAASM1413 18S ribosomal RNA gene, partial sequence; internal transcribed spacer 1, 5.8S ribosomal RNA gene, and internal transcribed spacer 2, complete sequence; and 28S ribosomal RNA gene, partial sequence
TCGGCTCCCCTTAAATGTATTAGCTGGTTGCCCCTCTCGCGTCGACTTGGTGTGATAAATCTTACTTTGCGCCGGTTTTCTTGACGTGGATGTCTTTTGGGTGGCTGCTTTCTAACCGTCCCTTGTGGACAACGATAAAAATCCCCTCTTCAGAGGGGCATTTTTTTTTTGACCTCTGTGACCTCAAATCAGTAGACACA
>4539781; Dendrophora albobadia isolate TDeAB1029 internal transcribed spacer 1, 5.8S ribosomal RNA gene, and internal transcribed spacer 2, complete sequence
GAAATCGGACGCTCCGCATGCAAACCTTTAACATACCCCAATGAAGTATCAGAATGTACCTTGCGTTAACTCGCACAAATATAACTTTCAACAACGGATCTCTTGCGTCTCGCATCGATGAAGAACGCAGCGAAATGCGATAAGTAATGTGAATTGCAGAATTCAGTGAATCATCGAATCTTTGAACGCACCTTGCGCCC
>288899077; Rhodocollybia laulaha voucher F:MRK53 18S ribosomal RNA gene, partial sequence; internal transcribed spacer 1, 5.8S ribosomal RNA gene, and internal transcribed spacer 2, complete sequence; and 28S ribosomal RNA gene, partial sequence
TGTTTGGATGTGGAGGTTTTGCTGGTTATCTCGTTTGAGTTTCAGCTCCTCTTAAATGCATTAGTGGAGACTTATAACCCGTTGTGTTGATCCCATTTTGATGTGATAATTATCTACATTTTAGTGGTTTCAGCTTTGCTCTCAGAAATCTGATTTCTGGTTGAGAATATTGCAAAGATCTATCTTTGGCTTTATTCTGA
>34014794; Gastrocybe lateritia specimen-voucher MSC 380542 internal transcribed spacer 1, partial sequence; 5.8S ribosomal RNA gene and internal transcribed spacer 2, complete sequence; and 28S ribosomal RNA gene, partial sequence
TCATTAAATTCTCAATCTCTACAACTTTGTTGTTAGTCGATTGGATGTGGGGGTCTTGTGGGTGTTTAAGTACATTTCCACTCCCCTAAAACGAATTAGCTGGAATGCCTCGGCAAGTCCAACTATCAGTGTGATAAATATCAGTACTGTAGTTGTTGCATTGAGGGTATCTGCTTCTCAACTGTCTTTGGACAACTTGA
>40389418; Curvibasidium palleocorallinum CBS 6231 18S ribosomal RNA gene, partial sequence; internal transcribed spacer 1, 5.8S ribosomal RNA gene, and internal transcribed spacer 2, complete sequence; and 26S ribosomal RNA gene, partial sequence
AGTGTTTGGATTCTGAACGCCTGCTGGCCTTTTTTGGCGAAGCTCGTTCGTAAATGATTAGCATCTCATATTCGAAAATCGGATTGACTCAGTGTAATAGACTATTCGCTGAGGACGCTCTTTCGGGAGTGGCCGAGTTTTGTAAAGTAGAAGCTTCTAATTCTATTAGTCAACTTTAGATTAGACCTCAGATCAGGCAG
>117582254; Tubaria dispersa internal transcribed spacer 1, partial sequence; 5.8S ribosomal RNA gene, complete sequence; and internal transcribed spacer 2, partial sequence
TTGCAATGYCGGCTTTTCTTACATTTCCAGATCTATGTTTTTTCATATACCCTATGCATGTAACAGAATGTATCAATGGGCCTTGGGCCTATAAAGTTATATATAACTTTCAGCAACGGATCTCTTGGCTCTCGCATCGATGAAGAACGCAGCGAAATGCGATAAGTAATGTGAATTGCAGAATTCAGTGAATCATCGAA
>84993897; Quadrispora sp. H4136 isolate AF50 18S ribosomal RNA gene, partial sequence; internal transcribed spacer 1, 5.8S ribosomal RNA gene, and internal transcribed spacer 2, complete sequence; and 28S ribosomal RNA gene, partial sequence
ACCTGGATCACTCTCTGAATCAGTCAGGTTTGAGGACTGACTCTTTGTCTTTCCTTACATTTCCAGGCCTATGTTCTTTCATATAACCTCAACGTATGTTATAGAATGTAATAAATGGGCCTTTGTGCCTATAAACTTATACAACTTTCAGCAACGGATCTCTTGGCTCTCGCATCGATGAAGAACGCAGCGAAATGCGA
>219807162; Pterygellus polymorphus genes for 18S rRNA, ITS1, 5.8S rRNA, ITS2, 28S rRNA, partial and complete sequence
GGTTAAAAAGAGCTTTCATTTTACAACTTTCAGCAATGGATCTCTTGGTTCTCGCATCGATGAAGAACGCAGTGAAATGCGATAACTGGTGTGAATTGCATCCATGTAACTCTAATTTACGAATAACACCAAGTGAATCATCGAGTCTTTGAACGCAATTGCGCCCTCTCGGTCGCTTCCAATTGGGGGTTGACTCATAG
>363544635; Endocronartium harknessii isolate Rams1-11TR-FP internal transcribed spacer 1, partial sequence; 5.8S ribosomal RNA gene, complete sequence; and internal transcribed spacer 2, partial sequence
ATTGAGGAGTGTAGTTTAATTACTACAGCCATTTGTTTCAGATAAATAGCTTCCTAACCCCATTTTATCTTCAATTTTAGACCTCAAATCAGGTGGGACTACCCGCTGAACTTAAGCATATCAATAAGCGGAGGAAAAGAAACTAACAAGGATTCCCCTAGTAACGGCGAGTGAAGAGGGAAAAGCCCAAATTTGTAATC
>383281237; Schleroderma sp. XEX-2012 isolate Ji001A 18S ribosomal RNA gene, partial sequence; internal transcribed spacer 1, 5.8S ribosomal RNA gene, and internal transcribed spacer 2, complete sequence; and 28S ribosomal RNA gene, partial sequence
GACGCAGCGAATCGCGATAAGTAATGTGAATTGCAGATTTTCCGTGAATCATCGAATCTTTGAACGCACCTTGCGCTCCTTGGTATTCCGAGGAGCATGCCTGTTTGAGTGTCATCGAAACCTCGAACCCAAAGCGTCCTTCGATCCGTCGGAGCTTTGTTTTCGGACCATGGGAGCATGCGGGCGGCGACGTCGGCTCT
>13699118; Fellomyces lichenicola genes for 18S rRNA, ITS1, 5.8S rRNA, ITS2, 26S rRNA, partial and complete sequence
TCTATCCATATCCTCACACCTGTGAACTCGTCGGTGGGCCTGGCCCGCCGGACATTTACAAACCATGTGTAATGAACGTATCATATCATAACAAAAACAAAACTTTCAACAACGGATCTCTTGGCTCTCGCATCGATGAAGAACGCAGCGAAATGCGATAAGTAATGTGAATTGCAGAATTCAGTGAATCATCGAATCTT
>4995082; Bovista polymorpha 5.8S rRNA gene, 28S rRNA gene, ITS1 and ITS2, strain DA-29
TGATGGGCTTGGATATGGGGGTTTGCGGGCCTTTATTAAGAGGTCGGCTCTCCTGAAATACATTAGCGGAACCGTTTGCAGTCCCGTCACTAGTGTGATAATTATCTACACTGTGATGATTGCTCTCTGACTAGTTCAGCTGCTAATAGTCCCTTGTTGGACAACATTAATGAAATTCTTGACCTCAAATCAGGTAGGAC
>256861590; Gloeohypochnicium analogum voucher PDD:91626 18S ribosomal RNA gene, partial sequence; internal transcribed spacer 1, 5.8S ribosomal RNA gene, and internal transcribed spacer 2, complete sequence; and 28S ribosomal RNA gene, partial sequence
AATCTTTGAACGCACCTTGCGCCCCTTGGTATTCCGAGGGGCACACCTGTTTGAGTGTCGTGAATCTCTCAACCTCCCCATCTTTTTCAAAGATGTGGCTGAGGCTGGACTTGGAGGCCTTGCAGACGTCAAGTCTGCTCCTCTCAAATGCATTAGCGGTGCCCAGGCGTCCACGGCGTGATAAGTATCTACGTCTCTGG
>29150756; Sparassis radicata strain UBC-F12464/ss26 internal transcribed spacer 1, partial sequence; 5.8S ribosomal RNA gene, complete sequence; and internal transcribed spacer 2, partial sequence
CTCCGGCCGTCTTTATATACACACCATACGAGTCTTTAGAACGTTTGTGCGTCTCGACGCATTTATATATAACTTTCAGCGACGGATCTCTTGGCTCTCGCATCGATGAAGAACGCAGCGAAACGCGATAAGTAATGTGAATTGCAGAATTCAGTGAATCATCGAATCTTTGAACGCACCTTGCGCTCCTCGGTATTCCG
>20218957; Malassezia sympodialis genes for ITS1, 5.8S rRNA, ITS2, strain:CBS7222
TTACGGTGGCCGAAAGGCCGAAGTAGGGCGGACGGGGTAGGATGGGTGTTGCTGCCTGGGGATTGTACCAGGCTCGCCCGAAATGCATAAGCGCCAGGACCCTCGCTACCGCTCTCTAGGGAAGAGTGGCTAAGCGACCGCTGAGCATGGCATGATACGTCATTTGCTGTGTGTGGGCGGCGGTTGGAGAGGTGTCTGCT
>3851021; Leucoagaricus gongylophorus clone 1 5.8S ribosomal RNA gene, partial sequence; internal transcribed spacer 2, complete sequence; and 28S ribosomal RNA gene, partial sequence
GAATTCAGTGAATCATCGAATCTTTGAACGCACCTTGCACTCCTTGGTATTCCGAGGAGCATGCCTGTTTGAGTGTCAGTTGTTTTTCAACCTACCTATGTTTCTTGCTGGGTGAGGCTTGGATGTGGAGGAAAATATGTGCAGGCCTTTATGACTATGTCATGGGTCGGCTCCTCTGAAATGCATTAGCGGAGCTGCTT
>46561151; Auriculariopsis ampla strain CBS 182.83 18S ribosomal RNA gene, partial sequence; internal transcribed spacer 1, 5.8S ribosomal RNA gene, and internal transcribed spacer 2, complete sequence; and 26S ribosomal RNA gene, partial sequence
CGAATCTTTGAACGCACCTTGCGCTCCTTGGTATTCCGAGGAGCATGCCTGTTTGAGTGTCATGGAGGTCTGCTGGAACCTAACAGTGCCAGCTCCTTCTCAAATGTATTAGCGGATTTCCTTGCGGGATCGCGTCTCCGATGTGATAATCACTACGTCGTTGACCATCTCGGAGCTGACCTAGTCAGTTTCAATAGGAG
>385258028; Sporidiobolus sp. AUMC 7788 18S ribosomal RNA gene, partial sequence; internal transcribed spacer 1, 5.8S ribosomal RNA gene, and internal transcribed spacer 2, complete sequence; and 28S ribosomal RNA gene, partial sequence
TCATGAATTCTTCAACCCAACTGTTTCTTGTAAACAGCTGCCCATCTGGATCCTGAGGGCTGCTGGCTTCGCGCCCACTTCCCTCGGAATACATCACCATCCCTAATACAAGTTTGCATTGACTTGCCGCAATAGACTATTCCCTAAGGATCCGATGTTCTGCATTGACCCGACTTAGTTAAAGAAGCTTCTAATTGAAA
>357434885; Volvariella volvacea strain WW-08 internal transcribed spacer 1, partial sequence; 5.8S ribosomal RNA gene and internal transcribed spacer 2, complete sequence; and 28S ribosomal RNA gene, partial sequence
AAGTAATGTGAATTGCAGAATTCAGTGAATCATCGAATCTTTGAACGCACCTTGCGCTCTTTGGCCATTCCGAAGAGCATGCCTGTTTGAGTGTCATCGAATCCTCAAGCCCAGCCCGGCTTCTCCCCGGGCTTTTGGGGGCTTGGAGTTGGGAGCTGTGCGGGTCGCTAGCCTTCGCGATCCGCTCTCCTCAAAGGCAT
>11137981; Sporobolomyces vermiculatus genes for 18S rRNA, ITS1, 5.8S rRNA, ITS2, 26S rRNA, partial and complete sequence, strain:JCM 10221
GGACGCTCTTTTTAGAGGTCCGACCAATCATTTACCTTTACACTGTGCACATACTACTTTTTTACACCAATTTTTAACGCATTAGTTTTAAGAATGTAAAATCAGTCTCGAAAGAGCATAAAATAAACAAAACTTTCAGCAACGGATCTCTTGGCTCTCGCATCGATGAAGAACGCAGCGAAATGCGATACGTAATGTGA
>295971814; Tilletiopsis sp. F WH3 isolate Lb-181/04 internal transcribed spacer 1, partial sequence; 5.8S ribosomal RNA gene, complete sequence; and internal transcribed spacer 2, partial sequence
TGTCACTGTAACTACGCAAGTAGAAACAAAATACAACTTTTGACAACGGATCTCTTGGTTCTCCCATCGATGAAGAACGCAGCGAAATGCGATAAGTAATGTGAATTGCAGAATTCAGTGAATCATCGAATCTTTGAACGCACCTTGCGCTCCTTGGTATTCCGAGGAGCATGCCTGTTTGAGTGTCATGAATTCTCAAC
>305671302; Lycoperdon sp. GG172_88 internal transcribed spacer 1, partial sequence; 5.8S ribosomal RNA gene, complete sequence; and internal transcribed spacer 2, partial sequence
CCTGGATACCTCTCGAGGAAACTCGGTTTGAGAACTGCTGCGCGAAAGCCGGCTTTTCTTGCATTTCCGGTCTATGTCTTTATATAAACCCACAAGAATGTAACAGAATGTCATTAAATGGCCTTTGTGCCTTTAAATAAAATACAACTTTCAACAACGGATCTCTTGGCTCTCGCATCGATGAAGAACGCAGCGAAATG
>385258063; Cryptococcus flavescens strain AUMC 7794 18S ribosomal RNA gene, partial sequence; internal transcribed spacer 1, 5.8S ribosomal RNA gene, and internal transcribed spacer 2, complete sequence; and 28S ribosomal RNA gene, partial sequence
CATTATTGATTGGTCGAAAGACCTTATCAGATTCTACCACCTCTGTGAACCGTTGACCTCCGGGTTAATAATCAAACATCAGTGTAACGAACGTAAGAGTATCTTAATTAAACAAAACTTTTAACAACGGATCTCTTGGCTCTCGCATCGATGAAGAACGCAGCGAAATGCGATAAGTAATGTGAATTGCAGAATTCAGT
>256861591; Helicogloea alba voucher PDD:91620 18S ribosomal RNA gene, partial sequence; internal transcribed spacer 1, 5.8S ribosomal RNA gene, and internal transcribed spacer 2, complete sequence; and 28S ribosomal RNA gene, partial sequence
GTCGTTTCTGGGCACCCACCGCCGCGTCGAACTGTTTGGGTCGGGTGCTCGCGCGCCCTTCCCGCTTTATTTAAATCTTTTGTCATTGTATGTGTATAGGGCCCGAGACGAAAGCCACGCCGCCTCGCTGTCAGCCGTCAGGGCGAAGCAGGTGCGCAGGGCCGGTAGCGAAGGCCTGGGGCTTAGCGAACGTCCACATC
>302127767; Leucosporidium drummii genomic DNA containing 18S rRNA gene, ITS1, 5.8S rRNA gene, ITS2 and 28S rRNA gene, isolate AY220
ACCTCCACTTTCTAACTCTGTGCATTTATTGGCGGAAGAACTAGAGTAATCGAATTCTTCTGCGGCTCATTTTATAACACTAGTTAAAGTATGTAACGAAATATCGAAACAAAAAAAAACTTTCAACAACGGATCTCTTGGCTTGCTCATCGATGAAGAACGCAGCGAAATGTGATAAGTAATGTGAATTGCAGAATTCA
>126508721; Poria cocos internal transcribed spacer 2, complete sequence
TCGTTAAGGTCGGCTTCTAAAAGGCGCGTCTCGTCGGGGGCGGGTCGGATGGACAAACAGATTAGAGCGGATCGAAAAAGTACCTCGATGTGAGGAGTTTGTAGGTTCCACCCCGATAGCCGTTATAGACGGAATGCCACAGTGGGCGGGGACCGCTCCGAAAGGAAGAGGGAAAATAAAAGATCTCGACTCCGGTTTGG
>46240975; Mycobonia flava isolate 10256 SBI1 18S ribosomal RNA gene, partial sequence; internal transcribed spacer 1, 5.8S ribosomal RNA gene, and internal transcribed spacer 2, complete sequence; and 28S ribosomal RNA gene, partial sequence
GCCTTTTTTACCGAAGGCATGTGCTCACCCTGTTCAAATCCACTCTACACCTGTGCACTTACTGTGGGCTTTGGATTTGTTTTTGTTTCTGAAGGGTCAAACCTTTGGAAGCAATTCACCTCCAAGTCCACGTTTTACTACAAACACTTTGGTATTAGAATGTGTATTGCGATGTTAATGCATCTTTATACAACTTTCAG
>109627612; Pucciniastrum actinidiae genes for 18S rRNA, ITS1, 5.8S rRNA, ITS2, 28S rRNA, partial and complete sequence, specimen_voucher: TSH-R4266 (IBA7700)
CCTGTTTGAGTGTCATGAAACCCTCTCATTCCAATTCTTTATTAATTTGAAGATGTTGGTAATGGATGTTGAGTGTTTGCTGTGTTAAACAGCTCACTTTAAATATATAAGTACATTTATTTGATAAATAAGTGGAGAAATACTTGGTGTGATAATTATCATTCATCAAGGAATGTTGGAGTAGTAAAATACTTTGACAG
>108744865; Bondarcevomyces taxi strain Dai2524 ITS gene, complete sequence; 18S small subunit ribosomal RNA gene, partial sequence; internal transcribed spacer 1, 5.8S ribosomal RNA gene, and internal transcribed spacer 2, complete sequence; and 28S large subunit ribosomal RNA gene, partial sequence
CTGGCCTCTCTGGAGGGGTATGTGCACGCCATCCCTCTGCTACATTCCCTTACCCCCTGTGCACCTGTTGTAGGCTGAGTGTCTAACACAAGCCTATGTTTTTCACATCTTACTCCAAGTATGTCTGATGAATGTCTTGTTGTAAAACAAAAAACAATATAACTTTCAGCAATGGATCTCTTGGTTCTCGCATCGATGAA
>40644209; Neopaxillus echinospermus 18S rRNA gene, 5.8S rRNA gene, 28S rRNA gene, internal transcribed spacer 1 (ITS1) and internal transcribed spacer 2 (ITS2), isolate MA-Fungi 49404
GTGGATTGTTGCTGGCTCTCTCGAGAGCATGTGCACGTCTGTCATCTTTATATCTCCACCTGTGCACCTTCTGTAGACCTGGAAACAACTTTATTCTGAGGAGACTCAGTTGTGAGGATTTGTGGGCTTCGGTCGACTTTCCTTGAGTGTCCAGGCCTATGTCTTTTTATACACACCTGAAATATGTATTAGAATGTCAA
>297375089; Tubariomyces sp. 1 RFS0805 internal transcribed spacer 1, partial sequence; and 5.8S ribosomal RNA gene and internal transcribed spacer 2, complete sequence
TATATACAACTTTCAGCAACGGATCTCTTGGCTCTCGCATCGATGAAGAACGCAGCGAAATGCGATAAGTAATGTGAATTGCAGAATTCAGTGAATCATCGAATCTTTGAACGCATCTGGCGCTTCTTGGTACTCCGAGAAGCATGCCTGTTTGAGTGTCATAAAAATCTTCAACTATACATATATCTTTTAAAGTGTAT
>332015802; Heteroacanthella acanthophysa voucher KC925 18S ribosomal RNA gene, partial sequence; internal transcribed spacer 1, 5.8S ribosomal RNA gene, and internal transcribed spacer 2, complete sequence; and 25S ribosomal RNA gene, partial sequence
GCCTCACGGTCGGACTCTTCAGCTGTGCGCTTCGGCTGCACGCTGTCGAACCTCTCACACCTGTGCACCGTCCGGTTGGGTCTCACTCGTGAGGCCCTCCCGCTTTTACATTCAACCACAAGTCTCGCATGTAACAAACCATAACATATAACAACTTTCAACAACGGATCTCTTGGCTCTCGCTACGATGAAGAACGCAG
>51831745; Rhizoctonia sp. 150 internal transcribed spacer 1, partial sequence; 5.8S ribosomal RNA gene, complete sequence; and internal transcribed spacer 2, partial sequence
ATACTAAGTTTCAACAACGGATCTCTTGGCTCTCGCATCGATGAAGAACGCAGCGAAATGCGATAAGTAATGTGAATTGCAGAATTCAGTGAATCATCGAATCTTTGAACGCACCTTGCGCTCCTTGGTATTCCTTGGAGCATGCCTGTTTGAGTATCATGAAATCTTCAAAGTAAATCTTTTGTTAATTCAATTGGTTT
>160694370; Muribasidiospora sp. TNM F0020737 internal transcribed spacer 1, 5.8S ribosomal RNA gene, and internal transcribed spacer 2, complete sequence
GAAATTTTAAAAAAAAGTCTTTCTTCGGGAAGCAAAAATCAAAGTCTTTCTTCGGAGAGCAATTAAATAAAACACAACTTTTGACAACGGATCTCTTGGTTCTCCCATCGATGAAGAACGCAGCGAAATGCGATAAGTAATGTGAATTGCAGAATTCAGTGAATCATCGAATCTTTGAACGCACCTTGCGCTCCTTGGTA
>251831820; Phyllotopsis nidulans voucher HMJAU7272 18S ribosomal RNA gene, partial sequence; internal transcribed spacer 1, 5.8S ribosomal RNA gene, and internal transcribed spacer 2, complete sequence; and 28S ribosomal RNA gene, partial sequence
GAACGCACCTTGCGCCCTTTGGTATTCCGAAGGGCATGCCTGTTTGAGTGTCATTAAATTATCAACTACCACAGCTTTATTGATGTGTCGTAGCTTGGATGTGAGGGTTTGCGGGCTCTATTTACTGAGTCGGCTCCCTTTAAATGCATTAGCGGAACTCTAGTAGTCCGTCTTTTGGTGTGATAATTATCTATGCCATG
>346328549; Barcheria willisiana voucher MEL269353 internal transcribed spacer 1, partial sequence; 5.8S ribosomal RNA gene, complete sequence; and internal transcribed spacer 2, partial sequence
CCTTGCGCTCCTTGGTATTCCGAGGAGCATGCCTGTTTGAGTGTCATTAAATTCTCAACTCTCTCATATTTTTCAAAGCTGGCTTCGGGGCTTGGACTGTGGAGGCTTGCTGGCTACTTCTGCTAGAGTCAGCTCCTCTGAAATGCATTAGCGGAACCGTTTGCTATCCGCCACAGGTGTGATAATTATCTATGCTGGTG
>300394313; Aphanobasidium pseudotsugae CFMR:HHB-822 18S small subunit ribosomal RNA gene, partial sequence; internal transcribed spacer 1, 5.8S ribosomal RNA gene, and internal transcribed spacer 2, complete sequence; and 28S large subunit ribosomal RNA gene, partial sequence
ATTAAACACTTAAAAATATTCATAGAATGTTCTTGGGTCGCAAGACCTTTAAACTATAATACAACTTTCAACAACGGATCTCTTGGCTCTCGCATCGATGAAGAACGCAGCGAAATGCGATAAGTAATGTGAATTGCAGATTTCAGTGAATCATCGAATCTTTGAACGCACCTTGCGCTCCTTGGTTATTCCGAGGAGCA
>94556734; Chromosera cyanophylla voucher PBM 1577 (WTU) Wyoming internal transcribed spacer 1, 5.8S ribosomal RNA gene, and internal transcribed spacer 2, complete sequence
ATTTCACCCCTGTGCACTTTTGTAGGCCAAAATTTGGACTATGTCTTTTACACACCCCTTTAAAAACATCYTGAATGTGATTATGTAGGCTTGATAAAAGCTGAAATAAATTAATACAACTTTCAACAACGGATCTCTTGGCTCTCGCATCGATGAAGAACGCAGCGAAATGCGATAAGTAATGTGAATTGCAGAATTCA
>115361593; Heterotolyposporium piluliforme internal transcribed spacer 1, partial sequence; 5.8S ribosomal RNA gene, complete sequence; and internal transcribed spacer 2, partial sequence
CCCGACGACAATTTAACAAACACTGATGACATTTAGGATTTGGACGTCTTTGATTGAAACGGCTGGTAATGCGGTCGTATAATCTAGAAATAACTTTTGGCAACGGATCTCTTGGTTCTCCCATCGATGAAGAACGCAGCGAAACGCGATAGGTAATGTGAATTGCAGAATGTGAATCATCGAATCTTTGAACGCACCTT
>269979834; Flammulina fennae voucher SLO F-1002 18S ribosomal RNA gene, partial sequence; internal transcribed spacer 1, 5.8S ribosomal RNA gene, and internal transcribed spacer 2, complete sequence; and large subunit ribosomal RNA gene, partial sequence
ACACTTTTGTATGTAATGAATGTCATTGATTATTGGACTTCACCGTCCTTTAAACTAAATACAACTTTCAACAACGGATCTCTTGGCTCTCGCATCGATGAAGAACGCAGCGAAATGCGATAACTAATGTGAATTGCAGAATTCAGTGAATCATCGAGTCTTTGAACGCACCTTGCGCCCTTTGGTACTCCGAAGGGCAT
>95107039; Pleuroflammula flammea isolate AFTOL-ID 1381 internal transcribed spacer 1, 5.8S ribosomal RNA gene, and internal transcribed spacer 2, complete sequence
ATGTGCACGCCCTGTCATCTTTATATCTCCACCTGTGCACCCTTTGTAGACTTGGAACTTGCTATCTCGTTTTTTCGAGGCGTGAGGATTTGGTGTTGCGCACCCGCGCCGCCTGTYCTTGAGGTTTCCAAGGCCTAYGTTTTTTTCATATACTCCAACGAATGTAATAGAATGTGTAAACGGGTCTTTGTACCTATAAA
>94556747; Epithele typhae internal transcribed spacer 1, 5.8S ribosomal RNA gene, and internal transcribed spacer 2, complete sequence
GATCTCTTGGCTCTCGCATCGATGAAGAACGCAGCGAAATGCGATAAGTAATGTGAATTGCAGAATTCAGTGAATCATCGAATCTTTGAACGCACCTTGCGCCCCTCGGTATTCCGAGGAGCATGCCTGTTTGAGTGTCATATAATTCTCAACTCACTGGGTTCTTACGAGCCTTGTGCAGTCGGACTTTGGAGGCTTTT
>115361599; Mundkurella kalopanacis internal transcribed spacer 1, partial sequence; 5.8S ribosomal RNA gene, complete sequence; and internal transcribed spacer 2, partial sequence
TTTCGTATTCTCCCTCGACCTTTCGATCCACACACACCTGTGAACACACATCTCAGTCTTCTTGCGGAGACGATCATTTATAACGCGGTTATTGAAGGTAAATATAAATCCTCCTATACGGGGGTGAAAGTTAAATACAACTTTCGGCAATGGATCTCTTGGTTCTCCTATCGATGAAGAACGCAGCGAATTGCGATAAG
>20378544; Trimorphomyces papilionaceus strain CBS 443.92 18S ribosomal RNA gene, partial sequence; internal transcribed spacer 1, 5.8S ribosomal RNA gene, and internal transcribed spacer 2, complete sequence; and 28S ribosomal RNA gene, partial sequence
CCGATCGGTTGGACTTGGGTGTTGCCTCTTTGTTGCAGGCTCGCCTTAAATACCTCAGTGACTCTTCTGGGATCTGTGCCCGGCGTGATACGTTTCGCCTGGCCTGCCTGACCGAGTTGCTCATAACAACCACTACTTTTGACTCTGACCTCAAATCAGGTAGGACTACCCGCTGAACTTAAGCATATCAATAAGCGGAG
>379323145; Lyophyllum shimeji isolate JS4b 18S ribosomal RNA gene, partial sequence; internal transcribed spacer 1 and 5.8S ribosomal RNA gene, complete sequence; and internal transcribed spacer 2, partial sequence
TGTCTGTTTGAGTGTCATTAAATTCTCAACCTTTCCAGCTTTTGCGAGCTTGGTCAGGCTTGGATGTGGGGGTTGCGGGCTTCTCAGAAGTCGGCTCTCCTTAAATGCATTAGTGAAACCTTTGTTGATCATCTCTTGGTGTGATAATTATCTACGCCATGGGAGTGTCAGCCTCAACTCTGTTGAGAGGTTCTGCTTCT
>187609503; Cruentomycena viscidocruenta voucher K(M)117458 clone C5 18S ribosomal RNA gene, partial sequence; internal transcribed spacer 1, 5.8S ribosomal RNA gene, and internal transcribed spacer 2, complete sequence; and large subunit ribosomal RNA gene, partial sequence
GGGGCATGTGCTCGCATTCAAACTATTTATCTTCTCTTGTGCACCTTTTGTAGTCTTTGAATGTCACCTTTCCGCTGCAAACGCGGGTTTTGGAGAGGCTTCGTGCTTTTTCTCTGGGCTTCAAAGACTATGTCTTCATATACGTTAAACAGTTTAGAATGTCTTTTTAACGGCCTAACAGCCATTAAACCTAATACAAC
>254553984; Porpomyces mucidus voucher BRNM 710171 18S ribosomal RNA gene, partial sequence; internal transcribed spacer 1, 5.8S ribosomal RNA gene, and internal transcribed spacer 2, complete sequence; and 28S ribosomal RNA gene, partial sequence
GAATCATCGAATCTTTGAACGCACCTTGCGCTCCTTGGTATTCCGAGGAGCATGCCTGTTTGAGTGTCTCGAAATCATCAGTCCCCCCGGGGTGCGTGCACCCTCGCGGGCCGGATTGGACTTGGGGGCCTGCTGCCGAGAGGCGGCTCCCCTTAAATGCATCGGCGGCGGCCAGTCGACCCTTGGCGTTGTATCACCCT
>309385732; Pileolaria terebinthi isolate R219 clone 06 18S ribosomal RNA gene, partial sequence; internal transcribed spacer 1, 5.8S ribosomal RNA gene, and internal transcribed spacer 2, complete sequence; and 28S ribosomal RNA gene, partial sequence
TCAGTGAATCATCGAATCTTTGAACGCACCTTGCACCCTTTGGTATTCCAAAGGGTACGCCTGTTTGAGTGTCATGAAACCCTCTCATTTCTCAACTTTTTAACTAAAGCTTGAGACGTGGATTTTGAGTGTTGCCATTAACTTTGGCTCGCTTTAAATATATCAGTTCTTTTATCATTTGATTTGGATTGACTTGACGT
>124483671; Amaurodon sp. O.Miettinen5877 partial ITS1, 5.8S rRNA gene, ITS2 and partial 28S rRNA gene, specimen voucher O.Miettinen5877
TCTGGCGTGCCTCCGGCCGTCCGAGTTGTAGTCTGGAGAAGCGTCTTCCGCGCTGGACCGTGTACAAGTCCCTTGGAACAGGGCGTCATAGAGGGTGAGAATTCCGTCTTTGACACGGACTACCAGTGCTCTGTGATGCGCTCTCCAAGAGTCGAGTTGTTTGGGAATGCAGCTCAAAATGGGTGGTAAATTCATCTAAG
>105990032; Rhizopogon milleri voucher CLC 2047 small subunit ribosomal RNA gene, partial sequence; internal transcribed spacer 1, complete sequence; and 5.8S ribosomal RNA gene, partial sequence
TAACGAATATAATTCGAGGGGTTGTCGCTGGCCTCGCTCGCGAGGCATGTGCACGCTTCTTGTTTTTCATAACTCACCTGTGCACCTAATGTAGGATGCCTCTCCTCCGGGAGGGGGGACCTATGTCTTCGTATACATCTTCGTGTAGAAAGTCTTTGAATGTTTACTATCATCGAGTCGCGACTTCTAGGAGACGCGAT
>209870784; Creolophus cirrhatus voucher RBG Kew K(M)125827 small subunit ribosomal RNA gene, partial sequence; internal transcribed spacer 1, 5.8S ribosomal RNA gene, and internal transcribed spacer 2, complete sequence; and large subunit ribosomal RNA gene, partial sequence
TTTTTCATAAACTCTTWTGTATGTAACAGAATGTCATAATGCTATAAACGCATCTTATACAACTTTCAACAACGGATCTCTTGGCTCTCGCATCGATGAAGAACGCAGCGAAATGCGATAAGTAATGTGAATTGCAGAATTCAGTGAATCATCGAATCTTTGAACGCACCTTGCGCCCCTTGGTATTCCGAGGGGCACGC
>189016628; Arthromyces matolae voucher TJB9912 18S ribosomal RNA gene, partial sequence; internal transcribed spacer 1, 5.8S ribosomal RNA gene, and internal transcribed spacer 2, complete sequence; and 28S ribosomal RNA gene, partial sequence
GGTGAACCTGCGGAAGGATCATTATTGAATACAAACCCTGGTCTTGGTTGTGCTGGCCCTTAGGGGCATGTGCACGCCTTGGTCATCGTTTCTAACCACCTGTGCACCTTTTGTAGACCTTGGAATTGGGGAGTTGCTGTTCGCTGTCTAAGCCGGCTCTCCCTGTTAAACCCTCAAGGTCTACGCATTTACATACCCCA
>260595318; Clavicorona taxophila voucher KM79585 internal transcribed spacer 1, partial sequence; 5.8S ribosomal RNA gene, complete sequence; and internal transcribed spacer 2, partial sequence
TGGAGGCCTGCCGGCAAATAATGTCAGCTCCTCTTAAATGCATTAGCAGAACCTTTTGTTTTAAAGGACTGGCTTCAGTTTGGTAATTCTATCTATGCTGTCGCTGTCGACCCTTTGTATGTTCTGCTTCTAATGGTCTTTGGACTGTCTCTATGAGGCATACACTTTTAAGCTTGACCTCAAATCAGGTAGGACTACCC
>223029809; Clitocybe highlandensis internal transcribed spacer 1, partial sequence
TAAAACTACCTGAGTTGTTGCTGGCTCTTAGGGGCATGTGCACGCTCAGTGTCATTTTATTAACCACTGTGCACTTTATGTAGGCCTGTTGGGCTATCGAGGCAACTCGGATTGAGGACGTGCCATTATTAGGCTGTCCTTGTGCTCTCTAGGTCTATGATTTCATATACTCTACGAATGTAACAGAATGTTGATATATT
>262034998; Chondrostereum purpureum isolate I227 18S ribosomal RNA gene, partial sequence; internal transcribed spacer 1 and 5.8S ribosomal RNA gene, complete sequence; and internal transcribed spacer 2, partial sequence
TCGCCTTTTGTAACTTACTACTTTTCCACTTGTGAACCTTTGTAGACTATGAATGAAATAAACTCATCTGAAAATGGTGGTTAAGAGAGGTTTGTTCTTACAGAGCATCCTTTTGTTAGTAGTTCATAGTCTATGTTATATTTACCCTTGATTGAATGTTAATGAATGTCATTTTACTGGTCTTTGACCTTTAAACTTAA
>29569497; Albatrellus ovinus 18S ribosomal RNA gene, partial sequence; internal transcribed spacer 1, 5.8S ribosomal RNA gene and internal transcribed spacer 2, complete sequence; and 28S ribosomal RNA gene, partial sequence
GCTCTCGCATCGATGAAGAACGCAGCGAAATGCGATAAGTAATGTGAATTGCAGAATTCAGTGAATCATCGAATCTTTGAACGCACCTTGCGCCTCTTGGTATTCCGAGGGGCACGCCTGTTTGAGTATCGTGAAATCATCAACCCGATCCCTTTTGTGAAAACGAAGGGAGAGGGCTTGGACTTGGAGGATTTGCCGGT
>187671967; Marchandiomyces marsonii internal transcribed spacer 1, partial sequence; 5.8S ribosomal RNA gene, complete sequence; and internal transcribed spacer 2, partial sequence
TTTTACACAAACACTACAGTTTAGAATGTTTTACTTTGCTATAAACGCAATAAATACAACTTTCAACAACGGAYCTCTKGGCTCTCGCATCGAWGAAGAACGCAGCGAAATGCGATAAGTAATGTGAATTGCAGAATTCAGTGAATCATCGAATCTTTGAACGCACCTTGCGCTCTTTGGTATTCCGAAGAGCATGCCTG
>300394332; Leptosporomyces raunkiaeri CFMR:HHB-7628 18S small subunit ribosomal RNA gene, partial sequence; internal transcribed spacer 1, 5.8S ribosomal RNA gene, and internal transcribed spacer 2, complete sequence; and 28S large subunit ribosomal RNA gene, partial sequence
TGCCATAAAAAGCAATCAATACAACTTTCAACAACGGATCTCTTGGCTCTCGCATCGATGAAGAACGCAGCGAAATGCGATAAGTAATGTGAATTGCAGATTTTCAGTGAATCATCGAATCTTTGAACGCACCTTGCGCTCCTTGGTATTCCGAGGAGCATGCCTGTTTGAGTGTCATTAAATTCTCAACCTCATCTGAT
>226346632; Daedalea dickinsii strain dd08089 18S ribosomal RNA gene, partial sequence; internal transcribed spacer 1, 5.8S ribosomal RNA gene, and internal transcribed spacer 2, complete sequence; and 28S ribosomal RNA gene, partial sequence
GCTGGATGCATTAGTGTCTGGCTCCTCTTGAATATATTAGCTTGAACCTTTGTGGATCAGCTTCGGTGTGATAATTGTCTACGCCGTCCTGAGAAGCATAACTGTGGGTTTTGGCTTCCAATCGTCCTTCATGGGACAAATTATTATGACCTTTGACCTCAAATCAGGTAGGGTTACCCGCTGAACTTAAGCATATCAAT
>57471489; Ustanciosporium taubertianum internal transcribed spacer 1, partial sequence; 5.8S ribosomal RNA gene, complete sequence; and internal transcribed spacer 2, partial sequence
CCGACAAAATTTACACAACACACGCTAATTTTTAGTCNNCGAAAAATAATTTTTATGATNGANANGATTCGGNAANACGGTTGTATAATTTAAAAAANAAATTTNGGCAANGGATTTTTTGGTTNTCCCATNGATGAAGAANGCAGCGAATNGCGATAGGTAANGTGAATTGCAGAANGTGAATCATNGAATTTTTGAAN
>325514360; Hymenogaster lycoperdineus isolate it11_2 18S ribosomal RNA gene, partial sequence; internal transcribed spacer 1, 5.8S ribosomal RNA gene, and internal transcribed spacer 2, complete sequence; and 28S ribosomal RNA gene, partial sequence
GGCCCTCTCGGGGGCATGTGCACACCCGCCATCCTCATCTCCACCTGTGCACCTCTTGTAGACCTGGATAGACTTTCCGAGGCAGCTCGGTCGGGAGGAATGCTGCGCTCTTTGCGTCGGCTTTCTTTGCACTTCCAAGCCTACGTTTTTCATATACACCTAGTATGTAACAGAATGTATAATTTGGGCCTCAGTGCCTA
>4927882; Antrodiella citrinella 16S small subunit ribosomal RNA, partial sequence; internal transcribed spacer 1; 5.8S ribosomal RNA gene, complete sequence; internal transcribed spacer 2; and 28S large subunit ribosomal RNA, partial sequence
TATGGCAAAGCCCTTCTCATGTGTTTTAACCACACACTATACAAGTTTTAGAATGTAACAATCATGCATCAATGCATATAATACAACTTTCAGCAACGGATCTCTTGGCTCTCGCATCGATGAAGAACGCAGCGAAATGCGATAAGTAATGTGAATTGCAGAATTCAGTGAATCATCGAATCTTTGAACGCACCTTGCGC
>73672595; Mycaureola dilseae strain BM16/85 lesion3.12 18S small subunit ribosomal RNA gene, partial sequence; internal transcribed spacer 1 and 5.8S ribosomal RNA gene, complete sequence; and internal transcribed spacer 2, partial sequence
GAAATGCGATAAATAATGTGAATTGCAGAATTCAGTGAATCATCGAGTTTTTGAACGCATCTTGCGCTCTTTGGTATTCCGAAGAGCATGCCTGTTTGATTGTCATAAATTTATCAATCTTATATTGCTTTATAGTAATTATAATAGATTGGATTATGGAAATTGCTGGATCATTTTTAAATTATGTTCAGCTTTTCTAA
>188012434; Cystangium seminudum voucher H5346 18S ribosomal RNA gene, partial sequence; internal transcribed spacer 1 and 5.8S ribosomal RNA gene, complete sequence; and internal transcribed spacer 2, partial sequence
GATCTCTTGGCTCTCGCATCGATGAAGAACGCAGCGAAATGCGATACGTAATGTGAATTGCAGAATTCAGTGAATCATCGAATCTTTGAACGCAACTTGCGCCCCTTGGCATTCCGAGGGGCACACCTGTTTGAGTGTCGTGAAATCCTCAAAACCTTTTGTTTGATCGTTTCTGGTTGGGAAAAGGCTTTTGGACTTGG
>298353857; Auriscalpium vulgare gene for 5.8S ribosomal RNA, internal transcribed spacer 2 and 28S ribosomal RNA, partial sequence, strain: 213-5
TGTGAATTGCAGAATTCAGTGAATCATCGAATCTTTGAACGCACCTTGCGCTCCTTGGTATTCCGAGGAGCACGCCTGTTTGAGTGTCGTGAAATTCTCAACCCTTCCCCCTTTTACTAGGTGGGCTTGCGGTTTGGACTTGGAGGTTTTTTGCCGGCTTTTACTAGTCGGCTCCTCTTAAATGTATTAGTAGGACCTTT
>291360907; Pseudocraterellus sinuosus voucher TFB12700 (TENN062865) 18S ribosomal RNA gene, partial sequence; internal transcribed spacer 1, 5.8S ribosomal RNA gene, and internal transcribed spacer 2, complete sequence; and 25S ribosomal RNA gene, partial sequence
TGTGATACTGAGATGGGTCTGAGAAGAGATGCCCTTTTTATGATTTGCTTTCGGGTGTCTCATCTATCTCTCAGCCTTTTTCCATTCAACTGTGAGTTGGATGCGCTGTATCACTCAGTTGGTCATGTTTGAAAGCAAATCGGACTCTTGGGGAGGGATATCCCTCTTTTTGAGTGTCAATGAGCTTTGGGCTCAAACAA
>300394328; Jaapia argillacea CBS:252.74 18S small subunit ribosomal RNA gene, partial sequence; internal transcribed spacer 1, 5.8S ribosomal RNA gene, and internal transcribed spacer 2, complete sequence; and 28S large subunit ribosomal RNA gene, partial sequence
AAATTCTCAACTCTTCCAACCTTTGCKGGTCTGGTCGAGCTTGGACTTGGAGGTATATTGCTGGCCGCAAGGTCGGCTCCTCTTGAATTCATTAGCTGAACCCGCAGTGGATCGGTTGCTCGGTTTGATAACAATGTCTATGCCGTCTTCCGTGAAGCCTCGAAAGTGGGATTCGCTTCCAATCGTCTTCGGACATTGCC
>115361592; Doassansiopsis limnocharidis internal transcribed spacer 1, partial sequence; 5.8S ribosomal RNA gene, complete sequence; and internal transcribed spacer 2, partial sequence
CTCCAATGTGGGGCATGAAAGTAAATACAACTTTCGGCAACGGATCTCTTGGTTCTCCTATCGATGAAGAACGCAGCGAATTGCGATAAGTAATGTGAATTGCAGACAGTGAATCATCGAATCTTTGAACGCACCTTGCGCTCTATGGTATTCCGTAGAGCATGCCTGTTTGAGTGTCACGAATATCTTCAAACCACAAG
>298354038; Marasmius sp. 392-260 gene for 5.8S ribosomal RNA, internal transcribed spacer 2 and 28S ribosomal RNA, partial sequence
TTGTTGGACCCATTCTTGGTGTGATAATTATCTACGCTTAGGTTTGTGTTCAATGGCTCTATTGGCTTTTCTTCAGAATGCCTCGGTTGTATTTCTGGTTTGGGTTTTTGCATTAATTTGCTTAACCTGGCTTATTAGAGTAGGGACTATCTGCTCTCTAACCGTCTGTGTATACGGACAATAACTTTGACTATTTGACC
>28172891; Clavulicium delectabile partial 5.8S rRNA gene and ITS2
GATAAGTAATGTGAATTGCAGAATTCAGTGAATCATCGAATTTTTGAACGCACCTTGCGCTCCCTGGTATTCCGGGGAGCACGCCTGTTCGAGTGTCGTGAAATTGTCAAACTGGGATGCTTTTTGTGTCTCGGCTTGGTATTGGGCTTTGCAGTTCCTTKGATTGGGATGGCTGGCCTGAAAAGCATTAGCTGGCTTTT
>83272261; Thanatephorus sp. EM1865E 18S ribosomal RNA gene, partial sequence; internal transcribed spacer 1, 5.8S ribosomal RNA gene, and internal transcribed spacer 2, complete sequence; and 28S ribosomal RNA gene, partial sequence
GCGAAATGCGATAAGTAATGTGAATTGCAGAATTCAGTGAATCATCGAATCTTTGAACGCACCTTGCGCTCCTTGGTATTCCTTGGAGCATGCCTGTTTGAGTATCATGAAATCTTCAAAGTAAATCTTTTGTTAACTCAATTGGTTTCTACTTTGGTATTGGAGGCCATTGCAGCTTCACACCTGCTCCTCTTTGTTCA
>313756948; Rigidoporus vinctus isolate FRIM142 internal transcribed spacer 1, partial sequence; 5.8S ribosomal RNA gene and internal transcribed spacer 2, complete sequence; and 28S ribosomal RNA gene, partial sequence
ATGCGATAAGTAATGTGAATTGCAGAATTCAGTGAATCATCGAATCTTTGAACGCATCTTGCGCCCTTTGGTATTCCGAAGGGCATGCCTGTTTGAGTGTCATGGTATTCTCAATACCCCAAATCTTTGCGGATAAGGGTGTGTTGGACTTGGAGGTTTTTGCAGGTAATGATTGTGTTACCAGCTCCTCTTAAATGCAT
>76152281; Lachnocladium sp. BK171002-23 18S ribosomal RNA gene, partial sequence; internal transcribed spacer 1 and 5.8S ribosomal RNA gene, complete sequence; and internal transcribed spacer 2, partial sequence
GTGAACCTGCGGAAGGATCATTAATGAAAGTCTATAAAGCGTTTTGTTTTTAGAAAGGTTGTTGCTGGCAAGTCTTAATTGTATTTGCATGTGCACACCTTTTCTTTTTTTACATTACGTCTTTCTTTCTTATCCACCCCCTTTATTGTGAATCTTTGCGGGAGTTAGTAAGGGTCTTCTTTGATTGGCCTTGAAAGCTA
>300394330; Cristinia sp. FP-100305 18S small subunit ribosomal RNA gene, partial sequence; internal transcribed spacer 1, 5.8S ribosomal RNA gene, and internal transcribed spacer 2, complete sequence; and 28S large subunit ribosomal RNA gene, partial sequence
GTGTCATTAATTCATCAACTTCAATCTTTTGTAACAAAATGGTTGAAGCTTGGTCTTGAGGGTTTTGCAGGCTCTAGTTAGTCAGCTCCCTTTAAATTCATTAGCGAGACTTCCCTCTGCTGACCGTCTCTGGCGTGATAATTATCTGCGTCGTTGTTTTACGGTTCTCATTGGGCTTGCTTCTAATCGTCTTTCACCGG
>50346950; Nia vibrissa strain REG M200 18S ribosomal RNA gene, partial sequence; internal transcribed spacer 1, 5.8S ribosomal RNA gene, and internal transcribed spacer 2, complete sequence; and 25S ribosomal RNA gene, partial sequence
TCTGTTCTTGCAACAGCAAAATGTTGGATGTGAGGGTAATTGCTGGCTCTTGTCAGCTCCCTTGAAATGCATGAGCTGGGGAATGTAAGTACTTGGGAATCGCATTCTAGTGTGATAATTGTCTACGCTGTTATGCATCTTAAGTCAGTTCTCTGCTATCTAATTGTCCATTCTTTTTGGACTAGTTCAGTGTTGAACTA
>260595325; Membranomyces spurius voucher KM131627 internal transcribed spacer 1, partial sequence; 5.8S ribosomal RNA gene, complete sequence; and internal transcribed spacer 2, partial sequence
TCTTAGAGTTTTCCCTCCCCTCCTCTCATATACACTACCTTTACAATATTGAACGTGATTGTGCCGCAAGGCCTTTGTTGCAATACAACTTTTAACAACGGATCTCTTGGCTCTCGCATCGATGAAGAACGCAGCGAAATGCGATAAGTAATGTGAATTGCAGAATTCAGTGAATCATCGAATCTTTGAACGCACCTTGC
>260595308; Austrogautieria macrospora voucher KM25709 internal transcribed spacer 1, partial sequence; 5.8S ribosomal RNA gene, complete sequence; and internal transcribed spacer 2, partial sequence
GGGCAAAATGTGCTCGCCCTTCAAATTCCATAACACACCTGTGCACACATTTCATTTCATGCCTGTTAATCATGTATGTTGTAAAAGCTCTATGGAGTTTAATAAATAAATACAACTTTCAACAACGGATCTCTTGGCTTTTGCATCGATGAAGAACGCCGCGAAAGTGCGAAACGTAATGTGAATTGCAGAATTCAGTG
>308157082; Chrysomyxa pyrolae isolate 920CHP_PY_BI19 internal transcribed spacer 1, partial sequence; 5.8S ribosomal RNA gene and internal transcribed spacer 2, complete sequence; and 28S ribosomal RNA gene, partial sequence
TGAATTGCAGAATTCAGTGAATCATCGAATCTTTGAACGCACCTTGCACCTTTTGGTTATTCCGAAAGGTACACCTGTTTGAGTGTCATGAAACCCTCTCATTCCAATTCTTTATTTATTTAAAGGGTTGTGATATGGATGTTGAGTGCTGCCGTTATTGGCTCGCTTTAAATATATAAGTACTTTTATCGAAAAATAAA
>115291780; Haplotrichum conspersum isolate AFTOL-ID 1766 internal transcribed spacer 1, 5.8S ribosomal RNA gene, and internal transcribed spacer 2, complete sequence
GCGAACGCCCTCCGGTTCGGCTGTGCTGGCGCCCCGCGCACGTGCACGCCTCCGTTTGGCAGTCCAACCTTCTCACACCCGTGCACACGTCCCGTCGGGACCCGGCGCTCCGCGTCGCCCCGACCGTTTCCACACCAGCCATTGTAGAGTGTCGAAAGCGTCTGCGCTTGCGCAACCGAAAAACAACTTTTAACAACGGA
>161728778; Leucotelium pruni-persicae genes for 18S rRNA, ITS1, 5.8S rRNA, ITS2, 28S rRNA, partial and complete sequences
AGGTGAACCTGCGGAAGGATCATTAATGAAAAAAAAATGAGTGCACTTAATTGTGGCTCAGACCCATTTTTTCTTAACACCCAAAAAATGGCTCTTTAACATGTTCTGAAGAGAAAAAAGGTTTTTTTTTTTTGAAGAGCATAGTTAATTGGCAAAAGCAAATATGAATTTATTTGCATTATTTATATTACAATCAAGTT
>77862327; Rhodotorula slooffiae isolate GI843 internal transcribed spacer 1, partial sequence; 5.8S ribosomal RNA gene and internal transcribed spacer 2, complete sequence; and 28S ribosomal RNA gene, partial sequence
GTTTGAGTGTCATGAAACTCTCAACCCCCCTATTATTGTAATGAGAGGGGGGGGGGCTGGAATAAGGGTTGTCGGTGGCGGAAATTGCCGGTCCACCGGAAAAAAACAAGCAACCCTCCGGAAAAAACGGGTTGGACTTGGCGTAAATAATTAGTCGCTGAGGGGACGTTTTCAACAATTAATAGCAGGTGCAATTAAAT
>298354248; Retiboletus nigerrimus gene for 5.8S ribosomal RNA, internal transcribed spacer 2 and 28S ribosomal RNA, partial sequence, strain: 116-612
TTCAGTGAATCATCGAATCTTTGAACGCACCTTGCGCTCCTTGGTATTCCAAGGAGCATGCCTGTTTGAGTGTCATTTTCGTTCTCAACCAACGGAGGGATTCGTTGGCTTGGAGTTGGGAGTTGCTGGCTTCGTTCAGCTGTCCTGAAAGACATTAGGCTAACGTGCACGGCTTTCAGGCGTGATAATGATCGCCTTGG
>20378381; Cuniculitrema polymorpha strain CBS 8088 18S ribosomal RNA gene, partial sequence; internal transcribed spacer 1, 5.8S ribosomal RNA gene, and internal transcribed spacer 2, complete sequence; and 28S ribosomal RNA gene, partial sequence
TCATCGAATCTTTGAACGCACCTTGCGCCCTTTGGTATTCCGAAGGGCATGCCTGTTTGAGTGTCATGAAAACCTCAACCCCTCGGGTTTTGTAACCTGGGTGGGTTTGGACTTGGGTGTCTGCCGGACTTTGGTCTGGCTCACCTCAAATGAGTTAGTGGGACAGCGAACCCATGGCTTGACGTAATAAGTTTCGTCTG
>110734394; Rhamphospora nymphaeae AFTOL-ID 1645 internal transcribed spacer 1, 5.8S ribosomal RNA gene, and internal transcribed spacer 2, complete sequence
CACAGCTTTTGCAAAAGAGCTTGTGCTTGGGTCTCGGTACTTGGGCGTACCTGTTGCTTTCACGCAACTCGCCTTAAATGTATCAGTGGACTGCCCAAAGGAGGCAACTGGTTTTGAGCTTGGTGGTATTAAGTTACTCCATCAAGCTTCTCTAACCCTAATCTTAGGGAAAGAGGCCAGGTACCTGACAAAACCCTTGG
>109255168; Diplocystis wrightii internal transcribed spacer 1, partial sequence; 5.8S ribosomal RNA gene, complete sequence; and internal transcribed spacer 2, partial sequence
ATGTATGTCCATGGAATGTATATGTCGGAAAATGTCTTGTACAACTTTCAGCAACGGATCTCTTGGCTCTCGCATCGATGAAGAACGCAGCGAATCGCGATAAGTAATGTGAATTGCAGATTTTCCGTGAATCATCGAATCTTTGAACGCACCTTGCGCTCCTCGGTATTCCGAGGAGCATGCCTGTTTGAGTGTCATCG
>21689569; Trechispora sp. UBCtraSeq55 5.8S ribosomal RNA gene, partial sequence; and internal transcribed spacer 2, complete sequence
CGAATCTTTGAACGCACCTTGCGCTCCTTGGTATTCCGAGGAGCATGCCTGTTTGAGTGTCTTGAAGTCATCAACCGCTCCCGTTTGAAAGCGGGGGGCCGGGTTGGATCTGGGCGCTTGCCGCTGCAAAGCGGCTCCCTTCAAATGCATCGGTTGGACCTGTGGGTCGAACTCGAGTGGGCGTTGTAACATCCTCGCTC
>110348049; Itersonilia perplexans isolate AFTOL-ID 1896 internal transcribed spacer 1, 5.8S ribosomal RNA gene, and internal transcribed spacer 2, complete sequence
GTAATGTGAATTGCAGAATTCAGTGAATCATCGAATCTTTGAACGCACCTTGCGCTCCTTGGTATTCCGAGGAGCATGCCTGTTTGAGTGTCATGAAACCCTCAACCTCTGACTTTCTTAATCGTCGGTCAGCGGCTTGGACTTGGGTGTCTGCCGGTCTTCATTGATCGGCTCACCTGAAATATATTAGCGAATCCCTT
>145699662; Thecaphora melandrii voucher HUV 13273 18S ribosomal RNA gene, partial sequence; internal transcribed spacer 1, 5.8S ribosomal RNA gene, and internal transcribed spacer 2, complete sequence; and 28S ribosomal RNA gene, partial sequence
CAAAAAACCATTTCACACGCTTAGAAAATAGAGAATGTCACAAAAATCCTTCCTAGGAAGGTGAAAGTTAAATACAACTTTCGGCAACGGATCTCTAGGTTCTCCTATCGATGAAGAACGCAGCGAATTGCGATAAGTAATTGTGAATTGCAGACATCAGTGAATCATCGAATCTTTGAACGCATCTTGCGCCCTTTGGT
>372468298; Trichosporon lignicola var. undulatum isolate D83St internal transcribed spacer 1, partial sequence; 5.8S ribosomal RNA gene and internal transcribed spacer 2, complete sequence; and 28S ribosomal RNA gene, partial sequence
TGCGCTCTCTGGTATTCCGGAGAGCATGCCTGTTTGAGTGTCATGAAATCTCAACCATTAGGGTTTCTTAATGGCTTGGATTTGGGTGTTGCCAGTCTTCTGGCTCGCCTTAAAGGAGTTAGCGAGTTTAACAATGTCCTCTGGAGTAATAAGTTTCTCTGGAAAGGCTTGTGAAGTTTGCTTCTAATCGTCTTCGGACA
>94556730; Camarophyllus basidiosus voucher JCS92205B (CUW) Massachusetts internal transcribed spacer 1, 5.8S ribosomal RNA gene, and internal transcribed spacer 2, complete sequence
CCTTGGTATTCCGAGGAGCATGCCTGTTTGAGTGTCATTAAATTCTCAATCCTTTTTCTGCTTTTGTTAGCTTTGGGAAGGTGATTGGATGGTGGGGGTTTTGCGGGCCTTTGTTGGTCAGCTCCTCTCAAATGCATTAGCAGGAACCTCTTTTGCGTGACTGTCTCTGGTGTGATAAATTATCTATGCCATGCAAAACG
>331092856; Amylosporus campbellii voucher JV080620J haplotype 1 18S ribosomal RNA gene, partial sequence; internal transcribed spacer 1, 5.8S ribosomal RNA gene, and internal transcribed spacer 2, complete sequence; and 28S ribosomal RNA gene, partial sequence
TGAAATTCTCAAAACTCTGTTTTTCCCCTCTTGAATTTGAATGAATGAATGAAAGAGGGGAGGGATGTGAGCTTTTGGACTTTGGAGGGCCCCTTTTGCTGGCAACATTGCTGGCTCCTCTGAAATGTATATCGGCGAGAGAGGGGTGTTGTGCATGCATATCGTTGTGCTGGCTCTCCCCCTCATCATCTCATCCCTCT
>336091982; Cryptococcus sp. LCF-13 strain ND2L01 internal transcribed spacer 1, partial sequence; 5.8S ribosomal RNA gene and internal transcribed spacer 2, complete sequence; and 28S ribosomal RNA gene, partial sequence
CGCCCTTTGGTATTCCGAAGGGCATGCCTGTTTGAGTGTCATGAAACCTCACCCCACTTGGGTTTTTGCCTGAGCGGTTGGTGGATTGGGCGTTGCCAGTATAACGGCTCGCCTGAAAAGCATAAGCACCTTGGATGTAATACGTTTCATCCTTATGGGTGGCTAATAACCCCACATATTCATGATCTGGCCTCAAATCA
>108885431; Cintractia axicola internal transcribed spacer 1 and 5.8S ribosomal RNA gene, complete sequence; and internal transcribed spacer 2, partial sequence
GTCAACTGATACACGGCTGGTAATGCGGTCGTAAAATCAAAAAAATAACTTTTGGCAACGGATCTCTTGGTTCTCCCATCGATGAAGAACGCAGCGAAACGCGATAGGTAATGTGAATTGCAGAATGTGAATCATCGAATCTTTGAACGCACCTTGCGCTCTCCTGGACTTTCATCCGGAGAGCATGCCTGTCTGAGGGC
>6175572; Nematoctonus geogenius 5.8S ribosomal RNA gene, partial sequence; internal transcribed spacer 2, complete sequence; and 25S ribosomal RNA gene, partial sequence
CGAAATGCGATAAGTAATGTGAATTGCAGAATTCAGTGAATCATCGAATCTTTGAACGCACCTTGCGCCCTTTGGTATTCCGAAGGGCATGCCTGTTTGAGTGTCATTAAATTCTCAACCTTAAAAAGCTTTGTGTTTTCTAAGGCTTGGATGTGGAGGNTGCGGNCTTNTGAAGTCGGCTCCTCTGAAATGCATTAGCT
>27803359; Multiclavula mucida 18S rRNA gene, 5.8S rRNA gene and internal transcribed spacer 1 (ITS1), strain MA-Fungi 48058
GGCGTGTGCTCGCTTCCTGCAATCCATCNATACACCTGTGCACACTTTGTCGAGAAGAGAAGGAGCGAACAGGATTCCGAAACGGATTCTGAACGCGAACGCTCTTCTCACATACATAAACTCTTGTCAAAATCTTGAACGTGACCGCGAGCCGTAAGGCCTAATAATCATAATACAACTTTTANCAACGGATCTCTTGG
>260595342; Rubinoboletus rubinus voucher KM159144 internal transcribed spacer 1, partial sequence; 5.8S ribosomal RNA gene, complete sequence; and internal transcribed spacer 2, partial sequence
GAAACCTATGTCTTTCATAAACTCGTCTGTATGTCTATAGAATGTCTATGTTGACGTCGTTCGGCTTGGCCTTCGTGCCTCGTCGGGGGACGGTAAACGAAATCATGAACAACTTTCAGCAATGGATCTCTTGGCTCTCGCATCGATGAAGAACGCAGCGAATTGCGATAAGTAATGTGAATTGCAGATTTTCCGTGAAT
>167077159; Boletus edulis voucher Alfonso O1097 18S ribosomal RNA gene, partial sequence; internal transcribed spacer 1, 5.8S ribosomal RNA gene, and internal transcribed spacer 2, complete sequence; and 28S ribosomal RNA gene, partial sequence
GAATCTTTGAACGCACCTTGCGCTCCTTGGTATTCCGAGGAGCATGCCTGTTTGAGTGTCATCGAATTCTCAACCATGTCTTGAATTAGGCATGGCTTGGACTTGGGRGTTGCTGGCACACGTTGTCAAGCTCTCCTGAAATGCATTAGCGATGTTCAGCAAGCCTGAACGTGCACGGCCTTTTCGACGTGATAACGATC
>28194915; Volvolepiota albida internal transcribed spacer 1, partial sequence; 5.8S ribosomal RNA gene, complete sequence; and internal transcribed spacer 2, partial sequence
TGTAGTCAATGGGCCCTTGTGGCCCTATATAAAACCTTATACAACTTTCAGCAACGGATCTCTTGGCTCTCGCATCGATGAAGAACGCAGCGAAATGCGATAAGTAATGTGAATTGCAGAATTCAGTGAATCATCGAATCTTTGAACGCACCTTGCGCTCCTTGGTATTCCGAGGAGCATGCCTGTTTGAGTGTCAGTAA
>305657909; Macrolepiota sp. SG-2010 voucher TO HG2003 internal transcribed spacer 1, partial sequence; 5.8S ribosomal RNA gene, complete sequence; and internal transcribed spacer 2, partial sequence
TTCCTGAAGTCTATGTTTTCATATACCACGTAGTATGTTGCAGAATGTATTCAATGGGCCTTTTGTGCCTATAAATGATCTATACAACTTTCAGCAACGGATCTCTTGGCTCTCGCATCGATGAAGAACGCAGCGAAATGCGATAAGTAATGTGAATTGCAGAATTCAGTGAATCATCGAATCTTTGAACGCACCTTGCG
>46810546; Fulvifomes fastuosus strain CBS 213.36 internal transcribed spacer 1, 5.8S ribosomal RNA gene, and internal transcribed spacer 2, complete sequence; and 28S ribosomal RNA gene, partial sequence
AAATCGGGAGCCTGTTGCTGGTGCGGAAACGCATATCGTGCACGGCTTTTGTGCTCAATCCATTTCAACCCCTGTGCACCTTATCGAAGTGAGTAGTCTCTCTTTATTTGTTGGCTGTATGCGGAAGGGGGACGAATTACTATGAGTATGTTAGTAAGGCGAACACACCTTTTTAGATGTTACTAGCTTGAAGGCGAAAG
>5762284; Setchelliogaster tenuipes strain BCC-MPM 2703 internal transcribed spacer 1, 5.8S ribosomal RNA gene, and internal transcribed spacer 2, complete sequence
GAATCTTTGAACGCACCTTGCGCTCCTTGGTATTCCGAGGAGCATGCCTGTTTGAGTGTCATTAAATTCTCAACCTTATCATTCTTCGATGGCAAGGCTTGGAATTGGGGGATTTGCGGGCTTCCCTTTTAGAAGTCGGCTCCTCTTAAATGAATTAGCGGGAAAACGAAAACCGTCTATTGGTGTGATAATTATCTACG
>350264041; Leucosporidiella creatinivora strain 071209-E8-C4-II-lev 18S ribosomal RNA gene, partial sequence; internal transcribed spacer 1, 5.8S ribosomal RNA gene, and internal transcribed spacer 2, complete sequence; and 28S ribosomal RNA gene, partial sequence
GAATTGCAGAATTCAGTGAATCATCGAATCTTTGAACGCACCTTGCGCTCTCTGGTATTCCGGAGAGCATGTCTGTTTGAGTGTCATGAACTCTTCAACCCACCAGTTTCTTGTAGACTGATTGGTGTTTGGTTTCTGAGCGTTGCTGGTCTTCGGATCTAGCTCGGTCGTAATATATTAGCATCTCTAATTCGAACTCG
>298354667; Boletellus obscurococcineus gene for 5.8S ribosomal RNA, internal transcribed spacer 2 and 28S ribosomal RNA, partial sequence, strain: 140-842
GAACGCACCTTGCGCTCCTTGGTATTCCGAGGAGCATGCCTGTTTGAGTGTCATTGAGTTCTCAACCGTGTCTCGGTCGATTTTCGAGTACCACGGCTTGGAGATGGGGGCTGCCGGGCCATTTCTGGCTCAGCTCTCCTGAAATGCATTAGCAAAATGGGTGGCCAAGTCTTTGGACGTGCACGGCCTCTGGCGTGATA
>238801148; Lepista sordida strain CBS 341.69 18S ribosomal RNA gene, partial sequence; internal transcribed spacer 1, 5.8S ribosomal RNA gene, and internal transcribed spacer 2, complete sequence; and 28S ribosomal RNA gene, partial sequence
CCCCATAAGAATGTAATAGAATGTTATTAATGGGCTTTATGCCTTTAAATTAATACAACTTTCAACAACGGATCTCTTGGCTCTCGCATCGATGAAGAACGCAGCGAAATGCGATAAGTAATGTGAATTGCAGAATTCAGTGAATCATCGAATCTTTGAACGCACCTTGCGCTCCTTGGTATTCCGAGGAGCATGCCTGT
>239924116; Caeoma sp. Iran 13518 F 18S ribosomal RNA gene, partial sequence; internal transcribed spacer 1, 5.8S ribosomal RNA gene, and internal transcribed spacer 2, complete sequence; and 28S ribosomal RNA gene, partial sequence
CGCCTCGCTTTAAATTGATCAGCACTTTTGGATGGTTGACTATTAGTTCAAAAGACGTACTTGATGTTGTATTTATATGTCATTGAGGCAGTCTTTGGTCGTTCCGACTATCCGCTAATATGAAAACTTGAAGAATAGCTTCCTAACCCTATTTATTACACCTTTAGACTTCAAATCAGGTGGGACTACCCGCTGAACTT
>194277506; Leucogaster citrinus voucher OSC 117807 18S ribosomal RNA gene, partial sequence; internal transcribed spacer 1, 5.8S ribosomal RNA gene, and internal transcribed spacer 2, complete sequence; and 28S ribosomal RNA gene, partial sequence
GCACACCTGTTTGAGTATCGTGAAATCATCAACCCTTTTGCTTCGTGTGAAGGGGCTTGGACTTTGGAGGTCTTTGCTGGTCCCCGGGATCGGCTCCTCTTGAATGCATTTAGGTTCCTGCTGTCAGCCCGCCCTTCGGTGTGATAATTCATCCGCATCGATCGAGTGTTTGTGAACCAGAGGGACGTTCTCTTTTGATC
>4235188; Butlerelfia eustacei internal transcribed spacer 1, 5.8S ribosomal RNA gene; and internal transcribed spacer 2, complete sequence
TATTATTGTCATGTAGAACGTGGATGCCTGCAAAGGCGGAAACTCAATACAACTTTCAACAACGGATCTCTTGGCTCTCGCATCGATGAAGAACGCAGCGAAATGCGATAAGTAATGTGAATTGCAGATTTCAGTGAATCATCGAATCTTTGAACGCACCTTGCGCTCCTGGACTTGTTTCAGGAGCATGCCTGTTTCAG
>94962909; Melanoporia nigra strain CBS 341.63 18S ribosomal RNA gene, partial sequence; internal transcribed spacer 1, 5.8S ribosomal RNA gene, and internal transcribed spacer 2, complete sequence; and 28S ribosomal RNA gene, partial sequence
GCGAAATGCGATAAGTAATGTGAATTGCAGAATTCAGTGAATCATCGAATCTTTGAACGCATCTTGCGCTCCTTGGTATTCCGAGGAGCATGCCTGTTTGAGTGTCATGGAATTCTCAACCTCATTTGCTTCTGTGAATGAGGCTTGGATTTGGAGGTGTTTGCTGGATTTGTATGTTCAGCTCCTCTTGAATTCATTAG
>93138952; Piloderma fallax voucher KHL 11155 (GB) internal transcribed spacer 1, 5.8S ribosomal RNA gene, and internal transcribed spacer 2, complete sequence; and 28S ribosomal RNA gene, partial sequence
ACTTATACAACTTTCAACAACGGATCTCTTGGCTCTCGCATCGATGAAGAACGCAGCGAAATGCGATAAGTAATGTGAATTGCAGATTTTCAGTGAATCATCGAATCTTTGAACGCACCTTGCGCTCCTTGGTATTCCGAGGAGCATGCCTGTTTGAGTGTCATTAAATTCTCAACTCCGATCGATATTTGTTTCGACTT
>260595305; Afroboletus luteolus voucher KM29110 internal transcribed spacer 1, partial sequence; 5.8S ribosomal RNA gene, complete sequence; and internal transcribed spacer 2, partial sequence
TTCATTATCACACCCGATCGTATGTCCATAGAATGTAACCCATTGGGTATCCTATACAACTTTCAGCAACGGATCTCTTGGCTCTCGCATCGATGAAGAACGCAGCGAATTGCGATAAGTAATGTGAATTGCAGATTTTCAGTGAATCATCGAATCTTTGAACGCACCTTGCGCTCCTTGGTATTCCGAGGAGCATGCCT
>61613061; Leccinum rotundifoliae clone t15 5.8S ribosomal RNA gene, partial sequence; internal transcribed spacer 2, complete sequence; and 28S ribosomal RNA gene, partial sequence
CTTGGACTTGGGAATTGCTGGCTTGATCTTTACTCATTGAAAAGTATCTAATACTTAATAGAGGGTAGAGTGTAGTCGGCTGTCCTTAAATGCATTAGCGAGTGTTAGTCTACATGGCACGGCCTCTTGACGTGATAATGATCGTCGTGGGCTGGAAGTGTAGTGTCTGGCTTCTAATCATTGATTGCGTGCATACGGCC
>84993942; Thaxterogaster sp. H0904 isolate AF111 18S ribosomal RNA gene, partial sequence; internal transcribed spacer 1, 5.8S ribosomal RNA gene, and internal transcribed spacer 2, complete sequence; and 28S ribosomal RNA gene, partial sequence
ATTGACTTTATTGTTCTATCTTTATATTTCCAGGCCTATGTTTCTTCATATACCCCATTGTATGTTATAGAATGTAGCAAATAGGCCTTTGTGCCTATAAACCTATACAACTTTCAGCAACGGATCTCTTGGCTCTCGCATCGATGAAGAACGCAGCGAAATGCGATAAGTAATGTGAATTGCAGAATTCAGTGAATCAT
>260595332; Nothocastoreum cretaceum voucher KM98104 internal transcribed spacer 1, partial sequence; 5.8S ribosomal RNA gene, complete sequence; and internal transcribed spacer 2, partial sequence
GAACCTGCGGAAGGATCATTAAAGAGGGCGACAAAACGTACAAGTGTGCGTTGACGTCCGGTCGAATTTCGATGACAAGTAATAACATGTAGCCCACAGGGCGGGGGGTGACGCTCTCTCGGGCGGTGAGCCCCCCACAAAACGATGACGAGATCCGCCTCCGAGACGGGAGTGCCCCGGGGGGGCACTTGGGCAGGCGG
>283509332; Farysizyma itapuensis strain ATCC MYA-4548 18S ribosomal RNA gene, partial sequence; internal transcribed spacer 1, 5.8S ribosomal RNA gene, and internal transcribed spacer 2, complete sequence; and 26S ribosomal RNA gene, partial sequence
ACACACGGTTGCATCTGTCGGGGCTTCGGCGCCGACAAATCTTTTTACACACGCTGATCTGTAGTATTTGTATGGATAATGACTGGTAATGCGGTCGTATAATCAAAAAACAACTTTTGGCAACGGATCTCTTGGTTCTCCCATCGATGAAGAACGCAGCGAAACGCGATAGGTAATGTGAATTGCAGAATGTGAATCAT
>270160431; Strobilurus tenacellus voucher TENN50651 18S ribosomal RNA gene, partial sequence; internal transcribed spacer 1, 5.8S ribosomal RNA gene, and internal transcribed spacer 2, complete sequence; and large subunit ribosomal RNA gene, partial sequence
CTTCGTAGCTCCCTTTGTTTTCCAGATCTATGTCTATATCATCTCAAGTATGTTTAGAATGTCTTGTTTATTGGACTCTGTCCTTTAAAAACTTATACAACTTTCAACAACGGATCTCTTGGCTCTCGCATCGATGAAGAACGCASCGAAATGCGATAACTAATGTGAATTGCAGAATTCAGTGAATCATCGAGTCTTTG
>55783676; Exidia pithya isolate olrim482 18S ribosomal RNA gene, partial sequence; internal transcribed spacer 1 and 5.8S ribosomal RNA gene, complete sequence; and internal transcribed spacer 2, partial sequence
GCTCCACGGAATACCATGGAGCGCAAGGTGCGTTCAAAGATTCGATGATTCACTGAATTCTGCAATTCACATTACTTATCGCATTTCGCTGCGTTCTTCATCGATGCGAGAGCCAAGAGATCCGTTGTTGAAAGTTGTATTATGTTTTATAGTTATGACATTCTGGACTTTTGTAGTAAGATGTGTAAAGCGGAAGCGAC
>187609513; Panellus stypticus voucher TENN59998 18S ribosomal RNA gene, partial sequence; internal transcribed spacer 1, 5.8S ribosomal RNA gene, and internal transcribed spacer 2, complete sequence; and large subunit ribosomal RNA gene, partial sequence
TCAACAACGGATCTCTTGGCTCTCCCATCGATGAAGAACGCAGCGAAATGCGATAAGTAATGTGAATTGCAGAATTCAGTGAATCATCGAATCTTTGAACGCACCTTGCGCCCTTTGGTATTCCGAAGGGCATGCCTGTTTGAGTGTCATTAAATTATCAACCTTGAAGGCTTTTGTGGTCTTCTAGGCTTGGATGTGAG
>298353987; Microporus vernicipes gene for 5.8S ribosomal RNA, internal transcribed spacer 2 and 28S ribosomal RNA, partial sequence, strain: 260-184
GCGATAAGTAATGTGAATTGCAGAATTCAGTGAATCATCGAATCTTTGAACGCACCTTGCGCTCCTTGGTATTCCGAGGAGCATGCCTGTTTGAGTGTCATGAAATTCTCAACCTACAAGCCTTTTCGGAGGTCCTTGTACGGCTTGGACTTGGAGGGTCATTGTCGGCAGTGATGTCGGCTCCTCTTAAACGCATTAGC
>329132827; Myriococcum thermophilum strain CBS 389.93 18S ribosomal RNA gene, partial sequence; internal transcribed spacer 1, 5.8S ribosomal RNA gene, and internal transcribed spacer 2, complete sequence; and 28S ribosomal RNA gene, partial sequence
CTTGAACCGTTGCTTCGGCGGGCGGCGCCCCTTTTCGCGGGGCGCCCCTGGGGCCCGTTTCACCGCGGGCTGCCCGCCGGAGGTATACAACCAAAAACTCTTGATATTTCTTTGGCCACTCTGAGTCTTCTGTTACTGAATTAAGTCAAAACTTTCAACAACGGATCTCTTGGTTCTGGCATCGATGAAGAACGCAGCGA
>12619892; Schizophyllum commune isolate 1-84 internal transcribed spacer 1, 5.8S ribosomal RNA gene, and internal transcribed spacer 2, complete sequence
GTGAATCATCGAATCTTTGAACGCACCTTGCGCCCTTTGGTATTCCGAGGGGCATGCCTGTTTGAGTGTCATTAAATACCATCAACCCTCTTTTGACTTCGGTCTCGAGAGTGGCTTGGAAGTGGAGGTCTGCTGGAGCCTAACGGAGCCAGCTCCTCTTAAATGTATTAGCGGATTTCCCTTGCGGGATCGCGTCTCCG
>26891531; Gomphidius glutinosus isolate OKM27567 internal transcribed spacer 1, partial sequence; 5.8S ribosomal RNA gene and internal transcribed spacer 2, complete sequence; and 28S ribosomal RNA gene, partial sequence
TGTCAGTAAATTCTCAACCCCTCTCGATTTATTCCGAGGGGGAGCTTGGATGGTGGGGGTTGCTGGAGTTTCGGGACTCGAGCTCTCCTGAAATGCATTGGCTTGCGGTCGACTTTCTCCTTTGCGCGACAAGGCTTTCGGTGTGATGATGATCGCCGTTCGCCGAAGCGCATGAACGAAGGTCTCGTGCCTCCAATACG
>113208367; Phlebia acanthocystis genes for 18S ribosomal RNA, internal transcribed spacer 1, 5.8S ribosomal RNA, internal transcribed spacer 2, 25S ribosomal RNA, partial and complete sequence, strain:TMIC 35094
TCATTAACGAGTTTGAAATGGGTTGTAGCTGGCCTTACTCAGGCATGTGCACACCCTGCTCATCCATCTCTAACCCTGTGCACTTTTTGTAGGCTTGGTGGGATAAGTTGGCTTCGGTCAGCTTTGAAAGCCTAAGTCTATGCTTATTACAAACGCTTCAGTTAAAGAATGGTAACACTGCGTCTAACGCATTAAATACA
>51572768; Endoptychum depressum isolate TK1710 18S ribosomal RNA gene, partial sequence; internal transcribed spacer 1, complete sequence; and 5.8S ribosomal RNA gene, partial sequence
ACNTCANTTTCATCCACCTGTGCACCTANTGTAGTCTTTGGTTGGGTTAGGACGAAGTGGTCATCCTATCAGCATTTGCTGGATGTGAGGACTTGCATTGTGAAAACCGTGCTGTCCTTTGTGTGATCATGAAATCACTTTCTCACCAGAGTCTATGTCTTTCATTATACTCTGTCGAATGTCATTGAATGTCTTTACAT
>55925108; Hydnum albidum 18S ribosomal RNA gene, partial sequence; internal transcribed spacer 1, 5.8S ribosomal RNA gene, and internal transcribed spacer 2, complete sequence; and 28S ribosomal RNA gene, partial sequence
AACTTTTAACAACGGATCTCTTGGCTCTCGCATCGATGAAGAACGCAGCGAAATGCGATAAGTAATGTGAATTGCAGAATTCAGTGAATCATCGAATCTTTGAACGCATCTTGCGCTCTCTGGTATTCCGGGGAGCACATCTGTTCGAGTGTCATTGAAACTCTCAAACAAAGGGGGGAGCTTTTTCTTGTAGCTGTCCT
>212276597; Arachnion album voucher 428024 (ISC) 18S ribosomal RNA gene, partial sequence; internal transcribed spacer 1, 5.8S ribosomal RNA gene, and internal transcribed spacer 2, complete sequence; and 28S ribosomal RNA gene, partial sequence
GAGGATCATTATTGAATATTCTTGATGGGTTGTAGCTGGCTCTTTGGAGCATGTGCACGCCTGTCTTGATTTAATTCATCCACCTGTGCACCTTTTGTAGTCTTGGGGGTTAAGCAGTCAACTATCGGATGTCATCCGGATGTGAGGAATGCTGAGTGCGAAAGCATACAGCTTTTCTCAAACTGACTTGTGGTCCCTCA
>260595322; Kavinia alboviridis voucher KM141510 internal transcribed spacer 1, partial sequence; 5.8S ribosomal RNA gene, complete sequence; and internal transcribed spacer 2, partial sequence
GGGGCGATATTAAATACAACTTTCAACAACGGATCTCTTGGCTTTCGCATCGATGAAGAACGCCGCGAAAGTGCGAAACGTAATGTGAATTGCAGAATTCAGTGAATCATCGAATCTTTGAACGCATCTTGCGCTCCTTGGTATTCCGAGGAGCATGCCTGTTTGAGTGTCGTGAATCCTCTCAACCCCTCCCTTCTTTT
>22024518; Gloeocystidiellum aculeatum EL 18S ribosomal RNA gene, partial sequence; internal transcribed spacer 1, 5.8S ribosomal RNA gene, and internal transcribed spacer 2, complete sequence; and 28S large subunit ribosomal RNA gene, partial sequence
CTTAATTGCGATCAGCTCCTCTTAAATGCATTAGCAGGGTCTTCTTTGCCGACCTTTGGCGTGATTAAGTATCTACGTCCCATGGTGTGGCTCTGATATCGAGGCCTGCTTCGAACCGTCTCTTGACNGAGACAACCTTTGAGTTTCCCCCCCTCTTCTTTAGAGAGAGGGCCTCATTCTGAAACCTTGACCTCAAATCG
>215398871; Bovistella radicata isolate M3 18S ribosomal RNA gene, partial sequence; internal transcribed spacer 1, 5.8S ribosomal RNA gene, and internal transcribed spacer 2, complete sequence; and 28S ribosomal RNA gene, partial sequence
ACCTGTGCACCTTTTGTAGTCTTGTGGGTTGAGAGCAGTCGACTATCGGATGGCTATGGCCTTTCCGGACGTGAGGAATGCTGAGTGCGAAAGCATACAGCTCTTCTCAAATGACTTGCAAAACCTCTTCCTCAAGTACTATGTATTCATATACCACATAGTATGTTGTCGAATGTGATCAATGGGCCTATGTGCCTATA
>16209538; Cystofilobasidium capitatum strain S5 18S ribosomal RNA gene, partial sequence; internal transcribed spacer 1, 5.8S ribosomal RNA gene and internal transcribed spacer 2, complete sequence; and 28S ribosomal RNA gene, partial sequence
GATGAAGAACGCAGCGAATTGCGATAAGTAATGTGAATTGCAGAATTCAGTGAATCATCGAATCTTTGAACGCATCTTGCGCTCTTTGGTATTCCGAAGAGCATGCCTGTTTGAGTGTCATGAAACTCTCACCTCCAATCTTTTTTAACTAGAAGGTTGGGGCGTGGACGTGAGTGCTGCTGGTGCCCTGGTTGCATCGG
>55847658; Laurobasidium hachijoense genes for ITS1, 5.8S rRNA, ITS2, strain: MAFF 238665
AACGCAGCGAAACGCGATAGGTATTGTGAATTGCAGAATCAGGGAATCATCGAATTTTTGAACGCACCTTGCGCTCCCTGGTATTCCTAGGAGCATGCCTGTTTGAGTGTTGATAGCCTCTCCAAACCTTGGTTTTTTATTAAATCAAGTGCTTTGGGTCCCTGGGCCTGTAGCGGCGACGTTACTTGCCTTAAAAGGAT
>317408920; Boreostereum radiatum isolate RLG-9717-Sp 18S small subunit ribosomal RNA gene, partial sequence; internal transcribed spacer 1, 5.8S subunit ribosomal RNA gene, and internal transcribed spacer 2, complete sequence; and 28S large subunit ribosomal RNA gene, partial sequence
TATTCCGAGGAGCATGCCTGTTTGAGCGTCGTGAAATCCTCAACTTCTCCACTTTTGCGAGTGGTGGGGCTTGGATTTGGAGGCCTTGCCGGCTCTTGAGTCGGCTCCTCTTGAATGCATTAGCTGGACCCGGTGGCGGAACGGCGCTCGGTGTGATAATTATCTACGCCGTCGTTGGGGAAGCACGTTTGGTGGGATCG
>50403813; Porodisculus pendulus internal transcribed spacer 1, partial sequence; 5.8S ribosomal RNA gene and internal transcribed spacer 2, complete sequence; and 25S ribosomal RNA gene, partial sequence
AAGCCGCTGGGTCGCGTTGGAACTTGGGGGCAAGTGCCGGTGGCTCGCGCCGTCGGCTCCCCTTAAAAGCATTAGCGACGAACCTCCGCAGGATCGCGCACTCGGTGTGATAGACTATCTACGCCGTCGTGCCATCCCGCGCGCCATCGCGGCGCGCAAAGAGGTTTCTGCCCCAAAGCGGTCGCTCACAGCCGTCTCGC
>315436737; Xeromphalina campanella voucher AH3922 18S ribosomal RNA gene, partial sequence; internal transcribed spacer 1, 5.8S ribosomal RNA gene, and internal transcribed spacer 2, complete sequence; and 28S ribosomal RNA gene, partial sequence
GGGCATGTGCACGCTCCTCAATTTTCCTTCTCCACCTGTGCACCCTTTGTAGACTTTGGAAGACCTCTCGAGGCAACTCGGATGGAGGGTCGCTGATTTGTTTCAGCTTCCCTTGCGCTTCCAGGTCTATGCATTTTTATACACACTTTAAATGTCTCAGAATGTCTTTCATGGCTTGCCGTAAAAAGCAAAGCTTTAAA
>294818260; Calvatia candida strain PB101 internal transcribed spacer 1, partial sequence; 5.8S ribosomal RNA gene and internal transcribed spacer 2, complete sequence; and 28S ribosomal RNA gene, partial sequence
ATTGAATATTCTTGATGGGTTGTAGCTGGCTCTTAGGAAGCATGTGCACACTTGTCTTGACTTTATTCATCCACCTGTGCACCTTTTGTAGTCTTGGGGGTAGAGAGCAGTCAACCATCGGACGGCTATTAGCCATTCCGGATGTGAGGAATGCTGAGTGCGAAAGCATACAGCTTTCTTCAAAGTGACTTGCAGGACCT
>237784354; Perenniporiella pendula strain MUCL 46034 small subunit ribosomal RNA gene, partial sequence; internal transcribed spacer 1, 5.8S ribosomal RNA gene, and internal transcribed spacer 2, complete sequence; and large subunit ribosomal RNA gene, partial sequence
CTTTGCGGGCTTGTGGAGCATTTGAGTCTGCGTTTATTACAAACTCAATAGTAACAGAATGTAGCGCGATATAACGCATCTATATACAACTTTCAGCAACGGATCTCTTGGCTCTCGCATCGATGAAGAACGCAGCGAAATGCGATAAGTAATGTGAATTGCAGAATTCAGTGAATCATCGAATCTTTGAACGCACCTTG
>73672596; Physalacria bambusae strain CBS712.83 isolate AFTOL-ID 515 internal transcribed spacer 1, partial sequence; 5.8S ribosomal RNA gene and internal transcribed spacer 2, complete sequence; and 28S large subunit ribosomal RNA gene, partial sequence
GATGAAGAACGCAGCGAAATGCGATAACTAATGTGAATTGCAGAATTCAGTGAATCATCGAGTCTTTGAACGCACCTTGCGCCCTTTGGTATTCCGAAGGGCATGCCTGTTTGAGTGTCAGTTAATTCTCAACCTCTCTTACTTTTCTGTAATGAGCGGATTGGATGTGGAGGCTTTGCTGGTTCTTTGAGTCAGTTCCT
>82400003; Atractiella solani small subunit ribosomal RNA gene, partial sequence; internal transcribed spacer 1, 5.8S ribosomal RNA gene, and internal transcribed spacer 2, complete sequence; and large subunit ribosomal RNA gene, partial sequence
TAATGTGAATTGCAGAATTCAGTGAATCATCGAATCTTTGAACGCATCTTGCGCCCTTTGGTATTCCGAAGGGCATGTCTGTCTGAGTGTCATGAAATTCTCAATCTCTCATCCTTTGTGATGGGTTGGTTGGATCATGGGTGCTTGCTGGCCTTGTCAGCTCACCTGAAATGAATTTGCGATGTTGTGTCCTTGTGAGT
>20452299; Reniforma strues strain CBS 8263 18S ribosomal RNA gene, partial sequence; internal transcribed spacer 1, 5.8S ribosomal RNA gene, and internal transcribed spacer 2, complete sequence; and 28S ribosomal RNA gene, partial sequence
TTAACTATTAAAAACTTTCAACAACGGATCTCTTGGTTCTCGCATCGATGAAGAACGCAGCGAAATGCGATACGTAATGTGATCTGCAGGTTTCGTGAATCATCGAATCTTTGAACGCATCTTGCACTCTTTGGTATTCCGAAGAGTATGTCTGTTTGAGTGTCATGAAATTGTCAATAAAAAACTTTTTTATTGGATTT
>6563328; Peniophora aurantiaca strain NK98/21 internal transcribed spacer 1, partial sequence; 5.8S ribosomal RNA gene, complete sequence; and internal transcribed spacer 2, partial sequence
ACCCCTTTGTGAACCAAGTGTGCGAGCCGATGAGAGATCGGAGGCTCGCATGCAAACCCTTAACATACCCCAATGAAGTATCAGAATGTACCTTGCGTTAACTCGCACAAATACAACTTTCAACAACGGATCTCTTGGCTCTCGCATCGATGAAGAACGCAGCGAAATGCGATAAGTAATGTGAATTGCAGAATTCAGTG
>327180271; Cinereomyces lindbladii strain M113 18S ribosomal RNA gene, partial sequence; internal transcribed spacer 1 and 5.8S ribosomal RNA gene, complete sequence; and internal transcribed spacer 2, partial sequence
CTTGCGCCCCTTGGTATTCCGAGGGGCACACCCGTTTGAGTGTCGTGAAATTCTCAACTCAAATGCTTTTGCGAGCATTTGGGCTTGGACTTGGGGGTCTGCCGGCCTGTCTCGGCTCCCCTTGAATGCATTAGCTCGGACCCTTGCGGATCAGCTATCGGTGTGATAATTGTCTACGCCGTGGTTTGTGATGCCACCTT
>212276604; Handkea lycoperdoides voucher MGW545 (hb. Bates) 18S ribosomal RNA gene, partial sequence; internal transcribed spacer 1, 5.8S ribosomal RNA gene, and internal transcribed spacer 2, complete sequence; and 28S ribosomal RNA gene, partial sequence
GTGATCAATGGGATAATCATATACAACTTTCAGCAACGGATCTCTTGGCTCTCGCATCGATGAAGAACGCAGCGAAATGCGATAAGTAATGTGAATTGCAGAATTCAGTGAATCATCGAATCTTTGAACGCACCTTGCGCTCCTTGGTATTCCGAGGAGCATGCCTGTTTGAGTGTCATTAAATTCTCAACCCCTCCGGC
>14333995; Eichleriella deglubens 18S ribosomal RNA gene, partial sequence; internal transcribed spacer 1, 5.8S ribosomal RNA gene, and internal transcribed spacer 2, complete sequence; and 28S ribosomal RNA gene, partial sequence
TCGGCCCTCYTCTTCAGCTGTGCGCTTTGGCTGCACGCTGTCGAAATCTTCACACCTGTGCACCTTTTCGGTCGCGGCGCTAACCCGTCGCTTCCGCTTTACATCCAACTACAGTCCAGAATGTATAAACCATAAACGTAACAACTTTCAACAACGGATCTCTTGGCTCTCGCATCGATGAAGAACGCAGCGAAATGCGA
>37954638; Chamaemyces fracidus voucher X-1977, Th.W. Kuyper 960 (L) internal transcribed spacer 1, partial sequence; 5.8S ribosomal RNA gene gene, complete sequence; and internal transcribed spacer 2, partial sequence
AGAAAGAGTGTAGTGTGTGGTGAGCCATCTGGCTTCCTTATGCTTGCTTTTTCTCTTCCCGAGGGTCTATGTCTTTTTATCATATACCACAAAGCATGTTAACAGAATGTATTATATGGGCCTTGGTTGCCTATAAAACCTATTATACAACTTTCAGCAACGGATCTCTTGGCTCTCGCATCGATGAAGAACGCAGCGAA
>298354646; Rhodophyllus chamaecyparidis gene for 5.8S ribosomal RNA, internal transcribed spacer 2 and 28S ribosomal RNA, partial sequence, strain: 183-803
AATCTTTGAACGCACCTTGCGCTCCTTGGTATTCCGAGGAGCATGCCTGTTTGAGTGTCGTGAAATTCTCAACCTATCTGGCTTTTTGTTAGTTAGGCTTGGATCTTGGAGGTTGCCGGTTTCTTATAACAAGAAATCGGCTCTTCTGAAATATATTAGCAAAGTCTTTGCTGACCGTCCTTTGGTAATGATAATTATCT
>298354290; Pseudocolus schellenbergiae gene for 5.8S ribosomal RNA, internal transcribed spacer 2 and 28S ribosomal RNA, partial sequence
CTGTTTGAGTGTCGTGAAGTACCTCGGACCCGTGTCTTTTTTTCTAAGGACGCGCGGTTTCGGATTTGGACGCTTGCCGCGAATCTCGCGGCTCGTCTCTAAACGCATTAGCGAAACGCGCCATCGGTCTAGCTCTCAGACGTGATAAAACAAGCGTCGACGGAGCGCGACCGTGCGTCGCTCACGAACCGTCCGCGAGG
>116241193; Bothia castanella strain MB03-053 18S small subunit ribosomal RNA gene, partial sequence; internal transcribed spacer 1, 5.8S ribosomal RNA gene, and internal transcribed spacer 2, complete sequence; and 28S large subunit ribosomal RNA gene, partial sequence
CCAAGTCTGGATTGATTTCTAGACTTGGCTTGGAGTTGGGGGTCTGCTGGCTAGCTGTCAGCTCTCCTGAAATGCATTAGCATTGGACGATGACGTGCCACGGCCTTGGATGTGATAATGATCATCCTGGCTGGAGCGTCGACTGTCCTTGCTTCTAATTGTCTATCTATTTTGCTTAGCTACTAGCTGGTCACACGGCG
>300394359; Podoserpula pusio H. Lepp 329 ACT 18S small subunit ribosomal RNA gene, partial sequence; internal transcribed spacer 1, 5.8S ribosomal RNA gene, and internal transcribed spacer 2, complete sequence; and 28S large subunit ribosomal RNA gene, partial sequence
GAACGCAGCGAAATGCGATAAGTAATGTGAATTGCAGAATTCAGTGAATCATCGAATCTTTGAACGCACCTTGCGCTCCTTGGTATTCCGAGGAGCATGCCTGTTTGAGTATCATTTAACTATCAACCCACTTGATGTTCATTCATCGAGTGGGATTGGACTTGGAAGCTGCTGGCGCAAGTCAGCTCTTCTTAAATGCA
>81250632; Verrucospora flavofusca isolate AFTOL-ID 655 internal transcribed spacer 1, 5.8S ribosomal RNA gene, and internal transcribed spacer 2, complete sequence
CAACGGATCTCTTGGCTCTCGCATCGATGAAGAACGCAGCGAAATGCGATAAGTAATGTGAATTGCAGAATTCAGTGAATCATCGAATCTTTGAACGCACCTTGCGCTCCTTGGTATTCCGAGGAGCATGCCTGTTTGAGTGTCATTAAATCATCAACCACACTATTTGTTTACAATTGGTTGTGGCTTGGATATGGGGG
>262090209; Suillus bovinus strain BI-203-11 18S ribosomal RNA gene, partial sequence; internal transcribed spacer 1, 5.8S ribosomal RNA gene, and internal transcribed spacer 2, complete sequence; and 28S ribosomal RNA gene, partial sequence
CGAATAGCGATATGTAATGTGAATTGCAGATCTACAGTGAATCATCGAATCTTTGAACGCACCTTGCGCTCCTCGGTGTTCCGAGGAGCATGCCTGTTTGAGCGTCAGTAAATTCTCAACTCCTCTCGATTGACTTCGAGTGGAGCTTGGATAGTGGGGGCTGCCGGAGACCTGAATATTCGTGTTCGGGACTCGGGCTC
>383291172; Megasporoporia sp. HJL-2012e voucher Yuan1270 internal transcribed spacer 1, partial sequence; 5.8S ribosomal RNA gene, complete sequence; and internal transcribed spacer 2, partial sequence
GTGCACGCCCTGCTCAATCCACTCTACACCTGTGCACTTACTGTGGGTTTTGGGAAAGTCTTTGCAGGCTTTCTCGGGCCTGCGTTTGTTTACAAATCCTTTTGTATCAGAATGTACTGCATCATAATGCATTTGTATACAACTTTCAGCAACGGATCTCTTGGCTCTCGCATCGATGAAGAACGCAGCGAAATGCGATA
>110704323; Melanotaenium endogenum isolate AFTOL-ID 1918 internal transcribed spacer 1, 5.8S ribosomal RNA gene, and internal transcribed spacer 2, complete sequence
GAAGAGACTTGATTTGGTTCTGAGTGCTTGCCTTTACTTTGTTATTGGCTCACTTTAAATACATTAGCTGGGTTTTATTTGTCCAGTCTTTAGGGAATTATACTTACTTGGTGGTTCCAGCGTGATAAGATCTGCTGAAACGTGCAAGTAAGAAAGTCTCTTTAGATTAACACTGGATTAGGTAGCCTGCTTCTAACCAA
>19070184; Stropharia melanosperma internal transcribed spacer 1, partial sequence; 5.8S ribosomal RNA gene, complete sequence; and internal transcribed spacer 2, partial sequence
CTCGCATCGATGAAGAACGCAGCGAAATGCGATAAAGTAATGTGAATTGCAGAATTCAAGTGAATCATCGAATCTTTGAACGCACCTTGCGCTCCTTGGTATTCCGAGGAGCATGCCTGTTTGAGTGTCATTAAATTTATCAACCTTTATTAGATTCTCTGATAAATGGCTTGGATGTGGGAGTTGCTGGTATCACATTT
>310894121; Septobasidium sp. JBM-2010h 18S ribosomal RNA gene, partial sequence; internal transcribed spacer 1, 5.8S ribosomal RNA gene, and internal transcribed spacer 2, complete sequence; and 28S ribosomal RNA gene, partial sequence
TGAGCGTTGCTGTTAGCCGACAGCTCGCTTCAAATGTATAAGCAATCTTGATGGTGATCGGATTGACCCGACGTGATAAGATCTTCGTTGGGGATGCTCTCTGTAGCAGCCGGACAGCCGTACAAGTCGCTTCCAAACCGTGGCTTGCCACACTTCTTTAATTTAGACCTCAAATCAGATGGGACTACCCGCTGAACTTA
>371496659; Pluteus sp. AJ-2012c 18S ribosomal RNA gene, partial sequence; internal transcribed spacer 1, 5.8S ribosomal RNA gene, and internal transcribed spacer 2, complete sequence; and 25S ribosomal RNA gene, partial sequence
TGTAGGACACCCAGCCAAAGGCCTTCCTGGCATGCGGCTGGAGCAAGTGTTCTACGTTTTCTCATCAGCTCCAATGAATGTGTAGAGTGTAGAAACAAGGTCCTTCATGGCCTTATAAAACTAATACAACTTTCAACAACGGATCTCTTGGCTCTCGCATCGATGAAGAACGCAGCGAAATGCGATAAGTAATGTGAATT
>223885008; Fomitiporia punicata voucher Dai 7734 18S ribosomal RNA gene, partial sequence; internal transcribed spacer 1, 5.8S ribosomal RNA gene, and internal transcribed spacer 2, complete sequence; and 28S ribosomal RNA gene, partial sequence
TCATGTAATTCTCAATCCTCTTTTTCTTAATTGAAGAAGGAGTTTGGACTTGGAGGTTAATATACATGCTGGTACTGTCTGTATCGGCTCCTCTAAAATGCATTAGCTGGACTGTAGTTCGCATTGTTTGGTGTAGTAATAGTTTTCTATCTATATTCACTACAGTGCTTGCTTAGACTGTCTGCTTCTAATAGTCCGCT
>40644226; Stephanospora caroticolor 18S rRNA gene, 5.8S rRNA gene, 28S rRNA gene, internal transcribed spacer 1 (ITS1) and internal transcribed spacer 2 (ITS2), isolate MA-Fungi 47684
ACCCTGTGGTATTCCACAGGGTATGCCCGTTTGAGTATCATTAAGTCATCAACTCCAAAACCTTTGTGTTCTTGGTGCTTGGTCTTTGAGGGTCATTGCAGGCTCTTTATGAGTCAGGCTCCCTTTAAATCCATTAGCGAGACTTCCCTGTGCTGAACTTGTCTCTTGACGTGATAGTCTATCTACGTCAAATTTTGAGT
>238801153; Parasola conopila strain CBS 325.39 18S ribosomal RNA gene, partial sequence; internal transcribed spacer 1, 5.8S ribosomal RNA gene, and internal transcribed spacer 2, complete sequence; and 28S ribosomal RNA gene, partial sequence
CGAAGGTTGTCGCGCCCTCACAGGCCGGCTTCCCTCGAATGTCTCAGGTCTATGTTTATTAACACACCCCTATCGAATGTATAAAAGAATGTTGATTTCAAAGGGCTCTGCCCATATAGAAACTCAATACAACTTTCAGCAACGGATCTCTTGGCTCTCGCATCGATGAAGAACGCAGCGAAATGCGATAAGTAATGTGA
>339459878; Postia leucomallella voucher exBRNMP 18S ribosomal RNA gene, partial sequence; internal transcribed spacer 1, 5.8S ribosomal RNA gene, and internal transcribed spacer 2, complete sequence; and 28S ribosomal RNA gene, partial sequence
AAGGGGTGACCTATGTTTATTTTTACAAACTCTGTACTGTCATGGAATGTGGTCGCGTTTAACGCACAAATATACAACTTTCAGCAACGGATCTCTTGGCTCTCGCATCGATGAAGAACGCAGCGAAATGCGATAAGTAATGTGAATTGCAGAATTCAGTGAATCATCGAATCTTTGAACGCACCTTGCGCTCCCTGGTA
>298257226; Psilocybe serbica voucher PRM 903176 18S small subunit ribosomal RNA gene, partial sequence; internal transcribed spacer 1, 5.8S ribosomal RNA gene, and internal transcribed spacer 2, complete sequence; and 28S large subunit ribosomal RNA gene, partial sequence
GCATGTGCCCACCATGTCATCTTTATATCTCCACCTGTGCACCCTTTGTAGAACGTTTTTGGACTGATAGGAGGGGCTCGAAAGAGTTTCCAAGTTGAACGTCCTGAACGGTCTACGTTTTCATATACCCCAAAGAATGTAATAGAATGTATCATATGGCCCAGTGCCTATAAACTAAATACAACTTTCAGCAACGGATC
>75863792; Anomoporia flavissima internal transcribed spacer 1, partial sequence; 5.8S ribosomal RNA gene and internal transcribed spacer 2, complete sequence; and large subunit ribosomal RNA gene, partial sequence
AACTTTCAACAACGGATCTCTTGGTTCTCGCATCGATGAAGAACGCAGCGAAATGCGATAAGTAATGTGAATTGCAGATTTCAGTGAATCATCGAATCTTTGAACGCACCTTGCGCTCCTTGGTATTCCGAGGAGCATGCCTGTTTGAGTGTCATTAAATTCTCAACCCACTTGGATTTTATTATTCAACAGTGTGGATT
>48476130; Laetisaria fuciformis strain CBS617.80 18S ribosomal RNA gene and internal transcribed spacer 1, partial sequence
TCATTAACGAGTTTGAAAAGAGTTGTAGCTGGCCTTCTGAGGTAATGTGCACACTCTGCTCATCCACACACACCTGTGCACATCGATAGTCTTTTTTTTTTGAAGGGGGGAAACTAGCCCTTTGGGTGAAAGTCCACCCTCCTTAGAAAAAGCTATTTTTTACACATACACTTTTAGTTAAGAATGTATCTATTGCTATA
>291045171; Pseudozyma tsukubaensis genes for ITS1, 5.8S rRNA, ITS2, complete sequence, strain: 1D10
GACTGGTAATGCGGTCGACTAAATCTAAAAAACAACTTTTGGCAACGGATCTCTTGGTTCTCCCATCGATGAAGAACGCAGCGAATTGCGATAAGTAATGTGAATTGCAGAAGTGAATCATCGAATCTTTGAACGCACCTTGCGCTCCCTGCAGATCTAATCTGGGGAGCATGCCTGTTTGAGGGCCGCGAATTGTTTCG
>66775666; Resupinatus porosus strain PR5832 internal transcribed spacer 1, partial sequence; 5.8S ribosomal RNA gene, complete sequence; and internal transcribed spacer 2, partial sequence
ATAAGTTATAGAATGTATTGATGGGCTTTCAAAGCCTTTAATCTAAATACAACTTTCAACAACGGATCTCTTGGCTCTCGCATCGATGAAGAACGCAGCGAAATGCGATAAGTAATGTGAATTGCAGAATTCAGTGAATCATCGAATCTTTGAACGCACCTTGCACCCTTTGGTATTCCGAAGGGTATGCCTGTTTGAGT
>364523929; Amphinema sp. MHBYS-01 isolate EA21434 internal transcribed spacer 1, partial sequence; 5.8S ribosomal RNA gene and internal transcribed spacer 2, complete sequence; and 28S ribosomal RNA gene, partial sequence
ACCCCGTCGATCTTTGATTGGTCGGAGGCTTGGACTTTGGAGCGTGCTGGCCCAATTGAGGTCGGCTCCTCTTTAAATGCATCAGCGGAAAGCCCATTGACGTTTCCCGTCGGCGTGATAATCCTGTTGCGTCGTCAGGGTCTGGTTGGGGCTCGCTTATAATCGTCTTCGGACTACATCTCGTTTTGACCTCNAATCNG
>56181672; Xenasmatella vaga olrim377 internal transcribed spacer 1, partial sequence; 5.8S ribosomal RNA gene and internal transcribed spacer 2, complete sequence; and large subunit ribosomal RNA gene, partial sequence
TTCTCAATCCATCTTACCCCTGTGCACCTTTGGGAGATGACTTTGGATTCAAGTTGGATAACGACGGTGATCCTTAGTCTCTTCTTTTATACCAAACAACAGTCTTAGAACGTCTTATTTGCTTGATGCAAAACAAATACAACTTTCAGCAACGGATCTCTTGGCTCTCGCATCGATGAAGAACGCAGCGAAATGCGATA
>14268513; Glaciozyma watsonii strain CBS 8944 18S ribosomal RNA gene, partial sequence; internal transcribed spacer 1, 5.8S ribosomal RNA gene, and internal transcribed spacer 2, complete sequence; and 26S ribosomal RNA gene, partial sequence
GGACTTTTAGTAGTCGGCCTTGGGAAGTTTTGCTTGACGGCTCATTTTAAACACTAGTACAAGTATGTAACGAAATATCGAAATATAAAAAAACTTTCAACAACGGATCTCTTGGCTCTCGCATCGATGAAGAACGCAGCGAAATGTGATAAGTAATGTGAATTGCAGAATTCAGTGAATCATCGAATCTTTGAACGCAC
>237784367; Perenniporia fraxinea strain MUCL 39326 small subunit ribosomal RNA gene, partial sequence; internal transcribed spacer 1, 5.8S ribosomal RNA gene, and internal transcribed spacer 2, complete sequence; and large subunit ribosomal RNA gene, partial sequence
GCTTTCGCTCGCGGATCTAACGGGCCCGCGTTTTACTACAAACACTTTAAAGTAAACGAACGTGTGTCGCGACGTAACGCGTCTATATACAACTTTCAGCAACGGATCTCTTGGCTCTCGCATCGATGAAGAACGCAGCGAAATGCGATAAGTAATGTGAATTGCAGAATTCAGTGAATCATCGAATCTTTGAACGCACC
>317445761; Pseudoinonotus dryadeus genomic DNA containing 18S rRNA gene, ITS1, 5.8S rRNA gene, ITS2 and 28S rRNA gene, strain 33
AGTCGGATTCTTGTTGAAGAGACAAGGCTTGATTTGTTAGTTAGCGTGTATGCGCGAAAGTAAGACTTGCTGCTGTAACCTTTTGGCGTTGGAGACCGGGGGAACGCTTCGACAGCTGTTGAAGTTAGTAGTTTGGTTTCTTGTTGAAGAGACAAGGCGGTTTTTCTTACCAGTAGTGTTGACGTGAAAGCGACTCGGGC
>121280197; Lepiota fumosifolia voucher E.C. Vellinga 3278 (UC) internal transcribed spacer 1, partial sequence; 5.8S ribosomal RNA gene, complete sequence; and internal transcribed spacer 2, partial sequence
ATTAAATTCTCAACCCATCCAACTTTGATGTTTGGTATGTGGCTTGGATGTGGGGGTCATTGCAGGCCTTTGTAATAAAGGTCAGCTCCCCTGAAATGCATTAGCGGAACTGTTTGCAATCCGTCACTGGTGTGATAATTATCTATACCAAAGACAATGGAATGCTCTCTCTTTGTTCAGCTTCTAATAGTCTCATCTTG
>305671418; Clitocybula lignicola voucher LE262738 18S ribosomal RNA gene, partial sequence; internal transcribed spacer 1, 5.8S ribosomal RNA gene, and internal transcribed spacer 2, complete sequence; and 28S ribosomal RNA gene, partial sequence
TGCGTTTTCTTAAACGCTACCCTTGCCTTCACAGCCTATGTCTTTATACACACGCATGTTTAGAATGTCTATTGTAGGTCTATTGACCTTTACAAACTTATACAACTTTCAACAACGGATCTCTTGGCTCTCGCATCGATGAAGAACGCAGCGAAATGCGATAAGTAATGTGAATTGCAGAATTCAGTGAATCATCGAAT
>54065832; Cerinosterus luteoalbus strain WRCF-AW12 18S ribosomal RNA gene, partial sequence; internal transcribed spacer 1, 5.8S ribosomal RNA gene, and internal transcribed spacer 2, complete sequence; and 28S ribosomal RNA gene, partial sequence
GTAATGTGAATTGCAGAATAGTGAATCATCGAATCTTTGAACGCACCTTGCACCCTTTGGGGTATGCCAGTTTGAGAGCCACCTAACAGTCGCGCTTGTAGCTTTTGCTGCTTGAGCGGATTTGAGTGTATTGCCGGCCTCGTCGGCTCACTCTGAATGCATGAGCGCCTAGAGAGCGCATGACAACGTGATAAGTATTT
>3811307; Sphacelotheca polygoni-persicariae internal transcribed spacer 1, 5.8S ribosomal RNA gene; and internal transcribed spacer 2, complete sequence
AACGAGATTTTGGTGTGGCTTGGTTTCTGAGCGCTGCTGAATCTTCGGATTGTTAGCTCGCTCGTAATTCATTAGCATCCTAATCCTTCGAGATCAGATTGACTCGGCGTAATAGACTATTCGCTGAGGACATGCCCTAATAAGCGTGGCTGGACTTGAAAAACTGGAAGCTTATAAAACCCCGACTTCTAGTCAAAATT
>344333457; Mycenella bryophila voucher 15730 18S ribosomal RNA gene, internal transcribed spacer 1, 5.8S ribosomal RNA gene, internal transcribed spacer 2, and 28S ribosomal RNA gene, region
CTCGAGTGAAAATCTCGGATTGAGGGTTGCGCTTTCAAGCTTCCCTTGCATTTTCATAGTCTATGTCTTCATATTACCCCTTTGTATGTCTCAGAATGTCTTTTTTTGTGGGTTCTTTTGAAACCTATAAAATGTCAGTACAACTTTCAACAACGGATCTCTTGGCTCTCGCATCGATGAAGAACGCAGCGAAATGCGAT
>327187753; Datronia mollis genes for ITS1, 5.8S rRNA, ITS2, partial and complete sequence, strain: WD794
AATGTGTATTGCAATTTAATGCATTTTATACAACTTTCAGCAACGGATCTCTTGGCTCTCGCATCGATGAAGAACGCAGCGAAATGCGATAAGTAATGTGAATTGCAGAATTCAGTGAATCATCGAATCTTTGAACGCACCTTGCGCTCCTTGGTATTCCGAGGAGCACGCCTGTTTGAGTGTCATGAAATTCTCAACCT
>170674463; Phakopsora pachyrhizi isolate Brazil-1 18S ribosomal RNA gene, partial sequence; internal transcribed spacer 1, 5.8S ribosomal RNA gene, and internal transcribed spacer 2, complete sequence; and 28S ribosomal RNA gene, partial sequence
CATTAATAAAAAGCTAAAGAGTGCACTTTATTGTGGCTCAAAACTAAACTTTTTAATAAACCCATTTAATTGGCTCATTGATTGATAAGATCTTTGGGCAATGGTAGCTTTGAAAAAAGCTGCAACCCACCTATTAATCATAATCTTTTTTTTTTAACTCAAAGTCAAATAGAATGTTTTATAAATTTAAATATATATAT
>194304157; Truncocolumella rubra voucher OSC 66143 18S ribosomal RNA gene, partial sequence; internal transcribed spacer 1, 5.8S ribosomal RNA gene, and internal transcribed spacer 2, complete sequence; and 28S ribosomal RNA gene, partial sequence
TGGGGGTTGCTGGCGGCGAAACGCTGTCGGCTCTCCTGAAATGCATTAGCAAAGGACGGCAAGTCTTTGGACGTGCACGGCCTTCGACGTGATAATGATCGTCGTGGCTGGAGCGTCGGACATGCATGAACGATCCATTTGCTTCCAATCCCTAATCCAAGTCTAGAGTCGCTCAGCTACTAGTCCGGTCGTGAGGCCGA
>321155091; Vascellum curtisii isolate HIP1 18S ribosomal RNA gene, partial sequence; internal transcribed spacer 1, 5.8S ribosomal RNA gene, and internal transcribed spacer 2, complete sequence; and 28S ribosomal RNA gene, partial sequence
CCGAGGAGCATGCCTGTTTGAGTGTCATTAAATTCTCAACCCCTCCAGTTGTGATGGGGCTTGGATATGGGAGTTTGCGGGTCCTTTATCAGTAAAGGTCAGCTCTCCTGAAATACATTAGCGGAACCGTTTGCAGTCCCGTCACTAGTGTGATAATTATCTACACTGTGATGATTGCTCTCTGACTAGTTCAGCTGCTA
>34733887; Entyloma dahliae strain pd-A10 internal transcribed spacer 1, partial sequence; 5.8S ribosomal RNA gene, complete sequence; and internal transcribed spacer 2, partial sequence
AATCCCTCAGCCCCCAATGCTTTTCGTTAAGTGTTGGCTTGGGTCTGGATTTGGGCGATTGCCAGAGAGCTTTTTCAAGTTCCTGGCTCGCCTCAAAGAGATTAGCTGGACCCCATTCCGAGCTGGTTCAACTCGACGTGATAATTTCATTCGTCGAGGTATGGTTCTTCTCCCTTAAACAAGGAGTGGATCCAGCCAGG
>81250629; Vararia sp. PBM2521 isolate AFTOL-ID 662 internal transcribed spacer 1 and 5.8S ribosomal RNA gene, complete sequence; and internal transcribed spacer 2, partial sequence
CAGGCTTTGGCCGAGAAAGCTTGCGATTTCTATATACCCATTTGAAAGTCTCAGAATGTAATCTTGCGTTAACTCGCACAAACAACAACTTTCAGCAACGGATCTCTTGGCTCTCGCATCGATGAAGAACGCAGCGAAATGCGATAAGTAATGTGAATTGCAGAATTCAGTGAATCATCGAATCTTTGAACGCAACTTGC
>298354097; Trichaptum biforme gene for 5.8S ribosomal RNA, internal transcribed spacer 2 and 28S ribosomal RNA, partial sequence, strain: 233-343
GTTTTTATTAACCATTGGATGTTGGACTTGGAGGTTCGTGCTGGCTGCAAAGTCGGCTCCTCTTGAATGCATTAGCTTGGACCTGTGCGCGTTTGCTAGCGGTGTAATACATTTTATTCACCACGGGCCGTGTCACTATTAGGGTCTGCTTCTAATCGTCCTTACCGGACAATATAAACTTTATGACTCTGACCTCAAAT
>375161969; Hymenochaete megaspora strain He302 internal transcribed spacer 1, partial sequence; 5.8S ribosomal RNA gene, complete sequence; and internal transcribed spacer 2, partial sequence
ACCTAGTAGTTGTGGGTCCACCCCGTAGCGAAAGGTTAATCTTTGATCGGCGACGCGTGGTACCTCGAAGTCCCTGATTACCACAAACCACAATGTATGTCTTGTCAGAATGATCAGTCCCTCGTTGGACGCTAAACATAATACAACTTTCAACAACGGATCTCTTGGCTCTCGCATCGATGAAGAACGCAGCGAAATGC
>89674428; Phaeomarasmius proximans isolate AFTOL-ID 979 internal transcribed spacer 1, 5.8S ribosomal RNA gene, and internal transcribed spacer 2, complete sequence
GAGTTTTGAGGATTGCTGCCGTTGATAAGACCGGCTTTCCTTACATTTCCAGGCCTATGTTTTTTCATATACCCCGTCGTATGTAACAGAATGTATCAATGGGCCTTTAGTGCCTATAAACCTTATACAACTTTCAGCAACGGATCTCTTGGCTCTCGCATCGATGAAGAACGCAGCGAAATGCGATAAGTAATGTGAAT
>174670; Gastrosuillus laricinus ribosomal RNA internal transcribed spacer
CAGATCTACAGTGAATCATCGAATCTTTGAACGCACCTTGCGCTCCTCGGTGTTCCGAGGAGCATGCCTGTTTGAGCGTCAGTAAATTCTCAACCCCTCTCGATTAGCTTCGAAAGGGCGCTTGGATAGTGGGGGCTGCCGGAGATCTGGACTTTTCGTCTGGGACTCGGGCTCTCCTGAAATGAATGGGCTTGCGGTCG
>94962908; Buglossoporus pulvinus strain CBS 858.72 internal transcribed spacer 1, partial sequence; 5.8S ribosomal RNA gene and internal transcribed spacer 2, complete sequence; and 28S ribosomal RNA gene, partial sequence
GAGGGTTTATTGCCGGGGGAGAATATATGTCTCATCGGCTCCTCTTGAATGCATTAGCTCGAATCTCTGCGGATCAGCTACTCGGTGTTATAAGTTTTATTTATTTACTGCCGTCACTGTGATGCATGAATGATTGGCTTCTAATTGTCTTGTTACGAGACAATTCTATATGATCTTTGACCTCAAATCAGGTAGGGTTA
>66932540; Phlebiella vaga internal transcribed spacer 1, 5.8S ribosomal RNA gene, and internal transcribed spacer 2, complete sequence
AAGAGCCGAACAAAGCCAGCAGCTTCCAAGTCCAAGCTTCGAAGAATAAAACATGAAGTTGATAATTTCATGACACTCAAACAGGCATACTCCTCGGAATACCAAGGAGTGCAAGGTGCGTTCAAAGATTCGATGATTCACTGAATTCTGCAATTCACATTACTTATCGCATTTCGCTGCGTTCTTCATCCGATGCGAGA
>357216511; Dentocorticium sulphurellum voucher L14474 18S ribosomal RNA gene, partial sequence; internal transcribed spacer 1, 5.8S ribosomal RNA gene, and internal transcribed spacer 2, complete sequence; and 28S ribosomal RNA gene, partial sequence
GAATGTAAACCGCGATAATACGCATTATAATACAACTTTCAGCAACGGATCTCTTGGCTCTCGCATCGATGAAGAACGCAGCGAAATGCGATAAGTAATGTGAATTGCAGAATTCAGTGAATCATCGAATCTTTGAACGCACCTTGCGCCCCTGGGTATTCCCAGGAGCATGCCTGTTTGAGTGTCGTGGAATTCTCAAT
>304333851; Tinctoporellus epimiltinus isolate E6817g 18S ribosomal RNA gene, partial sequence; internal transcribed spacer 1, 5.8S ribosomal RNA gene, and internal transcribed spacer 2, complete sequence; and 28S ribosomal RNA gene, partial sequence
TATCAGAATGTGTATCGCGATGTAACGCATCTATATACAACTTTCAGCAACGGATCTCTTGGCTCTCGCATCGATGAAGAACGCAGCGAAATGCGATAAGTAATGTGAATTGCAGAATTCAGTGAATCATCGAATCTTTGAACGCACCTTGCGCTCCTTGGTATTCCGAGGAGCATGCCTGTTTGAGTGTCGTGTAATTC
>305671233; Arrhenia lobata strain O73053 internal transcribed spacer 1, partial sequence; 5.8S ribosomal RNA gene, complete sequence; and internal transcribed spacer 2, partial sequence
TATTCCGAAGGGCATGCCTGTTTGAGTGTCATTAAATTATCAACTCTGAGGTTTCTCAGAGCTTGGACTTGGAGTGTGCCGGGCCCACTTGTGGGTTCAGCTCCTCTTCAAATGCATAAGTGGAACCTTTGATTGCGTACCTGCTCCAGCGTGATAATTATCTACGTTGCAGCAGCGAAAAAGCATTCGGATCTGCCTAC
>300394310; Amylocorticium subsulphureum CFMR:HHB-13817 18S small subunit ribosomal RNA gene, partial sequence; internal transcribed spacer 1, 5.8S ribosomal RNA gene, and internal transcribed spacer 2, complete sequence; and 28S large subunit ribosomal RNA gene, partial sequence
AAGAGCTTGGATCGTGGAGTGTGCCGGCGTGAGTTGGCTCCTCTTGAATGCATTAGTGGGATTCTACGCCACTGCAGACGGTGTGATAATTATCTACGCCTCAGCTGTGGAAAACGAGTTCTGCTTAAAACAGTCTTCGGACAGCTTGTAAACTGTTTTTGACCTCAGATCAGGTAGGATTACCCGCTGAACTTAAGCAT
>42821131; Serpula lacrymans ITS1, 5.8S rRNA gene, and ITS2, isolate SL114
GAACCAACTGTAGGTCTTTCGGGACCTATGTCTTCTCATAACACACTGTATGTCTAGAATGTCATTATGATTATCGTCTGCTTCCTCTGTGGAGTTGGGCTGATAAGATAAACAATATACAACTTTCAGCAACGGATCTCTTGGCTCTCGCATCGATGAAGAACGCAGCGAATTGCGATATGTAATGTGAATTGCAGATT
>110169455; Erratomyces patelii isolate AFTOL-ID 1717 internal transcribed spacer 1, 5.8S ribosomal RNA gene, and internal transcribed spacer 2, complete sequence
CAGGGGTAACATCCTGTTTAGCCAATTCTCTTCACACGAATGAAATTGAATGTCATATTGTCTTCGGACACATAATTAATACAACTTTTGACAACGGATCTCTTGGTTCTCCCATCGATGAAGAACGCAGCGAATTGCGATAAGTAATGTGAATTGCAGAATTCAGTGAATCATCGAATCTTTGAACGCACCTTGCGCCT
>50346939; Halocyphina villosa strain IFO32088 internal transcribed spacer 1, partial sequence; 5.8S ribosomal RNA gene and internal transcribed spacer 2, complete sequence; and 25S ribosomal RNA gene, partial sequence
CTGTTTGAGTGTCATTATTATTCTCAACTCCTTTATTGTTACGCAATAAAAGGACCGTTGGATGTGAAGGTATTGCAGGCGTCATTCAGTTGATATCTGCTCCTTTGAAATGTATAAGCTGGAGACGTTCATTAATTATTTGAACACGTGTTGAACTCACACAGTTCAACAGCCTTTCTGGTATCATAAGTTCACTTTGT
>32454904; Marasmiellus opacus 18S ribosomal RNA gene, partial sequence; internal transcribed spacer 1, 5.8S ribosomal RNA gene, and internal transcribed spacer 2, complete sequence; and large subunit ribosomal RNA gene, partial sequence
TCCCATCGATGAAGAACGCAGCGAAATGCGATAAGTAATGTGAATTGCAGAATTCAGTGAATCATCGAATCTTTGAACGCACCTTGCGCCCTTTGGTATTCCGAAGGGCATGCCTGTTTGAGTGTCATTAAATTCTCAACTTCAATAGCTTTTATAGCTCATTGAAGCTTGGATGTGGGAGCTTGCTGGCGTCTTAGATG
>197693005; Tremellogaster surinamensis isolate MCA1985 18S ribosomal RNA gene, partial sequence; internal transcribed spacer 1, 5.8S ribosomal RNA gene, and internal transcribed spacer 2, complete sequence; and 25S ribosomal RNA gene, partial sequence
GGCGACCGAGCGTGTCGTCGGCTCTCCTCAAATGTATTAGCGGTGGGTGTCAGCCTTGCATGGCATGGGCCTGTCTGACGTCGTAATGATCGTCACGGGCTGCAAGTGCATCGCAAGTCGGGCGTGTCTCATGCTTCTAGCTCWGCGAGCTCGTTCGTTCCGCGGACGACCGCACCCTCATCTCTCTTTGGGCTTGACCT
>115361591; Dermatosorus cyperi internal transcribed spacer 1, partial sequence; 5.8S ribosomal RNA gene, complete sequence; and internal transcribed spacer 2, partial sequence
ATCGGGCTACCATTTACACACTGTTGCACCGGGTTAGACGTGTCAAATAGTGCATTTTGCACTACGCGACAAGTCTAACCAAAAATTAACACGGGATGATGAATTAGGATTTGAATGTCMATGATTTGAACGACTGGTWATGCGGTCGTATAATCAAAAATAACTTTTGGCAACGGATCTCTTGGTTCTCCCATCGATGA
>76152280; Pseudoarmillariella ectypoides isolate AFTOL-ID 1557 18S ribosomal RNA gene, partial sequence; internal transcribed spacer 1, 5.8S ribosomal RNA gene, and internal transcribed spacer 2, complete sequence; and 25S ribosomal RNA gene, partial sequence
TATTGAATTCACTTGAAAGGTTGTAGCTGGCTGGGTTTATCCCCAGCATGTGCACGCCTTTCATCCATTCAAACCCCATGTGCACCTTTTGTAGGCCGCAGACATTGATTTGTTTTGCGAGTCTATGTTTTTAATACACCCCATTTGTATGTCTTTGAATGTCTTGATAGGCTTTTCAAAGCCAAAACTTATACAACTTT
>323320655; Sebacina sp. EMF54 18S ribosomal RNA gene, partial sequence; internal transcribed spacer 1, 5.8S ribosomal RNA gene, and internal transcribed spacer 2, complete sequence; and 28S ribosomal RNA gene, partial sequence
CCACACCCTGTGAACCTTTGGCCTCTTGCTAGCTTTGGCTGGCAGAGGATTTTTACATATACTCGCATGTAATGAAAACTATTGTTGTGCGCAAGCACTAATATACAACTTTCAACAACGGATCTCTTGGCTCTCGCATCGATGAAGAACGCAGCGAAATGCGATAAGTAATGTGAATTGCAGAATTCAGTGAATCATCG
>339715390; Phanerochaete rimosa 18S ribosomal RNA gene, partial sequence; internal transcribed spacer 1, 5.8S ribosomal RNA gene, and internal transcribed spacer 2, complete sequence; and 28S ribosomal RNA gene, partial sequence
TAAGAATGTAACTCGCGTATAACGCAATAAATACAACTTTCAGCAACGGATCTCTTGGCTCTCGCATCGATGAAGAACGCAGCGAAATGCGATAAGTAATGTGAATTGCAGAATTCAGTGAATCATCGAATCTTTGAACGCACCTTGCGCTCCTTGGTATTCCGAGGAGCATGCCTGTTTGAGTGTCATGGTATTCTCAA
>19070312; Lacrymaria velutina KACC500079 internal transcribed spacer 1, 5.8S ribosomal RNA gene, and internal transcribed spacer 2, complete sequence
TTTCAGCAACGGATCTCTTGGCTCTCGCATCGATGAAGAACGCAGCGAAATGCGATAAGTAATGTGAATTGCAGAATTCAGTGAATCATCGAATCTTTGAACGCACCTTGCGCTCCTTGGTATTCCGAGGAGCATGCCTGTTTGAGTGTCATTAAATTCTCAACTTCACCAACTTTTGTTGTTGAAGCTTGGATGTGGGG
>76786577; Bourdotia sp. GEL5065 isolate AFTOL-ID 598 internal transcribed spacer 1, 5.8S ribosomal RNA gene, and internal transcribed spacer 2, complete sequence
TCTCGCATCGATGAAGAACGCAGCGAAATGCGATAAGTAATGTGAATTGCAGAATTCAGTGAATCATCGAATCTTTGAACGCACCTTGCGCCCCGTGGTATTCCGCGGGGCACGCCTGTTTGAGTGTCACGTTAATCCATCGTGTCAGAGATGTCACAGTCTCTGGGACGGACTTGGACGCTGCCGTCGTTGGCTCGTCT
>186972224; Hydnellum geogenium voucher AT2005082 18S ribosomal RNA gene, partial sequence; internal transcribed spacer 1, 5.8S ribosomal RNA gene, and internal transcribed spacer 2, complete sequence; and 28S ribosomal RNA gene, partial sequence
ACGCAGCGAAATGCGATAAGTAATGTGAATTGCAGAATTCAGTGAATCATCGAATCTTTGAACGCACCTTGCGCTCCTTGGTATTCCGAGGAGCATGCCTGTTTGAGTGTCATGAAATTATCAACTGCTTTGGTTTTGTTCCAAAGTGAAGTTGGACTTTGGAGGTCTTATTGTCGGCTTGTTCGGCTCCTCCCAAAAGC
>339509235; Deconica sp. TENN051714 small subunit ribosomal RNA gene, partial sequence; internal transcribed spacer 1, 5.8S ribosomal RNA gene, and internal transcribed spacer 2, complete sequence; and large subunit ribosomal RNA gene, partial sequence
CTTTTGTAGACCTGGAGAATTTGAGCAATCAAGTTRTTTGGGCCTACGTTTTATCATATACCCCATAGTATGTATTAGAATGTATCAGTGGGCTTCGTGCCTATAAACACTATACAACTTTCAGCAACGGATCTCTTGGCTCTCGCATCGATGAAGAACGCAGCGAAATGCGATAAGTAATGTGAATTGCAGAATTCAGT
>312192629; Clarkeinda trachodes internal transcribed spacer 1, partial sequence; 5.8S ribosomal RNA gene, complete sequence; and internal transcribed spacer 2, partial sequence
GGGCAAGTAAGCAATTACTTTTCCTGGATGTGAGGACTGCTGTTGCGAAAGCGACGGCTCTCTTCTACTTGACCACTGGCAACTTTCCTCGCTGGAAGTCTATGTTTATATATCATATACCCTGTAGTATGTCAAAGAATGTTGTCACATGGGCGAATGCCTATGAAATCATATACAACTTTCAGCAACGGATCTCTTGG
>20502829; Agaricus bisporus var. eurotetrasporus strain Bs 514 internal transcribed spacer 1, partial sequence; 5.8S ribosomal RNA gene and internal transcribed spacer 2, complete sequence; and 25S ribosomal RNA gene, partial sequence
GGAATCTTTTTCCTGTTAGAGTCTATGTTATTCATTATACTCTTAGAATGTCATTGAATGTCTTTACATGGGCTATGCCTATGAAAATTATTATACAACTTTCAGCAACGGATCTCTTGGCTCTCGCATCGATGAAGAACGCAGCGAAATGCGATAAGTAATGTGAATTGCAGAATTCAGTGAATCATCGAATCTTTGAA
>283827919; Fomes fomentarius 18S ribosomal RNA gene, partial sequence; internal transcribed spacer 1, 5.8S ribosomal RNA gene, and internal transcribed spacer 2, complete sequence; and 28S ribosomal RNA gene, partial sequence
AAACCTTTGCGGGTTTGTAGCGTTGGATGTTGGAGGCTTTTGCTGGCCCAGTCAGCTCCTCTTAAATGCATTAGCTTGGTTCCTTGTGGATCGGCTGTCGGTGTGATAATGTCTACGCCGCACCCGTGAAGCGATTGGAGAGCTTCTAATGGTCTCGTCAGAGACAGCTTTTATGAACTCTGACCTCAAATCAGGTAGGA
>341580892; Tomophagus sp. JMM-2011 voucher CT119 18S ribosomal RNA gene, partial sequence; internal transcribed spacer 1, 5.8S ribosomal RNA gene, and internal transcribed spacer 2, complete sequence; and 25S ribosomal RNA gene, partial sequence
CGCGTTTATTATAAATGCTATAAAGTACTAGAATGTATATTGTGATGTAACGCATCTGTGTACAACTTTCAGCAACGGATCTCTTGGCTCTCGCATCGATGAAGAACGCAGCGAAATGCGATAAGTAATGTGAATTGCAGAATTCAGTGAATCATCGAATTTTTGAACGCACCTTGCGCTCCTTGGTATTCCGAGGAGCA
>45478246; Sphaerobolus iowensis strain SS2 18S ribosomal RNA gene, partial sequence; internal transcribed spacer 1, 5.8S ribosomal RNA gene, and internal transcribed spacer 2, complete sequence; and 28S ribosomal RNA gene, partial sequence
GCTCTACGGAGCTTTAATAAAATACAACTTTCAACAACGGATCTCTTGGCTTTCGCATCGATGAAGAACGCCGCGAACGTGCGAAACGTAATGTGAATTGCAGAATTCAGTGAATCATCGAATCTTTGAACGCATCTTGCGCTCCTTGGTATTCCGAGGAGCATGCCTGTTTGAGTGTCGTGAATACTCTCAATCTTAAG
>28194916; Leucocoprinus brebissonii internal transcribed spacer 1, partial sequence; 5.8S ribosomal RNA gene, complete sequence; and internal transcribed spacer 2, partial sequence
TATCACAAACCATGTAGTATGTTGCCAGAATGTGTTCAATGGGCCTCTGTGCCTATAAAACCATATACAACTTTCAGCAACGGATCTCTTGGCTCTCGCATCGATGAAGAACGCAGCGAAATGCGATAAGTAATGTGAATTGCAGAATTCAGTGAATCATCGAATCTTTGAACGCACCTTGCGCTCCTTGGTATTCCGAA
>342360427; Gigasperma cryptica 18S ribosomal RNA gene, partial sequence; internal transcribed spacer 1, 5.8S ribosomal RNA gene, and internal transcribed spacer 2, complete sequence; and 28S ribosomal RNA gene, partial sequence
AGTAATGTGAATTGCAGAATTCAGTGAATCATCGAATCTTTGAACGCACCTTGCGCTCCTTGGTATTCCGAGGAGCATGCCTGTTTGAGTGTCATTGATATATCAACCTCCTCAGCTTTTGCTTGTTGAGTGTTGGATGTGGGGGGGCTTCCTTTTGCTGGTCTCTCTCTGAGGTCAGCTCCCCTGAAATACATTAGCGG
>32967480; Tricholomopsis cf. decora TENN59574 18S ribosomal RNA gene, partial sequence; internal transcribed spacer 1, 5.8S ribosomal RNA gene and internal transcribed spacer 2, complete sequence; and large subunit ribosomal RNA gene, partial sequence
TCATTAGTGAATTATGAAGGTTGTTGCTGGCCCAGTAAGGGCATATGTGCACGCCTTTCAAATTCTTTCCACCTGTGCACTCTTTGTAGGCGCGAGTCTATGATTTTACAAACACTATGTATATGATATGTTGGATGGCTCTTAATACAATACAACTTTCAACAATGGATCTCTTGGTTCTCGCATCGATGAAGAACGCA
>91840862; Micromphale brassicolens voucher TFB11431 18S ribosomal RNA gene, partial sequence; internal transcribed spacer 1, 5.8S ribosomal RNA gene, and internal transcribed spacer 2, complete sequence; and large subunit ribosomal RNA gene, partial sequence
GTGTCATTAAATTCTCAACTCTAAAGGCTTTTATTAGCTTATTGGAGTTTGGATGTGGGAGCTTGCTGGCGTCTTAGATGTTCGGCTCTCCTTAAATTTATTAGTGGAAATCTCTTTATTGGAGTTATCCTTGGTGTGATAATTATCTACGCTTTGGATGGGTCTAATGTTYCCATTGAGATTATTCAGTAAATGCCTTT
>110648829; Coniophora puteana ITS1, 5.8S rRNA gene and ITS2, isolate MUCL31052
CTTTGCCGGCTGTGAAGTCGGCTCCTCTGAAAAGCATTGGTAAAGACGTATTGCATGCCTCTGTAATGGAGGTGTGTGCTGGCCTCTGTAATGGAGGTTGGTATCAGGTCGGCCTTTCGGTGTGATAATGATCACCGTGGCTAGCTGGCTATTAATGTCTATGCCTTACTTGCTACTTTTTCCATTGACTTGGAAAAAAG
>300080119; Buchwaldoboletus lignicola from United Kingdom 18S ribosomal RNA gene, partial sequence; internal transcribed spacer 1, 5.8S ribosomal RNA gene, and internal transcribed spacer 2, complete sequence; and 28S ribosomal RNA gene, partial sequence
GTAATGTGAATTGCAGATTTTCAGTGAATCATCGAATCTTTGAACGCACCTTGCGCTCCTTGGTATTCCGAGGAGCATGCCTGTTTGAGTGTCATCGAATTCTCAACCGTGTCTCGATTGATTTCGAGCGCACGGCTTGGATGTGGGGGCTGCTGGCGGCGCGAGCCGTCGGCTCTCCTTAAATGCATTAGCAAAGGCGA
>76152285; Chrysomphalina chrysophylla isolate AFTOL-ID 1523 25S ribosomal RNA gene, partial sequence; internal transcribed spacer 1, 5.8S ribosomal RNA gene, and internal transcribed spacer 2, complete sequence; and 25S ribosomal RNA gene, partial sequence
TTGGAATAAACTATAAAACAACTTTTAACAACGGATCTCTTGGCTCTCGCATCGATGAAGAACGCAGCGAAATGCGATAAGTAATGTGAATTGCAGAATTCAGTGAATCATCGAATCTTTGAACGCACCTTGCGCTCCTTGGTATTCCGAGGAGCATGCCTGTTTGAGTGTCATTAAATTCTCAATCTCATTTTAATTGA
>50346924; Amyloflagellula inflata strain PB305/RA 18S ribosomal RNA gene, partial sequence; internal transcribed spacer 1, 5.8S ribosomal RNA gene, and internal transcribed spacer 2, complete sequence; and 25S ribosomal RNA gene, partial sequence
GACTTAACTGGCCCTTTTAAAAACTATACAACTTTCAGCAACGGATCTCTTGGCTCTCGCATCGATGAAGAACGCAGCGAAATGCGATAAGTAATGTGAATTGCAGAATTCAGTGAATCATCGAATCTTTGAACGCACCTTGCGCCTCTTGGTATTCCGAGAGGCATGCCTGTTTGAGCGTCATTAAATTCTCAACCTCA
>357216501; Earliella scabrosa voucher CrIrel 18S ribosomal RNA gene, partial sequence; internal transcribed spacer 1, 5.8S ribosomal RNA gene, and internal transcribed spacer 2, complete sequence; and 28S ribosomal RNA gene, partial sequence
GGCATGTGCACGCCCTGCTCATCCACTCTTACCCCTGTGCACTTACTGTAGGCTTCAGGCGCGCTGCGGCTTTCAACGCCGTGACGTTACTGGGTCTACGTTTTACTACCAACTACAAAGTATCAGAATGTGTATTGCGATGTAACGCATCTATATACAACTTTCAGCAACGGATCTCTTGGCTCTCGCATCGATGAAGA
>29150731; Pycnoporellus fulgens strain Thorn-325 internal transcribed spacer 1, partial sequence; 5.8S ribosomal RNA gene, complete sequence; and internal transcribed spacer 2, partial sequence
TGACGGTTTGGAATTGGAGGTGTTGCTGTGGCCCTTCTTGGGCTTCGGCTCCTCTCAAATGCATTAGCTGGGACGTTTGGTCCGTAGGCTCTGACGTGATAGTGATGTTGCGTCGTGGTCCACCCCTCCTGTCGCCGCTTCTAATCGTCCGAAAGGACAGCTTACCCATGACCTTTGACCTCAATCAGGTAGGACTACCC
>5070538; Schizopora flavipora strain FCUG 1053 internal transcribed spacer 1, 5.8S ribosomal RNA gene, and internal transcribed spacer 2, complete sequence
TCCGAGGAGCATGCCTGTTTGAGTGTCGTGAAATTATCAACTCCTATTCTTTATTGAATGGTGAGCTTGGATTTGGAGATTGCTGGTGAAAATCGGCTTCTCTTGAATGAATTAGCTGGAATTTGATTCGCAGCATATATGCGGTGTGATAATGTCGTCACTGTGTAGCTCGGATTGTCTGGCTTCTAATCGTCTTTCAT
>83715939; Pleurocybella porrigens genes for 18S rRNA, ITS1, 5.8S rRNA, ITS2 and large subunit rRNA, partial and complete sequence, isolate: no.4
TTTGCAAAGGTTGTTGCTGACTCTCAGGAGTATGTGCACGCCTTTACACTTTCTTACCACCTGTGCACATTTTGTAGACTTTGGATATCTCTCAACTGGGACATCGTGTCAGCTTGGAATTGAAGATTGTTGTGATTCTTTTTACTAGAACCCAGCTCTACTTTAAATTTCCTAAGTCTATGTTTTATTACACCCCTTTT
>55847615; Exobasidium pentasporium genes for ITS1, 5.8S rRNA, ITS2, strain: MAFF 238179
TCCTTGGAGCATGCCTGTTTGAGTGTCTTGAATATCTCTGCTCCTCAATTTTTTTTTTAAAACGAAAGTTGGTTTGGAGTCAGGTCCTTGGGCTTGCTTGCGGTTTGTTACGAACACAAGCTTGCCTTAAATGCATTAGCTGGATTTCAGTAGAGTTGTTAAGTAACATTGAAAACTCTCGTAATACGAAGTCTGCTTTC
>342161658; Sirobasidium brefeldianum isolate AM71 18S ribosomal RNA gene, partial sequence; internal transcribed spacer 1, 5.8S ribosomal RNA gene, and internal transcribed spacer 2, complete sequence; and 28S ribosomal RNA gene, partial sequence
GTAATGAACGTAACATATTTATAACCTAATAAAACTTTCAACAACGGATCTCTTGGCTCTCGCATCGATGAAGAACGCAGCGAAATGCGATAAGTAATGTGAATTGCAGAATTCAGTGAATCATCGAATCTTTGAACGCACCTTGCACCTTTTGGTATTCCGAAAGGTATGCCTGTTTGAGTGTCATGAAATCTCACTCC
>112946195; Rhodotorula sp. BI181 18S ribosomal RNA gene, partial sequence; internal transcribed spacer 1, 5.8S ribosomal RNA gene, and internal transcribed spacer 2, complete sequence; and 28S ribosomal RNA gene, partial sequence
AAGAACGCAGCGAAACGCGATAGGTAATGTGAATTGCAGAATGTGAATCATCGAATCTTTGAACGCACCTTGCGCTCTCCTGGACTTACATCCGGAGAGCATGCCTGTCTGAGGGCCGCGAATTTCTTCGAGCGCCAGCTTTTTTCAATCTGAAAGAAGTTGACGGATCGGTTCTGAGGGCTGCCATTTGCACTGGCTCC
>300807253; Moniliophthora perniciosa isolate 46PR 18S ribosomal RNA gene, internal transcribed spacer 1, 5.8S ribosomal RNA gene, internal transcribed spacer 2, and 28S ribosomal RNA gene, region
TGCATTAGTGGAAACCGCTATAGTGGACCACATTGGTGTGATAATTATCTACGCCATTGGGTTTATCTACGCTTTCGAATGTTGGTGGCTCTTTAATTAGGTCTCAACACTTCGGTTTGGAGGGTTGCAAGTTGTAATGACCTGCTCTCTCTGGGGTATCTGCTTCGAACCGTCCAAAGTTACTGGACAATGAACTTAGA
>21628875; Hygrophorus olivaceoalbus ectomycorrhiza S15 internal transcribed spacer 1, partial sequence; 5.8S ribosomal RNA gene and internal transcribed spacer 2, complete sequence; and 28S ribosomal RNA gene, partial sequence
AAAAATTTATACAACTTTCAACAACGGATCTCTTGGCTCTCGCATCGATGAAGAACGCAGCGAAATGCGATAAGTAATGTGAATTGCAGAATTCAGTGAATCATCGAATCTTTGAACGCACCTTGCGCTCCTTGGTATTCCGAGGAGCATGCCTGTTTGAGTGTCATTAAATTCTCAAACCTCTCTCTCTATTTATAGGG
>37576393; Wallemia sebi strain CBS 453.80 18S ribosomal RNA gene, partial sequence; internal transcribed spacer 1, 5.8S ribosomal RNA gene, and internal transcribed spacer 2, complete sequence; and 28S ribosomal RNA gene, partial sequence
GGCACTCTATGGTATTCCGTAGAGTACGTCTGTTTGAGCGTCGCGAACATCTCTATAATTAGTTTTTTTTAAATTGGTTATGGGTTTTGAGGTTGTCATGTATAATGACTCCCTTTAAAATGATTAGTGATGACCTTATGAATGGGTTAATACTGTGTGTTATAATGGATTACATCCATCACCAGTCAGAGAGTAATCTC
>307748595; Phaeoclavulina flaccida internal transcribed spacer 1 and 5.8S ribosomal RNA gene, partial sequence
CCAACGTAATCACACACCTGTGCACCCACGGCGAGCGCCTCCCGTTAGGAGCCGTCCGACGCGTGGAAGCCCCCCCTCCCAAGGGGGGAGGGTTCCGGTCGGGCCGAGGCGCTCTCCTTTTCACATCAGCCTGTTCTTAACGCATGTTCTTTTAAGCTCTACGGAGCGTTATGCGAATACAACTTTCAACAACGGATCTC
>157153592; Melanoxa oxalidis voucher HUV 1436 internal transcribed spacer 1, partial sequence; 5.8S ribosomal RNA gene, complete sequence; and internal transcribed spacer 2, partial sequence
ATGGATCTCTTGGTTCTCCTATCGATGAAGAACGCAGCGAATTGCGATAAGTAATGTGAATTGCAGAAGTCAGTGAATCATCGAATCTTTGAACGCATCTTGCGCCCTTTGGTATTCCTTAGGGTATGCCTGTTTGAGTGTCACGGATACTATTTGGACCAAGTCTTTTTTCTTGATGTTGATCGACGAAGTTCCAGCGT
>63192203; Polyporoletus sublividus internal transcribed spacer 1, partial sequence; 5.8S ribosomal RNA gene, complete sequence; and internal transcribed spacer 2, partial sequence
CGTCTACAATCTTCATCCATCTAACCCGTGTGCACCTCTACGTTGAGCCGAGAGCGTTGGTCGCTTCGGGTTTGGGTCTATTTTTATATACAATAAACTCCTAATGGAATGTCTGTCCATGGAACGTGGCACGTCTACAAAGACAAACCTTATACAACTTTCAACAACGGATCTCTTGGCTCTCGCATCGATGAAGAACG
>28190649; Australohydnum dregeanum SFC 980804-4 internal transcribed spacer 1, 5.8S ribosomal RNA gene and internal transcribed spacer 2, complete sequence; and 28S ribosomal RNA gene, partial sequence
CCNCAAACGCTTCAGCTTATGGAATGTTNNTTTGCGTCTAACGCATCTATAATACAACTTTCAGCAACGGATCTCTTGGCTCTCGCATCGATGAAGAACGCAGCGAAATGCGATAAGTAATGTGAATTGCAGAATTCAGTGAATCATCGAATCTTTGAACGCACCTTGCGCTCCTTGGTATTCCGAGGAGCATGCCTGTT
>57471365; Moesziomyces eriocauli internal transcribed spacer 1, partial sequence; 5.8S ribosomal RNA gene, complete sequence; and internal transcribed spacer 2, partial sequence
TGAGGGCCGCGAATTGTTTCGAGCGACAGCTTTCTTGTTTAACGAGAGGGCTGGCGGATCGGTATTGAGGGTGTTGCCATTTCACGATGGCTCCCTCGAAATGCATTAGCGCATCCATTCGATAGGCAAGACGGACGAAAGCTCGCATTTTCGCCCACGTCTTCCCTGCCGGGTTTTGATAATATCAGGACTTCGGAGGT
>71277322; Xerocomus chrysonemus voucher ah99083 18S ribosomal RNA gene, partial sequence; internal transcribed spacer 1, 5.8S ribosomal RNA gene, and internal transcribed spacer 2, complete sequence; and 28S ribosomal RNA gene, partial sequence
GTTGCTGGCATCACTGTCAGCTCTCCTTAAATGCATTAGCAATTGAGTTGGGCTAGTCTTTTGACGTGCACGGCCTCGGACGTGATAATGATCATCCTAGCTGGAGCGTCTTTTCCTAGACTATGTACATAGATAGCTTCTAATCATAATGGAATGGAGGGAAAGAGTCTATCAAGCTTAGCTACTAGGCAGTCTTTGGC
>284158522; Insolibasidium deformans strain ATCC MYA-4633 18S ribosomal RNA gene, partial sequence; internal transcribed spacer 1, 5.8S ribosomal RNA gene, and internal transcribed spacer 2, complete sequence; and 28S ribosomal RNA gene, partial sequence
AGTTGAAGAATGTAACCCTTTCATAGAAAGAAATAAAACTTTTAACAACGGATCTCTTGGCTCTCGCAACGATGAAGAACGCAGCGAAATGCGATAAGTAATGTGAATTGCAGAATTCAGTGAATCATCGAATCTTTGAACGCATCTTGCACCTTTTGGTATTCCAAAAGGTACACCTGTTTGAGTGTCATGATATTCTC
>223556825; Heterobasidion abietinum isolate Faf6-3 internal transcribed spacer 1 and 5.8S ribosomal RNA gene, partial sequence
ATATCGTGCGGGGTTGAAGCTGGCCTCTCGGGGCATGTGCTCGCCTTGTTCATATCCATCTCACACCTGTGCACACTCGCGTGGGTCGGTCGGGCTCTTTTTTGCGCCCTTCCGAGCCGCGTCTTCTCACAAACTCTTCGTATGTCTTCAGAATGGTATCAATGCTATAAAACGCATCTTATACAACTTTCAACAATGGA
>109289347; Entorrhiza aff. fineranae PDD70949 isolate AFTOL-ID 1873 18S small subunit ribosomal RNA gene, partial sequence; internal transcribed spacer 1, 5.8S ribosomal RNA gene, and internal transcribed spacer 2, complete sequence; and 25S large subunit ribosomal RNA gene, partial sequence
TTGAGTTTAAAAAATGGTAGAATGGTATTATTCAATATATACAACTTTTAGCAACGGATCTCTTGGCTCTCGCATCGATGAAGAACGCAGCGAAATGTGATACGTAGTGTGAATTGCAGAATCTAGTGAACCATCGAATCTTTGAACGCACATTGCACCTATTGGTATTCCGATAGGTATGCCTATTTGAGTGTTATGAC
>27803312; Gomphus clavatus 18S rRNA gene, 5.8S rRNA gene, 28S rRNA gene, internal transcribed spacer 1 (ITS1) and internal transcribed spacer 2 (ITS2), strain MA-Fungi 48085
CGCCCCCCTTTTTTAGGTCGGGGGCTTGGACTTGGACGTCTGCGGCAAGGTGGGGCCTTTTGCCTCCGGCCGCTCGTCTTCAAATGCATCAGCTGGTCCCTCGTAGTCGGTTCAACGACGGTGTGATAATAGACGCTCTGTTGACTGTGGCGCCGTCCGTTGCCGATTTGGCCTGGCTTACAGCCGTCCCNTTTGGGACA
>10504198; Chroogomphus rutilus internal transcribed spacer 1, 5.8S ribosomal RNA gene, and internal transcribed spacer 2, complete sequence
TGGGGGCTGCCAGAGACCCAGACTTTGTTGTCTGGGACTTGGGCTCTCCTGAAATACATTGGCTTGCGATCGACTTTTTCGACTTTGCGCGACAAGGCTTTCGGCGTGATAATGATCGCCGTCTTCCGAAGCGCATGAACGGGAAGGGAAGGTCTCGTGCCTCCAACAATATGCGTCGACGGCAACGTCTTCCATCTTTT
>95107048; Rhodocybe mundula isolate AFTOL-ID 521 internal transcribed spacer 1, 5.8S ribosomal RNA gene, and internal transcribed spacer 2, complete sequence
AGTAATGTGAATTGCAGAATTCAGTGAATCATCGAATCTTTGAACGCACCTTGCGCTCCTTGGTATTCCGAGGAGCATGCCTGTTTGAGTGTCATTAACTACTCAACCTTGCAGGTCTTCATTGACCTTGCATGGCTTGGACTTTGGGATYTCTGCAGGCTTTTTAACAACGGTCTGCTGTCCTTAAATGCATTAGCAAA
>300394338; Pseudomerulius aureus CFMR:FP-103859 18S small subunit ribosomal RNA gene, partial sequence; internal transcribed spacer 1, 5.8S ribosomal RNA gene, and internal transcribed spacer 2, complete sequence; and 28S large subunit ribosomal RNA gene, partial sequence
GTAGGTCTCGCAAGGGATCTATGTTATCTTTGATAAACACCTTGATGTATGTCCTTAGAATGTCCTTATGATTGTCTTTGCTGCTCGATTTATTTTGAGTGGTGGAGATGAAATATATTATAACTTTCAGCAATGGATCTCTTGGTTCTCGCATCGATGAAGAACGCAGCGAATTGCGATATGTAATGTGAATTGCAGAT
>344333741; Porphyrellus porphyrosporus voucher 17898 18S ribosomal RNA gene, internal transcribed spacer 1, 5.8S ribosomal RNA gene, internal transcribed spacer 2, and 28S ribosomal RNA gene, region
CGTTCTAAAGGTACCCTATGTACTACTATACACATTTCAAAGGCCAGAATGTCGAATCAATTACAACTTTCAGCAATGGATCTCTTGGCTCTCGCATCGATGAAGAACGCAGCGAATCGCGATAAGTAATGTGAATTGCAGATTTCCAGTGAATCATCGAATCTTTGAACGCACTTTGCGCTCCTTGGTACTCCGAGGAG
>284026536; Squamanita paradoxa voucher TENN 063549 internal transcribed spacer 1, 5.8S ribosomal RNA gene, and internal transcribed spacer 2, complete sequence
ATCAATGGGCTTTGCCTATAAAACAATACAACTTTCAGYAACGGATCTCTTGGCTCTCGCATCGATGAAGAACGCAGCGAMATGCGATAAGTAATGTGAATTGCAGAATTCAGTGAATCATCGAATCTTTGAACGCACCTTGCGCTCCTTGGTATTCCGAGGAGCATGCCTGTTTGAGTGTCATTAAATTATCACTCTGT
>260595327; Mesophellia glauca voucher KM98074 internal transcribed spacer 1, partial sequence; 5.8S ribosomal RNA gene, complete sequence; and internal transcribed spacer 2, partial sequence
TCTCGAGGGAAATCGACGCCGATGCTTTTTTTCTAAGGTGTCGACCGTCGGATTTTGGACGCTTGCCGGGGACCTTCATCCCCGGCTCGTCTCTAAATGCGTTAACGCGGGCTTTGACCGTCCGAAAAATACCGGTGCGATAAATAAATTCGCCGGTAAGAAGACGGCTTGACCGTGTTTATTCACATGTGTATCTAATG
>188011172; Laccocephalum mylittae strain L66 18S ribosomal RNA gene, partial sequence; internal transcribed spacer 1, 5.8S ribosomal RNA gene, and internal transcribed spacer 2, complete sequence; and 28S ribosomal RNA gene, partial sequence
GGTTGCTGGGATTTAAACGTCTCGGTGTGACTACGCAGTCTATTTACTTACACACCCCAAATGTATGTCTACGAATGTCATTTAATGGGCCTTGTGCCTTTAAACCATAATACAACTTTCAACAACGGATCTCTTGGCTCTCGCATCGATGAAGAACGCAGCGAAATGCGATAAGTAATGTGAATTGCAGAATTCAGTGA
>197361089; Thelephora ganbajun isolate Gb107 18S ribosomal RNA gene, partial sequence; internal transcribed spacer 1, 5.8S ribosomal RNA gene, and internal transcribed spacer 2, complete sequence; and 28S ribosomal RNA gene, partial sequence
TTTGAGTATCATGAACACCTCAACTCTCATGGGTTTGCCATGGTGAGCTTGGACTTTTGGGGGTTTTGCTGGCCCATCGCCGGCTCCTCTCAAATGAATCGGCTTCCCAGCATTTGGTGGCATCACGGGTGTGATAACTATCTGCGCTTGTGGTGTTCCACCGGGTGACCTTCAGCGATGGAGGTTTGCTGGAGCTCATA
>37954640; Cystoagaricus strobilomyces voucher 30-V-1997, E. Nagasawa 9740 (TMI) internal transcribed spacer 1, partial sequence; 5.8S ribosomal RNA gene gene, complete sequence; and internal transcribed spacer 2, partial sequence
ATCTTTGAACGCACCTTGCGCTCCTTGGTATTCCGAGGAGCATGCCTGTTTGAGTGTCATTAAATTCTCAACCTCATTAGTTTTATCACAAAGCTAGTAAGGCTTGGATTATGGAGGTTTTTGCCGGTCGCACTCGTTGTAATCAGCTCCTCTGAAACGCATTAGCAAGTTGACGACTTGTTTCTTGATGTGATAATTAT
>305671349; Hydropus scabripes strain GG355_86 internal transcribed spacer 1, partial sequence; 5.8S ribosomal RNA gene, complete sequence; and internal transcribed spacer 2, partial sequence
CCTGCGGAAGGATCATTACTGAAGCAGTTAGGGTTGTAGCTGACTCTGTCAAAGGAGTACTGTGCTCGCTCTATTCTTCTACTTTTCCCCCTGTGCACCTTTTGTAGGCTATGGTACCTATCGTGTGTGAGCTTTGTCTCATTACCGGTTTCAAGGGATTGCTGTTATGGCTCCCCTTGCCCTTCATATGCCTATGTCTT
>288887208; Lentinus crinitus isolate TFB11118 18S ribosomal RNA gene, partial sequence; internal transcribed spacer 1, 5.8S ribosomal RNA and genes, complete sequence; and 28S ribosomal RNA gene, partial sequence
TGTGAATTGCAGAATTCAGTGAATCATCGAATCTTTGAACGCACCTTGCGCTCCTTGGTATTCCGAGGAGCATGCCTGTTTGAGTGTCATGAAATTCTCAACCTAACGGGTTCTTAACCGGACTTGCTTAGGCTTGGACTTGGAGGCTTGTCGGCTTTGCTTCTGGCATAAGTCGGCTCCTCTTAAATGCATTAGCTTGG
>260595329; Mutinus caninus voucher KM81429 internal transcribed spacer 1, partial sequence; 5.8S ribosomal RNA gene, complete sequence; and internal transcribed spacer 2, partial sequence
GCTCTCTCCCCGCCCCCGTTCGCATTTTTCTCTACCTCTCCCAAGCGTGCACACCGCGAAGGTCCGGGGTTGTTAAAAAAACCCCTTGCCTCCGTTCTTACAAGCGCCCTTTCTGTAACGCGAGTGATCGAAAAAGAGCGTCTCTCCGGAGACGCGAAAGTCTTAATACAACTTTCAACAACGGATCTCTTGGCTTTCGC
>164512046; Astrosporina alpigenes ITS1, 5.8S rRNA gene and ITS2, specimen voucher EL4105
CGCTCCTTGGTATTCCGAGGAGCATGCCTGTTTGAGTGTCATCAAAAGTTCTCAACCTTGCTGGTTCTTCTGGCGTGGCTTGGATTTGGGGGTTGCAGGCTTTGAACCAAAGTCAGCTCCCCTTGAAAAGATTAGTGGTAACCAGAGTACCTTTGGGCGTGATAATTATCTATGCCTTGCTGTGTACTGTGTGTGAGCTG
>51572815; Mycolevis sp. TK1624 18S ribosomal RNA gene, partial sequence; internal transcribed spacer 1, complete sequence; and 5.8S ribosomal RNA gene, partial sequence
GGCGAGGTTGTAGCTGGGTTCCTCCGGGGGCCAACGTGCACGCCTCGTTCTCCATCTTCATCTCTCACCACTGTGCACCACCGCGTGGGTTCGGAGCGTTGGTTCGCTTCGGGCTCGCGTCATTTTTATATATAACGAACTCCATCGAATGTCTCAGAACGTCTTATACTTGCTGTAGAAGCAGGAACTTGTACAACTTT
>258598048; Hemimycena sp. SP376044 internal transcribed spacer 1, partial sequence; 5.8S ribosomal RNA gene, complete sequence; and internal transcribed spacer 2, partial sequence
GCGATAAGTAATGTGAATTGCAGAATTCAGTGAATCATCGAATCTTTGAACGCACCTTGCGCCTCTTGGTATTCCGAGAGGCATGCCTGTTTGAGTGTCATTAAATTCTCAACCTCAAAAGCTTTTTTGCTTATTGAGTGCTTGGATGTGAGGGCTGCTGGCTTTGAATAAGAGTCGGCTCCCTTTAAATGCATTAGTGG
>193297339; Clavariadelphus occidentalis isolate p048L internal transcribed spacer 1, partial sequence; 5.8S ribosomal RNA gene and internal transcribed spacer 2, complete sequence; and 28S ribosomal RNA gene, partial sequence
GGCACCATTCTTGGTGTGTTATAGCCCCCGGTCATATACAGCGACAGGGATCGAGGATCGCAGCACGCCTCTAATGGCCGGGGTTCGCCCACGTCAACGTGCTTAGGATGCTGGCGTAATGGCTTTAAGCGACCCGTCTTGAAACACGGACCAAGGAGTCTAACATGCCTGCGAGTGTTTGGGTGTCAAACCCGGACGCG
>260595304; Abstoma purpureum voucher KM162954 internal transcribed spacer 1, partial sequence; 5.8S ribosomal RNA gene, complete sequence; and internal transcribed spacer 2, partial sequence
ATACAACTTTCAGCAACGGATCTCTTGGCTCTCGCATCGATGAAGAACGCAGCGAAATGCGATAAGTAATGTGAATTGCAGAATTCAGTGAATCATCGAATCTTTGAACGCACCTTGCGCTCCTTGGTATTCCGAGGAGCATGCCTGTTTGAGTGTCACTAAATTCTCAACTCCTCCAGCTTTTGCGAGCTGCGATGGGG
>260595341; Royoungia boletoides voucher KM125531 internal transcribed spacer 1, partial sequence; 5.8S ribosomal RNA gene, complete sequence; and internal transcribed spacer 2, partial sequence
TACAACTTTCAGCAACGGATCTCTTGGCTCTCGCATCGATGAAGAACGCASCGAATTGCGATAAGTAATGTGAATTGCAGATTTTCCGTGAATCATCGAATCTTTGAACGCATCTTGCGCTCCTTGGTATTCCSAGGAGCATGCCTGTTTGAGTGCCAGTTTAATTCATCAACCCATGTCTTGCATATTASGCATCGGCT
>40643304; Lindtneria trachyspora 18S rRNA gene, 5.8S rRNA gene, 28S rRNA gene, internal transcribed spacer 1 (ITS1) and internal transcribed spacer 2 (ITS2), isolate MA-Fungi 47774
TCTCTTGGCTCTCGCATCGATGAAGAACGCAGCGAAATGCGATAAGTAATGTGAATTGCAGATTTCAGTGAATCATCGAATCTTTGAACGCACCTTGCACCCTGTGGTATTCCACAGGGTATGCCCGTTTGAGTATCATTAATTCATCAACTCCAAAACCTTTGTGTTCTTGGTGTTTGGTCTGAGGGTCATTGCAGGCT
>152955943; Podoscypha petalodes ITS1, 5.8S rRNA gene and ITS2, isolate DK09
CTTTCAACAACGGATCTCTTGGCTCTCGCATCGATGAAGAACGCAGCGAAATGCGATAAGTAATGTGAATTGCAGAATTCAGTGAATCATCGAATCTTTGAACGCACCTTGCACTCCTTGGTATTCCGAGGAGTATGCCTGTTTGAGTGTCATGGTATTCTCAATTCTAATAACTTTTGTTATTCGGAATTGGACTTGGA
>310705872; Nolanea conferenda 18S ribosomal RNA gene, partial sequence; internal transcribed spacer 1, 5.8S ribosomal RNA gene, and internal transcribed spacer 2, complete sequence; and 28S ribosomal RNA gene, partial sequence
CATCTATTTATCTTCTCTTGTGCACATCTTGTGGTCTTGAATTGAAACCTCTCGCATTCGTGCGGTTTGGGAGTCTGAATAAACTCTGCTCCTGCTTCGTTCAAGATCATGTTTTCATATACACTATAAAGTTACAGAATGTCTTTTAACGATTGCGCAAGCAGTCATTAAACCTATACAACTTTCAGCAACGGATCTCT
>95107033; Nivatogastrium nubigenum isolate AFTOL-ID 1500 internal transcribed spacer 1, 5.8S ribosomal RNA gene, and internal transcribed spacer 2, complete sequence
GCAGCGAAATGCGATAAGTAATGTGAATTGCAGAATTCAGTGAATCATCGAATCTTTGAACGCACCTTGCGCTCCTTGGTATTCCGAGGAGCATGCCTGTTTGAGTGTCATTAAATTCTCAACCTTATCAGCTTTTGTTGATAATGGCTTGGATGTGGGGGTTAATTTGCTGGTTTCTCAATGAGATCAGCTCCCCTTAA
>28194914; Allopsalliota geesterani internal transcribed spacer 1, partial sequence; 5.8S ribosomal RNA gene, complete sequence; and internal transcribed spacer 2, partial sequence
GGATCTCTTGGCTCTCGCATCGATGAAGAACGCAGCGAAATGCGATAAGTAATGTGAATTGCAGAATTCAGTGAATCATCGAATCTTTGAACGCACCTTGCGCTCCTTGGCATTCCGAGGAGCATGCCTGTTTGAGTGTCATTATATTCTCAACCCCCCACCAGCTTTTGTGGCTGGCGCTTGGGGGCTTGGATGTGGAG
>147742855; Clavulina cristata 18S ribosomal RNA gene, partial sequence; internal transcribed spacer 1, 5.8S ribosomal RNA gene, and internal transcribed spacer 2, complete sequence; and 28S ribosomal RNA gene, partial sequence
CATTACTTATCGCATTTCGCTGCGTTCTTCATCGATGCGAGAGCCAAGAGATCCGTTGTTAAAAGTTGTATTATATTAATGGCCTTGCGGCACAGAGCACGTTCATTATTGTTAAAAGNGTATAATGATTTAAGGGAATGCAAGAAAATCACCAAAATGGCAANAAACTCAAAACTCCCTCAAAAATGTGCACAGGTGTT
>197692975; Calostoma sp. HKAS38133 isolate HKAS38133 18S ribosomal RNA gene, partial sequence; internal transcribed spacer 1, 5.8S ribosomal RNA gene, and internal transcribed spacer 2, complete sequence; and 25S ribosomal RNA gene, partial sequence
ATTTAGAGGAAGTAAAAGTCGTAACAAGGTTTCCGTAGGTGAACCTGCGGAAGGATCATTATCGAATCCTCCGGGGGGGAAGGTCTTCCTCGGGAGACTTTTTCCCCCTTCTCTCTCTCTCTCACACCTCTGTGCACCTCTGGTAGGCGGTCCCTCGGGACTTCCTACGTAATYAAACCACTCGCATGTCCATRGAATGT
>375005735; Kinia privernensis voucher GC 8310 18S ribosomal RNA gene, partial sequence; internal transcribed spacer 1, 5.8S ribosomal RNA gene, and internal transcribed spacer 2, complete sequence; and 28S ribosomal RNA gene, partial sequence
AACGGATCTCTTGGCTCTCGCATCGATGAAGAACGCAGCGAAATGCGATAAGTAATGTGAATTGCAGAATTCAGTGAATCATCGAATCTTTGAACGCACCTTGCGCTCCTTGGTATTCCGAGGAGCATGCCTGTTTGAGTGTCATTAAATCTCAATCCTTTCTGGGTTTATTCTCAGCTAGGCTTGGATATGGGGGTTTT
>166798443; Phaeolus schweinitzii isolate DA-38 18S ribosomal RNA gene, partial sequence; internal transcribed spacer 1, 5.8S ribosomal RNA gene, and internal transcribed spacer 2, complete sequence; and 28S ribosomal RNA gene, partial sequence
CTCCCGCGGAAGAAAAACAAACCCCACTCGTCGAATGTCTCTTGCGTGTAACGCATGTCGTACAACTTTCAGCAACGGATCTCTTGGCTCTCGCATCGATGAAGAACGCAGCGAAACGCGATAAGTAATGTGAATTGCAGAATTCAGTGAATCATCGAATCTTTGAACGCACCTTGCGCCCCTCGGCTCCGCCGAGGAGC
>251832967; Calliderma rimosum voucher SP393750 internal transcribed spacer 1, partial sequence; 5.8S ribosomal RNA gene and internal transcribed spacer 2, complete sequence; and 28S ribosomal RNA gene, partial sequence
ATGAAATAATAATACAACTTTCAACAACGGATCTCTTGGCTCTCGCATCGATGAAGAACGCAGCGAAATGCGATAAGTAATGTGAATTGCAGAATTCAGTGAATCATCGAATCTTTGAACGCACCTTGCACTTCTTGGTATTCCGAGAAGCATGCCTGTTTGAGTGTCATGATATTCTCAACCTGTCTTTACTTTTTAGT
>223452231; Anthracophyllum lateritium voucher TENN62043 haplotype H1 18S ribosomal RNA gene, partial sequence; internal transcribed spacer 1, 5.8S ribosomal RNA gene, and internal transcribed spacer 2, complete sequence; and 28S ribosomal RNA gene, partial sequence
GGGGATTGTTGCTGGCCTATAAACAAGGCATGTGCACATCTTCTTTCAATCTATTCATCCACCTGTGCACCCTTTGTAGGAGCTTGGGTTTGTTGTGAGGTCGTACATTCTGTGTGTGGCTTTGTGATAGACCTTCTAGGTTCCTACGTCTTACAAACTCTATTGAATGTCTTTGAATGTCTTATTGGGACTTAATTGAC
>46251074; Gloiodon strigosus isolate 7290 18S ribosomal RNA gene, partial sequence; internal transcribed spacer 1, 5.8S ribosomal RNA gene, and internal transcribed spacer 2, complete sequence; and large subunit ribosomal RNA gene, partial sequence
ACCCAGGTTGTCGCTGGCCCCCTCGGGGCATGTGCACGCCTGCGGTCGACAAACATCATCCTTCACACCCCTGTGCACCTTCGCGTGGCGGGTTTCCTTTTCCCCCTTCACTGGGGTTTTAGGTGTCCTCGTCGCGTTTTCTATACACAACTCTAGCATGTCTACAGAATGTCTATTGTTGCGATGCAACGCATCCAATA
>27526243; Epulorhiza sp. S1 18S rRNA gene (partial), ITS1, 5.8S rRNA gene, ITS2 and 25S rRNA gene (partial), isolate S1
CCGTCCTGTGTTACCTCTTTGCCGAGGCACACGTTAAAGATCGTTCCGCGTTGTGAGTCTAACACCAGTTGTAACACTTTTACAACCGGTAGCGCTGGATCCCTTGGCACGTCATTCGATGAAGACCGTTGCAAATTGCGATAAAGTGATGTGATGCGCAAGTCCACCACTTATACGTGAATCATCGAGTTGTTGAACGC
>46371732; Cryptotrichosporon anacardii strain CBS 9553 internal transcribed spacer 1, partial sequence; 5.8S ribosomal RNA gene, complete sequence; and internal transcribed spacer 2, partial sequence
TTATAACAATAATAAAACTTTCAACAACGGATCTCTTGGCTCTCGCATCGATGAAGAACGCAGCGAAATGCGATAAGTAATGTGAATTGCAGAATTCAGTGAATCATCGAATCTTTGAACGCACCTTGCGCCTTTTGGTATTCCGAAAGGCATGCCTGTTTGAGTGTCATGAAATCTCAACCATTAGGGTTTCTTAATGG
>344333009; Hygrocybe chlorophana voucher 11866 18S ribosomal RNA gene, internal transcribed spacer 1, 5.8S ribosomal RNA gene, internal transcribed spacer 2, and 28S ribosomal RNA gene, region
GTGAATTGCAGAATTCCGTGAATCATCGAATCTTTGAACGCACCTTGCGCCTCTTGGTATTCCGAGGGGCATGCCTGTTTGAGTGTCATGAAACCATCAATGAGGACCTTTCTTTTCGGAGAGAGGCTTTCTTGTTGGAATGTGGAGTGTGCTGGCTTGTTCAGCTCCTCTGAAATGCATTAGCGATGTGGTGTTCCACC
>344333546; Flammula alnicola voucher 16831 18S ribosomal RNA gene, internal transcribed spacer 1, 5.8S ribosomal RNA gene, internal transcribed spacer 2, and 28S ribosomal RNA gene, region
AGACTTTCCGAGGCAACTCGGTCGGGAGGACTGCTGTGCGTCACTGCCGGCTTTCCTTGCATATCTAGGCCTATGTTTTCATATACCCCATAGTATGTAACAGAATGTATCATTGGGCCTCGTGCCTATAAACTATATACAACTTTCAGCAACGGATCTCTTGGCTCTCGCATCGATGAAGAACGCAGCGAAATGCGATA
>301070394; Trichosporon sp. D55 18S ribosomal RNA gene, partial sequence; internal transcribed spacer 1, 5.8S ribosomal RNA gene, and internal transcribed spacer 2, complete sequence; and 28S ribosomal RNA gene, partial sequence
GCTCTCGCATCGATGAAGAACGCAGCGAATTGCGATAAGTAATGTGAATTGCAGAATTCAGTGAATCATCGAATCTTTGAACGCACCTTGCGCTCTCTGGTATTCCGGAGAGCATGCCTGTTTCAGTGTCATGAAATCTCAACCACTAGGGTTTCCTAATGGATTGGATTTGGGCGTCTGCGATCTCTGTATCGCTCGCC
>46251140; Lentinellus tridentinus isolate 11357 18S ribosomal RNA gene, partial sequence; internal transcribed spacer 1, 5.8S ribosomal RNA gene, and internal transcribed spacer 2, complete sequence; and large subunit ribosomal RNA gene, partial sequence
AGCGAAATGCGATAAGTAATGTGAATTGCAGAATTCAGTGAATCATCGAATCTTTGAACGCACCTTGCACCCCTTGGTATTCCGAGGGGTACACCTGTTTGAGTGTCGTGAAATTCTCAACCCTGTCTCCTTTTGCGAGGATGACTTGGGCTTGGAAGTGGAGGCTTTTGCTGGTCCGTTTTTTAAAGGGATCAGCTCCT
>161176963; Tilletia sphaerococca voucher WSP 71314 18S ribosomal RNA gene, partial sequence; internal transcribed spacer 1, 5.8S ribosomal RNA gene, and internal transcribed spacer 2, complete sequence; and 28S ribosomal RNA gene, partial sequence
AGGATCATTAGTGAATCTTTATTGCCGTACTTCTCTTTGAGAGGTCGGCTCTAATCCCATCATCTATTATCCAAACACAAGACTACGGAGGGGTGGCTGCGTTGGTGGCCCCCTGCTCCGGATTGGTTCTGGGTCAGATCACTTAACACTGGCTGGCTCGGTTCCTACCACCTTTTCAACTCATGAATCATAGAATGTTA
>296011715; Humidicutis cf. marginata MEN09-02 18S ribosomal RNA gene, partial sequence; internal transcribed spacer 1, 5.8S ribosomal RNA gene, and internal transcribed spacer 2, complete sequence; and 28S ribosomal RNA gene, partial sequence
GTTGCTGGTCCTCAAAAGGGACATCTTGTGCACGCTTTCTTTGTCCTCTTATACACCTGTGCACCTTTTGTAGGTTTGAGCAATTGGGCCTACGTCTTTTTTCATTCACACCTTATTTTGAATGTATTTTGTGCTTGAAATAAAGCAAATCATTATACAACTTTCAACAACGGATCTCTTGGCTCTCGCATCGATGAAGA
>374858894; Hexagonia nitida culture-collection BRFM<FRA>:1327 internal transcribed spacer 1 partial sequence, partial sequence; 5.8S ribosomal RNA gene and internal transcribed spacer 2, complete sequence; and 28S ribosomal RNA partial sequence gene, partial sequence
TACTACAAACTATTAAAGTATCAGAATGTTTATTGCGAAGTAACGCATCTATATACAACTTTCAGCAACGGATCTCTTGGCTCTCGCATCGATGAAGAACGCAGCGAAATGCGATAAGTAATGTGAATTGCAGAATTCAGTGAATCATCGAATCTTTGAACGCACCTTGCGCTCCTTGGTATTCCGAGGAGCATGCCTGT
>89887358; Piriformospora indica isolate AFTOL-ID 612 internal transcribed spacer 1, partial sequence; 5.8S ribosomal RNA gene, complete sequence; and internal transcribed spacer 2, partial sequence
ATCGAATCTTTGAACGCACCTTGCACCCTTTGGTATTCCGAAGGGTACGCCCGTTTGAGTGTCGTTGTACTCTCAATCCTACAATTTTTGTTGTACGGATTGGACTTGGGTCCTGTTGCGCTCTGCAACTGATCCGAAATGTATCAGCGTGTGTCCGTCGTGACGATGAACCGATTGTTAAGTTTCATCGGGCTCGCTTT
>20452320; Kurtzmanomyces insolitus strain CBS 8377 18S ribosomal RNA gene, partial sequence; internal transcribed spacer 1, 5.8S ribosomal RNA gene, and internal transcribed spacer 2, complete sequence; and 28S ribosomal RNA gene, partial sequence
AAAACTTTCAGCAATGGATCTCTTGGCTCTCGCATCGATGAAGAACGCAGCAAAGCGCGAAATGTAATGTGAATTGCAGAATTCAGTGAATCATCGAATCTTTGAACGCACCTTGCGCTCTTGGGTTATTCCTAAGAGCATGTTCGTTTGAGTGTCGCGTACCTCTCAACCCCCTTTGTACTTTCGGGTATGAAGTGTTA
>385845162; Cantharocybe gruberi voucher AH24539 internal transcribed spacer 1, partial sequence; 5.8S ribosomal RNA gene and internal transcribed spacer 2, complete sequence; and 25S large subunit ribosomal RNA gene, partial sequence
TCATCAGTCCATTCAACCTCCTGTGCACCTTTGTAGACCTTGGAATAATCTCTCAAGGAAACTTGGATGTGGATGCTGCGGGCTTGTCACGAGTCGGCTTCGTCCTATGATTCCATGGTCTATGTTTATATTACCCCCTATTGCATGTCCAGAATGTCTTGATGGGCCTTTTGGCCTACAAAAAAAACCTTATACAACTT
>340050732; Tritirachium oryzae strain NRRL 1210 18S ribosomal RNA gene, partial sequence; internal transcribed spacer 1, 5.8S ribosomal RNA gene, and internal transcribed spacer 2, complete sequence; and 25S ribosomal RNA gene, partial sequence
TCTTTTAATTCTCATCTCATAATTTTTTATTAATTTAAAATAATTATAGGTGGATCGTGGCTGTTTTGACGACTAACCTCGTCTCAGCTGAAATATAGAAAGCGACGTCTAAAATTCAGAGTAATAAGATGTTAACGTCGGCGTGATAAGTAAATTACGCAGTCAGTTTTCTGTCTATCTCTCTGGTGTTCGCTACGAAT
>73759932; Haloaleurodiscus mangrovei genes for 18S rRNA, ITS1, 5.8S rRNA, ITS2, 25S rRNA, partial and complete sequence, strain:TMIC 34914
GGAGCATGTGCCCTGCTTGTTGAAGGGAGGGGAAGCTTCTCTTGCCTTTGTCTTTGCTTTTTTCCATGTTCTCCCTTTTGTGCACCTTTGTTGTTGGGGGGGGGCCTCCTCTTTCTGGAAGGAAAGAAAGTCCCCCTCGCATCCGTTTTCTATCTCCTCTGAGCAAGTCTTTTAGAATGTCGCATACGTGCGCTTGATCG
>99122072; Dacrymyces stillatus strain D3-3B-f internal transcribed spacer 1, partial sequence; 5.8S ribosomal RNA gene, complete sequence; and internal transcribed spacer 2, partial sequence
GATGAAGAACGCAGCGAAATGCGATATGTAATGTGAATTGCAGAATAGTGAATCATCGAATCTTTGAACGCACCTTGCGCCTTTCGAGGCATGCTGGTTTGAGCGCCTTATAACCCTGGACTATCAGCTCGCTGTTAGACCGATTTGAGTGTTGCCGTAGGCTCGCTCTGAATGCATTAGCGATTGAAGGCTTGTAACAG
>315075448; Gymnopus acervatus isolate TFB7476 clone c3 18S ribosomal RNA gene, partial sequence; internal transcribed spacer 1, 5.8S ribosomal RNA gene, and internal transcribed spacer 2, complete sequence; and 28S ribosomal RNA gene, partial sequence
AATTTTTGAACGCACCTTGCGCCCTCTGGTATTCCGGAGGGCATGCCTGTTTGAGTGTCATTAAATTATCAACTTTATCAGGTTTTTATTAACTTGTTGAAGCTCGGATGTGGAGGTTTTGCTGGCATTTCAAATGTCTGGCTCCTCTTAAATGCATTAGTGGGTTTCCGTTTGTTTGAAAACCACCTTGGTGTGATAAT
>55709808; Ampulloclitocybe clavipes isolate AFTOL-ID 542 18S ribosomal RNA gene, partial sequence; internal transcribed spacer 1, 5.8S ribosomal RNA gene, and internal transcribed spacer 2, complete sequence; and 25S ribosomal RNA gene, partial sequence
GAATGTCATCAATGGCTTTGCCTAGCATAGCTATAAATTTATACAACTTTCAACAATGGATCTCTTGGCTCTCGCATCGATGAAGAACGCAGCGAAACGCGATATGTAATGTGAATTGCAGAATTCAGTGAATCATCGAATCTTTGAACGCACCTTGCGCCCTTTGGTATTCCAAAGGGCATGCCTGTTTGAGTGTCATT
>262035611; Phellodon melaleucus partial ITS1, specimen voucher PM39
CCGCGGCATGTGTGCACGCCCCCGATCACAAACCGGCGCCTTCACACCTGTGCACATCCTGTAGCTTTGCGACGTCGTGTGCGTCCTTGGCTGCGAGCTTTTATCACACACACTTTATCAAGTACCAGAATGTAACTGTAGCAGCGTGTAAAAGCGCGAAACAATACAACTTTCAGCAACGGATCTCTTGGCTCTCGCAT
>168252992; Sporotrichum columbiense isolate NW198 18S ribosomal RNA gene, partial sequence; internal transcribed spacer 1, 5.8S ribosomal RNA gene, and internal transcribed spacer 2, complete sequence; and 28S ribosomal RNA gene, partial sequence
CCTGTTCGAGCGTCATTTCAACCCTTAAGCCTAGCTTAGTGTTGGGAATCTGCTGTACTGCAGTTCCTTAAAGACAGTGGCGGAGCGGCGGTAGTCCTCTGAGCGTAGTAATTTATTTCTCGCTTTTGGTCAGGCTCTGTCCTCCCGCCATAAAACCCCCMATTTTTWAGTGGGTTGACCTCGGATTCAGGTARGAATAC
>298353941; Pulveroboletus ravenelii gene for 5.8S ribosomal RNA, internal transcribed spacer 2 and 28S ribosomal RNA, partial sequence, strain: 165-113
TTGATTGATATGGCTTGGAGTTGGGGGGTTGCTGGCGGCCAATCCGACCGTCGGCTCTCCTGAAATGCATTAGCAAAAGGGGTGTGAACGTCCTTTTCGGCGTGCACGGCCTTCGACGTGATAATGATCGTCGTGGCTGGAGCGTCTGGGGACGGTGCACTTCCTGTGCTTCTAACATATATGCTAGCTTGCTAGCTTTC
>50346938; Flagelloscypha sp. Horak 9544 internal transcribed spacer 1, partial sequence; 5.8S ribosomal RNA gene and internal transcribed spacer 2, complete sequence; and 25S ribosomal RNA gene, partial sequence
GTCGGAAGGCCTTTAAACTTAACACAATTATTGACAACGGATCTCTTGGCTCACACATCGATGAAGAACGCAGCGAAATGCGATAAGTAATGTGAATTGCAGATTTCAGTGAATCATCGAATCTTTGAACGCACCTTGCACCTTCTGGTATTCCGGAAGGTACACCTGTTTGAGTGTCATTAAATTCTCAACCACTCAGC
>37622293; Rhizochaete radicata small subunit ribosomal RNA gene, partial sequence; internal transcribed spacer 1, 5.8S ribosomal RNA gene and internal transcribed spacer 2, complete sequence; and 25S ribosomal RNA gene, partial sequence
TCTCTTGGCTCTCGCATCGATGAAGAACGCAGCGAAATGCGATAAGTAATGTGAATTGCAGAATTCAGTGAATCATCGAATCTTTGAACGCACCTTGCGCTCCCTGGTATTCCGGGGAGTATGCCTGTTTGAGTGTCATGGAATTCTCAATCTTCATCTTTTTCTTTTTCTTAAAAGATTTAAAAAATGCTGAAGACTTG
>186461669; Bankera fuligineoalba voucher SL14 18S ribosomal RNA gene, partial sequence; internal transcribed spacer 1, 5.8S ribosomal RNA gene, and internal transcribed spacer 2, complete sequence; and 28S ribosomal RNA gene, partial sequence
GAAATGTTTGTCGAGAGGGGTTGTAGCTGGCTTAAGGCATCCTGTGCACGCCCCGATTGCAAATTTCACCCTTCACACCTGTGCACCCCATGTAGCTTTGTGACGCCCTGCGTCCTTGGCTGCGAGCTTTTATCACACACACACACTTTGTCGAGTATCAGAATGTAACTGTAGCAGCGTCTAAAAAGCGCGAAACAATA
>280967887; Gymnomyces sp. SOC880 internal transcribed spacer 1, partial sequence; 5.8S ribosomal RNA gene, complete sequence; and internal transcribed spacer 2, partial sequence
TCATCCTTCTCACCCCTATGTGCATCAACGCGTGGGTTCCCTTGAAAAGGGGGGCCCGCGTTTTTTTTCCCCACACGAACCTCAAGTGGCATAGAATGGACTTTACTTTTTTGCGGTGACACGCAAATCAATACAACTTTCAACAACGGATCTCTTGGCTCTCGCATCGATGAAGAACGTAGCGAAATGCGATACGTAAT
>315139560; Dactylosporina steffenii isolate TFB10698 clone c2 18S ribosomal RNA gene, partial sequence; internal transcribed spacer 1, 5.8S ribosomal RNA gene, and internal transcribed spacer 2, complete sequence; and large subunit ribosomal RNA gene, partial sequence
CTTTGAGTAACGGGGCTGGTTGGATGTGGGAGGTTGCTGGATGATCTTGTTCGTTCAGCTCTTCTGAAATGTATTAGCAGTAAACCAGTTACTTGGCTACGCTAAGCTGTGATAATATCTAAGCTGGCTAGTTCAGAGTGTTGGCAGAGTTCGGGCTTTTGAAGGGTTTGCGCAAGCTCCCTTTGTGTTCTCTTCCTGAA
>291585828; Meira geulakonigii strain PM1 internal transcribed spacer 1, partial sequence; 5.8S ribosomal RNA gene, complete sequence; and internal transcribed spacer 2, partial sequence
AGTTTTTTTTATGAAATCCTTCTTTGCGGGTCCTTGGGCTTGGTGATTACATAGCCTCTTTGTATCACCTTGCCTTAAATGTATGAGTGGATGAGTGTCAGCCATAGATTTTTGTTAAGGCAAACCCATAAAAATCTTGTGCTTTTGTCATCTGCTTCCTAACAACCAAAACACACACACACTATTTTCGGATAGAGTGA
>300394303; Austropaxillus infundibuliformis J. Trappe 27619 internal transcribed spacer 1, 5.8S ribosomal RNA gene, and internal transcribed spacer 2, complete sequence; and 28S large subunit ribosomal RNA gene, partial sequence
CAGTGGAGGTTTTGCTGGACCCTTTTTCTTGGGTTCGGCTCCTCTGAAATACATCGGCGAAAGCATGTTGCGCGACCAGTGTCTCGGTGTGATAATGATCATCGTGGCATGAAAGTGCAATGTTTTAAAAAGTGCTTGCGCCTATAGTCCGTCCCTTGACAGGACAATATCTTTTGAACCTTTGACCTCAAATCAGGTAG
>354460793; Copelandia tropicalis 18S ribosomal RNA gene, partial sequence; internal transcribed spacer 1, 5.8S ribosomal RNA gene, and internal transcribed spacer 2, complete sequence; and 28S ribosomal RNA gene, partial sequence
[truncated: 34,750 more chars]
