# Supplementary material for: Two New Computational Methods for Universal DNA Barcoding: A Benchmark Using Barcode Sequences of Bacteria, Archaea, Animals, Fungi, and Land Plants
Source: PLoS One. 2013 Oct 18;8(10):e76910. doi: 10.1371/journal.pone.0076910 (PMC3799923; doi:10.1371/journal.pone.0076910)
Supplement: Dataset S16 — Mini-barcode query sequence sets of matK of land plants. Nucleotide sequences used as mini-barcode query sets of matK of land plants. (ZIP) [file pone.0076910.s016.zip › plants_matK_species_query_mini.fasta]

>62903224; Acorus calamus var. angustatus isolate AcalV maturase K (matK) gene, partial cds; chloroplast
TTCCGTCTTTACATTTATTGCGGTTCTTTCTCCATGAGTTTCATAATTGGAATAGTCTCATTACTCCAAAGAAATCCATTTCTTTTCTTTTTTCAAAGGGGAATCAAAGACTCTTCTTGTTCTTATATAATTCTTATGTATTTGAGTGTGAATCCGCATTAGTATTTCTCCGTAAACAATCCTTTTATTTACGATCAACA
>295418906; Anthurium andraeanum chloroplast partial matK gene for maturase K, specimen voucher MIB:zpl:01717
CCATATTCGTTTTTCTCCTTAAACAATCCTCTTATTTACGATCAACATCTTCTGGAACCTTTCTTGAGCGAACACATTTCTATGGAAAAATAGAAGATCTTGTAGTAGTTTGTTGTAATGATTTTCAGAAAACCCTATGGTTGTTCAAGGATCCTTTCATGCATTATGTTAGATATCAAGGAAAATTGATTCTAGCTTCA
>293339177; Bucephalandra motleyana voucher P.C. Boyce & Jeland ak Kisai Ar252 (SAR) trnK gene, partial sequence; and maturase K (matK) gene, partial cds; chloroplast
CATTGTGGAAATTCCTTTCTCGCTGCGATTAGTATCCTCCTTCGAAGAAAAAAAAGAAATACCAAAATCTCAGAATTTACGATCTATTCATTCAATATTTCCATTTTTTGAGGACAAATTATCACATTTAAATTATGTATCAGATATACTAATACCCTATCCCGTCCATCTAGAAATCTTGGTTCAAATTCTACAATGCT
>293339190; Piptospatha elongata voucher P.C. Boyce & S.Y. Wong Ar2052 (SAR) trnK gene, partial sequence; and maturase K (matK) gene, partial cds; chloroplast
GATTCTAACAAAAATAGATTCGTTGGGCACAACAAGAATTTTGATTCTCCAATGATATCAGAGAGTCTTGCTGTCATTGTGGAAATTCCTTTCTCGCTGCGATTAGTATCCTCCTTCGAAGAAAAAAAAGAAATACCAAAATCTCAGAATTTACGATCTATTCATTCAATATTTCCATTTTTTGAGGACAAATTATCACA
>209417736; Callopsis volkensii plastid partial trnK gene intron and matK gene for maturase K
CTAACCAAAATAGATTCGTTGGACACAACAAGAATTTTTATTCTCAAATGATATCAGAGGGTTTTGCTGTCATCATGGAAATTCCTTTCTCGCTGCGATTAGTATCCTCCCTCGAAGAAAAAAAAGAAATACCAAAATCTCAGAATTTACGATCTATTCATTCAATATTTCCATTTTTTGAGGACAAATTATCACATTTA
>194579481; Ambrosina bassii isolate A66 maturase K (matK) gene, partial cds; chloroplast
GGATACAAGATGTTCCCTCTTTACATTTATTACGATTATTTTTTCACGAATATCATAATTGGAATAATCTCATTACTCCAAAGAAANNNNNNNNNNNNNNNNNNNNNNNNNNNNNNNNNNNNNNNNNNNNNNNNNNNNNNNNNNNNNNNNNNNNNNNNNNNNNNNNNNNNNNNNNNNNNNNNNNNNNNNNNNNNNNNNNN
>209417644; Lysichiton americanus plastid partial trnK gene intron and matK gene for maturase K
ATAGTTCTTATGTATTTGAATGGGAATCTATATTAGTTTTTCTACGTAAGCAATCCTCTTATTTACGATTAACATCTTACGGATCTTTTATTGAGCGAACACTTTTCTATGGAAAAGTGGAACATCTTTTAGTAGTTTGTCGTAATGATTTTCAGAAGACCCTATGGTTATTCAAGGATCCTTTTATGCATTATGTTAGA
>194579477; Xanthosoma violaceum isolate A42 maturase K (matK) gene, partial cds; chloroplast
AAANNNNNNNNNNNNNNNNNNNNNNNNNNNNNNNNNNNNNNNNNNNNNNNNNNNNNNNNNNNNNNNNNNNNNNNNNNNNNNNNNNNNNNNNNNNNNNNNNNNNNNNNNNNNNNNNNNNNNNNNNNNNNNNNNNNNNNNNNNNNNNNNNNTCGAACACATTTCCATGAAAAAATAGAACAACATCTCGTAGTACTTTGTTG
>306478482; Scheuchzeria palustris maturase K (matK) gene, partial cds; chloroplast
CAATGGTTTCATTACTCGAAAGAAATCCGTTTATATCTTTTCAAGAGAGAATCAAAAACTATTTAGGTTCCTATATAATTCTTATGTATCTGAATATGAATCCTTATTTTGTTTTCTCCGTAAACATTCCTCTTATTTACTATCAACATCCTCTGGAGACTTTATTGAGCGAACACATTTCTATGGGAAAATAGAATATC
>126021176; Taccarum crassispathum voucher Goncalves 104 (UB) maturase K (matK) gene, partial cds; chloroplast
AACATAAAAGTACGGTACGTGCTTTTTTGCAAAGATTAGGTTCAGAATTTTTAGAAGAATTCTTTACGGAAGAAGAAAAAGTTCTTCCTTTAATCTTACCAAGAATTTCTTATCCTTTACATAAGTTATATAGAGAACGCATTTGGTATTTGGATATTATTCGTATAAATGACTTGGTGAATCACATTGGTCATGAGACC
>209417836; Colletogyne perrieri plastid partial trnK gene intron and matK gene for maturase K
CAAGAATTTCTTATCCTTTACATAAGTTATATAGAGAACGCATTTGGCATTTGGATATTATTCGTATAAATGACTTGGTGAATCATTTATGATTCATTAGTCATAAGACCATGTAAATGAAATAGAATAGAAACTCAAATTCTCAAGAGAGAAAAAATGTCAGTCATTTTCATTCTGAAATGCCCATGCAGTAATGGTTG
>54144418; Harperocallis flava chloroplast matK gene for maturase, complete cds
TGGAANNNNNNNNNNNNNNNNNNNNNNNNNNTGTAATGGTTTTCAGAAAACCCTATGGTTGTTCAAGGATCCTTTCATGCATTATGTTAGATATCGAGGAAAATCAATTCTGGCTTCAAAAGGGACTCATCTTCTGATGAAGAAATGTAAATCTTACCTTGTCAACTTTTGGCAAGGTAATTTTTACTTTTGGTCTCAAC
>296033481; Spirodela intermedia strain 8410 maturase K (matK) gene, partial cds; chloroplast
GAATGCGAATCCATATTTGTTTTTCTCCGTAAATCATCCTCTTATTTACAATCAACATCTTTTGGAACCCTTCTTGAGCGAACATACTTCTATGGAAAAATAAAACATATTGGAGTAACTCATTCTAATGATTTTCAGAAAACCCTATGGTTGTTCAAGGATCCTTTCATGCATTATGTTAGGTATCAAGGAAAATCAAT
>194579495; Ariopsis peltata isolate A117 maturase K-like (matK) gene, partial sequence; chloroplast
TTAGTAAGCCAGTTTGGGCCGATTTGTTAGATTCTGATATTATTGATCGATTTGGTCGGATATGTAGAAATCTTTCTCATTATTATAGTGGGTCTTCAAAAAAACAAAGTTTGTATCGAATAAAGTATATACTTCGACTTTCGTGCGCTAGAACTTTGGCCCGTAAACATAAAAGTACGGTACGCGCTTTTTCGCAAAGA
>340513391; Egeria densa maturase K (matK) gene, partial cds; chloroplast
CAAATAATTCTTTCGATTTTTTGGGTTATCTTTCAAGTGTATTAATAAATCCTTTGGCAGTAAGAAGTAAAATGCTAGAGTATTCATTTCTAATAGACATTGGTACTAAGAAATTCGATACTATAGTCCCTGTTATTCTTCTTATTGGCTCGTTGTCTAAAGCTAAATTTTGTAATGTATCTGGGCATCCCATTAGTAAG
>374251208; Cymodocea rotundata from India maturase K (matK) gene, partial cds; chloroplast
ATGGGTTATCTTTCCAGTGTATTAATAAATCCTTTGACAGTAAGGAATAAAATGCTAGAGTATTCTTTTCTAATAGACATTGTTAGTAATAAATTTGATACTCTAGTTCCGATTATCCCTCTCATTGGATCTTTATCTAAAGAAAAGTTTTGTAATGTATCCGGGTATCCCATTAGTAAGCCAGTTTGGACCGATTTATC
>194579525; Helicodiceros muscivorus isolate A87 maturase K (matK) gene, partial cds; chloroplast
AATATTTCCATTTTTTGAGGACAAATTATCACATTTAAATTGTGTATCAGATATACTAATACCCTATCCCGTACATCTAGAAATCTTGGTTCAAATTCTACAATGCTGGATACAAGATGTTCCTTCTTTACATTTATTACGATTCTTTTTTCACGAATATTATAATTGGAATAATCTCATTACTTTAAAGAAANNNNNNN
>209417832; Carlephyton glaucophyllum plastid partial trnK gene intron and matK gene for maturase K
ACGTATCGGGGAATCCTATTAGTAAGCCAGTTTGGGCCGATTTGTCAGATTCTGATATTATTGATCGATTTGGTCGGATATGTAGAAATCTTTCTCATTATTACAGTGGGTCTTCAAAAAAACAGAGTTTGTATCGAATAAAGNNNNNNNNNNGACTTTCGTGTGCTAGAACTTTGGCCCGTAAACATAAAAGTACGGTA
>209417778; Ulearum sagittatum plastid partial trnK gene intron and matK gene for maturase K
TATTTCCATTTTTTGAGGACAAATTATCACATTTAATTTGTGTATTAGATATACTAATACCCTATCCCGTACATCTAGAAATCTTGGTTCAAATTCTACAATGCTGGATACAAGATGTTCCCTCTTTACATTTATTACGATTCTTTTTTCACGAATATCATAATTGGAATAATCTTATTACTCCAAAGAAATCTAACTAT
>17220976; Wolffia globosa maturase K (matK) gene, complete cds; chloroplast gene for chloroplast product
CATGATGTTCCCACTTTACATTTATTACGATTGTTTTTTCATGACTATCACAATTGGAATAATTGCATTACTACAAATAAATCTAGTTATGGTTTTTCAAAAGAAAATCCAAGACTATATAGGTTTCTATATAATTCTTATGTAGTTGAAGCCGAATCCATATTTGTTTTTCTTCGTAAATCTTCATCCTATTTACGATC
>351588453; Sagittaria guayanensis voucher WQF1049 maturase K (matK) gene, partial cds; chloroplast
GAGTCTGTATTTTGTTTTCTTCGTAAACATTCCTCTTATTTATTAGCAACATCCTATAGAAATTTGATTGAGCGAACCTCTTTTTCTGGAAAAATGGAACATCTTGTAGAAGTTTGTTGGAATGATTTTCAGAAGAACCTACAGTTGTTCAAGGATCCCTGTATGCATTACGTTAGATATCAAGGAAAATCCATTCTCGC
>351587339; Potamogeton lucens voucher WQF3059 maturase K (matK) gene, partial cds; chloroplast
CTTTGCATTTATTTCGATTTTTCCTTTATGAATACCATAATAGGAATACTCCGATTACTCTAAATAAATACATTTCCAGCTTTTCAAAAGAGAATCAAAGATTCCTCCGTTTACTATATAATTCTTATTTATCTGAATATGAATTAGTATTTTGTTTTCTACGTAAACATTCCTTTTATTTACTATCAACATCTTTTGGA
>209417716; Gearum brasiliense plastid partial trnK gene intron and matK gene for maturase K
TCTTATGTAGTTGAATGCGAATCCATATTAGTTTTTCTCCGTAAACAATCCTTTTATTTACGATCAACATCTTCTGGAACCTTTCTTGAGCGAACACATTTCTATGAAAAAATAGAACAACATCTTGTAGTACTTTGTTGTAATGATTTTCAGAAAACCCTATGGTTGTTCAAGGATCCTTTCATGCATTATGTTAGATA
>11527540; Najas minor chloroplast matK DNA for maturase, complete cds
ATAGAATCACGGGACACAGCAATCCTTTTGTTTTTCAAATGCTATTAGGGGCTTTCGCAGTGATTCTAGAAATTCCTTTTTCCCTGTCATATTTTTTTTCTTCAAAAAACGAAATACCAAAATATCAGAATCTCCAATCTATTCATTCGATATTTCCCTTTTTAGAGGATAAATTTTCCCATTTAAATGATGTCTCAGAC
>209417654; Pothos scandens plastid partial trnK gene intron and matK gene for maturase K
GCTAGCGAATTTTTTTTTAATAGATACTATTGCTAATGCTAAAAAATTTGAAACTATACTTCCAATTATTCCTATGATTGGATCATTGTCGAAAGCTAAATTTTGTAACGTATCAGGGAATCCTATTAGTAAGTCAGTTTGGACCGATTTGTCAGATTCTGATATTATTGATCGATTTGGTCGGATATGTAGAAATCTTT
>306478500; Maundia triglochinoides maturase K (matK) gene, partial cds; chloroplast
TATGAATATGAATCAGTCTTTTGTTTTTTACGTAAACATTCTTCTTATTTATTATCAACATCTTTTGGAGACTTTATTGATCGAATACATTTCTATGGAAAAATAGAGCATCTTGCAGGAGTTTTTCGTAATGATTTTCAGAAAATCCTACGATTGTTCAAGGATCCTTTCATGCATTATGTTAGATATCAAGGAAAATC
>374251212; Enhalus acoroides from India maturase K (matK) gene, partial cds; chloroplast
TATTCCTCTCATTGAATCCTTGTCGAAAGCTCAATTTTGTGATGTATCCGGGTATCCTATTAGTAAGGGGATTTGGACGGATTTATCCGATTCTGATATAATTGATCGATTTGGTCGGATATGTAGGAATCTTTCTCATTATTATAGTGGATCCTCAAAAAAACAGAGTTTGTATCGAATGAAGTATATACTTCGACTTT
>209417670; Rhodospatha oblongata plastid partial trnK gene intron and matK gene for maturase K
CGTATAAATGACTTGGTGAATCATTCATGATTCGTTGGTCATCAGCCCCCGTAAATGGAATAGAATAGGAACCCCAATTTCCCAGAGAGAAAAAAAAAAATGTCAGTCATTTTAATTCTGAAATGCTCATGCAGTAATGGTTGAATCAACTGAGTATTCAAGTTTTTTAGACTTTCTTTTCGGAATCTAATCTAAGTTTT
>11527522; Halophila ovalis chloroplast matK DNA for maturase, partial cds
TTGTCGTAATGATTTTCAGAAAAGCTTACAGTTGTTCAAGGATCCTTGCATGCATTATGTGAGATATCAAGGAAAATCCATTCTTGCATCAAAAGGAACCTATTTTCTGATGAAGAAATGGAAATGTTACCTTGTTCGTTTTTGGCAATGTCATTTTTCCTTTTGGTCTCAACCGTATAGGATTCCTATCAACCCATTAT
>293339192; Ooia grabowskii voucher P.C. Boyce & Jeland ak Kisai Ar294 (SAR) trnK gene, partial sequence; and maturase K (matK) gene, partial cds; chloroplast
TCAACATCTTCTGGAACCTTTCTTGAGCGAACACATTTCTATGAAAAAATAGAACAACATCTTGTAGTACTTTGTTGTAATGATTTTCAGAAAACCCTATGGTTGTTCAAGGATCCTTTCATGCATTATGTTAGATATCAAGGAAAATCCATTCTGGCTTCAAAAAGGACTCATCTTTTGATGAAGAAATGGAAATCTTA
>209417694; Podolasia stipitata plastid partial trnK gene intron and matK gene for maturase K
AGGATATTTAGAAAAAAGTAGATCTAAACAGCAACATTTCCTATATCCGCTTCTCTTTCAAGAGTATATTTACGCACTTGCTCATGATCATGGTTTAAATGTAAATGGATCAATTTTTTATGATCCCACGGGAATTTCAGGTTATGACAATAAATCTAGCTCATTACTTGTGAAACGTTTAATTATTCGAATGTACCAAC
>58014158; Vallisneria americana maturase K (matK) gene, partial cds; chloroplast
TTGCAATGTCAGATCACAGATGTTCCTTCTTTGCATTTATTGCGATTTTTTTTATATGAACATTTTGTTTTTTCTTTATTTACAAAGGAATATCCCAGTTGGCGTTTGTTTCATGAATTTGGTTATGGGAGGGATGATAGAAAGTCTTTTTTCGTGAAACAATATCAATATGATATTTTGTTTTTTGTTGTAAGTAAGAG
>209417678; Alloschemone occidentalis plastid partial trnK gene intron and matK gene for maturase K
ACTTTTCTTGAGCGAACACATTTCTATGGAAAAATAGAACATCTTGTAGTAGTTTGTTGTAATGATTTTCAGAAAACCCTGTGGTTGTTCAAGGATCCTTTCATGCATTATGTTAGATATCAAGGAAAATCAATTCTAGCTTCAAAAGGGCCTCATCTTTTGATGAATAAATGGAAATCTTACTTTGTCAATTTTTGGCA
>209417708; Nephthytis afzelii plastid partial trnK gene intron and matK gene for maturase K
GAAATGGAAATCTTACTTTGTCAATTTTTGGCAATGTCATTTTCACTTTTGGTCTCAACCCTGTAGGATCCACATAAACCAATTCTCAAATTTTTCTTTCTATTTTCTGGGTTATCTTTCAAATGTACCAATAAATCTTTCAGCAGTAAAGAGTCAAATGCTAGAGAATTCCTTTTTAATAGATACTGTTACTAAAAAAT
>293339157; Anchomanes difformis voucher P.C. Boyce et al. Ar30 (SAR) trnK gene, partial sequence; and maturase K (matK) gene, partial cds; chloroplast
AATCTAGTTATGGTTTTTCAAAAGAGAATCCAAGACTATTTTGGTTCCTATATAATTCTTATGTAGTTGAATGTGAATCTATATTAGTTTTTCTCCGTAAACAATCCTCTTATTTACGATCAACATCTTCTGGACCCTTTCTTGAGCGAACACATTTCTATGAAAAAATAGGACAACATCTTATAGTACTTTGTTGTAAT
>11527526; Hydrocharis dubia chloroplast matK DNA for maturase, partial cds
TAAGTAAGCCAATTTGGACGGATTTATCCGATTCTGATATTATTGATCGATTTGGTCGGATATGTAGAAATCTTTCGCATTATTATAGCGGATCCTCAAAGAAACAGAGTTTGTATCGAATGAAGTATATACTTCGATTTTCATGTGCTAGAACCTTGGCTCGTAAACATAAAACTACAGTACGCGCTTTTTTGCAAAGA
>58014160; Apalanthe granatensis maturase K (matK) gene, partial cds; chloroplast
TAGAAATCTTTCTCATTATTATAGTGGATCCTCAAAAAAACAGAGTTTGTATCGAATGAAGTATATACTGCGACTTTCATGTGCTAGAACCTTGGCTCGTAAGCATAAAACTACAGTACGTGCTTTTTTGCAAAGATTAGGTTCAAGGTTTTTAGAAGAATTCTTTACGGAAGAAGAACAAGCTCTTTCTTTGGTCTTGC
>194579491; Peltandra virginica isolate A108 maturase K (matK) gene, partial cds; chloroplast
TTTTGAGGACAAATTATCACATTTAAATTGTGTATCAGATATACTAATACCCTATCCCGTACATCTAGAAATCTTGGTTCAAATTCTACAATGCTGGATACAAGATGTTCCCTCTTTACATTTATTACGATTCTTTTTTCACGAATATCATAATTGGAATAATCTCATTACTCCAAAGAAANNNNNNNNNNNNNNNNNNN
>209417684; Dracontium polyphyllum plastid partial trnK gene intron and matK gene for maturase K
AGTACTTCAGCGGTAAAGAGTCAAATGCTAGAGAATTCTTTTTTAATAGATACTGTTACTAAAAAATTCGAAACTATAGTTCCAATTATTCCTATGATTGGATCATTGTCAAAAGCTCAATTTTGTAACGTATCGGGGAATCCTATTAGTAAGCCAGTTTGGGCCGATTTGTCAGATTCTGATATTATTGATCGATTTGG
>346328922; Leucocasia gigantea maturase K (matK) gene, partial cds; chloroplast
GAGCGAACACATTTCTATGAAAAAATAGAACAACATCTCGTAGTACTTTGTTGTAATGATTTTCAGAAAACCCTATGGTTGTTCAAGGATCCTTTCATACATTATGTTAGATATCAAGGAAAATCAATTCTGGCTTCAAAAGGGACTCATCTTCTGATGAAGAAATGGAAATCTTACTTTGTCAATTTTTGGCAATGTCA
>293339202; Philonotion americanum voucher Josef Bogner 2911 (M) trnK gene, partial sequence; and maturase K (matK) gene, partial cds; chloroplast
ATTATTGATCGATTTGGTTGGATATGTAGAAATCTTTTTCATTATTACAGTGGGTCTTCAAAAAAACAGAGTTTGTATCGAATAAAGTATATACTTCGACTTTCATGTGCTAGAACTTTGGCCCGTAAACATAAAAGTACGGTACGCGCTTTTTTGCAAAGATTAGGTTCAGAAATTTTAGAAGAATTCTTTACGGAAGA
>170780322; Zomicarpella amazonica maturase K (matK) gene, complete cds; chloroplast
AATCTTACCAAGAATTTCTTATCCTTTACATAAGTTATATAGAGAACGCATTTGGTACTTAGATATTATTCGTATAAATGACTTGGTGAATCATTTATGATTCATTAGTCATAAGACCGTGTAAATGAAATAGAATAGAAACAAAAATTCTCAAGAGAGAAAAAATGTCAGTCATTTTCATTCTGAAATGCCCATGCAGT
>209417710; Pseudohydrosme gabunensis plastid partial trnK gene intron and matK gene for maturase K
AGACCATGTAAATGAAATAGAATAGAAACCCAAATTATCAAGAGAGAAAAAAATGTCAGTCATTTTCATTCTGAAATGCTCATGCAGTAATGGTTGAATCAACTGAGTATTCAAGTTTCTTAGACTTTCTTTTCGGGATCTAATCTAAGTTTTAGATGTATACATAGGGAAAGTCGTGTGCAATGAAAACTGCAAGCACG
>126021154; Mangonia tweedieana voucher Goncalves 611 (UB) maturase K (matK) gene, partial cds; chloroplast
TTTTTGCTGTCATTGTGGAAATTCCTTTTTCGCTGCGATTAGTATCCTCCCTCGAAGAAAAAAAAGAAATACCAAAATTTCAGAATTTACGATCTATTCATTCAATATTTCCATTTTTCGAGGACAAATTATCACATTTAAATTATGTATCAGATATACTAATACCCTATCCCGTCCATCTAGAAATCTTGGTTCAAATT
>209417748; Cryptocoryne lingua plastid partial trnK gene intron and matK gene for maturase K
TTATGCATTATGTTAGATATCAAGGAAAATCCATTCTGGCTTCAAAAGGGACTCATCTTCTGATGAAGAAATGGAAATCTTATTTTTTAAATTTTTGGCAATGTCATTTTCACTTTTGGTCTCAACCTTGTAGGATCCACATAAACCAATTCCCAAAATTTGCTTTCTATTTTCTGGGTTATCTTTTAAGTGTATCAATA
>209417686; Urospatha sagittifolia plastid partial trnK gene intron and matK gene for maturase K
AGTTATATAGAGAAGAACGTATTTGGTATTTGGATATTATTCGTATAAATGACTTGGTGAATCATTTATGATTCATTGTTCATAAGACCGTGTAAATGACATAGAATAGAAACCCACATTTTCAAGAGAGAAAAAAATGTCAGTCGTTCTCATTCTGAAATGCTCATGCAGTAATGGTTGAATCAACTGAGTATTCAAGT
>293339280; Schismatoglottis josefii voucher P.C. Boyce et al. Ar1157 (SAR) trnK gene, partial sequence; and maturase K (matK) gene, partial cds; chloroplast
GGATACAAGATGTTCCTTCTTTACATTTATTACAATTCTTTTTTCACGAATATCATAATTGGAATAATCTCATTACTCTAAAGAAATCTAGTTATGGTTTTTCAAAAGAGAATCAAAGACTATTTTTATTCCTATATAATTCTTATGTAGTTGAATGCGAATCCCTATTAGTTTTTCTCCGTAAACAATCCTCTTATTTA
>21311148; Amorphophallus konjac trnK gene, partial intron sequence; and maturase K (matK) gene, complete cds; chloroplast genes for chloroplast products
GTTCAGAATTTTTAGAAGAATTCTTTACGGAAGAAGAAAAAGCTCTTTCTTTAATCTTACCAAGAATTTCTTATCCTTTACATAAGTTATATAGAGAGCGCATTTGGTATTTGGTTTGGTATTTGGATATTATTCGTATAAATGACTTGGTGAATCATTTATGATTCGTTAGTCATAAGATCATGAAAATGAAATAGAAT
>209417658; Pothoidium lobbianum plastid partial trnK gene intron and matK gene for maturase K
ACAACAGTTTGATCGAATAAAATATNNNNNNNGACTTTCGTGTGCTAGAACTTTGGCTCGTAAACATAAAAGTACGGTACGCGCTTTTTTGCAAAGATTAGGTTCAGATTTTTTAGAAGAATTCTTTACGGAAGAAGAAAAAGTTCTTTCTTTAATCTTACCAAGAATTTCTTATCCTTTACATTTACATAAGTTATATA
>293339186; Phymatarum borneense voucher P.C. Boyce et al. Ar1931 (SAR) trnK gene, partial sequence; and maturase K (matK) gene, partial cds; chloroplast
GAATTTATTATCCTTTACATAAGTTATATAGAGAACGCATTTGGTATTTGGATATTAGTCGTATGAATGACTTGGTGAATCATTTATGATTCATTGGTCATGAGACCATGTAAATGAAATAGAAACAAAAATCTCAAGAGAGATAAAGAGATAAAATGTCAGTCCAGTCATTTTCATTCTGAAATGCTCATGCAGTAATG
>126021132; Croatiella integrifolia voucher Croat 86435 (MO) maturase K (matK) gene, partial cds; chloroplast
TATTACAGTGGGTCTTCAAAAAAGCAGAGTTTGTATCGAATAAAGTATATACTTCGACTTTCATGTGCTAGAACTTTGGCCCGTAAACATAAAAGNACGGCACGTGCTTTTTTGCAAAGATTANGTTCAGAATTTTTAGAAGAATTCTTTACGGAAGAAGAAAAAGTTCTTCCTTTAATCTTACCAAGAATTTCTTATCC
>307635377; Posidonia kirkmanii maturase K (matK) gene, partial cds; plastid
CTACGATTGCTCAGGGATCCTTTCATGCATTATGTTAGATATCAAGAAAAATCAATCCTGGCTTCAAAGGGAACTCATCTTATAATGAAGAAATGGAAATATCACCTTGTCAATTTTTGGCAATGGAATTTTTATTTTTGGTCTCAACCATATAGGATTCATATAAACCAATTATCAAATAATTCCTTCTATTTTCTGGG
>209417696; Anaphyllopsis americana plastid partial trnK gene intron and matK gene for maturase K
TTCCTATATAATTCTTATGTAATTGAATGCGAATCCGTATTAGTTTTTCTCCTTAAACAATCCTCTTATTTACGATCAACATCTTTTGGAACTTTTCTTGAGCGAACACATTTCTATGAAAAAATAGAACATCTTGTAGTAGTTTGTTGTAATGATTTTAAGAAAACCCTATGGTTGTTCAAGGATCCTTTTATGCATTA
>209417656; Pedicellarum paiei plastid partial trnK gene intron and matK gene for maturase K
TCTATGAAAAAATAGAACATCTTGTAGTAGTTTGTTGTAATGATTTTCAGAAAATTCTATGGTTATTCAAAGATCCTTTTATGCATTATGTTAGATATCAAGGAAAATCAATTCTAGCTTCAAAAGGGACTCATCTTTTGATGAATAAATGGAAATCTTACTTTGTGAATTTTTGGCAATGTCATTTTCACTTTTGGTCT
>170780320; Zomicarpa steigeriana maturase K (matK) gene, complete cds; chloroplast
TGCTCATGATCATGGTTTAAATGTAAATGGATCAATTTTTTATGAACCCGCGGAAATTTCGGGTTATGACAAAAAATTTAGCTCATTACTTGTGAAACGTTTAATTACTCGAATGTACCAACAGAATTATTTGATCAATTCTGTTAATGATTCTAACCAAAATGGATTCGTTGGGCATAACAAGAATTTTTATTCTCAAA
>194579475; Calla palustris isolate A57 maturase K-like (matK) gene, partial sequence; chloroplast
TGGATCCATTTTTTATGAACCCTCGGAAATTTCAGGTTATAACAAAAAATTTAGCTCATTACTTGTGAAACGTTTAATTACTCGAATGTACCAACAGAATTATTTGATCAATTCTGTTAATGATTCTAATCAAAATGGATTCGTCGGACACAACAAGAATTTTTATTCTCAAATGATATCAGAGGGTTTTGCTGTCATTG
>293339210; Schottariella mirifica voucher P.C. Boyce et al. Ar1615 (SAR) trnK gene, partial sequence; and maturase K (matK) gene, partial cds; chloroplast
GAGTCTTGCTGTCATTGTGGAAATTCCTTTCTCGCTGCGATTAGTATCCTCCTTCGAAGAAAAAAAAGAAATACCAAAATCTCAGAATTTACGATCTATTCATTCAATATTTCCATTTTTTGAGGACAAATTATCACATTTAAATTATGTATCAGATATACTAATACCCTATCCCGTCCATCTAGAAATCTTGGTTCAAA
>21311210; Filarum manserichense trnK gene, partial intron sequence; and maturase K (matK) gene, complete cds; chloroplast genes for chloroplast products
ATTATTACAGCGGGTCCTCAAAAAAACAAAGTTTGTATCGAATAAAGTATATACTTCGACTTTCGTGTGCTAGAACTTTGGCTCGTAAACATAAAAGTACGGTACGCGCTTTTTTGCAAAGATTAGGTTCAGAATTTTTAGAAGAATTTTTTACGGAAGAAGAAAAAGTTCTTTCTTTAATCTTACCAAGAATTTCTTAT
>209417648; Symplocarpus foetidus plastid partial trnK gene intron and matK gene for maturase K
TACGAATCCACGGAAATTTTAGGTTATGACAATAAATCCAGCTCATTACTTGTTAAACGTTTAATTACTCGAATGTATCAACAGAATTATTTGATTAATTCCGTTAATGATTCTAACCAAAATGGATTCGTTGGGCATAACAAGAATTTTTTTTCTCAAACGCTATCAGAGGGTTTTGCAGTCATTGTGGAAATTCCCTT
>50080141; Tofieldia divergens chloroplast matK gene for maturase, complete cds
TATAGTAGTGCGTTGTAATKRTTTTCAGAAGACTCTATGGTTCTTCAGGGATCCTTTCATGCATTATGTTCGATATCRAGGAAAATCAATTCTGGCTTCAAAGGGGACTCATCTTCTGATGAAGAAATGGAAATMTTACCTTGTCAATTTYTGGCAATRTTATTTTTACTTTTGGTCTCAACCATATAGGATCCATATAA
>296033353; Dracunculus vulgaris trnK gene, partial sequence; and maturase K (matK) gene, complete cds; chloroplast
CCTATATCCGCTTCTCTTTCAAGAGTATATTTACGCACTTGCTCATAATCATGGTTTAAATGTAAATGGGTCAATTTTTTATGAACCCCCAGATATTTCAGGTTATGACAAAAAATTTAGCTCATTACTTGTGAAACGTTTAATTACTCGAATGTACCAACACAATTTTTTGATCAATTCTGTTAATGATTCTAACCAAA
>293339175; Bakoa lucens voucher P.C. Boyce & S.Y. Wong Ar2097 (SAR) trnK gene, partial sequence; and maturase K (matK) gene, partial cds; chloroplast
GGAAATTCCTTTCTCGCTGCGATTAGTATCCTCCTTCGAAGAAAAAAAAGAAATACCAAAATCTCAGAATTTACGATCTATTCATTCAATATTTCCATTTTTTGAGGACAAATTATCACATTTAAATTATGTATCAGATATACTAATACCCTATCCCGTCCATCTAGAAATCTTGGTTCAAATTCTACAATGCTGGATAC
>209417704; Aglaonema modestum plastid partial trnK gene intron and matK gene for maturase K
CTTTACGGAAGAAGAAAAAGTCCTTTCTTTAATCTTACCAAGAATTTCTTATCCTTTACATAATTCTTATCCTTTACATAAATTATATAGAGAACGCATTTGGTATTTGGATATTATTCGTATAAATGACTTGGTGAATCATTTATGATTCATTCGTCATGAGACCATGTAAATGAAATGGAATAGAAACAAAAATTATC
>346328920; Steudnera colocasiifolia maturase K (matK) gene, partial cds; chloroplast
TTCCTATATAATTCTTATGTAGTTGAATGCGAATCCATATTAGTTTTTCTCCGTAAACAATCCTCTTATTTACAATCAACATCTTCTGGAACCTTTCTTGAGCGAACACATTTCTATGAAAAAATAGAACAACATCTCGTAGTACTTTGTTGTAATGATTTGCAGAAAACCCTATGGTTGTTCAAGGATCCTTTCATACA
>374251250; Halodule wrightii from India maturase K (matK) gene, partial cds; chloroplast
AATTATCAAAGAATTCCTTATATTTTCTGGGTTATCTTTCCAGTGTATTAAGAAATCCTTTGACAGTAAATAGTAAAATGCTAGAGTATTCTTTTTTAATAGACATTTTTATTAATAAATTCGATACTATAGTTCCGATTATTCCTCTCATTGGATCTTTATCTAAAGCAAAATTTTGTAATGTATCTGGGTATCCCCTT
>209417650; Lemna minor plastid partial trnK gene intron and matK gene for maturase K
ATCTTCTCTCAAAGAAAAAAAAGAAATAACGAAATCTCAGAATTTACGATCTATTCATTCACTATTTCCATTTTTAGAGGATAAATTTTCACATTTAAATTATGTATCAGATATACTAATACCTTATCCGGTCCATCTAGAAATATTGGTTCAAATTCTACAATGCTGGATACAAGATCTTCCCACTTTACATTTATTAC
>340512473; Baldellia ranunculoides maturase K (matK) gene, partial cds; chloroplast
TGGAATGATTTTCAGAAGAACCTACAGTTGTTCAAGGATCCCTGTATGCATTACGTTAGATATCAAGGAAAATCCATTCTCGCTTCAAAGGGAACTTATCTTCTGATGAAGAAATGGAAATGTTACCTTGTCCATTTTTGGGAACGTCACTTTTCTTTTTGGTCTCAACCATATAGGATTCATATAAACCCATTATCCGA
>209417702; Anubias barteri plastid partial trnK gene intron and matK gene for maturase K
CTCAGAATTTACGATCTATTCATTCAATATTTCCATTTTTTGAGGACAAATTATCACATTTAAATTATGTATCAGATATACTAATACCCTATCCCGTCCATCTAGAAATCTTGGTTCAAATTATACAATGCTGGATACAAGATGTTCCCTCTTTACATTTATTACGATTCTTTTTTCACGAATATCATAATTGGAATAAT
>209417742; Stylochaeton bogneri plastid partial trnK gene intron and matK gene for maturase K
GCGAATCCCTATTAGTTTTTCTCCGTAAACAATCCTCTTATTTACGATCAACATCTTCTGGAACCTTTATTGAGCGAACACATTTCTATGAAAAAATAGAACAACATCTTGTAGTAGTTTGTTGTAATGATTTTTATAAAACCCCATGGTTGTTCAAGGATCCTTTCATGCATTATATTAGATATCAAGGAAAATCAATT
>10862961; Zantedeschia aethiopica chloroplast matK gene for maturase, complete cds
CAAAATTTTCTTTCTATTTTCTGGGTTATCTTTCAAATGTACCAATAAACCCTTCAGCAGTAAAGAGTCAAATGCTAGAGAATTCCTTTTTAATAGATACTGTTACTAAAAAATTCGAAACTATAGTTCCAATTGTTCCTATGATTGGATCATTGTCAAAAGCTAAATTTTGTAACGTATTAGGGAATCCTATTAGTAAG
>270155901; Syngonium podophyllum voucher S.B. Davis 0922 (FLAS) maturase K (matK) gene, partial cds; chloroplast
CAATTTTTGGCAATGTCATTTTCACTTTTGGTCTCAACCCTGTAGGATCCACATAAACCAATTCTCACATTTTTCTTTCCATTTTCTGGGTTATCTTTCAAGTGTACCAATAAATCCTTCAGCGGTAAAGAGTCAAATGCTAGAGAATTTTTTTTTAATAGATACTGTTACTAAAAAATTCGAAACTAGAGTTCCAATTA
>126021114; Cercestis mirabilis voucher Goncalves 616 (UB) maturase K (matK) gene, complete cds; chloroplast
GATTCTAACCAAAAAAGATTCATTGGGCACAACAAGAATTTTTATTCTCAAATGATATCAGAAGGTTTTGCTGTCATTGTGGAAATTCCTTTCTTGCTGCGATTAGTATCCTCCCTCGAAGAAAAAAAAGGAATACCAAAATCTCAGAATTTACGATCTATTCATTCAATATTTCCATTTTTTGAGGACAAATTATCACA
>126021168; Spathicarpa lanceolata voucher Goncalves 633 (UB) maturase K (matK) gene, partial cds; chloroplast
TGAATGCGAATCCATATTAGTTTTTCTCCGTAAACAATCCTCTTATTTACGATCAACATCTTCTGGAACCTTTCTTGAGCGAACACATTTCTATGAAAAAATAGAACAACATCTTGTAGTACTTTGTTGGAATGATTTTCAGAAAACCCTATGGTTGTTCAAAAATCCTTTCATGCATTATGTTAGATATCAAGGAAAAT
>262317783; Typhonium roxburghii chloroplast matK gene for maturase K, partial cds, trnK intron, partial sequence, specimen_voucher: TI:J.Murata 19940812
TAGAAGAATTCTTTACGGAAGAAGAAAAAGTGCTTTCTTTAATCTTACCAAGAATTTCTTATCCTTTACATAAGTTATATAGAGAACGCATTTGGTATTTGGATATTATTCGTATAAATGACTTGGTGAATCATTTATGATTCATTAGTCATAAGACCATGTAAATGAAATCGAATAGAAACTCAAATTCTAAAGAGAGA
>11527532; Ottelia alismoides chloroplast matK DNA for maturase, partial cds
AGCAATCATCTTTTTTCTCAAATGATATCAGGGGGGGTTGCGGTTATTGTAGAAATTCCTTTCTCCCTGCCAATTTTTCTTGAAGAAAAAAAAGAAATACAAAAATATCAGAATTTACGATCTATTCATTCGATATTCCCTTTTTTAGAGGACAAATTTTCGCATTTAAATTATGTGTCAGATATAGTAATACCCTATCC
>209417750; Lagenandra ovata plastid partial trnK gene intron and matK gene for maturase K
AATACCTTCCCTCGAAGAAAAAAAAGAAATACCAAAATCTCAGAATTTACGATCTATTCATTCAATATTTCCATTTTTTGAGGACAAATTATTATATTTAAATTATGTATCAGATATACTAATACCCTATCCCGTCCATCTAGAATTTTTGGTTCAAATTCTACAATGCTGGATACAAGATGTTCCCTCTTTACATTTAT
>296033593; Wolffiella oblonga strain 7164 maturase K (matK) gene, partial cds; chloroplast
ATCACAATTGGAGTAATGACATTACTATTACTACAAATAAATCGACTTATGGTTTTTCAAAAGATAATGCAAGACTCTATAGGTTCCTATATAATTCTTATGTAGTTGAATGCGAATCCATATTTGTTTTTCTTCGCAAATCATCATCCTATTTACAATCAACATCTTTTGGACCCCTTCTTGAGCGAACACACTTCTAT
>209417664; Spathiphyllum wallisii plastid partial trnK gene intron and matK gene for maturase K
CCTCATCTTTTGATGAATAAATGGAAATCTTACTTTGTCAATTTTTGGCAATGTCATTTTCACTTTTGGTTTCAACCTTGTAGGATCCACATAAACCAATTCTCCCATTTTTCTTTCTATTTTCTGGGTTATCTTTCAAGTGTACTAATAAATCCTTCAGTAATAAAGAGTCAATTGCTAGAGCATTCTTTTTTAATAGA
>194579518; Eminium spiculatum isolate A118 maturase K (matK) gene, partial cds; chloroplast
AACAAAGTTTGTATCGAATAAAGTATATACTTCGACTTTCATGCGCTAGAACTTTGGCCCGTAAACATAAAAGTACGGTACGCGCTTTTTTGCAAAGATTAGGTTCAGAATTTTTAGAGGAATTCTTTACGGAAGAAGAAAAAGTGCTTTCTTTAATCTTACCAAGAATTTATTATCCTTTACATAAGTTATATAGAGAA
>296033333; Arum jacquemontii trnK gene, partial sequence; and maturase K (matK) gene, complete cds; chloroplast
AGGACAAATTATCACATTTAAATTGTGTATCAGATATACTAATACCCTATCCCGTACATCTAGAAATCTTGGTTCAAATTCTACAATGCTGGATACAAGATGTTCCTTCTTTACATTTATTACGATTCTTTTTTCACGAATATTATAATTGGAAAAATCTCATTACTCTAAAGAAATCTAACTATTATGGTTTTTCGAAA
>11527542; Hydrocleys nymphoides chloroplast matK DNA for maturase, partial cds
AGAAAAAAAAAAAGAAATGCCAAAATCTCATAATTTACGATCGGTTCATTCGATATTTCCTTTTTTGGAGGACCAATTTTCCCATTTAAATTATGTATCAGATATACTGATACCATATCCCATTCATCTCGAAATTTTGATTCAAATAATACAATCCTGGATACAAGATGTTCCCTCTTTGCACTTATTGCGATTTTTTC
>58014154; Butomus umbellatus maturase K (matK) gene, partial cds; chloroplast
TCTGATGAAGAAATGGAAATGTTACCTTGTCAATTTTTGGCAATGTAATTTTTACTTTTGGTCTCAACCGTATAGGATTCATATAAACCAATTATCAAACAATTCTTTCTATTTTCTGGGTTATCTTTCAAGCGTATTAAGAAACCCTTTGGCAGTAAGGAGTAAAATGCTAGAGTATTCATTTCTAATAGATACTTTTA
>262317835; Colocasia esculenta chloroplast matK gene for maturase K, partial cds, trnK intron, partial sequence, specimen_voucher: TI:Ohi-Toma Col01
CAAGAATTTATTATCCTTTACATAAGTTATATAGAGAACGCATTTGGTATTTGGATATTATTCGTATAAATGATTTGGTGAACCATTTATGATTCATTAGTCATAAGACCATGTAAATGAAATCGAATAGAAATTCAAATTCTAAAGAGAGAAAAATGTCAGTCATTTTCATTCTGAAATGCCCATGCAGTAATAGTTGA
>209417826; Montrichardia arborescens plastid partial trnK gene intron and matK gene for maturase K
GAAATCTTATTTTGTCAATTTTTGGCAATGTCATTTTCACTTTTGGTCTCAACCCTTTAGGATCCACATAAACCAATTCTCAAATTTTTCTTTCTACTTTCTGGGTTATCTTTCAAGTGTACCAATAAATCCTTCAGTGGTAAAGAGTCAAATGCTAGAGAATTCTTTTTTAATAGATACTGTTACTAAAAAATTGGAAA
>140326359; Echinodorus paniculatus isolate E4 trnK gene, partial sequence; and maturase K (matK) gene, partial cds; chloroplast
GATATCAAGGAAAATCAATTCTCGCTTCAAAGGGAACTTATCTTCTGATGAAGAAATGGAAATGTTACCTTGTCAATTTTTGGGAATGTCACTTTTCTTTTTGGTCTCAACCATATAGGATTCATATAAACCGATTATCCAATAATTCTTTCGATTTTTTGGGTTATTTTGCAATTCGATTAAGAAATCCTTTGACAGTC
>209417668; Stenospermation ulei plastid partial trnK gene intron and matK gene for maturase K
ATCGAATAAAGTATATACTTCGACTTTCATGTGCTAGAACTTTGGCTCGTAAACATAAAAGTACGGTACGCGCTTTTTTGCAAAGATTAGGTTCCGTTTTTTTAGAAGAATTTTTTACGGAAGAAGAAAAAGTTCTTTCTTTAATCTTACCAAGAATTTCTTATTCTTTACATTTACATAAGTTATATAGAGAACGTATT
>47604597; Limnocharis flava chloroplast matK gene for maturase, complete cds
AGATCGTTGTCNAAAGCGAAATTTTGTAATGTGTCGGGGCATCCTACTAGTAAACCCGTTTGGGCTGATTTATCCGATTCTGATATTATGGATCGGTTTATTCGGATATGTAGAAACTTTCTCAATTATCATAGNGGATCCTCAAAAAAACAGAGTTTGTATCGAATGAAGTATATACTTCGACTTTCATGCGCTAGAAC
>58014156; Maidenia rubra maturase K (matK) gene, partial cds; chloroplast
CCCTATTTCCTTTTTTCGAGGACAAAATTCCCCATTTAGATTATGTCTTCAATATGGAAATGCCCGATTCTATTAATATCGAAGTCTTGATTCAAATTTTGCAATGTCAGATCACAGATGTTCCTTCTTTGCATTTATTGCGATTTTTTTTATATGAACATTTTGTTTTTTCTTTATTTACAAAGGAATATCCCAGTTGG
>262317831; Alocasia cucullata chloroplast matK gene for maturase K, partial cds, trnK intron, partial sequence, specimen_voucher: TI:Ohi-Toma Alo01
TGGTCGGATATGTAGAAATCTTTCTCATTATTACAGTGGGTCTTCAAAAAAACAAAGTTTGTATCGAATAAAGTATATACTTCGACTTTCATGCGCTAGAACTTTGGCCCGTAAACATAAAAGTACGGTACGCGCTTTTTTGCAAAGATTAGGTTCAGAATTTTTAGAAGAATTCTTTACGGAAGAAGAAAAAGTGCTTT
>209417700; Lasimorpha senegalensis plastid partial trnK gene intron and matK gene for maturase K
TAAACAATCCCTTATTTATTTACGATCAACATCTTTTGGAACTTTTCTTGAGCGAACACATTTCTATGAAAAAATAGAACATCTTGTAGTAGTTTGTTGTAATGATTTTAAGAAAACCCTATGGTTGTTCAAGGATCCTTTCATGCATTATGTTAGATATCAAGGAAAATCAATTCTGGCTTCAAAAGGGACTCATTTTC
>21311208; Arisaema tortuosum trnK gene, partial intron sequence; and maturase K (matK) gene, complete cds; chloroplast genes for chloroplast products
AGAGTAGATCTATACAACAACACTTCCTATATCCGCTTCTCTTTCAAGAGTATATTTACGCACTTGCTCATAATCATGGTTTAAATGTAAATGGGTCAATTTTTTATGAACCCCCTGAGATTTCAGGTTATGACAAAAAATTTAGTTCATTACTTGTGAAACGTTTAATTACTCGAATGTACCAACAGAATTATTTGATC
>209417672; Rhaphidophora crassifolia plastid partial trnK gene intron and matK gene for maturase K
AACATCTTGTAGTAGTTTGCTGTAATGATTTTCAGAAAACCCTGTGGTTGTTCAAGGATCCTTTCATGCATTATGTTAGATATCAAGGAAAATCAATTCTAGCTTCAAAAGGGCCTCATCTTTTGATGAATAAATGGAAATTTTACTTTGTCAATTTTTGGCAATGTCATTTTCACTTTTGGTTTCAACCCAGTAGGATC
>209417692; Pycnospatha arietina plastid partial trnK gene intron and matK gene for maturase K
AATCATTTATGATTCATTGTTCATGAGACCATGTAAATGACATAGAATAGAAACCCACACTTTCAAGAGAGAAAAAAATGTCAGTCGTTCTCATTCTGAAATGCTCATGCAGTAATGGTTGAATCAACTGAGTATTCAAGTTTTTTAGACTTTCTTTTCGGGATCTAATCTAAGTTTTAGATGTATACATAGGGAAAGTC
>209417680; Amydrium humile plastid partial trnK gene intron and matK gene for maturase K
TTACAATTCTTTTTTCATGAATATCATAATTGGAATAATCTCATTACTCCAAGGAAATCTAGTTATGGTTTTTCAAAAGAGAATCCAAGACTATTTCGGTTTCTATATAATTCTTATGTAGTTGAATGCGAATCTTTATTAGTTTTTCTCCGTAAACAATCCTCTTATTTACGATCAACATCTTCTGGAACTTTTCTTGA
>11527534; Stratiotes aloides chloroplast matK DNA for maturase, partial cds
CTTTATTGAGCGAACACATTTCTATGGAAAAATGGAGCATCTTGTAGTAGTTTGTCGTAATGATTTTCAGAAAAGTTTACAGTTATTCAAGGATCCTTGCATGCATTATGTTAGATACCAAGGAAAATCAATCCTCGCTTCAAAAGGAACCTATTTTCTGATGAAGAAATGGAAATGTCACCTTGTCCATTTTTGGCAAT
>33333457; Orontium aquaticum maturase K (matK) gene, partial cds; chloroplast gene for chloroplast product
AGTCAAATGCTAGAGAATTCCTTTTTAATAGATACTGTTACTAATAAATTTGATACTCTAGTCTCAATTATTCCTATGATTGGATCATTATCTAAAGCTAAATTTTGTAATGTATCAGGACATCCTATTAGTAAGCCGGTTTGGGCCGATTTGCCGGATTCTGATATTCTTGATCGATTTGGTCGGATATGTAGAAATCT
>30962517; Phyllospadix iwatensis matK gene for maturase, partial cds
CTTTTTTTTCTCAAATGATTTTGGGGAGTTTTACAGTTATTGTAGAAATTCCTTTCTCGTTGCCACCTTTAAAAAAGGAAATACCCAAATCTCATAATTTACAATCTATTCATTCAACATTTCCTTTTTTGGAGGACAAATTTTCACATTTAAATTATGTGTCAGATATACTAATACCTTATCCCATCCATATAGAAATC
>209417666; Heteropsis oblongifolia plastid partial trnK gene intron and matK gene for maturase K
GGCATAACCAGAATTTTTATTCTCAAATGATATCAGAGGGTTTTGCTTTCATTGTGGAAATTCCTTTCTCACTGCGATTACTATCCTCCCTCGAAGAAAAAAAAGAAATACCAAAATCTCAGAATTTACGATCTATTCATTCAATATTTCCATTTTTAGAGGATAAATTATCACATTTAAATTATGTATCAGATATACTA
>351582413; Alisma plantago-aquatica voucher WQF2086 maturase K (matK) gene, partial cds; chloroplast
TTTCGATTTTTTGGGTTATTTTTCAATTGTATTAATAAATCCTTTGACAGTAAGAAGTCAAATGCTAGAGTACTCATGTCTAATAGACAATACTGCTACTAAAAAATTCGATACTATAGTTCCGATTATTCCTCTCATTGGATCGTTGTCCAAAGCGAAATTTTGTAATGTGTCCGGGCATCCTATTAGTAAACCCATTT
>126021150; Gorgonidium vermicidum voucher Forzza 1965 (SPF) maturase K (matK) gene, partial cds; chloroplast
GCGGAATTTTCAGGTTATGACAATAAATTTAGCTCATTACTTGTGAAACGTTTAATTATTCGAATGTACCAACAGAATTATTTGATCAATTCTGTTAATGATTCTAACAAAAATAGATTCGTTGGGCACAACAAGAGTTTTTATTCTCAAATGATATCAGAGGTTTTTGCTGTCATTGTGGAAATTCCTTTTTCGCTGCG
>209417774; Jasarum steyermarkii plastid partial trnK gene intron and matK gene for maturase K
GCTTCAAAAGGGACTCATCTTCTGATGAAGAAATGGAAATCTTACTTTGTCAATTTTTGGCAATGTCATTTTAACTTTTGGTCTCAACCCTGTAGGATCCACATAAACCAATTCTCAAATTTTTCTTTCCATTTTCTGGGTTATCTTTCAAGTGTACCAATAAATCCTTCAGCGGTAAAGAGTCAAATGCTAGAGCATTT
>33333411; Amborella trichopoda maturase K (matK) gene, partial cds; chloroplast gene for chloroplast product
TATATCAATTTGAATCCCTTTTCGTTTTCCTACGTAAACAATTTTTTCATTTACGGTCGATATCTTTTGGATCTTTTCTTGAACGAACACATTTCTATGGAAAAATAGAAAATTTTGTAGTATCCATGCGTAATCATTCTCAGAATATTTTATGGTTGTTCAAGGACCTTTTCATGCATTATGTTAGATATAAAGGAAAA
>345105624; Brassaia actinophylla maturase K (matK) gene, partial cds; matK-psbA intergenic spacer, complete sequence; and photosystem II subunit D1 gene, partial cds; chloroplast
TGATTCGTTAGGAATCCGTGTAAATTAAATGGAAATTATCACTAAAAAATCTAAGTAATGAAGATAAATAATGAAGAGATAACGAAAAAAAATCCTTTTTTTTATTCTGAAATGTTGATGTAGGATGTAGTAAGGGTTAAATCAACCGAGTCTTTTTAAAGTTCTAAGTAAGGAACTTAGTTTTAGATGTATATATAGGG
>351587231; Pleurospermum uralense voucher NASLQX031 maturase K (matK) gene, partial cds; chloroplast
ATGGACATATTACTTTGTCAATTTATGGAAATGTAATTTTTACCTGTGGTCTCAGCCGGTAAGGATCTGTATAAACCAATTATATAACCATTCCCTAGTCCTTCTGGGCTATCTATCAAGTGCGCGGCTAAACCCTTCAATGGTACGCAGTCAAATGCTAGAAAATGCATTTATAATTGATAATCCTATTAAAAAGTTCG
>2281166; Endressia castellana maturase (matK) gene, chloroplast gene encoding chloroplast protein, partial cds
TGTTTAAGGACCCTTTCATGCATTATATTAGTTATCAAGGAAAATCCATTCTCGCTTCAAAAGGGACGCCCCTTTTGATGAAAAAATGGACATATTATTTTGTCAATTTATGGAAATGTCATTTTTACCTATGGTCTCAGCCGGGNACGATCTGTATAAACCAATTATATAATCATTCCCTAGCTATTCTGGGCTATCTA
>2281188; Myrrhis odorata maturase (matK) gene, chloroplast gene encoding chloroplast protein, partial cds
TTTCTCCATGAGTATTGTAGTTGGAATACTTCAAATAAAGCCAATTCTTGTTTTTCAAAAAGAAATCAAAGGTTTTTCTTCGTCCTATATAATTCTCATCTATGTGAATACGAATCCANNNNNNNNNNNNNNNGTAACCAATCTTCTCATTTATGCTCAACGTCTTCTGGAACCCTTCTTGAACGAATCTATTTCTATGG
>14276746; Delarbrea collina maturase (matK) gene, partial cds; chloroplast gene for chloroplast product
CTAACCAAAATCTATTTTTGGGGCGCAACAAGAATTTGTATTCTCAAATGATATCAGAGGGGTTTGCAGTCATTGTGGAAATTCCATTTTCTCTACGATTAATATCTTCCCTAGAAAGTAAAGGGATAGTCAAATCTCATAATTTACGATCAATTCATTCAATATTTCCCTTTTTAGAGGACAAATTTTCACATTTAATT
>14276770; Pseudosciadium balansae maturase (matK) gene, partial cds; chloroplast gene for chloroplast product
CTTGAACGAATTTATTTCTATGGAAAAATAGAACATCTTGTAGAAGTATTTGCTAAGGCTTTTCAGGCCACTCTATGGTTGTTGAAGGATCCTTTCATGCATTATGTTAGGTATCAAGGAAAATCAATTGTCGCTTCAAAAGGGACGCCCNTTTTGATGAAAAAATGGACATATTACTTTGTCAANTTATGGCNATGTCA
>2281174; Heracleum lanatum maturase (matK) gene, chloroplast gene encoding chloroplast protein, partial cds
TATCAGTATGAACAGAATCATTTGATTCTTTTTGCTAATGATTTTACCCAAAATACCTTTTTTGGGCGCAACAAGAATTTTAATTTTCAAATGATATCAGAAGGATTTGCAGTCATTCTAGAAATTCCGTTTTATCTCCGATTATTATCTTCGCTAGAAAGGAAAGGAATAGTTAAATCTCATAATTTACGATCAATTCA
>75758040; Homalocarpus dissectus maturase K (matK) gene, partial cds; chloroplast
ACTAATACCCTACCCAGTCCATCTGGAAATATTGGTTCAAACTCTTCGCTACTGGGTTAAAGACGCCTCTTCTTTGCATTTATTACGATTCTTTCTTCACGAGTATCGTAGTTGGAATACTGAAAATCAAGCCAGTTCTTGGTTTTCAAAAAGAAATCAAAGATTTTTCTTCTTCCTATATAATTCTCATTTATGTGAAT
>14276756; Myodocarpus lanceolatus maturase (matK) gene, partial cds; chloroplast gene for chloroplast product
CGTTTAATTGCTCGAATGTATCAGTATCAACAGAATCATTTGATTCTTTCCGCCAATGATTCTAACCAAAATATATTTTTGGGGCGCAACAAGAATTTGTATTCTCAAATGATATCAGAGGGGTTTGCAGTCATTGTGGAAATTCCATTTTCTCTACGATTAATATCTTCCCTAGAAAGTAAAGGGATAGTCAAATCTCA
>2281196; Oenanthe sarmentosa maturase (matK) gene, chloroplast gene encoding chloroplast protein, partial cds
AGCGAATGTATCAGTATGAACAGAATCATTTGATTCTTTTTGCTAATGATTTTAACCAAAATCCATTTTTTGGACGCAATAAGAATTTTTATTTTCAAATAATATCAGAAGGATTTGCAGTCATTGTAGAAATTCCGTTTTATCTCCGATTATTATCTTCGATAGAAAGGAAAGGGATAGTTAAATCTCATAATTTACGA
>33669405; Platysace lanceolata maturase K-like (matK) gene, partial sequence; chloroplast gene for chloroplast product
TCAGTATCCACAGAACCTGNTGMTCCTTTCTGCTATNGANNTTNCCCAATATCTCTNNNNNNNNNNNNNNNNNNNNNNNNNNNNNNNNNNNNNNNNNNNNNNNNNNNNNNNNNNNNNNNNNNNNNNNNNNNNNNNNNNNNNNNNNNNNNNNNNNNNNNNNNNNNNNNNNNNNNNNNNNNNNNNNNNNNNNNNNNNNNNNN
>2281138; Anginon rugosum maturase (matK) gene, chloroplast gene encoding chloroplast protein, partial cds
ATGGTTTAAACAGAAATAGATCCATTTTGTTGGAAAATGCAGGTTATAATAAATTCAGCTTACTAATTGTGAAACGTGCAATTGAGCGAATGTATCAGTCTGAACAGAATCATTTTCTTCTTTTTGCTAATGATTTTAACCAAAATATCTTTTTTGGACGCAACAAGAATTTGAATTTTCAAATGATATCAGAAGGGTTT
>340512723; Petroselinum crispum maturase K (matK) gene, partial cds; chloroplast
GTCTTCTGGAACCCTTCTTGAACGAATCTTTTTCTATGGAAAAATAGAACATCTTGGACTTGTAGAAGCTTTTGCTAAGGTCTTTCAGGACAATCTATGGTTGTTTAAGGACCCTTTCATGCATTATATTAGGTATCAAGGAAAATCAATTCTCGCTTCAAAAGGGACGCCCCTTTTGATGAAAAAATGGACATATTTTT
>7707626; Cnidium monnieri chloroplast trnK gene for tRNA-Lys, intron, and matK gene for maturase, partial cds
TTCAAAAAGAAATCAAAGGTTTTTCTTCGTCCTATATAATTCTCATCTATGTGAATACGAATCCATCTTCGTCTTTCTTCGTAACAAATCTTCTCATTTATGCTCAACGTCTTCTGGAACCCTTCTTGAACGAATCTTTTTATATGGAAAACTAAAACATCTTGGACTTGTAGAAGCTTTTGCTAAGGCCTTTCAGGACA
>2281148; Carum carvi maturase (matK) gene, chloroplast gene encoding chloroplast protein, partial cds
TCAAGGAAAATCAATTCTCGCTTCCAAAGGGACGCCCCTTTTGATGAAAAAATGGACAGATTTTTTTGTCAATTTATGGAAATGTCATTTTTACCTATGGTCTCAGCCGGGNACGATCTGTATAAACCAATTATCTAATAATTCCCTAGCCCTTCTGGGCTATTTATCAAGTGCGCGACTAAACCCTTCAATGGTACGCA
>2281230; Aralidium pinnatifidum maturase (matK) gene, chloroplast gene encoding chloroplast protein, partial cds
GAAAGGGATAGTAAAATCTCATAATTTGCGATCAATTCATTCAATATTTCCTTTTTTAGAGGACAAATTTTCACATTTAATTTATGTGTTAGAGATAGTAATACCCTACCCAGTCCATCTGGAAATCTTGGTTCAAACTCTTCGCTACTGGGTAAAAGATGCTTCTTCTTTGCATTTATTNCGATTTTTTTTCCACGAGT
>349590941; Schefflera heptaphylla isolate shawpc0493K maturase K (matK) gene, partial cds; chloroplast
ACCCTTCAATGGTACGCGGTCAAATGCTAGAAAATTCATTTCTAATTGATAATGCTATTAATAAGTTCGATACTATTGTTCCAATTATTCCTCTGATTGGATCATTGGCTAAAGCGAAATTTTGTAACGTATTGGGGCATCCTATTAGTAAGGCGGTTTGGACCGATTTATCAGATTCTGATATTATTGACCGATTTGGG
>2281250; Gastonia rodriguesiana maturase (matK) gene, chloroplast gene encoding chloroplast protein, partial cds
TGGAAAATGCGGGTTATGATAATAAATTCAGTTTACTAATTGTGAAACGTTTAATTTCTCGAATGTNTCAGTATCAACAGAATCNTTTGATTCTTTCTACTAAGGATTCTAACCAAAATCTATTTTTGAGGCGCAACAAGAATTTGTATTCTCAAATGATATCAGAGGGGTTTGCAGTCATTGTGGAAATTCCATTTTCT
>2281200; Perideridia gairdneri maturase (matK) gene, partial cds; chloroplast
ACCCTTCTTGAACGAATCTATTTCTATGGAAAACTAGAACATCTTGTACTTGTAGAAGCTTTTGCTAAGGCCTTTCAGGNCAATCTATGGTTGTTCAAGGATCCTTTCATGCATTATGTTAGGTATCAAGGAAAATCAATTCTCGCTTCAAAAGGGACGCCCCTTTTGATGAAAAAATGGGCATATTACTTTGTCAATTT
>2281170; Enantiophylla heydeana maturase (matK) gene, chloroplast gene encoding chloroplast protein, partial cds
TGATCATGGTTTAAATAGAAATAGATCCGTTTTGTTGGAAAATGCAGGTTCTAATAAGTTCAGCTTACTAATTGTGAAACGTGCAATTGAGCGAATGTATCAGTATGAACAGAATCATTTGATTCTTTTTGCTAATGATTTTACCCAAAATCCCTTTTTTGGGCGCAACAAAAATTTTAATTTTCAAATGATATCAGAAG
>2281178; Kalopanax pictus maturase (matK) gene, chloroplast gene encoding chloroplast protein, partial cds
TAGTCAAATCTNATAATTTACGATCAATTCATTCAATATTTCCTTTTTTAGAGGACAAAATTTCACATTTAANTTATGTGTTAGAGATACTAATACCCTACCCAGTCCATCTGGAAATCTTGGTTCAAACTCTTCGCTACTGGGTAAAAGATGCTTCTTCTTTGNATTTATTACGATTCTTTCTCCACGAGTATNGTAAT
>2281184; Laserpitium latifolium maturase (matK) gene, chloroplast gene encoding chloroplast protein, partial cds
NNNNNNNNNNNNNNNNNNNNNNNNNTNTTNGTAACCAATCTTCTNATTTATGTTCAACGTCTTCTGGAACCCTTCTTGAACGAATCTATTTCTATGGAAAACTAGAACATCTTGTACTTGTAGAAGCTTTTGCTAAGGCCAAGGCCTTTCAGGNCAATCTATGGTTGTTTAAGGATCCTTTCATGCATTATGTTAGGTAT
>2282015; Aciphylla aurea maturase (matK) gene, chloroplast gene encoding chloroplast protein, complete cds
ATCCTATATAATTCTCATCTATGTGAATACGAATCNNNNNNNNNNNNNNNNNNTAACCAATCTTCTCATTTATGCTCAACGTCTTCTGGAACCCTTCTTGAACGAATCTATTTCTATGGAAAACTAGAGCATCTTGTACTTGTAGAAGCTTTTGCTAAGGCCTTTCAGGNCAATCTATGGTTGTTCAAGGATCCTTTCAT
>2281236; Centella erecta maturase (matK) gene, chloroplast gene encoding chloroplast protein, partial cds
ATATCTTTTGGGGGCGTAACAAGAATTTGTATTCTCAATTGATATCAGAGGGGGTTACAGTCATTGTGGAAATTCCCTTTTCTGTACGATTAATATCTTCCCTAGAAAGGAAAGGGATAGTTAAATCTCATAATTTACGATCAATTCATTCAATATNTCCTTTTTTAGAGGACAAAATTTCACATTTAATTTATNNGTTA
>33669400; Marianthus ringens maturase K-like (matK) gene, partial sequence; chloroplast gene for chloroplast product
GCTAATGATTCTAACCAAAATCTATTTTTGGGGTGCAACAAGAACTTGTATTCTCAAATAATATCCGAGGGCTTTGCAGTCATTGTGGAAATTCCGTTTTTCTTACGATTAATATCTTCCCTAGAAAGGAAAGGGATAGTCAAATCTCATAATTTACGATCAATTCATTCAATATTTCCTTTTTTAGAGGACAAATTATC
>22795488; Apium graveolens chloroplast partial matK gene for maturase
TATGGAAAAATAGAACATCTTGGACTTGTAGAAGCTTTTGCTAAGGCCTTTCAGGACAATCTATGGTTGTTTAAGGACCCTTTCATGCATTATATTAGGTATCAAGGAAAATCAATTCTCGCTTCAAAAGGGACGCCCCTTTTGATGAAAAAATGGACATATTTTTTTGTCAATTTATGGAAATGTCATTTTTACCTATG
>331704551; Pittosporum glabratum maturase K (matK) gene, partial cds; chloroplast
TACGCTCAACATCTTCTGGAACCCTTCTTGAACGAATATATTTCTATGGAAAAATAGAACATCTTGTACAAGTCTTTGCTAAGGCTTTTCAGGACAATCTATGGCTGCCGAAGGATCCTTTCATGCATTATGTTAGGTATAAAGGAAAATCAATTCTTGCTTCAAACGGGAAGCCCCTTTTGATGAAAAAATGGACATAT
>2281226; Taenidia integerrima maturase (matK) gene, chloroplast gene encoding chloroplast protein, partial cds
TCTCCACGNGTATCGTATTTGGAATACTCCAAATAAAGCCAGTTCTTGTTTTTCAAAAGGAAATCAAAGGTTTTTCTTCGTCCTATATAATTCTCNNNNNNNNNNNNNNNNNNNNNNNNNNNNNNNNNNNNNNNNNNNNNNNNNNNNNNNNNNCTCAACGTCTTCTGGAACCCTTCTTGAACGAATCTTTTTCTATGGAA
>2281284; Tetrapanax papyriferus maturase (matK) gene, chloroplast gene encoding chloroplast protein, partial cds
CAACAAGAATTTGTATTTTCAAATGATATCAGAGGGGTTTGCAGTCATTGTGGAAATTCCATTTTCTACACAATTAATATCTTCCCTAGAAAGTAAAGGGATAGTTAAATCTCATAATTTACGATCAATTCATTCAATATTTCCTTTTTTAGAGGACAAGATTTCACATTTAATTTATGTGTTAGAGATACTAATACCCT
>2281192; Neogoezia minor maturase (matK) gene, chloroplast gene encoding chloroplast protein, partial cds
TTATAATAAATTCAGCTTACTAATTGTGAAACGTGCAATTGAGCGAATGTATCAGTATGAACAGAATCATTTGATTTTTTTTGCTAATGATTTTAACCAAAATATTTTTTTTGGACGCAACAAGAATTTTAATTTTCAAATGATATCAGAAGGATTTACAGTCATTGTAGAAATTCNGTTTTATCTCCGNNNNNNNNCNT
>2281264; Micropleura renifolia maturase (matK) gene, chloroplast gene encoding chloroplast protein, partial cds
ATCAAGGAAAATCAATTCTCACATCAAAAGGGACGCCTCTTTTGATGAAAAAATGGGNATATTACNNNNTTAATTTATGGCAATGTCATTTTTACCTGTGGTCTCAACCGAGAAGGATCCGTATAAACCAATTATATAATTATTCGCTTGACTTTCTGGGCTATCTATCAAGTGCACGGCTAAACCCTTCAATGGTACGC
>315140479; Daucus carota voucher AP198 maturase K (matK) gene, partial cds; chloroplast
AAGCCAGTTCTTTTTTTTCAAAAAGAAATCAAAGGTTTTTCTTCGTCCTATATAATTCTCATATATGTGAATATGAATCCATCTTCGTCTTTCTTCGTAACCAATCTTCTCATTTATGTTCAACCTCTTCTGGAACCCTTCTTGAACGAATCTATTTCTATGGAAAACTAGAACATCTTGTACTTGTAGAAGCTTTTGCT
>2281176; Heteromorpha trifoliata maturase (matK) gene, chloroplast gene encoding chloroplast protein, partial cds
AGTTCTTGTTTTTCAAAAAGAAATCAAAGNTTATTCTTCGTCCTATATAATTCTCATCTATGTGAATACGAATCCATCTNNNNNNNNNNNNNNNNNNAATNTTNTNATTTATNCTCAACGTNTTNTGGAACCCTTCTTGAACGAATCCTTTTTTATGGAAAAATAGAACATCTTGTAGAAGTTTTTGCTAAGGCCTTTCA
>14276786; Dichosciadium ranunculaceum maturase (matK) gene, partial cds; chloroplast gene for chloroplast product
TCCACTTATCTTTCAGGAGTATATTTATGCACTTGCGCATGATCATGGTTTAAATCGAAATAGATCCGCTTTGTCGGAAAATGCAGGTTATGACAATAAATTCGGCTTACTAATTGTGAAACGTTTAATTGCTCGAATGTATCAGTATCAACAGAATCGTTTGATTCTTTCTGCTAATGGTTTTAACCAAAATGTTTTTT
>2281268; Pseudopanax arboreus maturase (matK) gene, chloroplast gene encoding chloroplast protein, partial cds
TATGGAAAAATAAAATATCTTGTAAAAGTCTTTGTTAAGGCTTTTCAAGTCAATCTATTGTTGTTGAAGGATCCTTTCATGCATTATGTTAGGTATCAAGGAAAATCAATTNTCGCTTCAAAAGGGACGCCCTTTTTGATGAAAAAATGGACATATTACTTTGTTAATTTATGGCAATTTCATTTTTACCTGTGGTCTCA
>75758026; Asteriscium chilense maturase K (matK) gene, partial cds; chloroplast
AACGAATCTATTTCTATGGAAAAATAGAACATCTTGTAGAAGTCTTTGCTAAGGCTTTTCAGGCTAATCTGTGGTTGTTGAAGGATCCTTTCATGCATTATGTTAGGTATCAAGGGAAATCAATTCTCGCTTCAAAAGGGACGCCCCTTTTTATGAAAAAATGGACATATTACTTTGTTAATTTATGGAAATGTCATTTT
>33669397; Bolax gummifera maturase K-like (matK) gene, partial sequence; chloroplast gene for chloroplast product
TGTATTCTCAAATGATATCCGAGGGGTTTGCAGTCATTGTGGAAATCCCTTTTATCTAGGATTCAGATCTTCCCTAGAAAGGAANGGGATAGTCAAATCTCATAATTTACAATCAATTCATTCAATATTTCCTTTTTTAGAGGACAAATTTTCACATTTAATTCATGTGTNAGAGATACTAATACCCTACCCAGTCCATC
>2281186; Levisticum officinale maturase (matK) gene, chloroplast gene encoding chloroplast protein, partial cds
GTGAAACGTGCAATTGAGCGAATGTATCAGTATGAACAGAATCATTTGATTCTTTTTGCTAATGATTTTACCCAAAATACCTTTTTTGGGCGCAACAAGAATTTTAATTTTCAAATNATATCAGAAGGATTTGCAGTCATTGTAGAAATTCNGTTTTATCTCCGATTATTATCTTCGCTAGNAAGGNAAGGAATAGTTAA
>340512731; Ammi majus maturase K (matK) gene, partial cds; chloroplast
GTCAATTTCTGGAAATGTCATTTTTACCTATGGTCTCAGCCGGGACGGGTCTGTATAAACCAATTATATAATCATTCCCTAGCTCTTCTGGGCTATCTATCAAGTGCGCGACTAAATCCTTCAATGGTACGCAGTCAAATGCTAGAAAATGCATTTCTAATTGATAATCCTATTAATAAGTTCGATACTCTTGTTCCAAT
>327366262; Cussonia spicata voucher OM1553 maturase K (matK) gene, partial cds
TCTTCTTTGCATTTATTACGATTCTTTCTCCACGAGTATTGTAATTGGAATACTCCAAATAAAGCCGGTTCTTCTTTTTCAAAAAGAAATCAAAGACTATTCTTCTTCCTATATAATTCTCATCTATGTGAATACGAATCCATCTTCATCTTTCTCCGTAACCAATCTTCTCATTTACGCTCAACATCTTCTGGAACCCT
>2281140; Anthriscus sylvestris maturase (matK) gene, chloroplast gene encoding chloroplast protein, partial cds
AATGATATCAGAAGGATTTGCAGTCATTGTAGAAATTCCGTTTTATCTCCGATTATTATCTTCGCTAGAAAGGAAAGGAATAGTTAAATCTCATAATTTACGATCAATTCATTCAATATTTCCTTTTTTAGAGGACAATTTTTCACATNTAATTTATGTATTAGAGATACTAATACCCTACCCAGCCCATCTGGAAATAT
>33669408; Rhytidosporum alpinum maturase K (matK) gene, partial cds; chloroplast gene for chloroplast product
TCCGAGGGCTTTGCAGTCATTGTGGAAATTCCGTTTTTCTTACGATTAAGATCTTCCCTAGAAAGGAAAGGGATAGTCAAATCTCATAATTTACGATCAATTCATTCAATATTTCCTTTTTTAGAGGACAAATTTTCACATTTAATTTATGTGTTAGAGATACTAATACCCTACCCAGTCCATCTGGAAATCTTGGTTCA
>14276774; Astrotricha sp. Plunkett 1551 maturase (matK) gene, partial cds; chloroplast gene for chloroplast product
GTAATTGGAATACTCCCAATAACGCCGGTTCTTCTTTTTCAAAAAGAAATCAAAGACTATTCTTCTTCCTATATAATTCTCATCTATGTGAATACGAATCCATCTTCATCTTTCTCCGTAACCAATCTTCTCATTTACGCTCAACATTTTCTGGAACACTTCTTGAACGAATATATTTCTATGGAAAAATAAAATATCTT
>18496831; Lilaeopsis carolinensis maturase (matK) gene, partial cds; chloroplast gene for chloroplast product
NNNNNNNNNNNNNNNNNNNNNNNNNNNNNNNAGAGGACAAATTTTCACATTTAATTTATGTGTTAGAGATATTAATACCTTACCCAGCCCATCTGGAAATATTGGTTCAAACTCTTCGCTACTGGGTAAAAGACGCTTCTTCTTTACATTTATTACGATTCTTTCTCCACGAGTATCGTAGTTCGAATACTACAAATAAA
>340512747; Conium maculatum maturase K (matK) gene, partial cds; chloroplast
TTCATGCATTATATTAGGTATCAAGGGAAATCAATTCTCGCTTCAAAAGGGACGCCCCTTTTGATGAAAAAATGGACATATTATTTTGTAAATTTATGGAAATGTCATTTTTACCTATGGTCTCAGCCGGGACGGATCTGTATAAACCAATTATATAATCATTCCCTAGCTCTTCTGGGCTATGTATCAAGTGCGCGACT
>2281246; Fatsia japonica maturase (matK) gene, chloroplast gene encoding chloroplast protein, partial cds
TATCAAGGAAAATCAATNCTCGCTTCAAAAGGGACGCCCTTNTTGATGAAAAAATGGACATATTACTTTGTTAATTTATGGCAATGTCATTTTTACCTGTGGTCTCAACCGGGAAGGATCTGTATAAACCAATTATNCAATCATTCCCTCGACCTTCTGGGCTATCTATCAAGTGCGCGGCTAAACCCTTCAATGGTACN
>331704499; Aralia spinifolia maturase K (matK) gene, partial cds; chloroplast
CTTGTAAAAGTCTTTGTTAAGGCTTTTCAAGTCAATCTATTGTTGTTGAAGGATCCTTTCATGCATTATGTTAGGTATCAAGGAAAATCAATTCTCGCTTCAAAAGGGACGCCCTTTTTGATGAAAAAATGGACATATTACTTTGTTAATTTATGGCAATGTCATTTTTACCTGTGGCCTCAACCGGGAAGGATCCGTAT
>2281168; Eremocharis fruticosa maturase (matK) gene, chloroplast gene encoding chloroplast protein, partial cds
ATGACAATAAATTCGGCTTACTAATTGTGNAACGNTTAATTGCTCGNATATATCAGTATCAACAGAATCATTTGATTCTTTCTGCTAATGATNTTAATCAANATCTATTTTTTGGACGCAACAAGAATTNGTATTCTNAAATNATATCAGNGGGGTTTGCAGTCATNGTGGAAATTCCATNTNATNNACGNNNAATANCT
>2281134; Aegopodium podagraria maturase (matK) gene, chloroplast gene encoding chloroplast protein, complete cds
TAAGGCCTTNNAGGACAATCTATGGTTGTTTAAGGACCCTTTCATGCNTTATATTAGGNATCAAGGAAAATCAATTCTCGCTTCAAAAGGGACGCCCCTTTTGATGAAAAGATGGATATATCTTTTTGTCANTTTATGGAAATGTCATTTTTACCTATGGTCTCAGCCGGGNACGATCTGTATAAACCAATTATCTAAGA
>14276776; Osmoxylon geelvinkianum maturase (matK) gene, partial cds; chloroplast gene for chloroplast product
ATGGAAAAATAAAATATCTTGTAAAAGTCTTTGTTAAGGCTTTTCAAGTCAATCTATTGTTGTTGAAGGATCCTTTCATGCATTATGTTAGGTATCAAGGAAAATCAATTCTCGCTTCAAAAGGGACACCCCTTTTGATGAAAAAATGGATATATTNCTTTGTTAATTTATGGCAATGTCATTTTTACCTGTGGTCTCAN
>2281212; Spermolepis echinata maturase (matK) gene, chloroplast gene encoding chloroplast protein, partial cds
TTTAAATAGAAATAGATCCGTTTTGTTGGAAAATGCAGGTTCTAATAAGTTCAGCTTACTAATTGTGAAACGTGCAATTGAGCGAATGTATCAGTATGAACAGAATCATTTGATTCTTTTTGCTAATGATTTTACCCAAAATACCTTTTTTGGGCGCAACAAAAATTTTAATTTTCAAATAATATCAGAAGGATTTGCAG
>75758028; Azorella aretioides maturase K (matK) gene, partial cds; chloroplast
ATCAGAGGGGTTTGCAGTCATTGTGGAAATTCCATTAGTAATATCTTCCCTAGACCTAGAAAGGAAAGGGATAGTCAAATCTCATAATTTACGATCAATTCATTCAATATTTCCTTTTTTAGAAGACAAATTTTCACATTTAATTCATGTATTAGAGATACTAATACCCTACCCAGTCCATCTGGAAATATTGGTTCAAA
>2281276; Reynoldsia sandwicensis maturase (matK) gene, chloroplast gene encoding chloroplast protein, partial cds
ATGTGTTAGAGATACTAATACCCTACCCAGTCCATCTGGAAATCTTGGTTCAAACTCTTCGCTACTGGGTAAAAGATGCTTCTTCTTTGCATTTATTACGATTCTTTCTCCACGAGTATTGTAATTGGAATACTCCAAATAAAGCCGGTTCTTCTTTTTCAAAAAGAAATCAAAGACTATTCTTCTTCCTANNNNATTCT
>2281152; Ciclospermum leptophyllum maturase (matK) gene, chloroplast gene encoding chloroplast protein, partial cds
GACGCCCCTTTTGATGAAAAAATGGACCTATTTTTTTGTCAATNTNNGGAAATGTCATTTTTACCTATGGTCTCAGCCGGGNACGATCTGTATAAACCAATTATATAATAATTCCCTAGCCCTTCTGGGCTATCTATCAAGTGCGCGACTAAACCCTTCAATGGTACGCAGTCAAATGCTAGAAAATGCATTTCTAATTG
>2281144; Bifora americana maturase (matK) gene, chloroplast gene encoding chloroplast protein, partial cds
ATTTACGGTTGTTCAAGGACCCTTTCATGCATTATGTTAGGNATCAAGGAAAATCAATTCTCGCTTCAAAAGGGACGCCCCTTTTGATGAAAAAATGGACANATTACTTTGTCAATTTATGGAAATGTAATTTTTACCTATGGTCTCGGCCGGGNACGATCTGTATAAACCAATTATATAATCATTCCCTAGCTCTTCTG
>2281142; Astrantia x rosensimfonie maturase (matK) gene, chloroplast gene encoding chloroplast protein, partial cds
ATTCAGCTTACTAATTGTGAAACGTTTAATTGCTCGAATGTATCAGTATCAACAGAATAATTTGACTCTTTCTGCTAATTATTTTAACCAAAATAGATTTTTGGGGCGCAACAAGAATTTGTATTCTCAAATGATATCAGAGGGGTTTGCAGTCATTGTGGAAATTCCATTTTCGCTACGATTAATATCTTCGCTAGNAA
>242801018; Chaerophyllum temulum voucher BM000954735 maturase K (matK) gene, partial cds; chloroplast
GGATCTGTATAAACCAATTATATAATCATTCCTTAGCTCTTCTGGGCTATCTATCAAGTGCGCGACTAAACCCTTCAATGGTACGCAGTCAAATGCTAGAAAATGCTTTTATAATTGATAATCCTATTAATATTAATAAGTTCGATACTATTGTTCCAATTGTTCCTCTGATTGGATCATTGGCTAAGGCGAGATTTTGT
>2281156; Coaxana purpurea maturase (matK) gene, chloroplast gene encoding chloroplast protein, partial cds
GGAATAGTTAAATCTCAAAATTTACGATCAATTCATTCAATATTCCCTTTTTTAGAGGACAAATTTTCACATNTAATTTATGTGTTAGAGATACTAATACCCTACCCAGTCCATCTGGANATATTAGTTCAAACTCTTCGCTACTGGGTAAAAGACGCTTCTTCTTTACATTTATTAAGATTCTTTCTCCACGAGTATCG
>2281180; Lagoecia cuminoides maturase (matK) gene, chloroplast gene encoding chloroplast protein, partial cds
TTTAAATAGAAATAGATCCATTTTATTTGAAAAAGCAGGTTCTAATAAATTCAGCTTACTAATTGTGAAACGTGCAATTGAGCGAATGTATCAGTATGAACAGAATCATTTGATTCTTTTTGCTAATGATTTTAACCAAAATCCATTTTTTGGGCGCAACAAGAATTTTAATTTTCAAATGATATCAGAAGGATTTGCAG
>2281254; Hymenosporum flavum maturase (matK) gene, chloroplast gene encoding chloroplast protein, partial cds
TTTATGCACTTGCTCATGATCATGGTTTAAATAGATCGATTTTGTTAGAAAATGTGGGTTATGACAATAAATCCAGCTTACGAATTGTGAAACGTTTAATTGCTCAAATGTATCAGTATCAACAGAATCCTTTGATTCTTTCTGCTAATGATTCTAACCAAAATATATTTTTGGGGCGCAACAAGAATTTGTATTCTCAA
>340512725; Ridolfia segetum maturase K (matK) gene, partial cds; chloroplast
CTACCCAGCCCATCTGGAAATATTGGTTCAAACTCTTCGCTACTGGGTAAAAGACGCTTCTTCTTTACATTTATTAAGATTCTTTCTCCACGAGTATCGTAGTTGGAATACTCCAAATAAAGCCAGTTCTTGTTTTTCAAAAAGAAATCAAAGGTTTTTCTTCGTCCTATATAATTCTCATCTATGTGAATACGAATCCA
>2281162; Donnellsmithia cordata maturase (matK) gene, chloroplast gene encoding chloroplast protein, partial cds. Const
ATTCTCGCTTCAAAAGGGACGCCTCTTTTGATGAAAAAATGGACATATTATTTTGTCAATTTATGGAAATGTCATTTTTACCTATGGTCTCAGCCGGGNACGATCTGTATAAACCAATTATATAATCATTCCCTAGCTCTTCTGGGCTATCTATCAATTGCGCGACTAAACCCTTCAATGGTACGCAGTCAAATGCTAGA
>14276740; Apiopetalum velutinum maturase (matK) gene, partial cds; chloroplast gene for chloroplast product
GAAAAATAGAACATCTTGTAGAAGTCTTTGCTAAGGCTTTTCAGGTCAATCTATGGTTGTTGAAGGATCCTTTCATGCATTATGTTAGGTATCAAGGAAAATCAATTCTCGCTTCAAAAGGGACGCCCCTTTTGATGAAAAAATGGACATATTACTTTGTTAATTTATGGCAATGTCATTTTTCCCTGTGGTCTCAACCG
>2282016; Tauschia arguta maturase (matK) gene, chloroplast gene encoding chloroplast protein, partial cds
NNNNNNNNNNNNNNNNTTATNCTCAACNTNTTCTGGAACCCTTCTTGAACGAATCTTTTTCTATGGAAAACTAAAACATCTTGGACTTGTAGAAGCTTTTGCTAAGGCCTTTCAGGACAATCTATGGTTGTTTAAGGACCCTTTCATGCATTATATTAGTTATCAAGGAAAATCCATTCTCGCTTCAAAAGGGACGCCCC
>2281240; Cheirodendron trigynum maturase (matK) gene, chloroplast gene encoding chloroplast protein, partial cds
TTCAAACTCTTCGCTACTGGGTAAAAGATGCTTCTTCTTTGCATTTATTACGATTCTTTCTCCACGAGTTTTGTAATTGGAATACTCCAAATAAAGNCGGTTCTTCTTTTTCAAAAASAAATCAAAGNCTATTCNTCTTCCTATNTNATTCTCATCTANNNNNNNNNNNNNNNNNNNNNNNNNNNNNNNNNNNNNNNNNN
>306755278; Panax japonicus isolate PW082_J maturase (matK) gene, partial cds; chloroplast
TTTTTACCTGTGGTCTCAACCGGGAAGGATCTGTATAAACCAATTATACAATCATTCCCTCGACATTCTGGGCTATCTATCAAGTGCGCGGCTAAACCCTTCAATGGTACGCGGTCAAATGCTAGAAAATTCATTTCTAATTGATAATGCTATTAATAAGTTCGATGCTATTGTTCCAATTATTCCTCTGATTGGATCAT
>33669393; Arthrophyllum mackeei maturase K (matK) gene, partial cds; chloroplast gene for chloroplast product
GGAAAAATAAAATATCTTGTAAAAGTCTTTGTTAAGGCTTTTCAAGTCAATCTATTGTTGTTGAAGGATCCTTTCATGCATTATGTTAGGTATCAAGGAAAATCAATTCTCGCTTCAAAAGGGACGCCCTTTTTAATGAAAAAATGGACATATTACTTTGTTAATTTATGGCAATGTCATTTTTACCTGTGGTCTCAACC
>167890212; Steganotaenia araliacea voucher OM1350 maturase K (matK) gene, partial cds; chloroplast
TGTTAGGTATCAAGGAAAATCAATTCTCGCTTCAAAAGGGACGCCCCTTTTGATGAAAAAATGGACATATTACTTTGTCAATTTATGGAAATGTCATTTTTACCTGTGGTCTCAACCGGGAAGGATCTGTATAAACCAATTATATAATCATTCCATCGACCTTCTGGGCTATCTATCAAGTGCGCGGCGAAACCCTTCAA
>75758044; Neosciadium glochidiatum maturase K (matK) gene, partial cds; chloroplast
TACTTCTTATATCCACTTATCTTTCAGGAGTATATTTATGTACTTGCTCATGATCAGGATTCGAGTTTAAATAGAAATGGATCTCTTTTGTTGGAAAATGTGAGTTATGACAATAAATTCAGTTTTCTAATTGTGAAACGTTTAATTGCTCGAATGTATCAGTATCAACAGAATCATTTGATTCTTTCTATTTCTGATTC
>315140465; Cryptotaenia canadensis voucher AP133 maturase K (matK) gene, partial cds; chloroplast
AGCCAGTTCTTTTTTTTCAAAAAGAACTCAAAGGTTTTTCTTCGTCCTATATAATTCTCATCTATGTGAATATGAATCCATCTTCGTCTTTCTTCGTAACCAATCTTCTCATTTATGCTCAACGTCTTCTGGAACCCTTCTTGAACGAATCTATTTCTATGGAAAACTAGAACATCTTGTATTTGTAGAAGCTTTTGCTA
>14276780; Actinotus helianthi maturase (matK) gene, partial cds; chloroplast gene for chloroplast product
CATCTGGAAATCTTGGNTCAAACTCTTCGCTACTGGGTAAACGATGCTTCTTCTTTGCATTTATTACGATTCTTTCTCCATGAGTATCATAATTGGAATACTATAAATAGAAAAAAAGACAGTTTTTATTTTTCAAATTCAAAAATAAATCAAAGATTATTCTTCTTCCTATATAATTCTTATTTATGTGAATACGAATC
>290583817; Notopterygium franchetii voucher PS1215MT01 maturase K (matK) gene, partial cds; chloroplast
ATCAAGTGCGCAGCTAAACCCTTCAATGGTACGCAGTCAAATGCTAGAAAATGCATTTCTAATTGATAATCCTATTAATAAGTTCGATACTATTGTTCCAATTGTTCCTCTGATTGGATCATTGACTAAGGCGAGATTTTGTAACGTATTGGGGCACCCTATTAGTAAGGCGGTTTGGACCGATTTATCAGATTCTGATA
>2281282; Tupidanthus calyptratus maturase (matK) gene, chloroplast gene encoding chloroplast protein, partial cds
TGGAAAAATAAAATATCTTGTAAAAGTCTTTGTTAAGGCTTTTCAAGTCAATCTATTGTTGTTGAAGGATCCTTTCATGCATTATGTTAGGTATCAAGGAAAATCAATTCTCGCTTCAAAAGGGACGCCCTTTTTGATGAAAAAATGGACATATTACTTTGTTAATTTATGGCAATGTCATTTTTACCTGTGGTCTCAAC
>2281280; Sollya heterophylla maturase (matK) gene, chloroplast gene encoding chloroplast protein, partial cds
GATGAAAAAATGGACATATTACTTTGTCAATTTATGGCAATGTCATTTTTACCTGTGGTCTCGGCCGGGAAGGATCTGTATAAACCAACTATACAATCATTCTCTCGACCTTCTAGGCTATCTATCAAGTGCGCAGCTAAACCCTTCAATGGTACGCGGTCAAATGCTAGAAAATGCATTTCTAATTGATAATGCTATTA
>2281218; Shoshonea pulvinata maturase (matK) gene, chloroplast gene encoding chloroplast protein, partial cds
TGNATANNNNNNNNNNNNNNNNNNNNTTCGTAACCAATCTTCTCATTTATGCTCAACGTCTTCTGGAACCCTTATTGAACGAATCTATTTCTATGGAAAACTAGAACATCTTGTACTTGTAAAAGCTTTTGCTAAGGCCTTTCAGTCCAATCTATGGTTGTTCAAGGATCCTTTCATGCATTATGTTAGGTATCAAGGAA
>2281202; Pastinaca sativa maturase (matK) gene, chloroplast gene encoding chloroplast protein, partial cds
TGGAAAACTAGAACATCTTGGACTTGTAGAAACTTTTGCTAAGGCCTTTCAGGACAATCTATGGTTGTTTAAGGACCCTTNCATGCATTATATNAGTTATCAAGGAAAATCAATNCTCGCTTCAAAAGGGACNCNCCTTNTGATGAAAAAATGGACATATNTNTTTGTNAATTTATGGAAATGTCATTTTTACCTATNGT
>315140839; Sium suave voucher AP342 maturase K (matK) gene, partial cds; chloroplast
CATCTGGAAATATTGGTTCAAACTCTTCGCTACTGGGTAAAAGACGCTTCTTCTTTACATTTATTACGATTCTTTCTCCACGAGTATCGTAGTTGGAATACTCCAAATAAAGCCAGTTCTTGTTTTTTAAAAAGAACTCAAAGGTTTTTCTTCGTCCTATATAATTCTCATCTATGTGAATATGAATCCATCTTCGTCTT
>32526550; Pennantia cunninghamii chloroplast partial matK gene for maturase and partial trnK gene intron
TTACGATCAACATCTTCTGGAGCCCTTCTTGAACGAATATATTTCTATGGAAAAATAGAACATCTTGTAGAAGTCTTTGCTAAGGCTTTTCAGGCCAATCTATGGTTGTTCAAGGATTCTTTCATGCATTATGTTAGGTATCAAGGAAAATCCATTCTCGCTTCAAAAGGTACGTCTCTTTTGATGAAAAAATGGACATA
>2281182; Lomatium howellii maturase (matK) gene, chloroplast gene encoding chloroplast protein, partial cds
TCTCATTTATGCTCAACGTCTTCTGGAACCCTTCTTGAACGAATCTTTTTATATGGAAAACTAAAACATCTTGGACTTGTAGAAGCTTTTGCTAAGGCCTTTCAGGACAATCTATGGTTGTTTAAGGACCCTTTCATGCATTATATTAGTTATCAAGGAAAATCCATTCTCGCTTCAAAAGGGACGCCCCTTTTGATGAA
>33669402; Mulinum sp. Hufford s.n. maturase K-like (matK) gene, partial sequence; chloroplast gene for chloroplast product
GTTTTGCTGGAAAATGCAGGTTATAACAAAAAATTCGGCTTACTAATAGTGAAACGCTTAATTGCTCGAATGTATCAGTATCAACAGAATCATTTGATTCTTTCTGCTAATGATTTTCACAAAAATATTTTTTTTGGACGCAAGAAGAATTTAGATTATCAAATGATATCCGAGGGGTTTGCGGTCATTGTGGAAATTCC
>2281210; Sphenosciadium capitellatum maturase (matK) gene, chloroplast gene encoding chloroplast protein, partial cds
TGTTTAAGGACCCTTTCATGCATTATATTAGTTATCAAGGAAAATCCATTCTCGCTTCAAAAGGGACGCCCCTTTTGATGAAAAAATGGACATATTATTTTGTCAATTTATGGAAATGTCATTTTTACCTATGGTCTCAGCCGGGNACGATCTGTATAAACCAATTATATAATCATTCCCTAGCTCTTCTGGGCTATCTA
>345105806; Hedera algeriensis voucher AFG-CA07-N4a tRNA-Lys (trnK) gene, partial sequence; and maturase K (matK) gene, partial cds; chloroplast
TGGTAAACTTATCAACAGATTCTCTATCCTCTCTTTTCCATTTAAATGAATTGGTTTATGTTCGTTATAGGATAACAAGATGGTTAGAAATCCTTTATTTTATCAACCCAATCGCTCTTTTGATTTTGGAATTTTTTTATCAATATACTGTTTCTTATACACAAGCATTTCCATTCCATAATAGAAAATGATAATAGTTA
>225594714; Petagnaea gussonei chloroplast partial matK gene for maturase K, isolated in Italy, Sicily, Torrente Fiumetto
TGCATTATGTTAGGTATCAAGGAAAATCAATTATCGCTTCAAAAGGGACGCCCCTTTTGATGAAAAAATGGACATATTACTTTGTAAATTTCTGGAAATGTCATTTTTACCTGTGGTCTCAACCGGAAAGGATCTGTATAAACCAATTAGATAATCATTCCCTCGACCTTCTGGGCTATCTATCAAGTGCGCGGCTAAAC
>18700706; Diplopanax stachyanthus maturase K gene, complete cds; chloroplast gene for chloroplast product
AAATGGAAGTATTACCTTGTCAATTTCTGGCAATGGCATTTTTACGTGTGGTCTCAACCAGGAAAGATCTCTATAAACCAATTATCCAATCATTCCCTCGACTTTATGGGCTATCTTTCAAGTGTGCGACTAAACCCCTCAATGGTACGGAGTCAAATGCTAGAAAATTCATTTTTAATAGATAATGCTATTAAGAACTT
>242800807; Sanicula europaea voucher BM000954699 maturase K (matK) gene, partial cds; chloroplast
ACCTGTGGTCTCAACCGGGAAGGATCTGTATAAACCAATTATATAATCATTCCCTCGACCTTCTGGGCTATCTATCAAGTGCGCGGCTAAACCCTTCAATGGTACGCGGTCAAATGCTGGAAAATGCATTTCTAATTGATAATGCTATTAATAAGTTCGATACTGTTGTTCCAATTATTCCTCTGATTGGATCATTGGCT
>33669410; Spananthe paniculata maturase K (matK) gene, partial cds; chloroplast gene for chloroplast product
CCCTTCTTGAACGAATCCATTTCTATGGAAAAGTAGAGCATCTTGTAGAAGTCTTTGCTAAGGCTTTTCAGGCCAATCTATGGTTGTTGAAGGACCCTTTCATACATTATGTTAGGTATCAAGGAAAATCTATTCTCGCTTCAAAGGGGATGCCCCTTTTGATGAAAAAATGGAAATATTACTTTGTTAATTTATGGAAA
>2281130; Angelica lucida maturase (matK) gene, chloroplast gene encoding chloroplast protein, partial cds
CTTTCATGCATTATATTAGTTATCAAGGAAAATCNATTCTCGCTTCAAAAGGGACGCCCCTTTTGATGAAAAAATGGACATATTATTTTGTCAATTTATGGAAATGTCATTTTTACCTATGGTCTCAGCCGGGNACGATCTGTATAAACCAATTATATAATCATTCCCTAGCTCTTCTGGGCTATCTATCAAGTGCGCGA
>332015625; Dendropanax dentiger maturase K (matK) gene, partial cds; chloroplast
ATTTCTGTGTTAGAGATACTAATACCCTACCCAGTCCATCTGGAAATCTTGGTTCAAACTCTTCGCTACTGGGTAAAAGATGCTTCTTCTTTGCATTTATTACGATTCTTTCTCCACGAGTGTTGTAATTGGAATACTCTAAATAAAGCCGGTTCTTCTTTTTCAAAAAGAAATCAAAGACTATTCTTCTTCCTATATAA
>2281262; Mackinlaya macrosciadia maturase (matK) gene, chloroplast gene encoding chloroplast protein, partial cds
TGAAGGATCCGTTCATGCATTATGTTAGGTATCAAGGAAAATCAATTCTCGCATCAAAAGCTACGCCCCTTTTGATGAAAAAATGGATATATTACTTTGTTAATTTATGGCAATGTCATTTTTACCTGTGGTCTCAACCGAGAAGGGTCTGTATAAACCAATTATACAATCATTCCCTCGACCTTCTGGGCTATCTATCA
>2281146; Bupleurum falcatum maturase (matK) gene, chloroplast gene encoding chloroplast protein, partial cds
ATCATTTGATTCTTTTTTATAATGATTTTAACCAAAAGATATTTTTTGGACGCAACAATGATTTTCATTGTCAAATGATATTAGAGGGGTTTGCAGTTATTGTGGAAATTCCATTTTTTCTCCGATTAATATCTTCGCTAAAAAGGNAAGGNATAGTCAAATCTNATAATTTACGATCAATTCATTCAATATTCCCTTTT
>351586899; Peucedanum ledebourielloides voucher NASLQX014 maturase K (matK) gene, partial cds; chloroplast
ATCTTTTTCTATGGAAAACTAAAACATCTTGGACTTGTAGAAGCTTTTGCTAAGGCCTTTCAGGACAATCTATGGTTGTTTAAGGACCCTTTCATGCATTATATTAGTTATCAAGGAAAATCCATTCTCGCTTCAAAAGGGACGCCCCTTTTGATGAAAAAATGGACATATTATTTTGGCAATTTATGGAAATGTCATTT
>75758036; Eryngium giganteum maturase K (matK) gene, partial cds; chloroplast
TAGATCGGTTTTGTTGGAAAATGCGGGTTATGACAATAAATTCAGCTTACTAATTGTGAAACGGTTAATTGCTCGAATGTATCAGTATCAACAGAAAAATTGGACTCTTTCTGCTAATGATTATAACCAAAATGTCTTTTTGGGACACAACAAGAATTTGTATTCTCAAATGATATCAGAGGGGTTTGCAGTCATTGTGG
>2281208; Rhodosciadium nudicaule maturase (matK) gene, chloroplast gene encoding chloroplast protein, partial cds
CATGCATTATATTAGTTATCAAGGAAAATNCATTCTCGCTTCAAAAGGGACGCCNCTTTTGATGAAAAAATGGACATATTATTTTGTCAATTTATGGAAATGTCATTTTTACCTATGGTCTCAGCCGGGNACGATCTGTATAAACCAATTATATAATCATTCCCTAGCTCTTCTGGGCTATCTATCAAGTGCGCGACTAA
>345105627; Polyscias fruticosa maturase K (matK) gene, partial cds; matK-psbA intergenic spacer, complete sequence; and photosystem II subunit D1 gene, partial cds; chloroplast
ATGTAGTAAGGGTTAAATCAACCGAGTATTCAACCTTTTAAAGTTCTAAGTAAGGAACTTCTTTTTAGATGTATATATAGGGAAAGCCGTGTGCAATGAAAAATGCAAGCACGGTTTGGGGAGGGGTTTTTACCTATTTAACAAGGAAATTATCTACTCCATCCGACTAGTTCCGGGTTCGAATCCCGGGCAACCCACTG
>2281224; Tetraplasandra hawaiensis maturase (matK) gene, partial cds; chloroplast gene for chloroplast product
GAAAATCNATTCTCNNTTCAAAAGGGACNCCNTTTTTGATGAAAAAATGGACATATTACTTTGTTAATTTATGGCAATGTCATTTTTACCTGTGGTCTCAACCGGGAAGGATCTGTATAAACCAATTATACAATCATTCCCTCGACCTTCTGGGCTATCTATCAAGTGCGCGGCTAAACCCTTCAATGGTACGCGGTCAA
>2281260; Melanophylla alnifolia maturase (matK) gene, chloroplast gene encoding chloroplast protein, partial cds
AAGATATTNNGAGCTNNATAGATCTCAACAACACTACTTCTTATATCCACTTATYTTTCAGGAGTATATTTATGCACTTGCTCATGATCATGGTTTAAATAGATCTATTTTGGCGGAAAATGCGGGTTATGACAATAAATCCAGCTTACTAATTGTGAAACGTTNAATTGCTCNAATGTATCAACAGAATCATTTGATTC
>182410879; Thapsia villosa isolate assem15.0.2 maturase K (matK) gene, partial cds; chloroplast
AATAAGAAGATTGGTTACGAAGAAAGACGAAGATGGATTCGTATTCACATAAATGAGAATTATATAGGACGAAGAAAAACCTTTGATTTCTTTTTGAAAAAAAAGAACTGGCTTTATTTGGAGTATTCCAACTACGATATTCATGGAGAAAGAATCGTAATAAATGTAAAGAAGAAGCGTCTTTTACCCAGTAGCGCAGA
>14276788; Diplaspis hydrocotyle maturase (matK) gene, partial cds; chloroplast gene for chloroplast product
ACTCTTCGCTACTGGGTCAAAGATGCTTCTTCTTTGCATTTATTACGGTTCTTTCTCCACGAGTATCGTAGTTGGAATACTTCAAATAAAGCCAGTTCTTGGTTTTCAAAAAGAAATAAAAGATTATTCTTCTTCCTATATAATTCTCATCTATGTGAATGCGAATCCATCTTCGTCTTTCTTCGTAACCAATCTTCTCA
>2281266; Meryta sinclairii maturase (matK) gene, chloroplast gene encoding chloroplast protein, partial cds
ACAAAATTTCACATTTAATTTATGTGTTAGAGATACTAATACCCTACCCAGTCCATCTGGAAATCTTGGTTCAAACTCNNCGATACTGGGTAAAAGATGCTTCTTCTTTGCATTTATTACGATTCTTTCTCCACGAGTATTGTAATTGGAATACTCCAAATAAAGCCGGTTCTTCTTTTTCAAAAAGAAATCAAAGACTA
>290583879; Eleutherococcus giraldii voucher PS1461MT01 maturase K (matK) gene, partial cds; chloroplast
CAATCTTCTCATTTACGCTCAACATCTTCTGGAACCCTTCTTGAACGAATATATTTCTATGGAAAAATAAAATATCTTGTAAAAGTCTTTGTTAAGGCTTTTCAAGTCAATCTATTGTTGTTGAAGGATCCTTTCATGCATTATGTTAGGTATCAAGGAAAATCAATTCTCGCTTCAAAAGGGACGCCCTTTTTGATGAA
>308096536; Gomphandra javanica maturase K-like (matK) gene, partial sequence; chloroplast
TTTCTTGGAAAATGCAGGGTATGACAATAAACTCAGCTTATTAATTGTGAAACGTTTAATTACTCGAATGTATCAACAGAATCATTTGATTCTTTCGGCTCATAATCCTAATAAAAATCCATTTTTTGGTCGCAATACAAATTTGTATTCTCAAATGATATCAGGGGGATTTGTAGTCATTGTGGAAATTCCATTTTTTC
>308096541; Gonocaryum litorale maturase K-like (matK) gene, partial sequence; chloroplast
CATCTGGAAATCTTGGTTCAAACTCTTCGCTACTGGGTAAAAGATACTTCTTCTTTGCATTTATTACGATTCTTTCTCCACAAGTATCATAATTGGGATAGTCTTATTACTTCAAGGAAACCCAGTTCTTTTTTTTCAAAAAGAAATCAAAGATTATTTTTCTTTCTATATAATTCTCATGTATGTGAATACGAGTCCAT
>22796639; Helwingia japonica chloroplast partial matK gene for maturase
AATTGTGAAACGTTTAATTAGTCGAATGTATCAACAGAATTATTTGATTCTTTCGTCTAATGATTCTAACCAAAATCCATTTTTTTGGCGCAATAAGAATTTGTATTCTCAAATGATATCAGAGGGATTTCCAGTCATTGTGGAAATTCCATTTTATCTACGAGTAATATCTTCCCTAGAAGGGAAACAGATACTAAAAT
>308096531; Citronella suaveolens maturase K-like (matK) gene, partial sequence; chloroplast
AAATATTCCCTCGACTTTCTGGGTTATCTTTCAAGTGTGCGACTAAACCCTTTAATGGTACGGAGTCAAATGCTAGAAAATGCATTTCTAATTGATAATGCTATTAAGAAGTTCGATACCATTGTTCCAATTATTCCTCTGATTGGATCATTGGCTAAAGCGAAATTTTGTAACGTATTAGGGCATCCCGTTAGTAAGCC
>22797484; Phyllonoma ruscifolia chloroplast partial matK gene for maturase
TACTAATTGTGAAACGCTTAATTATTCGAATGTCTCACCAGAATAATTTGATTCTTTCGGCTAATAATTCTAACCAAAATAAATTTTCTGGACGCAATAAAAATTTGTATTCTCAAATGATATCAGAGGGATTTGCAGGCATTGTGGAAATTCCATTTTATCTACGATTAATATCTTCCCTCGAAGGGAAAGAGATGCTA
>351584525; Ilex polyneura voucher Z161 maturase K (matK) gene, partial cds; chloroplast
CAACCTATGGTTGTTCAAGGATCCTTTCATACATTATGTTAGGTATCAAGAAAAATCAATTCTGGCTTCAAAAGGGACGTCTCTTTTGATGAATAAATGGAAACATTACCTTGTCAATTTCTGGCAATGTTATTTTTACCTGTGGTCTCAACCAGGAAGAATCCATATAAACCAATTTTCCAATTATTATCTTGACTTTA
>22795834; Cardiopteris quinqueloba chloroplast partial matK gene for maturase
ATCGTTGTGGAAATTCCATTTTCTCTACGATTAATATCTTACCTAGAAGGGAAAAAGATAGTAAAATCTCATAATTTACGATCAATTCATTCAATATTTCTTTTTTTAGAGGACAAATTTTCACATTTAAATTATGTGTTAGATATACTAATACCCCACCCCGTTCATCTGGAAATCTTGGTTCAAACTCTTCGTTGTTG
>90967868; Areca triandra chloroplast matK pseudogene (partial), and trnK gene (partial), intron, specimen voucher 1984-2295 (K)
TTTTCATTTTTATTCTCAGATGATATTGGAAGGTTTTGCAGTCATTGTGGAAATTCCATTCTTGCTGCGATTAGTATCTTCCCTCGAAGAAAAAAAAATACCAAAATCTCATAATTTGAATTTACGATCTATTCATTCAATATTTCCCTTTTTGGAGGACAAATTATCGCATTTAAATTATGTGTCAGATATACTAATAC
>90967861; Pelagodoxa henryana chloroplast matK pseudogene (partial), and trnK gene (partial), intron, specimen voucher 1988-2935 (K)
TTTGGCTCGTAAACATAAAAGTATGGTACGCGCTTTTTTGCAAAGATTAGGTTCGGGATTATTAGAAGAATTCTTTACGGAAGAAGAACAAGTTGTTTCTTTGATCTTCCCAAAAACAACTTCTTTTTCTTTACATGAATCACATATAGAACGTATTTGGTATTTGGATATTATCCGTATCAATGACCTGGTGAATTATT
>90967911; Cyrtostachys renda chloroplast matK pseudogene (partial), and trnK gene (partial), intron, specimen voucher 1982-5882 (K)
CAATATTATTTTCACTTTTGGTCTCAACCGTACAGGATCCATATAAACCAATTATCAAGCTGTTCTTTCTATTTTTTAGGTTATCTTTCAAGTGTACTAATAAATCCTTCGGCGGTAAGGAATCAAATGCTAGAGAATTCATTTCTAATAGATACTGTTATTAAAAAATTCGATACCAGAGTCCCAGTTATTCCTCTTAT
>90967843; Acrocomia aculeata chloroplast matK pseudogene (partial), and trnK gene (partial), intron, specimen voucher Baker 1000 (FTG)
TTTCATTTTTATTCTCAGATGATATTGGAAGGTTTTGCAGTCATTGTGGAAATTCCATTCTTGCTGCGATTAGTATCTTCCCTCGAAGAAAAAAAAATACCAAAATCTCAGAATTTGAATTTACGATCTATTCATTCAATATTTCCCTTTTTGGAGGACAAATTATCGCATTTAAATTATGTGTCAGATATACTAATACC
>90967859; Geonoma congesta chloroplast matK pseudogene (partial), and trnK gene (partial), intron, specimen voucher Borchsenius 348 (AAU)
GCCTCTGGTTCAAGTAGAAATGTAAATGGAAGAATTACAAGGATATTTAGAAAAAGATAGATCTCGGCAACAACACTTTCTATATCCGCTTCTCTTTAAGGAGTATATTTACACATTTGCTCATGATCGTGGTTTAAATGGTTCGATTTTTTACGAATCCACGGAAATTTTTGGTTATGACAATAAATCTAGTTCAGTAC
>354696447; Serenoa repens voucher NYBG Live Collection 4131/95D maturase K (matK) gene, complete cds; chloroplast
TGGTCGGATATGTAGAAATCTTTCTCATTATCACAGTGGATCCTCAAAAAAACAGAGTTTGTATCGAATAAAGTATATACTTCGGTTTTCGTGTGCTAGAACTTTGGCTCGTAAACATAAAAGTATGGTACGCGCTTTTTTGCAAAGATTAGGTTCGGGATTATTAGAAGAATTTTTTATGGAAGAAGAACAAGTTGTTT
>90967755; Calamus aruensis chloroplast matK pseudogene (partial), and trnK gene (partial), intron, specimen voucher Dransfield JD 7571 (K)
CCCCAAATGGGTCCTGCCTCTGGTTCAATTAGAAATGTAAATGGAAGAATTACAAGGATATTTAGAAAAAGATATATCTCGTCAACAACACTTCCTATATCCGCTTCTCTTTAAGGAGTATATTTACACATTTGTTCATGATCGTGGTTTAAATGGTTCGATTTTTTACGAATCCGCGGAAATTTTGGGTTATGACAATA
>90967850; Hyospathe macrorhachis chloroplast matK pseudogene (partial), and trnK gene (partial), intron, specimen voucher Balslev 6421 (AAU)
CCGTATCAATGACCTGGTGAATTATTCATAATGGGTTTGGTGACGTGATGAGACTTATGAATAGAATAGAAATGATCTATAAATGATCAAGAGAGAAAAAAATTCATGAATTTTCATTCTGAAATGCTCATTGCAGTAGTGTAGTGGTTGAATCAACTGAGTAGTCAAAATTATTATACTTTCTTCTCGGGACCCAAGTT
>261347743; Astrocaryum standleyanum maturase K (matK) gene, partial cds; chloroplast
CTGATGAAGAAATGGAAATGTCATCTTGTCAATTTCTGGCAATATTATTTTCACTTTTGGTCTCAACCGTACAGGATCCATATAAACCAATTATCAAGCTGTTCTTTCTATTTTCTAGGTTATCTTTCAAGTGTACTAATAAATCCTTCGGCGGTAAGGAATCAAATGCTAGAGAATTCATTTCTAATAGATACTGTTAT
>90967909; Bentinckia nicobarica chloroplast matK pseudogene (partial), and trnK gene (partial), intron, specimen voucher Pintaud 457 (TL)
ATCAATGACCTGGTGAATTATTCATAATGGGTTTGGTGACGTGATGAGACTTATGAATAGAAATGATCTATAAATGATCAAGAGAGAAAAAAATTCATGAATTTTCATTCTGAAATGCTCATTGCAGTAGTGTAGTGGTTGAATCAACTGAGTAGTCAAAATTATTATACTTTCTTCTCGGGACCCAAGTTTTATATTAT
>77820002; Hyophorbe verschaffeltii maturase K (matK) gene, complete cds; chloroplast
TCTTCACGAATATCATAATTGGAATAGTCTTATTACTCCGAATAATTCTATTTTTTTTTCAAAAGAAAATAAAAGACTATTTCGGTTCCCATATAATTCTTATGTATCTGAATGCGAATTTGTATTAGTTTTTCTTCGTAAACAATCTTCTTATTTACGATTAACATCTTCTGGAGCTTTTCTTGAGCGAACACATTTAT
>90967815; Ammandra decasperma chloroplast matK pseudogene (partial), and trnK gene (partial), intron, specimen voucher L-77.08309
TGCTAGAGAATTCATTTCTAATAGATACTGTTATTAAAAAATTCGATACCAGAGTCCCAGTTATTCCTCTTATTGGATCATTATCTAAAGCTAAATTTTGTACCGTATCGGGGCATCCTATTAGTAAGCCGATCTGGACCAATTTATCAGATTGCGATATTATTGATCGATTTGGTCGGATATGTAGAAATCTTTCTCAT
>330885886; Jubaeopsis caffra trnK gene, intron; and maturase K (matK) gene, complete cds; chloroplast
TTATTCGAATGTATCAACAGAATTATTTGATTTATTCGGTTAATGATTCTAACCAAAATCGATTCGTTGGGCACAACAATTATTTKGATTTTCATTTTTATTCTCAGATGATATTGGAAGGTTTTGCAGTCATTGTGGAAATTCCATTCTTGCTGCGATTAGTATCTTCCCTCGAAGAAAAAAAAATACCAAAATCTCAG
>90967895; Acanthophoenix rubra chloroplast matK pseudogene (partial), and trnK gene (partial), intron, specimen voucher C. E. Lewis 98-067 (BH)
ACATATAGAACGTATTTGGTATTTGGATATTATCCGTATCAATGACCTGGTGAATTATTCATAATGGGTTTGGTGACGTGATGAGACTTATGAATAGAAATGATCTATAAATGATCAAGAGAGAAAAAAATTAATGAATTTTCATTCTGAAATGCTCATTGCAGTAGTGTAGTGGTTGAATCAACTGAGTAGTCAAAATT
>90967811; Ceroxylon quindiuense chloroplast matK pseudogene (partial), and trnK gene (partial), intron, specimen voucher 1976-1160 (K)
GTTATCTTTCAAGTGTACTAATAAATCCTTCGGCGGTAAGGAATCAAATGCTAGAGAATTCATTTCTAATAGATACTGTTATTAAAAAATTCGATACCAGAGTCCCAGTTATTCCTCTTATTGGATCATTGTCTAAAGCTAAATTTTGTACCGTATCGGGGCATCCTATTAGTAAGCCGATCTGGACCAATTTATCAGAT
>349590513; Arenga brevipes voucher SAN 149922 maturase K (matK) gene, partial cds; chloroplast
TTTCTAATAGATACTGTTTTTAAAAAATTCGATACCAGAGTCCCAGTCATTCCTCTTATTGGATCATTGTCTAAAGCTAAATTTTGTACCGTATCGGGGCATCCTATTAGTAAGCCGATCTGGACCGATTTATCAGATTGCGATATTATTGATCGATTTGGTCGGATATGTAGAAATCTTTCTCATTATCACAGTGGATC
>90967907; Phoenicophorium borsigianum chloroplast matK pseudogene (partial), and trnK gene (partial), intron, specimen voucher 1986-2346 (K)
CCCCAAAAATGAAATGGGTCCTGCCTCTGGTTCAAGTAGAAATGTAAATGGAAGAATTACAAGGATATTTAGAAAAAGATAGATCTCGGCAACAACACTTTCTATATCCGCTTCTCTTTAAGGAGTATATTTACACATTTGCTCATGATCGTGGTTTAAATGGTTCGATTTTTTACGAATCCACGGAAATTTTTGGTTAT
>90967891; Calyptrocalyx albertisianus chloroplast matK pseudogene (partial), and trnK gene (partial), intron, specimen voucher Baker 1109 (K)
GATGATATTGGAGGGTTTTGCAGTCATTGTGGAAATTCCATTCTTGCTGCGATTAGTATCTTCCCTCGAAGAAAAAAAAATACCAAAATCTCAGAATTTGAATTTACGATCTATTCATTCAATATTTCCCTTTTTGGAGGACAAATTATCGCATTTAAATTATGTGTCAGATATACTAATACCTTATCCCATCCATCTGA
>90967806; Lodoicea maldivica chloroplast matK pseudogene (partial), and trnK gene (partial), intron, specimen voucher 1994-3231 (K)
ATTAGTTTTTCTTCGTAAACAATCTTCTTATTTACGATTAACATCTTCTGGAGCTTTTCTTGAGCGAACACATTTCTATGGAAAAATAGAACATCTTGTAGTAGTAGTAGTGCGCCGTAATTATTTTCAGAAGACCCTATGGTTCTTCAAGGATCCCTTCATGCATTATGTTCGATATCAAGGAAAAGCAATTCTGGTTT
>90967752; Metroxylon salomonense chloroplast matK pseudogene (partial), and trnK gene (partial), intron, specimen voucher Zona 651 (FTG)
TCGTTGGGTACAACAATCATTTTTATTTTCATTTTTATTCTCAGATAATATTGGAAGGTTTTGCAGTCATTGTGGAAATTCCATTCTTGCTGCGATTAGTATCTTCCCTCGAAGATAAAATACCAAAATCTAAGAATTTGAATTTACGATCTATTCATTCAATATTTCCCTTTTTAGAGGACAAATTATCGCATTTAAAT
>90967910; Clinostigma savoryanum chloroplast matK pseudogene (partial), and trnK gene (partial), intron, specimen voucher Pintaud 442 (MAK)
TTATTAAAAAATTCGATACCAGAGTCCCAGTTATTCCTCTTATTGGATCATTGTCTAAAGCTAAATTTTGTACCGTATCGGGGCATCCTATTAGTAAGCCGATCTGGACCAATTTATCAGATTGCGATATTATTGATCGATTTGGTCGGATATGTAGAAATCTTTCTCATTATCACAGTGGATCCTCAAAAAAACATAGT
>90967762; Coccothrinax argentata chloroplast matK pseudogene (partial), and trnK gene (partial), intron, specimen voucher 1973-12608 (K)
CTTTCTATTTTTTAGGTTATCTTTCAAGTGTACTAATAAATCCTTCGGCGGTAAGGAATCAAATGCTAGAGAATTCATTTCTAATAGATACTCTTATTAAAAAATTCGATACCAGAGTCCCAGTTATTCCTCTTATTGGATCATTGTCTAAAGCTAAATTTTGTACCGTATCGGGGCATCCTATTAGTAAGCCGATCTGG
>354696343; Cryosophila stauracantha voucher FTG Live Collection 8089B (DNA Bank 105) maturase K (matK) gene, complete cds; chloroplast
GCAATTCTGGTTTCAAAGGGGACTCATCTTCTGATGAAGAAATGGAAATGTCACCTTGTCAATTTCTGGCAATATTATTTTCACTTTTGGTCTCAACCGTACAGGATCCATATAAAGCAATTATCAAACTGTTCTTTCTATTTTTTAGGTTATCTTTCAAGTGTACTAATAAATCCTTCGGCGGTAAGGAATCAAATGCT
>90967802; Satranala decussilvae chloroplast matK pseudogene (partial), and trnK gene (partial), intron, specimen voucher Beentje & Dransfield 4810
AGAAAAAAAAATACCAAAATCTCAGAATTTGAATTTACGATCTATTCATTCAATATTTCCCTTTTTGGAGGACAAATTATCGCATTTAAATTATGTGTCAGATATACTAATACCTTATCCCATCCATCTGAAAATCTTGGTTCAAATCCTTCAATTCTGGATCCAAGATGTTCCTTCTTTACATTTATTGCGATTCTTTC
>90967826; Synechanthus warscewiczianus chloroplast matK pseudogene (partial), and trnK gene (partial), intron, specimen voucher Knudsen & Asmussen 640 (AAU)
GATATTATCCGTATCAATGACCTGGTGAATTATTCATAATGGGTTTGTTTGGTGGCGTGATGAGACTTATGAATAGTCTGGAAATGATCTATAAATGATCAAGAGAGAAAAAAATTCATGAATTTTCATTCTGAAATGCTCATTGCAGTAGTGTAGTGGTTGAATCAACTGAGTAGTCAAAATTATTATACTTTCTTCTC
>90967836; Beccariophoenix madagascariensis chloroplast matK pseudogene (partial), and trnK gene (partial), intron, specimen voucher 1989-3532 (K)
ATTGCGATTCTTTCTTCACGAATATCATAATTGGAATAGTCTTATTACTCCGAATAATTCTATTTTTTTTTCAAAAGAAAATAAAAGACTATTTCGGTTCCCATATAATTCTTATGTATCTGAATGCGAATTTGTATTAGTTTTTCTTCGTAAACAATCTTCTTATTTACGATTAACATCTTCTGGAGCTTTTCTTGAGC
>119443966; Aphandra natalia voucher Balslev 6551 (AAU) trnK gene, intron; and matK pseudogene, complete sequence; chloroplast
TCTAGTTCAGTACTTGCGAAACGTTCAATTATTCGAATGTATCAACAGAATTATTTGATTTATTCGGTTAATGATTCTAACCAAAATCGATTCGTTGGGCACAACAATTATTTTTATTTTCATTTTTATTCTCAGATGATATTGGAAGGTTTTGCAGTCATTGTGGAAATTCCATTCTTGCTGCGATTAGTATCTTCTCT
>90967888; Marojejya insignis chloroplast matK pseudogene (partial), and trnK gene (partial), intron, specimen voucher Baker 1016 (K)
NNNNNNNNNTCGTAAACATAAAAGTATGGTACGCGCTTTTTTGCAAAGATTAGGTTCGGGATTATTAGAAGAATTCTTTACGGAAGAAGAACAAGTTGTTTCTTTGATCTTCCCAAAAACAACTTCTTTTTCTTTACATGAATCACATATAGAACGTATTTGGTATTTGGATATTATCCGTATCAATGACCTGGTGAATT
>354696392; Maxburretia rupicola voucher FTG DNA Bank 853 maturase K (matK) gene, complete cds; chloroplast
TTCAAGTGTACTAATAAATCCTTCGGCGGTAAGGAATCAAATGCTAGAGAATTCATTTCTAATAGATACTCTTATTAAAAAATTCGATACCAGAGTCCCAGTTATTCCTCTTATTAGATCATTGTCTAAAGCTAAATTTTGTACCGTATCGGGGCATCCTATTAGTAAGCCGATCTGGACCGATTTATCAGATTGCGATA
>90967781; Pholidocarpus macrocarpus chloroplast matK pseudogene (partial), and trnK gene (partial), intron, specimen voucher B. Chee 47332 (KEP)
ATTTACGATCTATTCATTCAATATTTCCCTTTTTGGAGGACAAATTATCGCATTTAAATTATGTGTCAGATATACTAATACCTTATCCCATCCATCTGAAAATCTTGGTTCAAATCCTTCAATTCTGGATCCAAGATGTTCCTTCTTTACATTTATTGCGATTCTTTCTTTACGAATATCATAATTGGAATAGTCTTATT
>90967751; Salacca ramosiana chloroplast matK pseudogene (partial), and trnK gene (partial), intron, specimen voucher 1979-4409 (K)
ATATTTCCCATTTTAGAGGACAAATTATCGCATTTAAATTATGTGTCAGATATACTAATACCTTATCCCATCCATCTGGAAATCTTGGTTCAAATCCTTCAATGCTGGATCCAAGATGTTCCCTCTTTACATTTATTGCGATTCTTTCTTCACGAATATCATAATTGGAATAGTCTTATTACTCCGAATAATTCTATTTT
>90967921; Rhopaloblaste augusta chloroplast matK pseudogene (partial), and trnK gene (partial), intron, specimen voucher C. E. Lewis 99-044 (FTG)
CATATAAACCAATTATCAAGCTGTTCTTTCTATTTTTTAGGTTATCTTTCAAGTGTACTAATAAATCCTTCGGCGGTAAGGAATCAAATGCTAGAGAATTTATTTCTAATAGATACTGTTATTAAAAAATTCGATACCAGAGTCCCAGTTATTCCTCTTATTGGATCATTGTCTAAAGCTAAATTTTGTACCGTATCGGG
>90967808; Borassus flabellifer chloroplast matK pseudogene (partial), and trnK gene (partial), intron, specimen voucher Wilkin, Suddee & Thapyai 1160 (K)
CGATCTGGACCGATTTATCAGATTGCGATATTATTGATCGATTTGGTCGGATATGTAGAAATCTTTCTCATTATCATAGTGGATCCTCAAAAAAACAAAGTTTGTATCGAATAAAGTATATACTTCGATTTTCGTGTGCTAAAACTTTGGCTCGTAAACATAAAAGTACGGTACGCGCTTTTTTGCAAAGATTAGGTTCG
>90967753; Pigafetta elata chloroplast matK pseudogene (partial), and trnK gene (partial), intron, specimen voucher Baker 508 (K)
TATAGTAGTGCACCATAATTATTTTCAGAGGACCCTATGGTCCTTCAAGGATCCTTTCATGCATTATGTTCGATATCAAGGAAAAGCAATTCTGGTTTCAAAGGGGGCTCATCTTCTGATGAAGAAATGGAAATGTCACCTTGTCAATTTCTGGCAATATCATTTTCACTTTTGGTCTCAACCGTACAGGATCCATATAG
>90967759; Schippia concolor chloroplast matK pseudogene (partial), and trnK gene (partial), intron, specimen voucher Baker 995 (FTG)
TTCTGATGAAGAAATGGAAATGTCACCTTGTCAATTTCTGGCAATATTATTTTCACTTTTGGTCTCAACCGTACAGGATCCATATAAAGCAATTATCAAACTGTTCTTTCTATTTTTTAGGTTATCTTTCAAGTGTACTAATAAATCCTTTGGCGGTAAGGAATCAAATGCTAGAGAATTCATTTCTAATAGATACTCTT
>90967749; Mauritia flexuosa chloroplast matK pseudogene (partial), and trnK gene (partial), intron, specimen voucher Ely et al. 17 (K)
ATTTTAACTTTTGGTCTCAACCGTACAGGATCCATATAGACCAATTATCAAACTGTTCTTTCTATTTTTTAGGTTATCTTTCAAGTGTATTAATAAATCTTTCGACGGTAAGGAATCAAATGCTAGAGAATTCATTTCTAATGGATACTGTTACTAAAAAATTCGATACCAGAGTCCCAGTTATTCCTCTTATTGAATCA
>90967812; Juania australis chloroplast matK pseudogene (partial), and trnK gene (partial), intron, specimen voucher P. Trenel 4 (AAU)
ATATTGGAAGGTTTTGCAGTCATTGTGGAAATTCCATTCTTGCTGCGATTAGTATCTTCCCTCGAAGAAAAAAAAATACCAAAATCTCAGAATTTGAATTTACGATCTATTCATTCAATATTTCCCTTTTTGGAGGACAAATTATCGCATTTAAATTATGTGTCAGATATACTAATACCTTATCCCATCCATCTGAAAAT
>90967902; Wodyetia bifurcata chloroplast matK pseudogene (partial), and trnK gene (partial), intron, specimen voucher FTG 85-11113 (FTG)
TTCAGAAGACCCTATGGTTCTTCAAGGATCCCTTCATGCATTATGTTCGATATCAAGGAAAAGCAATTCTGGTTTCAAAGGGGACTCATCTTCTGATGAAGAAATGGAAATGTCACCTTGTCAATTTCTGGCAATATTATTTTCATTTTTGGTCTCAACCGTACAGGATCCATATAAACCAATTATCAAGCTGTTCTTTC
>90967920; Loxococcus rupicola chloroplast matK pseudogene (partial), and trnK gene (partial), intron, specimen voucher 1990-2497 (K)
GAATAGTCTTATTACTCCGAATAATTCTATTTTTTTTTTTTAAAAAAGAAAATAAAAGACTATTTCGGTTCCCATATAATTCTTATGTATCTGAATGCGAATTTGTATTAGTTTTTCTTCGTAAACAAGCTTCTTATTTACGATTAACATCTTCTGGAGCTTTTCTTGAGCGAACACATTTCTATGGAAAAATAGAACAT
>90967856; Calyptrogyne ghiesbreghtiana chloroplast matK pseudogene (partial), and trnK gene (partial), intron, specimen voucher Knudsen & Asmussen 627 (AAU)
TCCCATATAATTCTTATGTATCTGAATGCGAATTTGTATTAGTTTTTCTTCGTAAACAATCTTCTTATTTACGATTAACATCTTCTGGAGCTTTTCTTGAGCGAACACATTTCTATGGAAAAATAGAACATCTTATAGTAGTGCGCCGTAATTATTTTCAGAAGACCCTATGGTTCTTCAAGGATCCCTTCATGCATTAT
>90967830; Podococcus barteri chloroplast matK pseudogene (partial), and trnK gene (partial), intron, specimen voucher Sunderland 1803 (K)
TTCCCATATAATTCTTATGTATCTGAATGCGAATTTGTATTAGTTTTTCTTCGTAAACAATCTTCTTATTTACGATTAACATCTTCTGGAGCTTTTCTTGAGCGAGCACATTTCTATGGAAAAATAGAACATCTTATAGTAGTGCGCCGTAATTATTTTCAGAAGACCCTATGGTTCTNNNNNNNNNNNTTCATGCATTA
>164511889; Tahina spectabilis chloroplast partial tRNA-Lys gene intron and partial matK pseudogene
TTTGGTATTTGGATATTATCCGTATCAATGACCTGGTGAATTATTCATAATTGGTTTGGTGACGTGATGAGACTTATGAATAGAATAGAAATGATCTATAAATGATCAAGAGAGAAAAAATTCATGAATTTTCATTCTGAAATGCTCATTGCAGTAGTGTAGTGGTTGAATCAACTGAGTAGTAAAAATTTTTATACTTT
>90967757; Sabal bermudana chloroplast matK pseudogene (partial), and trnK gene (partial), intron, specimen voucher 1982-5602 (K)
AAGGAGTATATTTACACATTTGCTCATGATCGTGGTTTAAATGGTTCGATTTTTTACGAATCCACGGAAATTTTTGGTTATGACAATAAATCTAGTTCAGTACTTGTGAAACGTTCAATTATTCGAATGTATCAACAGAATTATTTGATTTATTCGGTTAATGATTCTAACCAAAATCGATTCGTTGGGCACAACAATTA
>90967880; Cyphokentia macrostachya chloroplast matK pseudogene (partial), and trnK gene (partial), intron, specimen voucher Pintaud 482 (TL)
TATAAACCAATTATCAAGCTGTTCTTTCTATTTTTTAGGTTATCTTTCAAGTGTACTAATAAATCCTTCGGCGGTAAGGAATCAAATGCTAGAGAATTCATTTCTAATAGATACTGTTATTAAAAAATGCGATACCAGAGTCCCAGTTATTCCTCTTATTGGATCATTGTCTAAAGCTAAATTTTGTACCGTATCGGGGC
>330885894; Voanioala gerardii trnK gene, intron; and maturase K (matK) gene, complete cds; chloroplast
TCTTTACATTTATTGCGATTCTTTCTTCACGAATATCATAATTGGAATAGTCTTATTACTCCGAATAATTCTATTTTTTTTTCAAAAGAAAATAAAAGACTATTTCGGTTCCCATATAATTCTTATGTATCTGAATGCGAATTTGTATTAGTTTTTCTTCGTAAACAATCTTCTTATTTACGATTAACATCTTCTGGAGC
>90967839; Allagoptera arenaria chloroplast matK pseudogene (partial), and trnK gene (partial), intron, specimen voucher BH 79.312 (BH)
ACCAAAATCGATTCGTTGGGCACAACAATTATTTTGATTTTCATTTTTATTCTCAGATGATATTGGAAGGTTTTGCAGTCATTGTGGAAATTCCATTCTTGCTGCGATTAGTATCTTCCCCCGAAGAAAAAAAAATACCAAAATCTCAGAATTTGAATTTACGATCTATTCATTCAATATTTCCCTTTTTGGAGGACAAA
>90967870; Alloschmidia glabrata chloroplast matK pseudogene (partial), and trnK gene (partial), intron, specimen voucher Pintaud 468 (K)
GGTACGCGCTTTTTTGCAAAGATTAGGTTCGGGATTATTAGAAGAATTCTTTACGGAAGAAGAACAAGTTGTTTCTTTGATCTTCCCAAAAACAACTTCTTTTTCTTTACATGAATCACATATAGAACGTATTTGGTATTTGGATATTATCCGTATCAATGACCTGGTGAATTATTCATAATGGGTTTGGTGACGTGATG
>90967894; Oncosperma tigillarium chloroplast matK pseudogene (partial), and trnK gene (partial), intron, specimen voucher R. Sanders 1768 (FTG)
CATTCTTGCTGCGATTAGTATCTTCTCTCGAAGAAAAAAAAATACCAAAATCTCAGAATTTGAATTTACGATCTATTCATTCAATATTTCCCTTTTTGGAGGACAAATTATCGCATTTAAATTATGTGTCAGATATACTAATACCTTATCCCATCCATCTGAAAATCTTGGTTCAAATCCTTCAATGCTGGATCCAAGAT
>90967871; Basselinia velutina chloroplast matK pseudogene (partial), and trnK gene (partial), intron, specimen voucher Pintaud 365 (P)
ATTTTTTTTTTTTCAAAAGAAAATAAAAGACTATTTCGGTTCCCATATAATTCTTATGTATCTGAATGCGAATTTGTATTAGTTTTTCTTCGTAAACAATCTTCTTATTTACGATTAACATCTTCTGGAGCTTTTCTTGAGCGAACACATTTCTATGGAAAAATAGAACATCTTATAGTAGTGCGCCGTAATTATTTTCA
>90967877; Carpoxylon macrospermum chloroplast matK pseudogene (partial), and trnK gene (partial), intron, specimen voucher Zona 722 (FTG)
AAATTTTGTACCGTATCGGGGCATCCTATTAGTAAGCCGATCTGGACCAATTTATCAGATTGCGATATTATTGATCGATTTGGTCGGATATGTAGAAATCTTTCTCATTATCACAGTGGATCCTCAAAAAAACAGAGTTTGTATCGAATAAAGTATATACTTCGATTTTCGTGTGCTAGAACTTTGGCTCGTAAACATAA
>90967867; Kentiopsis oliviformis chloroplast matK pseudogene (partial), and trnK gene (partial), intron, specimen voucher Pintaud 358 (K)
AATTTCTGGCAATATTATTTTCATTTTTGGTCTCAACCGTACAGGATCCATATAAACCAATTATCAAGCTGTTCTTTCTATTTTTTAGGTTATCTTTCAAGTGTACTAATAAATCCTTCGGCGGTAAGGAATCAAATGCTAGAGAATTCATTTCTAATAGATACTGTTATTAAAAAATTCGATACCAGAGTCCCAGTTAT
>354696331; Copernicia macroglossa voucher NYBG Live Collection 4121/95A maturase K (matK) gene, complete cds; chloroplast
TCAAGTGGAAATGTAAATGGAAGAATTACAAGGATATTTAGAAAGAGATAGATCTCTGCAACAACACTTTCTATATCCGCTTCTCTTTAAGGAGTATATTTACACATTTCTTCATGATCGTGGTTTAAATGGTTCGATTTTTTACGAATCCACGGAAATTTTTGGTTATGACAATTTTGGTTATGACAATAAATCTAGTT
>90967901; Carpentaria acuminata chloroplast matK pseudogene (partial), and trnK gene (partial), intron, specimen voucher Baker 999 (FTG)
CAGATGATATTGGAAGGTTTTGCAGTCATTGTGGAAATTCCATTCTTGCTGCGATTAGTATCTTCCCTCGAAGAAAAAAAAATACCAAAATCTCAGAATTTGAATTTACGATCTATTCATTCAATATTTCCCTTTTTGGAGGACAAATTATCGCATTTAAATTATGTGTCAGATATACTAATACCTTATCCCATCCATCT
>90967860; Leopoldinia pulchra chloroplast matK pseudogene (partial), and trnK gene (partial), intron, specimen voucher Romero 3060 (VEN)
CCCTCGAAGAAAAAAAAATACCAAAATCTCAGAATTTGAATTTACGATCTATTCATTCAATATTTCCCTTTTTGGAGGACAAATTATCGCATTTAAATTATGTGTCAGATATACTAATACCTTATCCCATCCATCTGAAAATCTTGGTTCAAATCCTTCAATGCTGGATCCAAGATGTTCCTTCTTTACATTTATTGCGA
>90967775; Rhapidophyllum hystrix chloroplast matK pseudogene (partial), and trnK gene (partial), intron, specimen voucher 013-67 01301 (K)
ATCCCTTCATGCATTATGTTCGATATCAAGGAAAAGCAATTCTGGTTTCAAAGGGGACTCATCTTCTGATGAAGAAATGGAAATGTCACCTTGTCAATTTCTGGCAATATTATTTTCACTTTTGGTCTCAACCGTACAGGATTCATATAAACCAATTATCAAACTGTTCTTTCTATTTTCTAGGTTATCTTTCAAGTGTA
>90967766; Chelyocarpus ulei chloroplast matK pseudogene (partial), and trnK gene (partial), intron, specimen voucher Balslev 6407 (AAU)
TATGGTTCTTCAAGGATCCCTTCATGCATTATGTTCGATATCAAGGAAAAGCAATTCTGGTTTCAAAGGGGACTCATCTTCTGATGAAGAAATGGAAATGTCACCTTGTCAATTTCTGGCAATATTATTTTCACTTTTGGTCTCAACCGTACAGGATCCATATAAAGCAATTATCAAACTGTTCTTTCTATTTTTTAGGT
>90967872; Campecarpus fulcitus chloroplast matK pseudogene (partial), and trnK gene (partial), intron, specimen voucher Pintaud 483 (TL)
TGATATTGGAAGGTTTTGCAGTCATTGTGGAAATTCCATTCTTGCTGCGATTAGTATCTTCCCTCGAAGAAAAAAAAATACCAAAATCTCAGAATTTGAATTTACGATCTATTCATTCAATATTTCCCTTTTTGGAGGACAAATTATCGCATTTAAATTATGTGTCAGATATACTAATACCTTATCCCATCCATCTGAAA
>90967745; Oncocalamus tuleyi chloroplast matK pseudogene (partial), and trnK gene (partial), intron, specimen voucher Sunderland 1759 (K)
TCAAATGCTAGAGAATTCATTTCTAATGGATACTGTTACTAAAAAATTCGATACCAGAGTCCCAGTTATTCCTCTTATTGAATCATTGTCTAAAGCTAAATTTTGTACCGTATCGGGGCACCCTATTAGTAAGCCGATCTGGACCGATTTATCAGATTGCGATATTATTGATCGATTTGGTCGGATATGTAGAAATCTTT
>90967754; Plectocomia mulleri chloroplast matK pseudogene (partial), and trnK gene (partial), intron, specimen voucher Baker 563 (K)
GAAAAGCAATTCTGGTTTCAAAGGGGGCTCATCTTCTGATGAAGAAATGGAAATGTCACCTTGTCAATTTCTGGCAATATCATTTTCACTTTTGGTCTCAACCGTACAGGATCCATATAGACCAATTATCAAACTGTTCTTTCTATTTTCTAGGTTATCTTTCAAGTGTATTAATAAATCTTTCGACGGTAAGGAATCAA
>119443979; Ravenea lakatra voucher Byg 26 (AAU) trnK gene, intron; and matK pseudogene, complete sequence; chloroplast
AGTGGATCCTCAAAAAAACAGAGTTTGTATCGAATAAAGTATATACTTCGATTTTCGTGTGCTAGAACTTTGGCTCGTAAACATAAAAGTAYGGTACGCGCTTTTTTGCAAAGATTAGGTTCGGGATTATTAGAAGAATTCTTTACGGAAGAAGAACAAGTTGTTTCTTTGATCTTCCCAAAAACAACTTCTTTTTCTTT
>90967893; Laccospadix australasica chloroplast matK pseudogene (partial), and trnK gene (partial), intron, specimen voucher L-79.0850 (BH)
TTTTTTTTTTTTCAAAAGAAAATAAAAGACTATTTCGGTTCCCATATAATTCTTATGTATCTGAATGCGAATTTGTATTAGTTTTTCTTCGTAAACAATCTTCTTATTTACGATTAACATCTTCTGGAGCTTTTCTTGAGCGAACACATTTCTATGGAAAAATAGAACATCTTATAGTAGTGCGCCGTAATTATTTTCAG
>313502861; Roystonea borinquena maturase K (matK) gene, partial cds; chloroplast
TCACCTTGTCAATTTCTGGCAATATTATTTTCACTTTTGGTCTCAACCGTACAGGATCCATATAAACCAATTATCAAGCTGTTCTTTCTATTTTCTAGGTTATCTTTCAAGTGTACTAATAAATCCTTCGGCGGTAAGGAATCAAGTGCTAGAGAATTCATTTCTAATAGATACTGTTATTAAAAAATTCGATACCAGAG
>90967881; Moratia cerifera chloroplast matK pseudogene (partial), and trnK gene (partial), intron, specimen voucher Pintaud 469 (TL)
TTTGCAGTCATTGTGGAAATTCCATTCTTGCTGCGATTAGTATCTTCCCTCGAAGAAAAAAAAATACCAAAATCTCAGAATTTGAATTTACGATCTATTCATTCAATATTTCCCTTTTTGGAGGACAAATTATCGCATTTAAATTATGTGTCAGATATACTAATACCTTATCCCATCCATCTGAAAATCTTGGTTCAAAT
>90967876; Veillonia alba chloroplast matK pseudogene (partial), and trnK gene (partial), intron, specimen voucher Pintaud 470 (TL)
AAGGGGACTCATCTTCTGATGAAGAAATGGAAATGTCACCTTGTCAATTTCTGGCAATATTATTTTCATTTTTGGTCTCAACCGTACAGGATCCATATAAACCAATTATCAAGCTGTTCTTTCTATTTTTTAGGTTATCTTTCAAGTGTACTAATAAATCCTTCGGCGGTAAGGAATCAAATGCTAGAGAATTCATTTCT
>90967873; Cyphophoenix nucele chloroplast matK pseudogene (partial), and trnK gene (partial), intron, specimen voucher Pintaud 372 (K)
TATCTGAATGCGAATTTGTATTAGTTTTTCTTCGTAAACAATCTTCTTATTTACGATTAACATCTTCTGGAGCTTTTCTTGAGCGAACACATTTCTATGGAAAAATAGAACATCTTATAGTAGTGCGCCGTAATTATTTTCAGAAGACCCTATGGTTCTTCAAGGATCCCTTCATGCATTATGTTCGATATCAAGGAAAA
>90967917; Hydriastele chaunostachys chloroplast matK pseudogene (partial), and trnK gene (partial), intron, specimen voucher L-72.0359 (BH)
ACTTCTTTTTCTTTACATGAATCACATATGGAACGTATTTGGTATTTGGATATTATCCGTATCAATGACCTGGTGAATTATTCATAATGGGTTTGGTGACGTGATGAGACTTATGAATAGAAATGATCTATAAATGATCAAGAGAGAAAAAAATTCATGAATTTTCATTCTGAAATGCTCATTGCAGTAGTGTAGTGGTT
>90967896; Tectiphiala ferox chloroplast matK pseudogene (partial), and trnK gene (partial), intron, specimen voucher C. E. Lewis 98-070 (BH)
GTTTCAAAGGGGACTCATCTTCTGATGAAGAAATGGAAATGTCACCTTGTCAATTTCTGGCAATATTATTTTCATTTTTGGTCTCAACCGCACAGGATCCATATAAACCAATTATCAAGCCGTTCTTTCTATTTTTTAGGTTATCTTTCAAGTGTACTAATAAATCCTTCGGCGGTAAGGAATCAAATGCTAGAGAATTC
>159792648; Jubaea chilensis isolate JUCH maturase K (matK) gene, complete cds; plastid
CCAAAATCTCAGAATTTGAATTTACGATCTATTCATTCAATATTTCCCTTTTTGGAGGACAAATTCTCGCATTTAAATTATGTGTCAGATATACTAATACCTTATCCCATCCATCTGAAAATCTTGGTTCAAATCCTTCAATGCTGGATCCAAGATGTTCCTTCTTTACATTTATTGCGATTCTTTCTTCACGAATATCA
>47604629; Butia yatay chloroplast matK gene for maturase, complete cds
CCATCCATCTGAAAATCTTGGTTCAAATCCTTCAATGCTGGATCCAAGATGTTCCTTCTTTACATTTATTGCGATTCTTTCTTCACGAATATCATAATTGGAATAGTCTTATTACTCCGAATAATTCTATTTTTTTTTCAAAAGAAAATAAAAGACTATTTCGGTTCCCATATAATTCTTATGTATCTGAATGCGAATTT
>90967813; Oraniopsis appendiculata chloroplast matK pseudogene (partial), and trnK gene (partial), intron, specimen voucher 1988-227 (K)
CTGGAGCTTTTCTTGAGCGAATACATTTCTATGGAAAAATAGAACATCTTATAGTAGTGCGCCGTAATTATTTTCAGAAGACCCTATGGTTCTTCAAGGATCCCTTCATGCATTATGTTCGATATCAAGGAAAAGCAATTCTGGTTTCAAAGGGGACTCATCTTCTGATGAAGAAATGGAAATGTCACCTTGTCAATTTC
>90967919; Lepidorrhachis mooreana chloroplast matK pseudogene (partial), and trnK gene (partial), intron, specimen voucher Baker 1167 (K)
TCGGAATTATTAGAAGAATTCTTTACGGAAGAAGAACAAGTTGTTTCTTTGATCTTCCCAAAAACAACTTCTTTTTCTTTACATGAATCACATATAAAACGTATTTGGTATTTGGATATTATCCGTATCAATGACCTGGTGAATTATTCATAATGGGTTTGGTGACGTGATGAGACTTATGAATAGAAATGATCTATAAA
>90967875; Physokentia rosea chloroplast matK pseudogene (partial), and trnK gene (partial), intron, specimen voucher Pintaud 452 (TL)
CGATTAGTATCTTCCCTCGAAGAAAAAAAAATACCAAAATCTCAGAATTTGAATTTACGATCTATTCATTCAATATTTCCCTTTTTGGAGGACAAATTATCGCATTTAAATTATGTGTCAGATATACTAATACCTTATCCCATCCATCTGAAAATCTTGGTTCAAATCCTTCAATGCTGGATCCAAGATGTTCCTTCTTT
>349590585; Caryota maxima voucher FRI56667 maturase K (matK) gene, partial cds; chloroplast
ATTGGAATAGTCTTATTACTCCGAATAATTCTATTTTTCTTTTTTCAAAAGAAAATAAAAGACTATTTCGGTTCCCGTATCATTTTTATGTATCTGAATGCGAATTTGTATTAGTTTTTCTTCGTAAACAATCTTCTTATTTACGATTAACATCTTATGGAGCTTTTCTTGAGCGAACACATTTCTATGGAAAAATAGAA
>90967823; Wettinia hirsuta chloroplast matK pseudogene (partial), and trnK gene (partial), intron, specimen voucher Baker 991 (FTG)
CAGTTATTCCTCTTATTGGATCATTGTCTAAAGCTAAATTTTGTACCATATCGGGGCATCCTATTAGTAAGCCGATCTGGACCAATTTATCAGATTGCGATATTATTGATCGATTTGGTCGGATATGTAGAAATCTTTCTCATTATCACAGTGGATCCTCAAAAAAACAGAGTTTGTATCGAATAAAGTATATACTTCGA
>90967889; Masoala madagascariensis chloroplast matK pseudogene (partial), and trnK gene (partial), intron, specimen voucher 1992-3552 (K)
GTCGGATATGTAGAAATCTTTCTCATTATCACAGTGGATCCTCAAAAAAACGGAGTTTGTATCGAATAAAGTATATACTTCGATTTTCGTGTGCTAGAACTTTGGCTCGTAAACATAAAAGTATGGTACGCGCTTTTTTGCAAAGATTAGGTTCGGGATTATTAGAAGAATTCTTTACGGAAGAAGAACAAGTTGTTTCT
>90967746; Eremospatha wendlandiana chloroplast matK pseudogene (partial), and trnK gene (partial), intron, specimen voucher Dransfield JD 7004 (K)
TTTTGTACCGTATCGGGGCACCCTATTAGTAAGCCGATCTGGACCGATTTATCAGATTGCGATATTATTGATCGATTTGGTCGGATATGTAGAAATCTTTCTCATTATCACAGTGGATCCTCAAAAAAACAGAGTTTGTATCGAATAAAGTATATACTTCGACTTTCGTGTGCTAGAACTTTGGCTCGTAAACATAAAAG
>90967874; Cyphosperma balansae chloroplast matK pseudogene (partial), and trnK gene (partial), intron, specimen voucher Pintaud 372 (TL)
ATGTCATCTTGTCAATTTCTGGCAATATTATTTTCATTTTTGGTCTCAACCGTACAGGATCCATATAAACCAATTATCAAGCTGTTCTTTCTATTTTTTAGGTTATCTTTCAAGTGTACTAATAAATCCTTCGGCGGTAAGGAATCAAATGCTAGAGAATTCATTTCTAATAGATACTGTTATTAAAAAATTCGATACCA
>90967885; Dypsis lutescens chloroplast matK pseudogene (partial), and trnK gene (partial), intron, specimen voucher 1978-1196 (K)
GTTATCTTTCAAGTGTACTAATAAATCCTTCGGCGGTAAGGAATCAAATGCTAGAGAATTCATTTCTAATAGATACTGTTATTAAAAAATTCGATACCAGAGTCCCAGTTATTCCTCTTATTGGATCATTGTCTAAAGCTAAATTTTGTACCGTATCGGGGCATCCCATTAGTAAGCCGATCTGGACCAATTTATCAGAT
>77819970; Chamaedorea oblongata maturase K (matK) gene, complete cds; chloroplast
TGGGTCTTCAAGGATCCCTTCATGCATTATGTTCGATATCAAGGAAAAGCAATTCTGGTTTCAAAGGGGACTCATCTTCTGATGAAGAAATGGAAATGTCACCTTGTCCATTTCTGGCAATATTATTTTCATTTTTGGTCTCAACCGTACAGGATCCATATAAACCAATTATCAAGCTGTTCTTTCCATTTTCTAGGTTA
>90967858; Asterogyne martiana chloroplast matK pseudogene (partial), and trnK gene (partial), intron, specimen voucher L-81.0284 (BH)
CGGGGCATCCTATTAGTAAGCCGATCTGGACCAATTTATCAGATTGCGATATTATTGATCGATTTGGTCGGATATGTAGAAATCTTTCTCATTATCACAGTGGATCCTCAAAAAAACAGAGTTTGTATCGAATAAAGTATATACTTCGATTTTCGTGTGCTAGAACTTTGGCTCGTAAACATAAAAGTATGGTACGCGCT
>90967869; Nenga pumila chloroplast matK pseudogene (partial), and trnK gene (partial), intron, specimen voucher Baker 994 (FTG)
ATAAACCAATTATCAAGCTGTTCTTTCTATTTTTTAGGTTATCTTTCAAGTGTACTAATAAATCCTTCGGCGGTAAGGAATCAAATGCTAGAGAATTCATTTCTAATAGATACTGTTATTCAAAAATTCGATACCAGAGTCCCAGTTATTCCTCTTATTGGATCATTGTCTAAAGCTAAATTTTGTACCGTATCGGGGCA
>330885884; Elaeis oleifera trnK gene, intron; and maturase K (matK) gene, complete cds; chloroplast
ATAGATCTCGGCAACAACACTTTCTATATCCGCTTCTCTTTAAGGAGTATATTTACGCATTTGCTCATGATCGTGGTTTAAATGGTTCGATTTTTTACGAATCCACGGAAATTTTTGGTTATGACAATAAATCTAGTTCAGTACTTGTGAAACGTTCAATTATTCGAATGTATCAACAGAATTATTTGATTTATTCGGTT
>330885878; Desmoncus mitis trnK gene, intron; and maturase K (matK) gene, complete cds; chloroplast
CACGGNNATTTTTGGTTATGACAATAAATCTAGTTCAGTACTTGTGAAACGNTCAATTATTCGNATGTATCAACAGAATTATTTGATTTATTCGGGTAATGATTCTAACCNAAATCGNTTCGNTGGGCACAACAANTATTTTTATTTTCATTTTTATTCTCNGATGATATTGGAAGGNTTTGCAGCCATTGGGGAAATTC
>90967800; Corypha taliera chloroplast matK pseudogene (partial), and trnK gene (partial), intron, specimen voucher Baker 984 (FTG)
AACAAGTTGTTTCTTTGATCTTCCCAAAAACAACTTCTTTTTCTTTACATGAATCACATATAGAACGTATTTGGTATTTGGATATTATCCGTATCAATGACCTGGTGAATTATTCATAATTGGTTTGGTGACGTGATGAGACTTATGAATAGAATAGAAATGATCTATAAATGATCAAGAGAGAAAAAAATTCATGAATT
>349590624; Wallichia disticha voucher 982214A FTBG maturase K (matK) gene, partial cds; chloroplast
TTCATGCATTATGTTCGATATCAAGGAAAAGCAATTCTGGTTTCAAAGGGGACTCATCTTCTGATGAAGAAATGGAAATGTCACCTTGTCAATTTCTGGCAATATTATTTTAACTTTTGGTCTCAACCGTACAGGATCCATATAAACCAATTATCAAACTGTTCTTTCTATTTTCTAGGTTATCTTTCAAGTGTACTAAT
>90967841; Cocos nucifera chloroplast matK pseudogene (partial), and trnK gene (partial), intron, specimen voucher 1968-4480 (K)
AAGGAAAAGCAATTCTGGTTTCAAAGGGGACTCATCTTCTGATGAAGAAATGGAAATGTCATCTTGTCAATTTCTGGCAATATTATTTTCACTTTTGGTCTCAACCGTACAGGATCCATATAAACCAATTATCAAGCTGTTCTTTCTATTTTCTAGGTTATCTTTCAAGTGTACTAATAAATCCTTCGGCGGTAAGGAAT
>354696367; Kerriodoxa elegans voucher FTG Live Collection 84213A (DNA Bank 74) maturase K (matK) gene, partial cds; chloroplast
AAGAATTTTTTATGGAAGAAGAACAAGTTGTTTCTTTGATCTTTCCAAAAACAACTTGTTCTTCTTTACATGAATCACATATAGAACGTATTTGGTATTTGGATATTATCCGTATCAATGACCTGGTGAATTATTCATAATTGGTTTGGTGACGTGATGAGACTTATGAATAGAATAGAAATGATCTATAAATGATCAAG
>90967763; Hemithrinax compacta chloroplast matK pseudogene (partial), and trnK gene (partial), intron, specimen voucher C. E. Lewis 02-072 (HAJB)
TTTTTATGGAAGAAGAAGAAGTTGTTTCTTTGATCTTCCCAAAAACAACTTCTTTTTCTTTACATGAATCACATATAGAACGTATTTGGTATTTGGATATTATCCGTATCAATGACCTGGTGAATTATTCATAATTGGTTTGGTGACGTGATGAGACTTATGAATAGAAAATAGAATAGAAATGATCTATAAATGATCAA
>90967865; Actinokentia divaricata chloroplast matK pseudogene (partial), and trnK gene (partial), intron, specimen voucher Pintaud 351 (K)
TCTCTTTAAGGAGTATATTTACACATTTGCTCATGATCGTGGTTTAAATGGTTCGATTTTTTACGAATCCACGGAAATTTTTGGTTATGACAATAAATCTAGTTCAGTACTTGTGAAACGTTCAATTATTCGAATGTATCAACAGAATTATTTGATTTATTCGGTTAACGATTCTAACCAAAATCGATTCGTTGGGTACA
>330885888; Reinhardtia gracilis var. rostrata trnK gene, intron; and maturase K (matK) gene, complete cds; chloroplast
TCTAAAGCTAAATTTTGTACCGTATCGGGGCATCCTATTAGTAAGCCGATCTGGACCAATTTATCAGATTGCGATATTATTGATCGATTTGGTCGGATATGTAGAAATCTTTCTCATTATCACAGTGGATCCTCAAAAAAACAGAGTTTGTATCGAATAAAGTATATACTTCGATTTTCGTGTGCTAGAACTTTGGCTCG
>90967878; Satakentia liukiuensis chloroplast matK pseudogene (partial), and trnK gene (partial), intron, specimen voucher Pintaud 446 (K)
ACCAATTATCAAGCTGTTCTTTCTATTTTTTAGGTTATCTTTCAAGTGTACTAATAAATCCTTCGGCGGTAAGGAATCAAATGCTAGAGAATTCATTTCTAATAGATACTGTTATTAAAAAATTCGATACCAGAGTCCCAGTTATTCCTCTTATTGGATCATTGTCTAAAGCTAAATTTTGTACCGTATCGGGGCATCCT
>90967828; Gaussia maya chloroplast matK pseudogene (partial), and trnK gene (partial), intron, specimen voucher 1958-80101 (K)
TGATCTTCCCAAAAACAACTTCTTTTTCTTTACATGAATCACATATAGAACGTATTTGGTATTTGGATATTATCCGTATCAATGACCTGGTGAATTATTCATAATGGGTTTGTTTGGTGACGTGATGAGACTTATGAATAGTCTGGAAATGATCTATAAATGATCAAGAGAGAAAAAAATTCATGAATTTTCATTCTGAA
>90967805; Latania verschaffeltii chloroplast matK pseudogene (partial), and trnK gene (partial), intron, specimen voucher J. Roncal 64 (FTG)
TTAACATCTTCTGGAGCTTTTCTTGAGCGAACACATTTCTATGGAAAAATAGAACATCTTGTAGTAGTAGTAGTGCGCCGTAATTATTTTCAGAAGACCCTATGGTTCTTCAAGGATCCCTTCATGCATTATGTTCGATATCAAGGAAAAGCAATTCTGGTTTCAAAGGGGACTCATCTTCTGATGAAGAAATGGAAATG
>90967879; Neoveitchia storckii chloroplast matK pseudogene (partial), and trnK gene (partial), intron, specimen voucher J. Roncal 73 (FTG)
AAAAACAACTTCTTTTTCTTTACATGAATCACATATAGAACGTATTTGGTATTTGGATATTATCCGTATCAATGACCTGGTGAATTATTCATAATGGGTTTGGTGACGTGATGAGACTTATGAATAGAAATGATCTATAAATGATCAAGAGAGAAAAAAATTCATGAATTTTCATTCTGAAATGCTCATTGCAGTAGTGT
>90967761; Zombia antillarum chloroplast matK pseudogene (partial), and trnK gene (partial), intron, specimen voucher R. Sanders 1763 (FTG)
AAAATCTTGGTTCAAATCCTTCAATTCTGGATCCAAGATGTTCCTTCTTTACATTTATTGCGATTCTTTCTTCACGAATATCATAATTGGAATAGTCTTATTACTCCGAATAATTCTATTTTTCCTTTTTTACTTTTTTCAAAAGAAAATAAAAGACTATTTCGGTTCCCATATAATTCTTATGTATCTGAATGCGAATT
>90967897; Ptychosperma macarthurii chloroplast matK pseudogene (partial), and trnK gene (partial), intron, specimen voucher Zona 869 (FTG)
CTTCGTAAACAATCTTCTTATTTACGATTAACATCTTCTGGAGCTTTTCTTGAGCGAACACATTTCTATGGAAAAATAGAACATCTTATAGTAGTGCGTCGTAATTATTTTAAGAAGACCCTATGGTTCTTCAAGGATCCCTTCATGCATTATGTTCGATATCAAGGAAAAGCAATTCTGGTTTCAAAGGGGACTCATCT
>90967913; Dransfieldia micrantha chloroplast matK pseudogene (partial), and trnK gene (partial), intron, specimen voucher C. E. Lewis s.n. (FTG)
TCTTATTGGATCATTGTCTAAAGCTAAATTTTGTACCGTATCGGGGCATCCTATTAGTAAGCCGATCTGGACCAATTTATCAGATTGCGATATTATTGATCGATTTGGTCGGATATGTAGAAATCTTTCTCATTATCACAGTGGATCCTCAAAAAAACAGAGTTTGTATCGAATAAAGTATATACTTCGATTTTCGTGTG
>90967918; Iguanura wallichiana chloroplast matK pseudogene (partial), and trnK gene (partial), intron, specimen voucher 1985-1488 (K)
GTATCAACAGAATTATTTGATTTATTCGGTTAATGATTCTAACCAAAATCGATTCGTTGGGCACAACAATTATTTTGATTTTCATTTTTATTCTCAGATGATATTGGAAGGTTTTGCAGTCATTGTGGAAATTCCATTCTTGCTGCGATTAGTATCTTCCCTCGAAGAAAAAAAAATACCAAAATCTCAGAATTTGAATT
>90967756; Nypa fruticans chloroplast matK pseudogene (partial), and trnK gene (partial), intron, specimen voucher N.W. Uhl s.n. (BH)
ACTTGTGAAACGTTTAATTATTCGAATGTATCAACAGAATTATTTGATTTATTCGGTTAATGATTCTAACCAAAATCGATTCGTTGGGCACAACAATTATCTTTATTTTCATTTTTATTCTCAGATGATATTGGAAGTTTTTACAGTCATTGTGGAAATTCCATTCTTGCTGCGATTAGTATCTTCCCTTGAAAGAAAAA
>167890178; Hyphaene coriacea voucher OM236 maturase K (matK) gene, partial cds; chloroplast
GATTAACATCTTCTGGAGCTTTTCTTGAGCGAACACATTTCTATGGAAAAATAGAACATCTTGTAGTAGTAGTAGTGCGCCGTAATTATTTTCAGAAGACCCTATGGTTCTTCAAGGATCCCTTCATGCATTATGTTCGATATCAAGGAAAAGCAATTCTGGTTTCAAAGGGGACTCATCTTCTGATGAAGAAATGGAAA
>28865668; Eurystyles borealis plastid matK pseudogene and partial tRNA-Lys gene
CAGGTTTTATATCGTATAAATTATATACTTCGACTTTCATGTGCTAGAACTTTAGCTCGTAAACATAAAAGCACAGTACGCACTTTTATGCGAAGATTAGGTTCGGTATTTTTAGAAGAATTTTTTATGGAAGAAGAAAAAGTTTTTTCTTTCATCTTCCTCCAAAAAAGACCTTTTTCTTTACATGGATTACATAAAGA
>58200520; Aetheorhyncha andreettae maturase (matK) gene, partial cds; chloroplast
CCCTATCCCATCCATCTGGAAATCTTGGTTCAAATCCTTCAATGCTGGATCAAAGATGTTCCTTCTTTACATTTCTTGCGATTTTTTTTCCACGAATCTCATAATTTGAATAATCTCATTACTTCAAAGAAATTTATTTACGTCTTTTCAAAAATAAAGAAAAGATTCTTTTGGTTCCTACATAATTCTTATGTATATGA
>76667763; Bogoria raciborskii chloroplast DNA, similar to matK sequence
TGGATCATTGTCGAAAGCTCAATTTTGTACTGTATTGGGTCATCCTATTAGTAAACCCATCTGGACCAATTTATCGGATTCTGATATTCTTGATCGATTTTGTCGGATATGTAGAAATCTTTGTCGTTATCACAGTGGATCCTCAAAGAAACAGGTTTTGTATCGTATAAAGTATATACTTCGACTTTCGTGTGCTAGAA
>18027085; Xerorchis amazonica maturase K (matK) chloroplast pseudogene, partial sequence
TCTATATAAATCAATTACCCAACCATTCCTTCTCTTTTCTGGGGTATTTTTCAAGTGTACTCAAAAATCCTTTGGTAGTAAGAAATCAAATGCTAGAGAATTCATTTATAATAAATACTCTGACTAATAAATTAGATACCATAGCCCCAGTTATTTCTCTTATTGGATCGTTGTCGAAAGCTCAATTTTGTACTGTATTG
>126789253; Trichoglottis cirrhifera maturase K (matK) pseudogene and tRNA-Lys (trnK) gene, partial sequence; chloroplast
ATGCGAATATATATTCCTCTTTCTTCGTAAACAGTCTTCTTATTTACGATCAATATCTTCTGGAGTCTTTCTTGAGCGAACACATTTTTATGGAAAAATAGAATATCTTAGAGTCGTGTCTTGTAATTCTTTTCAGAGGATCCTATGGTTNCTCAAAGATATTTTNATACATTATGTTCGATATCAAGGAAAAGCAATTT
>313756608; Ipheion uniflorum voucher Murakami 631(KYO) maturase K (matK) gene, complete cds; chloroplast
CTTTTATGGAGCGAACACATTTTTATGGAAAAATGGAACATCTTCAAAAAGAAAATTTTTTAGTAGTATGTCGTAATGCTTTTCATAAAACCCTGTGGTTCTTCAAAGATCCTTTCATACATTATGTTCGATATCAAGGAAAAGTAATTCTTGCTTCAAAGGGTACCCATCTTCTGATGAAAAAATGGAAATATCATTTT
>313756671; Bessera elegans voucher Chase 626(K) maturase K-like (matK) gene, complete sequence; chloroplast
TGTTAGAGAATTCATTTCGAATAGATACCGTTACTAAGAAATTTGATACCGTAGTCCCAGTTATTCTTCTTATTGGATCCTTGTTTAAAGCTAAATTTTGTACCGTATCAGGTCATCCTATTAGTAAGCCAATCTGGGCCGATTTATCAGATTCTGATATTCTTGATCGATTCGGTCGGATATGTAGAAATCTTTCTCAT
>340512307; Allium vineale maturase K (matK) gene, partial cds; chloroplast
CCATATGGAAATCTCGGTTCAAATCCTTCAGTGCTGGATTCAAGATGTTCCCTTTTTACACTTATTGCAATTCTTTCTTCACGAATACCATAATTGGAGTAATCTCTCCATTACTCAGAAGAAATCTATTTATGTTTTTTCGAAAGAAAATAAAAGATTTTTTTGGTTCCTATATAATTCTTATGTATTTGAATGCGAAA
>33339389; Caularthron bilamellatum chloroplast tRNA-Lys (trnK) gene, intron sequence; and maturase K (matK) pseudogene, complete sequence
ACACGGATTACATAGAGAACGTATTTGGTATTTGGACATTATCCGTATCAATGATCTGGTGGATCATTCATGATTGTTCATGAGACTATTTCATTTTCATGGAAAAAAAAAGAAAAGGAATTTGTATTCTGAAATGCTCATATATCATGATATATCGTATAATGATATATCATCATATTCGTGGTGAAATTCACTGAGTA
>332109071; Chasmanthe aethiopica maturase K (matK) gene, partial cds; plastid
AAATATAATTTTGTCAATTTATGGCAATATTATTTTAACTTTTGGTATCAATCATACAGGATCCATATAAACCAACTATCAAACCATTCTTTCCATTTTCTGGGTTATCTTTCAAGTTTACTAAAAAATTCTTCGACGGTAAGGAATCAAATGTTAGATAATTCATTTCTAATAGATACTCTTACTACGAAATTTGATAC
>171673375; Sophronitis virens isolate 64 maturase K gene, partial cds; chloroplast
TCAAAGATACTTTCATACATTATGTTCGATATCAAGGAAAAGCAATTCTGGCTTCAAAAGGGACTCTTATCCTGATGAAGAAATGGAAATTTCATCTTGTGAATTTTTGGCAATATTATTTTCACTTTTGGTTTCAACCTTATAGGATCCATATAAAGCAATTACCCAACTATTCCTTCTCTTTTCTGGGGTATTTTTCA
>353442212; Cottonia peduncularis voucher SBB-0861 maturase K (matK) gene, partial cds; chloroplast
GGAACTCTTATTCTGATGAATAAATGGAAATTTCATTTTGTGAATTTTTGGCAATCTTATTTTCACTTTTGGTTTCAACCTTATAGAATCCATATAAAGCAATTACCCAATTATTCCTTCTCTTTTCTGGGATATTTTTCAAGTGTACTAAAAAACACTTTGGTAGTAAGAAATCAAATGCTAGAGAATTCATTTCTAAT
>33635942; Trachyandra tortilis plastid matK gene for maturase
ATATGGAAATCTTGGTTCAAATTCTTCAATGCCGGATTCAAGATGTTCCTTTTTTGCATTTATTGCGATTCTTTCTTCATGAATATCATAATTGGAATAGTCTTCTCATTACTCAGAACAAATCTATTTATGTTTTTTCAAAAGAAAATAAAAGACTATTTCGGTTACNATACAATTCTTATGTGTTTGAATATGAATTT
>372485151; Gilliesia graminea maturase K (matK) gene, complete cds; chloroplast
GAAAGGGAATTCTTGCTTCAAAGGGTACTCATCTTCTGATGAAAAAATGGAAATATTATTTTGTCAATTTTTGGCAATATTATTTTCACTTTTGGTCTCAACCGTACAGGATTTATATAAATAAATTATCAAACTATTCTTTCTATTTTCTGGGTTATCTTTCAAGTTTACTAAGAAATTCGTCAGCGGTAAGGAATCAA
>160212940; Paraphalaenopsis labukensis maturase K (matK) gene, complete cds; chloroplast
TGATACCATAGCTCCAGTTATTTTTCTTATTGGATCATTGTCGAAAGCTCAATTTTGTACTGTATTGGGTCATCCTATTAGTAAACCAATCTGGACCAATTTATCGGATTCTGATATTCTTGATCGATTTTGTCTGATATGTAGAAATCTTTGTCGTTATCACAGCGGGTCCTCAAAGAAACAGGTTTTGTATCGTATAA
>71060168; Geosiris aphylla chloroplast matK gene for maturase K
TTTTGATGAATAAATGGAAATATCATTTTGTCAATTTATGGAAATATTATTTTCGCTTTTGGTATCAATATTACAGGATCCATATAAATCGATTATCAAACTATTCTTTCTATTTTTTGGGGTATCTTTCAAGTTTACGAAAAAATTTTTCGACGGCAAAGAATCAAATGTTAGAGAATTCGTTTTTAATAGATACTGTT
>167889918; Barbosella prorepens voucher Chase 17835 maturase K (matK) gene, partial cds; chloroplast
GTTCCTACATAATTCTTATGTATCTGAATGCGAATATATATTCCTGTTTCTTCGTAAACAGTCTTCTTATTTACGATCAATATCTTCTGGAGTCTTTCTTGAACGAACACATTTCTATGGAAAAATAGAATATCTTATAGTCGTGTGTTGTAATTCTTTTCAGAGTATCTTATGGTTCCTCAAAGATACTTTCATACATT
>33339378; Dinema polybulbon chloroplast tRNA-Lys (trnK) gene, intron sequence; and maturase K (matK) pseudogene, complete sequence
TTTGATAGTAAGAAATCAAATGCTAGAGAATTCATTTCTAATAAATACTCTGACTAAGAAATTAGATACCATAGCCCCGGTTATTTCTATTATTGGATCATTGTCGAAAGCTCAATTTTGTACTGTGTTGGGTCATCCTATTAGTAAATCGATCTGGACCAATTTATCGGATTCTGATATTCTTGATCAATTTTGTCGGA
>126789144; Monophyllorchis maculata maturase K (matK) pseudogene, partial sequence; chloroplast
GATATCAAGGAAAAGCAATTCTTTCTTCAAAGGGAACTCTTATTTTGATGAAGAAATGGAAATTTCATCTTGTTAATTTTTGGCAATCTTATTTTCACTTTTGGTCTCAACCTTATAGGATCCATATAAATCAATTACCCAACTATTCCTTCTCTTTTCTGGGGTATTTGTCAAGTGTACTAAAAAATACTTTGGTAGTA
>71060226; Trimezia martinicensis chloroplast matK gene for maturase K
AAGATTCTTCGACGGTAAAGAATAAAATATTAGAGAATTCATTTCTAATAGATACTGTGACTAATAAATTTGAAGCCATAGTCCCAGTTTTTTTTCTTATTGAATCCTTGTCTAAAGCTCAATTTTGTACCGTATCGGGACACCCCATTAGTAAGCCGACCTGGACCGATTTATCAGATTCTGATATTATTGAGCGATTT
>225580096; Trizeuxis falcata voucher Chase O-129 K maturase K (matK) gene, partial cds; chloroplast
GATAAATTATCACATTTAAATTATGTGTCAGATCTACTAATACCCTATCCCATCCATCTGGAAATCTTGGTTCAAATCCTTCAATGCTGGATCAAAGATGTTCCTTCTTTGCATTTATTGCGATTGTTTTTCCACGAATCTCATAAGTTGAGTAATCTCATTACTTCAAAAAAATTTATTTACGTCTTTTCAAAAAGAAA
>16610096; Praecoxanthos aphyllus chloroplast matK pseudogene
TATAAAACAATTACCCAACTATTCGTTCTCCTTTCTGGGGTATTTTTTAAGTGTATTAAAAAAAACTTTAGTAGTAAGAAATCAAATGCTAGAGAATTCATTTCTAATAAATACTCTGACTAAGAAATTAGATACCATAGCCCCAGTGATTTCTCTTATTGAATCATTGTCGAAAGCTCAATTTTGTACTATATCGGGTC
>351587237; Polygonatum cirrhifolium voucher MengY-z24 maturase K (matK) gene, partial cds; chloroplast
TACAATTCTTATGTATTTGAATGGGAATTTTTATTAGTTTTTATTCGTAAACAATCTTCTTATTTACGATTAACATCTTCTGGAACCTTTCTTGAGCGAACACATTTCTATGAAAAAATAGAACATCTTCAAATAGAACATTTTGTAGTAGTATGTCGTAACTATTTTCATAGAACCCTATGGTTCTGCAAAGATCCTTT
>71913060; Eurychone rothschildiana maturase K (matK) gene, partial cds; chloroplast
GTCTTTTCAAAAAGGAAGAAAAGATTCTTTTGGTTCTTACATAATTATTATGTATATGAATGTGAATATTTCTTCCTTTTTCTTCGTAAAAAGGCTTCTTATTTACGATCAATATCTTTTGGAGTCTTTCTTGAGCGAACGCATTTTTATCTAAAAATAGAATATCTTATAGTTGTGTGTTCTAATTCTTTTCAGAGGAT
>323388394; Notyliopsis beatricis isolate PS13865559 maturase K (matK) pseudogene and tRNA-Lys (trnK) gene, partial sequence; chloroplast
AAGGGTACCAAAATATCAGAATTTACGATCTATTCATTCAATATTTCCCTTTTTAGAGGATAAATTATCACATTTAAATTATGTGTCAGATCTACTAATACCCTATCCCATACATCTGGAAATCTTGGTTCAAATCCTTCAATGCTGGATCAAAGATGTTCCTTCTTTGCATTTATTGCGATTGTTTTTCCACGAATCTC
>18140492; Pleurothallopsis nemorosa tRNA-Lys (trnK) gene, intron, partial sequence; maturase (matK) gene, complete sequence; chloroplast genes for chloroplast products
ATACTTTCATACATTATGTTCGATATCAAGGAAAATTTCATCTTGTTAATTTTTGGCAATCTTATTTTCACTTTTGGTTTCAACCTTATAGGATCCATATAAAGCAATTACCCAACTATTCTTTCTCTTTTCTGGGGTATTTTTCAAGTGTACGAAAAAATACTTTGGTAGTAAGAAATCAAATGCTAGAGAATTCATTT
>160212966; Ascocentrum curvifolium maturase K (matK) gene, complete cds; chloroplast
AACAATCTCTTTCTTTAATCTTCCTCCAAAAAATACCTTTTCTTTTACACGGATTACATAGAGAACGTATTTGGTATTTGGACATTATCCGTATGAACGATCTGGTGGATCATTCATGATTGTTCATGAGACTTTTTTTTTTCATTTTCACGAAAAAAAAGATTCATGAATTTAGATTCTGAAATGCCCATATATGATGA
>353442160; Coelogyne longipes voucher SBB-0990 maturase K (matK) gene, partial cds; chloroplast
TTGGTTCCTACATAATTCTTATGTATATGAATGCGAATATCTATTCCTGTTTCTTCGTAAACAGTCTTCTTATTTACGATCAATATCTTCTGGAGTCTTTCTTGAGCGAACACATTTCTATGGAAAAATAGAATATCTTATAGTCGTGTGTTGTAATTCTTTTCAGAGGATACTATGGTTCCTCAAAGATACTTTCATAC
>372485143; Manfreda virginica maturase K (matK) gene, complete cds; chloroplast
AGAACTTTGGCTCGTAAACATAAAAGTACAGTACGCACTTTTTTGCGACGATTAGGTTCGGGGTTATTAGAGGAATTCTTTACGGAAGAAGAACGGGTTCTTTCTTTGATCTTTCCAAAAACAATTTCTTTTACTTTACGTGGATCACATAAAGAACGTATTTGGTATTTGGATATTATCCGTATTAATGACCTAGTAAA
>71060292; Xenoscapa fistulosa chloroplast partial matK gene for maturase K, 3' region
TTTCCTTTCCAGGGATCCCATAGAGAACGTATTTGGTATTTGGATATTATCCGTATTAATGACCTAGTGAATCGTTCATGATTGGTCATGAGACCTTCTAACTAAAATGGAAATAAGAGGTCCAAAAAATTTATGAATTTGCATTCTGAAATGCTCATTTCATAGTGGTTGAATTAACTGAAGTTTTCAAAATTGTTAGA
>313756539; Theropogon pallidus voucher Chase 2933(K) maturase K-like (matK) gene, complete sequence; chloroplast
AAATTTTGTACTGTATCGGGCCATCCCATTAGTAAACCGATCTGGACCGATTTATCGGATTCTGATATTCTTGATCGATTCGGTCGGATATGTAGAAATCTTTCTCATTATCATAGTGGATCCTCAAAAAAACAGGGTTTGTTTCGAATAAAGTATATACTTCGACTTTCGTGTGCTAGAACTTTGGCTCGTAAACATAA
>71913070; Bolusiella maudiae maturase K (matK) gene, partial cds; chloroplast
GGAGTCATTCTGGAAATTCCATTTTCGTCGCGATTAGTATCTTCCCTTGAGGAAAAACGACTACCAAAATCTCAGAATTTACGATCTATTCATTCAATATTTCCTTTTTTAGAGGATAAATTATCACATTTAAATTATGTGTTGGATCTACTAATACCCTATCCCATCCATCTGGAAATCTTGGTTCAAATCCTTCAATG
>309256131; Diplodium revolutum maturase K (matK) pseudogene, complete sequence; chloroplast
AATTTTATCTTGTGAATTTTTGGCAATTTTATTTTCACTTTTGGTCTCAACCTTATAGGATCAATATAAAGCAATTACCCAACTATTCCTTCTCCTTTCTGGGGTATTTTTTAAGTGTACTTCAAAATACTTTGGTAGTAAGAAATCAAATGCTAGAAAATTCATTTCTAATAAATACTCTGACTAAGAAATTAGATACC
>33339346; Renata canaanensis maturase K (matK) chloroplast pseudogene, partial sequence
TGGAAATTTCATCTTGTGAATTTTTGGCAATCTTATTTTCACTTTTGGTTTCAACCTTATAGGATCCATATAAAGCAATTACCCAACTATTCCTTCTCTTTTCTGGGGTATTTTTCGAGTGTACTAAAAATCCTTTGATAGTAAGAAATCAAATGCTAGAGAATTCATTTCTAATAAATACTCTGACTAAGAAATTAGAT
>313756585; Calibanus hookerii voucher Chase 1006(K) maturase K-like (matK) gene, complete sequence; chloroplast
TAATTTACGATCAATTCATTCAATTTTTCCCTTTTTAGAGGACAAATTATCACATTTAAATTATGTCTCAGATATACTAATACCTCATCCCATACATATGGAAATCTTGGTTCAAATTCTTCAATGCTGGATTCAAGATGTTCCTTTTTTCCATTTATTGCGGTTCTTTCTTCACGAATATCATAATTTGAATAGTCTTC
>16610078; Leptoceras menziesii chloroplast matK pseudogene
CTTATTCTGATGAAGAAATGGAAATTCCATCTTGTTCATTTTTGGCAATTTTATTTTCACTTTTGGTCTCAACCTTATAGGATCCATATAAAGGAATTACCCAACTATTCGTTCTCCTTTCTGGGGTATTTTTTAAGTGTATTAAAAAAAACTTTAGTAGTACGAAATCAAATGCTAGAAAATTTCTTTCTAATAAATAC
>58200492; Daiotyla crassa maturase (matK) gene, partial cds; chloroplast
AAATGGAAATTTCATCTTGTGAATTTTTGGCAATCTTATTTTCACTTTTGGTTTCAACCTTATAGGATCCGTATAAAGAAATTACCTAACTATTCCTTCTCTTTTCTGGGGTATTTTTCAATTGTACTAAAAAATCCTTTGGTAGTAAGAAATCAAATGCTAGATAATTCATTTCTAATAAATACTCTGACTAAGAAATT
>353442632; Pteroceras muriculatum voucher SBB-0294 maturase K (matK) gene, partial cds; chloroplast
ATATTTTTCAAGTGTACTAAAAAACCCTTTAGTAGTAAGAAATCAAATGCTAGAGAATTCATTTCTAATAAATACTCTGACTAAGAAATTAGATACCATAGCTCCAGCTCTTTTTCTTATTGGATCATTGTCAAAAGCTCAATTTTGTACTGTATTGGGTCATCCTATTAGTAAACCAATCTGGACCAATTTATCGGATT
>33339382; Briegeria equitantifolia chloroplast tRNA-Lys (trnK) gene, intron sequence; and maturase K (matK) pseudogene, complete sequence
TGATATTCTTGATCAATTTGTCCGGATATGTAGAAATCTTTGTCGTTATCACAGCGGATCCTCAAAGAAACAGGTTTTGTATCGTATAAAGTATATACTTCGACTTTCGTGTGCTAGAACTTTGGCTCGTAAACATAAAAGTACAGTACGCACTTTTATGCGAAAATTAGGTTCGGGATTCTTAGAAGAATTTTTTTTGG
>33339430; Brassavola martiana chloroplast tRNA-Lys (trnK) gene, intron sequence; and maturase K (matK) pseudogene, complete sequence
GATCTGGTGGATCATTCATGATTGTTCATGAGACTCTTTCACTTTCATGAAAAAAAAAAGAAAAGGAATTTGTATTCTGAAATGCTCATATATCATAATATTTGTGGTGAAATTCACTGAGTAGTCAAAAATATTATACTTTCTTCTCGATATGTAATCATTTTTTATTTTTGATTGATATATACATAGGGAAAGTCGTG
>340512281; Chlorophytum comosum maturase K (matK) gene, partial cds; chloroplast
CCTGTGGTCCTTTAAAGAACCTTTCATGCATTATGTTCGATATCAAGGAAAAGCAATTCTTGCTTCAAAGGGGACTCATCTTGTACTGAAGAAATGGAAATATCATTTTGTCAATCTTTGGCAATATTATTTTCACTTTTGGTCTCAACTGCACAGGATCCATATAAATCAATTATCAAACTATTCCTTCTATTTTCTGG
>372485227; Xanthorrhoea preissii maturase K (matK) pseudogene, complete sequence; chloroplast
TGTAGAAATCTTTCTCATTATCACAGTGGATCCTCAAAAAAACAGGATTTGTATCGAATAAAGTATATACTTCGACTTTCGTGTGCTAGAACTTTAGCTCGTAAACATAAAAGTACAGTACGCACTTTTTTGCGAAGATTAGGTTCGGGGTTATTAGAAGAATTCTTCACGGAAGAAGAACAGGTTCTTTCTTTGATCTT
>28376326; Dendrophylax fawcettii isolate 13 maturase K gene, partial cds; chloroplast gene for chloroplast product
GGGGCACAAGAATTCTTTTTCTTATCATTTTTATTCTCAAATGGTATCAGAAGGTTTTGGAGTCATTCTGGAAATTCCATTCTCGTCCCGATTATTATCTTCCCTTGAAGAAAAAAGACTACCAAAATCTCAGAATTTACAATCTATTCATTCAATATTTCCCTTTTTAGAGGATAAATTATCACATTTAAATTATGTGT
>37545242; Podochilus cultratus isolate MWC559 trnK gene, partial sequence; and maturase K (trnK) gene, partial cds; chloroplast genes for chloroplast products
TTCAAAGAAATCCATTTACGTCTTTTCAAAAAGAAAGAAAAGATTATTTTGGTTCCTACATAATTCTTATGTATATGAATGCGAATATCTATTCCTGTTTCTTCGTAAAAACTCTTCTTATTTACGATCAATATCTTCTGGAATCTTTCTTGAGCGAACACATTTCTATGTAAAAATAGAATATCTTATAGCCGTGTATT
>27413299; Vagaria parviflora maturase (matK) gene, complete cds
ATGTAGAAATCTTTTTCATTATCACAGTGGATCCTCAAAAAAACAGGGTTTGTATCGAATAAAGTATATACTTCGACTTTCGTGTGCTAGAACTTTAGCTCGTAAACATAAAAGTACGGTACGCACCTTTTTGCGAAGATTAGGTTCGGGGTTATTAGAAGAATTTTTTACGGAAGAAGAAGAGGTTCTTTCTTTGATGT
>76667766; Brachypeza zamboangensis chloroplast matK gene for maturase K, complete cds
GTGCTAGAACTTTGGCTCGTAAACATAAAAGTACAGTACGCACTTTTATGCGAAGATTAGGTTCGGAATTCTTAGAAGAATTTTTTTTGGAAGAAGAACAATCTCTTTCTTTAATCTTCCTCCAAAAAATACCTTTTCTTTTACACGGATTACATAGAGAACGTATTTGGTATTTGGACATTATCCGTATGAATGATCTG
>160212977; Stereochilus dalatensis maturase K (matK) gene, complete cds; chloroplast
GGCAACAAAACTTCCTATATCCGCTACTCCTTCAGGAGTATATTTACTCACTTGCTCATTATCATAGCTTCAATAGTTTGATTTTTTATGAACCTGTGGAAATTATCGGTTATGACAATAAATCTAGTTTTGTACTTGTGAAACGTTTAATTACTCGAATGTATCAACAGAAATATTTGATTTCTTCGGTGAATGATTCT
>76667737; Adenoncos parviflora chloroplast matK gene for maturase K, complete cds
TACCCTATCCCATCCATCTGGAAATCTTGGTTCAAATCCTTCAATGCTGGATCAAAGATGTTCCTTCTTTGCATTTCTTGCGATTGATTTTCCACGAATATCATAATTTGAATAGTCTCATTACTTCAAAAAAATCCATTTACGTCTTTTCAAAAAAAAAGAAAAGATTCTTTTGGTTCCTACATAATTTTTATGTATAT
>84782579; Eloyella thienii maturase K (matK) gene, partial cds; chloroplast
TGTTGGAATTATTTTCAGAGGATCTTATGGTTCCTCAAAGATACTTTCATACATTATGTTCGATATCAAGGAAAAGCAATTTTGGCTTCAAAAGGAACTCTTATTCTGATGAAGAAATGGAAAATTCTTTTTGTGAATTTTTGGCAATTTTATTTTCACTTTTGGTTTCAACCTTATAGAATCCATATAAAGCAATTACC
>78094619; Cryptocentrum inaequisepalum tRNA-Lys (trnK) gene, partial sequence; and maturase K (matK) pseudogene, complete sequence; chloroplast
AAGAAGAACAATCTCTTTCTTTAATGTTCCTCCAAAAAATACCTTTTATTTTACACGGATTACATAGAGAACGTATTTGGTATTTGGACATTATCCGTATCAATGATCTAGTGGATCATTCATGATTGTTCATGATACTTTTTCATTTTCATGAGAAAAAATATTTATGAATTTGTATTCTGAAATGCTCATATATCATC
>33339383; Hexisea bidentata chloroplast tRNA-Lys (trnK) gene, intron sequence; and maturase K (matK) pseudogene, complete sequence
CACGGATTACATAGAGAACGTATTTGGTATTTGGACATTATCCGTATCAATGATCTGGTGGATCATTCATGATTGTTCATGAGACTCTTTCATTTTCATGAAAAAAAAAGAAAAGGAATTTGTATTCTGAAATGCTCATATATGATGATATATTGTATAATGATATATCATCATATTCGTGGTGAAATTCACTGAGTAGT
>71913146; Ypsilopus longifolius maturase K (matK) gene, partial cds; chloroplast
ACGATCAATATCTTTTGGAGTCTTTCTTGAGCGAACACACTTTTATCTAAAAATAGAATATCTTATAGTTGTGTGTTATAATTATTTTCAGAGGATCCTATGGTTCCTCAAAGATACTTTCATACATTATGTTCGATATCAAGGAAAAGTGATTCTGGCTTCAAAAGGAACTCTTATTCTGATGAAGAAATGGAAATTTC
>76667821; Ornithochilus difformis chloroplast matK gene for maturase K, complete cds
TCATAATTTGAATAGTCTCATTACTTCAAAAAAATCCATTTACGTCTTTTCAAAAAGAAAGAAAAGATTCTTTTGGTTCCTACATAATTTTTATGTATATGAATGCGAATATATATTCCTTTTTCTTCGTAAACAGTCTTCTTATTTACGATCAATATCTTCTGGAGTCTTTCTTGAGCGAACACATTTTTATGTAAAAA
>223370981; Rodriguezia pulchra voucher Whitten 99288 maturase K (matK) pseudogene and tRNA-Lys (trnK) gene, partial sequence; chloroplast
AATGGAAATTTCATCTTGTGAATTTTTGGCAATCTTATTTTCACTTTTGGTTTCAACCTTATAGGATCCAGATAAAGCAATTACCTAACTCTTCCTTCTCTTTTCTGGGGTATTTTTCAAGTGTACTAAAGAAGACTTTGATAGTAAGAAATCAAATGCTAGAGAATTCATTTATAATAAATACTCTGACTAAGAAATTA
>270155879; Asparagus aethiopicus voucher S.B. Davis 0362 (FLAS) maturase K (matK) gene, partial cds; chloroplast
AAAGATCCTTTCATGCATTATGTTCGATATCAAGGAAAAGCAATTCTTGCTTCAAAGGGGACTCATCTTCTGATGAAGAAGTGGAAATATCATTTTGTCAATTTCTGGCAATATTATTTTCACTTTTGGTCTCAACCATACAGGATCCATATAAACCAATTATCAAACTATTCTTTTTATTTTCTGGGTTATCTTTCAAG
>18140428; Brachionidium valerioi trnK gene, intron sequence; and maturase (matK) gene, intron cds; chloroplast genes for chloroplast products
CATAATTTTTATGTATATGAATGCGAATATCTATTCCTGTTTCTTCGTAAAAAGTCTTCTTATTTCCGATCAATATCTTCTGGAGTCTTTCTTGAGCGAACACATTTCTATGGAAAAATAGACTATCTTATAGTTGTGTGTTGTAATTCTTTTCAGAGGATCCTATGGTTCCTCAAAGATATTTTCATACATTATGTTCG
>269867550; Oligochaetochilus roensis tRNA-Lys (trnK) gene, partial sequence; and maturase K-like (matK) gene, complete sequence; chloroplast
ATTTACTCACTTGCTCATGATCATAGCTTCAATAGTTTTATTTTTTACGAACCTGTGGAAATTATTGGTTATGACAAGAAATCTAGTTTAATACTTGTGAAACGTTTAATTACTCGAATGTATCAACAGAAATCCTTGATTTCTTCGGTGAATTATTCTAACCAAAAAGGGGTTTGGGGGCATAAAAATTCTTTTTCTTC
>270064375; Ericksonella saccharata voucher R Heberle ORG 1585 tRNA-Lys (trnK) gene, partial sequence; and matK gene, complete sequence
TGGAAATTTCATTCTCATTGCGATTAGTATCTTCCTTTGAAGAAAAAAAAAGACCAAAATCTCAAAATTTACGATCTATTCATTCAATATTTCCCTTTTTGGAGGATAAATTCTCACATTTAAATTTTGTGTCAGATTTACTAATACCCCATCCCATCCATATGGAAATCTTGGTTCAAATCCTTCAATGCTGGATTAAA
>76667868; Sedirea japonica chloroplast matK gene for maturase K, complete cds
AAACATAAAAGTACAGTACGCATGTTTATGCTAAGATTAGGTTCGGTATTCTTAGAAGAATCTTTTTTGGAAGATGAACAATCTCTTTCTTTAATCTTCCTCCATAACATACCTTTTCTATTACACAGATTACATAGAGAACGTATTGGGTATTTGGACATAATCCGTATGAATGATCTGATGGATCATTCATGATTGTT
>270064386; Jonesiopsis multiclavia voucher CJ French 2021 tRNA-Lys (trnK) gene, partial sequence; and maturase K (matK) gene, complete cds
CATTTTCATTGCAATTAGTATCTTCCTTTGAAGAAAAAAAAAGACCAAAATCTCAAAATTTACGATCTATTCATTCAATATTTCCCTTTTTGGAGGATAAATTCTCACATTTAAATTTTGTGTCAGATTTACTAATACCCCATCCCATCCATATGGAAATCTTGGTTCAAATCCTTCAATGCTGGATCAAAGATGTTTCT
>71060200; Neomarica northiana chloroplast matK gene for maturase K
TCGGATCCTTGTCTAAAGCTCAATTTTGTACCGTATCGGGACACCCTATTAGTAACCCGACCTGGACCGATTTATCAGATTCTGATATTATTGAGCGATTTGGTCGGATGTGTAGAAATCTTTCTCATTATCGCAGTGGATCCTCAAAAAAACAAGGGTTGTATCGAATAAAGTATATACTTCGACTTTCGTGTGCTAGA
>167889694; Acianthera aff. johnsonii FP 6241 maturase K (matK) gene, partial cds; chloroplast
TTCAAAGAAATCCATTTACGTCTTTTCAAAAAGAAAGAAAAGATTCTTTTGGTTCCTACATAATTCTTATGTATATGAATGCGAATATCTATTCCTGTTTCTTCGTAAACAGTCTTCTTATTTACGATCAATATCTTCTGGAGTCTTTCTTGAGCGAACACATTTTTATGGAAAAATACAATATCTTAGAGTCGTGTGTT
>172050440; Zhukowskia sp. Heidelberg BG 120137 isolate Zsp.120137 maturase K (matK) gene, partial cds; chloroplast
CTTTCATACATTATGTTCGATATCAAGGCAAAGTAATTCTGGCTTCAAAGGGAACTCTTATTCTGATGAAGAAATGGAAATTTCATCTTGTTCATTTTTGGCAATTTTATTTTCACTTTTGGTCTCAACCTTATAGGATCCACATAAAGCAATTACCCAACTATTCCTTTTCATTTATGGGGTATTTTTTAAGTGTACCA
>76667742; Arachnis flos-aeris chloroplast matK gene for maturase K, complete cds
TCTGGAAATCTTGGTTCAAATCCTTCAATGCTGGATCAAAGATGTTCCTTCTTTGCATTTATTACGATTGATTTTCCACGAATATCATAATTTGAATAGTCTCATTACTTCAAAAAAATCCATTTACGTCTTTTCAAAAAAAAAGAAAAGATTCTTTTGGTTCCTACATAATTTTTATGTATATGAATGCGAATATATAT
>167889568; Jacquiniella aporophylla voucher FP 3864 maturase K (matK) gene, partial cds; chloroplast
TACTTTCATACATTATGTTCGATATCAAGGAAAAGCGATTCTGGCTTCAAAAGGGACTCTTATTCTGATGAAGAAATGGAAATTTCATCTTGTGAATTTTTGGCAATCTTATTTTCACTTTTGGTTTCAACCTTATAGGATCCATATAAAGCAATTACCCAACTATTCCTTCTCTTTTCTGGGGTATTTTTCAAGTGTAC
>28866580; Sacoila lanceolata plastid matK pseudogene and partial tRNA-Lys gene
AGAATTTTTTTTCTTTTCATTTTTCTTCTCAAATATTATCAGAAGGTTTTGGAATCATTCTAGAAATTCCATTCTCGTCGCGATTAGTATCTTCCTTTGAAGAAAAAAAAAGACCAAAATCTCAGAATTTACGATCTATTCATTCAATATTTCCTTTTTTAGAAGAGAAATTCTCACATTTAAATTCTGTGTCAGATCTA
>353442528; Peristylus densus voucher SBB-0376 maturase K (matK) gene, partial cds; chloroplast
AGTAATGTATTGTAATTCTTTTCAGAGGGTTCTATGGTTCCTCAAAGAACCTTTCATACATTATATTCGATATCAAGGAAAAGCAATTCTGGCTTCAAAGGGAACTCTAATTCTGATGAAGAAATGGAAATTTCATCTTGTTCATTTTTGGCAATTTTATTTTCACTTTTGGTCTCAACCTTATAGGATCCATATAAAAG
>372485135; Anemarrhena asphodeloides maturase K (matK) gene, complete cds; chloroplast
ATTTCTATGGAAAAATAGAACATCTTCAAATAGAACATTTTCTAGTAGTATGTCGTAACTATTTTTATAGGACCCTATGGTCCTTCAAAGAGCCTTTCATGCATTATGTTCGATATCAAGGAAAAGCTATTCTTGCTTCAAAAGGGACTCATCTTCTGATGAAGAAATGGAAATATCATTTTGTTAATTTCTGGCAATAT
>332108780; Gladiolus abbreviatus maturase K (matK) gene, partial cds; plastid
ATAAATCTATTTATCGTTTTTCAAAAGAAACTAAAAGACTATTTCGGTTCCTATACAATTCTTATGTATATGAATGTGAATTTGTATTCGTTTTTCTTCGTAAGCACTCTTCTTATTTACGATTCACATCCTTTCGAACTTTTCTTGAGCGAAGATATTTCTATGGAAAAATGGAACATCTTCAAACGGAACATCTTATA
>223371093; Macroclinium dalstroemii voucher Whitten 2509 FLAS maturase K (matK) pseudogene and tRNA-Lys (trnK) gene, partial sequence; chloroplast
TTGAGATTGAAAAAAGATAGATTTTGGCAACAAAACTTCTTATATCCGCTACTCCTTCAGGAGTATATTTACTCACTTGCTCATTATCATAGCTTCAATAGTTTGATTTTTTATGAACCTGTGGAATTTATTGGTTATGACAAGAAATCTAGTTTAGTACTTGTAAAACGTTTAATTACTCGAATGTATCAACAGAAACC
>33339384; Amblostoma cernuum chloroplast tRNA-Lys (trnK) gene, intron sequence; and maturase K (matK) pseudogene, complete sequence
TCAACCTTATAGGATCCATATAAGGCAATTACTCAACTATTCCTTCTCTTTTCTGGGATATTTTTCAAGTGTACTAAAAAATCCTTTGATAGTAAGAAATCAAATGCTAGAGAATTCATTTCTAATAAATACTTGGACTAAGAAATTAGATACTATAGCCCCGGTTATTTCTATTATGGGATCATTGTCAAAAGCTCAAT
>71912996; Neofinetia falcata maturase K (matK) gene, partial cds; chloroplast
AAATTTCATTTTGTGAATTTTTGGCAATCTTATTTTCACTTTTGGTTTCAACCTTATAGAATCCATATAAAGCAATTACCCAATTCTTCCTTCTCTTTTCTGGGATATTTTTCAAGTGTACTAAAAAACCCTTTGGTAGTAAGAAATCAAATGCTAGAGAATTCATTTCTAATAAATACTCTGACTAAGAAATTAGATAC
>33635934; Eremurus himalaicus plastid matK gene for maturase
ATATCATAATTTACGNTCTATTCATTCAATTTTTCCCTTTTTAGAGGGCAAATTATNACATTTAAATTATGTTTCAGATATACTAATACCTCATCCCATCCATATGGAAATCTTGGTTCAAATTCTTCAATGCCGGATTCAAGATGTTCCTTTTTTGCATTTATTGCGATTCTTTCTTCATGAATATCATAATTGGGATA
>76667874; Smitinandia micrantha chloroplast DNA, similar to matK sequence
AATAGTCTCATTACTTCAAAAAAATCCATTTACGTCTTTTCAAAAAAAAAGAAAAGATTCTTTTGGTTCCTACATAATTTTTATGTATATGAATGCGAATATATATTCCTCTTTCTTCGTAAACAGTCTTCTTATTTACGATCAATATCTTCTGGAGTCTTTCTTGAGCGAACACATTTTTATGGAAAAATAGAATATCT
>39753668; Quisqueya ekmanii isolate WEH-1043 maturase K (matK) gene, partial cds; chloroplast
TTTATCGGATTCTGATATTCTTGATCAATTTTGTCGGATATGTAGAAATCTTTGTCGTTATCACAGCGGATCCTCAAAGAAACAGGTTTTGTATCGTATAAAGTATATACTTCGACTTTCGTGTGCTAGAACTTTGGCTCGTAAACATAAAAGTACAGTACGCACTTTTATGCGAAAATTAGGTTCGGGATTCTTAGAAG
>16610111; Spiculaea ciliata chloroplast matK pseudogene
TAATTTACAATCTATTCATTCAATATTTCCTTTTTTGGAGGATAAATTGTCACGTTTAGATTTTGTGTCAGATCTATTAATACCCTATCCCATCCATATGGAAATCTTGATTCAAATACTTCAATGCTGGATCAAAGATGTTCCTTCTTTGCATTTGTTACGATGGATTTTCCACAATTATTCTCATTTAAAGAGTCTCA
>269867560; Plumatichilos sp. JTM-2009a tRNA-Lys (trnK) gene, partial sequence; and maturase K (matK) gene, complete cds; chloroplast
AAAGTACAGTACGCACTTTTATGCGAAGATTAGGATCCGTATTCTTAGAAGAATTTTTTATGGAAATGGAAGAAGAACAGGCTCTTTCTTTCATCTTACTCCAAAAAAGAACTTTTCCTTTACATGGATTCCATAGAGAACGCATTTGGTATTTGGACATTATCCGTATGAATGATCTGGTGGATCATTCATGATTTTTC
>58200604; Chaubardia surinamensis maturase (matK) gene, partial cds; chloroplast
TCAAGGAAAAGCAATTTTGGCTTCAAAAGGAACTCTTATTCTGATGAAGAAATGGAAATTTCATCTTGTGAATTTTTGGCAATCTTATTTTCACTTTTGGTTTCAACCTTATAGGATCCATATAAAGAAATTACCTAACTATTCCTTCTCTTTTCTGGGGTATTTTTCAATTGTACTAAAAAATCCTTTGGTAGTAAGAA
>15004503; Psychopsis papilio maturase (matK) gene, partial cds; chloroplast
CATAATTTGAATAATCTCATTACTTCAAAGAAATTGATTTACGTCTTTTCAAAAAGAAAGAAAAGATTCTTTTGGTTCCTACATAATTCTTATGTATATGAATTCGAATATCTATTCCTGTTTATTCGTAAACAGTCTTCTTATTTACGATCAATATCTTCTGGATTCTTTCTTGAGCGAACACATTTCTATGGAAAAAT
>18027028; Bothriochilus bellus maturase K (matK) chloroplast pseudogene, partial sequence
CTTGCTCATTATCATAGCTTCAATAGTTTGATTTTTTACGAACCTGTGGAAATTATTGGTTATGACAATAAATCTAGTTTAGTACTTGTGAAACGTTTAATTACTCGAATGTATCAACAGAAATCTTTGATTTCTTCGGTGAATGATTCTAACCAAAATGAATTTTGGGGGCACAAGAATTCTTTTTCTTCTCATTTTTC
>184186968; Corycium flanaganii 1841z matK gene, partial sequence; chloroplast
TTGGCAATTTTCTTTTTACTTTTGGTCTCAACCTTATAGGATCCATATAAAGCAATTACCCAACTATTCCTTCTCTTTTCTGGGATATTTTTTCAGTGTACTAAAAAAGACTTTGGTAGTAAGAAATCAAATGCTGGAGAATTCATTTTTAATAAATACTCTGACTAAGAAATTAGATACCATAGCTCCAGTTATTTCTC
>71060256; Devia xeromorpha chloroplast partial matK gene for maturase K, 5' region
CCAATTTTTTTTATTCTCGTTTTTATTCTCAAATGATCTCAGAAGGTTTTTCAATTATTGTAGAAATCCCATTCTCACTGCAATTAGTATCCTATTTAAAAGAAAAAGAAATACCAAAATCTCATAATTTACGATCTATTCATTCAACTTTTCCTTTTTTAGAGGACAAATTATTACATTTCAATTATGTATCAGATATA
>167889940; Clowesia warczewiczii voucher UF 452 maturase K (matK) gene, partial cds; chloroplast
ACGATCAATATCTTATGGAGTATTTATTGAGCGAACACATTTCTATGTAAAAATAGAATATCTTATAGTCGTGTGTTGTAATTCTTTTCAGAGGATCCTATGGTTCTTCAAAGATACTTTCATACATTATGTTCGATATCAAGGAAAATCAATTTTGGCTTCAAAAGGAACTCTTATTCTGATGAAGAAATGGAAATTTC
>76667864; Sarcoglyphis comberi chloroplast matK gene for maturase K, complete cds
CCTTCTCTTTTCTGGGATATTTTTCAAGTGTACTAAAAAACCCTTTGGTAGTAAGAAATCAAATGCTAGAGAATTCATTTCTAATAAATACTCTGACTAAGAAATTAGATACCATAGCTCCAGTTATTTTTCTTATTGGATCATTGTCGGAAGCTCGATTTTGTACTGTATTGGGTCATCCTATTAGTAAACCCATCTCG
>353442490; Oberonia mucronata voucher SBB-0230 maturase K (matK) gene, partial cds; chloroplast
TAAACGGTCTTCTTATTTACGATCAATATCTTCTGGAGTCTTTCTTGAGCGAACACATTTCTATGGAAAAATAGAATATCTTAGAATCATGTGTTGTAATTCTTTTCATAAGATCCTATGGTTCCTCAAAGATACTTTCATACATTATGTTCGATATCAAGGAAAAGCGATTCTGGCTTCAAAAGGAACTCTTATTCTGA
>126789263; Cyclopogon pamii maturase K (matK) pseudogene and tRNA-Lys (trnK) gene, partial sequence; chloroplast
TTTGAAGAAAAAAAAAGACCAAAATCTCAGAATTTACGATCTATTCATTCAATATTTCCTTTTTTAGAAGATAAATTCTCACATTTAAATTCTGTGTCAGATCTACTAATACCTCATCCCATCCATCTGGAAATCTTGGTTCAAATCCTTCAATGCTGGATCAAAGATGTTCCTTCTTTGCATTTGTTGCGATTTCTTTT
>58200482; Chondrorhyncha aff. hirtzii Maduro et Olmos 217 maturase (matK) gene, partial cds; chloroplast
TGGAAATCTTGGTTCAAATCCTTCAATGCTGGATCAAAGATGTTCCTTCTTTGCATTTCTTGCGATTTTTTTTCCACGAATCTCATAATTTGAATAATCTCATTACTTCAAAGAAATTTATTTACGTCTTTTCAAAAATAAAGAAAAGATTCTTTTGGTTCCTACATAATTCTTATGTATATGAATTCGAATATCTATTC
>71913010; Calyptrochilum christyanum maturase K (matK) gene, partial cds; chloroplast
ATGTTCGATATCAAGGAAAAGTGATTCTGGCTTCAAAAGGAACTCTTATTCTGATGAATAAATGGAAATTTCATCTTGTGAATTTTTGGCAATCTTATTTTCACTTTTGGTTTCAACCTTATAGGATCCATATAAAGCAATTACCCAACTATTCCTTCTCTTTTCTGGGGTATTTTTCAAGTTTACTAAAAAATCCTTTG
>13603713; Cyrtopodium punctatum maturase (matK) gene, partial cds; chloroplast gene for chloroplast product
TTACTTCAAAGAAATCTATTTACGTCTTTNNNNNNNNNTCAAAAAGAAACAAAAAATTCTTTTGGTTCCTACATAATTCTTATGTATATGAATTCGAATATCTATTCCTGTTTATTCGTAAACAGTCTTCTTATTTACGATCAATATCTTCTGGAGTATTTCTTGAGCGAACACATTTCTATGAAAAAATAGACTATCTT
>126789288; Laelia gouldiana maturase K (matK) pseudogene and tRNA-Lys (trnK) gene, partial sequence; chloroplast
GTGAATGATTCTAACCAAAATGAATTTTGGGGGCACAAGAATTCTTTTTCTTCTCATTTTTCTTCTCAAATGGTATCAGAAGGTTTTGGAGTCATTCTGGAAATTCCATTCTCGTCGCGATTAGTATCTTACCTTGAAGAAAAAAGAATACCAAAATCTCAGAATTTACGATCTATTCATTCAATATTTCCCTTTTTAGA
>16609974; Cyanicula gemmata chloroplast matK pseudogene
TTCTTATAGAAGAAGAACAAGATCTTTTTTTAATCTTCCTCCAAAAAAAACCTTTTTCTTTGCACGGATTACATAGAGAACGCATTTGGTATTTGGACATTATCCGTATGAATGATCTGGTGAATCATTCATGAATTTGTATTTTGAAATGCTCGCATATCATTTACTGAAATGTAATTATTTTCCTTTTCTATATATTC
>198446711; Furcraea longaeva plastid partial matK gene for maturase K
TACCGTATCGGGCCATCCTATTAGTAAGCCGATCTGGGCCAATTTATCAGATTCTGATATTCTTGATCGATTCGGTTGGATATGTAGAAATCTTTCTCATTATTACAGTGGATCCTCAAAAAAACAGGGTTTGTATCGAATAAAGTATATACTTCGACTTTCGTGTGCTAGAACTTTGGCTCGTAAACATAAAAGTACAG
>71913128; Listrostachys pertusa maturase K (matK) gene, partial cds; chloroplast
CTGATGAATAAATGGAAATTTCATCTTGTGAATTTTTGGCAATCTTATTTTCACTTTTGGTTTCAACCTTATAGGATCCATATAAAGCAATTACCCAACTATTCCTTCTCTTTTCTGGGGTATTTTTCAAGTTTACTAAAAAATCCTTTGGTAGTAAGAAATCAAATGCTAGAAAATTCATTTCTAATAAATACTCTGAC
>13603593; Stanhopea tigrina maturase (matK) gene, partial cds; chloroplast gene for chloroplast product
AATATACTTCCATACATTATGTTCGATATCAAGGAAAAGCAATTTTGGCTTCAAAAGGAACTCTTATTCTGATGAAGGAATGGAAATTTCATCTTGTGAATTTTTGGCAATCTTATTTTCACTTTTGGGTTCAACCTTATAGGATCCGTATAAAGCAATTACCTAACTATTCCTTCTCTTTTCTGGGGTATTTTTCAAGT
>305354684; Pancratium sickenbergeri chloroplast partial tRNA-Lys gene, intron region and partial matK gene for maturase K, specimen voucher CAT:Brullo PM5
CTTTCAGGAGTATATTTATGCACTTGCTCATGATTATGGTTTAAATGATTCGATTTTTTACGAATCCGCGGAAGTTTTTGGTTATGACAATAAATCTAGTTTAGCACTTGTAAAACGTTTAATTACTCGAATCTATCAACAGAAATCTTTGATTTCTTTGGTTAATGATTCTAACCAAAATCGATTTGTTGGGCACACCC
>18140374; Scaphosepalum gibberosum trnK gene, intron sequence; and maturase (matK) gene, complete cds; chloroplast genes for chloroplast products
TCTTTCTTGAGCGAACACATTTCTATGGAAAAATAGAATATCTTCTAGTCGTGTGTTGTAATTCTTTTCAGAGGATCTTATGGTTCCTCAAAGATACTTTCATACATTATGTTCGATATCAAGGAAAAGCGATTATGGCTTCAAAAGGGACTCTTATTCTAATGAAGAAATGGCAATTTCATCTTGTGAATTTTTGGCAA
>339741424; Solenomelus segethi isolate SP005 maturase K (matK) gene, partial cds; chloroplast
AATTCTTATGTATCTGAATGTGAATTTTTATTAGTTTTTCTTCGTAAACAATCTTCTTATTTACGATTAACATCTTTTGGACTTTTTATTGAGCGGCGAAATTTCTATATAAAAATGGAACATCTTCAAATGCAATATCCTATATTTATAGTAGTATGTCATGATTATTTTCAAGGGACCCTACGGTCTTTCAAGGATTC
>225580262; Schunkea vierlingii voucher Gerlach 0-21958 M maturase K (matK) gene, partial cds; chloroplast
CGATTGTTTTTCCACGAATTTCATAAGTTGAATAATCTCATTACTTCAATTACTTCAAAAAAATTTATTTACGTCTTTTCAAAAATAAATAAAAGATTCTTTTGGTTCCTACATAATTCTTATGTATATGAATTCGAATATCTATTCCTGTTTATTCGTAAACAGTCTTCTTATTTACGATCCATATCTTCTGGAGTATT
>223370849; Sutrina garayi voucher Gerlach 0-22308 M maturase K (matK) pseudogene and tRNA-Lys (trnK) gene, partial sequence; chloroplast
TCTACTAATACCCTATCCCATCCATCTGGAAATCTTGGTTCAAATCCTTCAATGCTGGATCAAAGATGTTCCTTCTTTGCATTTATTGCGATTGTTTTTCCACGAATCTCATAAGTTGAATAATCTCATTACTTCAAAAAAATTTATTTACGTCTTTTCAAAAATAAATAAAAGATTCTTTTGGTTCCTACATAATTCTT
>31745876; Otochilus fusca chloroplast tRNA-Lys (trnK) gene, intron; and maturase K (matK) pseudogene, complete sequence
TATAGTCGTGTGTTGTAATTCTTTTCAGAGGATCCTATGGTTCCTCAAAGATACTTTCATACATTATGTTCGATATCAAGGAAAAGCAATTCTGGCTTCAAAAGGAACTCTTATTCTGATGAAGAAATGGAAATTTCATCTTGTGAATTTTTGGCAATCTTATTTTCATTTTTGGTTTCAACCTTATAGGATCTATATAA
>242801109; Tragopogon pratensis voucher BM000954671 maturase K (matK) gene, partial cds; chloroplast
TTCAAAGATCCTTTCATGCATTATGTTAGGTATCAAGGAAAATCTATTCTTGCTTCAAAAGGGACGTTTCTTTTGATGAATAAATGGAAATATTACTTTGTCAATTTCTGGAAATCTTATTTTGACCTGTGGGCTCAACCAGGAACAATTTATATAAACCAATTATTCAATCATTCCCTTGACTTTCTGGGTTATCGTTC
>156753603; Herodotia haitiensis trnK gene, intron; and maturase K (matK) gene, partial cds; chloroplast
GGGCGGATTTGGTATTTGGATATTATTTGTATCAATGATTTGGCCAATCATGAATGATTCGTTATGAATCTACGAAACGTTGTAAATAAAAATTGGATCAAATCAATAAATAATTTGAATCTAATAATAATAAATAATTAAATAATGAAGAGCGGAAAAAAATTATTTATTTCTATTCTGAAATGTTGAGGTAGTAAGGA
>351583507; Cyananthus incanus voucher SunH-SC11225 maturase K (matK) gene, partial cds; chloroplast
AAAAAAAGCCGGTCCTTCTTTTTCCCAAAGAAATCAAAGATTCTTTTTCTTCCTATATAATTCTCATATATGTGAATATGAATCTGTCTTTGTCTTTCTCCGTAACCAATCTTCTCATTTACGATCAACATCTTCTAGAGCCCTTCTTGAACGAATATATTTCTATGGAAAAATAGAGTATCTTGGAGAAATCTTGTCCA
>212294930; Huarpea andina voucher Dalmasso 10Dez04 (LP) tRNA-Lys (trnK) gene, intron; and maturase K (matK) gene, complete sequence; chloroplast
TTTCTGATCGATAATACTATTAAGAAGTTTGATACTATTGTTCCAATTATGCCTCTGATTGGATCATTGGCTAAATCGAAATTTTGTAATGCATTGGGGCATCCTATTGGTAAGGCGGTTTGGGCCGATTTATCAGATTCTGATATTATTGACCGCTTTGGGCGTATATACAGAAATCTTTCTCATTACCATAGTGGATC
>308320214; Capelio caledonica isolate 1454 tRNA-Lys (trnK) gene, partial sequence; and maturase K (matK) gene, partial cds; plastid
GATTTGGCCAATCATGAATGATTCGTTATGAAACGTTGTAAATAAAAATTTGATCACTAAATAATCTAATATCTAATAATAATTAAATATTAAATATAATTAAATAAATAATGAAATAAAATAATGAAGAGCTAAAAAAAATTATTTATTTCTATTCTGAAATGTTGATGTAGTAAGGATTAAATCAACTGAGTATTCAA
>21629839; Podotheca gnaphalioides maturase K (matK) gene, partial cds; chloroplast gene for chloroplast product
AATGAACNCTTTGGGCGTATATACAGAAATCCTTTCNCATTANCAAAATGGATCCTCCAAAAAAAAAAGATTTGTACCANTAAAGTAAAAACTCGACTTCCTTGGGCNAAAACTTTACCCCGGAANCATAAAANTACGGTACNTTCCTTTTTGAAAAAATCCGGTTTCGGAANTTTTTANAAAAANTCCTTACNGGAAAA
>59894671; Rhaponticum australe maturase K (matK) gene, partial cds; plastid
CAAAGAAAGCCAGTTCTTCTTTTTCAAAAAGAAATAACAGACTATTCTTTTTCCTATATACTGCTCATGTATGTGAATATGAATCTGGCTTCCTCTTTCTCCGTAACCAATCTTCTCACTTACGATCAACATCTTCTGGAGCCCTTCTTGAACGAATATATTTCTATGGAAAAATGGAGCATCTTGCAGAAGTCTTTGCC
>21634580; Millotia tenuifolia maturase K (matK) gene, partial cds; chloroplast gene for chloroplast product
TTCCCTAGAAAGGAAAGGGGTAGTTAAATCCGATAATTTACGATCAATTCATTCAATATTTTCGTTTTTAGAGGACAACTTTTCACATTTAAATTATGTATTAGATATATTAATACCTTACCCAGCTCATCTGGAAATCTTGGTTCAGGCTCTTCGCTATTGGATAAAAGATGCTTCCTCTTTACATTTTTTAAGATTCT
>21629795; Ixodia achillaeoides maturase K (matK) gene, partial cds; chloroplast gene for chloroplast product
ATTCTTTCTGTTAATGATTCTAAACAGACTCCTTTTTTCGGGAACAACAAGAATTTTTATTCGCAAGTAATGTCAGAGGTTTCTTCAATTATTATGGAAATTCCATTGTCTCTGCGATTAATATCTTCCCTAGAAAGGAAAGGGGTAGTTAAATCCGATAATTTACGATCAATTCATTCAATATTTTCTTTTTTAGAGGA
>21629721; Apalochlamys spectabilis maturase K (matK) gene, partial cds; chloroplast gene for chloroplast product
TATCTTTCAGGAGTATATTTATGTACTTGCTCATGATTATGGTTTAAATAGATCAATTTTGTTGGAAAATTCAGGTTATGACAATAAATCCAGCTTACTAATTGTGAAACGTTTAATCATTCGAATGTATCAACAGAATAATTTGATTCTTTCTGTTAATGATTCTAAACAGACTCCTTTTTTCGGGAACAACAAGAATT
>197257852; Michauxia tchihatchewii voucher Eddie 2449 (EGHB) maturase K (matK) gene, partial cds; chloroplast
ATCTTGGTTCAAGCTCTTCGCTACTGGTTAAAAGATGCTTCGTCTTTGCATTTCGTAAGATTCTTTCTCCACGAGTTTCATAATTGGAATAGTCTTATTACGTCAAAGAAAGGCGGTCCTTCTTTTTCAGAAAGAAATCAAAGATTCTTCTTCTTCCTATATAATTCTCATGTATGTGAATACGAATCCATCTTTATCTT
>308320174; Acrisione cymosa isolate 506 tRNA-Lys (trnK) gene, partial sequence; and maturase K (matK) gene, partial cds; plastid
CCTTTCCAAGAGTTTCTTCTATTTCGAGAAGGTTATCTAGAGGGCGGATTTGGTATTTGGATATTATTTGTATCAATGATTTGGCCAATCATGAATGATTCGTTATGAATCTACGAAACGTTGTAAATAAAAATTGGAGCAATAAATAATTTGAATCTAATATTTAATCTAATAAATAATTAAATAATGAAGAGCGGAAA
>21629793; Ixiolaena tomentosa maturase K (matK) gene, partial cds; chloroplast gene for chloroplast product
TTATGGAAATTCCATTGTCTCTGCGATTAATATCTTCCCTAGAAAGAAAAGGGGCAGTTAAATCCGATAATTTACGATCAASTCATTCANNNNNNTTCTTTTTAGAGGACAACTTTTCACATTTAAATTATGTATTAGATATATTAATACCTTACCCAGCTCATCTGGAAATCTTGGTTCAGGCTCTTCGCTATTGGATA
>32364862; Oedera squarrosa maturase K (matK) gene, partial cds; chloroplast gene for chloroplast product
AATCTTCTCACTTACGATCAACATCTTCTGGAGCCCTTATTGAACGAATATATTTCTATGGAAAAATAGAGCATCTTGCAGAAGTTTTTGCCAGGACTTTTCAAGCGAATTTATGGTTGTTCAAAGATCCTTTCATGCATTATGTTAGGTATCAAGGAAAATCAATTCTTGCTTCAAAAGGGACGTTTCTTTTGATGAAT
>308320446; Sinacalia tangutica isolate 1216 tRNA-Lys (trnK) gene, partial sequence; and maturase K (matK) gene, partial cds; plastid
TAGTGGATCTTCAAAAAAAAAGAGTTTGTATCGCGTAAAGTATATACTTCGACTTTCTTGTGCTAGAACTTTAGCTCGTAAGCATAAAAGTACTGTACGTGCTTTTTTGAAAAGATTAGGTTCGGAATTATTGGAAGAATTCTTTACGGAAGAAGAACAAGTTTTTTCCTTGACCTTTCCAAGAGTTTCTTCTATTTCGA
>48476501; Coreopsis delphiniifolia maturase K (matK) gene, partial cds; chloroplast
AAAAAAAGAGTTTGTATCGAGTAAAATATATACTTAGACTTTCTTGTGCTAGAACTTTAGCTCGTAAGCATAAAAGTACTGTACGTGCTTTTTTGAAAAGATTCGGTTCGCAATTATTGGAAGAATTCTTTACAGAAGAAGAACAAGTTTTTTCCTTGACCTTTCCAAGAGTTTCTTCTATTTCGCGAAGGTTATCTAGA
>344165370; Azorina vidalii voucher M. Carine et al. 32 (BM) maturase K (matK) gene, partial cds; chloroplast
CTATATAATTCTCATGTATGTGAATACGAATCCATCTTTGTCTTTCTCCGCAACCAATCTTCTCATTTACGATCAACATCTTCTAGAGCCCTTGTTGAACGAATCTATTTCTATAGAAAAATAGAGCATCTTGAAGAAGTCTTGTCCATGGCTTTTCAAGCTAATCTATGGCTATTCACAGATTCTTTCATGCATTATGT
>21634586; Rhodanthe manglesii maturase K (matK) gene, partial cds; chloroplast gene for chloroplast product
TACTTTGTCAATTTCTGGAAATCCTATTTTTACCTGTGGTCTCAACCAGGAAGGATTTATATAAACGAATTATACAATCATTCCATCGACTTTCTGGGTTATCGTTCAAGTGTGCGGCTAGAGCCTTCAATGATACGCAGTCAAATGCTAGAAAATGCATTTATAATCGATAATGCTATTAAAAAGTTTGATACTCTTGT
>21629821; Osteospermum clandestinum maturase K (matK) gene, partial cds; chloroplast gene for chloroplast product
TCATAATTGGGATAGTCTTATTACTTCAAATTCAAAGAAAGTCTATTCTTCACAAAGCAATCACAGATTATTCTTCTTCCTATATACTTTTCATGTATGTGAATANNNNNNNNNNNNCNTCTTTCTCCGTAACCAATCTTCTCACTTACGATCAACATCTTCTGGAGCCCTTATTGAACGAATATATTTCTATGGAAAAA
>308320235; Crocidium multicaule isolate 1218 tRNA-Lys (trnK) gene, partial sequence; and maturase K (matK) gene, partial cds; plastid
GGCGGATTTGGTATTTGGATATTATTTGTATCAATAATTTGGCGAATCATGCATGATTCGTTATGAATCTACGAAACGATGTAAATAAAAATTGGATCAATATCAATAAATACATTTTTCCGCTCCTTAATTATTTATTAGATTCAAATTATTTATTGATATTCTGAGATATTCTGAAATGTTGAGGTAGTAAGGATTAA
>21425901; Othonna capensis trnK gene, intron; and maturase K (matK) gene, partial cds; chloroplast
AGGTTATCTAGAGGGCGCATTTGGTATTTGGATATTATTTGTATCAATGATTTCGCCAATCATGAATGATTCATTATGAATCCACTAAACGTTGTAAATAAAAATTGGATCAAATAAATAATTAAATAATGACGAGCGGAAAAAATTTATTGATTTCTATTTTGAAATGTTGAGGTAGTAAGGATTAAATCAACTGAGTA
>32364874; Rosenia glandulosa maturase K (matK) gene, partial cds; chloroplast gene for chloroplast product
TTTCAGGAGTATATTTATGTACTTGCTCATGATCATAGTTTAAATAGATCTATTTTGTTGGAAAATGCAGGTTATGACAATAAATTCAGCTTATTAATTGTGAAACGTTTAATCATTCGAATGTATCAACAGAATCATTTGATTCTTTCTGTTAATGATTCTAAACAGACTCCTTTTTTGGGGAACAGCAGGAATTTTTA
>59894643; Oldenburgia intermedia maturase K (matK) gene, partial cds; plastid
TATTGGATAAAAGATGCTTCCTCTTTGCATTTATTAAGATTCTTTCTCCATGAGTGTCATAATTGGGATAGTCTTATTACTTCAAATTCAAAGAAAGCCAGTTCTTCTTTTTCAAAAAGAAATCACAGACTATTCTTCTTCCTATATACTTCTCATGTATGTGAATATGAATCTGGCTTCATCTTTCTCCGTAACCAATC
>212294939; Nassauvia looseri voucher TS 12737 (WU) tRNA-Lys (trnK) gene, intron; and maturase K (matK) gene, complete sequence; chloroplast
GGTATCAAGGAAAATCAATTCTTGCTTCAAAAGGGACRTTTCTTTTGATGAATAAATGGAAATATTGCTTTGTCAATTTATGGAAATCTTATTTTTACCTGTGGTCTCAACCAGGAAGGATTTATATAAACCAATTATCCAATCATTCCYTTGAYTTTCTGGGTTATCGTTCAAGTGTGCGGTTAAAGCCTTCAATGGTA
>21629873; Stuartina muelleri maturase K (matK) gene, partial cds; chloroplast gene for chloroplast product
ATGTCAGAGGTTTCTTCAATTTTTATGGAAATTCCATTGTCTCTGCGATTAATATCTTCCCTAGAAAGGAAAGGGGTAGTTAAATCCGATAATTTACGATCAATTCATTCAATATTTTTCTTTTTAGAGGACAACTTTTCACATTTAAATTATGTATTAGATATATTAATACCTTACCCAGCTCATCTGGAAATCTTGGT
>170294062; Tamaulipa azurea voucher Schilling 1146 (TENN) maturase K (matK) gene, complete cds; chloroplast
ATCTTGCAGAAGTATTTGCCGGGGCTTTTCAAGCGAATTTATGGTTATTCAAAGATTCTTTCATGCATTATGTTAGGTATCAAGGAAAATCAATTCTTGCTTCAAAAGGGACGTTTCTTTTGATGAATAAATGGAAATATTACTTTGTCAATTTCTGGAAATCTTATTTTTACCTGTGGTCTCAACCAGGAAGGATTTAT
>54021578; Hypochaeris glabra chloroplast matK gene for maturase K, specimen voucher GAT-bg41
AATCAATCGAATGTATCAACAGAACCATTTGATTCTTTCGGTTAACAATTCTAAACAGACTCCTTTTTTGGGGCACAACAAGAATTTTTATTCGCAAGTAATGTCAGAGGTATCTTCAATCATTATGGAAATTCCCTTGTCTCTGCAATTAATATCTTCCCTAGAAAGGAAAAGGGTAGTCAAATCCGATAATTTACGAT
>59894657; Schischkinia albispina maturase K (matK) gene, partial cds; plastid
CTATGGAAAAATGGAGCATCTTGCAGAAGTCTTTGCCAGGGCTTTTCAAGCTAATTTATGGTTGTTCAAAGATCCTTTCATGCATTATGTTAGGTATCAAGGAAAATCAATTCTTGCTTCAAAAGGGACGTTTCTTTTGATGAATAAATGGAAATATTACTTTGTCAATTTCTGGAAATCTTATTTTTACCTGTGGTCTG
>42821383; Himalaiella auriculata chloroplast matK gene for maturase K, partial cds
TCGATAATGCTATTAATAAATTTGATACTATTGTTCCAATTATGCCTCTGATTGGATCCTTGGCTAAATCTAAATTTTGTAACGCATTGGGGCATCCTATTGGTAAGGTGATTTGGGCCAATTTATCAGATTCTGATATTATTGATCGCTTTGGGCGTATATACAGAAACCTTTCTCATTATCATAGTGGATCTTCAAAA
>325491583; Pachystegia insignis voucher CHR:514143 tRNA-Lys (trnK) gene, partial sequence; and maturase K (matK) gene, partial cds; chloroplast
GGTTGAAAAAAGTAAAGGATTTCTAATCATCTTGTCATCCTATAATGAAAACGAACATAAATACTTAAAATGAAATGGAAAAAGAGATGATAGAGAATCTGTTGATAAGTTTATCTGTATCCGAGGTATCTATTCGGTTTGTATTATAATACCTTGTTTTGACTGTATCGCACTATGTATCATTTATAACCCCCAAAATC
>315140747; Nabalus altissimus voucher AP336 maturase K (matK) gene, partial cds; chloroplast
AGGGCTTTTCAAGCGAATTTATGGTTGTTCAAAGATCCTTTCATGCATTATGTTAGGTATCAAGGAAAATCAATTCTTGCTTCAAAAGGGACGTTTCTTTTGATGAATAAATGGAAATATTACTTTGTCAATTTCTGGAAATCTTATTTTTACCTGTGGTCTCAACCAGGAAGGATTTATATAAACCAATTATCTAATCA
>312837727; Eclipta prostrata voucher PS0651MT05 maturase K (matK) gene, partial cds; chloroplast
TCGATAATGCTATTAAGAAGTTTGATAGTCTTGTTCCAATTATGCCTCTGGTTGGATCATTGGCTAAATCGAAATTTTGTAACGCATTGGGGCACCCTATTGGTAAGGCGATTTGGACCGATTTATCAGATTCTGATATTATTGAGCGCTTTGGCCGTATATACAGAAAGCTTTCTCATTATCATAGTGGATCTTCAAAA
>238772203; Brachyscome rigidula chloroplast matK gene for maturase, partial cds
ATTTGATTCTTTCTGTTAATGACTCTAAACAGACTCCTTTTTTGAGGCAGACCAATCATTTTTATTCGCAAATAATGTTAGAGGTTTCTTCAATCATTATGGAAATTCCATTGTCTCTGCGATTAATATCTTCCCTAGAAAAGAAAGGGGTAGTTCAATCCGAAAAATTACGATCAATTCATTCAATATTTTCTTTTTTA
>170292952; Oparanthus teikiteetinii maturase K (matK) gene, partial cds; chloroplast
CTCTTCGCTATTGGATAAAAGATGCTTCCTCTTTGCACTTATTAAGATTCTTTCTCCATGAGTGTCATAATTGGGATAGTATTATTACTTCAAATTCAAAGAAAGCCAGTTCTTCTTTTTCAAAAAGAAATCACAGACTATTCTTCTTCCTATATACTTCTTATGTATGTGAATATGAATCTGGCTTCCTCTTTCTCCGT
>308320302; Jessea multivenia isolate B8 tRNA-Lys (trnK) gene, partial sequence; and maturase K (matK) gene, partial cds; plastid
TATCATAGTGGATCTTCAAAAAAAAAGAGTTTGTATCGCGTAAAGTATATACTTCGACTTTCTTGTGCTAGAACTTTAGCTCGTAAGCATAAAAGTACTGTACGTGCTTTTTTGAAAAGATTAGGTTCGGAATTATTGGAAGAATTCTTTACGGAAGAAGAACAGGTTTTTTCCTTGACCTTTCCAAGAGTTTCTTCTAT
>54021600; Pleiacanthus spinosus chloroplast matK gene for maturase K, specimen voucher GAT-bg91
CTTATTACTTCAAATTCAAAGAAAGCCAGTTCTTCTTTTTCAAAAAGAAATCACAGACTATTCTTCTTCCTATATACTTCTCATGTATGTCAATATGAATCTGGCTTCCTCTTTCTCCGTAACCAATCTTCTCACTTACGATCAACATCTTCTGGAGCCCTTATTGAACGAATATATTTTTATGGAAAAATAGAGCATCT
>242800881; Leucanthemum vulgare voucher BM000954777 maturase K (matK) gene, partial cds; chloroplast
TCAATTTCTGGAAATCTTTTTTTTACCTGTGGCCTCAACCAGGAAGGATTTCTATAAACCAATTATCCAATCATTCCCTTGACTTTCTGGGTTATCATTCAAGTGTGCGGCTAAATCCTTCAATGATACGCAGTCAAATGCTAGAAAATGCATTTCTAATCGATAATGCTATTAAGAAGTTTGATACTCTTGTTCCAATT
>21629853; Quinqueremulus linearis maturase K (matK) gene, partial cds; chloroplast gene for chloroplast product
ATAAATCCAGCTTACTGATTGTGAAACGTTTAATCATTCGAATGTATCAACAGAATAATTTGATTCTTTCTGTTAATGATTTTAAACAAACTCCTTTTTTCGGGAACAACAAGAATTTTTATTCGCAAGTAATGTCAGAGGTTTCTTCAATTATTATGGAAATTCCATTGTCTCTGCGATTAATATCTTCCCTAGAAAGG
>160419606; Scalesia helleri voucher HALM 61-26 maturase K (matK) gene, partial cds; chloroplast
GACTTTCTGGGTTATCGTTCAAGTGTGCGTCTAAAGCCTTCAATGGTACGCGGTCAAATGCTAGAAAATACATTTTTAATTAATAATGCTATTAAGAAGTTTGATAGTATTGTTCCAATTATGCCTCTGGTTGGATCGTTGGCTAAATCGAAATTTTGTAACGCATTGGGGCATCCTATTGGTAAGGCAATTTGGGCCGA
>170294066; Fleischmannia incarnata voucher Schilling 95-21 (TENN) maturase K (matK) gene, complete cds; chloroplast
AAAATCAATTCTCGCTTCAAAAGGGACGTTTCTTTTGATGAATAAATGGAAATCTTACTTTGTCAATTTCTGGAAATCTTATTTTTACCTGTGGTCTCAACCAGGAAGGATTTATATAAACCAATTATCCAATTATTCCCTTTACTTTCTGGGTTATCGTTCAAGTGTGCGGCTAACGCCTTCAATGGTACGCGGTCAAA
>21629831; Pithocarpa pulchella maturase K (matK) gene, partial cds; chloroplast gene for chloroplast product
ACAGATTATTCTTTTTCCTATATACTTTTCATGTACGTGAATATGAATCTGGCTTCTTCTTTCTCCGTAACCAATCTTCTCACTTACGATCAACATCTTCTGGAGCCCTTATTGAACGAATCCATTTCTATGGAAAAATAGAGCATCTTGCAGAAGTCTTTGCCAGGGCTTTTCAAGCGAATTTTTGGTTGTTCAAAGAT
>21629785; Hyalochlamys globifera maturase K (matK) gene, partial cds; chloroplast gene for chloroplast product
CTACTTTTTGGTTGTTCAAAGATCCTTTCATGCATTATGTTAGGTATCAAGGAAAATCAATTATAGCTTCAAAAGGAACGTTTCTTTTGATGAATAAATGGAAGTATTACTTTGTAAATTTCTGGAAATCCTATTTTTACCTGTGGTCTCGACCAGGAAGTATTTATATTTATATAAACAAATTATACAATCATTCCATC
>170665447; Hesperomannia arbuscula maturase K (matK) gene, complete cds; chloroplast
TAAAGTATATACTTCGACTTTCTTGGGCTAGAACTTTAGCTCGTAAGCATAAAAGTACTGTACGTGCTTTTTTGAAAAGATTTGGCTCGGACTTATTGGAAGAATTCTTTACGGAAGAAGAACAAGTTTTTTCCTTGACCTTTCCAAGAGTTTCTTCTATTTCGCGAAGGTTATCTAGAAGGCGGATTTGGTATTTGGAT
>308320264; Garcibarrigoa telembina isolate 699 tRNA-Lys (trnK) gene, partial sequence; and maturase K (matK) gene, partial cds; plastid
ATTATCATAGTGGATCTTCAAAAAAAAAGAGTTTGTATCGCGTAAAGTATATACTTCGACTTTCTTGTGCTAGAACTTTAGCTCGTAAGCATAAAAGTACTGTACGTGCTTTTTTGAAAAGATTAGGTTCGGAATTATTGGAAGAATTCTTTACGGAAGAAGAACAGGTTTTTTCCTTGACCTTTCCAAGAGTTTCTTCT
>21629851; Quinetia urvillei maturase K (matK) gene, partial cds; chloroplast gene for chloroplast product
AACAACACTACTTCTTATATCCACTTATCTTTCAGGAGTATATTTATGTACTTGCTCACGATTATGGTTTAAATAGATCCATTTTGTTGGAAAATTTAGGTNATGACAATAAATCCAGCTTACTAATTGTGAAACGTTTAATCATTCGAATGTATCAACAGAATAATTTGATTCTTTCTGTTAATGATTTTAAACAGACT
>21629757; Decazesia hecatocephala maturase K (matK) gene, partial cds; chloroplast gene for chloroplast product
TCCCTAGAAAGGAAAGGGGTAGTTAAATCCGATAATTTACGATCAATTCATTCAATATTTTCGTTTTTAGAGGACAACTTTTCACATTNNNNNNNNNNNNNNNNNNNNNNNNNNNNNNNNNNNNNNNNNNNNNNNNNNNNGGTTCAGGCTCTTCGCTATTGGATAAAAGATGCTTCCTCTTTACATTTTTTAAGATTCTT
>340512601; Urospermum picroides maturase K (matK) gene, partial cds; chloroplast
CAAAGATCCTTTCATGCATTATGTTAGGTATCAAGGAAAATCAATTCTTGCTTCAAAAGGGACATTTCTTTTGATGAATAAATGGAAATATTACTTTGTCAATTTCTGGAAATCTTATTTTTACCTGTGGTCTCAACCAGAAAGGATTTATATAAACCAATTATCCAATCATTCCCTTGACTTTCTGGGTTATCGTTCAA
>54021645; Scorzonera humilis chloroplast matK gene for maturase K, specimen voucher GAT-bg211
TTCCTCTTTCTCCGTAACCAATCTTCTCACTTACGATCAACATCTTCTGGAGCCCTTATTGAACGAATATATTTCTATGGAAAAATAGAGCATCTTGCAGAAGTCTTTGCCAGGGCTTTTCAAGCAAATTTATGGTTGTTCAAAGATCCTTTCATGCATTATGTTAGGTATCAAGGAAAATCTATTCTTGCTTCAAAAGG
>156753585; Caucasalia parviflora trnK gene, intron; and maturase K (matK) gene, partial cds; chloroplast
CGCTTTGGGCGTATATACAGAAATCTTTCTCATTATCATAGTGGATCTTCAAAAAAAAAGAGTTTGTATCGCGTAAAGTATATACTTCGACTTTCTTGTGCTAGAACTTTAGCTCGTAAGCATAAAAGTACTGTACGTGCTTTTTTGAAAAGATTAGGTTCGGAATTATTGGAAGAATTCTTTACGGAAGAAGAACAGGT
>42821405; Hemistepta lyrata chloroplast matK gene for maturase K, partial cds
CAAATTCAAAGAAAGCCAGTTCTTCTTTTTCAAAAAGAAATCACAGACTATTCTTTTTCCTATATACTTCTCATGTATGTGAATATGAATCTGGCTTCATCTTTCTACGTAACCAATCTTCTCACTTACGATCAACATCTTCTGGAGCCCTTCTTGAACGAATATATTTCTATGGAAAAATGGAGCATCTTGCAGAAGTC
>212294931; Schlechtendalia luzulifolia voucher TS 12820 (WU) tRNA-Lys (trnK) gene, intron; and maturase K (matK) gene, complete sequence; chloroplast
TACTATAATACCTTGTTTTGACTGTATCGCACTATGTATCATTTGATAACCCCCAAAATCCTTTACTTTTCATTTAAATAGAATTTCAAATGGAGAAATTCAAAAGCTATTTAGAACTAGATAGATCTCAACAACACTACTTCTTATATCCACTTATCTTTCAGGAGTATACTTATGTACTTGCTCATAATCATGGTTTA
>17220856; Chardinia orientalis maturase K (matK) gene, partial cds; chloroplast gene for chloroplast product
TGCAGAAGTCTTTGCCAGGGCTTTTCAAGCTAATTTATGGTTGTTCAAAGATCCTTTCATGCATTATGTTAGGTATCAAGGAAAATCAATTCTTGCTTCAAAAGGGACCTTTCTTTTGATGAATAAATGGAAATATTACTTTGTCAATTTCTGGAAATCCTATTTTTACCTGTGGTCTCAACCAGGAAGGATTTATATAA
>17220820; Stizolophus coronopifolius maturase K (matK) gene, partial cds; chloroplast gene for chloroplast product
CTCCATTTTTGGGGCACAACAAGAATTTTTATTCGCAAGTAATGTCAGAGGTATCTTCAATAATTATGGAAATTCCATTGTCTCTGCGATTAATATCTTCCCTAGAAAAGAAAGGGGTAGTCAAATCCGATAATTTACGATCAATTCATTCAATATTTTCTTTTTTAGAGGACAACTTTTTACATTTAAGTTATGTATTA
>315140257; Achillea millefolium voucher AP164 maturase K (matK) gene, partial cds; chloroplast
GCCTCAACCAGGAAGGATTTATATAAACAAATTATCCAATCATTCCCTTGACTTTCTGGGTTATCGTTCAAGTGTGCGGCTAAATCCTTCAATGGTACGCAGTCAAATGCTAGAAAATGCATTTCTAATCGATAATGCTATTAAGAAGTTTGATACTCTTGTTCCAATTATGCCTCTGATTGGATCACTGGCTAAATCGA
>17220896; Tyrimnus leucographus maturase K (matK) gene, partial cds; chloroplast gene for chloroplast product
CAAAAAGAAATAACAGACTATTCTTTTTCCTATATACTTCTCATGTATGTGAATATGAATCTGGCTTCATCTTTCTCCGTAACCAATCTTCTCACTTACGATCAACATCTTCTGGAGCCCTTCTTGAACGAATATATTTCTATGGAAAAATGGAGCATCTTGCAGAAGTCTTTGCCAGGGCTTCTCAAGCTAATTTATGG
>21629811; Myriocephalus guerinae maturase K (matK) gene, partial cds; chloroplast gene for chloroplast product
CGAAAATTTACGATCAATTCATTCAATATTTTCGTTTTTAGAGGACAACTTTTCACATTTAAATTATGTATTAGANNNNNNNNNNNNNNNNNNNNNNNNNNNNNNNNNNNNGGTTCAGGCTCTTCGCTATTGGATAAAAGATGCTTCCTCTTTACATTTTTTAAGATTCTTTCTCCACGAATGTCATAATTGGGATAGTC
>17220812; Phonus riphaeus maturase K (matK) gene, partial cds; chloroplast gene for chloroplast product
ACAGACTATTCTTTTTCCTATATACTTCTCATGTATGTGAATATGAATCTGGCTTCATCTTTCTCCGTAACCAATCTTCTCACTTACGATCAACATCTTCTGGAGCCCTTCTTGAACGAATATATTTCTATGGAAAAATGGAGCATCTTGCAAAAGTCTTTGTCAGGGCTTTTCAAGCTAATTTATGGTTGTTCAAAGAT
>170665401; Cyclolepis genistoides maturase K (matK) gene, complete cds; chloroplast
TCTTGAACGAATATATTTCTATGGAAAAATAGAGCATCTTGCAGAAGTCTTTGCCAGGGCTTTTCAAGCTAATTTATGGTTGTTCAAAGATCCTTTCATGCATTATGTTAGGTATCAAGGAAAATCCATTCTTGCTTCAAAAGGGACGTTTCTTTTGATGAATAAATGGAAATATTACTTTGTCAATTTCTGGAAATCTT
>308096539; Abrophyllum ornans maturase K (matK) gene, partial cds; chloroplast
ATGTGAATACGAATCCATCTTTGTCTTTCTTCGTAACCAATCTTCTCATTTACGATCAACATCTTCTGGAGCCCTTCTTGAACGAATCTATTTCTATGGAAAAATAGAGCATCTTGTAGAAGTTTTTGCCAGGGCTTTTCAAGCTAATCTATGGTTGTTCAAGGATCCTTTCGCGCATTATGTTAGGTATCAAGGAAAAG
>308320330; Neurolaena lobata isolate 1873 tRNA-Lys (trnK) gene, partial sequence; and maturase K (matK) gene, partial cds; plastid
AAAAAAAGTTTGTATCGAGTAAAATATATACTTCGACTTTCTTGTGCTAGAACTTTAGCTCGTAAGCATAAAAGTACTGTACGTGCTTTTTTGAAAAGATTCGGTTCGCAATTATTGGAAGAGTTCTTTACGGAAGAAGAACAAGTTTTTTCCTTGACCTTTCCAAGAGTTTCTTCTATTTCGCGAAGGTTATCTAGAAG
>308320260; Faujasiopsis flexuosa subsp. boubonensis isolate 1025 tRNA-Lys (trnK) gene, partial sequence; and maturase K (matK) gene, partial cds; plastid
TTTCTCATTATCATAGTGGATCTTCAAAAAAAAAGAGTTTGTATCGCGTAAAGTATATACTTCGACTTTCTTGTGCTAGAACTTTAGCTCGTAAGCATAAAAGTACTGTACGTGCTTTTTTGAAAAGATTAGGTTCGGAATTATTGGAAGAATTCTTTACGGAAGAAGAACAGGTTTTTTCCTTGACCTTTCCAAGAGTT
>59894681; Volutaria crupinoides maturase K (matK) gene, partial cds; plastid
GAAAGCCAGTTCTTCTTTTTCAAAAAGAAATCACAGACTATTCTTTTTCCTATATACTTCTCATGTATGTGAATATGAATCTGGCTTCATCTTTCTCCGTAACCAATCTTCTCACTTACGATCAACATCTTCTGGAGCCCTTCTTGAACGAATATATTTCTATGGAAAAATGGAGCATCTTGCAGAAGTCTTTGCCAGGG
>257196329; Chrysanthemum x morifolium isolate 1 matK gene, partial sequence; chloroplast
TTTCAAGCAAATTTATGGTTGTTCAAAGATCCTTTCATGCATTATGTTAGGTATCAAGGAAAATCCATTCTTGCTTCAAAAGGGACGTTTCTTTTGATGAATAAATGGAAATATTTCTTTGTCAATTTCTGGAAATATTATTTTTACCTGTGGCCTCAACCAGGAAGGATTTATATAAACCAATTATCCAATCATTCCCT
>21629761; Eriochlamys sp. Bayer NSW-94016 maturase K (matK) gene, partial cds; chloroplast gene for chloroplast product
ATTCCAAAGCTATTTAGGGCTAGATAGATCTCAACAACACTACTTCTTATATCCACTTATCTTTCAGGAGTATATTTATGTACTTGCTCATGATTATGGTTTAAATAGATCAATTTTGTTGGAAAATTCAGGTNATGACAATAAATCCAGCTTACTAATTGTGAAACGTTTAATCATTCGAATGTATCAACAGAATAATT
>308320208; Cacaliopsis nardosmia isolate 1799 tRNA-Lys (trnK) gene, partial sequence; and maturase K (matK) gene, partial cds; plastid
ATCATAGTGGATCTTCAAAAAAAAAGAGTTTGTATCGCGTAAAGTATATACTTCGACTTTCTTGTGCTAGAACTTTAGCTCGTAAGCATAAAAGTACTGTACGTGCTTTTTTGAAAAGATTAGGTTCGGAATTATTGGAAGAATTCTTTACGGAAGAAGAACAAGTTTTTTCCTTGACCTTTCCAAGAGTTTCTTCTATT
>308196050; Raoulia eximia tRNA-Lys (trnK) gene, intron; and maturase K (matK) gene, complete cds; plastid
GATCAATTTTGTTGGAAAATTCAGGTTATGACAATAAATCCAGCTTACTAATTGTGAAACGTTTAATCATTCGAATGTATCAACAGAATAATTTGATTCTTTCTGTTAATGATTCTAAACAGACTCCTTTTTTCGGGAACAACAAGAATTTTTATTCGCAAGTAATGTCAGAGGTTTCTTCAATTATTATGGAAATTCCA
>295314645; Doronicum pardalianches trnK gene, intron; and maturase K (matK) gene, partial cds; chloroplast
TTACGGAAGAAGAACAAGTTTTTTCCTTGACCTTTCCAAGAGTTTCTTCTATTTCGCGAAGGTTATCTAGAAGGCGGATTTGGTATTTGGATATTATTTGTATCAATGATTTGGCCAATCATGAATGATTTGTTATGAAACGTTGTAAATAAAAATTTGATCACTAAATAATCTAATACTAATAAATAATTAAATAATGA
>219686483; Stevia alatipes chloroplast matK gene for maturase K, partial cds, isolate: Y0488
TTTTCAAGCAAATTTATGGTTATTCAAAGATTCTTTCATGCATTATGTTAGGTATCAAGGAAAATTGATTCTTGCTTCAAAAGGGACGTTTCTTTTGATGAATAAATGGAAATATTACTTTGTCAATTTCGGGAAATCTTATTTTTATCTGTGGTCTCAACCAGGAAGGATTTATATAAATATAAACCAATTTTCCAATC
>308320464; Tephroseris integrifolia subsp. aucheri isolate 1122 tRNA-Lys (trnK) gene, partial sequence; and maturase K (matK) gene, partial cds; plastid
CAAGAGTTTCTTCTATTTCGAGAAGGTTATCTAGAGGGCGAATTTGGTATTTGGATATTATTTGTATCAATGATTTGGCCAATCATGAATGATTCGTTATGAATCTACGAAACGTTGTAAATAAAAATTGGATCAATAAATAATTTGAATCTAATATGAATCTAATAAATAATTAAATAATGAAGAGCGGAAAAAAATTA
>308320206; Cabreriella oppositicordia isolate 1685 tRNA-Lys (trnK) gene, partial sequence; and maturase K (matK) gene, partial cds; plastid
CTCATTATCATAGTGGATCTTCAAAAAAAAAGAGTTTGTATCGCGTAAAGTATATACTTCGACTTTCTTGTGCTAGAACTTTAGCTCGTAAGCATAAAAGTACTGTACGTGCTTTTTTGAAAAGATTAGGTTCGGAATTATTGGAAGAATTCTTTACGGAAGAAGAACAGGTTTTTTCCTTGACCTTTCCAAGAGTTTCT
>308320316; Lundinia plumbea isolate KAD100 tRNA-Lys (trnK) gene, partial sequence; and maturase K (matK) gene, partial cds; plastid
TTTCCAAGAGTTTCTTCTATTTCGAGAAGGTTATCTAGAGGGCGGATTTGGTATTTGGATATTATTTGTATCAATGATTTGGCCAATCATGAATGATTCGTTATGAATCTACGAAACGTTGTAAATAAAAATTGGATCAAATCAATAAATAATTTGAATCTAATAATAATAAATAATTAAATAATGAAGAGCGGAAAAAA
>32454771; Epaltes australis maturase K (matK) gene, partial cds; chloroplast gene for chloroplast product
ATTGGTTCAGGCTCTTCGCTATTGGATAAAAGATGCTTCCTCTTTGCATTTATTAAGATTCTTTCTCCATGAGTGTCATAATTGGGATAGTCTTATTACTTCAAATTCAAAGAAAGCCATTTCTTCTTTTTCAAAAAGAAATCACAGACTATTCTTCTTCCTATATACTTCTCATGTATGTGAATATGAATCTGGCTTCC
>22795878; Donatia fascicularis chloroplast partial matK gene for maturase
ATCCGATAATTTACGATCAATCCATTCAATATTTTCTTTTTTAGAGGACAAATTTTCACATTTAAATTATGTCTTAGATATACTAATACCTTTCCCAGTCCATCTGGAAATCTTGGTTCAAGCTCTTCGCTACTGGATAAAAGATGCTTCTTCTTTGCATTTATTAAGATTCTTTCTCCACGAGTATCATAATTGGAATA
>156753587; Chersodoma jodopappa trnK gene, intron; and maturase K (matK) gene, partial cds; chloroplast
GAAATCTTTCTCATTATCATAGTGGGTCTTCAAAAAAAAAGAGTTTGTATCGAGTAAAGTATATACTTCGACTTTCTTGTGCTAGAACTTTAGCTCGGAAGCATAAAAGTACTGTACGTGCTTTTTTGAAAAGATTTGGTTCGGAATTATTGGAAGAATTCTTTACGGAAGAAGAACAAGTTTTTTCCTTGACCTTTCCA
>308320294; Io ambondrombeensis isolate 1447 tRNA-Lys (trnK) gene, partial sequence; and maturase K (matK) gene, partial cds; plastid
GGAAGAATTCTTTACGGAAGAAGAACAAGTTTTTTCCTTGACCTTTCCAAGAGTTTCTTCTATTTCGAGAAGGTTATCTAGAGGGCGGATTTGGTATTTGGATATTATTTGTATCAATGATTTGGCCAATCATGAATGATTCGTTATGAATCTACGAAACGTTGTAAATAAAAATTGGATCAAATCAATAAATAATTTGA
>315140907; Tussilago farfara voucher AP335 maturase K (matK) gene, partial cds; chloroplast
GAAAGCCAGTTCTTATTTTTCAAAAATAAATAAAAGACTATTCTTCTTCCTATATACTTCTCATGTATGTGAATATGAATCTGGCTTCCTCTTTCTCCGTAACCAATCTTCTCACTTACGATCAACATCTTCTGGAGCCCTTATTGAACGAATCTATTTCTATGGAAAAATGGAGCATCTTGCAGAAGTCTTTGCCAGGG
>238772226; Vittadinia sulcata chloroplast matK gene for maturase, partial cds
TCTTCAATCATTATGGAAATTCCATTGTCTCTGCGATTAATATCTTCCCTAGAAAGGAAAGGGGTAGTTCAATCCGAAAATTTACGATCAATTCATTCAATATTTTCTTTTTTAGAGGACAACTTTTCACATTTAAATTATGTATTAGATATACTAATACCTTACCCAGCCCATCTGGAAATATTGGTTCAGGCTCTTCG
>312837715; Synedrella nodiflora voucher PS0641MT01 maturase K (matK) gene, partial cds; chloroplast
TTCAAAGATTCTTTCATGCATTATGTTAGGTATCAAGGAAAATCAATTCTTGCTTCAAAAGGGACGTTTCTTTTGATGAATAAATGGAAATATTACTTTGTAAATTTATGGAAATCTTATTTTTACCTGTGGTCTCATCCAGGAGGGATTTATATAAACATAAACCAATTATCCAATCATTCCCTTGACTTTCTGGGTTA
>340512649; Silybum marianum maturase K (matK) gene, partial cds; chloroplast
CCAATCTTCTCACTTACGATCAACATCTTCTGGAGCCCTTCTTGAACGAATATATTTCTATGGAAAAATGGAGCATCTTGCAGAAGTCTTTGCCAGGGCTTCTCAAGCTAATTTATGGTTGTTCAAAGATCCTTTCATGCATTATGTTAGGTATCAAGGAAAATCAATTCTTGCTTCAAAAGGGACGTTTCTTTTGATGA
>59894613; Carduus defloratus maturase K (matK) gene, partial cds; plastid
CTAAACAGACTCCATTTTTGGGGCACAACAAGAATTTTTATTCGCAAGTAATGTCAGAGGTATCTTCAATCATTATGGAAATTCCATTGTCTCTGCGATTGATATCTTCCCTAGAAAAGAAAGGAGTAGTCAAATCCGATAATTTACGATCAATTCATTCAATATTTTCTTTTTTAGAGGACAACTTTTTACATTTAAAT
>17220886; Picnomon acarna maturase K (matK) gene, partial cds; chloroplast gene for chloroplast product
GACAATAAATCCAGCTTACTAATTGTGAAACGTTTAATCACTCGAATGTATCAACAGAATCATTTGATTCTTTCCGTTAATGATTCTAAACAGACTCCATTTTTGGGGCACAACAAGAATTTTTATTCGCAAGTAATGTCAGAGGTATCTTCAATCATTATGGAAATTCCATTGTCTCTGCGATTGATATCTTCCCTAGA
>21425811; Jacobaea minuta trnK gene, intron; and maturase K (matK) gene, partial cds; chloroplast
GCTCGTAAGCATAAAAGTACTGTACGTGCTTTTTTGAAAAGATTAGGTTCGGAATTATTGGAAGAATTCTTTACGGAAGAAGAACAAGTTTTTTCCTTGACCTTTCCAAGAGTTTCTTCTATTTCGAGAAGATTATCGAGAGGGCGGATTTGGTATTTGGATATTATTTGTATCAATGATTTGCCCAATCATGAATGTGA
>170665455; Hyaloseris rubicunda maturase K (matK) gene, complete cds; chloroplast
AACAACACTACTTCTTATATCCACTTATCTTTCAGGAGTATATTTATGTACTTGCTCATGATCATGGTTTAAATAGATCGATTTTGTTGGAAAATACAGGTTATGACAATAAATCCAGCTTACTAATTGTGAAACGTTTAATCACTCGAATGTATCAACAGAATCATTTGATTCTTTCTCTTAATGATTCTAAACAGACT
>21629871; Streptoglossa cylindriceps maturase K (matK) gene, partial cds; chloroplast gene for chloroplast product
AATTCCAAAGCTATTTAGGGCTAGATAGATCTCAACAACATTACTTCTTATATCCACTTATCTTTCAGGAGTATTTTTATGTACTTGCTCATGATCATGGTTTAAATAGATCCATTTTGTTGGAAAATGCAGGTTATGACAATAAATCCAGCTTATTAATTGTGAAACGTTTAATCATTCAAATGTATCAACAGAATCAT
>18091938; Amblyopappus pusillus isolate ambl trnK gene, partial sequence; and maturase K (matK) gene, partial cds; chloroplast genes for chloroplast products
TGATACGTTGTAAATAAAAATTTGATCACTCAATATTCTAATACTAATAAATAATTAAATTTAAATAATGAAAAGTAAAAAAAAAGATTGATTTCTATTCTGAAATGTTGATGTAGTATGTAGTAAGGATTAAATCAACTGAGTATTAAACCTTTTCTTGTCTAATGAAAGAACTGAGTTTTAGATGTATACAGAGGGAA
>10179461; Porterella carnosula trnK gene, partial sequence; and maturase K (matK) gene, partial cds; chloroplast genes for chloroplast products
GATTAGAATTGGCGCTACTAAATAGCAATAAGGAAGAATTAGCAAAAGTTTTCCGTATTACTATTCTGAAATTGACTTGTAAGAAGGGTCTAAGTCTTTCACTTTTTGTCTAATGGCAGAACTGAATTTTCGATGTCTACAGAGGGAAAGCCGTGTGCAATGAAAAATGCAAGCACGGCTTGGGGAGAGGTTGTTACTTA
>21634560; Acomis acoma maturase K (matK) gene, partial cds; chloroplast gene for chloroplast product
TTCAGGTTATGACAATAAATCCAGCTTACTAATTGTGAAACGTTTAATCATTCGAATGTATCAACAGAATAATTTGATTCTTTCTGTTAATGATTCTAACCAGACTCCTTTTTTGGGGAACAACAAGAATTTTTATTCGCAAGTAATGTCAGAGGTTTCTTCCATTATTATGGAAATTCCATTGTCTCTGCGATTAATAT
>187403671; Cephalorrhynchus tuberosus maturase K (matK) gene, partial cds; chloroplast
TTCCCTAGAAAGGAAAGGGGTAGTCAAATCCGATAATTTACGATCAATTCATTCAATATATTCTTTTTTAGAGGACAACTTTTCACATTTAAATTATGTATTAGATATACTAATACCTTACCCAGCCCATCTGGAAATCTTAGTTCAGGCTCTTCGCTATCGGATAAAAGATGCTTCCTCTTTGCATKTATTAAGATTCT
>21629725; Argyroglottis turbinata maturase K (matK) gene, partial cds; chloroplast gene for chloroplast product
TTATTCTTTTTCCTATATACTTTTCATGTACGTGAATATGAATCTGGCTTCTTCNNNNTCCGTAACCAATCTTCTCACTTACGATCAACATCTTCTGGAGCCCTTATTGAACGAATCCATTTCTATGGAAAAATAGAGCGTCTTGCAGAAGTCTTTGCCAGGGCTTTTCAAGCGAATTTTTGGTTGTCCAAAGATCCTTT
>308320304; Lachanodes arborea isolate 1680 tRNA-Lys (trnK) gene, partial sequence; and maturase K (matK) gene, partial cds; plastid
TTGTGCTAGAACTTTAGCTCGTAAGCATAAAAGTACTGTACGTGCTTTTTTGAAAAGATTAGGTTCGGAATTATTGGAAGAATTCTTTACGGAAGAAGAACAAGTTTTTTCCTTGACCTTTCCAAGAGTTTCTTCTATTTCGAGAAGGTTATCTAGAGGGCGGATTTGGTATTTGGATATTATTTGTATCAATGATTTGG
>21629723; Argentipallium obtusifolium maturase K (matK) gene, partial cds; chloroplast gene for chloroplast product
TCTTTCAGGAGTATATTTATGTACTTGCTCATGATTATGGTTTAAATAGATCAATTTTGTTGGAAAATTCAGGTTATGACAATAAATCCAGCTTACTAATTGTGAAACGTTTAATCATTCGAATGTATCAACAGAATAATTTGATTCTTTCTGTTAATGATTCTAAAAAGACTCCTTTTTTCGGGAACAACAAGAATTTT
>22797490; Roussea simplex chloroplast partial matK gene for maturase
GTCTCTTTTGATGAATAAATGGAAATATTACTTTGTCAATTTCTGGCAATGTTATTTTTACCTGTGGTCTCAACCAGGAAGAATCCAGATAAACCAATTATCCAACCATTCCCTCGACTTTTTGGGTTATCTTTCAAGTGTGCGGCTAAAGCCTTCAATGGTACGCAGTCAAATGCTAGAAAATGCATTTCTAATTAATA
>17220882; Onopordum leptolepis maturase K (matK) gene, partial cds; chloroplast gene for chloroplast product
GCTTCTTCTTTGCATTTATTAAGATTCTTTCTCCATGAGTGTCATAATTGGGATAGTCTTATTACTTCAAATTCAAAGAAAGCCAGTTCTTCTTTTTCAAAAAGAAATCACAGACTATTCTTCTTCCTATATACTTCTCATGTATGTGAATATGAATCTGGCTTCATCTTTCTCCGTAACCAATCTTCTCACTTACGATC
>170665459; Jungia polita maturase K (matK) gene, complete cds; chloroplast
CAAATGGAGAAATTCCAAAGCTATTTAGGGCTAGATAGATCTCAACAACATTACTTCTTATATCCACTTATCTTTCAGGAGTATATTTATGTACTTGCTCACGATCATCGTTTAAATAGATCGATTTTCTTGGAAAATGCAGGTTATGACAATAAATTCAGCTTACTAATTGTGAAACGTTTAATCACTCGAATGTATCA
>308320472; Werneria caespitosa isolate F9 tRNA-Lys (trnK) gene, partial sequence; and maturase K (matK) gene, partial cds; plastid
TCATTATCATAGTGGATCTTCAAAAAAAAAGAGTTTGTATCGCGTAAAGTATATACTTCGACTTTCTTGTGCTAGAACTTTAGCTCGTAAGCATAAAAGTACTGTACGTGCTTTTTTGAAAAGATTAGGTTCGGAATTATTGGAAGAATTCTTTACGGAAGAAGAACAGGTTTTTTCCTTGACCTTTCCAAGAGTTTCTT
>54021617; Scolymus maculatus chloroplast matK gene for maturase K, specimen voucher GAT-bg11
TTGGAAAATGCAGCTTATGACAATAAATCCAGCTTACTAATTGTGAAACGTTTAATAAATCGAATGTACCAACAGAATCATTTGATTCTTTCGGTTAACAATTCTAAACAGACTCCATTTTTGGGGCACAACAATAATTCTTATTCGCGAGTAATGTCAGAGGTATCTTCAATCATTATGGAAATGCCATTGTCTCTGCG
>21629857; Rutidosis leptorhynchoides maturase K (matK) gene, partial cds; chloroplast gene for chloroplast product
TGTATTAGATATATTAATACCTTACCCAGCTCATCTGGAAATCTTGGTTCAGGCTCTTCGCTATTGGATAAAAGATGCTTCCTCTTTACATTTTTTAAGATTCTTTCTACACGAATGTCATAATTGGGATAGTCTTATTACTTCAAATTCAAAGAAAGCCAGTTCTTCTTTTTCAAAAAGAAATCACAGATTATTCTTTT
>308320266; Gerbera sp. 1152 tRNA-Lys (trnK) gene, partial sequence; and maturase K (matK) gene, partial cds; plastid
GAAAAGATTCGGCTCGGAATTATTGGAAGAATTCTTTACGGAAGAAGAACAAGTTTTTTCCTTGACCTTTCCAAGAGTTTCTTCTATTTCGCGAAGGTTATCTAGAAGGCGGATTTGGTATTTGGATATTACTTGTATCAATGATTTGGCCAATCATGAATGATTCGTTATGAAACGTTGTAAAAAAAATTTGACCACTA
>187403604; Crepis flexuosa maturase K (matK) gene, partial cds; chloroplast
GAAATCTTGGTTCAGGCTCTTCGCTATTGGATAAAAGATGCTTCCTCTTTGCATTTATTAAGATTCTTTCTCCATGAGTGTCATAATTGGGATAGTCTTATTACTTCAAATTCAAAGAAAGCCAGTTCTTCTTTTTCAAAAAGAAATAACAGACTATTCTTTTTCCTATATACTTCTCATGTATGTGAATATGAATCTGG
>21629881; Trichanthodium exilis maturase K (matK) gene, partial cds; chloroplast gene for chloroplast product
TTCCATCGACTTTCTGGGTTATCGTTCCAGTGTGGGGCTAGAGCCTTCAATGATACGCAGTCAAATGGTAGAAAATGCATTTCTAATCGAKAATGCTATTAAAAAGTTTGATACTCCTGTTCCAATTATACCTCTGANTAGATCATTGGCTAAATCAAAATTTTGTAACGCATTGGGGCATCCATTGGGTAANGNGGATT
>18419684; Austrobaileya scandens maturase K (matK) gene, partial cds; chloroplast gene for chloroplast product
CCTTATGGTTGTTCAAAGACCCTTTCATGCATTATGCCAGGTACCAAGGAAAATCAATTATGGCTTCAAGGGGTACTCATCTTCTGATGAAGAAATGGAAATATTACCTTGTCAATTTTTGGCAATGTCATTTTAACTTGTGGTCTCAACCGGACAGGATCCATATAAACGAATTATCCAATCATTCTTTCTATTTTATG
>246655231; Schisandra bicolor voucher NMNH 06-8343 maturase K (matk) gene, partial cds; chloroplast
ATCTTCTCATTTACGATCGATCTCTTCTGGAGCCTTTCTTGAGCGAACAAATTTCTATGGAAAAACAGAACATCTTCTAGTAGTGCTTCATAATGATTTGCAAAAGACCTTATGCTTGTTCAAAGATCCTTTCATGCATTATGCCAGGTATCAAGGAAAATCCATTATGGCTTCAAAAGGTACTCATCTTCTGATGAAGA
>290583419; Illicium verum voucher PS0005MT03 maturase K (matK) gene, partial cds; chloroplast
GTGGTCTCAATCGGGCAGGATCCGTATAAATGAATTATCCAATCATTTCTTCTATTTTCCGGGCTATCTTTCAGGCATACGACTAAACCCTTCGGTAGTAAGGGGTCAAATGATAGAGAATTCATTTATGATAGATACTGGTATTAAGAAATTCGATATGATAGTCCCAATTATTCCTTTGATTGGATCATTGGTTAAAG
>351584779; Kadsura longipedunculata voucher WangW-K11 maturase K (matK) gene, partial cds; chloroplast
GCATCCTAATTGGAATAGTCTCATTACTCCAAAAAAAACCATTTCTCTTTTTTCAAAAGAGAATCCAAGATTTTGCTTGTTCCTATATAATTCGTATGTATATGAATACGAATCCATCTTAGTTTTCCTCCATAAACAATCTTCTCATTTACGATCGATCTCTTCTGGAGCTTTTCTTGAGCGAACAAATTTCTATGGAA
>89242601; Trimenia moorei maturase K (matK) gene, partial cds; chloroplast
ATCCATTTCTTCTTCTTCAAAAGAGAATCAAAGACTTTTCTTCTTCCTATATAATTCTCATGTATATGAATACGAATCCATCTTCGTTTTCCTCTATAAACAATCCTCTCATTTACGATCGATATCTTCTAGAGCCTTTCTTGAGCGAACACATTTCTATGTAAAAACAAAGCATCTTCTAGTAGTGCTTCGTAATCACT
>78059086; Aextoxicon punctatum maturase K (matK) gene, complete cds; chloroplast
TCCATTTTTGGGGCACAACAAGAATTTGTATTCTCAAATGATATCAGAAGGATTTGCAGTTATTGTGGAAATTCCATTTTCTCTACGATTAGTATCTTCCCTACAAGGGAAAGAAATAGTCAAATCTCATAAATTACGATCAATTCATTCAATATTTCCTTTTTTAGAGGACAAATTCTCACATTTAAATTATGTGTCAG
>89242597; Berberidopsis beckleri maturase K (matK) gene, partial cds; chloroplast
ATCCATTTCCATTTTTTCAAAAAGGAATCAAAGATTACTCTTATTCCTATATAATTCTCATGTATGTGAATACGAATCCGTCTTTGTTTTTCTCCGTAACCAATCTTCTCATTTACTATCAACATCTTCTGGAGCCCTTCTTGAACGAATATATTTCTATGGAAAAATAGAACATCTTGTAGAAGTCTTTGCTAAAGATT
>56186727; Moringa ovalifolia maturase K (matK) gene, partial cds; chloroplast
TCCAAAGAAATCTTTTTTTAATCCAAGGTTTTTCTTGTTCTTATATAATTCTCATGTATGTGAATACGAATCCATCCTATTTTTTCTCCGCAACCAATCTTCTCATTTACGATCAACATCTTCTGGAGTCCTTCTTGAGCGAATTTTTTTCTATGGAAAAATAGAACATCTTATAAAAACCTTTGTTAATGGTTTTCAGG
>257168028; Heliophila variabilis maturase K (matK) gene, partial cds; chloroplast
GCAAGCGGTCTTCTCATTTACGATCGACATCTTATGAAGTCCTTTTTGAGCGAATTTTATTCTATGGAAAAATACAACATTTTTTAAAAGTCTTTGTTAAGAATTTTCCGGCGATGCTAGGGTTGCTCAAGAATCCTTTCATACATTATGTTAGATATCACGGAAAATGCATTCTGGCAACAAAGGATACGCCGCTTCTG
>327366644; Salvadora persica voucher OM824 maturase K (matK) gene, partial cds
GGAAATATTACTTTGTCAATTTATGGCAATGTCATTTTTACGTGTGGTCTCAATCCCAAAGGGTCCATATAAAGCAATTAGCAAAAGATTATTTAGACTTTCTGGGCTATCTTTCAAGTTTGCGATTGAATTTCTTAGTGGTACGTAGTCAAATGTTAGAAAACTCATATCTAATAGATAATGTTATAAAGAAATTCGAT
>351584069; Smelowskia tibetica voucher D1896 maturase K (matK) gene, partial cds; chloroplast
CATTTACGATCGACATCTTATGAAGTCCTTTTTGAACGACGTTTATTCTATGGAAAAATACAACATTTTTTAAAAGTCTTTGTTAATAATTTTCCAGCGATCCTAGGGTTGCTCAAGGATCCTTTCATACATTATGTTAGATATCACGGAAGATGCATTCTGGCAACAAAGGATACGCCGCTTCTGATGAATAAATGGAA
>351583631; Draba nemorosa voucher Z763 maturase K (matK) gene, partial cds; chloroplast
TAATTTCTGGCAATGTTATTTTTCCGTATGGTTTCCGTCGCAAAAGGTCAATATAAATCAATTATCTAAAGATAATTTAGAGTTTCTGGGTTATCTGTCAAGTTTGCGATTAAATCCTTTAGTGGTACGTAGTCAAATGCTAGAAAATTCGTTTCTAATAGATAATATTAGAATAAAATTTGATAGCAAAATTCCAATTT
>340512775; Sinapis alba maturase K (matK) gene, partial cds; chloroplast
CCGGCGATCTTAGGGTTGCTCAAGGATCCTTTCCTACATTATGTTAGATATCATGGAAAATACATTCTGGCAACAAAGGATACGCCGCTTATGATGAATAAATGGAAATATTATTTTGTTAATTTATGGCAATGTTATTTTTCCGTATGGTTTCAATCGCAAAAGATTAATATAAATCAATTATCTAAAGATAATTTTGA
>111074687; Cusickiella douglasii maturase K (matK) gene, complete cds; chloroplast
TTACCCCATCCATCTAGAAATCTTGGTTCAAACCCTTCGTTACCGGGTAAAAGATGCCTCTGCTTTGCATTTTTTTCGGTTCTGTCTATACGAGTATTGTAATTGGAAGAATTTTTATATTCAAAAAAAATCAATATTGAATCCAATATTTTTCTTGTTCTTATATAATTCTCATGTATGTGAATACGAATCCATCTTTT
>90994214; Christolea crassifolia maturase K (matK) gene, partial cds; chloroplast
CAATTTCTTCTATTATTGGATCGTTGGCTAAAGATAAATTTTGTAATGTATTAGGGCATCCCATTAGTAAAGCGACCTGGACGGATTCATCAGATTCTGATATTCTGAACCGATTTGTGCGTATATGCAGAAATATTTCTCATTATTACAGCGGATCTTCAAAAAAAAAAAATTTGTATCGAATAAAATATATACTTCGT
>170517131; Morisonia americana voucher WIS:H.H. Iltis et al. 30538 maturase K (matK) gene, complete cds; chloroplast
ACGCCGCTTCTGATGAATAAATGGAAATATTACTTTGTTAATTTATGGCAATGGCATTTTTCTCTATGGTTTCAATTGCAAAAGGTCCATATAAATCAATTATCTAAAGATAATTTAGACTTTTTGGGCTATCTTTCAAGTTTGCGATTAAATCCTTTAGTGGTACGTAGTCAAATGCTAGAAAACTCATTTCTAATAGA
>45775527; Tropaeolum majus maturase K (matK) gene, partial cds; chloroplast
CTCACTCCATCCATCTGGAAATCTTGGTTCAAACCCTTCGTTACTGGGTAAAAGATGCCTCTTCTTTGCATTTATTACGGTTATGTTTCTACAAGTATTGTAATTGGCATTGGAAGAGTCTTATTGCTCAAAACAAATCTATTTTGAATCCAAGATTTTTCTTGTTCTTATATAATTCTTATGTATGTGAATACGAATCC
>111074685; Camelina microcarpa maturase K (matK) gene, complete cds; chloroplast
AGCTCGATGGGGCTCGGCAACAGAGTTTTCTATATCCACTTTTTTTTCGGGAGTATATTTATGTACTTGCTTATGATCATGGTTTAAATAGATTAAATAGAAATCCCTCTATTTTCTTGGAAAATACGGATTATGACAAAAAATATAGTTTACTAATTGTGAAACGCTTAATTTTGCGAATGTATGAACAGAATCGTTTG
>257168032; Leptaleum filifolium maturase K (matK) gene, partial cds; chloroplast
GTGATTGTAGAAATTCCTTTTTCCCTAAGATTAGGATCCTTTTTCGAAGGAAAACAATTAAAACAATCTTATAATTTACAATCAATTCATTCAATATTTCCCTTTTTAGAAGATAAATTCTCACATTTTAATTATGTGTTAGATGTACTAATACCTTACCCCATCCATCTAGAAATCTTGGTTCAAACCCTACGTTACCG
>12002398; Microthlaspi perfoliatum maturase K (matK) gene, complete cds; plastid gene for plastid product
TCTATTTCCTTAGAAAATGCGGATTCTGACAAAAAATACAGTTCACTAATTGTGAAACGCTTAATTTTGCGAATGTATGAACAGAATCGTTTGATTATTCCCACTAAGGATTTGAACCAAAATTCCTTTTTTGGGCATACCAATCTTTTCTATTGTCAAATGATATCTGTTGTATTTGCAGTGATTGTAGAAATTCCATT
>45775553; Gyrostemon tepperi maturase K (matK) gene, complete cds; chloroplast
TAGATAATGTTATAAAAAAATTCGATACTCAAATTCCAATTAGTTTTATTATTGAATCATTGGCGAAAGCAAAATTTTGTAATCTGTTAGGGCATCCCACTAGTAAGTCCACCTGGGCCGATTCATCAGATTCGGGTATTCTCGACCGATTTGTCCGTATATGCAGAAATCTTTCTCATTATCATAGTGGATCTTCAAAA
>42559370; Vasconcellea x heilbornii maturase K (matK) gene, partial cds; chloroplast
TGTAATTGGAATCGGAAGAGTCTTATTACTCAAAAGAAATCCATTTTGAATCCAAGATTGTTCTTGTTCTTATATAATTCTCATGTATGTGAATACGAATCCATCTTTTTTTTTCTCCGCAACCAATCTTCTCATTTGCGATCAACATCTTTTGGAGTCCTTCTTGAACGAATATTATTCTATGGAAAAATAGAACATCT
>170517081; Capparis elaeagnoides voucher MO:DeChamps 11698 maturase K (matK) gene, complete cds; chloroplast
TAGAAATAGATCTATTTTCTTGGCAGGTTATGACAAAAAATATAGTTCACTAATTGTGAAACGTTTCATTTTTCGAATGTATGAACAAAATCATTTGATTATTTTCACTAATGATTTTAGCCAAAATCACTTTTTTAGACATACCAATCATTTCTATTATCAAATGATATCCGCCTTATTTGCAGTCATTGTGGAAATTC
>315140329; Barbarea vulgaris voucher AP435 maturase K (matK) gene, partial cds; chloroplast
ATCACGGAAGATGCATTCTGGCAACAAAGGATACGCCGCTTCTGATGAATAAATGGAAATATTATTTTGTTAATTTATGGCAATGTTATTTTTCCGTATGGTTTCAATCGCAAAAGGTCAATATAAATCAATTATCTAAAGATAATTTAGAGTTTCTGGGTTATCTGTCAAGTTTGCGATTAAACCCTTTAGTGGTACGT
>226822723; Tovaria pendula voucher C. Brauchler 3542 (M) maturase K (matK) gene, partial cds; chloroplast
CTTCTTTGCATTTATTGCGGTTCTCTCTCTACGAGTATTGTAATTGGAAAAGTTTTATTACTCCAAAAAAATCGATTTTGAATCCAAGATTTTTTTTGTTCTTATATAATTCTCATGTATGTGAATACGAATCCATCTTTTTTTTTCTCCGCAACCAGTCTTCTCATTTAAGATCGACATCTTATGGAGTTCTTCTTGAG
>111074700; Phoenicaulis cheiranthoides maturase K (matK) gene, complete cds; chloroplast
CGCATTTACGATCGACATCTTATGAAGTCCTTTTTGAGCGAATTTTATTCTATGGAAAAATACAACATTTTTTAAAAGTTTTTGTTAATAATTTTCCGGCGATCCTAGGGTTGCTCAAGGATCCTTTCATACATTATGTTAGATATCACGGAAGATGCATTCTGGCAACAAAGGATACTCTGCTTCTGGTGAATAAATGG
>170517185; Dipterygium glaucum voucher MO:M.I. Bajwa 972-75 maturase K (matK) gene, complete cds; chloroplast
TCGAGTGCGAATTTGGTATTTGGATATTCTTTATGTTAATGATTTGGTCAATCATGAATGATTTGGTGATGAGACCTCGTAAATGAAATAGAAATTCATTCTAACTGACGAGGAGATAACAAAAAAATCAAATCTTTTCTATTATTTCTATTATAAATATTTCTATTATAAAAATTAGAAAAAATTATTTATTTCTATTA
>257168016; Diceratella elliptica maturase K (matK) gene, partial cds; chloroplast
AATCAATTCATTCAATATTTCCCTTTTTAGAAGACAAATTATCACATTTTAATTATGTGTTAGATGTACTAATACCTTACCCCATCCACCTANNNNNNNNNNNNNNNNNNNNNNNNNNNNNNGTAAAAGATGCCTCTTCTTTGCATTTTTTTCGGTTCTGTCTATACGAGTATTGCAATTGGAAGAATTTTGATATTAAA
>170517195; Podandrogyne mathewsii voucher K:J.R.I. Wood 11536 maturase K (matK) gene, complete cds; chloroplast
ATTCATCTGATTCTGATATTCTCGACCGATTTGTGCGTATATGCAGAAATCTTTCTCATTATCACAGTGGATCTTCAAAAAAAACAAATTTGTATCGAATAAAATATATACTTCGACTTTCTTGTCTTAAAACTTTGGCCCGTAAACACAAAAGTACTGTACGCACTTTTTTTAAAAAGTTGGGCTCGGGTTTTTTGGAA
>340512811; Rapistrum rugosum maturase K (matK) gene, partial cds; chloroplast
CAAACCCTACGTTACCGGGTAAAAGATGCCTCTTCTTTGCATTTTTTTCGGTTCTGTCTATACGAGTATGGCAATTGGAAGAATTTTGATAGTAAAAAAAAATCAATTTTGAATCCAAGATTTTTATTGTTCTTATATAATTCTCATGTATATGAATACGAATCCATCTTTTTTTTTCTACGCAAGCAGTCTTCTCATTT
>351587813; Pugionium cornutum voucher Liujq0050 maturase K (matK) gene, partial cds; chloroplast
AATCCTTTAGTGGTACGTAGTCAAATGCTAGAAAACTCATTTCTAATAGATAATGTTAGAATCAAATTAGATAGCAAAATTCCAATTTCTTCTATTATTGGATCGTTGGCTAAAGATAAATTTTGTAATGTACTAGGGCATCCCATTAGTAAAGCCACCTGGACGGATTCATCAGATTCTGATATTCACAACCGATTTGT
>168419008; Orychophragmus violaceus pop-variant Sh maturase K (matK) gene, partial cds; chloroplast
TTTTTTCCTTCGAAAGAGGATCCCAATCTTGGAGAAAATGGAATTTCTACAATCACTGCAAATAAAACAGATATCATTTGATAATAGAAAAGATTAGTATGCCCCAGATTTTTGTTCAAATCCTTAGTGGGAATAATCAAACGATTCTGTTCGTACATTCGCAAAATTAAGCGTTTCACAATTAGTGAACTATACTTTTT
>257168050; Notoceras bicorne maturase K (matK) gene, partial cds; chloroplast
CATGTCTGTGAATACGAATCCATCTTTGTTTTTCTACGCAAGCGGTCTTCTCATTTAAGATCAACATCTTATGAAGTCCTTTTTGAACGAATTTTATTCTATGGAAAAATACAACATTTTTTAAAAGTCTTTGTTAACGATTTTCCGGCGATCCTAGGGTTGCTCAAGAATCCTTTCATACATTATGTTAGATATCACGG
>319827048; Arabis kennedyae isolate AR2-6 maturase K (matK) gene, partial cds; chloroplast
AATACAACATTTTTTTAAAGTCTTTGTTAATAATTTTCCAGCGATTCTAGGGTTGCTCAAGGATCCTTTCCTACATTATGTTAGATATCACGGAAAAAGTATTCTGGCAACAAAAGATACGCCGCTTCTGATGAATAAATGGAAATTTTATTTTGTTAATTTATGGCAATTTTATTTTTCCGTATGGTTTCAATCGCAAA
>170517197; Aethionema saxatile maturase K (matK) gene, complete cds; chloroplast
TAGATTAAATAGAAATCGATCTATTTTCTTGGAAAATGCGGATTATGACAAAAAATATGGTTCACTAATTGTGAAACGCTTAATTTTGCGAATGTATGAACAGAATCATTTGATTATTCCCACTAAGGATTTGAATCACAATCCCTTTTTTGGGCATACCAATCTTTTCTATTATCAAATGATATCTGTCTTATTTGCAG
>90994212; Leiospora pamirica maturase K (matK) gene, partial cds; chloroplast
ATCCTTTCTATTATCAAATGATATCTGTTTTATTTGCAGTGATTGTAGAAATTCCATTTTCCCTAAGATTAGGATCCTCTTTCGAAGGAAAACAATTAAAAAAATCTTATAATTTACAATCAATTCATTCAATATTTCCCTTTTTAGAAGACAAATTATCACATTTTAATTATGTGTTAGATGTACTAATACCCTACCCC
>45775537; Crateva palmeri maturase K (matK) gene, complete cds; chloroplast
TACTTCGACTTTCTTGTGTTAAAACTTTGGCTCGTAAACACAAAAGTACTGTGCGCACTTTTTTAAAAAGGTTAGGCTGGGGTTTATTGGAAGAATTCCTTACGGGAGAAGAACAAGTTCTTTCTTTAATCTTCCCAAGAGGTTATTCTGCTTCCCAAAGATTATATCGAGTGCGAATTTGGTATTTGGATATTATTTAT
>226822741; Caylusea hexagyna voucher O. Hedberg 9220A (UPS) maturase K (matK) gene, partial cds; chloroplast
CACCCCATCCATTTGGAAATTTTGGTTCAAACCCTTCGTTACTGGGTAAAAGATCCCTCTTCTTTGCATTTATTGCGGTTCTGTCTTTACGAGTATTGTAATTGGAATAGGAATAGTTTTAAAAAATCTATTTTGAATCCAAGATTTTTCTTATTCTTATATAATTCTCATGTATGTGGATACGAATCCATCTTCTTTTT
>257168034; Lobularia maritima maturase K (matK) gene, partial cds; chloroplast
GATATTTAGAGTTCGATGGGGCTCGGCAACAGAGTTTTCTATATCCACTTTTTTTTCGGGAGTATATTTATGTACTTGCTTATGATCACGGTTTAAATAGATTAAATAGAAATCGCTCGATTTTCTTGGAAAATTCAGATTATGGCAAAAAATATAGTTCACTAATTGTGAAACGCTTAATTTTGCGAATGTATGAACAG
>45775547; Polanisia dodecandra maturase K (matK) gene, partial cds; chloroplast
GACAAATTATCACATTTAAATTATGTGTTAGATGTACTAATACCTTACCCCATCCATCTGGAAATCTTAGTTCAAACCCTACGTTACCGGGTAAAAGATGCCTCTTCTTTACATTTATTGCGGTTCTGTCTCTACGAGTATTGTAATTGGAAGAATTTTTATATTCAAAAAAAAGCAATTTGGAATCCAAGATTTTTTTT
>170517135; Steriphoma paradoxum voucher WIS:H.H. Iltis et al. 30536 maturase K (matK) gene, complete cds; chloroplast
CTGGATGGATTCATCAGATTCTGATATTCTCGACCGATTTGTGCGTATATGCAGAAATCTTTCTCATTATCACAGTGGATCTTCAAAAAAAAAGAGTTTGTATCGAATAAAATATATACTTCGACTTTCTTGTGTTAAAACTTTGGCTCGTAAACACAAAAGTACTGTACGCGCTTTTTTAAAAAGGTTAGGTTCGGTTT
>340512791; Cakile edentula maturase K (matK) gene, partial cds; chloroplast
AGGGTTGCTCAAGGATCCTTTCCTACATTATGTTAGATATCATGGAAAATACATTCTTGCAACAAAGGATACGCCGCTTCTGATGAATAAATGGGAATATTATTTTGTTAATTTATGGGAATGTTATTTTTCCGTATGGTTTCAATCGCAAAAGGTTAAAATAAATCAATTATCTAAAGATAATTTAGAATTTCTGGGTT
>170517191; Oxystylis lutea voucher OKL:S. Vanderpool 1228 maturase K (matK) gene, complete cds; chloroplast
ATTTTCTCTAAGATTAGTATTCTCCTTTCAGGGAGAACAACGAGCAAAATATCATAATTTCCAATCAATTCATTCAATATTTCCCTTTTTAGAAGACAAATTATCACATTTAAATTATGTGTTAGATGTATTAATACCTTACCCCATCCATCTGGAAATCTTGGTTCAAACCCTACGTTACCGTGTAAAAGATGCCTCTT
>45775533; Apophyllum anomalum maturase K (matK) gene, complete cds; chloroplast
TCGACTTTCTTGTGTTAAAACTTTGGCTCGTAAACACAAAAGTACTGTCCGCGCTTTTTTAAAAAGGTTAGGTTCGGGTTTATTGGAAGAATTCCTTACGGGAGAAGGACAAGTTCTTTCTTTAATTTTCCCAAGAGGTTATTCTGCTTCCAAAAGATTATATCGAGTTCGAATTTGGTATTTGGATATTATTTATCTCA
>12002366; Halimolobos perplexa maturase K (matK) gene, complete cds; plastid gene for plastid product
AGAAATATTTCTCATTATTACAGCGGATCTTCAAAAAAAAAGAATTTGTATCGAATAAAATATATACTTCGTCTTTGTTGTGTTAAAACTTTGGCTCGTAAACACAAAAGTACTGTACGCGCTTTTTTAAAAAGGTTGGGCTCGGGTTTATTGGAAGAATTCCTTACGGGGGAAGACCAAGTTCTTTCTTTAATCTTCCC
>12002400; Alliaria petiolata maturase K (matK) gene, complete cds; plastid gene for plastid product
TCGACATCTTATAAAGTCCTTTTTGAGCGAATTTTCTTCTATGGAAAAATACAACATTTTTTAAAAGTCTTTGTTAATAATTTTCCGGCGAGCCTAGGGTTGCTCAAGGATCCTTTTCTACATTATGTTANATATCATGGAAAATTCATTCTGGCAACAAAAGATACGCCGCTTCTGATGAATAAATGGAAATATTATTT
>257168020; Enarthrocarpus clavatus maturase K (matK) gene, partial cds; chloroplast
GGGGCATACCAATAATTTCTATTATCAAATGATATCTGTTTTATTTGCAGTGATTGTAGAAATTCCATTTTCCCTAAGGTTGGGATCCTCTATCGAAGGAAAAAATATAAAAAAATCTTACAATTTACAATCAATTCATTCAATATTTCCCTTTTTAGAAGACAAATTATCACATTTTAATTATGTATTAGATGTACTAA
>170517061; Boscia madagascariensis voucher WIS:Philipson 3768 maturase K (matK) gene, complete cds; chloroplast
TTTAGAAGACAAATTATCACATTTAAATTATGTGTTAGATGTACTAATACCTTACCCCATTCATCTGGAAATCTTGGTTCAAACCCTCCGTTACCGGGTAAAAGATGCTTCTTCTTTGCATTTATTGCGGTTCTGTCTATATGAGTATTGGAATTGGAAGAATTTTTATACTCAAAAAAAATCAATTTTAAATACAAGAT
>257168052; Ricotia lunaria maturase K (matK) gene, partial cds; chloroplast
CTACTAAGGATGTGAACCAAAATCCCCTTTTGGGGCATACCAATCTTTTCTATTATCAAACGATATCTGTTTTATTTGCAGTGATTGTAGAAATTCCATTTTCCCGAAGATTAGGATCCTCTTTCGAAGGAAAACAATTAAAAAAATCTTATAATTTACAATCAATTCATTCAATATTTCCTTTTTTAGAAGACAAATTA
>12002860; Cochlearia danica maturase K (matK) gene, complete cds; chloroplast gene for chloroplast product
TTAANTATGTGTTAGATGTACTAACACCTTACCCNNNNNNNNNNNNNNNNNNGGTTCAAACCCTCCGGTACCGGGTAAAAGATGCCTCNTCTTTGCATTTTTTTCGGTTCTGTCTATACGAGTATTTCAATTGGAAGAATTTTGATATTAAAAAAAAATCAATTTTGAATCCAAGATTTTTCTTGTTCTTATATAATTCT
>12002378; Aubrieta deltoidea maturase K (matK) gene, complete cds; plastid gene for plastid product
GGTTTAAATAGCTTAAATAGAAATCGCTCCGTTTTCTTGGAAAATGCGGATTATGACAAAAAATATAGTTCACTAATTGTGAAACGTTTAATTTTGCGAATGTATGAACAAAATCGTTTGATTATTCCCACTACAGATTTGCACAAAAACCCAGTTTTGGGGCATACCAATCTTTTGTATTATCAAATGATATCTGTTTT
>170517177; Cleomella longipes voucher OKL:S. Vanderpool 1334 maturase K (matK) gene, complete cds; chloroplast
ATTCCAATTTGTTCTATTATTGGATCATTGGCTAAAGACAAATTTTGTAATGGATTAGGACATCCTATTAGTAAAGCTACTTGGACGGATTCAGCAGATTCTGATATTCTAGACCAATTTGTGCGTATATACAGAAATCTTTCTCATTATCACAGTGGATCTTCAAAAAAAAAGAATTTGTATCAAATAAAATATATACT
>257168054; Teesdalia nudicaulis maturase K (matK) gene, partial cds; chloroplast
CATTTACGATCGACATCTTATAAAGTCCTTTTTGAACGAATTTTTTTCTATGGAAAAATACAACATTTTTTAAAAGTCTTTATTAATAATTTTCCGGCGATCCTAGGGTTGCTCAAAGATCCTTTAATACATTATGTTCGATATCACGGAAAATACATTCTAGCAACAAGGGATACGCCGCTTCTGATGAATAAATGGAA
>12002412; Ionopsidium prolongoi maturase K (matK) gene, complete cds; plastid gene for plastid product
TATTTGCAGTGATTGTAGAAATTCCATTTTCCCTAAGATTAGGATCCTCTTTCGAAGGAAAACAATTAAAAAAATCTTATAATTTACAATCAATTCATTCAATATTTCCCTTTTTAGAAGACAAATTCTCACATTTTAATTATGTGTTAGATATACTAATACCTTACCCGATCCATTTAGAAATCTTGGTTCAAACCCTC
>170517127; Euadenia eminens voucher MO:T.B. Hart 1575 maturase K (matK) gene, complete cds; chloroplast
CCTTCAGTTCAAATCGAATTTCAATTCAAATGGAGGAATTTCAAGGATATTTAGAGTTCGATGGAGCTCAGCAACACAATTTCCTATATCCACTTTTTTTTCGGGAGTATATTTATGTACTTGCTCATAATCATGGTTTAAATAGATTAAATACAAATAGATCCATTTTCTTGGAAAATGCAGGTTATGACAAAAAATAT
>12002396; Matthiola incana maturase K (matK) gene, complete cds; plastid gene for plastid product
AAATGCGGATTATGACAAAAGATATAGTTCACTAATTGTTAAACGCTTAATTTTGCGGATGTCTGAACAGAATCGTTTGATTACTTCCACTAAGGATTTTAGCCAAAATCCCTTTTTGGGGCATACCCACCTTTTCTATTATCAAATGATATCTGTTTTATTTGCAGTGATTGTAGAAATTCCGTTTTCCCTAAGATTAG
>12002344; Arabis pauciflora maturase K (matK) gene, complete cds; plastid gene for plastid product
TGGTACGTAGTCAAATGCTAGAAAACTCATTTCTAATAGATAATGTTAGAATAAAATTGGATAGCAAAATTCCAATTTCTTCTATTATTGGGTCGTTGGCTAAAGATAAATTTTGTAATATATTAGGGCATCCCATTAGTAAAGCGACCTGGACGGATTCATCAGATTCTGATATTCTCAATCGATTTGTGCGTATATGC
>315140299; Turritis glabra voucher AP453 maturase K (matK) gene, partial cds; chloroplast
AATAATTTTCCGGCGATCCTAGGGTTGCTCAAGGATCCTTTCATACATTATGTTAGATATCACGGAAGATGCATTCTGGCAACAAAGGATACGCCGCTTCTGATGAATAAATGGAAATATTATTTTGTTAATTTATGGCAATGTTATTTTTCCGTATGGTTTCAATCGCACAAGGTCAATATAAATAAATTATCTAAAGA
>111074681; Catolobus pendulus maturase K (matK) gene, complete cds; chloroplast
AAAGATAATTTAGAGTTTCTGGGTTATCTGTCAAGTTTGCGATTAAACCCTTTAGTGGTACGTAGTCAAATGCTAGAAAATTCATTTCTAATAGATAATGTTAGAATCAAATTGGATAACAAAATTCCAATTTCTTCTATTATTGGATCATTGGCTAAAGATAAATTTTGTAATGTATTAGGGCATCCCATTAGTAAAGC
>257168002; Biscutella didyma maturase K (matK) gene, partial cds; chloroplast
TATAGTTCACTGATTGTGAAACGCTTAATTTTGCGAATGTATAAACAGAATCCTTTGATTATTCCCACTAAGGAGTTGAACCAAAATTCCTTTTTTGGGCATACCAATCTTTTCTATTATCAAATGATATCTGTTTTATTTGCAGTGATTGTAGAAATTCCATTTTCCCTAAGATTAGGGTCCTCTTTCGAAAGAAAACA
>257168036; Lunaria annua maturase K (matK) gene, partial cds; chloroplast
TATTTGCAGTGATTGTAGAAATTCCATTTTCCCTAAGATTAGGATCCTCTTTCGAAGGAAAACAATTAAAAAAATCTTATAATTTACAATCAATTCATTCAATATTTCCCTTTTTAGAAGACAAATTATCACATTTTAATTATGTGTTAGATGTACTAATACCTTACCCCATCCATCTANNNNNNNNNNNNNNNNNNNNN
>15340923; Carica papaya maturase K (matK) gene, partial cds
TGGAAGAGTCTTATTACTCAAAAGAAATCCATTTTGAATCCAAGATTGTTCTTGTTCTTATATAATTCTCATGTATGTGAATACGAATCTATCTTCTTTTTTCTCCGCAACCAATCTTCTCATTTGCGATCAACATCTTTTGGAGTCCTTCTTGAGCGAATTTTATTCTATGGAAAAATAGAACATCTTATAAAAGTCTT
>111074705; Eutrema salsugineum maturase K (matK) gene, complete cds; chloroplast
TTTTCTATTATCAAATGATATCTGTTTTATTTACAGTGATTGTAGAAATTCCATTTTCCCTAAGATTAGGATCCTCTTTTGAAGGAAAAAAATTAAAAAAATCTTATAATTTACAATCAATTCATTCAATATTTCCCTTTTTAGAAGACAAATTATCACATTTTAATTATGTATTAGATGTACTAATACCTTACCCCATC
>170517083; Capparis flexuosa voucher WIS:H.H. Iltis 30319 maturase K (matK) gene, complete cds; chloroplast
TCATTCAATATTTCCCTTTTTAGAAGACAAATTATCACATTTAAATTATGTGTTAGATGTACTAATACCTTACCCTATTCATCTGGAAATCTTGGTTCAAACCCTCCGTTACCGGGTAAAAGATGCCTCGTCTTTGCATTTAGTGCGGTTCTGTCTATATGAATATTGGAATTGGAAGAATTTTTATACTCAAAAAAAAT
>226822743; Sesamoides purpurascens voucher B. Guzman 122BGA04 (UPOS) maturase K (matK) gene, partial cds; chloroplast
TTGATTAGTTCCAAGAAAGATTTGAACCAAAATCATTTTTTTAGGCATAAGAATCATTTGTATTTGCAAATGATATCGGCCATATTTGCAGTGATTCTGGAAATTCCATTTTCCCTAAGATTTGTATCCTCCTTCGAAGGAAAACAGCTATTAAAATCTCAGAATTTACAATCAATTCATTCAATATTTCCCTTTTTAGA
>340512777; Sisymbrella aspera maturase K (matK) gene, partial cds; chloroplast
TCTTTCTTAATAATTTTCCGGCGATCCTAGGGTTGCTCAAGGATCCTTTCATACATTATGTTAGATATCACGGAAGATGTATTCTGGCAACAAAGGATACGCCGCTTCTTATGAATAAATGGAAATATTATTTTGTTAATTTATGTCAATGTTATTTTTCCGTATGGTTTCAATCGCAAAAGGTCAATATAAATCAATTA
>327366136; Cadaba termitaria voucher OM1930 maturase K (matK) gene, partial cds
GTGTTCAAGGATCCGTTCATACATTATGTTAGATATCACGGAAAATGCATTCTGGCAGCAAAGGATACGCCGCTTCTGATGAATAAATGGAAATATTACTTTGTTAATTTATGGCAATGGCATTTTTCCGTATGGTTTCAATCGCAAAAGGTCCATATAAATCAATTATCTAAAGATAATTTAGACTTTCTGGGCTATCT
>45775531; Stanleya pinnata maturase K (matK) gene, complete cds; chloroplast
GCTTAATTTTGCGAATGTACGAACAGAATCGTTTGATTATTCCCACTAAGGATTTGAACAAAAATCTTGGGCATACCAATCTTTTCTATTATCAAATGATATCTGTTTTATTTGCAGTGATTGTAGAAATTCCATTTTCCCTAAGATTGGGATCCTCTGTCGAAGGAAAAAAATTAAAAAAATCTTCTAATTTACAATCA
>305354754; Nasturtium officinale chloroplast partial matK gene for maturase K, specimen voucher WAG:Leeuwenberg 9950
ATTTATGTACTTGCTTATGATCATGGTTTAAATCGATTAAATAGAAATCGTTCTATTTTCTTGGAAAATGCGGATTATGACAAAAAATATAGTTCACTAATTGTGAAACGCTTAATTTTGCGAATGTATGAACAGAATCGTTTGATTATTCCCACTAAGGATTTGAACCAAAATCACTTTTTGGGGCATATCAGTCTTTT
>170517189; Isomeris arborea voucher WS:M. Fishbein 4146 maturase K (matK) gene, complete cds; chloroplast
TGGAAGAATTTTTATATTAAAAAAAAATCAACTTTGAATCCAAGATTTTTTTTGTTCTTATATAATTATCATGTATGTGAATACGAATCCATCTTATTTTTTCTACGCAAGCAATCTTCTCATTTACGATCGACATCTTCTGGAGTCCTTTTTGAGCGAATTTTTTTCTATGGAAAAATCGAACATCTTGTAAAAGTCTT
>298570194; Reseda glauca voucher M. Luceno 13005ML (UPOS) maturase K (matK) gene, partial cds; chloroplast
ACGAGTATTGTAATTGGAATAGGAATAGTTTTAAAAAATCTATTTTGAATCCAAGATTTTTCCTATTCTTATATAATTCTTATGTATGTGGATACGAATCTATCTTTTTTTTTCTCCGAAACCAGTCTTCTCATTTACGATCGACATCTTCTGAAGTCCTTCTTGAACGAATTTTTTTCTATGGAAAAATAGAACAGTTT
>257168038; Maresia nana maturase K (matK) gene, partial cds; chloroplast
ATTAAATAGAAATCGCTCCATTTTCGTGGAAAATGTGGATTATGAAAAAAAATATAGTTCACTAATTGTGAAACGCTTAATTTTGCGAATGTACGAACAGAGTCGTTTGATTATTCCTACTAAGGATTTGAACCAAAATCCCCCTTTGGGGCATACCAATCTTTTCTATTATCAAACGATATCTGTTTTATTTGCAGTGA
>257168014; Descurainia sophia maturase K (matK) gene, partial cds; chloroplast
TGATTATTCCCACTAAGGATTTGAACCAAAAAAACTTTTTGGGGCATACCAGTCTTTTCTATTATCAAATGATATCCGTTTTATTTGCAGTGATTGTAGAAATTCCATTTTCCCTAAGATTAGGATCCTCTTTCGAAGGAAAACAATTAAAAAAATCTTATAATTTACAATCAATTCATTCAATATTTCCCTTTTTAGAA
>257168046; Neslia paniculata maturase K (matK) gene, partial cds; chloroplast
AGGGTTGCTCAAGGATCCTTTCATACATTATGTTAGATATCACGGAAGATGCATTCTGGCAACAAAGGATACGCCGCTTCTGATGAATAAATGGAAATATTATTTTGTTAATTTATGGCAATGTTATTTTTCCGTATGGTTTCAATCGCAAAAGAGCAATATAAATCAATTATCTAAAGATAATTTAGAGTTTTTGGGTT
>170517055; Belencita nemorosa voucher WIS:H.H. Iltis et al. 30559 maturase K (matK) gene, complete cds; chloroplast
GTCTTCTCATTTACGATCGACATCTTCTGGAGTCCTTTTTGAGCGAATTTTTTTCTATGGAAAAATGGAACATCTTCTAAAAGTCTTTGTTAATAATTTTCAGGACATCCTAGGGTTGTTCAAAGATCCTTTCATACATTATGTTAGATATCACGGAAAATGCATTTTGGCAGCAAAGGATACGCCGCTTCTGATGAATA
>351584905; Lepidium ruderale voucher Z772 maturase K (matK) gene, partial cds; chloroplast
GAATCCATATTTTTTTTTCTACGCAAGCGGTCTTCGCATTTACGATCAACATCTTATGAAGTCCTTTTTGAGCGAATATTTTTCTATGGAAAAATACAACATTTTTTAAAAGTCTTTGTTAATAATTTTCCGGCGATCCTAGGGTTGCTCAAGGATCCTTTCATACATTATGTTAGATATCACGGAAGATGCATTCTGGC
>111074683; Transberingia bursifolia maturase K (matK) gene, complete cds; chloroplast
ATCTTATGAAGTCCTTTTTGAGCGAATTTTATTCTATGGAAAAATACAACATTTTTTAAAAGTTTTTGTTAATAATTGTCCGGCGATCCTAGGGTTGCTCAAGGATCCTTTCATACATTATGTTAGATATCACGAAAGATGCATTCTGGCAACAAAGGATACGCCGCTGCTGATGAATAAATGGAAATATTATTTTGTTA
>49204668; Raphanus sativus var. sativus chloroplast matK gene for maturase K, partial cds, strain:J-5
GAAATTCCATTTTCCCTAAGGTTGGGATCCTCTATCGAAGGAAAAAATGTAAAAAAATCTTACAATTTACAATCAATTCATTCAATATTTCCCTTTTTAGAAGACAAATTCTCACATTTTAATTATGTATTAGATGTACGAATACCTTACCCCATCCATCTAGAAATCTTGGTTCAAACCCTACGTTACCGGGTAAAAGA
>12002408; Arabidopsis wallichii maturase K (matK) gene, complete cds; plastid gene for plastid product
TATCTAAAGATAATTTAGAGTTTCTGGGTTATCTGTCAAGTTTGCGATTAAACCCTTTAGTGGTACGTAGTCAAATGCTAGAAAACTCATTTNTAATAGATAATGTTAGAATCAAATTGGATAGCAAAATTCCAATTTCTTCTATTATTGGCTCATTGGCTAAAGATAAATTTTGTAATGTATTAGGGCATCCCATTAGT
>226822731; Oligomeris linifolia voucher R. Rutherford 33581 (WU) maturase K (matK) gene, partial cds; chloroplast
CCTTTCATACATTATGTTAGATATCAAGGAAAATTCATTCTGGCATCAAAAGATATGTCGCTTCTGATGAATAAATGGCAATTTTACTTTTTAAATTTATGGCAATGTCATTTTTACGTCTGGTTTAAATCGCAAAAGGTTCGTCTAAAACAATTAAATAAAGAATATTTAGACTTTCTTGGTTATCTTTCAAATTTGCG
>315259900; Erophila verna isolate LegMedMO_80 maturase K (matK) gene, partial cds; chloroplast
AAAAAAAAATGCATTTTGAATCCAAGATTTTTCTTGTTTTTATATAATTCTCATATATGTGAATACGAATCCATCTTTTTTTTTCTACGCGAGAGGTCTTCTCATTTACGATCGATAGCTTACGAAGTTTTTTTTGAGCGAATTTTATTCTATGGAAAAATACACCATTTTTTTAAAGTATTTGTTAATAACTTTCCAGC
>349806539; Brassica napus cultivar Nevin maturase K (matK) gene, complete cds; chloroplast
TAGGGCATCCGATTAGTAAAGCGACCTGGACGGATTCATCAGATTCTGATATTCTCAACCGATTTGTGCGTATATGCAGAAATATTTCGCATTATTACAGCGGATCTTCAAACAAAAAGAATTTGTATCGAATAAAATATATACTTCGTCTTTGTTGTGTTAAAACTTTGGCTCGTAAACACAAAAGTACTGTACGCGCT
>42559414; Cylicomorpha parviflora maturase K (matK) gene, partial cds; chloroplast
TGGAATTGGAAGAGTCTTATTACTCAAAAGAAATCTATTTTGAATCCAAGATTTTTCTTGTTCTTATATAATTCTCATGTATGTGAATACGAATCCATCTTCTTTTTTCTCCGCAACCAATCTTCTCATTTGCGATCAACATCTTTTGGAGTCCTTCTTGAGCGAATTTTATTCTATGGAAAAATAGAACATCTTATAAA
>170517187; Cleome gynandra voucher WIS:J.C. Hall 238 maturase K (matK) gene, complete cds; chloroplast
ATCCTTTCATACATTATGTTAGATATCATGGAAAATGCATTCTGGCAGCAAAGGATACGCCCCTTCTAATGAATAAATGGAAATATTACTTTGTTAATTTATGGCAATGTCATTTTTCCGTGTGGTTTCAATCGCAAAAGGTCAATATAAATCAATTATCTAAAAATAATTTTGACTTTCTGGGCTACCTTTCAAGTTTG
>45775519; Bretschneidera sinensis maturase K (matK) gene, partial cds; chloroplast
GGTTCAAACCCTTCGTTACTGGGTAAAAGATGCCTCTTCTTTGCATTTATTACGGTTCTGTCTCTACGAGTATTGTAATTGGCATTGGAAGAGTCTTATTATTCCAAAGAAATCTATTTTTAATCCAAGATTTTTCTTGTTCTTATATAATTCTCATGTATGTGAATACGAATCCATCTTCTTTTTTCTCCGAAACCAAT
>12002368; Arabis turrita maturase K (matK) gene, complete cds; plastid gene for plastid product
CCTAAGATTAGGATCCTATTTCGAAGGAAAAAAATTTAAAAAATCTTATAATTTACAATCAATTCATTCAATATTTCCCTTTTTAGAAGACAAATTATCACATTTTAATTATGTATTAGATGTACTAATACCTTACCCCATCCATCTAGAAATCTTGGTTCAAATCCTACGTTACTGGGTAAAAGATGCCTCTTCTTTGC
>12002364; Arabidopsis griffithiana maturase K (matK) gene, complete cds; plastid gene for plastid product
AAATGATATCTGTTTTATTTGCAGTGATTGTAGAAATTCCGTTTTCCCTAAGATTAGGATCCCCTTTTCAAGGAAAACAAGTAAAAAAATCTTATAATTTACAATCAATTCATTCAATATTTCCCTTTTTAGAAGACAAATTAGCACATTTTAATTATGTATTAGATGTACTAATACCTTACCCCATCCATCTAGAAATC
>157689187; Floerkea proserpinacoides maturase K (matK) gene, partial cds; chloroplast
TTATAATTTGATTATTTCTACTAAAGATTATAACCAAACTACATTTTTTGAACACAATAAAACTCTTCATTCTCAAACGATATCGGCGGTATTTGCAGTGATTATGGAAATACCGTTTTCCCTACGATTTGTATCTTTAGAAGGAAAAGAACTAGCAAAATCTTATAATTTACAATCAATTCATTCAATATTTCCTTTTT
>340512783; Diplotaxis catholica maturase K (matK) gene, partial cds; chloroplast
TTATATAATTCTCATGTATGTGAATACGAATCCATCTTTTTTTTTCTACGGAAGCAGTCTTCTCATTTACGATCGACATCTTATGAAGTATTTTTTGAGCGAATTTTATTCTATGGAAAAATACAACATTTTTTAAAAGTCTTTGTTAATAATTTTCCGGCGATCTTAGGGTTGCTCAAGGATCCTTTCCTACATTATGT
>45775517; Batis maritima maturase K (matK) gene, complete cds; chloroplast
TGAATCCATTCTCTTTTTTCTCCGCAAGCAGTCTTCTCATTTACAATCAAACTCTTTTGGAATCCTTATTGAGAGAATTTATTTCTATGGAAAAATAGAATCCCTTCTAAAAGTTTTTATTAAGAAATTTCAGGACATCCTATGGTTGTCCAAAGATCCTTTCATGCATTATGTTAGATATCGAGGAAAATCGATTCTGG
>257168022; Eremobium aegyptiacum maturase K (matK) gene, partial cds; chloroplast
AATTCATTCAATATTTCCTTTTTTAGAAGACAAATTATCACATTTTAATTATGTCTTAGATGTACTAATACCTTACCCCATCCATCTAGAAATCTTGGTTCAAACCCTGCGTTACCGGGTAAAAGATGCCTCTTCTTTGCATTTTTTTCGGTTCTGTCTATACGAGTATTGCAATTGGAAGAATTTTGATATTAAAAAAA
>298570190; Ochradenus baccatus voucher M. Thulin 4351 (UPS) maturase K (matK) gene, partial cds; chloroplast
ATAACAATCATTTGTATTTTCAAATGATATCGGCCATATTTGCAGTGATTCTGGAAATTCCATTTTCCCTAAGATTAGTATCCTCCTTCGAAGGAAAACAGCTAGTAAAATCTCAGAATTTACAATCAATTCATTCAATATTTCCCTTTTTAGAGGACAAATTATCATATTTAAATTATGTCTTAGATGTACTAATACCT
>45775549; Wislizenia refracta maturase K (matK) gene, partial cds; chloroplast
TACTTGCTTATGATCATGGTTTAAATAGATTAAATCGAAATAGATCCATTTTTTTTGAAAATGTGGATTATGACAAAAAATATAGTTCACTAATTGTGAAACGTTTCATTTTTCGAATGTATGAACAGAATTATTTGATTATTTCCACTAATTCCACTAAGGATTTTAACCAAAATCTCTGGCATACTAATCATTTCTAT
>170517183; Dactylaena pauciflora voucher MO:J.C. Solomon and M. Nee 18108 maturase K (matK) gene, complete cds; chloroplast
CAATATTTCCCTTTTTAGAAGACAAATTTTCACATTTAAATTATGTCTTAGATGTACTAATACCTTACCCTATCCATTTGGAAATCTTGGTTCAAACCCTACGTTACCGGGTAAAAGATGCCTCTTCTTTACATTTCTTGCGGTTCTGTCTCTACGAGTATTGTAATTGGAAGAATTTTGATATTCAAAAAAGATCTATT
>90994204; Baimashania pulvinata maturase K (matK) gene, partial cds; chloroplast
AAATGTTAGAAAACTCGTTTCTAATAGATAATATTAGAATCAAATTGGATAGCAAAATTCCAATTTCTTCTATTATTGGATCGTTGGCTAAAGATAAATTTTGTAATGTATTAGGGCATCCCATTAGTAAAGCGACCTGGACAGATTCGTCAGATTCTGATATTCTCAACCGATTTGTGCGTATATGCAGAAACATTTCT
>305354752; Armoracia rusticana chloroplast partial matK gene for maturase K, specimen voucher van der Maesen 7894
AGACAAATTATCACATTTTAATTATGTGTTAGATGTAGTAATACCTTATCCCATCCATCTAGAAATCTTGGTTCAAACCCTACGTTACCGGGTAAAAGATGCCTCTTCTTTGCATTTTTTTCGGTTCTGTCTATACGAGTATTGCAATTGGAAAGATTTTTCTATTAAAAAAAAATCAATTTTGAATCCAAGATTTTTCT
>170517053; Atamisquea emarginata voucher WIS:J.C. Solomon 10473 maturase K (matK) gene, complete cds; chloroplast
ATCTTCAAAAAAAAAGAATTTGTATCGAATAAAATATATACTTCGACTTTCTTGTGTTAAAACTTTGGCTCGTAAACACAAAAGTACTGTACGCGCTTTTTTAAAAAGGTTAGGTTCGGTTTTATTGGAAGAATTCCTTACGGGAGAAGGACAAGTTCTTTCTTTAATCTTCCCAAGAGGTTATTCTGCTTCCCAAAGAT
>170517201; Iberis oppositifolia voucher Cochrane 6April2000 maturase K (matK) gene, complete cds; chloroplast
AATTGGATAGTAAAATTCCAATTTCTTCTATTATTGGATCGTTGGCTAACGATAAATTTTGTAATGTATTAGGGCATCCCATTAGTAAAGCGACCTGGACGGATTCATCAGATTCTGATATTCTCAACCGATTTGTGCGTATATGCAGAAATATTTCTCATTATTACAGCGGATCTTCAAACAAAAAGAATTTGTATCAA
>170517141; Thylachium pouponii voucher WIS:Phillipson et al. 3705 maturase K (matK) gene, complete cds; chloroplast
TTTTTGAGCGAATYTTTTTCTATGGAAAAATRGARCATCTTGTAAAAGTYTTTGTTAATAATTTTCAGGACATCCTAGGRTTGTTCAAGGATCCYTTCATACATTATGTTAGATATCRCGGAAAATGCATTCTGGCAGCAAAGGATACGCCGCTTCTGATGAATAAATGGAAATATTACTTTGTTAATTTATGGCAATGG
>257168004; Bunias orientalis maturase K (matK) gene, partial cds; chloroplast
ATATTTCCCTTTTTAGAAGATAAATTATCACATTTTAATTATGTGTTGGATGTACTAATACCTTATCCCATCCATCTAGAAATCTTGGTTCAAACCCTACGTTACCGGGTAAAAGATGCCTCTTATTTGCATCTTTTTCGGTTCTGTCTATACGAGTATTGCAATTGGNNNAATTTTTATAAAAAAAAAAAATCAATTTT
>90994208; Parrya nudicaulis maturase K (matK) gene, partial cds; chloroplast
TTTAAAAAGGTTGGGCTCGGGTTTATTGGAAGAATTCCTTACGGGGGAAGACAAAGTTCTTTCTTTAATCTTCCCAAGAAGCTTTTATGCTTCTAAAAGATTATATCGAGTGCGAATTTGGTATTTGGATATTCTTTATCTTAATGATTTGGTCAATCCCGAATAATTGGGTTATGAGACCCCATAAATTCATTTATCAT
>170517065; Buchholzia tholloniana voucher K:M. Etuge 4497r maturase K (matK) gene, complete cds; chloroplast
GATTAAATAGAAATAGATCCATTTTCTTGGAAAATGCAGGTTATGACAAAAAATATAGTTCACTAATTGTAAAACGTTTAATTTTTCGAATGTATGAACAGAATCATTTGATTATTTCCACTAATGATTTTAGCCAAAATCCCTTTTTTGGACATACCAATCATTTCTATTATCAAAAGATATCCGCCTTATTTGCAGTG
>327366092; Azima tetracantha voucher OM300 maturase K (matK) gene, partial cds
CATATCTAATAGATAATGTTATAAAGAAATTCGATACAAGAATTCCAATTATTTCTATTATTGCGTCGTTGGCTAAAGCAAGATTTTGTAATGTATTGGGGCATCCCATTAGTAAGTCGACCTGGACAGATTCATCAGATTCTGATATTCTCGACCGATTTGTGCGTATATACAGAAATCTTTCTCATTATCACAGCGGA
>12002372; Arabis parishii maturase K (matK) gene, complete cds; plastid gene for plastid product
CCTTACCCCATCCATCTAGAAATCTTGGTTCAAACCCTACGTTACCGGGTAAAAGATGCCTCTTCTTTGCATTTTTTTCGGTTCTGTTTATACGAGTATTGTAATTGGAAGAATTTTAATATTCAAAAAAAATCAATTTTGAATCCAAGATTTTTCTTGTTCTTATATAATTCTCATGTATGTGAATACGAATCCATCTT
>257167998; Anastatica hierochuntica maturase K (matK) gene, partial cds; chloroplast
TTCGATGGGGCTCGGCAACAGAGTTTTCTATATCCACTTTTTTTTCGGGAGTATATTTATGTACTTGCTTATGATCACGGTTTAAATAGATTAAATAGAAATCGCTCGATTTTCTTGGAAAATGCGGATTATGTCAAAAAATATAGTTCACTAATTGTGAAACGCTTAATTTTGCGAATGTATGAACAGAATCGTTTGAT
>257168062; Didesmus bipinnatus maturase K (matK) gene, partial cds; chloroplast
AGGTTGGGATCCTCTTTCGAAGGAAAAAATTTGAAAAAATCTTACAATTTACAATCAATTCATTCAATATTTCCATTTTTAGAAGACAAACTCTCACATTTTAATTATGTATTAGATGTACTAATACCTTACCCCATCCATCTAGAAATCTTGGTTCAAACCCTACGTTACCGGGTCAAAGATGCCTCTTCTTTGCATTT
>45775523; Koeberlinia spinosa maturase K (matK) gene, complete cds; chloroplast
CACTTATTCTTCGGGAGTATATTTATGTATTTGCTCACGATCATGGTTCATATAAATTAAATAGAACTAGATCCATTTTGATGGAAAATGGGGGTTATGACAATAAATCTAGTTCACTAATTGTGAAACGCTTAATTTTGCGAATGCATCAACAGAATCATTTGATTATTTCCACTACCTATTTGAACAAAAATCCATTT
>22795858; Columellia oblonga chloroplast partial matK gene for maturase
TTTTCAAAAATAAATCAAAGATTATTCTTTTTCCTATATAATTCTCATGTATGTGAATATGAATCAATCTTCGTCTTTCTCCGTAACCAATCTTCTCATTTACGATCAACATCTTTTGGAGCCATTCTTGAACGAGTGGATTTCTATGGAAAAATAGAGCATCTTGTAGAAGTCTTTCCTAAGGCTTTTCCGACCAAACT
>22795860; Desfontainia spinosa chloroplast partial matK gene for maturase
GTTCAAACTCTTCGCCACTGGATAAAAGATGCTTCTTCTTTGCATTTATTACGATTCTTTCTTCATGAGTATCCTAATTGGAATAGTCTTCCTAATTGGAATAGTCTTATTACTCCAAAGAAAGTCAGTTCTTATTTTTCAAAAAGAAATCAAAGATTATTCTTCTTCCTATATAATTCTCATGTATGTGAATACGAATC
>45548810; Raspalia stokoei trnK gene, partial sequence; and maturase (matK) gene, partial cds; chloroplast
TCTTCTCATTTACGATCAACATCTTTTGGAGACCTTCTTGAACGAATCTATTTCTATGGAAAAATAGAATATCTTGTAGAAGTATTGGCTAAGGCTTTTCAAGCCAATCTATGGTTGTTTAAGGACCCTTTCATGCATTATGTTAGGTATCAAGGAAAGTCAATTCTCGCCTCAAAAGGTACATCTTTTTTGATGAATAA
>45548854; Berzelia arachnoidea trnK gene, partial sequence; and maturase (matK) gene, partial cds; chloroplast
TTAAATTCTGCGTTAGATATATTAATACCCTACCCAGTCCATCTGGAAATCTTGGTTCAAACTCTTCGCTACCGGGTAAAAGATGTTTCTTCTTTGCATTTATTACGATTATTTCTTTACGAGGATCCTAATTCGAATAATCTTATTACTCCAAAGAAAGCTGGTTCTTCTTTTTCAAAAACAAATCAAAGATTTTTCTT
>22795856; Brunia albiflora chloroplast partial matK gene for maturase
ATTATCAAATGATATCAGAGGGGTTTGCAGTCATTCTGGAAATTCCATTTTCTATACAATTAATGTCTTCCCTAGAAAGGAAAGGGATAGTCAAATCTCATAATTTACGATCAATTCATTCAATATTTCCTTTTTTAGAGGACCCGTTTTCACATTTAAATTCTGCGTTAGATATATTAATACCCTACCCAGTCCATCTG
>197942427; Plagiomnium cuspidatum voucher OAC:BRC09 maturase K (matK) gene, partial cds; chloroplast
GAAAAATGGAGTTTTTTTCTTTTTAAATTCTGGCATTATTATTTTCATCATTTTCTTAACCCTTATAGAATAATCATAAAAAAAATATCTAAAAACTGCTTTTCTTTTTTAGGTTATCTTTTTAGCATCCAAATAAAACAAGTTTTAGTTGAAATTAAAATGTTAGATTATTTCAAAAAAGCATACATTATAAAAAAAGA
>6049806; Buxus excisa maturase K (matK) gene, complete cds; chloroplast gene for chloroplast product
AAATCTTGGTTCAAAGCCTTCGCTGCTGGGTACAAGACGCCCCTTCTTTGCATTTATTGCGATTCTTTCTCCACGAGTATCATAATTGGAATAGTTTTATTACTCCAAAGAAATCCATTTTTTTTTTTCAAAAAAGAATAAAAGATTCTTCTTGTTCCTATATAATTCTTATGTCTATGAATGTGAATCCATATTCGTTT
>124358472; Pachysandra terminalis maturase K (matK) gene, complete cds; chloroplast
ATCACATTTAAATTATGTGTCAGATATACTAATACCCTACCCGATCCATCTGGAAATCTTGGTTCAAAGCCTTCGCTGCTGGGTAACAGATGCCCCTTCTTTGCATTTATTGCGATTCTTTCTCCACGAGTATCGTAATTTGAATAGTTTGATTACTTCAAAAAAATCCATTTTTTTTTTTTCAAAAAAGAATCAAAGAT
>71891357; Didymeles perrieri plastid partial matK gene for maturase K, specimen voucher O.Andrianantoanina 387 MO, TAN
ATTCGCTGCTGGTTACAAGATGCCCCTTCTTTGCATTTATTGCGATTCTTTCTCCACGAGTATCAGAACTGGAGTAGTTTTCTCATTCCAAAGAAATACATTTTTTCAACAAAAAATCAAAGATTATTCTTGTTCCTATATAACTCTTATGTCTATGAATGTGAATCTATATTCGTTTTTCTCCGTAAACAATCTTCTCA
>197318402; Canella winterana maturase K (matK) gene, partial cds; chloroplast
GATGAAGAAATGGAAATATCACCTTATAAATTTATGGCAATGCCATTTTTCCTTGTGGTCTCAACCGAATAGGATTCATATAAACCAATTATACAATCATTCCTTCTACTTTATGGGCTATCTTTCAAGTGTACGAGTAAACCCTTCGGTGGTAAGGAGTCAAATGCGAGAGAATTTCTATCTAATAGATACTGCTATTA
>71891342; Belliolum panaflorum plastid partial matK pseudogene, specimen voucher Qiu 90025 NCU
ACGATCAACATCTTCGAGAACCTTTCTTGAGCGAACACATTTCTATGGAAAAATAGAACATTTTTTAGTAGTGCTTCGTAATGATTTTCAGAAGACACTATGGTTGTTCAAGGATCCTTTCATGCATTATGTCAGATATCAAGGAAAAGCGATTATGGCTTCAAAAGGGACTCATTTTCTGATGAAGAAATGGAAATATC
>146188912; Tasmannia insipida plastid partial matK gene for maturase K, specimen voucher Qiu 90032 (NCU)
GGAAATCTTGGTTCAAACCCTTCGCTGCTGGATACAAGATGCTCCCTCTTTGCATTTGTTGAGATTTTTTCTCTACGAGTCTCGTAATTCGAATAGTCTCATTACTCCAAAGAAATCCATTTCCCTTTTTTCAAAAAGGAATCAAAGATTCTTCTTGTTCCTATATAATTCTCATGTATATGAATGCGAATCCATATTAG
>197318414; Warburgia stuhlmannii maturase K (matK) gene, partial cds; chloroplast
ACAAGCCTCTTATTTACGATCAACATCTTCTGGACCCTTCCTTGAGCGAACACATTTCCATGGAAAAATAGAACATCTTATAGTAACACTTCGTAATGATTTTCAGAAGACCCTATGGTTGTTCAAGGATCCTTTCATCCATTATGTCAGATATCAAGGAAAATCGATTCTGGCTTCAAAAGGGACTCATTTTCTGATGA
>71891448; Takhtajania perrieri plastid partial matK pseudogene, specimen voucher Rakotomalaza et al. 1342 MO
TTCAAAAGGGACTCATTTTCTGATGAAGAAATGGAAATATCACCTTGTCAATTTATGGCAATGTCATTTTTACTTGTGGTCTCAACCTGACAGTACCCATATAAACCAATTATACAATCATTCCTTCTACTTTGTGGGCTATCTTTCACGTGTAGAACTAAACCCTTCGGTAGTAAGGAGTCAAATGCTAGAGAATTTAT
>33332492; Pseudowintera colorata maturase K (matK) gene, partial cds; chloroplast
TCTTGAGCGAACACATTTCTATGGAAAAATAGAACATTTTTTAGTAGTGCTTCGTAATGATTTTCAGAAGACACTATGGTTGTTCAAGGATCCTTTCATGCATTATGTCAGATATCAAGGAAAAGCGATTATGGCTTCAAAAGGGACTCATTTTCTGATGAAGAAATGGAAATATTACCTTGTCAATTTATGGCAATGTC
>313502841; Pleodendron macranthum maturase K (matK) gene, partial cds; chloroplast
TGGACCCTTCCTTGAGCGAACACATTTCCATGGAAAAATAGAACATCTTATAGTAACACTTCGTAATGATTTTCAGAAGACCCTATGGTTGTTCAAGGATCCTTTCATGCATTATGTCCGATATCAAGGAAAATCGATTCTGGCTTCAAAAGGGACTCATTTTCTGATGAAGAAATGGAAATATCACCTTATCAATTTAT
>197318418; Cinnamodendron corticosum maturase K (matK) gene, partial cds; chloroplast
TTTCTATCTAATAGATACTGCTATTAAGAAATTTGATATCTTAGTTCCAATTATTCCTCTAATTAGATCATTGGCTAAAGCGAAATTTTGTAACGTCTCAGGGCATCCCATTAGTAAGCCGGCCCGGACCGATTTATCCGATTCTGATATTATTGATCGCTTTGGGCGTATATGCAGAAATCTTTTTCATTATCACAGCG
>197318406; Capsicodendron dinisii maturase K (matK) gene, partial cds; chloroplast
GATATCAAGGAAAATCGATTCTGGCTTCAAAAGGGACTCATTTTCTGATGAAGAAATGGAAATATCACCTTATCAATTTATGGCAATGCCATTTTTCCTTGTGGTCTCAACCGAAGAGGATTCATAGAAACCAATTATACAATCATTCCTTCTACTTTATGGGCTATTTTTCAAGTGTACGAGTAAATCCTTCGGTGGTA
>197318400; Drimys granadensis maturase K (matK) gene, partial cds; chloroplast
AAATGCTAGAGAATTTATTTATAATAGATACTGCTATTAATAAATTCGAGACTATAGTCCCAATGATTCCTCTAATTAGATCATTGGCTAAAGCGAAATTTTGTAACGTATCAGGGCATCCCATTAGTAAGCCGGCCCGGGCCGATTCATCTGATTCTGATATTATTGATAGATTTGGGCGTATATGTAGAAATCTTTTT
>311235678; Atriplex californica voucher Zacharias 1025 (JEPS) tRNA-Lys (trnK) gene, intron; and maturase K (matK) gene, partial cds; chloroplast
TAGAGGGCGCATTTGGTATTTGGATATTATTTGTATCCATAATTTGTCCAATGATGAATGATTGATTATGAGACTGTCGAAATCAAATTTCGATTCTATCTAAACGAATGGGGTGGGGGATAAGATAAAAAAATGCATTCATTTTTCTACTGAAATGTTTATGCAGTAAGGGTGGAATTCATTGAGTATTCAACTTTGTT
>15341087; Rivina humilis maturase K (matK) gene, partial cds
GGCCTCAACCAAGAAGAATCTATATCAATGGACTATCAAACCATTCCCTAGACTTTATGGGTTTTCTTTCAAGTGTGCGACTCAATTCTTCAGTGGTACGGAGTCAAATGTTAGAAAATTCATTTCTAATAGAGAAGACTATTAAGAAGTTCGACACCATAGTTCCAATTATTCCTCTGGTTGGATCGTTGGCTAAAGCC
>255506084; Neomillspaughia emarginata maturase K (matK) gene, partial cds; chloroplast
TTACTAGTTGTAAAACGTTTAGTTATTCGAATGTATCAACAGAATCATTTGATTCTTTCTGTTAATGATTCTAACAAAAATGAATTTCTTGTGCCCAAGAAAAATTTGTATTCTCAACGGATCTCAGAGGGATTTGCAGCTATTGCGGAAATTCCATTTTCTCTGCGATTAATATCTTCCCTAGAAGGAAAAGAACTAAA
>237641493; Heliosperma pusillum voucher B. Frajman LJU maturase K (matK) gene, partial cds; chloroplast
AAAACTTTTTACTAAGGATTTTGCCGTTATCTTATGGCTTTTCAAGGATCTTTCCCCGCATTCTGTTAGGTATAAAGAAAATTTAATTCTGGCCTCAAAAGGGACATCCTTTTTGATGCATAAATGGAAATTTTACCTTATTTATTTCGGGCAATGTCATTTTTCTGTGTGGTCTCACCCAAGAAGAATCTATATTAATC
>15341103; Seguieria aculeata maturase K (matK) gene, partial cds
GAACCATTTACGCATTATGTTAGGTATCAAGGAAAATCAATTCTGGCTTCAAAAGGTACATCTCTTCTGATGCATAAATGGAAATATTACCTTATCCATTTTTCCCAATGTTATTTTTCCGTATGGTCTCAACCAAGAAGAATCTATATCAATCGATTATCAAACCATTCCCTCGACTTTATGGGGTTTCTTTCAAGTGT
>340513063; Tetragonia tetragonioides maturase K (matK) gene, partial cds; chloroplast
ATTAAGATTCTTTCTTTATGAGTATCGTAATTGGAATAGTCTTATTACTTCAAAAGAATCCATTTCGATTTTTTCAAAAAGGAATCAAAGATTATTCTTGTTCTTATATAATTTCCATGTATGTGAATACGAATCCATTTTCATTTTTCTACGCAACCGATCCTCTCATTTACGATCAACCTCTTTTGGGGCCCTTCTTG
>15340985; Goniolimon sp. Chase 1707 maturase K (matK) gene, partial cds
CCGTTCATCTGGAAATCTTGGTTGAAAGTATTCGCTACTGGGTAAAAGATGCCTCTTGCTTGCATTTATTGCGAGTCTTTCTTTATGAGTATCGTAACTTTAATAGTCTTATTATTCAAAAGAAATCTGTTTACAAATTTTTTAAAACAAGTAAAAGATTATTCTTGTTACTATATAATTCCCATGTGTGTGAATATCAA
>15340879; Alluaudiopsis fiherenensis maturase K (matK) gene, partial cds
AAATCTTGGTTCAAACTCTTCGTTACTGGGTGAAAGATGCTTCTTCTTTGCATTTAGTACGATTCTTTCTTTATGAGTATCGTAATTGGGATAGTCTTAATGAGTATCGTAATTGGGATAGTCTTATTACTCCCCAAAAATCCATTTCTATTTTTTCAAAAAGGAATCAACGATTATTCTTGTTCCTATATAATTTCCAG
>374265124; Digitostigma caput-medusae chloroplast partial matK gene and partial tRNA-Lys intron
AATTCTTCAGTGGTACGGAGTCAAATGGTAGAAAATTCTTTTCTAATAGATAATCGTATTAAGAAATTCGATACCATAGTTCGAATTATTCCTCTGGTTGGATCGTTGGCTAAAGCGAAATTTTGTAACGTATTAGGACATCCCATTAGTAAGTCGGTCTGGACCGATTTATTAGATTCTGATATTATTGATCGGTTTGG
>15340921; Calyptrotheca somalensis maturase K (matK) gene, partial cds
CCCTTTCCTGCATTATGTTAGGTATCGAGGAAAATCAATTCTGGCTTCAAAAGGGACATCTCTTCTAATGCATAAATGGAAATATTATCTTATCCATTTTTGGCAATGTCATTTTTCCCTGTGGTCTCAACCAAGAAGAATCTATATCAATGGATTATCAAAACATTCCTTCGAATTTATGGGTTTTTTTTCAAGTGTTC
>240266082; Corrigiola litoralis tRNA-Lys (trnK) and matK genes, partial sequence; chloroplast
ATGCCTCTTCTTTGCATTTATTACGATTCTTTCTTTATGAGTATCGTAATTGGAATAGTCTTATTACTCAAAAAAAATCCCTTTTGGTTTTTTCAAAAAGAAATCAAAGATTATTCTTGTTCTTATATAATTTCCATGTATGTGAATACGAATCTATTTTCAGTTTTCTTTGCAACCAATCTTCTCATTTACGATCAACA
>330887629; Pterocactus gonjianii trnK gene, partial sequence; and maturase K (matK) gene, partial cds; chloroplast
ACGAGCTTATCTTCGTAATTTGAATGATTACCCGATCTAATTAAACGTTAAAAAAAATTAGTGCCTGATGCGGAAAAGGCTTCTCCCACGAGTGAATTATTTCGTTTTTAGTGAATCCTAACTATTAGATTATCCGTTTTCTATATGGAGATGAATGTGTAGAAGAAACAGTATATTGATAAAGATACTTTTCCAAAATC
>237641487; Atocion rupestre voucher P. Schoenswetter & B. Frajman 11439 LJU maturase K (matK) gene, partial cds; chloroplast
ACTAAGGATTTTGCCGTTATCTTATGGCTTTTCAAGGATCCTTCCCCGCATTCTATTAGGTATAAAGGAAAATCCCTTCTGGCCTCAAAAGGGACATCCTTTTTGATGCATAAATGGAAATTTTACCTTATTCATTTCTGGCAATGTCATTTTTCTGCGTGGTCTCACCCAAGAAGAATCTATATTAATCGATTATCAAC
>374265220; Turbinicarpus mandragora chloroplast partial matK gene and partial tRNA-Lys intron, specimen voucher MEXU C2297
AAAAGGAATCTACGATTATTCTTGTTCCTCTATAATTTCCTTGTATGTGAATACGAATCCATTTTCTTTTTTCTCTGTAACCAATCCTCTCATTTACGATCAACATCTTTTGGAGCCCTTCTTGAACGAAATTATTTTTATGGAAAGCTAGAATATCTAGTAAAAGTCAAAACTTTTACTAAGGATTTTTGCCTTATCTT
>22651741; Aldrovanda vesiculosa maturase K (matK) gene, partial cds; chloroplast gene for chloroplast product
CTTCAAAAGGGACATCTCTTCTGATGAATAAATGGAGATATTACCTTATCAATTTGTGGCAATTTTATTTTTCTGTGTGGTCACAACCAAGAAGAATCTATATTGATCAACTATTCAAATTTTCCTTCAACTTTATGGGTTTTCTTTCAAGTCTACGATTAAATCCTTCAATGGTCCGAAGTCAAATGTTAGAAAATTCA
>202073772; Afrobrunnichia erecta maturase K (matK) gene, partial cds; chloroplast
CCTGTTTGCATTTATTACGATTCTTTCTTTATGAGTATTGTAATAGTGTTATTACTCTAAAGAAATCTGTTTCAAATTTTTCAAAAAAAAAATTATTATTGTTCCTATATAATTCCCATGTGTGTGAATGCGAATCCATCTTCGTTTTTCTCCGCAACCAATCCTCTCATTTACGATCAACATCTTCCGGAGCCTTTCTT
>15340937; Commicarpus raynalii maturase K (matK) gene, partial cds
ATTCCATTTCGATTTTTGCAAAAAGGACTCAAAGATTATTCTTGTTCTTATATAATTTCTATGTATATGAATACGAATCCATTTTTGTTTTTCTCCGCAACCGATCCTCTTATTTACGATCAACATCTTTTGAAGCCCTTCTTGAACGAATTTATTTCCGCGGAAAGATAGAATATCTAGTCAAAGTTTTAACTAAAAAT
>342196377; Gymnocalycium anisitsii subsp. damsii chloroplast DNA fragment containing partial trnK and matK genes, specimen voucher HA1713-3
AAGATGCTTCTTCTTTGCATTTATTACGATTCTTTCTTTATGAATATCGTAATTGGAATCGTCTTATTACTCCCCAAAAATCCATTTCTATTTTTTCGAATCAACGATTCTTCTTGTTCCTATATAATTTCTATGTATGTGAATACGAATCCATTTTCGTTTTTCTCTGTAACCAATCCTCTCATTTACGATCAACATCT
>15341043; Mirabilis nyctaginea maturase K (matK) gene, partial cds
AAGGAAAATCAATTCTTTCTTCAAAAGGTACATCTTTTCTGATGCATAAATGGAAATATTACCTTATCCATTTTTGGCAATCTTATTTTTATGTGTGGTCTCAATCAAGAAAAATCTATATAAATCGATTATCAAAGCATTCCCTCGACTTTATGGGTTTTCTTTCAAGTGTGCGACTCAATTCTTCAGTGGTGCGGAGT
>340513065; Drosanthemum floribundum maturase K (matK) gene, partial cds; chloroplast
AAAGCAATTCTGGCTTCAAAAGGTACATCTCTTCTGATGCATAAATGGAAATATTACCTTATCCTTTTTTGGCAATGTAATTTTTCCGCGTGGTCTCAACCAAGAAGAATCTATCTCAATCAACTATCAAATCATTTCCTGGACTTTATGGGTTTTCTTTCAAGTGTGCGACTCAATTCTTCAGTGATACGGAGTCAAAT
>261347860; Guapira standleyana maturase K (matK) gene, partial cds; chloroplast
TTCTTCTTTGCATTTATTACGATTCTTTCTTTATGAGTATCGTAATTGGAATAGTCTTATTACTTCAAAAAATTCTATTTCGATTTTTTCAAAAAGGAATCAAAGATTATTCTTGTTCTTATATAATTTCTATGTATGTGAATACGAATCCATTTTTGTTTTTCTACGCAACCGATTCTCTTATTTACGATCAACATCTT
>240266146; Thylacospermum caespitosum tRNA-Lys (trnK) and matK genes, partial sequence; chloroplast
ATAGTGGTTCTTCAAGAAAAAAGAGTTTGTATCGAATAAAGTATATCCTTCAAATTTCTTGTGCTAAAACTTTAGCTCGTAAACACAAAAGTTCTGTGCGTGCTTTTTTGAAAAGATTGGGTTCAGAAATTTTGGAAGAATTCTTTACTGAAGAAGAAAAAGTTCTTTCGTTAATCTTACCAAAAAATTATTCTAACTCG
>110332097; Halostachys belangeriana maturase K (matK) pseudogene, partial sequence; chloroplast
GCCCTTCTTGAACGAATCCATTTCTACGGAAAGGTAAAATATCTAGGAAAAGCTTTTACCAAGGATTCTGGGGTTATCCTATGGTTGTTCAAAGAACCTTTTTCGCATTATGTTAGGTATCAAAAAAAATCAATTCTGGCTTCAAAAGGTACATCTCTTCTGATGGATAAATGGAAATATTACCTTATCCATTTCTGGCA
>62870786; Drypis spinosa maturase K (matK) gene, partial cds; chloroplast
TTATATTTTTCTAAAAAGGAATCAAAGATTCTTCTTATTCTTATATAATTTCCACGTATGTGAATTCGAATCCGTTTTATTTTTTCTTTGTACCCAATCCTCTCATTTACGATCAACATCTTATATAGCCCTTCTTCAACGCATTTATTTCTATGGAAAATTAGAGTATTTCGTAAACCTTTTTACTAAGGATTTTGGCG
>110332096; Kalidium caspicum maturase K (matK) pseudogene, partial sequence; chloroplast
GTCTTATACTCCAAAAGAATTCATTTACTTTTTGAANNNNNNNNNNNNNNNNNNATTCTTTTTCCNANATAATTTCCATGTANGNGAATACGAATCCCTTTTTGTTTTTCTTCGTAACCAATCCTCTTATTTACGATCAACATCTTTTGGAGCCCTTCTTGAACGAATCCATTTCTACGGAAAGGTAAAATATCTAGTAA
>8568030; Dionaea muscipula maturase K (matK) gene, partial cds; chloroplast gene for chloroplast product
CCTTTTTTAGAGGACAAATTTTCTCGTTTAAATTCTATGTTAAATATACTGATAGCCTACCCTGTCCATCTGGAAATATTGGTTCAAACTCTTCGGTATTGGGTGAAAGATGCCTCTTCCTTGCATTTATTACGATTCCTTCTTTATGAGTATCGTAAGTGGAATAAAAAGGGTCTTCTTTTTCGAAAGCAATCCATTTC
>315570374; Coccoloba diversifolia maturase K (matK) gene, partial cds; chloroplast
TTATGGGTTTTCTTTTAAGTGTGCGACTAAATCCTTCCGTGGTACGGAGTCAAATGTTAGAAAATTCATTCTTAATAGATAATGGTATTAAGAAGTTTGAGACCCTAGTTCCAATTATGCCTCTGATTGGATCATTGGCTAAAGCAAAATTTTGTAACGTATTAGGACATCCCATTAGTAAGCCAGCCTGGGCTGATTTA
>62870772; Ortegia hispanica maturase K (matK) gene, partial cds; chloroplast
ATTATCAACCGATTCTCTTGATTTTATGGGTTTTCTTGCAAGTGTCCAACTCCAGTCTTCAGTAGTACGGAGTCAAATGTTAGAAAATTCTTTTCTAATAGATAATACTATTAAGAAGTTCGATTCTATAATTCCAATAAATCCGCTGATTGGATCATTGGCTAAAGGGCACTTTTGTAACGGATTAGGACATCCTATTA
>114150620; Anacampseros karasmontana maturase K (matK) gene, complete cds; chloroplast
TATTTTATGGCCTTTCAAAGACCCTTTCCCGCATTATGTTAGGTATCGAGGAAAATCAATTCTGGCTTCAAGGGGGACATCTCTTCTGATGCATAAATGGAAATATTATCTTATAAATTTTTGTCAATGTCATTTTTCCCTGTGGTCTCAACCAAGAAGAATCTATATCAATCGATTATCAAAACAATCCCTCGACTTTA
>162718188; Persicaria ferruginea trnK gene, intron; and maturase K (matK) gene, partial cds; chloroplast
TATTCGCCGATTTGGGCGTATGTGTAGAAACCTTTCTCATTATTACAGCGGATCTTCAAAAAAGGGAAGTTTGTATCGGATAAAGTATATACTTCGACTTTCTTGTGCTAGAACGTTGGCTCGTAAACATAAAAGCACTGTACGCGCTTTTTTGAAAAGATTAGGCTCAGAATTTTTGGCAGAATTTTTTATCAAGGAAG
>151195449; Polygonum filiforme voucher Kim & Kim Ch-Ko-102 (YU) tRNA-Lys (trnK) gene, partial sequence; and maturase K (matK) gene, partial cds; chloroplast
TTAGTAAACCGGCCTGGGCGGATTTATCGGATTCTGATATTATTCGCCGATTTGGGCGTATGTGTAGAAACCTTTCTCATTATTACAGCGGATCTTCAAAAAAGGGAAGTTTGTATCGGATAAAGTATATACTTCGACTTTCTTGTGCTAGAACGTTGGCTCGTAAACATAAAAGCACTGTACGCGCTTTTTTGAAAAGA
>240266116; Phaulothamnus spinescens tRNA-Lys (trnK) gene, partial sequence; and maturase K (matK) gene, partial cds; chloroplast
CTTAGAGGGAAAAGAAATAGTAAAATCTCCTAATTTGCGATCAATTCATTCAATATTTCCTTTTTTCGAGGACAAATTCTTACATTTAAATTATGTGTTAGATATATTAATACCTTACCCTGCCCATCTAGAAATCTTGGTTCAAACTCTTCGTTACTGGGTGAAAGATGCCTCTTCTTTGCATTTATTAAGATTTTTTC
>340513059; Carpobrotus acinaciformis maturase K (matK) gene, partial cds; chloroplast
AAGATGCCTCCTCTTTGCATTTATTACGATTCTTTCTTTATGGGTATCATAATTGGAATAGTCTTATTACTTCAAAAGAATCCTTTTCTTTTTTTTCAAAAAGGAATCAAAGATTTTTCTTGTTCTTATATAATTTCCATGTATCTGAATACGAATCCATTTTTGTTTTTCTCCGCAATCGATCCTCTCATTTACAATCA
>323461111; Hypertelis bowkeriana chloroplast trnK gene intron (partial) and matK gene for maturase K, specimen voucher NY:Giess Jr 171
GGAATTCTTGGAAGGGAACGAAATGAATTCATAGTTGGGTCATTTGAATAAATGGATCGAGCCATAATGGTTCAAATTTTAGGGAAAGAAAGAGCAACGAGCTTATCTTCGTAATTTGAATGATTACCCGATCTAATTAGACGTTAAAAACAAATTAGTGCCTGATGCGGKAAAGGCTTCTCCCACGACTGGATTTTTGA
>374265746; Echinocactus polycephalus chloroplast matK gene and partial tRNA-Lys intron, isolate MCh45
TTGGTTCCAAATCGGCTACCAAACATTTTTTGATTTGAACGAAATGAATTCTCCTTTTCCAAAATCAAAAGAGCGATTGGGTTGAAAAAATAAAGGATTTCTAACCATCTTGCTTTGTTATCCTATAAAAAAACCAATTAGATGGAAAAAATAGAGAATCCGTTGATGAATTTACCTGTCTCCGAGGTACTTAATTATTT
>374265908; Pilosocereus aff. alensis T1589 chloroplast matK gene and partial tRNA-Lys intron, isolate T1589
TCGGTCTGGACCGATTTATTGGATTCTGATATTATTGATCGGTTTGGGCGCATATGCAGAAATCTTTCTCATTATTATAGTGGCTCTTCAAGAAAAAAGAGTTTGTATCGAATAAAGTATATACTTCGACTTTCTTGTGCTAGAACTTTGGCTCGTAAACACAAAAGTACTGTACGCGCTTTTTTGAAAAGATTAGGTTC
>63095081; Ceraria fruticulosa trnK gene, intron; and maturase K (matK) gene, complete cds; chloroplast
CTTATTACTCCCTCAAAATCCATTTCTATTTTTTCAAAAAGGAATCAACGATTATTCTTGTTCCTATATAATTTCCATGTATGTGAATACGAATCCATTTTCGTTTTTCTCTGTAACCAATCCTCTCATTTACGATCAACATCTTTTGGAGACCTTCTTCAACGAATCTATTTTTATGGAAAGCTAGAATATCTAGTAAA
>255506092; Pterostegia drymarioides maturase K-like (matK) gene, partial sequence; chloroplast
CTAGTTGGAAAACGTTTAGTTATTCGAATGTATCAACAGAATCATTTGATTCTTTCTGTTAATGATTCTAACAAAAATAAATTTCTTGGGCACTTGTATTCTCAACGGATCTCAGAGGGATTTGCAGCTATTGCGGAAATTCCATTTTCTCTGCGATTTATATATTCCCTAGAGGAAAAAGAACTAAAAAAATATAAAAA
>261348091; Triplaris cumingiana maturase K (matK) gene, partial cds; chloroplast
GAGCATTTCTTGCACGAGTCTATTTCTACGTAAAGCTAGAACCTCTTGTAAAAGTATTTACTAAGCATTTTCAGGTTATCCTATGGTTCTTCAAGGATCCTTTTCTGCATTATGTTAGGTATCAAGGAAAATGGATTCTGGCTTCAAAAGGGACGTTTTTTCTGATGACTAAGTTGAAATATTACCTTGTCAATTTCTGT
>297372611; Didierea madagascariensis chloroplast matK gene for maturase K, isolate AC634
GGGTTTTTTTCAAGTGTTCGACTCAATTCTTCAGTGGTACGGAGTCAAATGGTAGAAAATTCATTTCTAATAGATAATACTATTAAGAAATTCGATACCATAGTTCGAATTATTCCTCTGGTTGGATCGTTGGCTAAAGCGAAATTTTGTAACGTATTAGGACATCCCATTAGTAAGTCGGTCTGGACCGATTTTTTAGA
>315259870; Gomphrena globosa isolate LegMedMO_65 maturase K (matK) gene, partial cds; chloroplast
TTTTTCTGTGTGGTCTCAACCAAGAAGAATCTATATCAATCAATTATCAAACTACTCCCTCGACTTTATGGGTTTTCTTTCAAGTGTGCGATTCAACTCGTCAGTAATACGGAGTCAAATGTTAGAAAATTCATTTCTATTAGAGAATATTCGTAACAAGTTCGATACCATAGTTCCAATTAGTCCTCTAGTTGGCTCGT
>372000260; Weingartia kargliana voucher Rausch 677 (ZSS) trnK gene, partial sequence; and maturase K (matK) gene, partial cds; chloroplast
AAGACCCTTTCCTGCATTATGTTAGGTATCGCGGAAAATCAATTTTGGCTTCAAAAGGGACATCTCTTCTGATGCATAAATGGAAATATTATCTTTTCAATTTTTGGCAATGTCATTTTTCCCTGTGGTCTCCACCAAGAAGAATCTATATCAATCGGTTATCAAAGCATTCTCTCGACTTTATGGGTTTNTTTTCAAGT
>15341017; Lophiocarpus burchellii maturase K (matK) gene, partial cds
AAATTTTTGGCAATGTCATTTTTCTGTGTGGTCTCAACCAAGAAGACTCTATATCAATCGAATCAATCGATTATCAAACCATTCCCTCGACTTTTTGAGTTTTCTTTCAAGTGTGCGACTCAATTCTTCAGTGGTACGGAGTCAAATGTTAGAAAATGCATTTCTAATAGATAATACTATTAAGAAGTTCGATACCATAG
>68271197; Allmaniopsis fruticulosa tRNA-Lys (trnK) gene, partial sequence; and maturase K (matK) gene, partial cds; chloroplast
AGGTCAATTGAATAAATGGATCGAACCTTAAGGTTCAAATTATGAAGAAAGAAAGAACAACGAGCTTATTTTCATAATTTGAATGATTTCCCGATCTAATTATGATGTTACAAAAAATTAGTGCCTGATGCGGGAAAGGATTCTCCCACGAGTGGATACTTTGTTTTTTATAGTGAATCCTAATTATTTGATTATCCATT
>15341011; Limeum africanum maturase K (matK) gene, partial cds
GACTAAGGATTTTGGTGCTATCTTATGGTTTTTCAAAGAACCTTTCCCGCATTATGTTAGGTATCAAGGAAAATCAATTCTGGCTTCAAAAGGGACATCTCTTCTGATGCATAAATGGAAATATTACCTTATCTATTTTTGGGAATGTCAGTTATCCCTATGGTCTCAACCAAGAAGAATCCATATCAATCGATTATCAA
>15340997; Hilleria latifolia maturase K (matK) gene, partial cds
AAATCAATTCTAGCTTCAAAAGGTACATCTCTTCTGATGCATAAATGGAAATATTACCTTATCCATTTTTACCAATGTAATTTTTCCGTATGGCCTCAACCAAGAAGAATTTATATCAATGGACTCTCAAACCATTCCCTAGACTTTATGGGTTTTCTTTCAAGTGTGCGACTCAATTCTTCGGTGGTACGGAGTCAAAT
>15341113; Suessenguthiella scleranthoides maturase K (matK) gene, partial cds
CTCATTTCCGATCAACATCTTTTGGAGCCCTTCTTGAACGAATCCTTTTTTATGGAAAGGTAGAATATCTAGTCAAAGTTTTTCCCCTGACGAAGGATTTTGGCCTTATCTTATGGCTTTTCAAAGACCCTTTTCCGCATTATGGTCGGTATGGAGGAAAATCCATTCTGTCTTCAAAAGGGACATCTCTTCTGATCCAT
>15340913; Bosea cypria maturase K (matK) gene, partial cds
TTTATGAGTATCGTAATTGGAATAGTATTATTACTCCAAAAGAATCCATTTCCTTTTTGAAAAAAAGGAATCAAAGATTATTCTTGTTCCTATATAATTTCCATGTATGTGAATACGAATCCCTTTTTGTTTTTCTCCGCAACCAATCCTCTTATTTACGATCAACATCTTTTGGAGCCCTTCTTGAACGAATCTATTTC
>147907828; Hectorella caespitosa voucher BHO CHR571419 tRNA-Lys (trnK) gene, partial sequence; and maturase K (matK) gene, partial cds; chloroplast
ATGGTTTAAATAAACCTATTTTGTTGGAAAATGCAGGCAACAAGAAATACAGTTTTATAATTGTGAAACGTTTAATTACCCGAATGTATCAACAGAATCATTTGATTCTTTCTACTCATAATTCTAACCAAAATGACTTTTTTGGGCACAAGCACAAGAATAATTTGTATTATCAAATGATATTAGAAGGATTTGCAGTC
>342196372; Matucana polzii chloroplast DNA fragment containing partial trnK and matK genes, specimen voucher EZ 762
TATGTATGTGAATACGAATCTATTTTCGTTTTTCTCTGTAACCAATCCTCTCATTTACGATCAACATCTTTTGGAGCCCTTCTTGAACGAAATTATTTTTATGGAAAGCTAGAATATCTAGTAAAAGTTTTGACTTTTACTAAGGATTTTTGCGTTATCTTATGGCTTTTCAAAGACCCTTTCCTGCATTATGTTAGGTA
>62870812; Moehringia muscosa maturase K (matK) gene, partial cds; chloroplast
GTACTGGATGAAAGATGCCCCGTCTTTACATTTATTACGATTCTTTCTTTATGAGTATCATAATTGGAATACTCTTATTATTCCAAATAAATCTATTTCCATTTTTATAAAAAGGAATCTAAAATTATTCTTGTTCTTATATAATTTCTATGTATGTGAATACGAATCCATTTTCTTTTTTTTTTGCAACCAATCCTCTC
>62870846; Allochrusa versicolor maturase K (matK) gene, partial cds; chloroplast
TATAATTTCCATATATGTGAATACGAATCCATTTTCTTTTTTCTTTGCAACCAATCCTCTCATTTACGATCAACATCTTATAGAGTGTTTCTTGAACGCATTTATTTCTACGTAAAATTAGACTATTTAGTCAAACTTTTTTATAAGGATTTTGGCGTTATCTTATGGCTTTTCAAGGACCCTTCCCCGCATTCTGTTAG
>240266086; Dicheranthus plocamoides tRNA-Lys (trnK) and matK genes, partial sequence; chloroplast
ACTATTACTATCGTCTATAAAGATAAAAAATAAAAATATAGTAAGATCTCATAATTTGCGATCAATTCAGTCAATATTTACTTTTTTAGAGGACAATTTATTACATTTAAATTATGGGTTAGATATATTAATACCTTACCCAGTTCATCTAGAAATTTTGGCTCAAACCCTTCGCTACTGGGTGAAAGATGCCTCTTCTT
>240266080; Cerastium fontanum tRNA-Lys (trnK) and matK genes, partial sequence; chloroplast
TATCGGATTCTGATATTATTGATCGATTTGGGCTTATATGCCAAAATCTTTTTCATTATTACAGTGGCTCTTCAAGAAAAAAGAGTTTGTATCGACTAAAGTATATACTTAAAATTGCTTGTGCTAGAACTTTGGCTCGTAAACACAAAAGCGCTGTGCGTGCTTTTTTGAAAAGATTAGGTTCAGAATTTTTTGGAGAG
>15341115; Tacinga funalis maturase K (matK) gene, partial cds
TTCTTGTTCCTATATAATTTCCATGTATGTGAATACGAATCCATTTTCGTTTTTCTCTGTAACCAATCCTCTCATTTACGATCAACATCTTTTGGAGCCCTTCTTGAACGAATCTATTTTTATGGAAAGCTAGAATATCTAGTAAAAGTAAAAACTTTTACTAAGGATTTTCGTCTTATCTTATGGCTTTTCAAAGACCC
>89111234; Nepenthes vieillardii chloroplast matK pseudogene, trnK gene, haplotype: I
ATGAGTATCGTAATTGGAATAGTCGTATTTCTATAAAGCAATACATTTCTTTTTTTTCAAACAGGAATCAAAGATTATTCTTGTTCCTATATAATTCCCATGTGTGTGAATACGAATCCATCTTCATTTTTCTCCGCAACCAACCCTCCCATTTACGATCAACTTTTTCTGGAGCCTTTCTTGAACGAATCCATTTTTAT
>33332540; Pleuropetalum sprucei maturase K (matK) gene, partial cds; chloroplast
TATTCCTTTAGTCGGCTCGTTAGCTAAAGCAAAATTTTGTAACGTATTAGGACATCCTATTAGTAAGTCGGTTTGGACCGATTTATCTGATTCGGATATTATTGACCGATTTGGACGTATCTGCAGAAATCTTTCTCATTATTATAGTGGTTCCTCAAGAAAAAAAAGTTTGTATCGAATAAAGTATATACTTCGACTTT
>15340971; Froelichia gracilis maturase K (matK) gene, partial cds
TTTCCCCATTATGTTAGGTATCAAGGAAAAGCCCTTCTGGCATCAAAAGGGACATCTCTTCTGATGCATAAATGGAAATATTACTTTATCTATTTCTGGCAATGTTATTTTTCTGTGTGGTCTCAACCAAGAAGAATCTATATCAATCAATTATCAAACTATTCCCTCGACTTTATGGGTTTTCTTTCAAATGTGCGATT
>15340909; Blackiella inflata maturase K (matK) gene, partial cds
TCAATTATGTGTTAGATATATTAAGCACTTATCCTGCTCATCTAGAAATCTTGGTTCAAACTCTTCGCTACTGGTTGAAAGATGCTTCTTCTTTGCATTTAGTAAGATTTTTTCTATATGAGTCTCGTAATTTAAATAGTCTTATTACTCCAAAGGAATTCATTTCCTTTTTGAAAAAAAGAAATAAAAGATTATTCTTG
>63095047; Pereskia diaz-romeroana trnK gene, intron; and maturase K (matK) gene, complete cds; chloroplast
TTTTGGGAACAAGCACAAGAAGAATTTGTATTATCAAATAATATCAGAAGGATTTGCAGTCATTGTGGAAATTCCATTTTCCCTACTGTTAATATCTTCCCTAGAGGCAAAAGAAAAAAAAATAGTAAAATCGCATAATTTGCGATCAATTCATTCAATATTTCCTTTTTTCGAGGACAAATTCTTACATTTAAATTATG
>63095073; Tephrocactus articulatus trnK gene, intron; and maturase K (matK) gene, complete cds; chloroplast
AGATGCTTCTTCTTTGCATTTATTACAATTCTTTCTTTATGAGTATCGTAATTGNAATAGGCTTTTTACTCCCCAAAAATCCATTTCTATTTTTTCAAAAGAGAATCAACGATTATTCTTGTTCCTATATAATTTCCATGTATGTGAATACGAATCTATTTTCGTTTTTCTCTGTAGCCAATCCTCTCATTTACGATCAA
>15341123; Telephium oligospermum maturase K (matK) gene, partial cds
AGGGACATTTCTTCTGATGCATAAATGGAAATATTACCTTCTCAAATTCTGGGAATGTCATTTTTTTTTGTGGTCTCAACCAAGAAGAATCTATATCAATCGATTATCAACCCATTCCCTTGACTTNATGGGTTTTCTTTCAAGTATGCGACTCAATTCTTCAGTGGTCCGGAGTCAAATGTTAGAAAATTCATTTCTAA
>340513051; Aptenia cordifolia maturase K (matK) gene, partial cds; chloroplast
CGATCCTCTCATTTACGATCAACATCTTTTGGAGCCCTTCTTGAACGAATCTATTTCTACGGAAAGCTAGAATATCTAGGAAAAGTTTTAACTCAAAATTGTCGGGTTATCTTATGGCTTTTCAAAGACCCTTTCACGCATTATGTTAGGTATCAAGGAAAATCAATTCTGGCTTCAAAAGGTACATCTCTTCTGATGCA
>62530370; Neopaxia erythrophylla tRNA-Lys (trnK) gene, intron; and maturase K (matK) gene, partial cds; chloroplast
TAATTATAACCAAAATGACTTTTTTGTGCACAAGCACAAGAAGAATTTGTATTATCAAATGATATTAGAAGGATTTGCAGTCATTGTGGAAATTCCATTTTCTCGACTATTAATATCTTCTCTGGAGTCAAAACAAAAAAAAATAGTAAAATCTCCTAATTTGAGATCAATTCATTCAATATTTCCTTTTTTCGAGGATA
>255506093; Pteroxygonum giraldii maturase K-like (matK) gene, partial sequence; chloroplast
ACTTGTACATGATCAGGATTTAGGTTTAAACAGGTCCATTTTGTTGTCAAATAAAAAAAAAAGGTTATGACACAAAATATAGTTTACTAGTTGTGAAACGTTTAGTTATTCGAATGTATCAACAGAATTATTTGATTCTTTCTGTTAATGATTCTAACAAAAATGAATTTCTTGTGCCCAAGAAAAATTTGTATTCTCAA
>8568024; Dioncophyllum tholloni maturase K (matK) gene, partial cds; chloroplast gene for chloroplast product
TAAAAGTCTTTACTAAGACTTTTCAGGTTATCCTATGGTTCTTCAAAGATCCTTTCATGCATTATGTTAGGTATCAAGGAAAATACATTCTGGCTTCAAAGGGGACATCTCTTCTGATGAATAAATGGAAATATTACCTTGTCAATTTCTGGCAATGTTATTTTTCTGTGTGGTCTCAACCAAAAAGAATCTATATCAAT
>62870844; Velezia rigida maturase K (matK) gene, partial cds; chloroplast
TTTAAGTGTACAACTCACTTCTTCCATGGTACGGAGTCAAATGTTAGAAAATGCATTTAGAATAGATAATACGATTAAGAAGTTCTATCCGAAAATTCCAATTAGTCCTCTGATTGGATCGTTGGCTAAAGCGCAATTTTGTAACGGATTAGGGCATCCTATTAGTAAGTTGGCTTGGGTAGATTTGTCGGATTCTGATA
>340512827; Chenopodium ambrosioides maturase K (matK) gene, partial cds; chloroplast
ATAACTTACCCTGCCCATCTAGAAATCTTGGTTCAAACTCTTCGCTACTGGTTGAAAGATGCCTCTTCTTTGCATTTATTACGATTTTTTCTTTATGAGTATCGTAAATTGAATAGTCTTATTACTCCAAAAGAATTCATTTCCTTTTTGAAAAAAAAGAATCAAAGATTCTTATTGTTCCTATATAATTTTCATGTATG
>290583637; Anredera cordifolia voucher PS0846MT01 maturase K (matK) gene, partial cds; chloroplast
CCTTACCCTATACATCTAGAAATCTTGGTTCAAACTCTTCGTTACTGGGTGAAAGATCCTTCTTCTTTGCATTTATTACGATTCTTTCTTAATGAGTATCGTAATTGGAATAGTCTTATTACTCCCCCAAAATCCATTTATTTTTTTTCAAAAAGGAATCAACGATTATTCTTGTTCCTATATAATTTTCATGTATGCGA
>15340931; Cistanthe grandiflora maturase K (matK) gene, partial cds
ATGTTAGGTATCGGGGAAAATCAATTCTGGCTTCAAAAGGGAAATCTCTTCTGATGCATAAATGGAAATATTATCTTATCAATTTTTGGCAATGCCATTTTTCCCTGTGGTCTCAACCAAGAAGAATCTATATCAATCGATTATCAAAACATTCTCTCGACTTTATGGGTTTTTTTTCAAGTGTTCGACTCCATTCTTCA
>62870848; Acanthophyllum sordidum maturase K (matK) gene, partial cds; chloroplast
CAACCAATCCTCTCATTTACGATCAACATCTTATAGAGTGTTTCTTGAACGCATTTATTTCTACGTAAAATTAGACTATTTAGTCAAACTTTTTTATAAGGATTTTGGCGTTATCTTATGGCTTTTCAAGGACCCTTCCCCGCATTCTGTTAGGTATAAAGGAAAATCCCTTTATGCATCAAAAGGGATTCCCCTTTTGA
>290583625; Oxyria digyna voucher PS0803MT02 maturase K (matK) gene, partial cds; chloroplast
TTTTACTAAAAATTTTCGGGTTATCCGGTGGTTCTTCAAGGATCCTTTTCTGCATTATGTTAGGTATCAGGGAAAATGGATTCTGGCTTCAAGGGGGACATTTTTTCTGATGACTCAATTGAAATCTTACTTTGTCAATTTCTGGCAATATAATTTTTCTATGTGGTTACAAACAAGAAGAATCTATATTAATCAATCAT
>15341003; Bassia scoparia maturase K (matK) gene, partial cds
TTTATGAGTATCGTAATTGGGATAGTCTTATTACTCCAAAAGAATTCATTTCCCTTTTGAAAAAAAGGAATCAAAGATTATTCTTGTTCCTATATAATTTCCATGTATGGGAATATGAATCCCTTTTTGTTTTTCTACGTAACCAATCCTCTTATTTACGATCAACGTCTTTTGGAGCTCTNNNNGAAAGAATCTATTTC
>22651745; Drosera capensis maturase K (matK) gene, partial cds; chloroplast gene for chloroplast product
TATTTTTCTGTCTGGTCGCAACCAAAAAGAATCTATATCACTCAACTATTAATATCTTCCTTCTACTTTATGGGTTTTTTTTCAAGTCTAGGGCGAAATCCTTCGATGATACGTAGTCAAATGTTAAAAAATTCATTTTTAATAGAAAATGCTATTAAAAATAAAAAGTTCGATACCCTAGTTCCAAGTAGTCCTTTGAT
>351582597; Amaranthus spinosus voucher Z28 maturase K (matK) gene, partial cds; chloroplast
ATACTTTCTTTACGAGTATCGTAATTGGAATAGTCTTATTAGGCCAAAAGAATCCATTTCCCCTTTTTCAAAAAGGAATCGAAGATTCTTTTTGTTCCTATATAATCTTCTTGTATATGAATACGAATCCATTTTTGTTATTCTACGCAAGCAATCCTCTTATTTACGATCAACGTCTTTTGGAGCCCTTCTTGAACGAA
>340512825; Chenopodium album maturase K (matK) gene, partial cds; chloroplast
AGATTTTTTCTTTATGAGTCTCGTAATTTAAATAGTCTTATTATTCCAAAGGAATTCATTTCCTTTTTGAAAAAAAGGAATCAAAGATTATTCTTGTTCCTATATAATTTCCATGTATGCGAATACGAATCCTTTTTTGTTTTTCTCCGCAACCAATCCTCTTATTTACGATCAACCTCTTTTGGAACCCTTATTGAACG
>374265216; Hylocereus triangularis chloroplast matK gene and partial tRNA-Lys intron, specimen voucher MEXU C2110
TGATTGTAAAACGTTTAATTATTTTTTGGGCACAAGCACAAGAAGAATTTGTATTATCAAATTATATCAGAAGGATTTGCAGTCATTATGGAAATTCCATTTTCCTTACTGTTAATATCTTCCCTAGAGGCAAAAGAAAAAAAAATAGTAAAATCCCATAATTTGCGATCAATTCATTCAATATTTCCTTTTTTCGAGGA
>259191258; Petiveria alliacea voucher LA8255 maturase (matK) gene, partial cds; chloroplast
TTTTTGGTTTTCTCCGCAACCAATCCTCTCATTTACGATCAACATCTTTTGGAGTCTTTTTTGAACGAATTTATTTCCACGGAAAACTAGAATATCTAGTAAAAATTTTAACTAATAATTTTTTGGTTATCCTATGGCTTTTCAAAGAGCCATTCGCGGATTATGTTAGGTATCAGGGAAAAGCTATTCTGGCTTCAAAA
>340512847; Spergularia azorica maturase K (matK) gene, partial cds; chloroplast
ACCCTTCCCTGCATTTTGTTCGGTATAAAGGAAAATCTTTTCTGTCCTCAAAAGGGATATCCATTTTTATGCATAAATGGAAATTTTACCTTATTAATTTTTTGGAATGCTATTTTTCCTTGTGGTCTCAACCACGAAGAATTGATATAAATCGATTATCAACCTATTTTTTTGACTTTTTAGGTTTTCTTTCAAGTGTT
>300302220; Aconogonon alpinum voucher CPU:L.Q. Zhao 0892 maturase K (matK) gene, partial cds; chloroplast
TCCGGGTATCCTATGGTTCTTCAAGGATCCTTTTATGCATTATGTTAGGTATCAAGGAAAATGGATTCTGGCTTCAAGGGGGACATTTCTTCTTATGACTAAATTGAAATATTACCTTGTCAATTTCTGGCAATGTAACTTTTCCCTATGGTTACAACCAAGAAGAATCTATATCAATCAATCATCAAATAAGCCCATTG
>240266122; Sagina decumbens tRNA-Lys (trnK) gene, partial sequence; and maturase K (matK) gene, partial cds; chloroplast
TCAACTCATTTTCTTGACTTTATGGGTTTTCTTTCAAGTGTACAACTCACTTCTTCTGTGGTACGGAGTAAAATGTTAGAAAATCTATTTATAATAGATAATACGATTACGAAGTTGGATCCTAAAATTCCAATTAGTTCTCTGATAGGGTTGTTGGTTAAAGCGCAATTTTGTAACGGATCAGGAAATCCTATTAGTAA
>4835423; Fagopyrum gracilipes chloroplast gene for maturase K, partial cds, strain:C9575
TTAGAACTATATCGATCTTGGCAAGACGATTTTTTATATCCACTTATCTTTCAGGAATATATTTATGCGCTTGGACATGATCAGGATTTAGGTTTAAATAGGTCCATTTTGTTGTCAAATACAAAAAAAGGTTATGACACAAAATACAGTTTACTAGTTGTAAAACGTTTAGTTATTCGAATGTATCAACAGAATTTTTT
>374269880; Pachycereus grandis chloroplast matK gene and partial tRNA-Lys intron, isolate T1672
ATTCCTCTGGTTGGATCGTTGGCTAAAGCGCAATTTTGTAACGTATTAGGACATCCCATTAGTAAGTCGGTCTGGACCGATTTATTGGATTCTGATATTATTGATCGGTTTGGGCGCATATGCAGAAATCTTTCTCATTATTATAGTGGCTCTTCAAGAAAAAAGAGTTTGTATCGAATAAAGTATATACTTCGACTTTC
>255709208; Viscaria alpina maturase K (matK) gene, complete cds; chloroplast
ACTCGAATGTATCAACAGAATCATTTGATTCTTTCGTCTAACGATTCTAATCAAAATAACTTTTGGGGGCACAAACTAAATTTTTATTCGCAAATGATATCAGAAGGATTTTCAGTCATTGTGGAAATTTCATTTTACCTTCTATTAATAGCTTCTCTAGAGAAACAAAAAATAATCAAATCTCATAATTTGCGATCAAT
>340513447; Polygonum capitatum maturase K (matK) gene, partial cds; chloroplast
TTTCTACCGAAAGTTAGAACATTTTGTAAGGGTATTTACTAAGTATTTTCGGGTTATCCTTTGGTTCTTCAAGGATCCTTTTATGCATTATGTTAGGTATCAAGGAAAATGGATTCTGGCTTCAAGAGGCACATTTCTTCTGATGACTAAACTTAAATATTACTTTGTCAATTTCTGGCAATGTACTTTTTCTCTGTGGT
>351589203; Suaeda corniculata voucher D1321 maturase K (matK) gene, partial cds; chloroplast
TAATACGGAGTCAAATGTTAGAAAATTCATTTCTAATAGAGAATATTATTAAGAAATTTGATACCATAGTTCCAATTCTTCCTCTGGTTGGATCGTTGGCTAAAGAAAAATTTTGTAACGTATTAGGACATCCTATTAGTAAGTCGGTCTGGACCGATTTATCAGATTCTGAAATTATTGATCGATTTGGACGTATATGT
>145202784; Antigonon leptopus maturase K (matK) gene, partial cds; chloroplast
AAACGTTTAGTTATTCGAATGTATCAACAGAATCATTTGATTCTTTCTGTTAATGATTCTAACAAAAATGAATTTCTTGGGCACAAGAAAAAGTTGTATTCTCAACGGATCTCAGAAGGATTTGCAGCTATTGCGGAAATTCCATTTTCTCTGCGATTAATATCTTCACTAGAAGGAAAAGAACTAAAAAAATCTAAAAA
>63095083; Quiabentia zehntneri trnK gene, intron; and maturase K (matK) gene, complete cds; chloroplast
AGTTTTTTTTCAAGTGTTCGACTCAATTCTTCAGTGGTACGGAGTCAAATGGTAGAAAATTCATTTCTAATAGAGAATCCTATTAAGAAATTCGATACCATAGTTCGAATTATTCCTCTGGTTGGATCGTTGGCTAAAGCGAAATTTTGTAACGTATTAGGACATCCCGTTAGTAAGTCGGTCTGGACCGATTTATTAGA
>224495209; Neea floribunda voucher NL110119 maturase K (matK) gene, partial cds; chloroplast
ATTCTTTCTTCAAAAGGTACATCTTTTCTGATGCATAAATGGAAATATTACCTTATCAATTTTTGGCAATGTCATTTTTCCGTGTGGTCTCAATCAAGAAGAATCTATATCAATCGATTATCAAAGCATTCCCTCGACTTTATGGGTTTTCTTTCAAGTGTGCGACTCAATTCTTCAGTGGTACGGAGTCAAATGTTAGA
>240266081; Colobanthus muscoides tRNA-Lys (trnK) and matK genes, partial sequence; chloroplast
CGAATCAAGTATATACTTCAAAGTTCTTGTGCTAGAACTTTGGCTCGTAAACACAAAAGTGCTGTCCGTGCTTTTTTGAAAAGATTAGGTTCAGAATTTTTTAAAGAATTTTTGACTGAGGAAGAAAAAGATCTTTCTTTGATCTTACCAAACAGTTCCTCTAACTCGCGGGGATCTATATAGGATGTATTTGGGATTTC
>374265808; Corynopuntia kunzei chloroplast partial matK gene and partial tRNA-Lys intron, isolate 306381
TAACCAATCCTCTCATTTACGATCAACATCTTTTGGAGTTCTTCTTGAACGAATCTATTTTTATGGAAAGCTAGAATATCTAGTAAAAGTAATAAAAACTTTTACTAAGGATTTTCGTCTTATCTTATGGCTTTTCAAAGACCCTTTCCTGCATTATGTTAGGTATCGAGGAAAATCAATTCTGGCTTCAAAGGGGACAT
>8568062; Simmondsia chinensis maturase K (matK) gene, partial cds; chloroplast gene for chloroplast product
TCNGGCTTCAAAAGGGACANNNNNNNTGATGAATAAATGGAAATATTACCTTGTCAATTTATGGCAATGCCATTTTTCCGTGTGGTCTCAACCAAGAAGAATCTATATCAATCAATTATCAAAAAATTCCCTCGACTTTATGGGTTTTCTTTCAAATGTGCGACTCAATCTTTCAGTGGTACGTAGTCAAATGTTAGAAA
>290966266; Wilhelmsia physodes isolate 3739 tRNA-Lys (trnK) gene, partial sequence; and maturase K (matK) gene, partial cds; plastid
TTTGAATTCTTGGAATAAAATGCAATGAATTCGAAATTGGGTCGATTGAATAAATGGATCGAACCCTATCCTTATGGGTTCCAATTTTGTGGAAAGAATGAGCAACGAGCTTATCTTCATAATTTGAATGATTACCCGATCTAATTAGANCGTTAAAAAAACTTAGTGCCTGATGCGGGAAAGGATTCTCCCATGTGGGG
>15340861; Achatocarpus praecox maturase K (matK) gene, partial cds
TTACCCTGCCCATCTAGAAATCTTGGTTCAAACTCTTCGTTACTGGGTGAAAGATGCCTCTTCTTTGCATTTATTAAGATTTTTTCTTTATGAGTATCGTAATTGGAATAGTCTTAGTATTCCAAAAGAATCCATTTATATTTTTTCAAAAAGGAATCAAAGATTATTCTTGTTCCTATATAATTTCCATGTATGTGAAT
>298216862; Rhipsalis floccosa subsp. oreophila chloroplast partial trnK gene intron and matK gene for maturase K, isolate CA132
AGAGAATTCGGAGAATATTTCATTCGTACCAAATCGGTACCAAACAAACATTATTTGAATTGAACGAAATGAATTCGCAAGTTTGGTCGATTGAATAAATGGATCGAGCCCCATGGTTCAAATTCTAGGGAAAGAAAGAGCAACGAGCTTATCTTCGTAATTTGAATGATTACCCGATCTAATTAAACGTTAAAAAAAAA
>351587281; Bistorta macrophylla voucher A458 maturase K (matK) gene, partial cds; chloroplast
TGTGAATGCGAATCCATCTTCGTTTTTATCCGCAACCAATCCTCTAATTTACGATCACCATCTTACGGAGCCTTTCTTGCACGAATCTATTTCTACCTAAAGTTAGAACAGTTTTTAAAATTATGTACTAAGAATTTTCCGATTATTCTATGGTTGTTTAAGGATCCTTTTCTGCATTATGTTAGGTATCAAGGAAAATG
>145202801; Dedeckera eurekensis matK gene, partial sequence; chloroplast
TATGTGTTAGATATATTGATACCTCACCCTGTCCATCTGGAAATCGTGGTTCAAACTATTCGTTATTGGGTAAAAGATACTTCCTGTTTGCATTTATTACGATTCTTTCTTTATGAGTATTGTAATAATGTTATTACTCTCAAGAAATATGTTTCAAATTTCTCAAAAAAAAAGAATCAAAGATTAGTAGTGTTCCTATA
>212293325; Maihueniopsis subterranea maturase K (matK) gene, complete cds; chloroplast
ATCTATTTTGTTGGAAAATGCGGGCCACAAGAAATACAGTTTACTGATTGTAAAACGTTTAATTAACCGAATGTATCAACAGAATCATTTGCTTCTTTCTGCTAATTATTCTAACCAAAATGACTTTTTGGGGCACAAGCACAAGAATAATTTGTATTATCAAATAATATCAGAAGGATTTGCAGTCATTACGGAAATTC
>15340901; Basella alba maturase K (matK) gene, partial cds
TTTTTAATAGCTAATACTATTAAGAAATTCTATACTATAGTTCGAATTATTCCTCTGGTTGGATCGTTGGCTAAAGCGAAATTTTGCAACGTATTAGGACATCCCATTAGTAAGTCGGTCTGGACCGATTTATTAGATTCCGATATTATTGATCGGTTTGGGCGTATATGCAGAAATCTTTCTCATTATTATAGTGGCTC
>295646247; Dianthus carmelitarum tRNA-Lys (trnK) and maturase K-like (matK) genes, partial sequence; plastid
TACAAAACTTTATTTAAATTTTTGGAAAGAAATGCAATTAATTAAAAATTGGGTCGATTGAATAAATGGATCGAACCTTATCCTTATGGGTTCAAATTTTGTGGAAAGAATAAGCAACGAGCTTATCTTCATAATTTGAATGATTACCCGATCTAATTAGACGTTAAAAAAAACTTAGTGCCTGATGCGGGAAAGGATTA
>81251014; Pseudosalacia streyi maturase K (matK) gene, partial cds; chloroplast
ATGCCATTTCTGATGAATAAATGGAAATTTTACCTTGTTAATTTATGTCAATGTCATTTTTTTGCGGGGTCTCAACCCGAAAGGATCTATATAAACCAATTATCCAAGCATTCTCTCGACTTTTTAGGCTATCTTTCAAGTGTGCGACTAAATTATTCAGTGGTACGGAGTCAAATGGTGGACAATGCATTTCTAATAGG
>330722840; Hippocratea volubilis voucher J.A. Lombardi 6923, Brazil (HRCB) maturase K gene, partial cds; chloroplast
ATAAATGGAAATTTTACCTTGTTAATTTATGTCAATGTCATTTTTTTGCGGGGTCTCAACCGGAAAAGATCTATATAAACCAATTATCCAAGCATTCTCTCGACTTTTTAGGCTATCTTTCAAATGTGCGACTAAATTCTTCAGTGGTACGGAGTCAAATGGTGGACAATGCATTTCTAATAGATAACGCTATGAAGAAA
>62902931; Mortonia greggii isolate 12 maturase K (matK) gene, partial cds; plastid
TCACAAAGTAATCCGAGATTTTTCTTCTTCCTATATAATTCTTATGTATTGGAATATGAATCTAGCTTCTTTTTTCTACGTAACCAAGATTCTTATTTACGGTCAACATCCTCTCGGGTCCTTCTTGAGCGAATCCATTTCTATGGAAAAATAGAACATCTTGCAGAAGTCTTTGCTAATGATTTTCAAGTTATCATGTG
>327366532; Mystroxylon aethiopicum subsp. schlechteri voucher OM243 maturase K (matK) gene, partial cds
AGGTAATGCTATGAAGAAACTCGATACAAGAGTTCCACTTATTTCTTTGATTGGATTATTGGCAAAAGTGAGATTTTGTAACGTATTAGGACATCCCATTAGTAAAACGATCCGGGCTGATTTATCGGATTCGAATATTATCGACCGATTTGTGCGTATATGCACAAATCTTTCTCATTATTACAGTGGATCCTCAAAAA
>164652412; Polycardia phyllanthoides maturase K (matK) gene, partial cds; plastid
AATTGTAAAACGTTTAATTACTCGAATGGATCAACAAAATCATTTGATTATTTCCACTAATTATTTTAACCAAAATCTATTTTTTAAATGTAACAAGAATTTCTATTATCAAATGATATCAGAGGGTTTCTCAGTCATTGTGGAAATCCCATTTTCCCTACGATTCGCATCTTCTTTAGAAAGGTCAGAAATAGTAAAAT
>62902927; Lepidobotrys staudtii isolate 10 maturase K (matK) gene, partial cds; plastid
TCTTATATAATTCTCAYGTATGGGAATMCGAATCCATGTTCCTTTTTCTCCGTAATCAATATTCTCATTTACGGTCAATATCCTCTCGGGGCCTTGTTGAACGAATCTATTTCTATGGAAAAATAAAACATCTCGAAGAAGTCTTTCCTAATTATTTTCAGGATATTCTGCGGTTGTTCAAGGATCCTTTCACGCATTAT
>62902923; Empleuridium juniperinum isolate 8 maturase K (matK) gene, partial cds; plastid
ATCCAAGATTYTTCTTGTTCCTATATAATTCTTATGTGTCGGAATACGAATCTATCTTTCTTTTTCTACGTAAACAAGATTCTCATTTACAGTCAACATCCTTTCGGGTCCTTCTTGAGCGAATCCATTTCTATGGAAAAATAGAACATCTTGCTGAAGTCTTTCCTAATTATTTTAAGGTTATCCTTTGGTTGTTGAAG
>261351163; Kokoona sp. Chase 2092 maturase K (matK) gene, partial cds; plastid
TTGTTCCTATATAATTCTTATGTGTCGGAATACGAATCTATCTTTCTTTTTCTACGTAAACAAGATTCTCATTTACGGTCAATATCCTCTCGGGTCCTTCTTGAGCGAATCCATTTCTATGGAAAAATAGAACATCTTGCAGAAGTCTTTCCTAATTATTTTCAGGTTGTCCTTTGGTTGTTGAAGGGTCCTTGCATACA
>261351169; Peritassa campestris maturase K (matK) gene, partial cds; plastid
GTATTGGAATTGGAACAATCTTCTTACTCCAAAGAAATCCATTTACATTTTTTCACAAAGTAATTCAAGATTTTTCTTGTTCCTATATAATTCTTATGTGTCGGAATACGAATGTATCCTTCTTTTTCTACGTAAACAAGATTCTCATTTACGGTCAACATCCTCTCGGTTCCTTCTTGAGCGAATCTATTTCTATGGAA
>261873654; Siphonodon celastrineus maturase K (matK) gene, partial cds; chloroplast
TCTAGATTTTTTGGGCTATCTTTCAAGTGTGCGACTAAACTCTTCAGTGGTACGGAGTCAAATGTTGGACAATGCATTTCTACTAGATAACGATATGAAGAAACTCGATACAAGAGTTCCACTTATTTCTTTGATTGGATTATTGGCAAAAGCGAGATTTTGTAACGTATTAGGACATCCCATTAGTAAAACGACCCGGG
>164652473; Hypsophila halleyana maturase K (matK) gene, partial cds; plastid
ATGTTGGACAATGCATTTCTAATAGATAACGCTATGAAGAAACTCGATACAAGAGTTCCACTTATTTCTTTGATTGGATTATTGGCAAAAGCAAGATTTTGTAACGTATTAGGAAATCCGATTAGTAAAACGACCCGGGCCGATTCATCGGATTCGGATATTATCGACCGATTTGTGGGTATATGCACAAATCTTTCTCA
>330722838; Helictonema velutinum voucher T.B. Hart 1580, Zaire (MO) maturase K gene, partial cds; chloroplast
TATTGGAATTGGAATAGTCTTCTTACTCCAAAGAAATCCATTTACATTTTTTCACAAAGTAATCCAAGATTTTTCTTGTTCTTATATAATTCTTATGTGTCGGAATATGAATCTATCTTTCTTTTTCTACGTAAACAAAATTCTCATTTACGGTCAATATCCTCTCGGGTCCTTCTTGAGCGAATCTATTTCTATGGAAA
>351290025; Quetzalia stipitata voucher R. Hernandez et al. 6408, Mexico (MO) maturase K (matK) gene, partial cds; chloroplast
CGATCATGGTTTAAATAGATCTATTTTGTTGCAAAATGTCAATTATGCCAAAAAATCTAGTTTACTAACTGTAAAACGTTTAATTACTCAAATGTATCATCAAAATCATTTGATTATTTCCACTAATTATTCTAACCAAAATCCATTTGTTAGATACAACAAGAATTTTTATTATCAAAAGATGTCAGAGGGGTTCTCGG
>261351206; Thyrsosalacia nematobrachion maturase K (matK) gene, partial cds; plastid
TTAATTACTCGAATGGATCAACAAAATCAGTTGATTATTTCCACTAATTATTCTAACCAAAATCCATTTTTTAAATGCAACAAGAATTTATATTATCAAATGATATCAGAGGGTTTCTCAGTCATTGTGGAAATTCCATTTTCCCTACGGTTCGCATCTTCTTTAGAAAGGTCAGAAATAGTAAAATCTCATAATTTACG
>330722890; Simicratea sp. Luke & Luke 4747 maturase K gene, partial cds; chloroplast
TTTAAATGCAACAAGAATTTATATTATCAAATGATATCGGAGGGTTTCTCAGTCATTGTGGAAATTCCATTTTCCCTACGATTCGCGTCTTCTTTAGAAAGGTCAGAAATAGTAAAATCTCATAATTTACGATCAATTCATTCAATATTTCCTTTTTTAGAGGACAAATTTTCACATTTAAATTTTGTATTAGATGTATT
>351586203; Parnassia yunnanensis voucher wud03066 maturase K (matK) gene, partial cds; chloroplast
ATTTTTCTGGTTCCTATATAATTCTTATGTATATGAATACGAATCTATCTTCCTTTTTCTACGTAACCGAGATTCTCATTTACGGTCAAAATCCTCTCAGGTCCTTCTTGAGCGAATCCATTTCTACGGAAAAATAGAACATCTTGCAAAAGTCTTTCCTAATCATTTGAAGGTTATCCTGTGGTTTTTGAAGGATCCTT
>62902947; Peripterygia marginata isolate 20 maturase K (matK) gene, partial cds; plastid
CATCTGGAAATCCTGGTTCAAATCCTTCGATGTTGGGSGAAAGATGTTTCTTCTTTGCATTTATTACGATTCGTTCTCCATGAGTATTGGAATTGTAATAGTCTTATTACTCCAAAGAACTCCATTTACATTTTTTCACAAAGTAATCCAAGATTTTTCTTGTTCCTATCTAATTCATATGTGTTGGAATACGAATCTAT
>71891343; Hippocratea barbata plastid partial matK gene for maturase K, specimen voucher No voucher
ATCCTTTGGTTGTTGAAGGATCCTTGCACAAATTATGTTAGATATCAAGGAAAATTCATTCTGTCTTCAAAAGATATGCCATTTCTGATGAATAAATGGAAATTTTACCTTGTTAATTTATGTCAATGTCATTTTTTTGCGGGGTCTCAACCGGAAAAGATCTATATAAACCAATTATCCAAGCATTCTCTCGACTTTTT
>164652406; Pterocelastrus echinatus maturase K (matK) gene, partial cds; plastid
ATGGAAAAATTCCAAAGATATTTAAAACTAGATCCATCTAGGCAGCAGGACTTCCTATACCCACTTATCTTTCGGGAGTATAGTTATGTGCTTTCCCATGATTATGGTTTAAATAGATCTATTTTGTTGCAAAATGTCAGTTATGAAAATAAATCTAGTTTACTAATTGTAAAACGTTTAATTACTCGAATGGATCAACA
>164652464; Hexaspora pubescens maturase K (matK) gene, partial cds; plastid
AGCATGACTTCCTATACCCACTTATCTTTCGGGAGTATAGTTATGTGCTTTCCCATGATTATGGTTTAAGTAGATCTATTTTGTTGCAAAATACTAGTTATGAAAATAAATCTAGTTTACTAATTGTAAAACGCTTAATTACTCGAATGGATCAACAAAATCATTTGATTATTTCCACTAATTATTATAACCAAAATCTA
>81251012; Lydenburgia abbottii maturase K (matK) gene, partial cds; chloroplast
TCTACGTAAACAAGATTCTCATTTACGGTCAACATCCTCTCGGGTCCTTTTTGAGCGAATCCATTTCTATGGAAAAATAGAACATCTTGCAGAAGTCTTTCCTAATTATTTTCAGGTTATCCTTTGGTTGTTGAAGGATCCTTGCACACATTATGTTAGATATCAAGGAAAATGCATTCTGGCTTCAAAAGATATGCCAT
>81251003; Allocassine laurifolia maturase K (matK) gene, partial cds; chloroplast
CCATTTACATTTTTTCACAAAGTAATCCAAGATTTTTCTTGTTCCTATATAATTCTTATGTGTCGGAATACGAATCTATCTTTCTTTTTCTACGTAAACAAGATTCTCATTTACGGTCAACATCCTCTCGGGTCCTTCTTGAGCGAATCCATTTCTATGGAAAAATAGAACATCTTGCAGAAGTCTTTCCTAATTAWWWW
>330722888; Semialarium mexicanum voucher E. Cabrera & H. de Cabrera 8736, Mexico (F) maturase K gene, partial cds; chloroplast
TACAAAAGTTCCACTTATTTCTTTGATTGGATTATTGGCAAAAGCGAGATTTTGTAACGTATTAGGACATCCCATTAGTAAAACGACCCGGGCTGATTCATCGGATTCGGATATTATCGACCGATTTGTGCGTATATGCACAAATCTTTCTCATTATTACGGTGGATCCTCAAAAAAAAAGAGTTTGTATCGAATAAAAT
>164652367; Psammomoya ephedroides maturase K (matK) gene, partial cds; plastid
CTATTTTTTAGATACAACAAGAATTTATATTATCAAGTGATATCGGAGGGTTTCTCGATCCTTGTGGAAATTCCATTTTCCCTACGATTCGCATTTTCTTTAGAAAGGTCAGAAAAAGTCAAATCTCATAATTTACGATCAATTCATTCAATATTTCCCTTTTTAGAGGACAAATTTTCACATTTAAATTATGTGTYAGA
>81250977; Maurocenia frangula maturase K (matK) gene, partial cds; chloroplast
ATAATTCTTATGTGTCGGAATACGAATCTATCTTTCTTTTTCTACGTAAACAAGATTCTCATTTACGGTCAACATCCTCTCGGGTCCTTCTTGAGCGAATCCATTTCTATGGAAAAATAGAACATCTTGCAGAAGTCTTTCCTAATTATTTTCAGGTTATCCTTTGGTTGTTGAAGGATCCTTGCACACATTATGTTAGA
>164652487; Denhamia celastroides maturase K (matK) gene, partial cds; plastid
TCCCATGATTATGGTTTAAATAGATCTATTTTGTTGCAAAATGTCAGTTATGAAAAAAAATCTAGTTTTTTAATTGTAAAAGGCTTAATTACTCGAATGGACCAACAAAATCATTTGATTATTTCCACTAATTCTTCTAACCAAAATCTATTTTTTAGATACAACAAGAATTTATATTATCAAATGATATCAGAGGGTTT
>330722896; Simirestis goetzei voucher Borhidi et al. 85491, Tanzania (K) maturase K gene, partial cds; chloroplast
GAATTGGAATAGTCTTCTTACTCCAAAGAAATCCATTTACATTTTTTCACAAAGTAATCCAAGATTTTTCTTGTTCCTATATAATTCTTATGTGTCGGAATATGAATCTATCTTTCTTTTTCTACGTAAACAAAATTCTCATTTACGGTCAATATCCTCTCGGGTCCTTCTTGAACGAATCTATTTCTATGGAAAAATAG
>62902961; Tripterococcus brunonis isolate 27 maturase K (matK) gene, partial cds; plastid
TTCCTATACCCACTTATCTTTCGAGAGTATAGTTATGTGCTTTCCCATGATTCTAGTTTAAATAGATCTATTTTGTTGAAAAATTTCAATTCTGAAAAAAAATCTAGTTTACTAATTGTAAAACGTTTAATTACTCGAGTGGATCAACAAAATCATTTGATTATTTATACAAATTATTCTAACCAAAATCTTTTTTTTCG
>330722872; Pristimera nervosa voucher J. Schunke 4073, Peru (MO) maturase K gene, partial cds; chloroplast
TTTGTTCTCCATGAGTATTGGAATTGGAATAGTCTTCTTACTCCAAAGAAATCCATTTACATTTTTTCACAAAGTAATCCAAGATTTTTCTTGTTCCTATATAATTCTTATGTGTCGGAATATGAATCTATCTTTCTTTTTCTACGTAAACAAAATTCTCATTTACGGTCAATATCCTCTCGGGTCTCTCTTGAACGAAT
>81250987; Pleurostylia capensis maturase K (matK) gene, partial cds; chloroplast
TCCAAAGAAATACATTTACATTTTTTCACAAAGTAATCCAAGATTTTTCTTGTTCCTATATAATTCTTATGTGTCGGAATACGAATCTATCTTTCTTTTTCTACGTAAACAAGATTCTCATTTACGGTCAACATCCTCTCGGGTCCTTCTTGAGCGAATCCATTTCTATGGAAAAATAGAACATCTTTCAGAAGTCTTTC
>81251016; Elaeodendron curtipendulum maturase K (matK) pseudogene, partial sequence; chloroplast
CATTTATTACGATTTGTTCTCCACGAGTATTGGAATTTGAATAGTCTTCTTACTCCAAAGAGATACATTTACATTTTTTCACAAAGTAATCCAAGATTTTTCTTGTTCCTATATAATTCTTATGTGTCGGAATACGAATCTATCTTTCTTTTTATACGTAAACAAGATTCTCATTTACGGTCAACATCCTCTCGGGTCCT
>261351159; Cheiloclinium belizense maturase K (matK) gene, partial cds; plastid
AATCTTCTTACTCCAAAGAAATCCATTTACATTTTTTCACAAAGTAATTCAAGATTTTTCTTGTTCCTATATAATTCTTATGTGTCGGAATACGAATGTATCCTTCTTTTTCTACGTAAACAAGATTCTCATTTACGGTCAACATCCTCTCGGTTCCTTCTTGAGCGAATCTATTTCTATGGAAAAATAGAACATCTTGC
>330722898; Tristemonanthus nigrisilvae voucher A.J.M. Leeuwenberg 3758, Ivory Coast (L) maturase K gene, partial cds; chloroplast
AGTGGAAATTTTACCTTGTTAATTTATGTCAATGTCATTTTTTTGCGGGGTYTCAACCGGAAAAGATCTATATAAACCAATTATCCAAGCATTCTCTCGACTTTTTAGGCTATCTTTCAAGTGTGCGACTAAATTCTTCAGTGGTACGGAGTCAAATGGTGGACAATGCATTTCTAATAGATAACGCTATGAAGAAACTC
>164652421; Salaciopsis sparsiflora maturase K (matK) gene, partial cds; plastid
GTATAGTTATGTGCTTTCCCATGATTATGGTTTAAATAGATCTATTTTGTTGCAAAATGTCAGTTATGAAAATAAATCTAGTTTACTAATTGTAAAACGTTTAATTACTCGAATGGATCAACAAAATCATTTGATTATTTCCACTAATTATTCTAACCAAAATATATTTTTTAAATGCAACAAGAATTTATATTATCAAA
>330722880; Reissantia angustipetala voucher R.H. Archer et al. 2939, Madagascar (CS) maturase K gene, partial cds; chloroplast
ATCTCTTTTATTGCAAAGTGTCAGTTATGAAAATAAATCTAGTTTACTAATTGTAAAACGTTTAATTACTCGAATGGATCAACAAAATCATTTGATTATTTCCACTAATTATTCTAACCAAAATCTATTTTTTAAATGCAACAAGAATTTATATTATCAAATGATATCGGAGGGTTTCTCAGTCATTGTGGAAATTCCAT
>330722822; Cuervea isangiensis voucher L. White 1238, Gabon (MO) maturase K gene, partial cds; chloroplast
TCTTTTTCTACGTAAACAAAATTCTCATTTACGGTCAATATCCTCTCGGGTCCTTCTTGAGCGAATCTATTTCTATGGAAAAATACAACATCTTGCAGAAGTCTTTCCTAATTATTTTCAGGTTATCCTTTGGTTGTTGAAGGATCCTTGCACAAATTATGTTAGATATCAAGGAAAATTCATTTTGTCTTCAAAAGATA
>330722816; Apodostigma pallens voucher Friis et al. 3994, Ethiopia (K) maturase K gene, partial cds; chloroplast
CCATCTAGGCAGCATGACTTCCTATACCCACTTATCTTTCGGGAGTATAGTTATGTGCTTTCCCATGATTATGGTTTAAATAGATCTATTTTATTGCAAAGTGTCAGTTATGAAAATAAATCTAGTTTACTAATTGTAAAACGTTTAATTACTCGAATGGATCAACAAAATCATTTGATTATTTCCACTAATTCTTTTAA
>164683920; Moya spinosa maturase K (matK) gene, partial cds; plastid
TTCACAAAGTAATCCAAGATTTTTCTTGTTCCTATATAATTCTTATGTGTCAGAATACGAATCTATCTTTCTTTTTCTACGTAAACAAGATTCTCATTTACGGTCAACATCCTCTCGGGTCCTTCTTGAGCGAATCCATTTCTATGGAAAAATAGAACATCTTGCAGAAGTCTTTCCTAATTATTTTCGGGTTATCCTTT
>81251021; Robsonodendron eucleiforme maturase K (matK) gene, partial cds; chloroplast
TAATTCTTATGTGTCGGAATACGAATCTATCTTTCTTTTTCTACGTAAACAAGATTCTCATTTACAGTCAACATCCTCTCGGGTCCTTCTTGAGCGAATCCATTTCTATGGAAAAATAGAACATCTTGCAGAAGTCTTTCCTAATTATTTTCAGGTTATCCTTTGGTTGTTGAAGGATCCTTGCACACATTATGTTAGAT
>81250973; Cassine schinoides maturase K (matK) gene, partial cds; chloroplast
ATGTACTAATACCCTATCCGATCCATTTGGAAATCCTGGTTCAAATCCTTCGATGCTGGGTGAAAGATGTTTCTTCTTTGCATTTATTACGATTTGTTCTCCATGAGTATTGGACTTGGAATAGTCTTCTTACTCTAAAGAAATCCATTTACATTTTTTCACAAAGTAATCCAAGATTTTTCTTGTTCCTATATAATTCT
>164652466; Menepetalum salicifolium maturase K (matK) gene, partial cds; plastid
GATCAACAAAATCATTTGATTATTTCTACTAATTATTCTAACCAAAATCCATTTTTTAGATACAACAAGAATTTATATTATCAAATGATATCAGAGGGTTTCTCAGTCCTTGTGGAAATTCCATTTTCCCTACGATTCGCATTTGATTTAGAAAGTTCAGAAATAGTAAAATCTCATAATTTACGATCAATTCATTCAAT
>164652386; Celastrus hindsii maturase K (matK) gene, partial cds; plastid
ATCTTTCTTTTTCTACGTAACCAAGATTCTCATTTACGGTCAACATCCTCTCGGGTCCTTCTTGAGCGAATCCATTTCTATGGAAAAATAGAACATCTTGCAGAAGTCTTTCCTAATTATTTTCAGGTTATCTTTTGGTTGTTGAAGGATCCTTGCACACATTATGTTAGATATCAAGGAAAATGCATTCTGGCTTCAAA
>351290021; Monimopetalum chinense voucher Mu Xianyun 38, China (BJFC) maturase K (matK) gene, partial cds; chloroplast
GTATATTTATGTACTTTCCCCTGATTATAGTTTAAATAGATCCATTTTGTTGCAAAATGTCAGTTATGAAAAAAGATCTAGTTTAGTAATTGTAAAACGTTTAATTACTAGAATGTATCAACAAAATCATTTGATTATTTCCACTAATTATGCTAACCAAAATCTATTTTTTAGATACAACAAGAATTTATATTATCAAA
>62902919; Canotia holacantha isolate 6 maturase K (matK) gene, partial cds; plastid
TAATTTATGTCAATGTCATTTTTTTGCGGGGTCTCAACCGGAAAGGATCTATATAAAACAATTATCCAAGCATTCTCTCGATTTTTTAGGCTATCTTTCAAGTGTGCGACTAAATTCTTCAGTGGTACGGAGTCAAATGGTGGACAATGCATTTCTAATAGATAACGTTATGAGGAAACTTGATATAAGAGTTCCACTTA
>313502807; Maytenus elongata maturase K (matK) gene, partial cds; chloroplast
TGGTGGACAATGCATTTCTAATAGATAACGCTATGAATAAACTCGATACAAGAGTTCCACTTATTTCTTTGATTGGATTATTGGCAAAAGCGAGATTTTGTAACGTATTAGGACATCCCATTAGTAAAACGACCCGGGCTGATTCATCGGATTCGGATATTATCGACCGATTTGTGCGTATATGCACAAATCTTTCTCTA
>330722836; Elachyptera minimiflora voucher R.H. Archer et al. 2934, Madagascar (CS) maturase K gene, partial cds; chloroplast
TGGAATAGTCTTCTTACTCCAAAGAAATCCATTTACATTTTTTCACAAAGTAATCCAAGATTTTTCTTGTTCCTATATAATTCTTATGTGTCGGAATATGAATCTATCTTTCTTTTTCTACGTAAACAAAATTCTCATTTACGGTCAATATCCTCTCGGGTCCTTCTTGAGCGAATCTATTTATATGGAAAAATAGAATA
>164652423; Paxistima canbyi matK gene, partial sequence; plastid
TATACCCACTTATCTTTCGGGAGTATAGTTATGTGCTTTCCCATGATTATGGTTTAAATAGATCCATTTTGTTGCAAAATGTCAGTTATGAAAATAAATCTGGTTTACTAATTGTAAAACGTTTAATTACTCGAATGGATCAACAAAATCATTTGATTATTTCTACTAATTCTTCTAACCAAAATCTATTTTTTAAATGC
>261351167; Lophopetalum arnhemicum maturase K (matK) gene, partial cds; plastid
TACCCTATCCGATCCATCTGGAAATCCTGGTTCAAACCCTTCGATGTTGGGTGAAAGATGTTTCTTCTTTGCATTTATTACGATTTGTTCTCCATGAGTATTGGAATTTGAATAGTCTTGTTACTCCAAAGAAATACATTTACATTTTTTCACAAAGTAATCCAAGATTTTTCTTGTTCCTATATAATTCTTATGTGTCG
>345546808; Gyminda tonduzii maturase K (matK) gene, partial cds; chloroplast
TTTACGATCAATTCATTCAATATTTCCTTTTTTAGAGGACAAATTTTCACATTTAAATTATGTATTAGATGTACTAATACCCTATCCGATCCATCTGGAAATCCTGGTTCAAATCCTTCGATGCTGGTTGAAAGATGTTTCTTGTTTGCATTTATTACGATTTGTTCTCCATGAGTATTGGAATTGGAATAGTCTTCTTA
>81250981; Lauridia tetragona maturase K (matK) gene, partial cds; chloroplast
TGGAGGACAAATTTTCACATTTAAATTATGTATTAGATGTACTAATACCCTATCCGATCCATTTGGAAATCCTGGTTCAAATCCTTCGATGCTGGGTGAAAGATGTTTCTTCTTTGCATTTATTACGATTTGTTCTCCATGAGTATTGGACTTGGAATAGTCTTCTTACTCTAAAGAAATCCATTTACATTTTTTCACAA
>164652357; Macgregoria racemigera maturase K (matK) gene, partial cds; plastid
CCGATCCATATAGAAATCTTGGTTCAAATCCTTCGGCGCTGGGTTAAAGATGTTTCGTCTTTGCATTTATTACGATTTTTTCTACATGCGTATTGGAATTGGAGCAGTCTTCTTACTTCAAAGAACTTCATTTACGTTTTTTCACAAAGTAATCCAAGATTTTTCTTGTTCTTATTTAATTCTTATGTGTCGGAATACGA
>261351208; Tontelea cylindrocarpa maturase K (matK) gene, partial cds; plastid
TCTTTCAAGTGTACGACTAAATTCTTCAGTGGTACGGGGTCAAATGGTGGACAATGCATTTCTAATAGATAACGCTATGAAGAAACTCGATACAAGAGTTCCGCTTATTTCTTTGATTGTATTATTGGCAAAAGCGAGATTTTGTAACATATTAGGACATCCCATTAGTAAAACGACCCGGGCTGATTCATCGGATTCGG
>81250999; Putterlickia verrucosa maturase K (matK) gene, partial cds; chloroplast
ACAAGATTCTCATTTACGGTCAACATCCTCTCGGGTCCTTCTTGAGCGAATCCATTTCTATGGAAAAATAGAACATCTTGCAGAAGTCTTTCCTAATTATTTTCAGGTTATCCTTTGGTTGTTGAAGGATCCTTGCACACATTATGTTAGATATCAAGGAAAATTCATTCTGGCTTCAAAAGATATGCCATTTCTGATGA
>330722814; Anthodon decussatum voucher G. Montgomery 19, Panama (MO) maturase K gene, partial cds; chloroplast
ATTTACGATCAATTCATTCAATATTTCCTTTTTTAGAGGACAAATTTTCACATTTCAATTTTGTATTAGATGTACTAATACCCTATCCGATCCATCTGGAAATCCTGGTTCAAATCCTTCGATGCTGGTTGAAAGATGTTTCTTCTTTGCATTTATTACGATTTGTTCTCCATGAGTATTGGAATTGGAATAGTCTTCTT
>164652380; Tripterygium regelii voucher M.P. Simmons 1776 (BH) maturase K (matK) gene, partial cds; plastid
GAATTTATATTATCAAATGATATCAGAGGGTTTCTCAGTCATTGTGGAAATTCCATTTTCCCTACAATTCGCATCTTCTTTAGAAAGGTCAGAAATAGTAAAATCTCATAATTTACGATCAATTCATTCAATATTTCCTTTTTTAGAGGACAAATTTTCACATTTAAATTATGTATTAGATGTACTAATACCCTATCCGA
>351289953; Brassiantha hedraiantheroides voucher A. Ford 2122, Australia (BRI) maturase K (matK) gene, partial cds; chloroplast
TCAAGTGTGCGACTAAACTCTTCAGTGGTACGGAGTCAAATGTTGGACAATGCATTTCTAATAGATAACGCTATGAAGAAACTCGATACAAGAGTTCCACTTGTTTCTTTGATTGGATTATTGGCAAAAGCGAGATTTTGTAACGTATTAGGAAATCCGATTAGTAAAACGACCCGGGCCGATTCATCGGATTCGGATAT
>261351177; Salacia alwynii maturase K (matK) gene, partial cds; plastid
ATTTAAATTATGTATTAGATGTACTAATACCCTATCCGATCCATCTGGAAATCCTGGTTCAAATCCTTCGATGCTGGGTGAAAGATGTTTCTTCTTTGCATTTATTACGATTTGTTCTCCATGAGTATTGGAATTGGAATAATCTTCTTACTCCGAAGAAATCCATTTACATTTTTTCACAAAGTAATTCAAGATTTTTC
>62902955; Ruptiliocarpon caracolito isolate 24 maturase K (matK) gene, partial cds; plastid
AGTGTAAAACGTTTAATTACTCGAATGTATCAACAAAATCATTTGATTATTTCCACTAATGATTCTAACCAAAATCCTTTTTTCAGGTACAACAAGAGTTTGTATTCTCAAATGATATCGGGGGCGTTCGCAGTCATTGTGGAAATCCCATTTTCCCTACGATTAGCATCTTCCTTAGAAAGGTCAGAAAGAGTCAAATC
>351290009; Hedraianthera porphyropetala voucher A. Ford 4370, Australia (BRI) matK gene, partial sequence; chloroplast
TGCAAAATGTAAGTTATGAAAATAAATCTAGTTTACTAATTGTAAAACGCTTAATTACTCGAATGGATCAACAAAATCATTTGATTATTTCCACTAATTATTCTAACCAAAATCTATTTTTTAGATACAACAAGAATTTATATTATCAAATGATATCAGAGGGTTTCTCAGTCATTGTGGAAATTCCATTTTCCCTACGA
>330722820; Campylostemon angolense voucher W.J.J.O. de Wilde et al. 3754, Cameroun (MO, P) maturase K gene, partial cds; chloroplast
TAATACCCTATCCGATCCATCTGGAAATCCTGGTTCAAATCCTTCGATGCTGGTTGAAAGATGTTTCTTCTTTGCATTTATTACGATTTGTTCTCCATGAGTATTGGAATTGGAATAGTCTTCTTACTCCAAATAAATCCATTTACATTTTTTCACAAAGTAATCCAAGATTTTTCTTGTTCCTATATAATTCTTATGTG
>164652416; Tricerma texanum maturase K (matK) gene, partial cds; plastid
TTTGGTTGTTGAAGGATCCTTGCACACATTATGTTAGATATCAAGGAAAATGCATTCTGGCTTCAAAAGAAAAAGATATGCCATTTCTGATGAATAARTGGAAATTTTACCTTGTTAATTTATGTCAATGTCATTTTTTTGCGGGGTCTCAACCGGAAAGGATCTATATAAACCAATTTTCCAAGCATTCTCTAGACTTT
>351290005; Glyptopetalum rhytidophyllum voucher CKF Team CKF257, Vietnam (KUN) maturase K (matK) gene, partial cds; chloroplast
AATCTATCTTTCTTTTTCTACGTAAACAAGATTCTCATTTATGGTCAACATCCTCTCGGGTCCTTCTTGAGCGAATCCATTTCTATGGAAAAATAGAACATCTTGCAGAAGTCTTTCCTAATTATTTTCAGGTTATCCTTTGGTTGTTGAAGGATCCTTGCACACATTATGTTAGATATCAAGGAAAATGCATTCTGGCT
>164652361; Apatophyllum teretifolium maturase K (matK) gene, partial cds; plastid
CTTTCAGGAGTATAGTTATGTGCTTTCCCATGATTATAGTTTAAATAGGTCTATTTTGTTGCAAAATGTCAGTTATGAAAAAAAATCTAGTTTACTAATTGTAAAACGCTTAATCACTCGAATGGATCAACAAAATCATTTGATTACGTCCACTAATTCTTCTAACCAAAATCTATTTTTTAGATACAACAAGAATTTAT
>149213175; Stackhousia minima maturase K-like (matK) gene, partial sequence; chloroplast
AAATGGAAATATTACCTTGTAAATTTATGTCAATGTTGTTTTTATGTGTGGTCTCAACCGGAAAAGATTTATATAAACCAATTATCCAAGCATTCTATCGACCTTTTGGGTTATCTTTCAAGTGTGCGACTAACCTCGTCAGTGGTGCGGAGTCAGTTGTTAGACAATGTCCTTTTAATAGATAACATTATGAAGAAGCT
>62902921; Dicarpellum pancheri isolate 7 maturase K (matK) gene, partial cds; plastid
TTCTTCTTGAGCGAATCCATTTCTATGGAAAAATAGAACATCTTGCAAAAGTATTTTCTAATTATTTTCAGGTTATCCTTTGGTTGTTGAAGGATCCTTGCACACATTATGTTAGATATCAAGGAAAATGCATTCTGGCTTCAAAAGATATGCCATTTCTGATGAATAAATGGAAATATTACCTTGTTAATTTATGTCAA
>71891428; Plagiopteron suaveolens plastid partial matK gene for maturase K, specimen voucher Chase 1335 K
CTTCGATGCTGGTTGAAAGATGTTTCTTCTTTGCATTTATTACGATTTGTTCTCCATGAGTATTGGAATTGGAATAGTCTTATTACTCCAAAGAAATCCATTTACATTTTTTCACAAAGTAATCCAAGATTTTTCTTGTTCCTATATAATTCTTATGTGTCGGAATATGAATCTATCTTTCTTTTTCTACGTAAACAAAA
>261351200; Salacighia letestuana maturase K (matK) gene, partial cds; plastid
TCGACTTTTTAGGCTATCTTTCAAGTGTGCGACTAAATTCTTCAGTGGTACGGAGTCAAATGGTGGACAATGCATTTCTAATAGATAACGCTATGAAGAAACTCGATACAAGAATTCCGCTTATTTCTTTGATTGGATTATTGGCAAAAGCGAGATTTTGTAACATATTAGGACATCCCATTAGTAAAACGACCCGGGCT
>330722844; Hylenaea praecelsa voucher R. Foster 897, Panama (MO) maturase K gene, partial cds; chloroplast
TATTTTTTAAATGTAACAAGAATTTATATTATCAAATGATATCGGAGGGTTTCTCAGTCATTGTGGAAATTCCATTTTCCCTACGATTCGCGTCTTCTTTAGAAAGGTCAGAAATAGTAAAATCTCATAATTTACGATCAATTCATTCAATATTTCCTTTTTTAGAGGACAAATTTTCACATTTAAATTTTGTATTAGAT
>149213021; Brexia madagascariensis maturase K-like (matK) gene, partial sequence; chloroplast
CATTATGTTAGATATCAAGGAAAATTCATTCTGGCTTCAAAAGATATTCCATTTCTGATGAATAAATGGAAATTTTACCTTGTTAATTTATGTCAATGTCATTTTTTTGCGGGGTCTCAACCGGAAAGGATCTATATAAACCAATTATCTAAGCATTCTCTCGACTTTTTAGGCTATCTTTCAAGTGTGCGACTAAATTC
>351290015; Microtropis sp. Shui et al. 81585 voucher Y.M. Shui et al. 81585, China (KUN) maturase K (matK) gene, partial cds; chloroplast
ACAAGAGTTTTTATTATCAAAAGATGTCAGAGGGGTTCTYGGTCATTGCGGAAATTCCATTTTCCCTACGACTCGCATCTTTCTTAGAAAGGTCGAAAATAGTAAAATCTCATAATTTACGGTCAATTCATTCAATATTTCCTTTTTTAGAGGACAAATTTTCATATTTAAATTATGTGTTAGATGTACTAATACCCTAT
>261351202; Sarawakodendron filamentosum maturase K (matK) gene, partial cds; plastid
GGAATAATCTTCTTACTCCAAAGAAATCCATTTACATTTTTTCACAAAGTAATCCAAGATTTTTCTTGTTCCTATATAATTCTTATGTGTCGGAATACGAATGTATCTTTCTTTTTCTACGTAAACAAGATTCTCATTTACGGTCAACATCCTCTCGGGTCCTTCTTGAGCGAATCTATTTCTATGGAAAAATAGAACAT
>351289971; Euonymus hamiltonianus voucher M.P. Simmons 1792, cult. New York, USA (BH) maturase K (matK) gene, partial cds; chloroplast
TAATTATTCGAATGGATCAACAAAATCATTTGATTATTTCTACTAATTATTCTAACCAAAATCTATTTTTTAAATGCAACAAGAATTTATATTATCAAATGATATCAGAGGGTTTCTCAGTCATTGTGGAAATTCCATTTTCCCTCCGATTCGCACCTTCTTTAGAAAGGTCCGAAATAGTCAAATCTCATAATTTACGA
>164652432; Gymnosporia cassinoides voucher Stephan Scholz 2201 maturase K (matK) gene, partial cds; plastid
AGTTATGTGCTTTCCCATGATTATGGTTTAAATAGATCTATTTTGTTGCAAAATGTCAGTTATGAAAATAAATCTAGTTTACTAATTGTAAAACGTTTAATTACTCGAATGGATCAACAAAATCATTTGATTTTTTCCACTAATTATTCTAACCAAAATCTATTTTTTAAATGCAACAAGAATTTATATTATCAAATGAT
>62902929; Lepuropetalon spathulatum isolate 11 maturase K (matK) gene, partial cds; plastid
GGAAAGGATCTATCTAAATCCATTAGCCAAGAATTCTATCGATTTTTTGTCCTATTTTTCAAGTGTCCGACTTAACTCTTTCCTGATACGGAGTCAAATGTTGGGTAACGCCTTTTTAATAGATAATGTTAGGAAGAAATTAGATACTAGAGTTCCACTTATTTCTTTGATTGGATCATTGGCAAAAGCGAACTTCTGTA
>330722852; Prionostemma asperum voucher Pires 1399, Brazil (NY) maturase K gene, partial cds; chloroplast
AAAATAAATCTAGTTTACTAATTGTAAAACGTTTAATTACTCGAATGGATCAACAAAATCATTTGATTATTTCCACTAATTATTCTAGCCAAAATCTATTTTTTAAATGCAACAAGAATTTATATTATCAAATGATATCGGAGGGTTTCTCAGTCATTATGGAAATTCCATTTTCCCTACGATTCGCGTCTTCTTTAGAA
>62902963; Zinowiewia concinna isolate 28 maturase K (matK) gene, partial cds; plastid
TTTTCTCCATGAGTATTGGAATTGGAATAGATTTCTTACTCAAAAGAAATCCATTTACATTTTTTCACAAAGTAATCCAAGATTTTTCTTGCTCCTATATAATTTGTATGTATCGAAATACGAATCTATCCTCCTTTTTCTCCGTAACCAAGATTATCATTTACGGTCAACATCTTCTCGGGTACTTCTTGAGCGAATCC
>327366162; Catha edulis voucher OM482 maturase K (matK) gene, partial cds
CTTGCAGAAGTGTTTCCTAATTATTTTCAGGTTATCCTTTGGTTGTTGAAGGATCCTTGCACACATTATGTTAGATATCAAGGAAAATTCATTCTGGCTTCAAAAGATATGCCATTTCTGATGAATAAATGGAAATTTTACCTTGTTAATTTATGTCAAAGTCATTTTTTTGCGGGGTCTCAACCCGAAAGGATCTATAT
>71891345; Ceratophyllum submersum plastid partial matK gene for maturase K, specimen voucher Qiu 98088 NCU
TTGCATACAGGATGCTCCTTCTTTGCATTTTTTGAGATTTTTTCTCCAGGAGTATCGTAATTGGAATAGTTTCATTACTCCAAAGAGGGCCAGTTCCTTTTTTTCAAAAGAGAATCAAAGATTGTTCTTGTTCCTATATAATTCTCATGTATATATATGTGAATCTATATTTGTTTTTCTTCATAAACAGTGTTCTCATC
>71891349; Hedyosmum arborescens plastid partial matK gene for maturase K, specimen voucher Chase 338 NCU
ACCTTGTCAATTTCTGGCAATGCCATTTTTACATGTGGTCCCAACCGGATAGGATCCATATAAACCCATTATCCAACCATTCCTTTTATTTTCTGGGTTATCTTTCAAGTGTACTTCTAAATCTTTCGGCGGTAAGGAGTCAAATGCTAGAAAATTCATTTCTAATGGATACTTCTATTAAGAAATTCGATACCATAGTT
>71891347; Ascarina sp. Thien 500 plastid partial matK gene for maturase K, specimen voucher Thien 500 NCU
TCTTTCAAGTGTACTCCTAAATCGTTCGGCGGTAAGGAGTCAAATGCTAGAGAATTCATTTCTAATAGATACTGCTATTAAGAAATTCGATACCATAGTCCCCATTATTTCTCTGATTGGAGCATTGGCTAAAGCAAAATTTTGTAACATATCAGGGCATCCTATTAGTAAGCCGGTCCGGGCCGATTCGTCAGATTCTG
>273415445; Sarcandra chloranthoides voucher NCU:Qiu 92002 maturase K (matK) gene, complete cds; chloroplast
TCTGGCAATGTCATTTTTACTTGTGGTCTCAACCAGATAGGATCCATATAAACCAATTATCCAATCATTCCTTCTATTTTCTGGGCTATCTTTCAAGTGTACTACTAAATCTTTCGGCGGTAAGGAGTCAAATGCTAGAGAATTCATTTCTCATAGATACTGCTATTAAGAAATTCGATACCATAGTCCCCATTATTCCT
>198279928; Conostylis villosa plastid partial matK gene for maturase K, isolate 15342
TTGGTTATCTTTCAGGTGTACTAATAAATCCTTTGAGAGTAAGGAATCAAATGCTCGAGAATTCCTATCTAATAGATATTCTTACTAAGAAATTCGATACGATAGTCCCAGTTATTCCTCTTATTAGTTCATTGTCTAAAGCTAAATTTTGTACTGTATCTGGTCATCCTATTAGTAAGCCGATTTGGACCGATTTATCA
>195546471; Philydrella pygmaea isolate 2236 maturase K (matK) gene, partial cds; chloroplast
TAATAAATCCTTTGCTGGTAAGGAATCAAATGCTAGAGAATTCATATCTAATAGAAATTATTACTAGGAAATTAGATACCATAGTTCCAGTTATTCCTCTTATTGGGTCATTGTCTAAAGCGAAATTTTGTACCGTATCCGGTCACCCTATTAGTAAGCCGATTTGGACCGATTTATCGGATTGTGATATTCTCAATCGA
>89242619; Philydrum lanuginosum maturase K (matK) gene, partial cds; chloroplast
GATTTTAACCAAAATCGATTTGTTGGACACAAGAATTCTTTTTATTCCCATTTTTATTCTCAGATGATATCTGAAGGTTTTGCAGTCATTGGAGAAATTCCGTTCTCGCTCCAATTAATATCTTCCCTCGAAGACAAAGTAATACCAAAATCTCACAATTTACGATCTATTCATTCAATATTTCCCTTTTTAGAAGATAA
>33314643; Pontederia cordata maturase K (matK) gene, partial cds; plastid
AAATCTATTTCTGTTATTTCAAAAGAAAATAAAAGACTATTTTGGTTCTTATATAATTCTTATATATCTGAATGCGAATTTTTATTAGTGTTTCTTCGTAAACAATCTTCTTATTTACCATTAACATCTTCTGGAGTCTTTCTTGAGCGAACATATTATTATGGAAAAATACAACGTATTTTAGTGTGGCAGAATTTTTT
>195546403; Tribonanthes uniflora isolate 485 maturase K (matK) gene, partial cds; chloroplast
TATCAAGGAAAAGCAGTTTTAGGTTCAAAAGGGACTCTTTTTTTGATGAAGAAATGGAAATACCACCTTGTCAATTTCTGGCAATATTGTTTTCACTTTTGGTCTCAACCGTGCAGGATTCATATAAATCAATTATCAAATTCTTCTTTCTATTATCTGGGTTATCTTTCAGGTGTACTAATAAGTCCTTTGAGAGTAAA
>90967924; Hanguana malayana chloroplast matK pseudogene (partial), and trnK gene (partial), intron, specimen voucher 1998-1475 (K)
CTCATTATCACAGCGGATCCTCAAAAAAACAGAGTTTGTATCGAATAAAATATATACTTCGACTTTCGTGTGCTCGTACTTTGGCTCGTAAACATAAGAGTACGGTGCGCGCTTTTTTTCGAAGATTTAGTTCGGGATTACTAGAAGAATTCTTTACGGAAGATGAACAAGTTCCTTCTTTGATCTTTCCCCAAATAACC
>340513101; Eichhornia crassipes maturase K (matK) gene, partial cds; chloroplast
AAATCCTTTGTCGGTTAGGAATCAGATGTTAGAGAATTCTTTTCTAATGGATACTCTTACTAAGAAATTCGATACTCTAGTACCAGTTATTCCTCTTATTAGCTCATTGTCTAAAGCTAAATTTTGTACTGTATCTGGACATCCTATTAGTAAGCCCATTTGGACCGATTTGTCAGATTGTGATATTATTAATAGATTTG
>195546379; Macropidia fuliginosa isolate 2976 maturase K (matK) gene, partial cds; chloroplast
AATTTTCTTATTTACGATTAATATCCTTTGGATCCTTTCTTGAGCGAATATATTTCTATGGAAAGATAGAATATCTTGTGGTGTGTCGAAATTTTTTTCAAAAGAAGACTCTATGGGTCTTTAAAGATCCTTTTATGCATTATGTTCGATATCAAGGAAAAGTAGTTCTAGGTTCAAAGGGGACTCTTTTTTTGATGAAG
>270155829; Callisia fragrans voucher J.R. Abbott 25259 (FLAS) maturase K (matK) gene, partial cds; chloroplast
CAAGGAAAAACAATTCTAGGGTCAAGGGGAACTTATTTTATTATGAAAAAATGGAAAAGCTATTTTGTAAACTTCTGGCAACATTATTTTTCCTTTTGGTCTCAACTGTACAGGATTCATATAAACCAATTATCAAACTTTTCTTTCCACTTTTCGGGTTATCTTGCAAGTATATTAAAAAATCCTTTGGTGATAACTAA
>195546349; Blancoa canescens isolate 2232 maturase K (matK) gene, partial cds; chloroplast
GCGAATTTCTATTAGCGTTTCTTCGTAAACAATCTTCTTATTTACGATTAATATCCTTTGGGTCCCTTCTTGAGCGAATATATTTCTATGGAAAGATAGAATATCTTGTGGTGTGTCGAAATTCTTTTCAAAAGACTCTATGGGTCTTTAAAGATTCTTTTATGCATTATGTTCGATATCAAGGAAAAGCAGTTCTAGGT
>195546473; Spatholirion longifolium isolate 593 maturase K (matK) gene, partial cds; chloroplast
ATCTTTCAAGGATACTAAAAAATCCTTTAGCGGTAAGAAATAAAATGCTAGATAATTCATTTTTGAWGGATATTTTTACTAAAAAATTCGATACCATAGTCCCAATAATTTCTCTTGTTGGATCTTTGTCTAAAGCTAAATTTTGTACAATATCCGGGCATCCCCTTAGTAAGCCAATTTGGGCCGATTTATCTGATTAT
>195546437; Haemodorum ensifolium isolate 15620 maturase K (matK) gene, partial cds; chloroplast
CTAGGTTCAAAGGGGACTCATTTTCTGATGAAGAAATGGAAATGTCACCTTGTTCATTTTTGGCAATATTATTTTCACTTTTGGTCTCAACCTTGCAGGATTCATATAAACCAATTATTAAACTATTCTTTCAATTTTCTGGGTTATCTTTCAAGTATACTAATAAATACTTTGGCAGTAAGGAATCGAATGTTAGAGAA
>195546475; Thyrsanthemum sp. Chase 606 maturase K (matK) gene, partial cds; chloroplast
CCAGGAGGTTTCCTCTTTACATTTATTGCGGTTCTTTCTTCACGAATATCTTAATTTTTGGAAAAGTCTAATTACTTCCAGGAAATCCATTTACGTTTTTTCAAAAGAAAATAAAAGACTATTTTTGTTTCTATATAATTCTTATGTATCTGAATGTGAGTTTGTATTAGTCTTTCTTCGTAAACAATCCTCTTATTTAC
>195546459; Schiekia orinocensis isolate 2918 maturase K (matK) gene, partial cds; chloroplast
TCTTATGTATCTGAATGTGAATCCGTATTACTGTTTCTTCGTAAACAATCTTATTATTTACGATTAACATCTTTTGGAGCCTTTCTTGAGCGAATCCACTTTTATGGAAAAATAGAACATCTTGTAGTGTGTCGAAATTATTTTCAAAAGACTCTATGGGTTTTTAAAGATCCTTTTATACATTATGTTCGATATCAAGG
>195546477; Weldenia candida isolate 592 maturase K (matK) gene, partial cds; chloroplast
GATATCAAGAAAAATCAATTCTAGGTTCAAGGGGGACTTATTTTCTGATGAAAAAATGGAAAAGCTACCTTGTAAACTTCTGGCAACATTATTTTTACTTTTGGTCTCAACCGTGTAGGATTCATATAAACCAATTATCAAACTTTTCCTTCTACTTTTCGGGCTATCTTGCAAGTATACTAAAAAAGCCTTTGGTGGTA
>195546469; Helmholtzia glaberrima isolate 452 maturase K (matK) gene, partial cds; chloroplast
CAATTAACATCTTTTAGAAACTTTCTTGAGCGAACAAATTTTTATGGAAAAAAAGAACATCTTGTAATGTGTCGAAAGTCTTTTCAAAAGACTCTATGGGTCTTCAAGGACCCTTTCATCCATTATGTTCGGTATCAAGGAAAAGCAATTCTGTGTTCAAAAGGAACTCATTTTCTTATGAAGAAATGGAAATGCCTTCT
>351583431; Commelina communis voucher Z469 maturase K (matK) gene, partial cds; chloroplast
ATCAAATTTTTCTTTCTACTTTTCAGGTTATCTTTCAAGTATACTAAAAAAACCCCTGGCGGTAAGGAATAAAATGCTAGATAATGGATTTCTAATGGATATTCTTACTAAAAAATTCGATACTATAGTCCCAATTATTCCTCTTATTGGAGCTTTGTCTAAAGCTAAATTTTGTACAATATCTGGATATCCTCTTAGTA
>270155743; Tradescantia spathacea voucher J.R. Abbott 24897 (FLAS) maturase K (matK) gene, partial cds; chloroplast
CTTTGTAAACTTCTGGCAACATTATTTTTATTTTTGGTCTCAACCGTACCGGATTCATATAAACCGATTATCAAACTTTTCTTTCTACCTTTCGGGCTATCTTGCAAGTATACTAAAAAATCCTTTGGTGATAACGAATAAAATGCTAAATAATTCATTTCGAATGGATATTCTTACTAAAAAATTCGATACCATAGTCC
>195546465; Xiphidium caeruleum isolate 17720 maturase K (matK) gene, partial cds; chloroplast
CGTAAACAATCTTATTCTTTACGATTCCCATCTTTTGGAGCTTTTCTTGAGCGAATCCGCTTTTATGGAAAAATAGAACATCTTGCAGTCTGTCGAAATTATTTTCAAAAGACTCTATGGGTGTTTAAAGACCCTTTTATGCATTATGTTCGATATCAAGGAAAAGCCATTCTAGGTTCAAAGGGTACTCATTTTCTGAT
>195546413; Wachendorfia brachyandra isolate 31095 maturase K (matK) gene, partial cds; chloroplast
TTTAAACTATCTATTAGATATACTAATACCCCATCCCATCCATATGGAAATCTTGGTTCAAATCCTTCAATCCCGGATTCAGGATGTTCCTTCTTTGCATTTATTACGGTTATTTCTTTACGAATATAATAATTGTTGGAATAGTCTTTTTACTCCGAATTCGAAAAAATCTATTTATGTTTTTTCAAAAGAAAATAAAA
>195546457; Lachnanthes caroliniana isolate 2910 maturase K (matK) gene, partial cds; chloroplast
TTCATATAAACCAATTATTAAACTATTCTTTTCATTTTCTGGGTTATCTTTCAAGTATACTAATAAAGACTTTGGCAGTAAGGAATCAAATGTTAGAGAATTCATTTCTCATAGATATTCTTACTAAGAAACTTGATACGATAGTCCCAGTTATTCCTCTTATTGGTTCATTGTCTAAATCTAAATTTTGTACCGTATCC
>195546383; Anigozanthos bicolor subsp. bicolor isolate 2973 maturase K (matK) gene, partial cds; chloroplast
TCCATAAGGAAGTCTTGGTTCAAATACTTCAATTCCGGATCCGGGATGTTCCCTCTTTGCATTTATTGCGGTTCTTTCTTCACGAATATTATAATTGGAATAGTCTTACCACTCCGAAGAAATCTGTTTATATATTTTCAAAAGAAAATAAAAGACTATTTTTGTTCCTATATAATTCTTATGTATATGAATTCGAATTT
>195546409; Dilatris viscosa isolate 31076 maturase K (matK) gene, partial cds; chloroplast
GGAATCAAATGTTAGAGAATTCAGTTCTCATAAATATTCTTACTAAGAAACTGGATACGATAGTCCCAGTTATTCCTCTTATTGGCTCATTGTCTAAATCTAAATTTTGTACCGTATCCGGGCATCCTATTAGTAAGCCGGTTTGGACCGATTTATCAGATTGTGATATTATTAATCGATTTGGTCGGATATGTAGAAAT
>195546399; Phlebocarya ciliata isolate 2233 maturase K (matK) gene, partial cds; chloroplast
GCGAATATATTTCTATGGAAAGATAGAATATCTTGTGGTGTGTCGAAATTTTTTTCAAAAGATTCTATGGGTCTTTAAAGATCCTTTTATGCATTATGTTCGATATCAAGGAAAAGCAGTTCTAGGTTCAAAGGGGACTCTTTTTTTGATGAAGAAATGGAAATCCTACCTTGTCAATTTCTGGCAAGATTATTTTCACT
>47604631; Monochoria korsakowii chloroplast matK gene for maturase, complete cds
TTTCAAAAGAAAATAAAAGACTATTTTGGTTCTTATATAATTCTTATATATCTGAATGCGAATTTTTATTAGTATTTCTTCGTAAACAATCTTCTTATTTACCATTAACATCTTCTGGAGTCTTTTTTGAGCGAACATATTATTATGGAAAAATACAACGTATTTTAGTGTGGCAGAATTTTTTTCAAAAGACTCTATGG
>307601646; Tetraclinis articulata voucher RBGK-DBN 17900 maturase (matK) gene, partial cds; chloroplast
CAGATGATGATATTCTCGATCGATTCGATCGAATTTGGATAAATCTTTTTCATTACTACAGTGGATCCATCAATCAAGATGGCTTATATCATATAAAGTATATACTTTTGATTTCATGTGCTAAAACTTTGGCCTGTAAACATAAAAGTACTATACGTATAGTTCGAGAACAATTAGGTTCGGAACTCTTTACAAAATCG
>21951807; Keteleeria davidiana trnK gene, partial sequence; and maturase K (matK) gene, complete cds; chloroplast genes for chloroplast products
CGAAAGATCAAAAATATTATCAGAATTTCTCGTCGAAATTCACTGAAAAGTATCTGGTCGTTGAAGGATCCTAGAATTCACTATGTTAGATATGGAGAAAGATCTATTATAGCTATAAAGGGTACTCATCTCCTAGTGAAAAAATGTAGATATCATCTTCTCATTTTTTGGCAATGTTATTTCCATCTTTGGTCCGAACC
>21311483; Austrotaxus spicata maturase (matK) gene, complete cds; chloroplast gene for chloroplast product
GAGAAGATCTTTACACAATTGCTCATGATCATCATTTAGATAGATCGAGTTCCTCCGAACCGACTAAAATTTTAATTTATCAAAATTTTAGTTTCCTAATTGTAAAACGTTTAATTCGTCGGATACGTCAACAAAATGATCAAATTGGTTTATTTGGGAATTGTGATTCAATTCGATTTATTTATCGCGATACCAATTCT
>6707960; Glyptostrobus pensilis maturase (matK) gene, partial cds; chloroplast gene for chloroplast product
GGATAAATCTTTTTCATTACTACAGTGGATCAATCAATCAAGATGGTTTATATCATATAAAGTATATACTTCTACTTTCATGTGCTAAAACCTTGGCCTGTAAACATAAAAGTACGATACGTGTAGTTCGGGAACAATTAGGTTCGGAACTCTTTACAAAATCGTTTTCAAAAGAANNNAAATTCATTTCTTCGTCCTTT
>6707951; Cupressus sempervirens maturase (matK) gene, complete cds; chloroplast gene for chloroplast product
GAGAAAATACGNNNTTCTCCCTGTTCCTTTGGAATTCTYATGTGTATGAATGCGAATCGTTTTTAATTCCTCTTATTAAACGATTTTTNAATTCACAGTCATTGTTATATGACTCTTTYCCGGATCGAACTCATTTKKAVAAAAAKATMAAWGAWAWAANNNNNNNNNNTCCTCAAAAAAATTCAACAAAAAAGATCTGG
>336111905; Pherosphaera fitzgeraldii maturase (matK) gene, partial cds
ATAGCACTGAAGGGTAGTGCACTTCAAGTGCAAAAGTGGAGATACCATTTCCTCCACTTTTGGCTACGTTATTCCCATCTTTGGCCCCACCCGTATAGGGTGGGTATTCGCGAATTACACAAGAATTGTTGTTCCTTTCTTGGGTTTTCTCTGAGTATAAAAATGAAACATCTCGCGGTAAGGACCAAAATGCTAGATGA
>6707971; Pilgerodendron uviferum maturase (matK) gene, partial cds; chloroplast gene for chloroplast product
TTTGGCCTGTAAACATAAAAGTACGATACGTGTAGTTCGGGAACAATTAGGTTCCGAACTCTTTACAAAATCTTTTTNNNNNNNNNNNNNNNNNNNNNNNNNNNNNNNNNCAAAAACTCGTTCACAGAAAGAACGAATTTGGAATTCAGAAATTAGTCAGATAAACCCCCTGGCTAATTTCTGGCAAAAGAAGCAGAATA
>124245489; Pinus balfouriana haplotype 7 maturase K (matK) gene, partial cds; chloroplast
TTTCAAAAATCGTTTTCAAAAGAACGAGAATTTGATTCTCTGCCTTTTTCGTCAAAAGCGGCGGCCCGTTCGCAGAGAGAACGAATTTGGCATTCAGATATTCCCCAGATAAATCCCCTAGCTAATTCCTGGCAAAAGATACAGGATCTGAAAATAGAAAACTTATTTGACCAATGAAATGCTCTTTGAGTAATTGCCTC
>332015601; Cunninghamia lanceolata maturase K (matK) gene, partial cds; chloroplast
TTTTTCTTTTTCAAAAAGAAATCAAAGATTATTCTTGTTCCTATATAATTCTCATGTATATGAATACGAATCTATCTTTGTTTTTCTTCGAAACCAATCTTCTCATTTACGATCAATATCTTCTGGAACCCTTCTTGAACGAATATATTTCTATGGAAAAATAGACCATTTTGGAGAAGTCTTTACTAAGGATTTTCAAG
>21951803; Cedrus deodara trnK gene, partial sequence; and maturase K (matK) gene, complete cds; chloroplast genes for chloroplast products
CGATCGATTCGATCGAATTTGGAGAAATTTTTTTCATTACTACAGTGGATCCTTTGGTCGAGATGGTTTATATCGTATAAAGTATATACTTTCACTATCATGTGCTAAAACTTTAGCTTGTAAACATAAAAGTACGATACGTGTAGTTCGGAAGGAATTAGGTCCAGAGCTCTTCAAAAAATCGTTTTCGAAAGAACGAG
>21311481; Wollemia nobilis maturase (matK) gene, complete cds; chloroplast gene for chloroplast product
TATGTGAGATATGGAGAAAGATCCCTTATAGCTCTGAAGGGTACTCATCTTCAAGTGAAAAAATGTAGATATCATCTTCTAAACTTTTGGCAATGTTATTTCCATCTTTGGTTCCAACCGTATAGGGTATGTATTCTTGAATTATCCAAGAATTGTTCCTCTTTTCTAGGTTTTTTTATGAGTGTTAAAATGAAATCTTT
>156074107; Agathis macrophylla maturase K (matK) gene, partial cds; chloroplast gene for chloroplast product
TCTGAATTGATATTAAAAGGCTTGGCAGTGGTCTTGGAAATTTCGTTTTCAATGCGATTAAAAAATTCTCTAGAAGTTATGAATGGATGGAAGAGTTTCCGATCCACCCATTGCCTAGTTCCTCTTATGGAGGATAAATTCCCACATTCCAATTATATATTAGATATACGAGTACCCTACTCTATTCATCCTGAGATTTT
>6707970; Papuacedrus papuana maturase (matK) gene, partial cds; chloroplast gene for chloroplast product
TTTCGATGAATTAAACCCAATATCTCCGATTAGATCAATTCTTTTTTCTTTGGCTAAAGAAAAGTTTTGTGACATCTCAGGGTGGCCAATTAGTAAATTGTCTTGGACCAGTCTATCAGATGATGATATCCTCGATCGATTTGATCGAATTTGGATCAATCTTTTTCATTACTACAGTGGATCGATCAATCAAGATGGTT
>336111903; Parasitaxus usta maturase (matK) gene, partial cds
CAACGAAAAGAATCCGGTTGTTAAAGGATCCTTTCTTTCATTATGTGAGATATCGAGAAAGATTCCTCTTAGTTATGAAGGGTAGTGACCTTGAAGTGAGAAAATGGAGATATAATCTTTTCCTCTTTTGGCAACGTTATTTCCATCTTTGGTTCCAACCGTATAGGGTATTGATTATCGAATTACCCAAGAATTGTTTT
>336111881; Falcatifolium taxoides maturase (matK) gene, partial cds
GTTTCCGATCCATCCATTGTCTATTCCCCCTTATAGAAGATAAATTCCCACATGCAAATTATATAGCAGATATATGGCTATCTTACGCTATTCATCCAGAGATTTTGGTTCGAATCTTTCGTCGCTGGATCCGAGACGCTCCTTCTTTGCATCTATTGCGATGCATTCTCTATGAATGTAGAAATAGTTCTAGTTCCAAA
>336111849; Dacrydium balansae maturase (matK) gene, partial cds
GGTTATCTCTGAGTATAAAAATGAAATATCTCGCGGTTAGAACCAAAATGCTAGATGATTCATTCATTACTGACCTCATTACCAATGAAATTCATCCAATAGCCCCAATTAGATCAATCATTTCTTTCTTGGCTAAAGAAAGGTTCTGTGACATCTTTGGTCGGCCAATTAGTAAATTTGCCTGGGCCAGTCTGACAGAT
>336112039; Retrophyllum rospigliosii maturase (matK) gene, partial cds
CGATTTTTTCATTCACAATTGTTGTCCTATGGATCTCTTCCCGAACGAACTCATTTTGATCGAAAAATCAAGCATATTCTCATATTTCCTTGTACAAATTCAACGAAAAGGATCTGGTTCTTAAAGGATCCTTTCTTTCACTATGTGAGATATCGAGAAAGATCCCTCGTAGCACTGAAGGGTAGCGCACTTCAAGTGAA
>336111889; Lepidothamnus fonkii maturase (matK) gene, partial cds
CGAAATTTCCATCCAATTCAATGGATGGATCGCAATAGCAATTCTTATTCTGAATTGCTATTAGAGGGCTTGACTGTGGTCTTGGAAGTTTCATTCTCAATGCGAGCCAAATATTCTCTAGAATGCATGAATGGATGGAAAAGTTTTCGATCTATCCATTGTCTATTACCCCTTATAGAAGATAAATTCACACATTCAAA
>9280000; Taiwania flousiana chloroplast matK gene for maturase, partial cds
TCTTGGCAACAATTTTTTTTATATCCACTTTTTTTTCGGGAAGATCTTTACGCAATTGCTCATGATCATCATTTAGATAGATCTAGTTCCTCCGAACCAACGGAAATTTTAGTTTCTAATTTTTTTAGTTTCTTAACTGTAAAACGTTCGATTCGTCGGATACGTAAACAGAAAAATTTAAATAGTTTATTCGGGAATTG
>9280002; Athrotaxis laxifolia chloroplast matK gene for maturase, partial cds
TTATCAGATAGATATTTTCTATTATGTCCCGACTAGATCGCACCATGTATCATTTAATAATCCAAGAGGTTATTCTTGATTCCGGGGTTTTAAAAAAAATGGATGAATTCCAAAGAAATAAAAACAAACATAGATCTTGGCAACAATTCTTTTTATATCCACTTTTTTTTCGGGAAGATCTTTACGCAATTGCTCATGAT
>6707944; Callitris rhomboidea maturase (matK) gene, partial cds; chloroplast gene for chloroplast product
GTCGAATACGTAAACAGAAAAATTCAATTAATTTNNNNNNNNNCTCCGATCTAAATAAANNNNNNNNNTACAATAAGAATTTTTCTTTTAAATCGATATTAGAAGGTTTTACAGTTGTTTTAGAAGTTTCGATCGCAATGCGATCAAAACATTTCATAAAAGGAATGAATGGATGGAATAGTCTCCGATCCATTCATTGC
>151302004; Torreya jackii voucher HZ20070101 maturase K (matK) gene, partial cds; chloroplast
TTCTGAGTTTTAAAATAAAACCTCTCGTGGTTAGAACCAAAATGCTAGATGATTTATTCATTACCGATCTAGTTACCAATGAATTGAATCCAATAGCTCCGATTAGATCAATTCTTTTCTTTTTGGCTAAAGAAAAATTCTGTGACATCTCAGGCCATCCAATTAGTAAATTATCCTGGACCAGTCTAACAGATGATGAT
>39754120; Chamaecyparis thyoides var. thyoides trnK gene, intron sequence; and maturase K (matK) gene, partial cds; chloroplast
ATTTTGGTTCGAATTTTTCGTCGCTGGATCCGAGATGTTCCTTCTTTGCATTTATTACGATCGATTCTCCATGAATCGAAAAATAGTTTTAATCGAGAAAATTTGCAGAAAGCTCTGATTACACAGAAAGAAAATACGAGGTTCTCCCTGTTCCTTTGGAATTCTTTTGTGTATGAATGCGAATCGTTTTTAATTCCTCT
>14579068; Phyllocladus alpinus maturase K (matK) gene, complete cds; chloroplast gene for chloroplast product
GTTTTCGATCCATTCATTGTTTATTCCCCCATATAGAAGATAAATTCCCACATTCAAATTATATATCAGATATACGACTACCTTACACTATTCATCCAGAAATTTTGGTTCGAATCTTTCGTCGCTGGATCCGAGATGCTCCTTCTTTGCATCTATTGCGATGTATTCTCTATGAATGTCAAAATAGTTGCGGTGCAAAG
>336111897; Nageia formosensis maturase (matK) gene, partial cds
CCATCGGAATTTAGGATTTCCAATGAGTTTAGTTTTCTAACTGTAAAACGTTCGATTAATCGCATACGTAAATTAAAGGATTCTATTTTTTTATTTCGAAATTTCCATCCAAATCAATGGATGGATCACAATAGGAATTCTTATTCCTTCTTGATATTAGAAGGCTTTACTGTGGTCTTGGAAGTTTCATTCTCAATGCG
>351582651; Amentotaxus yunnanensis voucher Am22 maturase K (matK) gene, partial cds; chloroplast
TCACCTCCAAGTGAAAAAATGTAGATATCATCTGTTTCATTTTTGGCAATATTATTTCCATCTTTGGTCTCAACCGTATAGGATATGTATTCTTGAATTATCCAAGAATTATTCCTTTTTTTTAGGTTATTTTCTGAGTTTTAAAATGAAACCTCTCGTGGTTAGGACCAAAATGCTAAATGATTTATTCATTACCAATC
>223889619; Araucaria bernieri plastid matK gene for maturase K, isolate EDNA06-04018
TGTCCTATGGATCTTTTCCCGATCGAACTCATTTTGATCGAAAAATCCAAAATATTCTCATATTTCCGCGTAAAAATTCAAGTAAAAAGATCTGGTTGTTAAAGGATCCTTTCATTCACTATGTGAGATATGGAGAAAGATCCCTTATAGCTCTGAAGGGTACTCACCTTCAAGTGAAAAAATGTAGATATCATCTTCTA
>307601644; Platycladus orientalis voucher J.Q.Liu-LZU-PLO maturase (matK) gene, partial cds; chloroplast
GAAATTTTAGTTTCTAATTTTGTGAGTTTCCTGACTGTAAAACGTTCAATACGTCGAATACGTAAACAGAATAATTCAATTAGTTTATTCGGGAATTCTTATTCAAATAAATTCATTGAATACAATAAGAATTTTTCTTTTAAATTGATACTAGAAGGTTTTACAATTGTCTTGGAAGTTTCGTTCGCAATGCGATCAAA
>6707957; Diselma archeri maturase (matK) gene, partial cds; chloroplast gene for chloroplast product
GAAANNNNNNNNNTGCAATAAAAATTTTTCTTTTAAATCGATACTAGAAGGTTTTACAGTTGTCTTGGAAGTTTCGTTCGCAATGCGATCAAAACATTTCATAAAAGGAATGAATGGATGGAATAGTCTCCGATCCATTCATTGCATATTTCCTCTTATGGAGGATAAATTACCACATTCCAATTATATATCGGATATAC
>6707969; Neocallitropsis araucarioides maturase (matK) gene, partial cds; chloroplast gene for chloroplast product
TAGTTTTAGTCAANNNNNNNNNAAGAAAGCTCTGATTACACAGAGAGAAAATACGAGATTCTCTCTGTTCCTTTGGAATTCTTATATGTATGAATGCGAATCATTTTTCATTCCTCTTATTAAACAATTTTTGAATTCACAATCATTNNNNNNNNNNNNNNNNNNGGATCGAACTCATTTCGAAAAAAAGATGAAACAAA
>21311487; Sciadopitys verticillata maturase K (matK) gene, partial cds; chloroplast gene for chloroplast product
ATTTTAATTCCCCTTCTGAAACGATCTTCTCATTCACGCTCTTTGTTATCAGGATTTTTTCCTGATCGAACCCTTTTTGATCAAAAGATCAAACATATTGTTGTATTTCCCCATCAAATTTCAACAAAAAGGATCTGGTTGTTGAAGGATCCTTTCATTCATTATNTGAGATATGAAGAAAGATCTCTTTTAGTTCTGAA
>336111843; Afrocarpus gracilior maturase (matK) gene, partial cds
AAATTCCCACATTCAAATTATATATCAGATATACGACTACCTTACGTTATTCATCCAGAAATTTTGGTTCGAATCTTTCGTCGCTGGATCCGAGACGCTCCTTGTTTGCATCTATTGCGATGCATTCTATATGAATGTCGAAATAGTTCCAGTTCCAAGAATTCGCAGAAAGCAATTTTGGTTAGTCTGAAAGAGAATAA
>336111893; Microcachrys tetragona maturase (matK) gene, partial cds
TTCGTCGCTGGATCCGAGATGTTCCTTCTTTGCATCTATTGCGATTCATTCTATATGAATGTCAAAATAGTTCTAGTTCCAGGAATTCGCAGAGAGCAATTCTGGTTAGCCTGAAGGAAAATAAAAAATTATCCCTGTTCTTGTGGAATTCTTATGTTTGTGAATGTGAATCCATTTTAGTTCCCCTTCTGAAACGATTT
>6707958; Fitzroya cupressoides maturase (matK) gene, partial cds; chloroplast gene for chloroplast product
RTAKCTCCGATTAGATCAATTSTTTTTTCTTTGGCTAAAGAAAAGTTTTGTGACATCTCAGGGTGGCCAATTAGTAAATTGTCTTGGACCAGTCTATCAGATGATGATATCCTCGATCGATTTGATCGAATTTGGATAAATCTTTTTCATTACTACAGTGGATCCATCAATCAAGATGGTTTATATCATCTAAAGTATAT
>336111839; Acmopyle sahniana maturase (matK) gene, partial cds
GTTTCATTTTCAATGCGAGCCAAATATTCTATAGAATCTATCAATGGATGGAAAAGTTTCCGATCCATCCAGTGTTTATTCCCCCTTATAGAAGAGAAATTCCCACATTCAAATTATATATCAGATATACGACTACCTTACGCTATTCATCCAGAAATTTTGGTTCGAATCTTTCGTCGCTGGATTCGAGACACTCCTTC
>21311485; Pseudotaxus chienii maturase (matK) gene, complete cds; chloroplast gene for chloroplast product
TTCGAGAAGATCTTTACACAATTGCTCATGATCTTCATTTAGATAGATCGAGTTCCTCCGAACCGACGGAAATTTCAATTTACAGTTTTTTTAGTTTCCTAACTGTAAAACGTTTGATTCGTCGGATACGTCAACAAAACGATCCAANNNNNNNNNNNNNNNNNNNNNNNNNNNATCAATTTATTATTCGCAATAGGAAT
>6707941; Austrocedrus chilensis maturase (matK) gene, partial cds; chloroplast gene for chloroplast product
ACATTTCATAAAAGGAATGAATGGATGGAATAGTCTCCGATCCATTCATTGTATATTTCCTCTTATGGAGGATAAATTACCACATTCCAATTATATATCAGATATACGAGTGCCCTACTCAATTCATCCGGAAATTTTGGTTCGAATTTTTCGTCGCTGGATCCGAGATGCTCCTTCTTTGCATTTATTAAGATCGATTC
>6707974; Sequoiadendron giganteum maturase (matK) gene, partial cds; chloroplast gene for chloroplast product
AATTATCCAAGACTTATTCTTCTTTTTTAGGTTATTTTCTGCATGTTAAAATGAAACCTCTCGTAGTTAGAGCCAAAATGCTAGATAATTTCTTCATTACCGATCTCATTACCAATGAGCTAAACCCAATAGCTCCGATTAGATCAATTCTTTTCTTTTTGGCTAAAGAAAGGTTTTGCGACATCTCAGGGTGGCCAATT
>316953852; Taxus baccata voucher M.Zarrei-477 maturase K (matK) gene, complete cds; chloroplast
TATATACTTCTACTTCCATGTGCTAAAACTTTAGCTTGTAAACATAAAAGTACGATACGTGTAGTTCGGGAAGAATCAGGTTCGGAACTCTTCACAAAATCGTTCTCAAAGGAACGAGAATTCATTTATTCGTCCTTTTCAAAGACTTGTTCACAGAGAGAACGAAATTGGAATTCAGATATTATCCAGATAAATCTCCT
>336111891; Manoao colensoi maturase (matK) gene, partial cds
TTTCATTCTCAATGCGAGCCAAATATTCTCTAGAATGTATGAATGGATGGAAAAGTTTCCGATCCATCCATTGTTTATTCCCCCTTATCGAAGAGAAATTACCACATTCAAATTATATATCAGATATACAACTACCTTACGCTATTCATCCAGAAATTTTGGTTCGAATCTTTCGTCGCTGGATCCGAGATGCTCCTTCT
>351582171; Abies fargesii voucher LiujqAB45 maturase K (matK) gene, partial cds; chloroplast
TATTATCAGAAATTATCGTCGAAATTCACTGAAAAGTATCTGGTCGTTGAAGGATCCTAGAATTCACTATGTTAGATATGCAGAAAGATCTATTATAGCTATAAAGGGTACTCATCTCCTAGTGAAAAAATGTAGATATCATCTTCCAATTTTTCGGCAATTTTATTTCCATCTTTGGTCCGAACCATATAGGGTATGTT
>148613566; Tsuga chinensis voucher YU Havill 02-09 tRNA-Lys (trnK) gene, intron; and maturase K (matK) gene, partial cds; chloroplast
AGTTGAATGAGTCAATGGAGAAAGCTATATGACTTTAATCATAGGTAAACCCAGAGGAACGAGCTTCTGTTCCTCGTTCCAATTAAACGAGCGAGGAATTCCCTTTACTGATCAGAAGTTAAGAGCATTTCAGTACCCGATATCGGGAGGTTTTCCCTGAGTAGATCAGGGATTTATACACTCACAATGAGTCCTAAGTA
>307601502; Fokienia hodginsii voucher J.Q.Liu-KBG-FOH maturase (matK) gene, partial cds; chloroplast
CTATTTCCTCCTCATAAAATTTCAACAAAAAAGATCTGGTTGCTAAAGGATTCTTTCATCCATTATGTGAGATATGAAGAAAGATCCCTTATAGCTCTAAAGGGTACGCACCTTCAAGTGAAAAAATGTAGATATCATCTGTTTCATTTTTGGCAATACTATTTTCATCTTTGGTTTCAACCGTATAGGATATCCAGTCT
>336111921; Podocarpus angustifolius maturase (matK) gene, partial cds
GGTTCGAATCTTTCGTCGCTGGATCCGAGACGCTCCTTGTTTGCATCTATTGCGATGCATTCTATATGAATGTCGAAATAGTTCCAATTCCGAGAATTCGCAAAAAGCAATTTTTGTTAGCCTGAAAGAGAATAAAAAATTATATCTGTTTTTGTGGAATTCTTATGTTTGTGAATGTGAATCCATTCTAGTTCCCCTTA
>336111887; Lagarostrobos franklinii maturase (matK) gene, partial cds
ATCGGATACGTCAATTGGGGGATTCAATTGTTTTATTTCGGAATTTCCATTCAAATCAATGGATGGATTGCAATAGGAGTTCTTATTCTGAATTGATATTAGAGGGCTTGACTGTGGTTTTGGAAGTTTCATTCTCAATGCGAGCCAAATATTCTCTCGAATGTATGAATGGATGGAAGAGTTTCCGATCCATCCATTGT
>6707973; Sequoia sempervirens maturase (matK) gene, complete cds; chloroplast gene for chloroplast product
GTGTATGAATGCGAATCGTTTTTAGTTCCTCTTGTGAAACGATTTTTTAATTCACAATCGTTGTTATATGGATCTTTTCCCGATCGAACTCATTTTGATAAAAAGATCAAACATATTGTTATATTTCCANNNCGTCAAATTTCAACAAAAAAGATCTGGTTGTTGAAGGATTCTTTCATCCATTATGTGAGATATGGAGA
>307601504; Hesperocyparis abramsiana voucher RBGE-19792384-B maturase (matK) gene, partial cds; chloroplast
CTGATTACACAGAGAGAAAATACGTTCTCCCTGTTCCTTTGGAATTCTTATGTGTATGAATGCGAATCGTTTTTAATTCCTCTTATTAAACGATTTTTTAATTCACAATCATTGTTATATGAATCTTTTCCGGACCGAACTCATTTTGAGAAAAAGATCAAAGATATTGTTATATTTCCTCCTCAAAAAATTTCAACAAA
>6707964; Libocedrus plumosa maturase (matK) gene, partial cds; chloroplast gene for chloroplast product
TCCCTGCATGTTCAAATGAGACCTCTTGTGGTTAGAGCCAAAATGCTAGATGATTTATTCATTACCGATCTAATTACCGATGAATTAAACCCAAYAGCTCCGATTAGATCAATTCTTTTTTCTTTGGCTAAAGAAAAGTTTTGTGACATCTCAGGGTGGCCAATTAGTAAATTGTCTTGGACCAGTCTATCAGATGATGA
>313494999; Picea asperata voucher Ran, J.-H. Ran090 tRNA-Leu (trnK) gene, partial sequence; and maturase K (matK) gene, partial cds; chloroplast
GTATCTTTTGCCAGGAATGGGCTAGGGGATTTATCTGGGGAATATCTGAATGCCAAATTCGTTCTCTCTGTGAACGGGCCGCCGCTTTTGATGAAAAAGGCGGAGAATCCAATTCTCGTTCTTTTGAAAACGATTTTTTAAAGAGTTCTGGACCTAATTCCTTCCGAACTACACGTATCGTACTTTTATGTTTACAGGCT
>6707939; Actinostrobus acuminatus maturase (matK) gene, partial cds; chloroplast gene for chloroplast product
AATATCTCCGATTAGATCAATTCTTTTTTCTTTGGCTAAAGAAAAGTTTTGTGATATCTCAGGGTGGCCAATTAGTAAATTGTCTTGGACCAGTCTATCTGATGATGATATCCTCGATCGATTTGATCGAATTTGGATAAATCTTTTTCATTACTACAGTGGATCCATCAATCAAGATGGTTTATATCATATAAAATATA
>9279982; Taxodium mucronatum chloroplast matK gene for maturase, partial cds
CGTCGGATACGTAAACAAACTAATTCCATTAGTTTATTCGGGAATTCCGATCCAAATAAATTGATTGAATGCAATAATAATTTTTCTTCTAAATCGATACTAGAAGGTTTTACAATTGTCTTGGAAGTTTCGTTCGCAATGCGATCAAAACATTTCATAGAAGGAATGAATGGATGGAATAGTCTCCGATCCATCCATTG
>6707943; Calocedrus macrolepis maturase (matK) gene, complete cds; chloroplast gene for chloroplast product
AAGAATTTTTCTTTTAAATCGATACTAGAAAGTTTTACAATTGTCTTGGAAGTTTCGTTCGCAATGCGATCAAAACATTTCATAAAAGGAATGGATGGATGGAATAGTCTCCGATCCATCCATTGCATATTTCCTTTTATGGAAGATAAATTACCACATTCCAATTATATATCAGATATACGAGTGCMCTAYTCMATYCA
>313495119; Cathaya argyrophylla voucher Wang, X.-Q. DY08 tRNA-Leu (trnK) gene, partial sequence; and maturase K (matK) gene, partial cds; chloroplast
GAATCGAGGCAATTACTCAAAGAGCATTTCATTGGTCAAATAAGTTTTCTATTTTCAGGTCTTGTATCTTTTGCCAGGAATTGGCTAGGGGATTTATCTGGGGAATATCTGAATGCCAAATTCGTTCTCTCTGTAAACGGGCCGCCGCTTTTGATGAAAAAAGCGGATAATCGAATTCTCGTTCTTTTGAACACGATTTT
>6707978; Thuja occidentalis maturase (matK) gene, complete cds; chloroplast gene for chloroplast product
ATATGGAGAAAGATCCCTTATAGCTCTAAAGGGTACGCACCTTCAAGTGAAAAAATGTAGATATCATCTGTTTCATTTTTGGCAATACTATTTTCATCTTTGGTTTCAACCGTATAGGATATGCAGTCTTGAATTATCCAAGACTTCTTTTTCTTTTTTAGGTTTTTTTCTGAATGTTAAAATGAGACCTCTCGTGGTTA
>336112043; Sundacarpus amarus maturase (matK) gene, partial cds
AACGTTATTTCCATTTTTGGCCCCAACCGTATAGGGTATGGATTCTCGAATTACCTAAGAATTTTTTTTATTTTCTTGGTTATTCCCTGAGTGTCAAAATGACACATCTCGTGGTTAGGACCAAAATGCTAGACGATTCATTCATTACCGATTTCATTACCAATGAAATTGATCCAATAGCTCCAATTAGATCAATAATT
>9279988; Metasequoia glyptostroboides chloroplast matK gene for maturase, partial cds
TGTCCCGACTAGATCGCACCATGTATTATTTAATAATCCAAGAGGTTATTCTTGGGTCCGGGGTTTTTAAAAATGGATGAATTTCAAAGAAATGAAAACAAACATAGATCTTGGCAACAATTCTTTTTATATCCACTTTTTTTTCGGGAAGATCTTTACGCAATTGCTCATGATCATCATTTAGATAGATCTGGTTCCTC
>307601470; Callitropsis nootkatensis voucher BU-10309 maturase (matK) gene, partial cds; chloroplast
AGATTTCTTTTTCTTTTTTAGGTTTTTTTATGCATGTTAAAATGAGACCTCTCGTGGTTAGAGCCAAAATGCTAGATGATTTATTCATTACCGATCTTATTACCAATGAATTAAACTCAACAGCTCCGATTAAATCAATTCTTTTTTCTTTAGCTAAAGAAAAGTTTTGTGACATCTCAGGGTGGCCAATTAGTAAATTG
>9279970; Cryptomeria japonica chloroplast matK gene for maturase, partial cds, strain:Saga3
ATCTGGTTGTTGAAGGATTCTTTCATCCATTATGTGAGATATGGAGAAAGATCCCTTATGGCTCTAAAGGGTACGCACCTTCAAGTGAAAAAATGTAGATATCATCTGTTTCATTTTTGGCAATACTATTTTCATCTTTGGTTTCAACCGTATAGGATATGCAGTCTTCAATTATCCAAGACTTCTTTTTCTTTTTTAGG
>336111885; Halocarpus kirkii maturase (matK) gene, partial cds
TCCCTCGTAGCACTGAAGGGCAGTGACCTTCAAGTGAGAAAATGTAGATATCATCTTCTCCACTTTTGGCAACGTTCTTTCCATCTTTGGCCCCAACCGTATAGAGTATGGATTCTCGAATTACCCAATAATTTTTTATCTTTTCTTGGTTACTCTCTGAGTATCAAAATGAAACATCTCGCGGTTAGGACCAAAACGCT
>336111915; Prumnopitys taxifolia maturase (matK) gene, partial cds
AAAGATCAAACATATTCTCATATTTCCTTGTCGAATTTCAACGAAAAGGATCTGGTTGTTAAAGTATCCTTTCTTTCATTATGTGAGATATCGAGAAAGATCCCTCGTAGCTCTGAAGGGTAGTGAGCTTCAAGTGAGAAAATGGAGATATCATCTTCTCCACTTTTGGCAACGTTATTTGCATTTTTGGCCCCAACCGT
>21311505; Saxegothaea conspicua maturase K (matK) gene, complete cds; chloroplast gene for chloroplast product
TCTCATTACCAATGAAATTGATCCAATAGCCCCAATTAGATCAATAATTTCTCTTTTGGCTAAAGAAAGGTTTTGTGACATCTCTGGTCGGCCAATTAGTAAATTTGCTTGGGCCAGTCTGACTGATGACGATATCCTCGATCGATTCGATCGAATTTGGAGAAATTTTTTTCATTACTACAGTGGATCTTTCAATCAAG
>336111875; Dacrycarpus kinabaluensis maturase (matK) gene, partial cds
AGTCCCAATTAGATCAATCATTTATTTCTTGGCTAAAGAAAGGTTCTGTGACATCTTTGGTCGGCCAATTAGTAAATTTGCCTGGGCCAGTCTGACAGATGATGATATCCTCGATCGATTCGATCGAATTTGGAGTAATTTTTTCCATTACTACAGTGGATCTTTCAATCAAGATGGTTTATATAGTATAAAGTATATAC
>66271841; Widdringtonia nodiflora tRNA-Lys (trnK) gene and maturase K (matK) gene, partial sequence; chloroplast
TCCAAGACTTCTTTTTCTTTTTTAGGTTTTTTTCTGCATGTTAAAATGAGACCTCTTGTGGTTAGAGCCAAAATGCTGGATGATTTATTCATTACCGATCTAATCATCGATGAATTAAACCCAATATCTCCGATTAAATCAATTCTTTTTTCTTTTGCTAAAGAAAAGTTTTGTGACATCTCAGGGTGGCCAATTAGTAA
>307601554; Juniperus deppeana voucher RBGK-DBN 25374 maturase (matK) gene, partial cds; chloroplast
TATTCATTACCGATCTTATTACCAATGAATTAAACTCAATAGCTCCGATTAAACCAATTCTTCTTTCTTTAGTTAAAGAAAAGTTTTGTGACATCTCAGGGTGGCCAATTAGTAAATTGTCTTGGACCAGTCTATCAGATGATGATATTCTCGATCGATTCGATCGAATTTTTATAAATCTTTTTGATTACTACAGTGGA
>39754132; Xanthocyparis vietnamensis trnK gene, intron sequence; and maturase K (matK) gene, partial cds; chloroplast
TGAATTATCCAAGATTTCTTTTTCTTTTTTAGGTTTTTTTATGCATGTTAAAATGAGACCTCTCGTGGTTAGAGCCAAAATGCTAGATGATTTATTCATTACCGATCTTATTACCAATGAATTAAACTCAACAGTTCCGATTAAATCAATTCTTTTTTCTTTAGCTAAAGAAAAGTTTTGTGACATCTCAGGGTGGCCAA
>21321424; Larix czekanowskii tRNA-Lys (trnK) gene, intron; and maturase K (matK) gene, partial cds; chloroplast genes for chloroplast products
CGAGAAATCTCTCCCCAAACCGTGCTTGCAATTCTCATCGCACACGGATTCCCCCATGTAATGTATCTATTTCCTAATCATTTTAGTTCTCGGATGGAAAAATAAAAATGATTCTGAATCGAGGCAATGACTCAAAGAGCATTTCATTGGTCAAATAAGTTTTCTATTTTCAGATCCTGTATCTTTTGCCAGGAATTGGC
>307601642; Microbiota decussata voucher RBGE-19881677-C maturase (matK) gene, partial cds; chloroplast
CAACTAGATCGCACCATGTATTATCTTTAACCTATCAATAGGTTATTCTTGGGTCCGGGGGTTTAAAAAATGCATGAATTTCAAAGAAATTCAAACAAACATCGATCTTGGCAACAATTCTTTTTATATCCGCTTTTTTTTCGGGAAGATCTTTACGCAATTGCTCATGATCATCATTTAGATAGATCTGGTTCCTCGGA
>148613554; Pseudolarix amabilis voucher A 187-94 tRNA-Lys (trnK) gene, intron; and maturase K (matK) gene, partial cds; chloroplast
AATGTGATAATTGTGAATAGGATCGAATCAATTCACGATTAAGTCGAATGAGTCAATGGAGAAAGCTATATGACTTGAATCATAGGTAAACCCAGAGGAACGAGCTTCTGTTCCTCGTTCCAATTAAACAAGCGAGGAATTCCCTTTACTGATCAGAAGTTAAGAGCATTTCAGTACCCGATATCGGGAGGTTTTCCCTG
>151301978; Cephalotaxus drupacea voucher 20070304 maturase K (matK) gene, partial cds; chloroplast
GCTCCGATTAGATCAATTCTTCTTTTTTTGGCTAAAGAAAGGTTCTGTGACATCTCAGGGCGGCCAATTAGTAGATTGTCCTGGACCAGTCTATCAGATGATGATATCCTCGATCGATTCGATCGAATTTGGATAAATCTTTTTCATTACTACAGTGGATCCATCAATAAAGATAGTCTTTATCATATAAAGTATATACT
>21951813; Nothotsuga longibracteata trnK gene, partial sequence; and maturase K (matK) gene, complete cds; chloroplast genes for chloroplast products
AATTGGATTATTGGCTAGAGAAAAATTCTGTGACATATCAGGGCGGCCAATTAGTAAATTGTCTTGGACCAGTCTAACAGATGATAATATCCTCGATCGATTCGATCGAATTTGGAGAAATCTTTTTCATTACTACAGTGGATCCTTTGGTCGAGATGGTTTATATCGTATAAAGTATATACTTTCGCTATCATGTGCTA
>6707981; Thujopsis dolabrata maturase (matK) gene, complete cds; chloroplast gene for chloroplast product
TTATATATCAGATATACGAGTGCCCTACTCAATTCATCCGGAAATTTTGGTTCGAATTTTTCGTCGCTGGATCCGAGATGTTCCTTCTTTGCATTTATTACGATCGATTCTCCATGAATGGAAAAATAGTTTTAGTCGAGAAAATTTGGAGAAAGTTCTGATTACACAGAGGGAAAATACGAGGTTCTCCCTGTTCCTTT
>21464809; Loasa acanthifolia maturase K (matK) gene, complete cds; chloroplast gene for chloroplast product
CGCACTTGCTCATGATCATGGTTTAAATAGATCTATTTTTTTTGAAAATGCAGGTTATGACAATAAATTCAGCTTACTAAGTGTAAAACGTTTAATTACTCGAATGTATCAACAGAATCATTTGATTATTTCCGCTAATGATTCTAACCAAAATCCGTTTTTGGGGCACAAAAAAAATTTGTATTCTCAAATGATATCAG
>328540901; Platycrater arguta maturase (matK) gene, partial cds; chloroplast
TGGGCTATCTTTCAAGTGTGCGACTAAATCCCTCAATGGTGAGGAGTCAAATGCTAGAAAATTCATATCTAATAGATAATGCTATTAAGAAGTTCGATACCATAGTTCCAATTATTCCTCTGATTGGATCATTGGCTAAAGCGAAATTTTGTAACGTATTAGGGCATTCCATTAGTAAACCGGTCTGGGCTGATTTATCA
>22796271; Grubbia rosmarinifolia chloroplast partial matK gene for maturase
GGCCGATTTCTCAGATTTTGATATTATTGACCGTTTTGGGTTTATATGCAGAAATCTTTCTCATTATCATAGCGGATCCTCAAAAAAAAAGAGTTTGTATCGAATAAAGTATATACTTCGACTTTCTTGTGCTAGAACTTTAGCTCGTAAACACAAAAGTACTGTACGTGCTTTTTTGAAAAGATTAGGTTCGGGATTAT
>66276202; Xylopodia klaprothioides maturase K-like (matK) gene, partial sequence; chloroplast
CTAAAGCAAAATTTTGTCCGTATTAGGGCATCCCATTAGTAAGCCGGTCTGGGCTGATTTATCAGACTCTGATATTATTGACCGGTTTGGGCGTATATGCAGAAATCTTTCTCATTATCATAGTGGCTCCTCAAAAAAAAAGAGTTTATATCGAATAAAGTATATACTTCGACTTTCTTGTGCTAGAACTTTAGCTCGTA
>328540867; Carpenteria californica maturase (matK) gene, partial cds; chloroplast
AGATAGATATCAGCAACACGACTTCCTATATCCACTTATCTTTCAGGAGTATATTTATGCACTTGCTCATGATCATGGTTTAAATAGATCCATTTTGTTGGAAAATACAGGTTATGACAATAAATCCAGCTTATTAATTGTAAAACGTTTAATTACTCGAATGTATCAACAGAATCATTTTTTTTTTTCCGTTAATGATT
>328540865; Cardiandra alternifolia maturase (matK) gene, partial cds; chloroplast
AGCGGATCCTCAAAAAAAAAGAGTTTGTATCGAATAAAGTATATACTTCGACTTTCTTGTGCTAGAACTTTAGCTCGTAAACACAAAAGTACTGTACGTGCTTTTTTGAAAAGAGTAGGTTCGGAATTATTGGAAGAATTCTTTACGAAGGAAGAACAAGTTCTTTCTTTAACCTTTCCAAGAGCTTCTTCTACTTCGCG
>351585583; Nyssa shweliensis voucher zhangcq0104 maturase K (matK) gene, partial cds; chloroplast
TATTTCTATGAAAAAATAGAACATTGTGTAGAAGTCTTTGCTAAGGATTTTCGGGCTATCCTATGGTTGTTCAAGGATCCTTTCATACATTACGTTAGATATCAAGGAAAATCAATTCTGGCTTCAAAGGGGACGTCTCTTTTGATGAATAAATGGAAGTATTATCTTGTCAATTTCTGGCAATGTCATTTTTACGTGTG
>246655171; Hydrangea macrophylla voucher Kress 06-8351 maturase K (matk) gene, partial cds; chloroplast
AAGTTCGATACCATAGTTCCAATTATTCCTCTGATTGGATCATTGGCTAAAGCGAAATTTTGTAACGTATTAGGGCATCCCATTAGTAAGCCGGTCTGGGCTGATTTATCCGACTCTGATATTATTGACCGATTTGGGCGTATATGCAGAAATNTTTCTCATTATCATAGCGGATCCTCAAAAAAAAAGAGTTTGTATNN
>332015410; Alangium kurzii maturase K (matK) gene, partial cds; chloroplast
TATAATTCTTATGTATGTGAATACGAATCCATCTTCGTATTTCTCCGTAACCAATCTTCTCATTTACGATCAACCTCTTCTGGAGCCCTTCTTGAACGAATCTATTTCTATGTAAAAATAGAACATCGTGTAGAAGTTTTTGTTAAGGATTTTCATGTTATCCTATGGTTGTTCAAGGATCCTTTCATACATTATGTTAG
>328540899; Pileostegia viburnoides maturase (matK) gene, partial cds; chloroplast
ACGTATTAGGACATCCCATTAGTAAGCCGTTCTGGGCTGATTTATCAGACTCTGATATTATTGACCGATTTNGGCGTATATGCAGAAATCTTTCTCATTATCATAGCGGATCCTCAAAAAAAAAGAGTTTGTATCGAATAAAGTATATACTTCGACTTTCTTGTGCTAGAACTTTAGCTCGTAAACACAAAAGTACTGTA
>21464761; Fuertesia domingensis maturase K (matK) gene, complete cds; chloroplast gene for chloroplast product
AATATATCAACAGAATCATTTGATTATTTCCGCTAATGATTCTAAGCAAAATCCATTTTTTGGGCACAACAAAAATTTGTATTCTCAAATGATATCAGAAGGATTTGCAGTCATTATAGAAATTCCATTTTCTTTACGATTAAGATCTTCCCTAGAAGGGAAAGAGATAGTCAAATCTCAGAATTTACAATCAATTCATT
>66276189; Chichicaste grandis maturase K (matK) gene, partial cds; chloroplast
ACTGGAATGTATCAACAGAATCATTTGATTATTTCCGCTAATGATTCTAACCAAAATAAATTTTTGGGGCACAACAAAAATTTTTATTTTAAAATGATATCAGAGGGATTTGCAGTCATTGTGGAAATTCCGTTTTCTTTACGATTAAGATCTTCCCTAGAAGGGAAAGAGATAGTAAAATCTCAGAATTTACAATCAAT
>21464765; Cevallia sinuata maturase K (matK) gene, complete cds; chloroplast gene for chloroplast product
TATTCTTGGTCCTATATAATTCTTATATATGTGAATACGAATCCATCTTCATCTTTCTCCTTACCCAATCTTCTCATTTACGATCAACATCTTCTGNAGCCCTTCTTGAACGAATATATTTCTATGGAAAACTAGAGCATAGTGTAGAAGTCTTTGCTAAGGATTTTCAGGCTATTCTATGGTTGTTCAAGGATCCTTTC
>85679656; Cornus hongkongensis voucher Xiang 02-74 maturase (matK) gene, partial cds; chloroplast
GAGTATATTTATACACTTGCTCATGATCGTGGTTTAAATAGGTCGATTTTGTCGGAAAATGCAGATTATGACAATAAATCCAGCTTACTAATTGTAAAACGTTTAATTACTCGAATGTATCAACAGAATCATTTGCTTATTTCCGCTAATGATTCGAACCAAAATAAATTTTGGGGGCACAACAAGAANNNNNNTTTGTA
>290583639; Dichroa febrifuga voucher PS0850MT01 maturase K (matK) gene, partial cds; chloroplast
CGTAACCAATCTTCTCATTTACGATCAACATCTTCTGGAGCCCTTCTTGAACGAATCTATTTCTATGGAAAAATAGAACATCGTGTAGAAGTTTTTGCTAAAGATTTTCAGGCTATGCTATGGTTGTTCAAGGATCCTTTCATACATTATGTTAGGTATCAAGGAAAATCAATTCTAGCTTCAAAAGGGACGTCTCTTTT
>33867470; Presliophytum arequipense maturase K (matK) gene, complete cds; chloroplast gene for chloroplast product
GAACAAGTTCTTTCTTTGACCTTCCCAAGAGTTTCTTCTACTTCGCGCCGGTTATACAGAAGGCGGATTTGGTATTTGGATATTATTTGTATCAATGATCTGGCCAATCGTGAATAATTCATTATGAGACCGTGTAAATGTAAATTCTCCCTAAATAATCTGAATGATGAAGAGAAAAAAAATTCATTTATTTTTTCGAT
>21464827; Klaprothia fasciculata maturase K (matK) gene, complete cds; chloroplast gene for chloroplast product
AGGTATCAAGCAAAATCAATTCTAGCTTCAAAAGGGACGTCCCTTTTTATGACTAAATGGAAATATTACCTTGTTAATTGCTGTCAATGTAATTTTTACCTGTGGTCTCAATCAAAAAGNCTCTATATAAACCAATTATCCAATCATTCCCTTGACTTTCTGGGCTATCTTTCAAGTATGCGACTAAACCCTTCAATGGT
>21464789; Schismocarpus pachypus maturase K (matK) gene, complete cds; chloroplast gene for chloroplast product
TGGAAAATGAAGGTTTTGACAATAAATCCAGTTTACTAATTGTAAAACGTTTAATTACTCGAATGTATCAACAAAATGATTTGATTATTTCCACTAATGATTCTAACCAAAATCCATTTTTTGGGCACAACAAAAATTTGTATTCTCAAATGATATCAGAGGGACTTGCAGTCATTGTGGAAATTCCATTTTCGTTACGA
>328540869; Decumaria barbara maturase (matK) gene, partial cds; chloroplast
AAGAAGTTCGATACCATAGTTCAAATTATTCCTCTGATTGGATCATTGGCTAAAGCGAAATTTTGTAACGTATTAGGGCATCCCATTAGTAAGCCGGTCTGGGCTGATTTATCAGACTCTGATATTATTGACCGATTTGCGCGTATATGCAGAAATCTTTCTCATTATCATAGCGGATCCTCAAAAAAAAAGAGTTTGTA
>21464763; Gronovia scandens maturase K (matK) gene, complete cds; chloroplast gene for chloroplast product
AGAACTTTAGCTCGTAAACACAAAAGCACTGTACGTGCTTTTTTGAAAAGAGTAGGCTCGGAATTATTGGAAGAATTCTTTACGGAGGAAGAACAAGTTCTTTCTTTGACCTTCCCAAGAGCTTCCTATACTTCTACTTCGCGGGGGTTATATAGAAGGCAGATTTGGTATTTGGATATTACTTGTATCAATGATCTGGC
>328540891; Philadelphus californicus maturase (matK) gene, partial cds; chloroplast
ATCTTTCAGGAGTATATTTATGCACTTGCTCATGATCATGGTTTAAATAGATCCATATTGTTTGAAAATACAGGTTATGACAATAAATCCAGCTTATTAATTGTAAAACGTTTAATTACTCGAATGTATCAACAGAATCATTTTATTTTTTCCGTTAATGATTCTAACCAACAAAATCCATTTTGGGGGCACAACAAGAA
>21464831; Scyphanthus elegans maturase K (matK) gene, complete cds; chloroplast gene for chloroplast product
ATCCTCAAAAAAAAAGAGTTTATATCGAATAAAGTATATACTTCGACTTTCTTGTGCTAGAACTTTAGCTCGTAAACACAAAAGCACTGTACGTGCTTTTTTGAAAATGAAAAGAGTAGGCTTGGAATTATTGGAAGAATTTTTTACGGAGGAAGAACAAGTTCTTTCTTTGACCCTCCCAAGAGTTTCCTCTACTTCGC
>351583607; Davidia involucrata voucher zhangcq0115 maturase K (matK) gene, partial cds; chloroplast
TCTCCGTAACCAGTCTTCTCATTTACGATCAACATCTTCTGGAGCCCTTCTTGAACGAATATATTTCTATGAAAAAATAGAACATCGTGTAGAAGTCTTTGCTAAGGATTTTCGGGCTATCCTATGGTTGTTCAAGGATCCTTTCATACATTACGTTAGGTATCAAGGAAAATCAATTCTGGCTTCAAAGGGGACATCTC
>293632023; Fendlerella utahensis maturase K (matK) gene, partial cds; chloroplast
TCTCATGTATGTGAATACGAATCCATTTTCKTCTTTCTCCGTAACCAATCTTCTCATTTACGATCAACATCTTCTGGAGACCTTCTTGAACGAATATATTTTTATGGAAAAATAGAACATCGTGTAGAAGTCTTTGCTAAGGATTTTCAGGCTACCCTATGGTTGTTCAAGGATCCTTTCATACATTATGTTAGGTATCA
>328540897; Kirengeshoma palmata maturase (matK) gene, partial cds; chloroplast
TAAAATCTCATAATTTACGATCAATTCATTCAATATTTCCTTTTTTTGAGGACAAATTCTTACATTTAAATTATGTATTAGATATACTAATACCCTATCCCATCCATCTGGAAATCTTGGTTCAAACTCTTCGTCACTGGGTAAAAGATGTATCTTCTTTGCATTTATTACGGTTCTTTCTACACGAATATCATAATTGG
>21464805; Loasa triphylla maturase K (matK) gene, complete cds; chloroplast gene for chloroplast product
ATCAATTCTAGCTTCAAAAGGGACGTCCCTTTTGATGAATAAATGGAAATATTACCTTGTCAATTGCTGGCAATGTCATTTTTACGTGTGGTCTCAATCAAGAAGGATCTATATAAACCAATTATCCAACCATTCCCTCGACTTTCTGGGCTATCTTTCAAGTGTGCGACTAAACCCCTCAATGGTACGGAGTCAAATGC
>21464821; Caiophora chuquitensis maturase K (matK) gene, complete cds; chloroplast gene for chloroplast product
AGAGGGATTTGCAGTCATTGTGGAAATTCCGTTTTCTTTACGATTAAGATCTTCCCTAGAAGGGAAAGAGATAGTAAAATCTCAGAATTTACAATCAATTCATTCACTATTTCCTTTTTNAGAGGACAAATTGTTACATTTAAATTATGTGTTAGATATACTAATACCCTATCCCATCCATCTGGAAATCTTGGTTCAAA
>33867440; Mentzelia decapetala maturase K (matK) gene, complete cds; chloroplast gene for chloroplast product
TCAACAGAATCATTTTATTATTTCCTCTAATGATTCGAACCAAAATCCATTTTTTGGGCACAACAAAAATTTGTATTCTCAAATGATATCAGAAGGGTTTGTAGTAATTGTGGAAATTCCATTTTCTTTACGATTAAGATCTTCCCTAGAAGGGAAAGAGATAGTAAAATCTCAGAATTTACAATCAATTCATTCAATAT
>4090703; Curtisia dentata maturase (matK) gene, partial cds; chloroplast gene for chloroplast product
GAATAGTTTTATTACTCCAAAGAACTCTTTTTCAAAGAGAAATCAAAGATTATTCTTGTTCCTATATAACTCTCATGTATGTGAATACGAATCCATCTTCGTCTTTCTACGTAACCAATCTTTTCATTTACGATCAACATCTTCTGGAGCCCTTCTTGAACGAATATATTTCTATGGAAAAATAGAACATCGTGTAGAAG
>21464825; Plakothira parviflora maturase K (matK) gene, complete cds; chloroplast gene for chloroplast product
TATACTTCGACTTTCTTGTGCTAGAACTTTAGCTCGTAAACACAAAAGCACTGTACGTGCTTTTTTGAAAATGAAAAGAGTAGGCTCTGAATTATTGGAAGAATTCTTTACGGAGGAAGAACAAGCTCTTTCTTTGACCTTCCCAAGAGTTTCTTCTACTTCGCGGGGGTTATATAGAAGGCGGACTTGGTATTTGGATA
>33867418; Huidobria fruticosa maturase K (matK) gene, complete cds; chloroplast gene for chloroplast product
GAGTCAAATGCTAGAAAATTCATTTCTAATAGATAATGCTATTAAGAAGTTCGATACTATAGTTCCAATTATTCCTCTGATTGGATCATTGGCTAAAGCAAAATTTTGTAACGTATTAGGGCATCCCATTAGTAAGCCGGTCTGGGCTGATTTATCAGACTCTGATATTATTGACCGGTTTGGGCGTATATGCAGAAATC
>4090667; Schizophragma hydrangeoides maturase (matK) gene, partial cds; chloroplast gene for chloroplast product
ATAGTCTTATTACTCCAAAAAAAACCAGTTTCTCTTTTTCAAAAAGAAATGAAAGATTATTCTTGTTCCTATATNNTTCTCATGTATATGACTACGNNTCCATCTTCGTNTTTCTTGGNAACCAATCTTCTNACTTNNNNNNNNNNNNNNNNNNNNNNNNNNNNNNNNNNATATATTTNTATGGAAAAATAGAACNNNNA
>328540875; Deutzia setchuenensis maturase (matK) gene, partial cds; chloroplast
TACGTAACCAATCTTCTCATTTACGATCAATATCTTCTGGAGCCCTTCTTGAACGAATATATTTCTATGGAAAAATAGAGCATCGTGTAGAAGTCGTTGCTAAGGATTTTCAGGCTATCCTATGGTTGTTCAAGGATCCTAACATACATTATGTTAGGTATCAAGGAAAATCAATTCTAGCTTCAAAAGGGACGTCTCTT
>4090687; Cornus controversa maturase (matK) gene, partial cds; chloroplast gene for chloroplast product
ATCTANTCNTTTTTTACTATAATACCTTGTTTTGACTGTATCGCACTATGTATCATTTGATAACCCCCAAANNTCCTCTACCTTTGGTTCAAATCGAATTTCAAATGGAGGAATTCCAAAGATATTTAGAACTAGATAAATCTCAGCAACACGATTTCCTATATCCACTTATCTTTCAGGAGTATATTTATGCACTTGCT
>21464829; Kissenia capensis maturase K (matK) gene, complete cds; chloroplast gene for chloroplast product
TCATTATCATAGTGGATCCTCAAAAAAAAAGAGTTTATATCGAATAAAGTATATACTTCGACTTTCTTGTGCTAGAACTTTAGCTCGTAAACACAAAAGCACTGTACGTGCTTTTTTGAAACTGAAAAGAGTAGGCTCGGAATTATTGGAAGAATTCTTTACGGAGGAAGAACAAGTTCTTTCTTTGACCTTCCCAAGAG
>351583109; Camptotheca acuminata voucher zhangcq0122 maturase K (matK) gene, partial cds; chloroplast
TGTTCCTATATAATTCTCATCTATATGAATACGAATCTATCTTCGTCTTTCTCCGTAACCAGTCTTCTCATTTACGATCAACATCTTATGGAGCCCTTCTTGAACGAATATATTTCTATGAAAAAATAGAACATCGTGTAGAAGTCTTTGCTAAGGATTTTCGGGCTATCCTCTGGTTGTTCAAGGATCCTTTCATACAT
>21464751; Petalonyx parryi maturase K (matK) gene, complete cds; chloroplast gene for chloroplast product
AGCCCTTCTTGAACGAATATATTTCTATGGAAAACTACAACATAGTGTAGAAGTCTTTGCTAAGGATTTTCAGGCCATCCTATGGTTGTTCAAGGATCCTTTCATACATTATCTTAGGTATCAAGGAAAATCAATTCTAGCTTCAAAAGGGACGTCCCTTTTGATGAATAAATGGAAATATTACCTTGTTAATTGCTGGC
>328540849; Mastixia euonymoides maturase (matK) gene, partial cds; chloroplast
ATTCCCTCGACTTTCTGGGTTATCTTTCAAGTGTGCGACTAAACCCCTCAATGGTACGGAGTCAAATGCTAGAAAATTCATTTTTAATAGATAATGCTATTAAGAAGTTCGATACCACAGTTCCAATTATTCCTCTGATTGGATCATTGGCTAAAGCGAAATTTTGTAACGTATTAGGGCATCCCATTAGTAAGCCGGTC
>18146893; Hydrostachys plumosa chloroplast matK gene for maturase K, complete cds
ATAAAAAAATGGAAAAAGTACCTTTTTAATTGCTGGCAATGTCATTTTTCTGTGTGGGCTGAACCACGAAATATTTATATAAACCCATTTTACAATCATTCCATAAACTTTATGGGTTATGTTTCAAATGTGCAATTAGTTTATTCAATTGCACGAAGTCAAATGTTTGAAAGATCATTTTTAATTGATAATGCTATTAA
>34596130; Blumenbachia insignis chloroplast maturase K-like (matK) gene, complete sequence
CGACTTTCTTGTGCTAGAACTTTAGCTCGTAAACACAAAAGCACTGTACGTGCTTTTTTGAAAATAAAAAGAGTAGGCTCGGAATTTTTGGAAGAATTCTTTACGGAGGAAGAACAAGTTCTTTCTTTGACTTTCCCAAGAGTTTCTTCTACTTCGCGCGGGTTATACAGAAGGCGGATTTGGTATTTGGATATTATTTG
>21464791; Eucnide aurea maturase K (matK) gene, complete cds; chloroplast gene for chloroplast product
TCGTGTAGAAGTCTTTGCTAAGGATTTTCAGGCTATCCTATGGTTGTTCAAGGATGCTTTCATACATTATGTTAGGTATCAAGGAAAATCAATTCTAGTTTCAAAGGGGACGCCCCTTTTGATGAATAAATGGAAATATTATCTTGTCAATTGCTGGCAATGTCATTTTTACGTGTGGTCTCAACCAAGAAGGATCCATA
>21464801; Loasa plumierii maturase K (matK) gene, complete cds; chloroplast gene for chloroplast product
ACCCAGTCTTCTCATTTACGATCAACATCTTCTGGAGCCCTTCTTGAACGAATATATTTCTATGGAAAAATAGAACATAGTGTAGAAGTCTTTGCTAAGGATTTTCAGTCTATCCTATGTTTGCTCAAGGATCCTTTCATACATTATCTTAGGTATCAAGGAAAATCAATTCTAGCTTCAAAAGGGACGTCCCTTTTGAT
>21464749; Jamesia americana maturase K (matK) gene, complete cds; chloroplast gene for chloroplast product
CTTCTTGAACGAATATATTTCTATGGAAAAATAGAACATCGTGTAGAAGTCTTTACTAAGGATTTTCAGGCTATCCTATGGTTGTTCAAGGATCCTTTGATACATTATGTTAGGTATCAAGGAAAATCAATTCTAGCTTCAAAAGGGACGTCTCTTTTGATGAATAAATGGAAATATTACCTTGTCAATTGCTGGCAATG
>328540863; Broussaisia arguta maturase (matK) gene, partial cds; chloroplast
GATCATGGTTTAAATAGATCTATTTTGTTGGAAAATGCAGATTATGACAATAAATCCAGCTTACTAATTGTAAAACGTTTAATTACTCGAATGTATCAACAGAATCATTTTCTTATTTCCGTTAATGATTCCAACCAAAATCAATTTTTGGGACACAACAAGAATTTGTCTTATCAAATGATATCAGAGGTGTTTTCAGT
>328540893; Whipplea modesta maturase (matK) gene, partial cds; chloroplast
TAAATTATCTATTAGATATACTAATACCCTATCCTATCCATCTAGAAATCTTGGTTCAAACTCTTCGTCACTGGGTAAAAGATGTCTCTTCTTTGCATTTATTACGGTTCTTTCAACACGAGTCTCATAATTGGAATAGGCTTATTACTCCAAAAAAAACCGGTTCCTCTTTTTCAAAAAAAAATAAAAGATTATTTTTG
>91983102; Guamatela tuerckheimii isolate 297 maturase K (matK) gene, partial cds; chloroplast
TCTTCTTTGCATTTATTACGGTTCTTTCTTCACGAATATTATAAGTGGAATAGTCTTATTACTCCAAAAAAATATATTTCCGTTTTTTCAAAAAGTAATCCAAGATTATTCTTGTTCCTATATAATTCTCATGTATATGAATACGAATCCATCTTCCTTTTTCTCCGTAACCAATCTTCTCATTTACGATCAACATCTTT
>337730443; Ixerba brexioides maturase K (matK) gene, complete cds; chloroplast
AGTAAAATTTTGTAACACATTAGGGCATCCCATTAGTAAGCCGACCCGGGCCGATTCATCAGATTCTGATATTATCGACCGATTTATGCGGATATGCAGAAATCTTTCTCATTATTACAGCGGATCCTCAAAAAAAAAGAGTTTGTATCGAATAAAATATATACTTCGACTTTCTTGTGTTAAAACTTTGGCTCGTAAAC
>273415868; Staphylea trifolia voucher NCU:Chase 116 maturase K (matK) gene, complete cds; chloroplast
AATTTGTATTCTCAAATGATATCAGAGGGATTTACAGTCATTGTGGAAATTGCATTTTCCCTACGATTAGTATCTTTCTTAGAAGGGAAAGAAATAGCAAAATCTCATAATTTACGATCAATTCATTCAATATTTCCTTTTTTAGAGGACAAATTATCACATTTAAATTTTGTGTCAGATGTACTAATACCCTACCCTAT
>91983092; Crossosoma bigelovii maturase K (matK) gene, complete cds; chloroplast
ATATTTCTACGGAAAAATGGAACATCTTGTAAAATCCTTTGCTAATGATTTTCAGGCCATCCTATGGTTGTTCAAGGATCCTTTTATGCATTATGTTAGATATCAAGGAAAATGCATTTTGGCTTCAAAGGATACACCTCTTCTGATGAATAAATGGAAATATTACCTTGTCAGTTTATGGCAATGTCATTTTTACGTGT
>337730437; Glossopetalon spinescens var. aridum maturase K (matK) gene, complete cds; chloroplast
CTAAAGCAAAATTGTGTAACACATTAGGGCATCCCATTAGTAAGCCAGCCTGGGCCGATTCATCAGATTCTGATATTATCGACCGATTTTTGCGTATATGCAGAAATCTTTCCCATTATTACAGCGGATCCTCAAAAAAAAAAAGTTTGTATCGAATAAAATATATACTTCGACTTTCTTGTGTTAAAACTTTGGCTCGT
>313502877; Turpinia occidentalis maturase K-like (matK) gene, partial sequence; chloroplast
GTTCAAGGATCCTTTTATGCATTATGTTAGATATCAAGGAAACTCAATTTTGGCTTCAAAAGATACGCCTCTTCTGATGAATAAATGGAAATATTACCTTGTCAATTTATGGCAATGTCATTTTTACGTGTGGTCGCAACCAGGAAGGATCTATATAAACCAATTAGCCAAAGATTCCCTCGACTTTCTGGGCTATCTTT
>351589183; Stachyurus himalaicus voucher H14 maturase K (matK) gene, partial cds; chloroplast
CCTTCTTGAGCGAATATATTTCTACGGAAAAATGGAGCATCTTGTAAAAGTCTTTGCTAATGATTTTCAGGACATCCTATGGTTGTTCAAGGATCCTTTTATGCATTATGTTAGATATCAAGGAAAATCCATTTTGGCTTCAAAGGATACGCCTCTTCTGATGAATAAATGGAAATATTACCTTGTCAATTTATGGCAAT
>337730439; Velascoa recondita maturase K (matK) gene, complete cds; chloroplast
GCCTGGGCCGATTCATCAGATTCTGATATTATCGACCGATTTTCGCGTATATGCAGAAATCTTTCCCATTATTACAGCGGATCCTCAAAAAAAAAAAGTTTGTATCGAATAAAATATATACTTAGACTTTCTTGTGTTAAAACTTTGGCTCGTAAACACAAAAGTACTGCACGCGCTTTTTTGAAAAGATTAGGTTCGGA
>332015496; Euscaphis japonica maturase K (matK) gene, partial cds; chloroplast
AGATATCAAGGAAACGCAATTTTGGCTTCAAAAGATACGCCTCTTCTGATGAATAAATGGAAATATTACCTTGTCAATTTATGGCAATGTCATTTTTACGTGTGGTCGCAACCAGGAAGGATCTATATAAACCAATTAGCCAAAGATTCCCTCGACTTTCTGGGCTATCTTTCAAGTGTGCAACTCAATTCTTCAGTGTT
>337730431; Aphloia theiformis maturase K (matK) gene, partial cds; chloroplast
TCTTTTTCTCCGTAACCAATCTTCTCATTTACGATCAACATTTTCTGGGGTCCTTCTTGAACGAATATATTTCTATCGAAAAATAGAACATCTTGTAGAAGTCTTTGCGAATGATTTTCAGGACATCCTATGGTTGTTCAAGGATCCTTTCATGCATTATGTTAGATATCAAGGAAAATTTATTCTGGCTTCAAAAAATA
>337730441; Geissoloma marginatum maturase K (matK) gene, partial cds; chloroplast
AATATATTTCTATGGAAAAATAGAACATCTTTTAGAAGTCTTTGCTAACGATTTTCAGGACATCCTATGGTTGTTCAAGGATCCTTTCATGCATTATGTTAGATATCAAGGAAAATCCATTTTGGCTTCAAAAGATACGCCTCTTCTGATGAATAAATGGAACTATTACCTTGTCGATTTATGGCAATGTCATTTTTACG
>337730433; Apacheria chiricahuensis maturase K (matK) gene, complete cds; chloroplast
AGTAATCCAAGATTTTTTTTGTTCCTATATAATTCTCATGTATATGAATATGAATCCATCTTCTTTTTTCTCCGTAACCAATCTTCTCATTTACGATCAACATCTTTTGGAGTCCTTCTTGAGCGAATATATTTCTACGGAAAAATGGAACATCTTGTAAAATCTTTTGCTAATGATTTTCAGGCTATCCTATGGTTGTT
>337730449; Strasburgeria robusta maturase K (matK) gene, complete cds; chloroplast
CTCCATAACCAATCTTCTCATTTACGATCAACATCTTCTGGAGTCCTTCTTGAGCGAATAAATTTCTATGGAAAAATAGAACATCTTTTAGAAGTCTTTGCTAATGATTTTCAGGACATCCTATGGTTGTTCAAGGATCCTTTCATGCATTATGTTAGATATCAAGGAAAATCCATTTTGGCTTCAAAAGATACGACTCT
>111053074; Borneosicyos simplex voucher SAN (Postar et al.) 144251 (L) maturase K (matK) gene, partial cds; chloroplast
ACGGTTCTTTTTTCACGAGTATTGTAATTTGAATAGTCTTAGTACTTCAAAAAAATTGATTTCTTTTTTTTCAAAAAGAAATCGAAGATTAGTCTTGTTCCTATACAATTCTTATGTATGTGAATACGAATCTATTTTCCTTTTTCTACGTAACCAATCTTCTCATATACGATTAACTTCTTATAGGGGCCTTTTTGAGC
>111053179; Ibervillea millspaughii voucher D. Kearns 565, leaf extracted by S. Swensen (aliquot) maturase K (matK) gene, partial cds; chloroplast
CGACTAAATCCTTCAGTGGTATGGAGTCAGATGCTAGAAAATGCATTTCTAATAGATAATGCTACCAAGAAACTCGATACACTAGTTCCTATTATTACTCTGCTTGGATCATTGGCTAAAGCGAAATTTTGTAACGTGTTAGGGCATCCCATTAGTNAGTCGACCTGGATCGATTCGTCGGATTTTGATATTATTGATCG
>111053154; Elateriopsis oerstedii voucher A. Jimenez M. 3961-A (G) matK gene, partial sequence; chloroplast
ACGATTAACTTCTTATAGGGGCTTTTTTGAGCGAATATATTTCTATGGAAAAATTGAACATCTTGTCAAAGTGTTTGCTAATTATTTTTGGGCGATCTTACGGGTCTTCAAGGATCCTTTCATGCATTATGTTAGATATCAAGGAAAATGTATTCTGGTTTCAAAAGATACGCCACTTCTGATGAATAAGTGGCAATATT
>186702617; Fevillea sp. Cayola 1716 maturase K (matK) gene, partial cds; chloroplast
TACGATCAAGTCATTCAATATTTCCTTTTTTAGAGGATAAATTCCCACATTTAAATTATGTGTCAGATCTATTAATACCCTATCCCCTCCATCTGGAAATTTTAGTTCAAATCCTTCGCTCCTGGGTGAAAGATGCCTCTTCTTTTCATTTATTACGGTTTTTTTTTCACGAATATTGTAGTCTTAGTACTCCAAAAAAA
>284022199; Momordica denudata voucher P<FRA>:G. H. K. Thwaites CP 1615 maturase K (matK) gene, partial cds; chloroplast
TTCTTTAGAGGAAGAAGAAATCGCAAAATCTTATAATTTACGATCAAGTCATTCAATATTTCCTTTTTTAGAGGATAAATTCCCACATTTAAATTATGTGTCAGATGTATTAATACCCTATCCCCTCCATCTGGAAATTTTAGTTCAAATCCTTCGCTCCTGGGTGAAAGATGCCTCTTCTTTTCATTTATTAAGGTTCT
>67772432; Combretocarpus rotundatus maturase K (matK) gene, partial cds; plastid
AATATTGTAATTCGAATAGTCTTATTACTCCAAAAAAATCGATTTCCTTTTTTTCAAAAAGAAATCGAAGATTTTTCTTGTTCCTATATAATTCTTATGTATGTGAATACGAATCCGTTTTCTTTTTTTTACGTAATCAATCTTCTCATTTACGATTAATATCTTATAGGTTTTTTTTTGAACGAATATTTTTTTATGGA
>111053213; Nothoalsomitra suberosa voucher I. R. Telford 12487 (NE) maturase K (matK) gene, partial cds; chloroplast
TTTTTTAGAGGATAAATTACCACATTTAAATTATGTGGCAGATGTATTAATACCCTATCCCCTCCATCTGGAAATTTTAGTTCAAATCCTTCGCTCCTGGGTGAAAGATGCCTCTTCTTTTCATTTATTACGGTTCTTTTTTCACGAATATTGTAATTGGAATAGTCTTAGTACTTCAAAAAAATTGATTTCTTTTTTTT
>111053249; Sechium edule voucher M. Olson 832 (MEXU) maturase K (matK) gene, partial cds; chloroplast
AGTCATTCAATATTTCCTTTTTTAGAGGATAAATTCCCACATTTAAATTATGTGTCAGATGTATTAATACCCTACCCCCTCCATCTGGAAATTTTAGTTCAAATCCTTCGCTACTGGGTGAAAGATGCCTCTTATTTTCATTTATTACGGTTCTTTTTTCACGAGTATTGTAATTGGAATAGTCTTAGTACTTCAAAAAG
>111053239; Pteropepon parodii voucher M. Nee et al. 52082 (NY) maturase K (matK) gene, partial cds; chloroplast
TGTGTGGTCACAACCAGAAAGAATCTATATAAACCAATTATCCAAGCGTTCTCTTGACTTTTTGGGCTATATTTCAAGTGTGCGACTAAATCCTTCAGTGGTATGGAGTCAGATGCTAGAAAATTTATTTTTAATAGATAATGCTATGAAGAAACTCGATACACTAGTTCCTATTATTACTCTGCTTGGATCATTGGCTA
>111053189; Luffa aegyptiaca voucher Cult. in Guangzhou local garden, leg. L. X. Zhou s.n., 15. Apr. 2004 maturase K (matK) gene, partial cds; chloroplast
AAGTCATTCAATATTTCCTTTTTTAGAGGATAAATTCCCACATTTAAATTATGTGTCAGATGTATTAATACCCTATCCCCTTCATCTGGAAATTTTAGTTCAAATCCTTCGCTCCTGGGTGAAAGATGCCTCTTCTTTTCATTTATTACGGTTCTTTTTTCACGAGTATTGTAATTGGAATAGTCTTAGTACTTCAAAAA
>94962740; Indofevillea khasiana maturase K gene, partial cds; chloroplast
GCAGTCATTGTGGAAATTCCATTTTCCCTACGATTAGTATCTTCTTTAGAGGAAGAAGAAATCGCAAAATCTTATAATTTACGATCAAGTCATTCAATATTTCCTTTTTTAGAGGATAAATTCCCACATTTAAATTATGTGGCAGATGTATTAATACCCTATCCCCTCCATCTGGAAATTTTAGTTCAAATCCTTCGCTC
>67772450; Seyrigia humbertii maturase K (matK) gene, partial cds; plastid
TGTAATTGGAATAGTCTTAGTACTTCAAAAAAATTGATTTCTTCTTTTTCAAAAAGAAATCGAAGATTAGTCTTGTTCCTATACAATTCTTATGTATGTGATTACGAATCGATTTTCCTTTTTCTACGTAACCAATCTTCTCATATACGATTAACTTCTTATAGGGGCCTTTTTGAGCGAATATATTTCTATGGAAAAAT
>111053247; Sechiopsis tetraptera voucher J. Calanico S. 4793 (M) maturase K (matK) gene, partial cds; chloroplast
ATTTCCTTTTTTAGAGGATAAATTCCCACATTTAAATTATGTGTCAGATGTATTCATACCCTATCCCCTCCATCTGGAAATTTTAGTTCAAATCCTTCGCTACTGGGTGAAAGATGCCTCTTCTTTTCATTTATTACGGTTCTTTTTTCATGAGTATTGTAATTGGAATAGTCTTAGTACTTCAAAAAGAAATCGAAGAT
>111053241; Ruthalicia longipes voucher J.J. Wieringa 5150 maturase K (matK) gene, partial cds; chloroplast
ACCAATCTTCTCATATACGATTAACTTCTTATAGGGGCCTTTTTGAGCGAATATATTTCTATGGAAAAATCGAACATCCTGTCAAAGTGTTTGCTAATTATTTTTCGGCTATCTTACGGGTCTTCAAGGATCCTTTCATGCATTATGTTAGATATCAAGGAAAATCTATTCTGGTTTCAAAAGATACGCCACTTCTGATT
>111053269; Solena heterophylla voucher Kocyan et al. AK191 (BKF) maturase K (matK) gene, partial cds; chloroplast
ATACTTCAGTGGTATGGAGTCAGATGTTAGAAAATTCATTTCTAATAGATAATGCTACGAAGAAACTCGATACACTAGTTCCTATTATTACTCTGCTTGGATCATTGACTAAAGCGAAATTTTGTAACGTGTTAGGGCATCCCATTAGTAAGCCGACCTGGATCGATTCGTCGGATTTTTATATTATTGATCGATTTGTG
>246655175; Lagenaria siceraria voucher USDA PI 271353 maturase K (matk) gene, partial cds; chloroplast
ATCCATTTTCCTTTTTCTACGTAACCAATCTTCTCATATACGATTAACTTCTTATAGGGGCTTTTTTGAGCGAATATATTTCTATGGAAAAATAGAACATCTTGTCAAAGTGTTTGCTAATTCTTTTTCGGCTATCTTACGGGTCTTCAAGGATCCTTTCATGCATTATGTTAGATATCAAGGAAAATCCATTCTGGTTT
>111053062; Alsomitra macrocarpa voucher de Wilde & Duyfjes 21978 (L) maturase K (matK) gene, partial cds; chloroplast
CTTGTCAAAGTGTTTGCTAATTATTTTTCGGCTATCTTACGGGTCTTCAAGGATCCTTTCATGCATTATGTTAGATATCAAGGAAAATCTATTCTGGTTTCAAAAGATACGCCACTTCTGATGAATAAGTGGAAATATTACCTTGTCAATTTATGGCAATGTCATTTTTCTGTGTGGTCACAACCAGAAAGGATCCATAT
>93484054; Bolbostemma paniculatum maturase K (matK) gene, partial cds; plastid
GGGGACTTTTTGAGCGAATCTATTTCTATGGAAAAATCGAAGATCTTGTCAAAGTGTTTGCTAATTATTTTTCGGCTATCTTACGGGTCTTCAAGGATCCTTTCATCCATTATGTTAGATATCAAGGAAAATCGATTCTGGTTTCAAAAGATACGCCCCTTCTGATGAATAAGTGGAAATATTACCTTGTCAATTTATGG
>351582911; Begonia daxinensis voucher SYM-B2005-090-sample3 maturase K (matK) gene, partial cds; chloroplast
AAAGTATTTGCTAATTATTTTCGGGCTATCCTACGGGTCTTCAAGCATCCTTTTATACATTATGTTAGATATCAAGGAAAAGCAATTCTGGTTTCAAAAGATACGCCTCTTCTGATGAATAAGTGGAAATATTACCTTGTCCATTTATGGCAATGTTATTTTTATGTGTGGTCACAACCAGAGAGGATCTATATAAACCA
>186702611; Cogniauxia trilobata maturase K (matK) gene, partial cds; chloroplast
TTTATACGTAACCAATCTTCTCATATACGATTAACTTCTTATAGGGGCCTTTTTGAGCGAATATATTTCTATGGAAAAATCGAACATCTTGTCAAAGTGTTTGCTAATTATTTTTCGGCTATCTTACGGGTCTTCAAGGATCCTTTCATGCATTATGTTAGATATCAAGGAAAATCTATTCTGGTTTCAAAAGATACGCC
>111053161; Guraniopsis longipedicellata voucher Hutchison, P. 1152 (F) maturase K (matK) gene, partial cds; chloroplast
GTTCTCTTTTCACGAGTATTGTAATTGGAATAGTCTTAGTACTTCAAAAAAATTGATTTCTTTTTTTTCAAAAAGAAATCGAAGATTAGTCCTGTTCCTATACAATTCTTATGTATGTGAATACGAATCTATTTTCCTTTTTCTACGTAACCAATCTTCTCATATACGATTAACTTCTTATAGGGGCCTTTTTGAGCGAA
>126216297; Pseudocyclanthera australis maturase K (matK) pseudogene, partial sequence; chloroplast
AAAATTATGGTTATGACAAAAAATCCAGTTTTCTAATGGTAAAACATTTAATTACTCGAATGTATCACCAGAATCATTTTTTTTTTCCACTAATTCTTCTAACACAAATTCTTTTTTGGGGTACAACAAAAATTTGTATTCTCAAATACTATCAGAAGGGTTTGCAGTCATTGTGGAAATTCCATTTTCCCTAGGATTAG
>154968390; Neoachmandra cunninghamii maturase K (matK) gene, partial cds; chloroplast
CATTTTCCCTACGATTAGTATCTTCCTTAGAGGAAGGAGAAATCGCAAAATCTTATAATTTACGATCAAGTCATTCAATATTTCCTTTTTTAGAGGATAAATTCCCACATTTAAATTATGTGTCAGATGTATTAATACCCTATCCCCTCCATCTGGAAATTTTAGTTCAAATCCTTCGCTCCTGGGTGAAAGATGCTTCT
>351584331; Herpetospermum pedunculosum voucher D1245 maturase K (matK) gene, partial cds; chloroplast
TATGTGAATATGAATCCATTTTCCTTTTTCTACGTAACCAATCTTCTCATATACGATTAACTTCTTATAGGGGCCTTTTTGAGCAAATATATTTCTATGGAAAAATCGAACATCTTGTCAAAGTGTTTGCTAATTATTTTTCGGCTATCTTACGGGTCTTCAAGGATCCTTTCATGCATTATGTTAGATATCAAGGAAAA
>111053215; Odosicyos bosseri voucher J. Bogner 2445 (M), cult. Munich BG acc. 90/784 maturase K (matK) gene, partial cds; chloroplast
GTACTTCAAAAAAATTGATTTCTTTTTTTTCAAAAAGAAATCGAAGATTAGTATTGTTCCTATATAATTCTTATGTATGTGAATACGAATCCATTTTCCTTTTTCTACGTAACCAATCTTATCATATACGATTAACTTCTTATAGGGGCCTTTTTGAGCGAATATATTTCTATGGAAAAATAGAACATCTTGTCAAAGTG
>111053159; Gurania spinulosa voucher E. Cotton et al. 1742 (AAU) maturase K (matK) gene, partial cds; chloroplast
CCATTTTGGGGGTACAACAAAAATTTTTATTCTCAAATGCTATCAGAAGGCTTTGCAGTCATTGTGGAAATTCCATTTTCCCTACGATTAGTATCTTCCTTAGAGGAAGAAGAAATCGCAAAATCGTATAATATACGATCAAGTCATTCAATATTTCCCTTTTTAGAGGATAAATTCCCACATTTAAATTCTGTGTCAGA
>111053253; Sicana odorifera voucher Renner 2807 (M), cult. Munich BG from seeds of Decker-Walters 118016 (FTG) maturase K (matK) gene, partial cds; chloroplast
TATACAATTCTTATGTATGTGAATACGAATCCATTTTCCTTTTTCTACGTAACCAATCTTCTCATATACGATTAACTTCTTATAGGGGCCTTTTTGAGCGAATATATTTCTATGGAAAAATCGAACATCTTGTCAAAGTGTTTGCTAATTATTTTTCGGCTATCTTACGGGTCTTCAAGGATCCTTTCATGCATTATGTT
>111053297; Scopellaria marginata voucher Kocyan AK178 (BKF) maturase K (matK) gene, partial cds; chloroplast
ACCCTATCCCCTCCATCTGGAAATTTTAGTTCAAATCCTTCGCTCCTGGGTGAAAGATGCCTCTTCTTTTCATTTATTTCGGTTCTTTTTTCACGAGTATTGTAATTTGAATAGTCTTAGTACTTCAAAAAAATTGATTTCTTTTTTTTCAAAAAGAAATCGAAGATTAGTCTTGTTCCTATACAATTCTTATGTATGTG
>186702655; Zanonia indica maturase K (matK) gene, partial cds; chloroplast
TTGGAATAGTCTTAGTACTCCAAAAAAATTGATTTCTTTTTTTTCAAAAATAAATCGAAGATTAGTCTTGTTTCTATATAATTCTCATGTATGTGAATACGAATCCATTTTCCTTTTTCTACGTAACCAATCTTCTCATATACGATTAACATCTTATAGGATCCTTTTTGAGCGAATATATTTCTATGGAAAAATCGAAC
>67772452; Tetrameles nudiflora maturase K (matK) gene, partial cds; plastid
TAAATTATGTGTCAGATGTATTAATACCATACCCCCTCCATCTGGAAATTTTGGTTCAAATTCTTCGCTACTGGGTGAAAGATGCCTCTTCTTTGCATTTATTACGGTTCTTTCTTCACGAGTATTGTAATTGGAATAGTCTTATTACTCCAAATAAATCGATTTCTTTTTTTTCACAAAGAAATCGAAGATTCTTCTTG
>5688910; Coriaria microphylla chloroplast gene for maturase K, partial cds
TTTCTCCTGATGATTATAACCAAAATCCATTTTGGGGGTACAACAAAAATTTGTATGCTCAAATGCTATCCGACGGATTTGCAGTCATTGTGGAAATTCCATTTTCCCTACGATTAGTATCTTCCTTAGAGGAAGCAGAAATAGTAAAATCTTATAATTTACGATCCATTCATTCAATATTTCCTTTTTCAGAGGATAAA
>67772442; Hillebrandia sandwicensis maturase K (matK) gene, partial cds; plastid
TATATTTCAAGTGTGCGACTAAATCCTTCAGTGGTACGGAGTCAAATGCTAGAAAATGCATTTCTAATGGATAATGGTATGAAGAAACTCGATACACTAGTTCCAATTATGAAACTGCTTGTATCATTGGCTAAAGCGAAATTTTGTAACGTATTAGGGCATCCCATTAGTAAGCCGACCTGGGCGGATTCGTCAGATTT
>111053259; Sicyos angulatus voucher M. W. Chase 979 (K), aliquot maturase K (matK) gene, partial cds; chloroplast
GGGGTACCCCAAAAATTTGTATTCTCAAATGCTATCAGAAGGGTTTGCAGTCATTGTGGAAATTCCATTTTCCCTACGATTAGTATCTTCCTTAGAGGAAAAAGAAATCGCAAAATCTTATAATTTACGATCAAGTCATTCAATATTTCCTTTTTTAGAGGATAAATTCCCACATTTAAATTATGTGTCAGATGTATTAA
>111053265; Siolmatra brasiliensis voucher Chase 22969 RBG Kew 1998-3503 maturase K (matK) gene, partial cds; chloroplast
ACCAATTATCCAAGCGTTCTCTTGACTTTTTGGGTTATATTTCAAGTGTGCGACTAAATCCTTCAGTGGTATGGAGTCAGATGCTAGAAAATTCATTTCTAATAGATAATGCTATGAAGAAACTCGATACACTAGTTCCTATTATTACTCTGCTTGGATCATTGGCTAAAGCGAAATTTTGTAACGTATTAGGGCATCCC
>111053134; Gerrardanthus grandiflorus voucher Renner 2717 (MO) maturase K (matK) gene, partial cds; chloroplast
TTTTTCTACGTAACCAATCTTCTCCTATACGATTAACATCTTATAGGATCCTTTTTGAGCGAATATATTTCTATGGAAAAATTGAACATCTTGTCAAAGTGTTTGCTAATTATTTTTCGGCTATCTCGCGGGTCTTCAAGGATCCTTTCATGCATTATGTTAGATATCAAGGAAAATCGATTCTGGTTTCAAAAGATACG
>45758367; Echinocystis lobata maturase (matK) gene, partial cds; chloroplast
TCAAAAGATACGCCACTTCTCATGAATAAGTGGCAATATTATCTTGTCAATTTATGGCAATGTCATTTTTATGTGTGGTCAGAACCAGAAAGGATCTATATAAACCAATTATCCAAGCGTTCTCTTGACTTTTTGGGCTATATTTCAAGTGTGCGACTTAATCCTTCAGTGGTATGGAGTCAGATGCTAGAAAATTCATT
>67772440; Gynostemma pentaphyllum maturase K (matK) gene, partial cds; plastid
TTTTTGGGCTATATTTCAAGTGTGCGACTAAATTCTTCAGTGGTATGGAGTCAGATGTTAGAAAATTCATTTCTAATAGATAATGCTATGAAGAAACTCGATACACTAGTTCCTATTATTACTCTGCTTGGATCATTGGCTAAAGCGAAATTTTGTAACGTATTAGGGCATCCCATTAGTAAGACGGCCTGGATCGATTC
>224495143; Psiguria bignoniacea voucher BR2458 maturase K (matK) gene, partial cds; chloroplast
GGTATGGAGTCAGATGCTAAAAAATTCATTTCTAATAGATAATGCTACGAAGAAACTCGATACACTAGTTCCTATTATTACTCTGCTTGGATCATTGGCTAAAGCGAAATTTTGTAACGTGTTAGGGCATCCCATTAGTAAGTCGACCTGGATCGATTCGTCGGATTTTGATATTATTGATCGATTTGTGCGTATATCCA
>158021501; Anacaona sphaerica maturase K (matK) gene, partial cds; plastid
TCTGGTTATGACAAAAAATCCAGTTTACTAATGGTAAAACATTTAATTACTCGAATGTATCACCAGAATCATTTTTTTTTTTCCACTAATTATTATAACAAAAATAAATTTTTGGGGTACAACAAAAATTTGTATTCTCAAATGCTATCAGAAGGGTTTGCAGTCATTGTGGAAATTCCATTTTCCCTACGATTAGTATC
>111053195; Melothria pendula voucher E. Cotton et al. 1741 (AAU) maturase K (matK) gene, partial cds; chloroplast
ATGTTAGAAAATTCATTTCTAATAGATAATGCTACGAAGAAACTCGATACACTAGTTCCTATTATTACTCTGCTTGGATCATTGTCTAAAGTGAAATTTTGTAACGTGTTAGGGCATCCCATTAGTAAGCCGACCTGGAGCGATTCGTCGGATTTTGATATTATTGATCGATTTGTACGTATATCCAGAAATCTTTCTCA
>67772444; Marah macrocarpus maturase K (matK) gene, partial cds; plastid
AATGGATTCTGGGTTCAAAAGATACGCCACTTCTGATGAATAAGTGGGAATATTACCTTGTCAATTTATGGCAATGTCATTTTTATGTGTGGTCAGAACCAGAAAGGATCTATATAAACCAATTATCCAAGCGTTCTCTTTACTTTTTGGGCTATATTTCAAGTGTGCGACTTAATCCTTCAGTGGTATGGAGTCAGATG
>111053098; Citrullus lanatus voucher Unvouchered store-bought watermellon maturase K (matK) gene, partial cds; chloroplast
AGTATTGTAATTTGAATAGTCTTAGTACTTCAAAAAAATTGATTTCTTTTTTTTCAAAAAGAAATCGAAGATTAGTCTTGTTCCTATACAATTCTTATGTATGTGAATACGAATCCATTTTCCTTTTTCTACGTAACCAATCTTCTCATATACGATTAACTTCTTATAGGGGCCTTTTTGAGCGAATATATTTCTATGGA
>186702605; Anangia macrosepala maturase K (matK) gene, partial cds; chloroplast
TATCAAGGAAAATCCATTCTGGTTTCAAAAGATACGCCACTTCTGATGAATAAGTGGAAATATTACCTTGTCAATTTATGGCAATGTCATTTTTATGTGTGGTCACAACCAGAAAGGATCTATATAAACCAATTATCCAAGCGTTCTCTTGACTTTTTGGGCTATATTTCAAGTGTGCGACTAAATCCTTCAGTGGTATG
>154968384; Austrobryonia micrantha isolate HS412 maturase K (matK) gene, partial cds; chloroplast
CGAATATATTTCTATGGAAAAATAGAACATCTTGTCAAAGTGTTTGCTAATTCTTTTTCGGCTATCTTACGGGTCTTCAAGGATCCTTTCATGCATTATGTTAGATATCAAGGAAAATCTATTCTGGTTTCAAAAGATACGCCACTGCTGATGAATAAGTGGAAATATTATCTTGTCAATTTATGGCAATGTCATTTTTA
>104303756; Ampelosycios humblotii maturase K (matK) pseudogene, partial sequence; chloroplast
CGAAGATTAGTATTGTTCCTATATAATTCTTATGTATGTGAATACGAATCCATTTTCCTTTTTCTACGTAACCAATCTTATCATATACGATTAACTTCTTATAGGGGCCTTTTTGAGCGAATATATTTCTATGGAAAAATAGAACATCTTGTCAAAGTGTTTGCTAATTATTTTTCGGCTATCTTACGGGTCTTCAAGGA
>349590966; Siraitia grosvenorii isolate shawpc0995K maturase K (matK) gene, partial cds; chloroplast
AAGATTAGTCTTGTTCCTATATAATTCTCATGTATGTGAATACGAATCCATTTTCCTTTTTCTACGTAACCAATCTTCTCATATACGATTAACTTCTTATAGGGGCCTTTTTGAGCGAATATATTTCTATGGAAAAATCGAACATCTTGTCAAAGTGTTTGCTAATTATTTTTCGGCTATCTTACGGGTCTTCAAGGATC
>111053106; Corallocarpus bainesii voucher H. H. Schmidt et al. 2294 (MO) maturase K (matK) gene, partial cds; chloroplast
TCAATATTTCCTTTTTTAGAGGATAAATTCCCACATTTAAATTATGTGTCAGATGTATTAATACCCTATCCCCTCCATCTGGAAATTTTAGTTCAAATCCTTCGCTCCTGGGTGAAAGATGCCTCCTCTTTTCATTTATTACGGTTCTTTTTTCACGAGTATTGTAATTGGAATAGTCTTAGTACTTCAAAAAAATTGAT
>111053287; Trochomeriopsis diversifolia voucher Sukkulentensammlung Zurich, 82 3861/0 maturase K (matK) gene, partial cds; chloroplast
AAAACATTTAATTACTCGAATGTATCACCAGAATCATTTTTTTTTTTCCACTAATTATTATAACAAAAATCAATTTTGGGGGTACAACAAAAATTTTTATTCTCAAATGCTATCAGAAGGCTTTGCAGTCATTGTGGAAATTCCATTTTCCCTACGATTAGTATCTTCCTTAGAGGAAGAAGAAATCGCAAAATCTTATA
>93484050; Baijiania borneensis maturase K (matK) gene, partial cds; plastid
TTTTCACGAGTATTGTAATTGGAATAGTCTTAGTACTTCAAAAAAATTGATTTCTTTTTTTTCAAAAAGAAATCGAAGATTAGTCTTGTTCCTATATAATTCTCATGTATGTGAATACGAATCCATTTTCTTTTTTCTACGTAACCAATCTTCTCATATACGATTAACTTCTTATAGGGGCCTTTTTGAGCGAATATATT
>111053255; Sicydium diffusum voucher R. Vasquez 13742 (MO) maturase K (matK) gene, partial cds; chloroplast
ATTTCTATGGAAAAATCGAACATCTTGTCAAAGTTTTTGCTAATTCTTTTTCGGTTATCTTACGGGTCTTCAAGGATCCTTTCATGCATTATGTTAGATATCAAGGAAAATCTATTCTGGTTTCAAAGGATACGCCACTTCTGATGAATAAGTGGAAAGATTATCTTGTCAATTTATCGCAATGTCATTTTTATGTGTGG
>111053197; Melothrianthus smilacifolius voucher H. S. Irwin et al. 28197 (MO) matK gene, partial sequence; chloroplast
GGCCTTTTTGAGCGAATATATTTCTATGGAAAAATAGAACATCTTGTCAAAGTGTTTGCTAATTATTTTTCGGCTATCTTACGGGTCTTCAAGGATCCTTTCATGCATTATGTTAGATATCAAGGAAAATCTATTCTGGTTTCAAAAGATACGCCACTTCTGATGAATAAGTGGAAATATTACCTTGTCAATTTATGGCA
>68271604; Ecballium elaterium maturase K (matK) gene, partial cds; chloroplast
CTTTCATGCATTATGTTAGATATCAAGGAAAATCTATTCTGGTTTCAAAAGATACGCCACTTCTGATGAATAAGTGGAAATATTACCTTGTCAATTTATGGCAATGTCATTTTTATGTGTGGTCACAACCAGAAAGGATCTATATAAACCAATTATCCAAGCGTTCTCTTGACTTTTTGGGCTATATTTCAAGTGTGCGA
>186702609; Acanthosicyos naudinianus maturase K (matK) gene, partial cds; chloroplast
TCAAAAAAATTTATTTCTTTTTTTTCAAAAAGAAATCGAAGATTAGTCTTGTTCCTATACAATTCTTATGTATGTGAATATGAATCCATTTTCCTTTTTCTACGTAACCAATCTTCTCATATACGATTAACTTCTTATAGGGGCCTTTTTGAGCGAATATATTTCTATGGAAAAATAGAACATCTTGTCAAAGTGTTTGC
>339897626; Trichosanthes ovigera voucher HLQW090041-05 maturase K (matK) gene, partial cds; chloroplast
AAATTGATTTCTTTTTTTTCAAAAAGAAATCGAAGATTAGTCTTGTTCCTATATAATTCTTATGTATGTGAATACGAATCCATTTTCCTTTTTCTACGTAACCAATCTTCTCATATCCGATTAACTTCTTATAGGGGCCTTTTTGAGCGAATATATTTCTATGGAAAAATCGAACATCTTGTCCAAGTGTTTGCTAATTA
>111053136; Dactyliandra welwitschii voucher Giess 3664 (M) maturase K (matK) gene, partial cds; chloroplast
ATCATTTTTTTTTTTTTTCCACTAATTCTTATAACAAAAATCCATTTTTGGGGTACAACAAAAATTTATATTCTCAAATGTTATCAGAAGGGTTTGCAGTCATTGTGGAAATTCCATTTTCCCTACGATTAGTATCTTCCTTAGAGGACGAAGAAATCGCAAAATCTTATAATTTACGATCAAGTCATTCAATATTTCCT
>111053150; Echinopepon wrightii voucher Renner 2808 (M), cult. Munich BG from seeds leg. M. Wilkins 446 maturase K (matK) gene, partial cds; chloroplast
ATCAAGTCATTCAATATTTCCTTTTTTAGAGGATAAATTCCCACATTTAAATTATGTGTCAGATGTATTAATACCCTATCCCCTCCATCTGGAAATTTTAGTTCAAATCCTTCGCTACTGGGTGAAAGATGCCTCTTCTTTTCATTTATTACGGTTCTTTTTTCACGAGTATTGGAATTGGAATAGTCTTAGTACTTCAA
>67772448; Octomeles sumatrana matK gene, partial sequence; plastid
AATCCAGTTTACTAATTGTGAAACGTTTAATTACTCGAATGTATCAACAGAATCATTTGATTATTTCCACTAATGATTATAACAAAAATAAATTTTTTGGGTACAACAAAAATTTGTATTCTCAAATTCTATCAGAAGGGTTTGCACTCATTGTGGAAATTCCATTTTCCCTACGATTAGTATCTTCCTTAGAGGAAGCA
>193081450; Papuasicyos papuanus maturase K (matK) gene, partial cds; plastid
ATACAATTCTTATGTATGTGAATACGAATCCATTTTCCTTTTTCTACGTAACCAATCTTCTCATATACGATTAACTTCTTATAGGGGCCTTTTTGAGCGAATATATTTCTATGGAAAAATAGAACATCTTAGCAAAGTTTTTTCTAATTATTTTTCGGCTATCTTACGGGTCTTCAAGGATCCTTTCATGCATTATGTTA
>111053293; Wilbrandia verticillata voucher P. Luetzelburg 12002 (M) maturase K (matK) gene, partial cds; chloroplast
GATTTCTTTTTTTTCAAAAAGAAATCGAAGATTAGTCTTGTTCCTATACAATTCTTATGTATGTGAATACGAATCGATTTTCCTTTATCTACGTAACCAATCTTCTCATATACGATTAACTTCTTATAGGGGCCTTTTTGAGCGAATATATTTCTATGGAAAAATCGAACATCTTGTCAAAGTGTTTGCTAATTATTTTT
>111053102; Coccinia rehmannii voucher Renner & Kocyan 2749 (M), cult. Munich BG acc. 91/2485 maturase K (matK) gene, partial cds; chloroplast
GAGGATAAATTCCCACATTTAAATTATGTGTCAGATGTATTAATACCCTATCCCCTCCATCTGGAAATTTTAGTTCAAATCCTTCGCTCCTGGGTGAAAGATGCCTCTTCTTTTCATTTATTACGGTTCTTTTTTCACGAGTATTGTAATTTGAATAGTCTTAGTACTTCAAAAAAATTGATTTCTTTTTTTTCAAAAAG
>111053070; Benincasa hispida voucher S. S. Renner et al. 2760 (M), cult. Mainz BG maturase K (matK) gene, partial cds; chloroplast
AAAAAATTGATTTCTTTTTTTTCAAAAAGAAATCGAAGATTAGTCTTGTTCCTATACAATTCTTATGTATGTGAATACGAATCCATTTTCCTTTTTCTACGTAATCAATCTTCTCATATACGATTAACTTCTTATAGGGACCTTTTTGAGCGAATATATTTCTATGGAAAAATAGAACATCTTGTCAAAGTGTTTGCTAA
>94962742; Lemurosicyos variegatus maturase K gene, partial cds; chloroplast
GTATGGAGTCAGATGTTAGAAAATTCATTTCTAATAGATAATGCTACGAAGAAACTCGATACACTAGTTCCTATTATTACTCTGCTTGGATCATTGGCTAAAGCAAAATTTTGTAACGTGTTAGGGCATCCCATTAGTAAGCCGACCTGGATCGATTCGTCGGATTTTGATATTATTGATCGATTTGTGCGTATATCCAC
>111053289; Tumamoca macdougalii voucher F. W. Reichenbacher 1646 (MO) maturase K (matK) gene, partial cds; chloroplast
AGTGGAAATATTNCCTTGTCAATTTATGGCAANGTCATTTTTATGTGTGGTCACAACCAGAAAGGATCTATAGAAACCAATTATCCAAGCGTTCGCTTNACTTTTTGGGCTATATTTCAAGTCTGCGACTAAATCCTTCAGTGGTATGGAGTCAGATGCTAGAAAATTCATTTCTAATAGATAATGCTNCGAAGAAACTC
>94962758; Helmontia leptantha maturase K gene, partial cds; chloroplast
GTATCACCAGAATCATTTTTTTTTTTCCACTAATTATTATAACAAAAATCCATTTTGGGGGTACAACAAAAATTTTTATTCTCAAATGCTATCAGAAGGCTTTGCAGTCATTGTGGAAATTCCATTTTCCCTACGATTAGTATCTTCCTTAGAGGAAGAAGAAATCGCAAAATCTTATAATATACGATCAAGTCATTCAA
>111053060; Actinostemma tenerum voucher Wuyi. Exp. 2490 (1981) (Z/ZT) maturase K (matK) gene, partial cds; chloroplast
CTGATGAATAAATGGAAATATTACCTTGTCAATTTATGGCAATGTCATTTTTATGTGTGGTCACAACTGGAAAGGGTCTATACAAACCAATTATCCAAGCGTCCTCTNGACTTTTTGGGTTATATTTCAAGTGTGCGACTAAATCCTTCAATGGTAGGCAGTCAAATGCTAGAAAATTCATTTCGAATAGATAATGTTAG
>65332695; Poga oleosa tRNA-Lys (trnK) gene, partial sequence; and maturase k (matK) gene, partial cds; chloroplast
TCCTTTTTTTACGTAACCAATCTTCTCATTTACGATTAATATCTTATAGGTTTTTTTTTGAACGAATATATTTTTATGGAAAAATAGAATATCTTGTAGAAGTATTTTCTAATGATTTTCCGACTATTCTACGGGTCTTCAAGGATCCTTTCATACATTACGTCCGATATCAAGGAAAATCAATTCTGATTTCAAAAGAT
>68271603; Dendrosicyos socotranus maturase K-like (matK) gene, partial sequence; chloroplast
TTTTTCTACGTAACCAATCTTCTCATATACGATTAACTTCTTATAGGGGCCTTTTTGAGCGAATATATTTCTATGGAAAAATCGAACATCTTGTCAAAGTGTTTGCTAATTATTTTTCGGCTATCTTACGGGTCTTCAAGGATCCTTTCATGCATTATGTTAGATATCAAGGAAAATCTATTCTGGTTTCAAAAGATACG
>111053138; Dieterlea maxima voucher M. Olson 842 (MEXU) maturase K (matK) gene, partial cds; chloroplast
TGTCAGATGTATTAATACCCTATCCCCTCCATCTGGAAATTATAGTTCAAATCCTTCGCTCCTGGGTGAAAGATGCCTCCTCTTTTCATTTATTACGGTTCTTTTTTCACGAGTATTGTAATTGGAATAGTCTTAGTACTTCAAAAAAATTGATTTCTTTTTTTTCAAAAAGAAATCGAAGATTAGTCTTGTTCCTATAC
>186702637; Neoalsomitra integrifoliola maturase K (matK) gene, partial cds; chloroplast
ATTATGTGTCAGATGTATTAATACCCTATCCCCTCCATCTGGAAATTTTAGTTCAAATCCTTCGCTCCTGGGTAAAAGATGCCTCTTCTTTGCATTTATTACGGTTTTTTTTTCACGAGTATTGTAATTGGAATAGTCTTAGTACTCCAAAAAAATCGATTTCTTTCTTTTCAAAAATAAATCGAAGGTTAGTCTTGTTC
>111053198; Microsechium helleri voucher H. Further 10430 (MSB) maturase K (matK) gene, partial cds; chloroplast
AATACGAATCCATTTTCCTTTTTCTACGTAACCAATCTTCTCGTATACGATTAACTTCTTATAGGGGCTTTTTTGAGCGAATATATTTCTATGGAAAAATTGAACATCTTGTCAAAGTGTTTGCTAATTATTTTTCGGCGATCGTACGGGTCTTCAAGGATCCTTTCATGCATTATGTTAGATATCAAGGAAAATGTATT
>111053305; Zygosicyos tripartitus voucher Renner & Kocyan 2751 (M), cult. Munich BG acc. 95/2716 maturase K (matK) gene, partial cds; chloroplast
AGTGGAAATATTACCTTGTCAATTTATACCAATGTCATTTTTATATGTGGTCACAACCAGAAAGGATCTATATAAATCAATTATCCAAGCGTTCTCTTGACTTTTTGGGTTATATTTCAAGTGTGCGACTAAATCCTTCAGTGGCATGGAGTCAGATGCTAGAAAATTCATTTCTAATAGATAATGCTATGAAGAAACTC
>111053271; Tecunumania quetzalteca voucher L. D. Gomez 20988 (MO) maturase K (matK) gene, partial cds; chloroplast
TCTGGTTATGACAAAAAATCCAGTTTACTAATGGTAAAACATTTAATTACTCGAATGTATCACCAGAATCATTTTTTTTTTTTCACTAATTATTATAACAAAAATCCATTTTTGGGGTACAATAAAAATTTGTATTCTCAAATGCTATCAGAAGGGTTTGCAGTCATTGTGGAAATTCCATTTTCCCTACGATTAGTATC
>111053094; Cionosicyos macranthus voucher Swensen aliquot,unvouchered maturase K (matK) gene, partial cds; chloroplast
TGAATAAATGGAAATATTACCTTGTCAATTTATGGCAATGTCATTTTTATGTGTGGTCACAACCAGAAAGGATCTATATAAACCAATTATCCAAGCGTTCTCTTGACTTTTTGGGCTATATTTCAAGTGTGCGATTAAATCCTTCAGTGGTATGGAGTCAGATGCTAGAAAATTCATTTCTAATAGATAATGCTACCAAG
>111053243; Rytidostylis ciliata voucher Renner & Kocyan 2752 (M), cult. Munich BG acc. 02/2539 maturase K (matK) gene, partial cds; chloroplast
CTTGTTCCTANATAATTCTTATCTATGTGAATACGAATCCATTTTCCTTTTTCTACGTACCCAATCTTCTCATATACGATTAACTTCTTATAGGGGCTTTTTTGAGCGAATATATTTCTATGGAAAAATTGAACATCTTGTCAAAGTNTTTGCTAATTATTTTTCGGCCATCTTACGGGTCTTCAAGGATCCTTTCATGC
>111053088; Cephalopentandra ecirrhosa voucher M. W. Chase 929 (K), aliquot from plant cult. at Kew, leg. Brandham no. 2400 maturase K (matK) gene, partial cds; chloroplast
GGATCTATATAAACCAATTATCCAAGCGTTCTCTTGACTTTTTGGGCTATATTTCAAGTGTGCGATTAAATCCTTCAGTGGTATGGAGTCAGATGTTAGAAAATTCATTTCTAATAGATAATGCTACGAAGAAACTCGATACACTAGTTCCTATTATTACTCTGCTTGGATCATTGGCTAAAGCGAAATTTTGTAACGTG
>94962744; Microlagenaria africana maturase K gene, partial cds; chloroplast
TTTAGAGGAAGAAGAAATCGCAAAATCTTATAATTTACGATCAAGTCAGTCAATATTTCCTTTTTTAGAGGATAAATTCCCACATTTAAATTATGTGTCAGATGTATTAATACCCTATCCCCTCCATCTGGAAATTTTAGTTCAAATCCTTCGCTCCTGGGTGAAAGATGCCTCTTCTTTTCATTTATTACGGTTCTTTT
>353330156; Cucurbita pepo var. ozarkana voucher Ames 26624 maturase K (matK) gene, partial cds; chloroplast
TTTTGGGGTACAAAAAAAATTTGTATTCTCAAATGCTATCCGAAGGGTTTGCAGTCATTGTGGAAATTCCATTTTCCCTAAGATTAGTATCTTCCTTAGAGGAAGAAGAAATCGCAAAATCTTATAATTTACGATCAAGTCATTCAATATTTCCTTTTTTAGAGGATAAATTACCACATTTAAATTATGTGTCAGATGTA
>111053181; Kedrostis africana voucher MO cult. acc. 1980-0781-1 maturase K (matK) gene, partial cds; chloroplast
TAGAAAATTCATTTCTAATAGATAATGCTACGAAGAAACTCGATACACTAGTTCCTATTATTACTCTGCTTGGATCATTGGCTAAAGCGAAATTTTGTAACGTGTTAGGGCATCCCATTAGTAAGTCGACCTGGATCGATTCGTCGGATTTTGATATTATTGATCGATTTGTGCGTATATCCAGAAATCTTTCTCATTAT
>111053251; Selysia prunifera voucher H. Hentrich FGIC60 (ULM) maturase K (matK) gene, partial cds; chloroplast
GATCCTTTCATGCATTATGTTAGATATCAAGGAAAATTGATTCTGGTTTCAAAAGATACGCCACTTCTGATGAATAAGTGGAAATATTACCTTGTAAATTTATGTCAATGTCATTTTTATGTGTGGTCACAACCAGAAAGGATCTATATAAACCAATTATCCAAGCGTTCTCTTTACTTTTTGGGCTATATTTCAAGTGT
>111053245; Schizocarpum palmeri voucher Kruse 2889 (M) maturase K (matK) gene, partial cds; chloroplast
ATACGAATCCATTTTCCTTTTTCTACGTAATCAATCTTCTCATATACGATTAACTTCTTATAGGGGCCTTTTTGAGCGAATATATTTCTATGGAAAAATCGAACATCTTGTCAAAGTGTTTGCTAATTCTTTTTTGGCTATCTTACGGGTCTTCAAGGATCCTTTCATGCATTATGTTAGATATCAAGGAAAATTGATTC
>157057199; Cyclantheropsis parviflora maturase K (matK) gene, partial cds; plastid
CTCTTGACTTTTTGGGCTATATTTCAAGTGTGCGACTAAATCCTTCAGTGGTATGGAGTCAGATGCTAGAAAATTCATTTCTAATAGATAATGCTATGAAGAAACTCGATCCACAAGTTCCTATTATTACTCTCCTTGGATCATTGGCTAAAGCGAAATTTGCTAACGTATTAGGGCATCCCATTAGTAAAACGACCTGG
>111053112; Cucumis bryoniifolius voucher Seeds leg. M. Wilkins 214b, cult. in Tuscon maturase K (matK) gene, partial cds; chloroplast
TTTTATGTGTGGTCACAACCAGAAAGGATCTATATAAACCAATTATCCAAGCGTTCTCTTGACTTTTTGGGCTATATTTCAAGTGTGCGATTAAATCCTTCAGTGGTATGGAGTCAGATGTTAGAAAATTCATTTCTAATAGATAATGCTACGAAGAAACTCGATACACTAGTTCCTATTATTACTCTGCTTGGATCGTT
>111053084; Cayaponia americana voucher C. Taylor 11784 (MO) maturase K (matK) gene, partial cds; chloroplast
CTTGTCAAAGTGTTTGCTAATTCTTTTTCGGCTATCTTACGGGTCTTCAAGGATCCTTTCATGCATTATGTTCGATATCAAGGAAAATTTATTCTGGTTTCAAAAGATACACCACTTCTGATGAATAAGTGGAAATATTACCTTGTCAATTTATGTCAATGTCATTTTTATGTGTGGTCACAACCAGAAAAGATCTATAT
>351584197; Hemsleya chinensis voucher LiHT0521 maturase K (matK) gene, partial cds; chloroplast
TACGGGTCTTCAAGGATCCTTTGATGCATTATGTGAGATATCAAGGAAAATCGATTCTGGTTTCAAAAGATACGCCACTTCTGATGAATAAGTGGAAATATTACCTTGTCAATTTATGGCAATGTCATTTTTATGTGTGGTCACAACCACAAAGGATCTATATAAACCAATTATCCAAGTGTTCTCTTGACTTTTTGGGC
>67772436; Datisca glomerata maturase K (matK) gene, partial cds; plastid
TTTTCTGGCTATCCTACGGGTCTTCAAGGATCCTTTCATGCATTATGTTAGATATCAAGGAAAATCAATTCTGATTTCAAAAGATACGCCTCTTCTGATGAATAAGTGGAAATATTACCTTGTCAATTTATGGCAATGTCATTTTTCTGTGTGGCCACAACCAGAAAGGATTCATATAAATCCATTATCAAAACGTTCTC
>351589585; Thladiantha villosula voucher LiHT10173 maturase K (matK) gene, partial cds; chloroplast
TTATGGCAATGTCATTTTTATGTGTGGTCACAACCGGAAAGGATCTATATAAACCAATTATCCAAGCGTTCTCTTGACTTTTTGGGCTATATTTCAAGTGTGCGACTAAATCCTTCAGTGGTATGGAGTCAGATGCTAGAAAATTCATTTCTAATAGATAATGTTACGAAGAAACTCGATACACTAGTTCCTATTATTAC
>307543145; Indomelothria blumei voucher A.F.G. Kerr 3735 (BM) maturase K (matK) gene, partial cds; chloroplast
GAATCATTTTTTTTTTTTTTCCACTAATTATTATAACAAAAATCCATTTTGGGGGTACAACAAAAATTTGTATTCTCAAATGCTATCAGAAGGGTTTGCAGTAATTGTGGAAATTCCATTTTCCCTACGATTAGTATCTTCCGTAGAGGAAAAAAAAATCGCAAAATCTTATAATTTACGATCAAGTCATTCAATATTTC
>111053132; Cyclanthera brachystachya voucher Renner et al. 2767 (M), cult. Mainz BG maturase K (matK) gene, partial cds; chloroplast
TCAATTATGTGTCAGATGTATTAATACCCTATCCCCTCCATCTGGAAATTTTAGTTCAAATCCTTCGCTACTGGGTGAAAGATGCCTCTTCTTTTCATTTATTACGGTTCTTTTTTCACGAGTATTGTAATTGGAATAGTCTTAGTACTTCAAAAAAATTGATTTTTTTTTTCAAAAATCGAAGATTAGTCTTGTTCCTA
>111053056; Abobra tenuifolia voucher M. W. Chase 915 (K), aliquot maturase K (matK) gene, partial cds; chloroplast
CAAAAAGAAATCAAAGATTAGTCTTGTTCCTATACAATTCTTATGTATGTGAATACGAATCCATTTTCCTTTTTCTACGTAACCAATCTTCTCATATACGATTAACTTCTTATAGGGGCCTTTTTGAGCGAATATATTTCTATGGAAAAATCGAACATCTTGTCAAAGTGTTTGCTAATTATTTTTCGGCTATCTTACGG
>161876054; Gymnopetalum chinense maturase K (matK) gene, partial cds; chloroplast
CCTGGGTGAAAGATGCCTCTTCTTTTCATTTATTACGGTTCTTTTTTCACGAGTATTGTAATTGGAATAGTCTTAGTACTTCAAAAAAATTGATTTCTTTTTTTTCAAAAAGAAATCGAAGATTAGTCTTGTTCCTCTATAATTCTTATGTATGTGAATACGAATCCATTTTCCTTTTTCTACGTAACCAATCTTCTCAT
>94962750; Telfairia pedata maturase K gene, partial cds; chloroplast
TAAAACATTTAATTACTCGAATCTCTCACCAGAATCATTTTTTTTTTTCCACTAATTATTATAACAAAAATCCATTTTGGGGGTACAACAAAAATTTGTATTCTCAAATGCTATCAGAAGGGTTTGCAGTCATTGTGGAAATTCCATTTTCCCTACGATTAGTATCTTCTTTAGAGGAAGAAGAAATCGCAAAATCTTAT
>111053110; Ctenolepis cerasiformis voucher Seeds leg. M. Wilkins 279, leaf extracted by S. Swensen, aliquot maturase K (matK) gene, partial cds; chloroplast
AAATCGAAGATTAGTCTTGTTCCTATACAATTCTTATGTATGTGAATACGAATCCATTTTCCTTTTTCTACGTAACCAATCTTCTCATATACGATTAACTTCTTATAGGGGCCTTTTTGAACGAATATATTTCTATGGAAAAATAGAACATCTTGTCAAAGTGTTTGCTAATTATTTTTCGGCTATTTTACGGGTCTTCA
>111053140; Diplocyclos palmatus voucher J. Maxwell 2 Sep. 2002 maturase K (matK) gene, partial cds; chloroplast
CAATTATCCAAGCGTTCTCTTGACTTTTTGGGCTATATTTCAAGTGTGCGATTAAATCCTTCAGTGGTAGGGAGTCAGATGTTAGAAAATTCATTTCTAATAGATAATGCTACGAAGAAACTCGATACACTAGTTCCGATTATTACTCTGCTTGGATCATTGGCTAAAGCTAAATTTTGTAACGTGTTAGGGCATCCCAT
>161876056; Hodgsonia heteroclita maturase K (matK) gene, partial cds; chloroplast
ACAAAAAATATAGTTTCCTAATGGTAAAACATTTAATTACTCGAATGTATCACCAGAATCATTTTTTTTTTTCCACTAATTCTTATAACAAAAATCCATTTTTGGGGTACAACAAAAATTTGTATTCTCAAATGCTATCAGAAGGGTTTGCAGTCATTGTGGAAATTCCATTTTCTCTACGATTAGTATCTTCATTAGAG
>67772434; Corynocarpus laevigata maturase K (matK) gene, partial cds; plastid
TCCATTTTCTTGGAAAATATAGGTTATGCCAATAAATCCAGTTTACTAATTGTAAAACGTTTAATTACTCGAATGTATCAACATAATCATTTGATTATTTCCACTAATGATTCTAACCAAAATCCATTTTTGGGGTCCAAAAAAAATTTGTATGCTCAAATGCTATCCGAAGGGTTTGCAGTCATTGTGGAAATTCCATT
>111053263; Sicyosperma gracile voucher M. Fishbein et al. 2565 (MO) maturase K (matK) gene, partial cds; chloroplast
TGGTTATGACAAAAAATCCAGTTTCCTAATGGTAAAACATTTCATTACTCGAATGTATCACCAGAATCATTTTTTTTTTTTCACTAATTCTTCTAACAAAAATAAAAATCCATTTTTGGGGTACAACAAAAATTTGTATTCTCAAATGCTATCAGAAGGGTTTGCAGTCATTGTGGAAATTCCATTTTCCCTACGATTAG
>307543147; Cucumeropsis mannii bio-material USDA-PI532719 maturase K (matK) gene, partial cds; chloroplast
TGTCATTTTTATGTGTGGTCACAACCAGAAAGGATCTATATAAACCAATTATCCAAGCATTCTCTTGACTTTTTGGGCTATATTTCATGTGTGCGATTAAATCCTTCAGTGGTATGGAGTCAGATGCTAGAAAATGCATTTCTAATAGATAATGCTACGAAGAAACTCGATACACTAGTTCCTATTATTACTCTGCTTGG
>111053080; Bryonia dioica voucher S. S. Renner 2187 (M), cult. Zurich BG maturase K (matK) gene, partial cds; chloroplast
TGTTGGAAAANTACGGNNNNGACAAAAAATACAGTTTACTAATGGTAAAACATTTAATTACTCGAATGTATCACCAGAATCATTTTTTTTTTTCCACTAATTATTCTAACAAAAATCCATTTTGGGGGTACAACAAAAATTTGTATTCTCAAATGCTATCAGAAGGGTTTGCAGTCATTGTGGAAATTCCATTTTCCCTA
>65332689; Anisophyllea pomifera tRNA-Lys (trnK) gene, partial sequence; and maturase k (matK) gene, partial cds; chloroplast
CCCTTTTCTTTCGGGAGTATATTTATGCATTTGCTCATAAAAATTTTTTAAATAGATCTATTTTGTTGGAAAATGCGGGTTCTGACAAGAAATTCAGTTTACTAATTGTAAAACGTTTAATTACTCGAATGTATCAACAGAATCATTTGATTGTTTCCACTAAACAAAATACTTTTGAGGGGTACAACAAAGATTTCTAT
>111053142; Doyerea emetocathartica voucher R. Lira 471 (MO), 22 Oct 1983 maturase K (matK) gene, partial cds; chloroplast
GGTTCCGGTTATGACAAAAAATCCAGTTTACTAATGGTAAAACATTTAATTACGCGAATGTATCACCAGAATCATTTTTTTTTTTCCACTAATTATTATAACAAAAATCCATTTTGGGGGTACAACAAAAATTTTTATTCTCAAATGCTATCAGAAGGCTTTGCAGTCATTGTGGAAATTCCAGTTTCCCTACGATTAGT
>161367279; Dicksonia antarctica maturase K-like (matK) gene, complete sequence; chloroplast
TTATTTTTGGAGGATAGATTACCGAACTCCAACCATGTTCTAGATACAAAGATACCCCAGAATCTTCATTCAGAGACTCCAATTCGAATGTTTCGTCGACGAATCCAGGATGCCCCGTTTCCACATTTATCAAGGTTGGCTCTCCATAAATACGGAAATTTGCATGTAAAGAATTGGAAAGGAAAGAAAAAAAAAAATAT
>333411710; Cyathea podophylla maturase K (matK) gene, partial sequence
TTTCCAGCGCCAAAAATTTGTTATCTAAAGTTCCAATTTCGCTTCTAGTTAAGCTTATGGCAAAAGAGAATTTTCGTGACAGTACCGGACGTCCAGTTAGTAAATTAGCTTGGACTACGTCAACAGATGATGATATTTTAAATAGATTCGTACAAACTTGGAGGATCTTTTCTCTCTATCATAGCGGGTCAATAAATCGA
>333411713; Thyrsopteris elegans maturase K (matK) gene, partial sequence
TCCATAAATACACAAATTTGTCTGTAAAAAATCCCCATTCTGGTAAAGAAAAGAAAAAAAATATCGTTATTCTACTTTGGAATTTTTACATTTACGAGATTGAATCATTACCTTTGTTTCTATGGAAACAAGTGTATAGGTCACAATCAAGATATTTTGTATCTCCTGATCAGAAGAACATTACTCGAAAGGAAAGACAC
>333411711; Cibotium barometz maturase K (matK) gene, partial sequence
ACTGAATCTAACCAAATGTATATCAAATTATTATCCAGCGGTTGCGTCTCACTCTTAGGTTATACCCCAGGTGTTCAATCAGAAACAAAAAAAGTTCGAGTTGGAACCACAGAGGGTTCAGACATCAGTCTTTCCATTGCCAAGGAATTGTTTCCCAAGGTCCCAATTTCACTTCTAGTTAAGCTTATGGCAAAAGAGAA
>333411715; Loxoma cunninghamii maturase K (matK) gene, partial sequence
AGAGGAATCACACATCAGTATTTCCATCACTAAAAAGTCGTTTCCAAAGGTTCCAATTTTGCTTCTTGTTAAACTTATGGCAAAAGAGAGTTTTCGTGACAGTATCGGACGTCCGGTTAGTAAATTGGCTTGGACTACGTCAACAGATGATGATATTTTAAAGAGATTTGTACAAACTTGGAGGATCTTTCATCTCTATC
>333411714; Plagiogyria euphlebia maturase K (matK) gene, partial sequence
GATATTTTGTATCTACCGATCAGAATAACATTGCTCGAAAGGAAAGACACGCTTATGGGTATGGGCCCCAATCGGACACGGCAAACACCGACCTTTGCCTCACTAGGAATTTGTGCATTCACTACGGAAGATATAAGAATCACTCCCCTATAGCTTTTGGAGGAACCAGGTATTTTGCAAGAAAATGGATCTATTACATT
>333411716; Culcita macrocarpa maturase K (matK) gene, partial sequence
ACCAACAATGTTTTTTGTATCCCTTTGTCCCTAAAGACGATTCTTACTCAATTGCTTGTAAGCGTCCCTCCGAGAGACCAAGCATTGATTCGGTTTCTGGGATGTATAGTACGATATTGGCAAAACGTGTAACTGATAGTATGCGTCACCAGGATTATTCAGAGATTATTTATTCAGAATCTGGTTGGAACTAATCCGGT
>333411712; Metaxya lanosa maturase K (matK) gene, partial sequence
AGATTGAATCATTAACATTGTTTCTATGGGAACGAGTATATGGATCACAATCAAAATATTTTGTATCTACCGATCAAAATAACGTTACTCGAAAAGAGATGCGAGCTTATGAATACGGACCCCAATCGGATACAGCAAATGTTAAGTGTTATCTTAATCGGAGTTTGTGCATTCACTATGTAAGATATAGGAATCATTCC
>14579030; Macrozamia moorei maturase K (matK) gene, complete cds; chloroplast gene for chloroplast product
CTCGATCGATTCGATCGAATTTGGAGAAACATATTCCATTATCACAGCGGATCTTCGAAGAAAGATGGTTTATATCGTATGAAGTATATACTTCGACTTCCATGTGCTAAAACTTTAGCTTGTAAACATAAAAGTGCAATACGCGCAGTTCGAGAAAGATTTGGTTCAGAACTATTCACAAAATCATTTACAAAAGAGCG
>310693674; Ceratozamia microstrobila maturase K gene, partial cds; chloroplast
TCTGAGGGGTACTTACCTTCTAGTGAAAAAATGGAGATATCATCTTACAAATTTTTGGCAGTGTCATTTCCATCTTTGGCTTCAACCCTATCGGATATATATCGATGAATTATCTAATAATTGCTTTTCTTTATTGGGCTATTTATTGAGCGTCAAAATGAAGACTTCCGTGGTTAGGATAAGAATGCTGGATGATTCAT
>14579026; Lepidozamia peroffskyana maturase K (matK) gene, complete cds; chloroplast gene for chloroplast product
TATCGATGAATTATCTAATAATGGTTTTTCTTTCTTGGGCTATTTATTGAGCGCCAAAATGANGCCTCCGGTGGTTAAGAATAAAACCGTGGATGATCCATTCATTCCGGTTCTCATTNCCAAAGGATTCGATCCAGCAGCTCCAGTTNCATTTTTAATTGGATCTTTGGTTAAAGAAAAGTTTTGTGATATCTCAGGAC
>15866104; Cycas bifida MatK (matK) gene, partial cds; chloroplast gene for chloroplast product
CGATTTTCTTATTCACGATCATTGTCCTATGGAGCTTTTCTAGAGCGAACTACTTTTTATAGAAAGATCGAGCATATTGTCATATTTTCTCATAAATCTATTAAAGATTTGAAAAAAAGTATCTGGTTTTTGAAGGATCCTTCCATTCATTATGTGAAAGATAGAGAAAGATTTCTTATAGCTCTGAGGGGTACTTACCT
>310693710; Zamia purpurea maturase K gene, partial cds; chloroplast
TTGATTTCCTGGGCTATTTATTGAGCGTAAAAATGAAGACTTCCGTGGTTAGGATAAGAATGCTGGATGGCTCATTCATTACCGATCTCATTACCAAGGAATTCGATCCAATAGCTCCAACTACACTTCTAATTGGATCTTTGGCTAAAGAGAAATTTTGTGATATCTCAGGACACCCAATTAGTAGATTGGCCTGGACC
>15866116; Dioon mejiae MatK (matK) gene, partial cds; chloroplast gene for chloroplast product
CTGTGGAATTATTATGCCTATGAATGTGAATCTCTTTTAGTTCCCCTTTGGAAACGATTTTCTTATTCACGATCGTTGCCCTATGAATCTTTTATCGAGCGAACTCCTTTTTATCGAAAGATCGAACATATTGTCATATTTTACCATAAATATCTAAAAAAAAGTCTCTGGTTTTTGAAGGATCCTTCCATTCATTATGT
>15866126; Microcycas calocoma MatK (matK) gene, partial cds; chloroplast gene for chloroplast product
ATTCCAATTTTATCTTAGATATACGAATGCCCCACTTGACTCACCCGGAGATTTTAGTTCGAACTTTTCGTCGCTGGATCCAAGATGCTCCTTTTTTACATTCATTACGATCCGTTCTCCATGAACATCGAAATCTTATTATTTCGTCGAATTTGGATCAATTAATTCTCATCGCTTCGAAAGAGAATAAAAGGTTATCC
>15866122; Encephalartos horridus MatK (matK) gene, partial cds; chloroplast gene for chloroplast product
TAGTTTCCGGTCTATCAATTCCATATTCCCTCTTATGGAGGATAAAATCCCACATTCCAATTTTATCTTAGATATACGAATACCCCATTTGACTCATCCGGAGATTTTGGTTCGAACCTTTCGTCGCTGGATCCAAGATGCTCCTTTTTTACACTCATTACGATCCGTTCTCCATGAACATCGAAATCTTATTATTTCGT
>350529150; Bowenia serrulata chloroplast matK gene for maturase, complete cds
GTTCCCTTCTCAATCCGATCAAAACATTCTCTAGAAGGAATGAATGAATGGACTAGTTTCCGGTCCATCAATTCCATATTCCCCCTTATGGAGGATAAAATCCCACATTCCAATTTTATCTTAGATATACGAATACCTCACTTGACTCATCCGGAGATTTTGGTTCGAACCTTTCGTCGCTGGATCCAAGATGCTCCTTT
>15866132; Stangeria eriopus MatK (matK) pseudogene, partial sequence; chloroplast gene for chloroplast product
AACCGATGGAAGATTCAAGTTACAATAATCGATTCAGTTTTATAACTGTAAAACGTTCAATTAGTCGAATACGTCAACAGAATGGTTCAATTATTCCATTTGTAAATTGCGATCAAAATCAATTAGTTGGTCACAACAGGAGTTTCTATTACGAATTGGTACTAGGAGGTTTTACAGCGGTTCTGGAAGTTCCCTTCTCA
>290488917; Dillenia indica voucher FLAS:M.J. Moore 340 maturase K protein (matK) gene, complete cds; chloroplast
CATCAAGAAAAAATTATTCTGGCTTCAAAGGGGACGGCTCTTCTGATGAATAAATGGAAATATTACTTTGTCAATCTTTGGCAATGTAATTTTGATGTGTGGGCTCAACCAGGAAGGATCCATATAAAACAATTATCCAATAATTGCTTACATTTTCTAGGCTATCTTTCAAGTGTGCGGCTAAATCCTTCAATGGTATG
>71891359; Schumacheria sp. Chase 308 plastid partial matK pseudogene, specimen voucher Chase 308 NCU
TTTCAAAAAGNAATCCACGATTATTCTTGTTCCTATATAATTCTCATATATGTGAATACGAATCCATCTTCGGTTTTCTCCGCAAGCAATCTTCTCATTTACGATCAATATCTTNTGGAACCTTTCTCGGCGAAGATATTTCTATGGAAAAATAGAACATTTTNTAGAAGNCTTTACTAAGGATTTTCAGGGCATTCTGT
>224495582; Davilla kunthii voucher SM26514 maturase K (matK) gene, partial cds; chloroplast
CTTTCAAGTGTGCGACTAAATCCTTCAATGGTATGGAGTCAAATACTAGAAAATGCATTTATAATAGATAATACTATTAAAAAGCTTGATGCTGTAGTTCCAATTTTTCCTCTGATTGAATCATTGGCTAAGGCGGGGTTTTGTAACGTATTAGGGCATCCCATTAGTAAACCGGTATGGGCCGATTCATCAGATTCTGA
>15341125; Tetracera asiatica maturase K (matK) gene, partial cds
AGAAAAAGCCATTCTGGCTTCAAAGGGGACGGCTCTTCTGATGAATAAGTGGAAATATTACTTTGTCAATCTTTGGCAATGTAATTTTGATGTGTGGTCTCAATCAGGAAGGATCCAGATAAACCAATTATCCAATTATTCCTTACATTTTCTAGGCTATCTTTCAAGTGTGCGGCTAAATCCTTCAATGGTATGGAGTC
>335312455; Hibbertia cuneiformis maturase K (matK) gene, complete cds; chloroplast
TTTTATTACTCCAAGGAAATCCATTTTCTTTTTTTCAAAAAGGAATCCACGATTTTTTTTCTTCCTATATAATTCTCATGTATATGAATACGAATCCATTTTTGGTTTTCTCTGTAACCAATCTTCCCATTTACAATCAACATCTTATGGAGCCCTTCTTGGTCGAATTTTTTTCTATGAAAAAAGAAAGCATCTTGTAG
>67772756; Dioscorea subhastata tRNA-Lys (trnK) gene, partial sequence; and maturase K (matK) gene, complete cds; chloroplast
TGCTGGACTCAAGATGTTTCCTCTTTGCATTTATTGCGATTCTTTCTCCATGAATATTATAATTCGAATAGTTTCATTACTCCGAAAAAACCTATTTACGTGATTTCAATTTCAAAAGAAAATAAAAGATTTTTTCGATTCCTATATAATTCTTATGTATTTGAATGTGAATTTTTATTAGTTTTTTTTCATAAACAATC
>22122040; Lophiola aurea chloroplast matK gene for maturase, complete cds
AATAGAACATCCTATAGTAGTGTGTTGTAATTCTTTTCAGAAGACTCTATGGTTTTTCAAGGATCCTTTTATGCATTATGTTCGATATCAAGGAAAAGCAATTCTAGCTTCAAAGGGAACACACTTTTTGATAAAGAAATGGAGATGTTACCTTGTTAATTTCTGGCAATATTATTTTCAATTTTGGTCTCAACCATATA
>67772784; Trichopus sempervirens tRNA-Lys (trnK) gene, partial sequence; and matK gene, complete sequence; chloroplast
AAGGAATCAAATGCTAGAAAATGCATTTTTAATAGATACTCTTACTAAGAAATTCGATACTATGGTTTCAGTTATTCCTCTTATTCGATCGTTGTCTAAAGCTAAATTTTGTACTGTATCTGGGCATCCTATTAGTAAGCCAATCTGGTCCGATTTATCAGATTTGGATATTATTCATCGATTTAGTCGGATATGTAGAA
>351589327; Tacca ampliplacenta voucher ZL042 maturase K (matK) gene, partial cds; chloroplast
TAGTAAGAAATAAAATGCTAGAAATTTTTTTTTTAATGGATACTGTTACTAAGAAATTAGATACCATAGTTTCGGTTATTCCTCTTATTCGATCATTGTATAAAGCTAAATTTTGTACTGTATGTGGACATCCTATTAGTAAGCCAATCTGGGCCCATTTATCAGATTGGGATATTATTTATCGATTTGGTCGGATCTAT
>67772773; Rajania cordata tRNA-Lys (trnK) gene, partial sequence; and maturase K (matK) gene, complete cds; chloroplast
TCAAATTTTGGTCTCATCCGCATAGGATTCATATAAACCAATTATCAAATTATTCCTTCTGTTTTCTGGGTTATCTTTCAAATGTACTAATAAATCTTTCCGTGGTAAGGAGTCAAATGCTAGAAAATTCATTTGTAATAGATACTCTTACTAAGAAATTTGATACCAGAGTTTCAGTTATCGCTCTTATTCGATCATTG
>10862926; Aletris pauciflora var. khasiana chloroplast matK gene for maturase, complete cds, orange flower dwarf type
AAATGTTAGAGAATTCATTTCTAATAGATACTGTTACTAAGAAATTCGATACCCTAGTTTCAGTTATNCCTCTTATTGGATCATTGTCTAAAGCTAAATTTTGTACCATATCAGGGCATCCTATGAGTAAGCCGAGATGGGCAAATTTATCAGATTCTGATATTATTGATCGATTTGGTCGGATATGTAGAAATATTTCT
>67772775; Stenomeris borneensis tRNA-Lys (trnK) and matK genes, partial sequence; chloroplast
ATATTTACGCACTTGCTCATGATCATGATTTAAATGGTTCGATTTTTTTGGATTATGACAATAAATCTAGTTCAGTACTTGTGAAACATTTAATTATTCGAATGTATCGACAGAATTTTTTAATTTATTCAGTTGATGATTCGAGCCAAAATCGAATCGTTGGGCACAACAATTATTTTTATTCTCAAATGATATTAGAA
>10862920; Metanarthecium luteoviride chloroplast matK gene for maturase, complete cds
TTCAAATGTACTAATAAATCTTTCGACAGTAAGGAATCAAATGCTAGAGAATGCATTTCCTNNAGATACTGTTACTAAGAAATTCGATACCCTAGTTTCAGTTATTCCTCTTATCGTATCATTATCTAAAGTGAAATTTTGTACCATATCAGGACACCCCATTAGTAAGCCGATATGGGCTAATTTATCTGATTCTGATA
>66934923; Burmannia madagascariensis tRNA-Lys (trnK) gene, intron; and maturase K gene, partial cds; plastid
CATTACGTTCGATATCAAAGAAAAGCTATTTTTGCCTCAAAGGGAACCCGTCTTATGATTAAAAAATGGGAATTTTATCTTGTAAATTTCTGGCAATATTATTTTCAATTTTTGTATAAATCTGGTAGGGTTGAACGAAATCCATTATTAAACTATTCTTTTTCTTTTCTGGGTTATCTTTCAAGTGTATCAATAAATCT
>10862918; Narthecium asiaticum chloroplast matK gene for maturase, complete cds
TATTTATTTTATTTCAAAAGAAAATCAAAGACTATTTAGATTCCTATATAATTCTTATGNATATGAATGCGAATCTTTATTTGTTTTTCTTCGTAAACAATCCTCTTATTTACGATCAAGATCCTTTGGAGGCTTTCTTGAACGAACACATTTCTATGGAAAAATGGAACATCCTATAGTAGTGTGTTGTAATTATTTTC
>36938516; Acanthocalyx albus tRNA-Lys (trnK) gene, partial sequence; and maturase K gene, partial cds; chloroplast
CACTATGCATAATTTGATAAACGCCAAAATCCTCTACTTTTGGTTTGGGTGGAATGGAGGAATTCCAAAGATATTTAAAGATAGATGGGTCTCAACAACACTACTTCTTATATCCACTTATCTTTCAGGAGTATATTTATGCACTTGCTCATGATCATGGTTTAAATAGAGCGCATTTGTTGGAAAATGTGGGGTATGAC
>36938530; Triplostegia glandulifera tRNA-Lys (trnK) gene, partial sequence; and maturase K gene, partial cds; chloroplast
TTATCTTTCAGGAGTATATTTTTGCACTTGCTCATGATCATGGTTTAAATAGAGCGCATTTGTTGGAAAATGTAGGGTATGACAATAAATCTAGCTTACTCTTTGTGAAACGTTTAATTACTCGAATGTATCAAAAGAATCATTTGATTTGTTCTCTTAAAGATTCTAACCAAAATACGTTTTTTGGACGCAATAAGAAT
>356690105; Kolkwitzia amabilis bio-material Kew DNA bank 35318 maturase K (matK) gene, partial cds; chloroplast
CATTTATTACGATTCTTTCTTCACGACTATCGGCATTGTTCTAGTCTTTTTATTCCAAAGAAAGCCAGTTCTTTTTTTTCAAAACGAAAGCAAAGATTGTTCTTCTTCCTATATAATTCTCATGTATGTGAATACGAATCCATCTTCGTCTTTCTCCGTAACCAATCTTCTCATTTACAATCAACATCTTCTGGAGCCCT
>36938534; Plectritis macrocera tRNA-Lys (trnK) gene, partial sequence; and maturase K gene, partial cds; chloroplast
GGCTGGACAGCACTACTTNTTGNTTTCCCTTCTTTTTCAGGGGTATATTTATGCACTTGCTCATGATTATGGTTTAAATAGAGCACATTTATTGGAAAATGTAGGGTATGACAATAAATATAGCTTACTAGTTGTGAAACGTTTAATTACTCGAACTAACCAAAATGTATTTTTGGGGCGCCATAAGAGTTTTGATTCTC
>226534267; Lonicera involucrata voucher N. Pyck 53-6481 maturase K (matK) gene, partial cds; chloroplast
TCCCTAGAAAAGAAAGGGAGAGTCAAATCTCATAATTTACGATCAATTCATTCAGTATTTCCTTTTTTAGAGGACAAATTTTCACATTTAAACTATGTATTAGATATACTAATACCTTACTCAGCCCATTTGGAAATTCTGGTTCAAACTCTTCGCTACTGGGTAAAAGATGCCCCCTCTTTGCATTTATTACGATTCTT
>20530884; Tetradoxa omeiensis matK gene, complete sequence; chloroplast gene for chloroplast product
ATAGATCTAAACAACACTACTTCTTATATCCACTTATCTTTCAAGAGTATATTTATGCACTTGCTTATGATCATGGTTTAAATAGAGCACTTTTGTTGGAAAATGCATCTTATGACAATAAATCCAGCTTACTAATTGTGAAACGTTTAATTACTCGAATGTATCAACAGAATCATTTAATTCTTTCTGCTAATGATTCT
>20530897; Cryptothladia chinensis matK gene, complete sequence; chloroplast gene for chloroplast product
TGTACGTGCTTTTTTAAAAAGATCGGGCTCGGAATTCTTAGAAGACTTTTTTACGTCGGAAGAACAAGTTCTTTTTTTGACTTTCCCAAGAGCTCTTTCTACTTCGCAGAGGCTATATAGAAGGAGGATTTGGTATTTGGATATTACTTGTATCAATGATTTGGCGAATCATGAATGATTCGTTAGCAACTGTGTAATTG
>300069128; Succisella inflexa voucher Pyck 19761319 matK gene, partial sequence; chloroplast
CGCTACTGGGTAAAAGATGCCTCCTCTTTGCATTTATTACGGTTCTTTCTCCACGACTATTGTCATTGGACTAGTCTTTTTATTCCAAAGAAAGCCAGTTCGTTTTTTTCAAAACGAAAGCAAAGATTATTCTTCTTCCTATATAATTCTCATCTATGTGAATACGAATCCATCTTCGTCTTTCTCCGTAACCAATCTTC
>145306900; Adoxa moschatellina trnK gene, partial sequence; and maturase K (matK) gene, partial cds; chloroplast
TTTGATAACCCCCAAAATCCTCTACCTTTGGTTCAAATATAATTCAAAATGGAGGAATTCCAAAGATATTTAGAGCTAGATAGATCTAAACAACACTACTTCTTATATCCACTTATCTTTCAAGAGTATATTTATGCACTTGCTTATGATCATGGTTTAAATAGAGCACTTTTGTTGGAAAATGCATCTTATGACAATAA
>300069132; Weigela florida voucher Pyck 51-0632 matK gene, partial sequence; chloroplast
TCGCTACTGGGTAAAAGATGCCCCCTCTTTGCATTTATTACGATTCTTTCTCCACGAGTATCGTAATTGGACTAGTCTTATTATTCCAAAGAAAGCCGGTTCTTCTTTTTCAAGACGAAATCAAAGATTATTCTTCTTCCTATATAATTCTCATGTATGTGAATACGAATCCATCTTCGTCTTTCTCCGTAACCAATCTT
>20530889; Heptacodium miconioides matK gene, complete sequence; chloroplast gene for chloroplast product
TAATTTACGATCAATTCATTCAGTATTTCCTTTTTTAGAGGACAAATTTTCACATTTAAACTATGTATTAGATATACTAATACCTTACCCAGCCCATTTGGAAATTTTGGTTCAAACTCTTCCCTACTGGGTAAAAGATGCCCCTTCTTTGCATTTATTACGATTCTTTCTCCACGACTATCGCCATTGGACTAGGCTTT
>300069130; Triosteum aurantiacum voucher Pyck 1978-2045 matK gene, partial sequence; chloroplast
CTGGGTAAAAGATGCCCCCTCTTTGCATTTATTACGATTCTTTCTCCACGAGTATCCTAATTTGACTGGTCTTATTATTCCAAAGAAAGCCGGTTCTTCTTTTTCAAAACGAAATCAAAGATTCTTTTTCTTCCTATATAATTCTCATGTATGTGAATACGAATTCATCTTCGTCTTTCTCCGTAACCAATCTTCTCATT
>34863540; Valerianella locusta maturase (matK) gene, partial cds; chloroplast gene for chloroplast product
TTTTGTTTTTTCTGTTAAGCATTCTAATCAAAATACATTTTGGGTGCGCAATAAGAGTTTTGATTCTCAAAAGATATCAGAGGGATTTTCGGTCATTGTAGAAATTCCATTTTCTCTACCATTCTTTTCGTTCTTAGAAAAGAACGGGAGATTCAAATCTCGGAATTTACGATCAATTCATTCAGTATTTCCTTTTTTAG
>289466383; Symphoricarpos albus voucher MOR<USA-IL>:317-69*4 maturase K (matK) gene, partial cds; chloroplast
TCATGGTTTAAATAGAGCGCATTTGTTGGAAAATGTAGGGTATGACAATAAATCTAGCTTACTATTTGTGAAGCGTTTAATTACTCAAATGTATCAAAAAAATCATTTGATTTTTTCTGTTAAGGATTCTAACCAAAATGTATTTTTGGGGCGCAATAAGAATTTGTATTCTCAAATGATATCAGAGGGATTTGCAGTCA
>36938528; Succisa pratensis tRNA-Lys (trnK) gene, partial sequence; and maturase K gene, partial cds; chloroplast
GCTCAGTATAAAACCTTGTTTTAATTATTGAAACGGAGTTAAGTGAATTCAATTTCAATTCAATTTCAAGTTGGGTCGAATGAATAAATGGATAAAGATAGAGCCCTATGGCTTCAATTAATTATAGGAAAAGAAAAGCAACATTTCTTTTTTCTAATTTGATTGATTCCCCATCTATTAGCCTTTAAAATATATTACTC
>34863584; Centranthus ruber maturase (matK) gene, partial cds; chloroplast gene for chloroplast product
TTCATATGTGAATATGAATCTATCTTAGTCTTTCTACGTAACCAATCTTCTCATTTACAATCAACAGCTTTTGGAGCTCTTGTTGAACGGATATATTTCTACGAAAAAATAGAACTTCTCGTAGAATTCTTTGCTAAAGATTTTCAAGTGAATCTATGGTTGTTCAAGGATCCATTGATGCATTATGTTAGGTATCAAGG
>226534273; Dipsacus fullonum voucher N. Pyck 80-1959 maturase K-like (matK) gene, partial sequence; chloroplast
CAATAAGAATTTGGATTTTCAAATGATATCAGAGGGATTTGCAGTCATTGTAGAAATTCCATTTTCTTTCCAATTACTATCTTCCTTAGAAAAGAAAGGGAGAGTCAAATCTCATAATTTACGATCAATTCATTCACTATTTCCTTTTTTAGAGGACACATTTTCACATTTAAACTATATATTAGTCTATCTAATCCCTT
>38231968; Valeriana pyrenaica maturase K-like (matK) gene, partial sequence; chloroplast
TGGTTCAAATTCTTCGCTACTGGGTAAAAGATGTTCCTTCTTTGCATTTATTACGAGTCTTTCTCCACGACTGGACTAGTTCTTTTATTCCAAAAAAAGGAAGCCCTTTTTTATCAAAACGAAAGAAAAGATTCTTCTTCATCCTATATAATTCTTATGTATGTGAATACGAATCCAGCGTAGTCTTTCTACGTAACCAA
>36938524; Scabiosa atropurpurea tRNA-Lys (trnK) gene, partial sequence; and maturase K gene, partial cds; chloroplast
TTTCTCTTAAGGATTCGAACCAAAATGCATTTTTGGGGCGCAATAAGAATTTGAATTTGCAAATGATATCAGAGGGATTTGCAGTCATTGTAGAAATTCCATTTTCTTTCCAATTCCTATTTTCCTTARAAAAGAAAGGGAAAGTAAAATCTCATAATTTACGATCAATTCATTCACTATTTCCTTTTTWAGAGGACACA
>20530882; Sinadoxa corydalifolia matK gene, complete sequence; chloroplast gene for chloroplast product
CGATTTGGGCGTATATGCAGAAATCTTTCTCATTACCATAGCGGATCCTCACAAAAAAAGAGTTTGTATCGAATAAAGTATATACTATGCCTTTCTTGTGCCAGAACTTTGGATCGTAAACACAAAAGACTGTCCGTGCTTTTTTGAAAAGATTAGTCTCGGAATTATTAGGAGACTTCTTTACGGCGGAAGAACAAGTT
>20530899; Pterocephalus hookeri matK gene, complete sequence; chloroplast gene for chloroplast product
AACGGTACGCAGTCAAATGCTAGAAAATTCTTTTATAATCGAGAATGTTGGTAAGAAGTTCGATACCCTTCTTCCAATTATTCCTCTGATTGGATCATTGGTTAAAGCGAAATTTTGTAACGTATTAGGGCATCCTGTTAGTAAGGTAGTTTGGGCGGATTTCTCAGATTCTGAGATTATTGACCGATTTGGGCGTATAT
>22796592; Morina longifolia chloroplast partial matK gene for maturase
GAGCTYYTTTTACTTCGCVAAGGSTAWAWARAAGGAGGATTTGGKATTTGGATATTACYTGKATCMAWGATTTGGCSAATCANGAATNATTNGNTANCMAACTGKGKAATTGGAAATTCCTCNTAATGNATATNAATAATGATANAGATAATGRAAACCAAAAAAAAAAAATTTCTATTCTGAAACGTTGATGTGGCCGA
>34863534; Patrinia saniculifolia maturase (matK) gene, partial cds; chloroplast gene for chloroplast product
CCTTACCCAGCCCATTTGGAAATTTTGGTTCAAAATCTTCGCTACTGGGTAAAAGATGCCCCCTCTTTGCATTTATTACGATTCTTTCTCCACGACTATCGTCATTGGACTAGTCTTTTTATTCCAAATAAAGTCAGTTCTTTTTTTTCAAAACGAAAGCAAAGATTATTCTTCTTCCTATATAATTCTCATATATGTGA
>226534259; Leycesteria crocothyrsos voucher N. Pyck 1992-1691 maturase K (matK) gene, partial cds; chloroplast
ACGCTTTTTATCTTCCCTAGAAAAGAAAGGGAGGATCAAATCTCATAATTTACGATCAATTCATTCAGTCTTTCCTTTTTTAGAGGATAAATTTTCACATTTAAACTATGTATTAGGTATACTAATACCTTACTCAACCCATTTGGAAATTCTGGTTCAAACTCTTCGCTACTGGGTAAAAGATGCCCCTTCTTTGCATT
>34013619; Viburnum farreri trnK gene, intron sequence; and maturase K (matK) gene, partial cds; chloroplast genes for chloroplast products
CGGTAAAGTTTGGAAGACCACGACTGATCCTGAAAGGGAATAAATGGAAAAAGTAGCATGTCGTATCAATGAAGAGCTCTGAAAATATTTCATTCTTTCCGGATCGGTACAAAACCTTGTTTGAATTATGGAAATGGAGCAAAATGAATTCAATTGCAAGTTGGGTCGAATGAATAAATGGATAGAGATAGAGCCCTATG
>298108592; Nardostachys grandiflora maturase K (matK) gene, partial cds; chloroplast
TCATATATGTGAATACGAATCCATCTTAGTCTTTCTCCGTAACCAATCTTCTTATTTACAATCAACGTCTTTTGGAGCTCTTGTTGAACGGATCTATTTCTACGAAAAAATAGAACATCTTGTAGAAGTCTTTGCTAAAGATTTTCAAGTCAATCTATGGTTGTTCAAGGATCCATTGATGCATTATGTTAGGTATCAAG
>356690107; Dipelta floribunda bio-material Kew DNA bank 30914 maturase K (matK) gene, partial cds; chloroplast
TCGCTACTGGGTAAAAGATGCCCCCTCTTTGCATTTATTACGATTCTTTCTTCACGACTATCGGCATTGGACTAGTCTTTTTATTCCAAAGAAAGCCAGTTCTTTTTTTTCAAAACGAAAGCAAAGATTATTCTTCTTCCTATATAATTCTCATGTATGTGAATACGAATCCATCTTCGTCTTTCTCCGTAACCAATCTT
>38231942; Knautia macedonica maturase K (matK) gene, partial cds; chloroplast
GCATTTATTACGATTCTTTCTCCACGACTATTGTCATTGGACTAGTCTTTTTATTCCAAAGAAAGCCAGTTCGTTTTTTTCAAAACGAAAGCAAAGATTATTCTTCTTCCTATATAATTCTCATCTATGTGAATACGAATCCATCTTCGTCTTTCTCCGTAACCAATCTTCTCATCTACAATCAACATTTTCCGGAGCTT
>36938542; Linnaea borealis tRNA-Lys (trnK) gene, partial sequence; and maturase K gene, partial cds; chloroplast
CTTATCTTTCAGGAGTATATTTATGCACTTGCTCATGATCATGGTTTAAATAGAGCGCATTTGTTGGAAAATGTAGGGTATGACAATAAATCTAGCTTATTATTTGTGAAACGTTTAATTATTCGAATGTATCAAAAGAATCATTTGATTTTTTCTGTTAAGGATTCTAACCAAAATGCATTTTTGGGGCGCAATAAGAA
>20530906; Fedia cornucopiae matK gene, complete sequence; chloroplast gene for chloroplast product
ATACGCAGCCAAACGCTAGAATATTCATATCTAATTGATAATGCGGTTAAGAAGTTCGATACCCTTCTTCCAATTCTTCCTCTGATTGGATCGTTGGTTAAAGCGCAATTTTGTAACGGATTAGGGTATCCTATTAGTAAGGTAGTTTGGGCGGATTTATCAGATTTTGAGATTATTGACCGATTTAGGCGTATATGCAG
>356690113; Abelia spathulata bio-material Kew DNA bank 23918 maturase K (matK) gene, partial cds; chloroplast
TATGTGAATACGAATCCATCTTCGTCTTTCTCCGTAACCAATCTTCTCATTTACAATCAACATCTTCTGGAGCCCTTCTTGAACGAATATATTTCTATGAAAAAATAGAACATCTTGTCGAAGTCTTTGCTAAAGATTTTCAAGGCAATCTATGGTTGTTCAAGGATCCTTTCATGCATTATGTTAGGTATCAAGGAAAG
>315140489; Diervilla lonicera voucher AP116 maturase K (matK) gene, partial cds; chloroplast
CGGTTCTTCTTTTTCAAAACGAAATCAAAGATTATTCTTCTTCCTATATAATTCTCATGTATGTGAATACGAATCCATCTTCGTCTTTCTCCGTAACCAATCTTCTCATTTACGATCAACATCTTCTGGAGCCCTTCTTGAACGAATATATTTCTATGAAAAAATAGAACATCTTGTAGAAGTCTTTGCTAAGGATTTTC
>300069138; Zabelia triflora voucher Pyck 82-6561 matK gene, partial sequence; chloroplast
TTGAACGAATATATTTCTATGAAAAAATAGAACATCTTGTAGAGGTCTTTGCTAAAGATTTTCAAGGCAATCTATGGTTGTTCAAGGACCCTTTCATGCATTATGTTAGGTATCAAGGAAAGTCAATTCTCGCTTCAAAGGGGAACTTTCTTTTGATGCATAAATGGAAATATTACTTTGTACGTTTCTGGCAATGTCAT
>347366995; Sambucus australis maturase K (matK) gene, partial cds; chloroplast
TTATTACGAGTCTTTCTCCACGGGTATCGTAATTGGAATAGTCTTATTACTCAAAAGAAAGCCAGTTCTTCTTTGTCAAAAAGAAATCAAAGATTATTCTTTTTCCTATATAATTCTCATGTATGTGAATACGAATCCATCGTCGTCTTTCTCCGTAACCAATCTTCTCATTTACGATCAACATCCTCTGGAGCCTTTCT
>45685204; Ephedra tweediana maturase K (matK) gene, partial cds; chloroplast
GTGTTATTTTATTTCTAAAAAGAAAGGTTTAGGAGGTTTTTTCTTGAAAAAAAATGAAAACATACGTTGGCAACAACATTTTTTATATCCCCTCTTATTCCATAACGATTTCTATGTTATAGATCCGAATCTGTTATTCAACTCAAGCCCTTCTTTCGAAAAAATAGAAAAATTACCTAATAGTTTCCGTTTTTTGAATG
>198034206; Equisetum x fontqueri plastid partial matK gene for maturase K, isolate 26093
CGATCTATTTCACTTGATAAATCACCTACAATTTATTCACGGATTAAAAAAAATAGAATGAAAACACAAATTGTATCTTCAATAGATTTTCTAACAAAAGAGGGATTTTGTGATATTTCAGGTTATCCTATTAGTAGATCGAATTGGACTACATCGACAGATGAAGAAATTTTATTAAATTTTAATAAAATTTGGAAAAA
>87197606; Pomatosace filicula maturase K (matK) gene, complete cds; chloroplast
TTCTGGCAATGTTATTTTTACATGTGGTCTCAACCAGAAAGGATCCATATAAATAAATTATCTAAGCATTCCCTTGACCTTCTGGGATATCTTTCAAGTGCGGGACTAAACTCTTCAATGGTACGGAATCAAATGCTAGAAACGACATTTCTAATAGCCAATGCTAGTAAGAAGTTAGATATGATCGTTCCAATTATTCC
>332015586; Eurya muricata maturase K (matK) gene, partial cds; chloroplast
AAGGAAAATCCATTTTGGCTTCAAAAGGGACGTCTCTTTTGATGAATAAATGGAAATATTACCTTGTCAATTTCTGGCAATGTTATTTTTACATGTGGTCTCAACCAGGAAGGGTCCATATAAACCAATTATCCAATGATTCCCTCGACTTTCTGGGATATCTTTCAAGTGTGCAACTAAACCCTTCAATGGTACGGAGT
>17028153; Allophyllum glutinosum maturase (matK) gene, partial cds; chloroplast gene for chloroplast product
ATTTTCTCTACAATTTCTATCTTGCCTAGAAGAGAAAGAGTTAGTCAAATCTCATAATTTACGATCAATTCATTCAATATTTCCTTTTTTAGAGGACAAATTGTTACATTTAAATTATGTGTTAGATATACTAATACCCCACTCCATACATCTGGAAATTTTGGTTCAAACTCTTCGTTACTGGGTAAAGGATGCTTCTT
>332015446; Lyonia ovalifolia var. hebecarpa maturase K (matK) gene, partial cds; chloroplast
TCTTTGCATTTATTACGATTTTTTCTCCACGAGTATCCTAATTGGAATAGTCTTATTACTCCAAAGAAATCTAGTTTTTCTTTTTCAAAAAGAAATCAGAGATTCTTATTCTTCCTATATAATTTTTATGTATGTGAATACGAATCTATCTTCGTTTTTCTCCGCAAACAATCTTCTCATTTATGTTCAATATCTTCTGA
>13177540; Pentachondra involucrata maturase (matK) gene, partial cds; chloroplast gene for chloroplast product
ATTTGTTAGATATACAAATACCTCACCCCATTCATCTGGAAATCTTGATTCAAACTCTTCGCTACTGGGTAAAAGATCCCTCTTCTTTGCATTTATTACGATTTTTTCTCCACGAGTATCCTAATTGGAATAGTCTGATAACTCCAAAGAAATCTAGTTTTTATTTTTCAAAAATAAATCAAAGATTCTTTTTCTTCCTA
>49364270; Sredinskya grandis maturase K (matK) gene, complete cds; chloroplast
ATTCGGATATTATTGACCGATTTGGTCGTATATATAGAAATATTTCTCATTATTATAGCGGATCCTCAAAAAAAATGAGTTTGTATCGAATAAAATATATAATTCGACTTTCTTGTGCTAGAACTTTGGCCCGTAAACACAAAAGTACGGTACGTGCTTTTTTGAAAAGAACGGGCTCCGAATTATTGGAAGAATTCTTT
>22797436; Roridula gorgonias chloroplast partial matK gene for maturase
CCAATCCTCTTATTTACGATCAATATCTTCTGGAATCTTTCTTGAACGAATATATTTGTATGGAAAAATAGAACATTTTGTTAAAGTTTTTAATAAAGATTTTCAGCATAGATTGTTCAAGGATCCTTTCATGCATTATGTTAGGTATCAAGGAAAATCCTTTTTGGTTTCAAAAGGGACATCTCTTTTAATGAATAAAT
>22797801; Tetramerista sp. Coode 7925 chloroplast partial matK gene for maturase
AATCTTTCTTATTATCATAGCGGATCCTCAAAAAAAACGAATTTGTATAGAATCAAATATATACTTCGACTTTCTTGTGTTAGAACTTTGGCTCGTAAACATAAAAGCAAGGTACGTGTTTTTTTGAAAAGATTAGGATCGGAATTATTGGAAGAATTCGAAGAACAAGTTCTTTCTTTGAACTTACCAAAAGCTTCTTC
>18029349; Plutarchia ecuadorensis maturase K (matK) gene, complete cds; chloroplast gene for chloroplast product
GGAATAGTCTTATTACTCCAAAGAAATATAGTTTTTCTTTTTCAAAAAGAAATAAAAAATTCTTCTTGTTCCTATATAATTTTCATGTATGTGAATACGAATCTATCTTCGTTTTTCTTCGCAATCAATCTTCTCATTTATGCTCAATATCTTTTGAAACCCTTCTAGAACGAATCTTGTTCTATAAAAAAATAGAACTA
>22324261; Menziesia purpurea chloroplast matK gene for maturase K, partial cds
AATAGAACTAGAAGTCTTTACTAAGGATTTTAAGGCCATTCTATGGGTGTTTAAAGAGCCTTTCCTACATTATGTTAGGTATCGAGGAAAAGCCATTTTGGCTTCAAAAGGGACGTCTCTTTTGATGAATAAATGGAAATATTACCTTGTCAATTTCTGGCAATGTTATTTTTACATGTGGTCTCAACCAAGAAGGATCC
>23395278; Needhamiella pumilio maturase K (matK) gene, partial cds; chloroplast gene for chloroplast product
AATACGAATCTATCTTCGTTTTTCTCCGCAACCAATCTTCTCATTTATCTTCAATATCTTATGAAATCTTTTTAGAACGAATCTCATTCTATGAAAAAATAGAAGGAAAAGTCTTTACTAAGGATTTTAAGTCCATTCTATGGGTGTTCAAAGATCCTTTTMTACATTATGTTAGGTATCGAGGAAAATCTATTTTGGCT
>33312259; Ledothamnus guyanensis maturase K (matK) gene, complete cds; chloroplast gene for chloroplast product
AAAAAATTGAAATCTTNTAATTTACAATCAATNCNTTCAATATTTCCGTTTTTAAAGGACAAATTTNCACNTTTAAATTNTNTNTTAAATNTACTAATNCCCNNCCCCNCCCATCTGGAANTCTTGGTTCAAACNCTCCGCTATTGGNNNNNNNNNNNNNNNNNNNNNNNNNNNNTACGATTTTTTCTCCACGAGTATCC
>351583667; Enkianthus quinqueflorus voucher 22 maturase K (matK) gene, partial cds; chloroplast
TTACCATCAATATCTTCTGGAACCTTTCTTGAACGAATCTATTTCTATAGAAAAATAGAACATTTTCTAGAAGTCTTTACTAAGGATTTTCAGTCCATTTTATGGTTGTTCAAGGATCCTTTCCTGCATTATATTAGGTATCAAGGAAAATCCCTTTTGGCTTCAAAAGGGACGTCTTTTTTGATGAATAAATGGAAATA
>327366316; Englerophytum magalismontanum voucher RBN290 maturase K (matK) gene, partial cds
CTTCAAAAGGGAAGTCCCTTTTGATGAATAAATGGAAATATTACTTTGTCAATTTCTGGCAATGTTATTTTTACATGTGGTCTCAACCAGGAAGAATCCATATAAACCAATTATCCAATCATTCCTTCGACTTTCTGGGCTATCTTTCAAGTGTGCGACTAAACCCTTCAATGGTACGGAGTCAAATGCTAGAAAATTCA
>40457708; Thibaudia martiniana maturase K (matK) gene, partial cds; chloroplast
GAATAAATGGAAATATTACCTTGTCAATTTCTGGGAATCTTATTTTTCCATATGGGCTCAACCAAGAAGGATCCATATAAACCAATTATCCAAAAATTCCCTCGACTTTCTGGGCTATCTTTCAAGCGTACGATTAAAACCTTCAATGGTACGGAGTCAAATGATAGAAAATTCATTTCTAATAGAGAATGCTAGTAAGA
>315140893; Trientalis borealis voucher AP050 maturase K (matK) gene, partial cds; chloroplast
ATTTATTACGAGCCTTTCTTCACAAGTATCATAATTGGAATAGTCTTATTACTCTAAAAAAATCCAGTTTTTCTTTTTCAAAAAGAAACAAACGGTTCTTATTCTTCTTATATAATTTTTATGTATATGAATACGAATCGATCTTCGCCTTTCTCCGCAATCAACCTTCTCATTTACAATCAAAATCTTATGGACCTTTT
>22001197; Empetrum nigrum maturase K (matK) gene, complete cds; chloroplast gene for chloroplast product
CTTTCTATAAAAAAATAGAACTAGAACTCTTTACTAAAGATTTTAAGGCCATTCTATGGGTGTTTAAAGAGCCTTTCCTGCATTATGTTAGGTATCGCGGAAAAGCCCTTTTAGTTTCAAAAGGGACGTCTCTTTTGATGAATAAATGGAAATATTACCTTGTCAATTTATGGCAATGTTATTTTTACATGTGGTCTCAA
>21635911; Vaccinium scoparium maturase K (matK) gene, complete cds; chloroplast gene for chloroplast product
TTCTTCTTGTTCCTATATAATTTTCATGTATGTGAATACGAATCTATCTTCGTTTTTCTTCGCAATCAATCTTCTCATTTATGCTCAATATCTTTTGAAACCTTTCTAGAACGAATCTTGTTCTATAAAAAAATAGAACTAGAAGTCTTTGTTAAGGATTTTAAGGGCATTCTATGGGTTTTCAAAGACCCTTTCCTGCA
>182409742; Cobaea scandens maturase (matK) gene, partial cds; chloroplast
AAAGATCTTCAAGTCATTCAAGGGTTGTTCAACGATCCTTTCATACATTATGTTAGGTATCAAAGAAAATCGATTTTGGCTTTAAAAGGGACGTCTCTTTTGATGAATAAATGGAAATATTACCTTGTGAATTTCTGGCAATGTTATTTTTACATGTGGTCTCAACCAGGAAGGATCCATATAAACCAATTATCCAATAA
>13177528; Cyathodes glauca maturase (matK) gene, partial cds; chloroplast gene for chloroplast product
GAAATTCCTTTTTATCTACGATTCCGATCTTTTATAGCAGGAAAAGAAAGAGTCAAATCTCATAATTTACGATCACTTCATTCAATATTTCCGTTTTTAGAGGACAAATTTTCACATTTAACTTATTTGTTAGATATACAAATACCTCACCCCATTCATCTGGAAATCTTGATTCAAACTCTTCGCTACTGGGTAAAAGA
>349601407; Tepuia venusta tRNA-Lys (trnK) gene, partial sequence; and maturase-like protein (matK) gene, partial cds; chloroplast
TTATTACGATTTTTTCTCCACGAGTATTCCAATTGGAATAGTCTTATTACTCCAAAGAAATATAGTTCTTCTTTTTCAAAAAGAAATCAAAAATTCTTCTTGTTCCTATATAATTTTCATGTATGTGAATACGAATCTATCTTCGTTTTTCTTCGGAATCAATCTTCTCATTTATGCTCAATATCTTTTGAAACCTTTCT
>224495239; Pradosia ptychandra voucher NL110514 maturase K (matK) gene, partial cds; chloroplast
TATGTTAGGTATCAAGGAAAATCCCTTTTGGCTTCAAAAGGGAAGTCCCTTTTGATGAATAAATGGAAATATTACTTTGTCAATTTCTGGCAATGTTATTTTTACATGTGGTCTCAACCAGGAAGAATCCATATAAACCAATTATCCAATCATTCCTTCGACTTTCTGGGCTATCTTTCAAGTGTGCGACTAAACCCTTC
>87197596; Soldanella minima maturase K (matK) gene, complete cds; chloroplast
TTTCTTCACAAGTATCATAATTGGAAGAATCTTATTACTCCAAAGAAATCAAGTTTTTCTTTTTCAAAACGAAATAAACGATTCTTTTTTTTCTTTTATAATTTTCATGTATATGAATACGAATCGATCCTCGCCTTTATCTGCAATCAATCTTCTCATTTACAATCAAAATCTTATAGACCCTTTCTTGATCGAATATA
>195964676; Loeseliastrum depressum voucher BRY:Johnson 685 maturase K (matK) gene, partial cds; chloroplast
AAAGATTCTTTTTGTTTCTATATAATTCTCATGTATGTGAATACGAATCCATTTTTTTTTTTCTACGCAATCAATCTTTTCATTTACGATCAATATCTTCTGAAAATTTTTTTGAACGACTCTATTTTTATGGAAAAATAGAATATTTTTTCGAAGTATTTACTAAAGATTTTCAAGATATTCTAGGGTTGTTCAAAGAT
>18029379; Themistoclesia costaricensis maturase K (matK) gene, complete cds; chloroplast gene for chloroplast product
AACTTTGGCACGTAAACACAAAAGTACGGTACGTTCTTTTTTGAAAAGATTAGGAGTGGGATTATTAGAAGAATTTTTTACGGAGGAAGAGCAGGTTTTTTATTTGACCTTTCCAAAAGCTTCTTCGACTTCAAGGAAGTTATATCAAAGGCGGATTTGGTATTTGGATATTTTTTGTGTTAATGATACGGCAAATCATG
>22797100; Maesa tenera chloroplast partial matK gene for maturase
CACGAATTTGTATTCTCAAATGATATTAGAAGGGTTTGTAGTCGTTGTGGAAATTCCATTTTCTCTACGATTAATACCTTTCCTAGAAGGGAAAGAAATAGTAAAATCTCATAATTTACGATCAATTCATTCAATATTTCCTTTTTTAGAGGACAAATTTTCACATTTAAATTATGTGTTAGATATATTAATACCCCACC
>845539; Ipomopsis polycladon maturase (matK) gene, partial cds; chloroplast
AATTACTCAAATGTATCAACAGAATCATTTTCTTTTTTCTGCTAATGATTCTAAGCAAAATCACATTTTTGGGCACAATACGGATTTGTATTTTCAAATGATAATAGAAGGATTTGCGGTTGTTCTAGAAATTCCATTTTCTCTACAATTCATATCTTCCCTAGAAAAGAAAGAGTTAGTAAAATCTCATAATTTACGAT
>2734795; Rhodothamnus chamaecistus ribosomal maturase (matK) gene, complete cds; chloroplast gene for chloroplast product
TTTGCGGTCGTTGTGGAAATTCCATTTTATCTACGATTACTATCTCTCCTAGAAGGTAAAGAAAGAGTGAAATCTCATAATTTACGATCAATTCATTCAATATTTCCGTTTTTAGAGGACAAATCTTCAAATTTAAATTATGTGTTAGATATACAAATACCCCACCCCATCCATCTGGAAATCTTGGTTCAAACTCTTCG
>3687576; Archeria comberi maturase (matK) gene, chloroplast gene encoding chloroplast protein, partial cds
GCCTCGACTTTCTGGGCTATCTTTCANGTGTGCGATTAAANCCTTCAATNNNNNNNNNNNNNNNNNNNNNNNNNNNNNNNNNNNNNNNNNNNNNNNNNNNNNNNNNNNNNNNNNNNNNNNNNNNNNNNNNNNNNNNNNNNNNNNNNNNNNNNNNNNNNNNNNNNNNNNNNNNNNNNNNNCCNATGAGTAAGCCAATCTGG
>23395276; Lebetanthus myrsinites maturase K (matK) gene, partial cds; chloroplast gene for chloroplast product
TATGAATAAATGGAAATATTACCTTGTCAATTTTTGGGAATGTTATTTTTATATGTGGTCTGAATCAAGACGGATCCATATAAACCAATTATCCAAGAATTCCCTCGACTTTCTGGGCTATCTTTCAAGTGTGAGATTAAAACCTTCAATGGTACGGAGTCAAATGATAGAAAATTCATTTCTAATAGAGAATGCTAGTA
>87197478; Primula exscapa maturase K (matK) gene, complete cds; chloroplast
GAACTAGATAGATTTCAGCAACACGACTTCCTATATCCACTTATATTTCAGGAGTATATTTATGTACTTGCTCATAATCATAGNTTAACTAGATCTAGTTCGTTAGAATTGGAAGAGGCAGGTTATGACAATAACTCCAGCTTACTGATTGTGAAACGTTTAATTACTCATTTAATTACTCAAACGGATCCACAGAATCA
>38532292; Pseudactinia sp. NSW416093 maturase K (matK) gene, partial cds; chloroplast
TGGGTTATGACAAGAAATCTAGCTTTCTAATTGTGAAACGTTTAATAACGCGTTTAATTACTCAAATGTATCAACAGAATCATTTTGATACTAAAGATTCGAATCAAAAAAAAATTTTGGGGTACAATACAAATTTGTATTCTCAAAGGATATTCGAAGGATTTGCGGTCGTTGTGGAAATTCCTTTTTATCTACGATTC
>38532182; Brachyloma preissii voucher NSW415942 maturase K (matK) gene, partial cds; chloroplast
NNNTTGCATTNATTACGATTTTTTCTCCACGAATATCCTAATTGGAATAGTCTGATTACTCTAAAGAAATCTAGTTTTTCTTTTTCAAAAATAAATCAAAGATTGTTCTTCTTCCTATATAATTTTCATGTATATGAATATGAATCTATCTTCCTTTTTCTCCGCAACCAATCTTCTCGTTTATGTTCAATATCTTATGA
>33312270; Psammisia sclerantha maturase K (matK) gene, partial cds; chloroplast gene for chloroplast product
CTCAAATGAAATTTGAAGGATTTGCGGTTGTTGTGGAAATTCCATTTTATCTACAATTACTATCTTTTCTAGGAAGGAAAGAAAGAGTCAAATCTCATAATTTACGATCACTTCANTCAATATTTCCGTTTTTAGAGGACAAAATTTCTCATTTAAATTATTTGTTAGATATACTAAGACCTCATCCCGTCCATCTGGAA
>38532278; Lissanthe strigosa voucher RBG(NSW)931330 maturase K (matK) gene, partial cds; chloroplast
AGATACCTCTTATTTGCATTTATTACGATTTTTTCTCCACGAGTATCCTAATTGGAATAGTCTGATTACTCCAAAGAAACCTAATTTTTATTTTTCAAAAATAAATCAAAGATTCTTCTTCTTCCTATATAATTTTTATGTATGTGAATACGAATCTATCTTCGTTTTTCTCCGCAACCAATCTTCTCATTTATGTTCAA
>22795820; Cyrilla racemiflora chloroplast partial matK gene for maturase
TCATTATCATAGCGGATCATTAAAAAAAAAGAGTTTGTATCGAATAAAGTATATACTTCGACTTTCTTGTGCTAGAACTTTGGCTCGTAAACACAAAAGTACGGTACGCGCTTTTTTGAAAAGATTAGGAGTGGAATTATTGGAAGAATTTTTTACGGAGGAAGAGCAAGTTTTTTATTTGACCTTCCCAAAAGCTTCTT
>261348063; Stylogyne turbacensis maturase K (matK) gene, partial cds; chloroplast
AAAAGATCCAGTTTTTCTTTTTCAAAAAGAAATAAACGGTTCTTATTCTTCTTATATAATTTTTATGTATATGAATACGAATCGATCTTCGCCTTTCTCCGCAATCAACCTTCTCATTTACAATCAAAATCTTATGGACCCTTTCTTGACCGAATATATTTCTATGAAAAACGAGACCCTTTTGTAAAAGTATTTACTAA
>18029329; Gaylussacia dumosa maturase K (matK) gene, complete cds; chloroplast gene for chloroplast product
CCCGTCCATCTNGNAAACTTGGGTCAAACTCTTCGCTNCTGGGNAAAAGAATCCTCTTCTTTGCATTTAATACAATTTTTNNNNNNNNNNNNNNNNNNNNNNNNNNNNNNNNNNNNNNNNNNNNNNNNNNNNNNNNNNNNNNNNNNNNNNNNNNNNNNNNNNNNNNNNNNNNNNNNNNNNNNNNNNNNNNNNNNNNNNNN
>331704662; Sarcosperma laurinum maturase K (matK) gene, partial cds; chloroplast
ATAAACCTATTATCCAATCATTCCTTCGACTTTCTGGGCTATCTTTCAAGTGTGCGACTAAACCCTTCAATGGTACGGAGTCAAATGCTAGAAAATTCATTTCTAATAGGTAATGCTATTAAGAAGTTCGATACCATAGTTCCAATTATTCCTCTGATTGGATCATTGTCTAAAGCGAAATTTTGTAACGTATTAGGACA
>7260624; Epigaea repens ribosomal maturase (matK) gene, partial cds; chloroplast gene for chloroplast product
ATTAGATATACAAATACCCCACCCCATCCATCCGGAAATCCTGGTTCAAACTCTTCGCTACTGGGTAAAAGATGCCTCTTCTTTGCATTTATTACGATTTTTTCTCCACGAGTATCCTATTTGGAATAGTCTTATTACTCAAAAGAAATATATTTTTTCTTTTTCAAAAAAAAATAAAAGATTCTTCTTGTTCTTATATA
>259191243; Sideroxylon capiri voucher LA8243 maturase (matK) gene, partial cds; chloroplast
CCCTTTTGGCATCAAAAGGGAAGTCCCTTTTGATGAATAAATGGAAATATTACTTTGTCAATTTCTGGCAATGTTATTTTTACATGTGGTCTCAACCAGGAAGAATCCATATAAACCAATTATCCAATCATTCCTTCGACTTTCTGGGCTATCTTTCAAGTGTGCGACTAAACCCTTCAATGGTACGGAGTCAAATGCTA
>351584049; Glaux maritima voucher D1304 maturase K (matK) gene, partial cds; chloroplast
TGCGACTAAACTCTTCAATGGTACGGAATCAAATGCTAGACAATGCATTTCTAATAGCTAATGCTATTAAGAAGTTCGATATGATTGTTCCAACTCTTTCTCTTATTGGATCGTTGTCTAAAGCTAAATTTTGTAACCTATTGGGACATCCTATTAGTAAGCCAGTCTGGGCTGATTTACCTGATTCGGATATTATTGAC
>195964644; Polemonium viscosum voucher BRY:Collins&Harper 597 maturase K (matK) gene, partial cds; chloroplast
CTACAAAAAAATCTAGTTTTTCTTTTTCAAAAAGAAATCAAAGATTCTTTTTGTTTCTATATAATTCCCATGTATGTGAATACGAATCCATTTTTGTTTTTCTACGCAACCAATCTTTTCATTTACGATCAATATCTTCTGAAATTTTTTTTGAACGACTCTATTTCTATGGAAAAATCGAATATTTTTTAGAAGTATTT
>40457673; Ceratostema silvicola maturase K (matK) gene, partial cds; chloroplast
GTTCGATACTCTAGTGCCAATTACTCCAATGATTGCATCATTGTCTAAAGCGAAATTTTGTAACGTGTTAGGACATCCCATGAGTAAGCCGGTCTGGAGTGGCTTATCAGATTCTGATATTATTGAACGATTCGGGCGTATATATAGAAATCTTTCTCATTATTATAGCGGATCATTAAAAAAAATGAGTTTGTATCGAA
>38532188; Conostephium pendulum voucher UNSW23032 maturase K (matK) gene, partial cds; chloroplast
ACGAGTATCCTAATTGGAATAGTCTGATTACTCCAAAGAAATCTAGTTTTTCTTTTTCAAAAATAAATCAAAGATTCTTCTTCTTCCTATATAATTTTCATGTATGTGAATACGAATCTATCTTCCTTTTTCTCCGAAACCAATCTTCTCATTTATGTTCAATATCTTCTGAAACCTTTCTAGAACGAATCTCATTCTAT
>3687575; Andersonia sprengelioides maturase (matK) gene, chloroplast gene encoding chloroplast protein, partial cds
AAGCCAGTCTGGGCCGATTTATCAGATTCGGATATTATTGGACGATTCGGACGTATATATAGAAATCTTTCTCATTATCATAGCGGATCATTACAAAAAAGGAGTTTGTATCGAGTAAGGTATATACTTCGCCTTTCTTGTGCTAGAACTTTGGCGCGTAAACACAGAAGTACAGTGCGTTCTTTYTTGAAAAGATTAKG
>327366328; Euclea divinorum voucher OM1102 maturase K (matK) gene, partial cds
AATCTAGTTTTTCTTTTTCAAAAAGAAATCAAAGATTATTCTTGTTACTATATAATTCTCATGTATGTGAATACGAATCTATCTTTGTTTTTCTCCGCAACCAATCTTCTCATTTACGATCAATATCTTCTGGAACCTTTCTTGAACGAATATATTTCTATGGAAAAATAGAACATTTCGTAGAAGTCTTTACTAAAGAT
>18029295; Anthopterus wardii maturase K (matK) gene, partial cds; chloroplast gene for chloroplast product
TTCGCTACTGGGTAAAAGATCCCTCTTCTTTGCATTTATTACGATTTTTTCTCCACGAGTATCCTAATCGGAATAGTCTTATTTCTTCAAAGAAATATAGTTTTTCTTTTTCAAAAAGAAATAAAAAATTCTTCTTGNTCCTATATAATTTTCATATATGTGAATACGAATCTATCTTCGNTTTTCTTCGCAATCAATCT
>38532286; Monotoca tamariscina voucher UNSW22968 maturase K (matK) gene, partial cds; chloroplast
TACATCCTTGTCTAAAGCAAAATTTTGTAACGTCTTAGGATATCCCGTGAGTAAGCCAGTCTGGGCCGATTTAGCAGATTCTGATATTATTTACCGATTTGGGCGTATATATAGAAATCTTTCTCATTATTATAGCGGATCAKTCCAAAAAAAGACTTTGTATCGAATAAAGTATATACTTCGCCTTTCTTGTGCTAGAA
>262385798; Dracophyllum ouaiemense maturase K (matK) gene, partial cds; chloroplast
TATCTTCGTTTTTCTCCGCAACCAATCTTCTCATTTATGCTCAATATCTTCTGAAATCTTTCTAGAACGAATCTCGTTCTATAAAAAAATAAAATTAGAAGTCTTTACTAAGGATTTTAAGGCCATTCTATGGGTGTTCAAAGATCCTTTCCTGCATTATGTTAGGTATCGAGGAAAATCCATTTTGGCTTCAAAAGATT
>332015404; Styrax suberifolius maturase K (matK) gene, partial cds; chloroplast
CATTCTCTCGACTTTCTGGGCTATCTTTCAAATGTGCGCCTAAACCCTTCAATGGTCCGGAGTCAAATGCTAGAAAATGCATTTTTAATAGGTAATGCTATTCAGAAGTTTGATACCCTAGTTCTAATTAGAGGAATAATTGGATCATTGTATAAAAAAAAAATTTGTAACGCGTTAGGACATCCCATTAGTAAGCCAGC
>18029395; Utleya costaricensis maturase K (matK) gene, partial cds; chloroplast gene for chloroplast product
TCGAGGAAAATCCATTTTGGCTTCAAACGGTTCGTCTCTTTTGATGAATAAATGGAAATATTACCTTGTCAATTTCGGGGAATGTTATTTTTCCATATGGGCTCAACCAAGAAGGATCCATATAAAACAATTATCCAATAATTCCCTCGACTTTCTGGGCTATCTTTCAAGCGTACGATTAAAACCTTCAATGGTACGGA
>38532244; Acrothamnus hookeri voucher UNSW22503 maturase K (matK) gene, partial cds; chloroplast
TCGTTCTATAAAAAAATAAAATTAGAAGTCTTTACTAAGGATTTGAAATGGGTGTTCAAAGATTCTTTCCTGCATTATGTTCGGTATCGAGGAAAGTCTATTTTGGCTTCAAAAGGTTCGTCTCTTTTAATGAATAAATGGAAATATTACCTTGTCAATTTTCTAATAGANANNGCNANTAAGAAGTTCGATACTCGAGT
>13177534; Melichrus procumbens maturase (matK) gene, partial cds; chloroplast gene for chloroplast product
TTTCACATTTAACTTATTTGTTAKATATACAAATACCTCACYCCATTCATCTGGAAATCTTGATTCMAACTCTTCGCTACTGGGTAAAAGATCCCTCTTCTTTGCATTTATNACGATTTTTNCTCCACNAGTATCCTAWTTGGAATASTCYWATTACTCCAAARAAATCTSNTTTTTCTTTTTCAMAAAGAAATCAAARA
>224495428; Diploon cuspidatum voucher NL110076 maturase K (matK) gene, partial cds; chloroplast
CGATCAATATCTTCTGGAACCTTTTTTGAACGAATAGATTTCTATGAAAAAATAGAACATTTTGTAGAAGTCTTTACTAAGGATTTTCAGGCCATTCTATGGTTGTGCAAGGATCCTTTCATGCATTATGTTAGGTATCAAGGAAAATCCCTTTTGGCTTCAAAAGGGAAGTCCCTTTTGATGAATAAATGGAAATATTA
>224495213; Chrysophyllum sanguinolentum voucher NH200177 maturase K (matK) gene, partial cds; chloroplast
CATTCCTTCGACTTTCTGGGCTATCTTTCAAGTGTGCGACTAAACCCTTCAATGGTACGGAGTCAAATGCTAGAAAATTCATTTCTAATAGGTAATGCTATTAAGAAGTTCGATACCCTAGTTCCAATTATTCCTCTGATTGGATCATTGTCTAAAGCGAAATTTTGTAACGTATTAGGGCATCCCATTAGTAAGCCAGT
>349601403; Eubotrys racemosa tRNA-Lys (trnK) gene, partial sequence; and maturase-like protein (matK) gene, partial cds; chloroplast
TGAAAATGCAGATTATGACAATAAATCTAGCTTACTAATTGTGAAACGTTTAATCACTCATTTAATTACTCAAATGTATCAACAGAATCATTTTCTTTTTTATACTAATAATTTTAATCCAAATAAATTTTTGGGGTACAATACAAGTTTGTATTCTCAAATGATATTTGAAGGATTTGCGGTCGTTGTGGAAATTCCAT
>351582052; Lysimachia phyllocephala voucher GXJ029 maturase K (matK) gene, partial cds; chloroplast
GCAATCTTATTTTTACATGTGGTCTCAACCAGGAAGGATCCATATAAATCAATTATCCAATCATCCCCTCTACCTTCTGGGCTATCTTTCAAGTATGCGACTAAACTCTTCAATGGTACGGAATCAAATGCTAGACAATGCATTTCTAATAGCTAATGCTATTAAGAAGGTCGATACGATTGTTCCGATTCTTCCTCTTA
>349601555; Gaultheria depressa tRNA-Lys (trnK) gene, partial sequence; and maturase-like protein (matK) gene, partial cds; chloroplast
CTTCGTTTTTCTTCGGAATCAATCTTCTCATTTATGCTCAATATCTTTTGAAACCTTTCTAGAACGAATCTTGTTCTATAAAAAAATAGAACTAGAAATCTTTGTTAAGGATTTTAAGGCCATTCTATGGGTCTTCAAAGACCCTTTCCTGCATTATGTTAGATATCGTGGAAAATCCATTTTGGCTTCAAAAGGTTCGT
>2734713; Arbutus canariensis ribosomal maturase (matK) gene, complete cds; chloroplast gene for chloroplast product
TTATTCGCAAATGATATTCGAAGGATTTGCAGTCGTTGTGGAAATTCCATTTTCTCTACGATTAGTATCTTCCCTAGAAGGGAAAGAAATAGTAAAATCTCAAAATTTCCAATCAATTCATTCAATATTTCCTTTTTTAGAGGACAAATTTTCACATTTAAATTATGTGTTAGATATATTAATACCCCACCCCATTCATC
>359360213; Planchonella euphlebia isolate E84 maturase K (matK) gene, partial cds; chloroplast
ACTTTCTGGGCTATCTTTCAAGTGTGCGACTAAACCCTTCAATGGTACGGAGTCAAATGCTAGAAAATTCATTTCTAATAGGTAATGCTATTAAGAAGTTCGATACCCTAGTTCCAATTATTCCTCTGATTGGATCATTGTCTAAAGCGAAATTTTGTAACGTATTAGGGCATCCCATTAGTAAGCCAGTCTGGGCTGAT
>89255207; Pieris japonica var. yakushimensis chloroplast matK gene for ribosomal maturase, partial cds
TTACCTTGTAAATTTCTGGGAATGTTATTTTTACATATGGTCTCAACCAAGAAGGATCCATATAAACCAATTATCCAATAATTCCCTCGACTTTCTGGGCTATCTTTCAAGTGTACGATTAAAACCTTCAATGGTGCGGAGTCAAATGCTAGAAAATTCATTTCTAATAGGGAATGCTAGTAAGAAATTCGATACTCTAG
>18029351; Polyclita turbinata maturase K (matK) gene, complete cds; chloroplast gene for chloroplast product
AATAGAGAATGCTAGTAAGAAGTTCGATACTCTAGTGCCAATTACTCCAATGATTGCATCATTGTCTAAAGCGAAATTTTGTAACGTGTTAGGACATCCCATGAGTAAGCCGGTCTGGAGCGGCTTATCAGATTCTGATATTATTGAACGATTCGGGCGTATATATAGAAATCTTTCTCATTATTATAGCGGATCATTAA
>33312250; Chimaphila maculata maturase K (matK) gene, complete cds; chloroplast gene for chloroplast product
CGCAATGTTATTTTTACATGTGGTCTCAACCAGGAAAGATTAAGAAAAACCTATTATCCAACTATTCATTGGATTTACTGGGCTATCTTTCAAGTGTGCGATTAAACCCTTTAATGGTACGGAGTCAAATGTTAGAAAATGCATTTTTAATAAGGAATGCTATAAAAAAATTCGATACCCTAGTGCCAATTACTCCAATG
>340512761; Anagallis foemina maturase K (matK) gene, partial cds; chloroplast
ACCTTTCTTCACAAGTATCATAATTGGAATAGTCTTATTACTCCAAAAAAATCCTTTTTAAAAAGAAAGAAACGGCTCTTATTCTTCTTATATAATTTTTATGTATATGAATACGAATCGATCTTCGCCTTTCTCCGCAATCAACCTTCTCATTTACAATCAAAATCTTATGGACCCTTTTTTGAAAGAATATATTTCTA
>331704573; Ternstroemia gymnanthera maturase K (matK) gene, partial cds; chloroplast
ATCAATATCTTCTGGAACCTTTCTTGAACGAATATATTTCTATGGAAAAATAGAACATTTTGTAGAAGTCTTTACTAAGGATTTTCAGGCCATTCTATGGTTGTTCAAGGATCCTTTCATGCATTATGTTAGGTATCAAGGAAAATCCATTTTGGCTTCAAAAGGGACGTCTCTTTTGATGAATAAATGGAAATATTACC
>49364280; Douglasia beringensis maturase K (matK) gene, partial cds; chloroplast
GTATTTACTAAATATTTTCACGTCTTTTTAGGGGCGTTCAAGGATTCTTTCATGCATTATGTTAGGTATCAAGGAAAAGTCCTTTTGGCTTCAAAAGGGACGTTTCTTTTGATGATTAAATGGAACTATTATCTTGTAAATTTCTGGCAATGTTATTTTTACATGTGGTTTCAACCAGAAAGGATCCATATAAATCAATT
>2734715; Agarista populifolia ribosomal maturase (matK) gene, complete cds; chloroplast gene for chloroplast product
TTTCTCCGCAACCAATCTTCTCATTTATGCTCAATATCTTCTGAAACCTTTCTAGAACGAATCTCGTTCTATAAAAAACTAGAACTAGAAGTCTTTACTAAGGATTTTAAGGCCATTCTATGGGTGTTCAAAGATCCTTTCCTGCATTATGTTAGGTATCGAGGAAAATCCATTTTGGCNNNNNNNNNNNNNNNNTTTTT
>2734777; Phyllodoce caerulea ribosomal maturase (matK) gene, complete cds; chloroplast gene for chloroplast product
TTCAAAAAAAAATCAAAGATTCTTCTTGTTCCTATATAATTTTCATGTATGTGAATACGAATCTATCTTTGTTTTTCTCCGGCAACCAACTTCTCATTTACGCTCAATATCTTCTGAAACCTTTCTAGAAAGAATCTCTTTTTATAGAAAAATAGAACTAGAAGTCTTTACTAAGGATTTTAAGTCCATTCTATGGCTGT
>7260639; Kalmia angustifolia ribosomal maturase (matK) gene, partial cds; chloroplast gene for chloroplast product
AATAGAGAATGCTAGTAAGAAGTTCGATACTTTAATGCCGATTACTCCAATGATTGGATCATTGTCTAAAGCGAAATTTTGTAATGTGTTAGGACATCCCATGAGTAAGCCAGTCTGGGCCGCTTTATCAGATTCCGATATTATTGACCGATTCGGTCGTATATATAGAAATCTTTCTCATTATCATAGCGGATCATTAA
>291359346; Elliottia paniculata maturase K (matK) gene, partial cds; chloroplast
AAAGAGTGAAATCTCATAATTTACGATCAATTCATTCAATATTTCCGTTTTTAGAAGACAAATTTGCATTTTTAAATTATGTATTAGATATACAAATACCCCACTCTATCCATCTGGAAATCTTGGTTCAAACTCTTCGCTACTGGGTAAAAGATGTCTCTTCTTTGCATTTATTACGATTTTTTCTCCACGAGTATCCT
>332015582; Cleyera japonica maturase K (matK) gene, partial cds; chloroplast
TGGTTGTTCAAGGATCCTTTCGTGCATTATGTTAGGTATCAAGGAAAATCCATTTTGGCTTCAAAAGGGACGTCTCTTTTGATGAATAAATGGAAATATTACCTTGTCAATTTCTGGCAATGTTATTTTTACATGTGGTCTCAACCAGGAAGGGTCCATATAAACCAATTATCCAACGATTCCCTCGACTTTATGGGCTA
>262385856; Sphenotoma gracilis maturase K (matK) gene, partial cds; chloroplast
TATTCGAAGGATTTGTGGTCGTTGTGGAAATTCCTTTTTATCTACGATTCCGATCTTTCCTAGCAGTAAAAGAAAGAGTCAAATCTCTAAATTTACGATCACTTCATTCAATATTTCCTTTTTTAGAGGATAAATTTTCACATTTAAATTATTTGTTAGATATACAAATACCTCACCCTATTCATCTGGAAATCTTGGTT
>262385756; Cosmelia rubra maturase K (matK) gene, partial cds; chloroplast
AAGAAATCTAGTTTTTCTTTTTCAAAAAGAAATCAAAGATTCTTCTTGTTCCTATATAATTTTCATGTATGTGAATACGAATCTATCTTTGTTTTTCTCCGTAATCAATCTTCTCATTTATGCTCAATATCTTCTGAAAGTTTTCTAGAACGAATCTCGTTCTATAAAAAAAGAAAATTACAAGTCTTTACTAAGCATTT
>18029299; Cavendishia micayensis maturase K (matK) gene, complete cds; chloroplast gene for chloroplast product
AATATTACTTTGTCAATTTCTGGGAATCTTATTTTTCCATATGGGCTCAACCAAGAAGGATCCATATAAACCAATTATCCAAAAATTCCCTCGACTTTTTGGGCTATCTTTCAAGCGTACGATTAAAACCTTCAATGGTACGGAGTCAAATGATAGAAAATTCATTTCTAATAGAGAATGTTAGTAAGAAGTTCGATACT
>4090594; Costera endertii ribosomal maturase (matK) gene, chloroplast gene encoding chloroplast protein, partial cds
ATGCAGATTATGACAATAAATTCAGCTTACTAATTGTGAAACGTTTAATCACTCATTTAATTACTCAAATGTATCAACGGAATCATTTTCTTTTTTATACTAATGATTTTAATCCAAATAAATTTTTGGGGTACAATACAAATTTGTATTCTCAAATGATATTTGAAGGATTTGCGGTTGTTGTGGAAATTCCATTTTAT
>327366524; Mimusops zeyheri voucher OM1220 maturase K (matK) gene, partial cds
TCTGGAACCTTTTTTGAACAAATAGCTTTCTATGAAAAAATAGAACATTTTGTAGAAGTCTTTACTAAGGATTTTCAGGCCATTCTATGGTTGTGCAAGGATCCTTTCATGCATTATATTAGGTATCAAGGAAAATCCCTTTTGGCATCAAAAGGGAAGTCCCTTTTGATGAATAAATGGAAATATTACTTTGTCAATTT
>22001209; Ceratiola ericoides isolate 3 maturase K (matK) gene, complete cds; chloroplast gene for chloroplast product
TAAATTATCCAATCATTCCCTTGACTTTCTGGGCTATCTTTCAAGTGTGCGATTAAAGCCTTTAATGGTACGGAGTCAAATGATAGAAAATTCATTTCTAATAGAGAATTCTATTAAGAAGTTCGATACTCTAATGCCAATTACTCCAATGATTGAATCATTGGTTAAAGCGAAATTTTGTAATGTCTTAGGACATCCCA
>22797442; Pterostyrax hispidus chloroplast partial matK gene for maturase
CTTTCTTGTGCTAGAACCTTGGCTCGTAAACACAAAAGTACGGTACGTGCTTTTTTGAAAAGATTAGGTTCGGAATTATTGGAAGAATTTTTTACGGAGGAAGAACAAGTTCTTTCTTTGACCTTCCCAAAAGCTTCTTCTAATTCGCGAGGGTTATATAGAAGGAAGGTTTGGTATTTGGATATCATTTGTATCAATGA
>71891443; Stewartia pseudocamellia plastid partial matK gene for maturase K, specimen voucher Chase 964 K
CAAACTCTTCGTTACTGGGTAAAAGATGCCTCTTCTTTGTATTTATTACGATTCTTTCTCCATGAGTATCGTAATTGGAATAGTCTTATTACTCCAAAGAAATCTAGTTTTTCTTTTTCAAAAAGAAATCAAAGATTATTCTTGTTCCTATATAATTTTCATATATGTGAATACGAATCTATCTTCGTTTTTCTCCGCAA
>2734757; Kalmiopsis leachiana ribosomal maturase (matK) gene, complete cds; chloroplast gene for chloroplast product
GTTAGGTTTCGAGGAAAAGCCTTTTTGGCTTCAAAAGGGACGTCTCTTTTGATTAATAAATGGAAATATTACCTTCTCAATTTCTGGCAATCTTATTTTTACATGTGGTCTCAACCAAGAAGGATCCATATAAACCAATTATCCAATCATTTCCTCGACTTTCTGGGCTATCTTTCAAGTGTGCGATTAAAGCCTTTAAT
>38532252; Androstoma verticillata voucher NSW459519 maturase K (matK) gene, partial cds; chloroplast
AATGTATCAACAGAATCATTTGGATACTAATGATTCGAATCAAAAAACAATTTTGGGGTACAATACAAATTTGCATTCGCAAAGGGTATTCGAAGGATTTGCGGTCGTTGTGGAAATTCCTTTTTATCTACGATTCCGATCTTTTCTATTTCTAGCAGGAAAAGAAAGAGTCAAATCTCATAATTTACGATCACTTCATT
>22797102; Marcgravia sp. Anderberg s.n. chloroplast partial matK gene for maturase
GGAAGAACAAGTTCTTTCTTTGAACTTACCAAAAGCTTCTTCTAATTTGCGGAGATTATATAGGAGACGGATTTGGTATTTGGATATTTTTTGTATCAAGGATCTGGCCAATTATGAATAATTTGTTATAAGACTGTGTAAATGGAGATTATCCATAAATAATCTACTAAAAAACCTAAAATAGTTTAAATAGATAAAAT
>331704613; Schima superba maturase K (matK) gene, partial cds; chloroplast
CAATTATCCAAGCATTCCCTCGACTTTCTGGGCTATCTTTCAAGTGTGCGACTAAACCCTTCAATGGTACGGAGTCAAATGCTAGAAAATGCATTTCTAATAGGGAATGCTATTAAGAAGTTCGATACCCTAGTTCCAATTATTCCTATGATTGGATCATTGTCTAAAGCGAAATTTTGTAACGTGTTAGGACATCCTAT
>182409746; Microgilia minutiflora maturase (matK) gene, partial cds; chloroplast
CTCATAATTTACNATCAATTCATTCAATATTTCCTTTTTTAGAGGACAAATTGTTACATTTAAATTATGTGTTAGATATACTAATATCCCACTCCATACATCTAGAAATTATGGTTCAAACTCTTCGTTACTGGGTGAAGGATGCTTCTTCTTTGCATTTATTACGATTCTTTCTCCACGAATATCATAATTGGAATAAT
>845376; Gilia capitata subsp. abrotanifolia maturase (matK) gene, partial cds; chloroplast
AAGAGTTAGTCAAATCTCATAATTTACGCTCAATTCATTCAATATTTCCTTTTTTAGAGGACAAATTGGTACATTTAAATTATGTGTTAGATATACTCATACCCCACTCCGTACATCTGGAAATTTTGGTTCAAACTCTTCGTTACCGGGTAAAGGATGCTTCTTCTTTGCATTTATTACGATTCTTTCTACACGAATAT
>22797448; Pelliciera rhizophorae chloroplast partial matK gene for maturase
TCTACTAAAAAATCGATTTTAAATAGATAAAAAAATAGAAATCTAAGGGATAATAAAAAATCTAGATGATAAAAAGGAAACAAAACAAAAAAATGCATTTATTTCTATTCGCCAATGTTCATGTAGCAACTTAAATTAAATCAACTGAGTATTTCATTTTTTTTTAAGTTTTATCTAGGAACTGAGTTTTAGATGGATAC
>351585665; Omphalogramma vinciflorum voucher HuangY561V8 maturase K (matK) gene, partial cds; chloroplast
TTTGTAGAAGTATTTACTAAATATTTTCAGGCTATTTTATGGTCGTTCAAGGACCCTTTCATGCATTATGTTAGGTATCAAGGAAAAGCCTTTTTGGCTTCAAAAGGGACGTTTCTTTTGATGAATAAATGGAACTATTATCTTGTAAATTTCTGGCAATGTTATTTTTCCATGTGGTCTCAACCAGGAAGGATCCATAT
>38532212; Leptecophylla pendulosa voucher UNSW17195 maturase K (matK) gene, partial cds; chloroplast
ACGATTTTTTCTCCACGAGTATCCTAACTGGAATAGTCTGATTACTCCAAAGAAATCGAGTTTTTCTTTTTCAAAAAAAAATCAAAGATTCTTCTTTTTCCTATATAATTTTCATGTATGTGAATACGAATCTATCTTCGTTTTTCTACGCAACCAATCTTCTCATTTATGTTCAATATCTTCTGAAACCTTTATAGAAC
>3687581; Epacris impressa maturase (matK) gene, chloroplast gene encoding chloroplast protein, partial cds
TATCGAGGAAAATCTATTTTGGCTTCAAAAGGTTCGTCTCTTTTGATGAAGAAATGGAAATATTACCTTGTTCATTTTTGGGAATTTTATTTTTCCATGTGGTATCCATCAAGAAGGATTCATATCAAGCAATTATCCAAAAATACCCTTGATTTTCTGGGCTATCTTTCAAGTGTGCGATTCAAATCTTCGATGGTACG
>349601387; Andromeda polifolia tRNA-Lys (trnK) gene, partial sequence; and maturase-like protein (matK) gene, partial cds; chloroplast
AAAAGAAAGAGTCAAATCTCATAATTTACGATCACTTCATTCAATATTTCCGTTTTTAGAGGACAAATTTTCCCATTTAAATTATGTCTTAGATATACTAATACCTCATCCCGTCCATCTGGAAATCTTGGTTCAAACTCTTCGCTACTGGGTAAAAGATCCCTCTTCTTTGCATTTATTACGATTTTTTCTCCACGAAT
>18029369; Semiramisia speciosa maturase K (matK) gene, partial cds; chloroplast gene for chloroplast product
GGAGTCAAATGATAGAAAATTCATTTCTCATAGAGAATGCTAGTAAGANGTTNGATACTCTNGTGCCAATTACTCCAATGATTGCATNATTGTCTAAAGCGAAATTTTGTNNCGTGTTAGGACATCCCATGAGTAAGCCGGTCTGGAGCGGCTTATCAGATTCTGATATTATTGAACGATTTGGGCGTATATATAGAAAA
>349601391; Eubotryoides grayana tRNA-Lys (trnK) gene, partial sequence; and maturase-like protein (matK) gene, partial cds; chloroplast
TTCATATATCCACTTATTTTTCAGGAGTATATTTATGCTCTTGCTCATGATCGTGGTTTAAATAGATCTATTTTTTTTGAAAATGCAGATTATGACAATAAATCTAGCTTACTAATTGTGAAACGTTTAATCATTCATTTAATTACTCAAATGTATCAACAGAATCATTTTCTTTTTTATACTAATAATTTTAATCCAAA
>238693961; Leucothoe davisiae maturase K (matK) gene, partial cds; chloroplast
TACATATGGGCTCAACCAAGAAGGATCCATATAAACCAATTATCCAACAATTCCCTCGACTTTCTGGGCTATCTTTCAAGTGTACGATTAAAACCTTCAATGGTACGGAGTCAAATGATAGAAAATTCATTTCTAATAGAGAATGCTAGTAAGAAGTTCGATACTCTAGTGCCAATTACTCCAATGATTGGATCATTGTC
>18029361; Satyria grandifolia maturase K (matK) gene, partial cds; chloroplast gene for chloroplast product
TTTCAAAATGCAGATTATGACAATAAATCTAGCTTACTAATTGTGAAACGTTTAATCACTCATTTAATTACTCAAATGTATCACCAGAATCATTTTCTTTTTTCTACTAATGATTTTAATCCAAAAAAATTTTTGGGGTACAATACAAATTTGTATTCTCAAATGATATTTGAAGGATTTGCGGTTGTTGTGGAAATTCC
>6655013; Gilia scabra chloroplast maturase (matK) gene, 5' end of cds
AACAGAATCATTTTATTTTTTCGGCTAATGATTCTAAGAAAAATCACATTTTTGGGCACAATACAAATTTGTATTCTCAAATGATAATAGAAGGATTTGCGCTTGTTCTAGAAATTCCATTTTCTCTACAATTCCTATCTTCCCTAGAAGAGAAAGAGTTAGTAAAATCTCATAATTTACGATCAATTCATTCAATATTT
>195964685; Aliciella mcvickerae voucher WS:Johnson 94-044 maturase K (matK) gene, partial cds; chloroplast
ATCAATTCATTCAATATTTCCTTTTTTAGAGGACAAATTGTTACATTTAAATTATGTGTTAGATATACTAATACCCCACTCCATACATCTGGAAATTATGGTTCAAACTCTTCGTTACTGGGTAAAGGATGCTTCTTCGTTGCATTTATTACGATTCTTTCTCCACGAATGTCGTACTTGGAATAATATTATTACTACAA
>6175530; Diplycosia acuminata maturase K (matK) gene, complete cds; chloroplast gene for chloroplast product
ATATTACCTTGTAAATTTCTGGGAATCTTATTTTTACATATGGGCTCAACCAAGAAGGATCCATATAAACCAATTATCCAATAATTCACTTGACTTTTTGGGCTATCTTTCAAGTATACGATTAAAACCTTCAATGGTACGGAGTCAAATGATAGAAAATTCATTTCTAATAGAGAATGTTAGTAAGAAGTTCGATACTC
>3676329; Prionotes cerinthoides maturase (matK) gene, chloroplast gene encoding chloroplast protein, complete cds
TGAGTTTGTATCGWATAAAGTATATACTTCGCCTTTCTTGTGCTAGAACTTTGGCGCGTAAACATAAAAGTACGGTACGTGCTTTTTTGAAAAGATTAGGAGTGGGATTATTGGAAGAATTTTTTACGGAGGAAGAGCAAGTTTTTTATTTGACCTTCCCAAARGCTTCTTTNACTATAGGGAAGTTATATCGNAGGCGG
>87197592; Bryocarpum himalaicum maturase K (matK) gene, complete cds; chloroplast
ATCCGCTTCTATTTCAGGAGTATATTTATGCACTTGCTCATGATCATAGTTTAACTAGATCAAGTTCGTTGGAATTGGAAAAAGTAGGTTCTGACAATAACTTCAGCTTACTAATTGTGAAACGTTTAATTACTCATTTAATTACTCAAATGGATCGACAGAATCATTTGCGTTTTTTGACTAATTATTCTTCCCAAAAT
>308096513; Anopterus macleayanus maturase K (matK) gene, partial cds; chloroplast
TTTTCACATTTAAATTATGTGTTAGATATACTAATACCCTATCCAGTCCATCTGGAAATCTTGGTTCAAACTCTTCGCTACTGGGTAAAAGATGCTTCTTCTTTGCATTTATTACGATTCTTTCTCCACGAGTATCATAATTGGAATAGTCTTATTACTCCAAACAACCCCAGTTCTTCTTTTTCAAAAAGAAATCGAAG
>22795864; Escallonia rubra chloroplast partial matK gene for maturase
GATTCTTTCTCCACGAGTATCGTAATTGGAATAGTCTTATTACTTCAAAGAAAGCCAGTTCTTATTTTTCAAAAAGAAATCAAAGATTCTTCTTCTTCCTATATAATTATCATGTATGTGAATACGAATCCATCTTTGTTTTTCTCCGTAATCAATCTTCTCATTTACGATCAACATCTTCTAGAACCCTTCTTGAACGA
>359360205; Polyosma alangiacea isolate G35 maturase K (matK) gene, partial cds; chloroplast
GTAAAAGTCTTTGCTAAGGCTTTTCAGGCCAACCTATGGTTGTTCAAGGACCCTTTCATGCATTATGTTAGGTATCAAGGAAAATCAATTCTCGCCTCAAAGGGGGCGTCTCTTTTGATGAATAAATGGACATATTACTTTGTCAATTTCTGTCAATGTCATTTTTACTTGTGGTCTCAACCAGGAAGGATCGATATAAA
>22797811; Tribeles australis chloroplast partial matK gene for maturase
TTTATGAATAAATGGAAATATTACTTTGTCAATTTCTGGCAATGTCATTTTTACCTGTGGTCTCAACCAGGAAGGATCTATATAAATCAATTATCCAACCATTCCCTCGACCTTTTGGGCTATCTTTCAGGTGTGCGGCTAAACCCTTCGATGGTACGCAGTCAAATGCTAGAAAATTCATTTCTAATGGATAATGCTAT
>22795862; Eremosyne pectinata chloroplast partial matK gene for maturase
TAAAAAGAAATCAAAGATTCTTCTTTTTTTTATATAATTCCCATGTATGTGAATACGAATCTATCTTCATCTTTCTACGTAATCAATCTTCTCATTTACGATTAACATCTTTCGGAGACCTCCTTGAACGAATATATTTCTATGGAAAAGTAGAACATCTTGTAGAAGTATTTGCTAAGCCTTTGGCTTTGCGGACCAAT
>308096554; Forgesia racemosa maturase K (matK) gene, partial cds; chloroplast
TGTTGGAAAATGCAGATTATGACAATAAATTCAGCTTACTAATTGTGAAACGCTTAATTGCTCGAATGTATGAACAGAATTATTTGATTCTTTCTGTTAATGATTCTAATCAAAATCCACTTTCTGAGCGTAACAAGAATTGGTATTATCAAATAATATCAGAGGGATTTGCAATTATTGTGGAAATTCCATTTTCGCTA
>308096519; Valdivia gayana maturase K (matK) gene, partial cds; chloroplast
CTTTCTGAGCGTAACAAGAATTGGTATTATCAAATAATATCAGAGGGATTTGCAATTATTGTGGAAATTCCATTTTCGCTACGATTAATACCTTCCCTAGAAAGGAAAGGGATAGTCAAATCTCATAATTTACGATCAATTCATTCAATATTTCCTTTTTTAGAGGACAAATTTGCACATTTAAATTATGTGTTAGATAT
>37518619; Genista monspessulana maturase-like protein (matK) gene, complete cds; chloroplast
GATTTTTTCGGCTAATGATTCTAACAAAAATCAATTATGGGGTTATAATAAAAATTTGTACTCTCAAATAATATCAGAAGGTTTTGCCATCGTCGTGGAAATTCCACTTTCCCTACAATTAAACTCTTCCTCAGAGGAGGCAGAAATCATAAAATATTATAAAAATTTGCGATCAATTCATTCCATTTTTCCGTTTTTTG
>183529018; Cynometra sp. Herendeen 16-XII-97-1 tRNA-Lys (trnK) gene, partial sequence; and maturase K (matK) gene, complete cds; chloroplast
AGAATTTTTGGAAGAATTCTTTACAGAGGAAGACGAGATTCTTTCTTTGATCTTCTCAAGAACTTCTTTTACTTTGCAGAGAAGGTTATATAGAGGCCGTATTTGGTATTTGGATATTATTTGCATCAATGATCTTGTCAATGATGAATGATTGGTTATGATATTTTCGTTGTAAGTGGAAATTTCTCTTTAAATGATGA
>37518593; Gleditsia triacanthos maturase-like protein (matK) gene, complete cds; chloroplast
TTATTTTTCTCCGTAACAAATCTTCTTATTTACGATTAACATCTTCTGGAGTCCTTTTTGAGCGAATATATTTCTATGCAAAAATAGAACATCGTGTAGAAGTCTTTGATAAGGATTTTCCGTCTACCCTATGGTTCTTCAAGGACCCTTTCATTCATTATGTTAGATATCAAGGAAAATCCATTCTGTCTTCAAGGAAT
>125860427; Cicer echinospermum chloroplast matk gene for maturase, complete cds, USDA: PI 599067
CAAATAATATCAGAGGGTTTTGCCATCGTCGTGGAAATCCCATTTTTCCTACAATCTGGCTCTTCCTTAAAGGAATCAGAAATTATAAAATCTTATAAAAATTTGCGATCAATTCATTCCGTTTTTCCCTTTTTGGAGGATAAATTTACATATTTAAATTATGTGTCAGATATAAGAATACCCTATCCTATCCATCTGGA
>183528926; Barklya syringifolia voucher Weston 2449 (NSW) tRNA-Lys (trnK) gene, partial sequence; and maturase K (matK) gene, complete cds; chloroplast
TCATCCAAGATTTTTCTTGTTCCTATATAATTTGCATGTCTTCGAATATGAATCTATCTTCCTTTTTCTCCGTAACAAATCTTCTCATTTACGATTAACATCCTCTGGAGTCCTTTTTGAGCGAATCTATTTCTATGGAAAAACAGAACATCTTGTAGAAGTTTTTGCTAAAGATTTTCTGTCGACCCTATGGTTATTCA
>302315757; Cyathostegia mathewsii voucher E:RT Pennington 782 tRNA-Lys (trnK) gene, partial sequence; and maturase K (matK) gene, partial cds; plastid
GAATTCTTTACAGAGGAAGAAGAGATTCTTTCTTTGATCTTTCCAAGAGCTTCTTCTACTTTGCGGAGGTTATATAGAGATCGGATTTGGTATTTGGATATTATTTTCATCAACGACCTGGTCAATCATGAATGATTGGTTATGATACTTTTTAAGGGAAAATTATCTGAAGGATTATGAAATGCTCATGTAGTAAGAGT
>32365131; Piptadeniastrum africanum maturase K-like (matK) gene, partial sequence; chloroplast gene for chloroplast product
TTTGAGCGAATCTATTTCTATGCAAAAATGGAACATTTTGTAGAATTCTTTGATAAGGATTTTCCGTCCACCCTATGGTTCTTCAAGGACCCTTTCATTCATTATGTTAGATATCAAGGAAAATCCATTCTGGCTTCAAAGAATACGCCCTTTTTGATGAAAAAATGGAAATACTATCTTATCCATTTATGGCAATGTCA
>353465174; Alistilus jumellei bio-material DNA 2393 trnK gene, partial sequence; and maturase K (matK) gene, complete cds; chloroplast
TGTATTAAAACTTTGGCTCGTAAGCACAAAAGTACTGTGCGCACTTTTTTGAAAAAATTAAGTTCAGAAAAATTATTGGAAGAATTTTTTACAGAAGAAGATATTTTTTCTTTGATTTTTCCAAGAACTTCTTTGACTTTGCAGAGGTTTTATAGAGGTCGGATTTGGTATTTGGATATTCTTTTCAGAAACGATTTCGT
>9930191; Paramachaerium schomburgkii maturase (matK) gene, partial cds; chloroplast gene for chloroplast product
TCCTTTTTCTACGTAATAAATCCTCTCATTTACGATTTAACTCTTATAGCGTTCTTTTTGAGCGAATCTATTTCTATGCAAAAATCGAACATCTTGTGGAAGTCTTTTCTAATCATTTTTCGTCTACCTTATCCTTCTTCAAGGATCCTTTGATTCATTATGTTAGATATCAAGGAAAATCCATTCTGGCTTCAAAGAAT
>224495187; Andira aubletii voucher NH200006 maturase K (matK) gene, partial cds; chloroplast
CAAAAAGTAATCCAAGATTCTTCCTGTTCCTATATAATTTTTATGTATGTGAATACGAATCTATCTTTCTTTTTCTCCGTAACAAATCTTCTTATTTACGATTAACATCTTCTGGAGTCCTTTTTGAGCGAATCTATTTCTATGCAAAAATCGAACATTTTGTAGAAGTCTTTGATAAGGATTTTCCGTCCACCCTATGG
>349590978; Pueraria montana var. lobata isolate shawpc0528K maturase K (matK) gene, partial cds; chloroplast
TACGTAACAAATCCTCTCAGTTACGGTTAAAATATTTTCGCGTTTTTTTTGAGCGAATTTTTTTCTATGAAAAAATAGAACATCTTGTAGAAGTATCTGTTAAGGATTGTTCATATACCTTATCATTCTTTAAGGATACTTTCATCCATTATGTTAGATATCAAGGAAAATCAATTCTGGTTTCAAAGAATACTCCTCTT
>37518669; Daviesia latifolia maturase-like protein (matK) gene, complete cds; chloroplast
TAACAAATCCTCTAATTTACGATTCAAATCTTTTTCCGTTATTTTTGAGCGAATCGATTTCTATACAAAAATAGAACATCTTGTAGAAGTCTTTGCTAAGGATTTTTTTTCTACCCTATCATTCTTCAAAGGCCACTTTATTCATTATGTTAGATATCAAGGAAAATCCATTTTGGCTTCAAAGAATGCGCCTCTATTGA
>261347709; Abarema macradenia maturase K (matK) gene, partial cds; chloroplast
CAAAAATAGAACATTTTGTAGAAGTATTTGATAAGGATTTTCCGTCCACCCTATGGTTCTTCAAGGACCCTTTTATTCATTATGTTAGATATCAAGGAAAATCCATTCTAGCTTCAAAGAATACGCCCTTTTTGATGAAAAAATGGAAATACTATCTTATCCATTTATGGCAATGTCATTTTTTTGTTTGGTCTCAACCA
>209168477; Monnina salicifolia maturase-like protein (matK) gene, complete cds; chloroplast
TCAATTATATGAGTATTCATTTGACTTTTTAACCTACTTTTTAAGTGTGCGGTTAAATCTTTCGGTGGTACGAAGTCAAATGCTAGAAAATTCATTTCCAATAGAAAGTGTTATAAAAAGGCTTGATACAACAGTCCCAATTATTCCTTTAATTAGATCGTTGACTAAAGCGAAATTTTGTAACGCATTAGGTCATCCCC
>224495279; Parkia ulei voucher NH200074 maturase K (matK) gene, partial cds; chloroplast
CTATTTCTATGCAAAAATAGAACATTTTGTAGAAGTCTTTGATAAGGATTTTCCGTCCACCCTATGGTTCTTCAAGGACCCTTTCATTCATTATGTTAGATATCAAGGAAAATCCATTCTGGCTTCAAAGAATACGCCCTTTTTGATGAAAAAATGGAAATACTATCTTATCCATTTATGGCAATGTCATTTTTTTGTTT
>183529084; Gilletiodendron pierreanum voucher Breteler 14167 (WAG) tRNA-Lys (trnK) gene, partial sequence; and maturase K (matK) gene, complete cds; chloroplast
ACTAATTGTAAAACGTTTAATTATTCGAATGTCTCAACAGAATCATTTGATTATTTCTGCTAATGATTCTAACAAAAATAAATTTTGTGGGTACAACAAGAATTTATATTCTCAAATAATATCAGAGGGGTTTGCCGTCATTCTGGAAATTCCATTTTCCCTACGATTAATCTCTTTCTTAGAGGAGACAAAAATCGTAA
>32365095; Desmanthus balsensis maturase K-like (matK) gene, partial sequence; chloroplast gene for chloroplast product
TTGATTATTTCTGCTAATGATTCTAACAAAAATCCATTTTGGGGGTACAACAAGAATTTGTATTCTCAAATAATATCAGAGGGGCTTGCCGTCAGTGTGGAAATTCCATTTTCCCTACAATTAATCTCTTCCTTAGAGAAGGCAGAAATCATAAAATCCTATAATTTACGATCAATTCATTCAATATTTCCTTTTTTTGA
>183528908; Batesia floribunda voucher Grenand 3032 (CAY) tRNA-Lys (trnK) gene, partial sequence; and maturase K (matK) gene, complete cds; chloroplast
GAACGAATCTATTTCTATGCAAAAATAGAACATTTTGTAGAAGTCTTTGATAAGGATTTTCCGTCCACCCTATGGTTCTTCAAGGACCCTTTCATTCATTATGTTAGATATCAAGGAAAATCCATTCTGGCTTCAAAGAATACGCCCTTTTTGATGAATAAATGGAAATACTATCTTATCCATTTATGGCAATGTCATTT
>183528878; Anthonotha pynaertii voucher Breteler 12781 (WAG) tRNA-Lys (trnK) gene, partial sequence; and maturase K (matK) gene, complete cds; chloroplast
GTACCATATTAGGGCATCCCATTAGTAAGCCGGTCTGGGCCGATTTATCCAATTTGGATATTATTGACCTATTTCTGCGAATATGCAGAAATCTTTCTCATTATTACAATGGATCCTCAAAAAAAAAGAGTTTATATCGAATAAAATATATACTTCGGCTTTCTTGTATTAAAACTTTGGCTCGTAAACACAAAAGTACT
>16755313; Brachysema bracteolosum trnK gene, intron, 5' partial sequence; and maturase K (matK) gene, partial cds; chloroplast genes for chloroplast products
AATTTTTTAATGATTATCCCATCTAATTTGTACGTTAAAAATAGATTAGTGCTTGGTGTGGGAAAGGCTTTTTGCCCTAATTAATTTTTGATTTTTTTATTTTAAGAGTCCTTATTATTAGCTATTCTCCATTATGTTATGGGGTGGCGATAAATGTGTAGAAGAAAGAGTATATTGATAAAGTTAAGATTTTTTTTTTC
>166919252; Canavalia gladiata cultivar NTU-CG01 maturase K (matK) gene, partial cds; chloroplast
TTTTTTATTATTATAATTGGAATAGTTTTATTACGTCAAAGAAATCAATTTCTACTTTTTCAAATTCAAAAAGGAATCAAAGATTTTTCTTGTTCCTATATAATTTATATGTATGGGAATACGAATCTATCTTTCTTTTTCTACGTAACAAATCTTCTCATTTACGATTAGAATCTTTTTGCGTTCTTTTTGAACGAATT
>37518643; Colutea arborescens maturase-like protein (matK) gene, complete cds; chloroplast
CTCTTTTGATGAATAAATGGAAACACTATTTTATCTATTTATGGGAATGTTTTTTTGATGTTTGGTCTCAACCAGGAACGATCCATATAAAAGAATTATCCGAACATTCATTTTACCTTTTAGGCTATTTTTCAAATGTGCGGCTAAATCGTTCAGTGGTACGGAGTCAAATGCTGCAAAATACATTTCTAATCGAAATT
>32365113; Kanaloa kahoolawensis maturase K-like (matK) gene, partial sequence; chloroplast gene for chloroplast product
TTGAGCGAATCTATTTCTATGCAAAAATAGAACATTTTGTAGAAGTATTTGATAAAGATTTTCCGTCCACCCTATGGTTCTTCAAGGACCCTTTCATTCATTATGTTAGATATCAAGGAAAATCCATTCTGGCTTCAAAGAATACGCCCTTTTTGATGAAAAAATGGAAATACTATCTTATCCATTTATGGCAATGTCAT
>21930020; Parochetus communis maturase (matK) gene, complete cds; chloroplast
ATACTATTTTATCCATTTATGGCAATGTTTTTTTGATGTTTGGTCTCAACCGGGAACGATCCATATAAACCAATTATCCGAACATTCAGTTCACCTTTTAGGCTATTTTTCAAATGTGCGGCTAAATCGTTCCGTGGTACGGAGTCAAATGTTGCAAAATACATTTCTAATCGAAATTGTTAGCAAAAAACTGGATATAA
>32365126; Pentaclethra eetveldeana maturase K-like (matK) gene, partial sequence; chloroplast gene for chloroplast product
TATGTGAATACGAATCCATCTTTCTTTTTCTCCGTAACAAATCTTCTTATTTACGATTAACATCTTCTGGAGTCCTTTTTGAGCGAATCTATTTCTATGCAAAAATAGAGCATTTTGTAGAAGTCTTTGATAAGGATTTTCCGTCCACCCTATGGTTCTTCAAGGACCCTCTCATTCATTATGTTAGATATCAAGGAAAA
>111610309; Mimosa nothacacia voucher G. P. Lewis et al. 2353 (NY) tRNA-Lys (trnK) and maturase K (matK) genes, partial sequence; plastid
AAGCTTTTCCCATGAATGGATTATTCATTTTTGTTATGAATCCTAACTATTAGCTATTCTCCATTAGAATTATATTATTCTATTTATATTATGGGGTGGCGATAAATGTGTAGAAGAAAGAGTATATTGATAAAGATTTTTTCCAAAATCAAAAGAGCGATTGGGTTGAGAAAATAAAGGATTTCTAACTATCTTGTTAT
>261347949; Myrospermum frutescens maturase K (matK) gene, partial cds; chloroplast
TCTTGTAGAAGTCTTTGCTAAGGATTTTTCGTCTACCCTGTCATTCTTCAAGGATCCTTTCATTCATTATGTTAGATATCAAGGAAAATCCATTCTGGCTTCAAAAAACGCGCCTCTTTTGATGAATAAATGGAAATACTATCTTATCCTTTTATGGCAATGTCATTTTTATGTTTGGTCTCAACCAGGAACGATCCAGA
>294470473; Brongniartia alamosana voucher J-M Hu 1227 (DAV) maturase K (matK) gene, complete cds; plastid
CAAGTAAGATATATACTTCGACTTTCGTGTATTAAAACTTTGGCTCGTAAACACAAAAGTACTGTACGTGCTTTTTTGAAAAGATTGGGTTCAGAAGAATTATTGGAAGAATTCTTTACAGAGGAAGAAGATATTATTTCTTTGATCTTTCCAAAAGCTTCTTCTATTTTACACAGGTTATATAGAGGTCGGATTTGGTA
>355520642; Desmodium heterocarpon voucher B. Xu & L. B. Zhang 40 tRNA-Lys (trnK) gene, partial sequence; and maturase K (matK) gene, partial cds; chloroplast
TACCCCATCTAATTGTACGTTAAAAAGAGGTTAGTGCTTTATGTGGGAAAAGCTTTTCCTGTGAATGGATTATTTATTTTTGTTATGAGTCCTAACTATAAAGCTATTTTCCATTATATTTTGGGGTAGCAATAAATGTGTATGTGTAAAAGAAAGAGTATTTTGATAAAGATCTTTTTTTCCAAAATCAAAAGAGTGAT
>32365135; Pseudoprosopis gilletii maturase K-like (matK) gene, partial sequence; chloroplast gene for chloroplast product
GCGAGTCTATTTCTATGCAAAAATGGAACATTTTGTAGAAGTCTTTGATAAGGATTTTCCGTCCACCCTATGGTTCTTCAAGGACCTTTCATTCATTATGTTAGATATCAAGGAAAATCTATTCTGGCTTCAAAGAATACGCCCTTTTTGATGAAAAAATGGAAATACTATCTTATCCATTTATGGCAATGTCATTTTTA
>37518667; Hypocalyptus coluteoides maturase-like protein (matK) gene, complete cds; chloroplast
ATTCCTCTAATTAGATCATTGGCTAAATCGAATTTTTGTAATGTATTAGGGCATCCCATTAGTAAGCCGGTCTGGGCCGATTCATCCGATTTTTATATTATTGACCGATTTTTGCGGATATGCAGAAATCTGTCTCATTATTACAATGGATCCTCAAAAAAAAAAAGTTTTTATCGAATAAAATATATACTTCGGCTTTC
>183529140; Julbernardia brieyi voucher Miguel Leal s.n., Lope Reserve tRNA-Lys (trnK) gene, partial sequence; and maturase K (matK) gene, complete cds; chloroplast
TAATATCAGAGGGGTTTGCCGTCATTCTGGAAATTCCATTTTCCCTACGATTAATCTCGTTCTTAGAGGAGACAAAAATCGTCAAATCTTATAATTTACAATCAATTCATTCAATATTTCCCTTTTTTGAGGATCAATTTCCATATTTAAATTATGTGTCAGATATACGAATACCTTACCCTATCCATCTGGAAATTTGG
>23477685; Hebestigma cubense maturase-like protein (matK) gene, complete cds; chloroplast gene for chloroplast product
TTAGATATCAAGGAAAATCCATTCTGGCTTTAAAGAATGCGCCTCTTTTAATGAATAAATGGAAATACTATTTTATCTATTTATGGCAATGTCATTTTGATCTTTGGGCTCAACCAGGAACGATCCACATAAACCTATTATCCGAACATTCATTTCACTTTTTAGGCTATTTTTTAAATGTGCGACTAAATCGTTCAGTG
>32365107; Fillaeopsis discophora M.S.M. Sosef 518 (BH) maturase K-like (matK) gene, partial sequence; chloroplast gene for chloroplast product
AAATCATAAAATCTTATAATTTACGATCAATTCATTCAATATTTCCTTTTTTTGAGGAAAAATTTCCATATTTAAATTATGTGTCAGATGTACAAATACCCTACCCTATCCATCTGGAAATCTTGATTCAAACCCTTCGATACTGGGTGAAAGATGCCTCCTCCTTTCATTTATTAAGGCTCTTTCTTTATGAGTATTGT
>23477687; Lennea modesta maturase-like protein (matK) gene, complete cds; chloroplast gene for chloroplast product
CTTGTAGAAGTCGTTGCTAAGGATTTTTTGTCTACCTTAACATTCTTCAAGGATCCTTTCATTCATTATGTTAGATATCAAGGAAAATCCATTTTAGCTTCAAAGAATGCGCCTCTTTTAATGAATAAATGGAAATACTATTTTATCTATTTATGGCAATGTCATTTTGATCTTTGGGCTCAACCAGGGACGATCTACAT
>37518631; Rupertia physodes maturase-like protein (matK) gene, complete cds; chloroplast
TTAAGGTTTTTTTTTTCTTACTATTATAATAATAATTGGAATAGTCTTTTTACTCCAAAAAAAAGGATTTCTACTTTTTTTTCAAAAAGTAATCCAAGATTTTTCTTGTTCCTATATAATTTATATGTATGGGAATATGAATCTATCTTTCTTTTTCTACGTACCAAATCCTCTCAGTTACGGTTAAAAAATTTTCGCCT
>37518725; Oxytropis lambertii maturase-like protein (matK) gene, complete cds; chloroplast
CCCACTTATTTTTAGGGAGTATGTTTATGGACTTGCTTATAGTCATGATTTTAATAGATCTACATTTGTGGAAAATGTAGGTTATGACAAGAAATATAGTTTACTAATTGTAAAACGTTTAATTACTCGAATGTATCAACAGAATCATTTGATCATTTCTGCTAATGATTCTAAGAAAAATCCATTTTTGGGGTATAATA
>327366550; Ormocarpum trichocarpum voucher OM1437 maturase K (matK) gene, partial cds
AGATTGTTTCTTTTTGAGTATTGTAATTGGAATAGTCTTATTACTAAAAAAAAACTTATTTCTACTTTTTCAAAAAGTAATCCAAGAATTTTCTTGTTCCTATATAATTTTTATATATGTGAATATGAATCCATCTTCCTTTTTCTACGTAAGAGATCCTCTCATTTACGATTAAACTCTTTTAGCGTTCTTTTTGAGCG
>224495157; Eperua rubiginosa voucher MG118 maturase K (matK) gene, partial cds; chloroplast
TTTCAACGACCCTTTCATTCATTATGCTCGATATGAAGGAGAATCCATTCTGGCTTCAAAGAATACCCCTCTTGTGATGAATAAATGGAAATACTATCTTATCAATTTATGGCAATGTCATTTTTATGTTTGGTCTCAACCAGGACGGATCCATATAAACCAATTATCCGAGCATTCATTCTACTTTTTGGGTTATTTTT
>16755427; Jacksonia horrida trnK gene, intron, 5' partial sequence; and maturase K (matK) gene, partial cds; chloroplast genes for chloroplast products
TGGGGCGGCGATAAATGTGTAGAAGAAAAAGTATATTGATAAGGTAAAGATTATTTTCCAAAATCAAAAGAGCCGATTGGTCTGAGATAAAAAGATAAATAAAAATAAAGGATTTCGAACTAGCTTATTATCCTAGAGCAATTAGATGAAAAGGAAAAAAGAGAGGTGAGAGAGTCCGTTGATGGATTTTACTTGTTTTC
>90186031; Senna acuruensis var. catingae chloroplast partial matK gene for maturase K
ATGTTAGATATCAAGGAAAATCCATTCTGGCTTCAAAGAATACACCCTTTTTGATGAATAAATGGAAATACTATCTTATCCATTTATGGCAATGTCATTTTTATGTTTGGTCTCAACCAAAAAAGATCCATATAAACCAATTATCCGAGCATTCATTTTACTTTTTGGGCTATTTTTCAAATGTGCGGCTAAATCCTTCA
>351583443; Craspedolobium schochii voucher C1421 maturase K (matK) gene, partial cds; chloroplast
CGATTTCTACTTTTTTTTTTTCAAAAAGTAATCCAAGATTTTTCTTGTTCCTATATAATTTATATGTATGGGAATACGAATCTATCTTTCTTTTTCTACGGAACAAATCCTCTCAGTTACAATTAAAATATTTTCGCGTTTTTTTTGAACGAATTTTTTTCTATGAAAAAATAGAACATCTTATAGAAATCTTTCTTAAG
>9930197; Kotschya ochreata maturase (matK) gene, partial cds; chloroplast gene for chloroplast product
NNNNNNNNNNNNNNNNNNNNNNNNNNATCCCATTAGTAAGCCTGTTTGGGCCGATTTATCCGATTTTGATATTATTGACCGATTTTTGCGAATATGCAGAAATTTTTCTCATTATTATAATGGATCCTCAAAAAAAAAAAGTTTGTATCGAATAAAATATATACTTCGGCTTTCTTGTATTAAAACTTTGGCTCGTAAAC
>9930193; Fissicalyx fendleri maturase (matK) gene, partial cds; chloroplast gene for chloroplast product
TCTCCTTAACTTAAATCGGGATAATAAAATTGATTTTATATTTATATTAGTATTCTATAAGAGTTCTGAAATGTTTATGTAGTAAGAGAGGGGGATTCGAGATTCATCAACACTGAGTATTTCACTTTTGTAGAGTATTGTTCTAGGTAAGTAACTCAGGTTTAGATGTATACATAGGGAAAGCCGTGTGCAATGAAAAA
>183529296; Vouacapoua macropetala voucher Breteler 13793 (WAG) tRNA-Lys (trnK) gene, partial sequence; and maturase K (matK) gene, complete cds; chloroplast
CTATGGTTCTTCAAGGACCCTTTCATTCATTATGTTAGATATCAAGGAAAATCCATTCTGGCTTCAAAGAATACGCCCTTTTTGATGAATAAATGGAAATACTATCTTATCCATTTATGGCAATGTCATTTTTATGTTTGGTCTCAACCAGGAAAGATCCATATAAACCAATTATCCGAGCATTCATTTGACTTTTTGGG
>353465297; Leptospron adenanthum bio-material DNA 1216 trnK gene, partial sequence; and maturase K (matK) gene, partial cds; chloroplast
GCTGGACCAGGAACGATCTATATAAACCAATTATCTCAGCATTCATTTCACTTTTTAGGCTATTTTTTAAGTATCCCACAAAATCTTTCAGTAGTACGAAGTCAAATGTTGCAAAATTCATTTCTAATCAAAATTGTTATCAAAAAACTTGATACAATAGTTCCCATTATTCCTATAATCAGATCATTGGCTAAAACAAA
>183529132; Intsia bijuga voucher Utterridge 23 (MT) tRNA-Lys (trnK) gene, partial sequence; and maturase K (matK) gene, complete cds; chloroplast
ATAAATTTTGTGGGTACAACAAGAATTTATATTCTCAAATAATATCAGAGGGGTTTGCCGTCATTCTGGAAATTCCATTTTCCCTACGATTAATCTCTTTCTTAGAGGAGAAAAAGATCGTAAAATCTTATAATTTACAATCAATTCATTCAATATTTCCTTTTTTTGAGGATAAATTTCCATATTTAAATTATGTGTCA
>37518795; Suriana maritima maturase-like protein (matK) gene, complete cds; chloroplast
AAAAATAGAACATCTTGTAGAAGTCTTTGCTAATAATTTTCCGGCCACCCTATGGTTTTTCAAGGACCCTAACATGCATTATGTTAGATATCAAGGAAAATCAATTCTGGCTTCAAAGAATACGCCTCTTTTGATGAATAAATGGAAATATTATCTTATCCATTTATGGCAATGTTATTTTTATGTTTGGTCTGAACCAG
>183529184; Normandiodendron becquaertii voucher de Wilde 11209 (WAG) tRNA-Lys (trnK) gene, partial sequence; and maturase K (matK) gene, complete cds; chloroplast
CTTCACGAGTATTGTAATTGGAACATTCTTATTACTTCAAAAAAATCGATTTCTACTTTTTCAAACAGGAATCCAAGATTCTTCTTGTTCTTAGATAATTTTTATCTATGTGAATACGAATCTATCTTCCTTTTTCTCCGTAACAAATCTTCTCATTTACAATTAACATCTTCGGTAGTCCTTTTTGAGCGAATCTATTT
>166919282; Vicia faba cultivar NTU-VF02 maturase K (matK) gene, partial cds; chloroplast
GAAAAGCAAGAATCTCTTCTTCCTCTGTAAAGAATTCTTGCAAGAATTCTTCTGAACCTGATCTTTTCAAAAAAGCGCGTACAGTACTTTTATGTTTACAAGCCAAAGTTTTAATACAAGAAAGCCGAAGTATATACTTTATTCGATACAAACTTTTTTTTTTTGAGGATCCATTATAATAATGAGAAAGATTTCTGCAT
>32365136; Schleinitzia insularum maturase K-like (matK) gene, partial sequence; chloroplast gene for chloroplast product
CGTACCAAATCTTCTTATTTACGATTAACATCTTCTGGAGTCCTTTTTGAGCGAATCTATTTCTATGCAAAAATAGAACATTTTGTAGAAGTCTTTGATAAGTATTTTCTGTCCACCCTATGGTTCTTCAAGGACCCTTTCATTCATTATGTTAGATATCAAGGAAAATCCATTCTGGCTTCAAAGAATACGCCCTTTTT
>155182250; Nissolia wislizeni maturase-like protein (matK) gene, complete cds; chloroplast
TATCCGAGCATTCATTTCACTTTTTTTGGGGGGGCTATCTTTCAAATGTACGATTCAACTTTTCAGTGGTACGGAGTCAAATGTTAGAAAATTCATTTCCAATTGAAATTGGTATGAAAAAGCTTGATACAAAAGTTCCAATTATTGATCTAATTAGATCATTGGCTAAAGCGAAATTTTGTAATATACTAGGGCATCCC
>111610336; Piptadenia robusta voucher M. Nee 48636 (NY) tRNA-Lys (trnK) and maturase K (matK) genes, partial sequence; plastid
AAACTTTGGCGCGTAAACACAAAAGTACTGTACGGGTTTTTTTGAAAAGATTAGGTTCTGAATTATTGGAAGAATTCTTTACAGAGGAAGAATATATTTTTTCTTTGATCTTCTCAAGAGCTTCTTCTACTTTGCAGAAGTTATATAGAGGTCGGATTTGGTATTTGGATATTTTTTATTTTCATCAATGATCTGGTCAA
>183529106; Heterostemon conjugatus voucher Redden 3695 tRNA-Lys (trnK) gene, partial sequence; and maturase K (matK) gene, complete cds; chloroplast
GAATCTATCTTCCTTTTTCTCCGTAACAAATCTTCTCATTTACAATTAACATCTTCGGTAGTCCTTTTTGAGCGAATCTATTTCTATGGAAAAATGGAATATCTTGTAAAAGTCTTTCCTAAGGATTTTCTGTCTACCCTATGGTTTTTCAAGGACCCTTTCATTCATTATGCTCGATATAAAGGAGAATCCATTCTGGC
>37518729; Parkinsonia aculeata maturase-like protein (matK) gene, complete cds; chloroplast
ATTATTTCGGCTAATGATTCTAACAAAAATCCATTTTGGGGGTACAACAAGAATTTGTATTCTCAAATAATATCAGAGGGTTTTGCCGTCAGTGTGGAAATTCCATTTTCCCTACAATTAATCTCTTCCTTAGAGGAGGCAGAAATCATAAGATCTTATAATTTACGATCAATTCATTCAATATTTCCTTTTTTTGAGGA
>32365092; Cedrelinga cateniformis maturase K-like (matK) gene, partial sequence; chloroplast gene for chloroplast product
AGAATATCAGAGGGGCTTGCCGTCAGTGTGGAAATTCCATTTTCCCTACAATTAATCTCTTCCTTAGAGAAGGCAGAAATCATAAAATCCTATAATTTACGATCAATTCATTCAATATTTCCTTTTTTTGAGGAAAAATTTCCATATTTAAATTATGTGTCAGATGTACAAATACCCTACCCTATACATCTGGAAATCTT
>183529198; Paloue guianensis voucher Poncy 1666 (P, CAY, NY, US) tRNA-Lys (trnK) gene, partial sequence; and maturase K (matK) gene, complete cds; chloroplast
CAATTATCCGAGCATTCATTCTACTTTTTGGGTTATTTTTCCAGTGTACGGCGAAATCCTTCAGTGGTACTGAGTCAAATGCTGGAAAATTCATTTCTAATAGAAAATGTTATGAAAAAGCTTGATACAAAAGTTCCAATTATTCCTATAATTAGATCATTGGCTAAAGCGAAATTTTGTACCATATTAGGGCATCCCAT
>16755485; Podolobium aciculiferum trnK gene, intron, 5' partial sequence; and maturase K (matK) gene, partial cds; chloroplast genes for chloroplast products
TTTCATTCTTGTTGGATCCGGCCCATATCTTTTGTTTTTTTGTTTGAATTGTCGGCTCGGAGCAAAAAAATTCAGTTGGGTTGAATGAATAAAGGGATAGAGTTTGGTGGCTCCAATTATAATTATAGGGAAATAAAAAGCACCGAGCTTTCATTTTGAATTTTAATGATTACCCCATCTAATTTGTACCGTTAAAAATA
>167834282; Cercis gigantea tRNA-Lys (trnK) gene, intron; and maturase-like protein (matK) gene, complete cds; chloroplast
AATAAATCTAGTTTACTAATTGTAAAACGTTTAATTACTCGAATGTATCAACAGAATCATTTGATTATTTCCGCTAATGATTCTACCAAAAATAAATTTTTGGGGTACAACAAGAATTTGTATTTTCAAATAATATCAGAAGGGTTTGCCGTCATTGTGGAAATTCCATTTTCCCTACAATTAATCTCTTCCTTAAAGGA
>45439518; Uribea tamarindoides maturase K (matK) gene, complete cds; chloroplast
ACTCGCTTATGGTCATGATTTAAATAGATCAATTTTGGTGGAAAATGTAGGTTATGACAATAAATCTAGTTTACTAATTGTAAAACGTTTAATTACTCGAATGTATCAACAGAATCATTTGATTATTTCTGCTAATGATTCTAACAAAAATCCATTTTTTGGGTATAACAAGAATTTGTATTCTCAAATAATATCAGAGG
>16755431; Isotropis cuneifolia trnK gene, intron, 5' partial sequence; and maturase K (matK) gene, partial cds; chloroplast genes for chloroplast products
GGGTTGAATAAATAAAGGGATAGAGCTTCGCGGCCCCAACTATTGGAAAACAAAGCGCAACGCGATCTCTTTCATTTATAATTATAGAGATCACCCCATCTAATTGTATGTTAAAAACAAATTAGCGCTTGATGTGGGAAAGAATTTTCTCGCGAGTGAATTATTAATTTTGTGATATGAGTCCTAACTATTAGCTATTC
>16755429; Jansonia formosa trnK gene, intron, 5' partial sequence; and maturase K (matK) gene, partial cds; chloroplast genes for chloroplast products
GGTGAGAGAATCCGTTGATGGGTTTTACTTGTTTTCTGGGTATGGTATCTATTCTGATTCGTTTATTAGTCTAATCTATTAGATAGTAGAATACCATGTTTTGACCATATTGCACTATGTATCATTTGATAATCCACTGAATCCCGGATCCTTTGACCCAATCGAATTTCAAAAATGGAGGAATACTCAGTATATTTAGA
>10952754; Hymenolobium mesoamericanum trnK gene, intron, 5' partial sequence; and maturase (matK) gene, partial cds; chloroplast genes for chloroplast products
TCTTATTGGATCCGGCAAAAATTTTTGTTTGAATTCTTTGTTCGGAACAAAAAAAATTCAGTTGGGTTGAATTAATAAAGGGATAGAGTTTGGCGGCTCCAATTATAGGGAAACAAAAAGCAACGAGCTTTCATTTTGAATTTGAATGATTACCCCATCTAATTGTACGTTAAAAATAGATTAGTGCTTGATGTGGGAAA
>261347800; Cojoba rufescens maturase K (matK) gene, partial cds; chloroplast
TTCTTATTTACGATTAACATCTTCTGGAGTCTTTTTTGAACGAATCTATTTCTATGCAAAAATAGAACATTTTGTAGAAGTCTTTGATAAGGATTTTCCGTCCACCCTATGGTTCTTCAAGGACCCTTTCATTCATTATGTTAGATATCAAGGAAAATCAATTCTAGCTTCAAAGAATACGCCCTTTTTGATGAAAAAAT
>32345347; Ebenopsis ebano maturase K-like (matK) gene, partial sequence; chloroplast gene for chloroplast product
AGCAAAATTTTGTAATGTATTAGGACATCCCATTAGTAAGCCGGTCTGGGCCGATTCATCCGATTTTGATATTATTGAGCGATTTTTGCAGATATGCAGAGATCTTTCTCATTATTACAACGGATCCTCAAAAAAAAAGAGTTTGTATCGAATCAAATATATACTTCGGCTTTCTTGTATTAAAACTTTGGCGCGTAAAC
>37518745; Myrocarpus frondosus maturase-like protein (matK) gene, complete cds; chloroplast
GAATAAAATATATACTTCGGCTTTCTTGTATTAAAACTTTGGCTCGTAAACACAAAAGTACTGTACGCGCTTTTTTGAAAAGATTAGGTTCAGAAGAATTATTGGAAGAATTCTTTACAGAGGAAGAAGAGATTCTTTCTTTGATCTTTCCAAGAGTTTCTTCTACTTTGCAGAGGTTATATAGAGGTCGGATTTGGTAT
>155182026; Galactia wrightii maturase-like protein (matK) gene, complete cds; chloroplast
AATTTAGCTCTTCTTTTGAGGGGGCAGAAATCGTAAAATCTTATAATAATTTGCGATCAATTCATTCTATTTTTTCCTTTTTCGAAGATAAATTTACATATTTAAATTATGAGTCATATATACGAATACCTTATCCTATCCATCTTGAAATCTTGGTTCAAATCCTTCGATACTGGATGAAAGATGTCTCTTTCTTTTAT
>302585132; Fordia cauliflora voucher PS0230MT01 maturase K (matK) gene, partial cds; chloroplast
GAAATACTATTTTATTTATTTATGGCAAGGTCATTTTGATGTTTGGTCTCAACCAGGAAGGATCCATATAAATAAATTATTCGAACATTCATTTCACTTTTTGGGCTATTTTTTAAATATACAGTTAAATCTTTCAGCGGTACGGAGTCAAATGTTGCAAAATTCATTTCTAATTGAAATTGTTATGAAAAAGCTTGAGA
>23664390; Hybosema robustum maturase-like protein (matK) gene, complete cds; chloroplast gene for chloroplast product
CCTATTATCCGAACATTCATTTTACCTTTTGGGCTATTTTTTAAATGTGCGGCTAAATCGTTCAGTAGTACGTAGTCAAATGCTGCAAAATACATTTCTAATTGAAATTGTTATCAAAAAGCTTGATATAATAGTTCCAATTATTCCTCTAATTAGATCATTGGCTAAAGCGAAATTTTGTAATGTATTAGGGAATCCCA
>32365123; Parapiptadenia rigida maturase K-like (matK) gene, partial sequence; chloroplast gene for chloroplast product
GTTCCTATATAATTTTTATGTATGTGAATACGAATCCATCTTTCTTTTTCTCCGTAACAAATCTTCTTATTTACGATTAACATCTTCTGGAGTCCTTTTTGAGCGAATCTATTTCTATGCAAAAATAGAAGATTTTGTAGAAGTCTTTGATAAGGATTTTCCGTCTACCCTATGGTTCTTCAAGGACCCTTTAATTCATT
[truncated: 507,014 more chars]
