# Supplementary material for: Two New Computational Methods for Universal DNA Barcoding: A Benchmark Using Barcode Sequences of Bacteria, Archaea, Animals, Fungi, and Land Plants
Source: PLoS One. 2013 Oct 18;8(10):e76910. doi: 10.1371/journal.pone.0076910 (PMC3799923; doi:10.1371/journal.pone.0076910)
Supplement: Dataset S17 — Mini-barcode query sequence sets of rbcL of land plants. Nucleotide sequences used as mini-barcode query sets of rbcL of land plants. (ZIP) [file pone.0076910.s017.zip › plants_rbcL_species_query_mini.fasta]

>228551799; Acorus calamus voucher Wen 9790 ribulose-1,5-bisphosphate carboxylase/oxygenase large subunit (rbcL) gene, partial cds; chloroplast
AAATTGGGGTTATCCGCGAAGAACTACGGTAGAGCAGTTTATGAATGTCTCCGTGGTGGACTTGATTTTACCAAGGATGATGAGAACGTGAACTCACAGCCATTTATGCGTTGGAGAGACCGTTTCTTATTTTGTGCTGAAGCACTTTTTAAAGCGCAAGCGGAAACAGGTGAAATCAAAGGACATTATTTGAATGCTAC
>209417554; Schismatoglottis trifasciata plastid partial rbcL gene for ribulose-biphosphate carboxylase
TCCAAGTTGAGAGAGACAAATTGAACAAGTATGGTCGTCCCCTATTGGGATGTACGATTAAACCAAAATTGGGATTATCCGCGAAAAACTACGGTAGAGCGGTTTATGAATGTCTCCGCGGTGGACTTGATTTTACCAAGGATGATGAAAACGTGAACTCACAACCATTTATGCGTTGGAGAGACCGTTTCGTATTTTGT
>209417494; Podolasia stipitata plastid partial rbcL gene for ribulose-biphosphate carboxylase
ACTCACAACCATTTATGCGTTGGAGAGACCGTTTCTTATTTTGTGCCGAAGCACTTTATAAAGCACAGGCCGAAACTGGTGAAATAAAAGGGCATTACTTGAATGCTACTGCAGGTACGTGTGAAGAAATGATCAAAAGGGCTGTGTTTGCCAGAGAATTAGGAGCCCCTATCGTAATGCACGACTACTTAACAGGGGGA
>4138743; Zamioculcas zamiifolia chloroplast rbcL gene
CATGTTGACTTCTATTGTGGGTAATGTATTTGGGTTTAAAGCTTTACGAGCTCTACGTCTGGAGGATTTGCGAATTCCTCCCGCTTATTCCAAAACTTTCCAAGGTCCGCCTCACGGCATCCAAGTTGAGAGAGATAAATTGAACAAGTACGGTCGTCCCCTATTGGGATGTACGATTAAACCAAAATTGGGATTATCCG
>297305497; Ruppia maritima chloroplast rbcL gene for ribulose-1,5-bisphosphate carboxylase/oxygenase large subunit, partial cds, specimen_voucher: YI00743
TTGATTTATTACGCGATGATTATATTGAAAAAGACCGAAGCCGTGGTATTTTTTTCACCCAAGATTGGGTCTCTATGCCAGGTGTTCTGCCTGTGGCTTCAGGGGGTATTCATGTTTGGCATATGCCTGCGTTGACCGAGATCTTTGGAGATGATTCTGTACTACAATTTGGCGGAGGAACCTTGGGACACCCTTGGGGA
>209417532; Synandrospadix vermitoxicus plastid partial rbcL gene for ribulose-biphosphate carboxylase
GAGATCTTTGGGGATGATTCCGTACTACAGTTCGGCGGAGGAACTTTAGGACACCCTTGGGGAAATGCACCTGGTGCAGTAGCTAACCGGGTAGCTTTAGAAGCGTGTGTACAAGCTCGTAATGAGGGACGTGATCTTGCTCGTGAAGGTAATGAAATTATCCGTGAAGCTAGCAAATGGAGTCCTGAACTAGCAGCTGC
>4138448; Scindapsus aureus chloroplast rbcL gene
CGTGAGATGACTTTAGGTTTTGTTGATTTATTACGTGATGATTATATTGAAAAAGACCGAAATCGTGGTATTTTTTTCACTCAAGATTGGGTCTCTATGCCAGGTGTTCTGCCTGTGGCTTCAGGGGGTATTCATGTTTGGCATATGCCTGCCCTGACTGAGATCTTTGGGGATGATTCCGTACTACAGTTCGGTGGAGG
>306478480; Tetroncium magellanicum ribulose-1,5-bisphosphate carboxylase/oxygenase large subunit (rbcL) gene, partial cds; chloroplast
TATTAAACCAAAATTGGGATTATCCGCGAAAAACTATGGTCGAGCGCTTTATGAGTGTCTYCGTGGTGGACTTGATTTTACCAAAGATGATGAGAACCTGAATTCACWACCATTTATGCKTTGGAGAGATCGTTTCTTATTTTGTTCCKAAGCTATTTATAAAGCGCAAGCCGAAACAGGYGAAATCAAAGGACATTRCT
>11526546; Ottelia alismoides chloroplast rbcL gene for ribulose-1,5-bisphosphate carboxylase, partial cds
CGTATGTCTGGTGGGGATCACATTCACTCTGGTACAGTAGTAGGTAAACTGGAAGGTGAACGTGAGATGACTTTAGGTTTTGTTGATTTACTACGCGACGATTATATTGAAAAAGATCGAAGCCGCGGTATTTTCTTCACTCAAGATTGGGTCTCTATGCCAGGTGTTCTACCAGTGGCTTCAGGAGGTATTCATGTTTG
>209417444; Gymnostachys anceps plastid partial rbcL gene for ribulose-biphosphate carboxylase
ATTTATGCGTTGGAGAGACCGTTTCTTATTTTGTGCCGAAGCAATTTATAAAGCGCAGGCCGAAACAGGTGAAATCAAAGGACATTACTTGAATGCTACTGCAGGTACATGTGAAGAAATGATGAAAAGGGCTGTGTTTGCTAGAGAATTGGGAGCCCCTATTGTAATGCATGACTACTTAACAGGGGGATTCACTGCAA
>343192843; Vallisneria natans voucher WQF0088 ribulose-1,5-bisphosphate carboxylase/oxygenase large subunit (rbcL) gene, partial cds; chloroplast
TGGGCTTACTAGCCTTGATCGTTACAAAGGACGATGCTACCACATCGAACCCGTTGCCGGAGAGGAAGATCAATATATTGCTTATGTAGCTTATCCTTTAGACCTTTTTGAAGAAGGTTCTGTTACCAACATGTTTACTTCCATTGTAGGTAATGTATTTGGGTTCAAAGCTCTACGAGCTCTACGCTTAGAGGATCTAC
>209417502; Anubias barteri plastid partial rbcL gene for ribulose-biphosphate carboxylase
TGATTCCGTACTACAGTTCGGTGGAGGAACTTTAGGACACCCTTGGGGAAATGCACCTGGTGCAGTAGCTAATCGGGTAGCTTCAGAAGCGTGTGTACAAGCTCGTAATGAGGGACGTGATCTTGCTCGTGAAGGTAATGAAATTATCCGTGAAGCTAGCAAATGGAGTCCTGAACTAGCTGCTGCTTGTGAGGTTTGGA
>171770708; Arisarum vulgare isolate A122 ribulose-1,5-bisphosphate carboxylase/oxygenase large subunit (rbcL) gene, partial cds; chloroplast
TGTCTGGTGGGGATCATATTCACGCTGGTACAGTAGTAGGTAAACTGGAAGGTGAACGTGAGATGACTTTAGGTTTTGTTGATTTATTACGTGATGATTATATTGAAAAAGACCGAAGTCGTGGTATTTTCTTCACTCAAGATTGGGTCTCTATGCCAGGTGTTATCCCTGTAGCTTCAGGGGGTATTCATGTTTGGCAT
>54144434; Pleea tenuifolia chloroplast rbcL gene for RuBisCO large subunit, partial cds
GAGGAAAATCAGTATATTGCTTATGTAGCTTATCCTTTAGACCTTTTTGAAGAAGGTTCTGTTACTAACATGTTTACTTCCATTGTGGGTAATGTATTTGGGTTCAAAGCTCTACGAGCTCTACGTCTGGAGGATCTGCGAATTCCTACTTCTTATTCCAAAACTTTCCAAGGCCCGCCCCATGGCATCCAAGTTGAGAG
>336445275; Damasonium minus ribulose-1,5-bisphosphate carboxylase/oxygenase large subunit (rbcL) gene, partial cds; chloroplast
CCGGGAGTTCCACCTGAGGAAGCAGGTGCCGCAGTAGCTGCCGAATCTTCTACTGGTACATGGACAACTGTGTGGACTGATGGACTTACTAGTCTGGATCGTTACAAAGGACGATGCTACCACATCGAACCTGTTATTGGAGAGGAAAATCAATATTTTTGTTATGTAGCTTATCCTTTAGACCTTTTTGAAGAAGGTTC
>209417614; Dracunculus vulgaris plastid partial rbcL gene for ribulose-biphosphate carboxylase
AGGAACTTTAGGACACCCTTGGGGAAATGCACCTGGTGCAGTAGCAAATCGGGTAGCTTTAGAAGCGTGTGTACAAGCTCGTAATGAGGGACGTGATCTTGCTCGTGAAGGTAATGAAATTATCCGTGAAGCTTGCAAATGGAGTCCTGAACTAGCTGCTGCTTGTGAGATTTGGAAAGCGATCAAATTCGAATTCGAAC
>209417634; Bucephalandra motleyana plastid partial rbcL gene for ribulose-biphosphate carboxylase
CGCAATGCATGCAGTTATTGATAGACAGAAGAATCATGGTATGCATTTTCGTGTACTAGCTAAAGCATTACGTATGTCTGGTGGGGATCATGTTCACGCTGGTACAGTAGTAGGTAAACTGGAAGGTGAACGTGAGATGACTTTAGGTTTTGTTGATTTATTACGTGATGATTATATTGAAAAAGACCGAAGTCGTGGTA
>270156265; Syngonium podophyllum voucher S.B. Davis 0922 (FLAS) ribulose-1,5-bisphosphate carboxylase/oxygenase large subunit (rbcL) gene, partial cds; chloroplast
TACTAACATGTTTACTTCTATTGTAGGTAATGTATTTGGGTTTAAAGCTTTACGAGCTCTACGTCTGGAGGATTTGCGAATTCCTACCTCTTATTCCAAAACTTTCCAAGGCCCGCCTCACGGTATCCAAGTTGAAAGAGATAAATTGAACAAGTATGGTCGTCCCCTATTGGGATGTACGATTAAACCAAAATTGGGAT
>384588184; Dieffenbachia tonduzii voucher BioBot06028 ribulose-1,5-bisphosphate carboxylase/oxygenase large subunit (rbcL) gene, partial cds; chloroplast
CAGGGGCTGCAGTAGCTGCCGAATCTTCTACTGGTACATGGACAACTGTGTGGACTGATGGACTTACCAGTCTTGATCGTTACAAAGGACGATGCTACCACATCGAAGCCGTTGTTGGGGAGGAAAATCAATATATTGCTTACGTAGCTTACCCTTTAGACCTTTTTGAAGAAGGTTCTGTTACTAACATGTTTACTTCA
>285157302; Potamogeton nodosus isolate WDZY11 ribulose-1,5-bisphosphate carboxylase/oxygenase large subunit (rbcL) gene, partial cds; chloroplast
TGAGAACGTAAACTCACAACCATTTATGCGTTGGAGAGATCGTTTCTTATTTTGTGCCGAAGCTATTTATAAAGCACAAGCCGAAACAGGTGAAATCAAAGGGCATTACTTAAATGCTACTGCGGGTACATGTGAAGAAATGATAAAAAGGGCAGTATTTGCAAGGGAATTGGGAGTCCCTATCGTAATGCATGACTACT
>209417566; Caladium lindenii plastid partial rbcL gene for ribulose-biphosphate carboxylase
GGCATATGCCTGCCCTGACTGAGATCTTTGGGGATGATTCCGTACTACAGTTTGGCGGAGGAACTATAGGACACCCTTGGGGAAATGCACCTGGTGCAGTAGCAAATCGGGTAGCTTTAGAAGCGTGTGTACAAGCTCGTAATGAGGGACGTGATCTTGCTCGTGAAGGTAATGAAATTATCCGTGAAGCTAGCAAATGG
>294985513; Spirodela intermedia strain 7450 ribulose-1,5-bisphosphate carboxylase/oxygenase large subunit (rbcL) gene, partial cds; chloroplast
TCCATTGTAGGTAATGTATTTGGGTTTAAAGCTTTACGAGCTCTACGTCTGGAAGATTTGCGAATTCCTCCTGCTTATTCCAAAACTTTCCAAGGCCCACCTCATGGGATCCAAGTTGAGAGAGATAAATTGAACAAGTATGGTCGTCCTCTATTAGGATGTACCATCAAACCCAAATTGGGATTATCCGCGAAAAACTA
>209417458; Pothoidium lobbianum plastid partial rbcL gene for ribulose-biphosphate carboxylase
TGGTACAGTAGTAGGTAAACTGGAAGGTGAACGTGAGATGACTTTAGGTTTTGTTGATTTATTACGTGATGATTATATTGAAAAAGACCGAAGTCGTGGTATTTTTTTCACTCAAGATTGGGTCTCTATGCCAGGTGTTATACCTGTGGCTTCAGGGGGTATTCATGTTTGGCATATGCCTGCCCTGACTGAGATCTTTG
>373882203; Protarum sechellarum voucher Bogner s.n. ribulose-1,5-bisphosphate carboxylase/oxygenase large subunit (rbcL) gene, partial cds; chloroplast
CCCGCCTCACGGTATCCAAGTTGAAAGAGATAAATTGAACAAGTATGGTCGTCCCCTATTGGGATGTACGATTAAACCAAAATTGGGATTATCCGCGAAAAACTACGGTAGAGCGGTTTATGAATGTCTCCGCGGTGGACTTGATTTTACCAAGGATGATGAAAACGTGAACTCACAACCATTTATGCGTTGGAGAGACC
>346328888; Alocasia cucullata ribulose-1,5-bisphosphate carboxylase/oxygenase large subunit (rbcL) gene, partial cds; chloroplast
GCCTCACGGTATCCAAGTTGAAAGAGATAAATTGAACAAGTATGGTCGTCCCCTATTGGGATGTACGATTAAACCAAAATTGGGATTATCCGCGAAAAACTACGGTAGAGCGGTTTATGAATGTCTCCGCGGTGGACTTGATTTTACCAAGGATGATGAAAACGTGAACTCACAACCATTTATGCGTTGGAGAGACCGTT
>209417626; Montrichardia arborescens plastid partial rbcL gene for ribulose-biphosphate carboxylase
TCCGCCTGAAGAAGCAGGGGCTGCAGTAGCTGCCGAATCTTCTACTGGTACATGGACGACTGTGTGGACTGATGGACTTACCAGCCTTGACCGTTACAAAGGACGATGCTACCACATCGAAGCCGTTGTTGGGGAGGAAAATCAATATATTGCTTATGTAGCTTACCCTTTAGACCTTTTTGAAGAAGGTTCTGTTACTA
>365824091; Orontium aquaticum ribulose-1,5-bisphosphate carboxylase/oxygenase large subunit (rbcL) gene, partial cds; plastid
ATACTCCTGACTATGAGACCAAAGATACTGATATCTTGGCAGCATTCCGAGTAACTCCTCAACCCGGAGTTCCACCTGAAGAAGCAGGTGCTGCAGTAGCTGCCGAATCTTCTACTGGTACATGGACAACTGTTTGGACTGATGGACTTACCAGTCTTGATCGTTACAAAGGACGATGCTACCACATCGAGACCGTTGTT
>209417478; Alloschemone occidentalis plastid partial rbcL gene for ribulose-biphosphate carboxylase
TATGTAGCTTACCCTTTAGACCTTTTTGAAGAAGGTTCTGTTACTAACATGTTTACTTCCATTGTGGGTAATGTATTTGGGTTTAAAGCTTTACGAGCTCTACGTCTGGAGGATTTGCGAATTCCTACTTCTTATTCCAAAACTTTCCAAGGCCCGCCTCACGGCATCCAAGTTGAGAGAGATAAATTGAACAAGTATGG
>365824101; Harperocallis flava ribulose-1,5-bisphosphate carboxylase/oxygenase large subunit (rbcL) gene, partial cds; plastid
GGGGGTATTCATGTTTGGCATATGCCTGCCCTAACTGAGATCTTTGGAGATGATTCCGTACTACAGTTCGGTGGAGGAACTTTAGGACACCCTTGGGGAAACGCACCCGGTGCAGTAGCTAATCGGGTAGCTTTAGAAGCGTGTGTACAAGCTCGTAATGAGGGACGTGATCTTGCTAGTGAAGGTAATGAAATTATCCG
>336445235; Caldesia grandis ribulose-1,5-bisphosphate carboxylase/oxygenase large subunit (rbcL) gene, partial cds; chloroplast
TTTCCTATTTTGTGCTGAAGCAATTTATAAAGCGCAAGCCGAAACAGGTGAAATCAAAGGACATTACTTGAACGCTACTGCAGGTACGTGTGAAGAAATGATCAAAAGGGCCGTATTTGCCAGAGAATTGGGAGTTCCTATCGTAATGCATGACTACTTAACCGGGGGATTCACTGCAAATACTAGCTTGGCTGCGTATT
>384588236; Philodendron radiatum voucher BioBot06596 ribulose-1,5-bisphosphate carboxylase/oxygenase large subunit (rbcL) gene, partial cds; chloroplast
CTACTGGTACATGGACAACTGTGTGGACTGATGGACTTACCAGTCTTGATCGTTACAAAGGACGATGCTACCACATCGAACCCGTTGTTGGGGAGGAAAATCAATATATTGCTTATGTAGCTTACCCTTTAGACCTTTTTGAAGAAGGTTCTGTTACTAACATGTTTACTTCTATTGTGGGTAATGTATTTGGGTTTAAA
>373882201; Pistia stratiotes voucher T.S. Yi 08020 ribulose-1,5-bisphosphate carboxylase/oxygenase large subunit (rbcL) gene, partial cds; chloroplast
TACGTATGTCTGGTGGGGATCATATTCACGGCGGTACAGTAGTAGGTAAACTGGAAGGTGAACGTGAGATAACTTTAGGTTTTGTTGACTTATTACGTGATGATTATATTGAAAAAGACCGAAGTCGTGGTATTTTCTTCACTCAAGATTGGGTCTCTATGCCTGGTGTTATCCCTGTCGCTTCTGGGGGTATTCATGTT
>209417630; Arophyton buchetii plastid partial rbcL gene for ribulose-biphosphate carboxylase
GGTATCCAAGTTGAAAGAGATAAATTGAACAAGTATGGTCGTCCCCTATTGGGATGTACGATTAAACCAAAATTGGGATTATCCGCGAAAAACTACGGTAGAGCGGTTTATGAATGTCTCCGCGGTGGACTTGATTTTACCAAGGATGATGAAAACGTGAACTCACAACCATTTATGCGTTGGAGAGACCGTTTCGTATT
>228551821; Symplocarpus foetidus voucher Wen 6238 ribulose-1,5-bisphosphate carboxylase/oxygenase large subunit (rbcL) gene, partial cds; chloroplast
TCRAGGCCATTGTTGGAGAGGAAAATCAATTTATTGCTTATGTAGCGTACCCTTTAGACCTTTTTGAARAGGGTTCTGTTACTAACATGTTTACTTCCATTGTGGGTAATGTATTTGGGTTCAAAGCTTTACGAGCTCTACGTCTGGAGGATCTTCGAATTCCTCCGGCTTATTCAAAAACTTTCCAAGGCCCACCCCAC
>209417462; Holochlamys beccarii plastid partial rbcL gene for ribulose-biphosphate carboxylase
ACTTCTTATTCCAAAACTTTCCAAGGCCCGCCTCACGGCATCCAAGTTGAGAGAGATAAATTGAACAAGTATGGTCGTCCCCTATTGGGATGTACGATTAAACCAAAATTGGGATTATCCGCGAAAAACTACGGTAGAGCGGTTTATGAATGTCTCCGCGGTGGACTTGATTTTACCAAGGATGATGAAAACGTGAACTC
>336445237; Echinodorus sp. 1 LYC-2011 ribulose-1,5-bisphosphate carboxylase/oxygenase large subunit (rbcL) gene, partial cds; chloroplast
TTTACCAAAGATGATGAAAACGTGAACTCACAACCATTTATGCGTTGGAGAGACCGTTTCCTATTTTGTGCGGAAGCCATTTATAAAGCGCAAGCCGAAACAGGGGAAATCAAAGGACATTACCTGAATGCTACTGCAGGTACGTGTGAAGAAATGATCAAAAGGGCCGTATTTGCCAGAGAATTGGGAGTTCCTATCGT
>431005; Scheuchzeria palustris chloroplast ribulose-1,5-bisphosphate carboxylase/oxygenase large subunit (rbcL) gene, partial cds
GACGATGCTACGCCATCGAGCCCGTTGCTGGGGAGGAAAGTCAATTTATTGCTTATGTAGCTTATCTTTTAGACCTTTTTGAAGAGGGTTCCGTTACCAACATGTTTACTTCCATTGTGGGTAATGTATTTGGGTTCAAAGCTCTACGAGCTCTACGTCTGGAGGATCTGCGAATTCCTCCTGCTTATTCCAAAACTTTC
>313664320; Najas flexilis voucher AP373 ribulose-1,5-bisphosphate carboxylase/oxygenase large subunit (rbcL) gene, partial cds; chloroplast
ATTGTAGGTAATGTATTTGGATTTAAAGCATTAAGAGCTTTACGTTTGGAAGATCTACGTATCCCTCCTGCATATACAAAAACTTTTCAAGGTCCTCCGCATGGTATTCAAGTTGAAAGAGATAAACTTAATAAGTATGGACGACCATTATTAGGATGTACAATTAAGCCTAAATTAGGTTTATCAGCTAAAAATTATGG
>209417558; Aridarum nicolsonii plastid partial rbcL gene for ribulose-biphosphate carboxylase
GATCATGTTCACGCTGGTACAGTAGTAGGTAAACTGGAAGGTGAACGTGAGATGACTTTAGGTTTTGTTGATTTATTACGTGATGATTATATTGAAAAAGACCGAAGTCGTGGTATTTTCTTCACTCAAGATTGGGTCTCTATGCCAGGTGTTCTGCCTGTAGCTTCAGGGGGTATTCATGTTTGGCATATGCCTGCTCT
>209417534; Spathicarpa hastifolia plastid partial rbcL gene for ribulose-biphosphate carboxylase
CTGAGATCTTTGGGGATGATTCCGTACTACAGTTCGGCGGAGGAACTTTAGGACACCCTTGGGGAAATGCACCGGGTGCAGTAGCTAACCGGGTAGCTTTAGAAGCGTGTGTACAAGCTCGTAATGAGGGACGTGATCTTGCTCGTGAAGGTAATGAAATTATCCGTGAAGCTAGCAAATGGAGTCCCGAACTAGCAGCT
>171770716; Typhonodorum lindleyanum isolate A153 ribulose-1,5-bisphosphate carboxylase/oxygenase large subunit (rbcL) gene, partial cds; chloroplast
AGAGACCGTTTCGTATTTTGTGCCGAAGCAATTTATAAAGCACAGGCCGAAACAGGTGAAATAAAAGGGCATTACTTGAATGCTACTGCAGGTACGTGTGAAGAAATGATCAAAAGGGCTGTGTTTGCCAGAGAATTGGGAGTCCCTATCGTAATGCATGACTACTTAACAGGGGGATTCACTGCAAATACTAGTTTAGC
>294985545; Landoltia punctata strain 9278 ribulose-1,5-bisphosphate carboxylase/oxygenase large subunit (rbcL) gene, partial cds; chloroplast
AAGATACGGATATCTTGGCAGCATTCCGAGTAACTCCTCAACCTGGAGTTCCTGCTGAAGAAGCAGGGGCTGCAGTAGCTGCCGAATCTTCTACCGGTACATGGACAACTGTGTGGACTGATGGACTTACCAGCCTTGATCGTTACAAAGGACGATGCTACCATATCGAACCCGTTGCTGGAGAAGAAAATCAATATATT
>209417480; Amydrium humile plastid partial rbcL gene for ribulose-biphosphate carboxylase
GCCATTACTTGAATGCTACTGCAGGTACGTGTGAAGAAATGATCAAAAGGGCTGTGTTTGCCAGAGAATTAGGAGTCCCTATCGTAATGCATGACTACTTAACAGGTGGATTCACTGCAAATACTAGTTTAGCTCATTATTGTCGAGACAACGGTCTACTTCTTCACATCCATCGCGCAATGCATGCAGTTATTGATAGA
>2734897; Apalanthe granatensis ribulose-1,5-bisphosphate carboxylase/oxygenase large subunit (rbcL) gene, chloroplast gene encoding chloroplast protein, partial cds
GTGGGTAATGTATTTGGATTCAAAGCTCTACGAGCTCTACGCTTGGAGGATCTGAGAATTCCTCCTGCTTATTCCAAAACTTTCCAAGGTCCACCTCATGGAATCCAAGTTGAAAGAGATAAATTGAACAAATATGGTCGTCCTCTATTGGGATGTACTATTAAACCAAAATTGGGATTATCTGCGAAAAACTACGGTAG
>209417548; Cryptocoryne lingua plastid partial rbcL gene for ribulose-biphosphate carboxylase
AAGGTGAACGTGAGATGACTTTAGGTTTTGTTGATTTATTACGTGATGATTATATTGAAAAAGACCGGAGTCGTGGTATTTTCTTCACTCAAGATTGGGTCTCTATGCCAGGTGTTATACCTGTAGCTTCAGGGGGTATTCATGTTTGGCATATGCCTGCTCTGACTGAGATCTTTGGGGATGATTCTGTACTACAGTTC
>336445249; Limnophyton sp. 1 LYC-2011 ribulose-1,5-bisphosphate carboxylase/oxygenase large subunit (rbcL) gene, partial cds; chloroplast
TAGCTGCCGAATCCTCTACTGGTACATGGACAACCGTGTGGACTGATGGACTTACTAGCCTTGACCGTTACAAGGGGCGATGCTACCACATCGAACCTGTCATTGGAGAGGAAAATCAATATTTCTGTTATGTCGCTTATCCTTTAGACCTTTTTGAAGAAGGCTCTGTTACCAACATGTTTACTTCCATCGTAGGTAAT
>2734955; Nechamandra alternifolia ribulose-1,5-bisphosphate carboxylase/oxygenase large subunit (rbcL) gene, chloroplast gene encoding chloroplast protein, partial cds
CGTGAAAGATTACAAATTGACTTATTATACGCCGGAATATGAAACCAAAGATACTGATATCTTGGCAGCATTCCGAATGACTCCACAACCTGGGGTTCCACCTGAAGAAGCGGGGGCCGCAGTAGCTGCCGAATCCTCTACTGGTACATGGACAACTGTGTGGACTGATGGACTTACTAGCCTTGATCGTTACAAAGGAC
>171770754; Helicodiceros muscivorus isolate A87 ribulose-1,5-bisphosphate carboxylase/oxygenase large subunit (rbcL) gene, partial cds; chloroplast
AGGTGAACGTGAGATGACTTTAGGTTTTGTTGATTTATTACGTGATGATTATATTGAAAAAGACCGAAGTCGTGGTATTTTCTTCACTCAAGATTGGGTCTCTATGCCAGGTGTTATCCCTGTAGCTTCAGGGGGTATTCATGTTTGGCATATGCCTGCCCTGACTGAGATCTTTGGGGATGATTCCGTACTACAGTTCG
>209417576; Scaphispatha gracilis plastid partial rbcL gene for ribulose-biphosphate carboxylase
AGGAAAATCAATATATTGCTTATGTAGCTTACCCTTTAGACCTTTTTGAAGAAGGTTCTGTTACTAACATGTTTACTTCTATTGTAGGTAATGTATTTGGGTTTAAAGCTTTACGAGCTCTACGTCTGGAGGATTTGCGAATTCCTACCTCTTATTCCAAAACTTTCCAAGGCCCGCCTCACGGTATCCAAGTTGAAAGA
>2734907; Cycnogeton procerum ribulose-1,5-bisphosphate carboxylase/oxygenase large subunit (rbcL) gene, chloroplast gene encoding chloroplast protein, partial cds
GCATGACTACTTAACAGGGGGATTCACTGCAAATACTAGTTTGTCTAATTATTGCCGAGACAATGGCTTACTTCTTCACATTCACCGCGCAATGCATGCGGTTATTGATAGACAGAAGAATCATGGGATGCATTTCCGTGTACTAGCTAAAGCATTACGTATGTCTGGTGGAGATCATATTCACGCTGGTACAGTAGTAG
>343184774; Alisma plantago-aquatica voucher WQF2049 ribulose-1,5-bisphosphate carboxylase/oxygenase large subunit (rbcL) gene, partial cds; chloroplast
TGAATATCAAACCAAAGATACTGATATCTTGGCAGCATTCCGAGTAACTCCGCAACCGGGAGTTCCACCTGAGGAAGCAGGTGCCGCAGTAGCTGCCGAATCTTCTACTGGTACATGGACAACTGTGTGGACTGATGGACTTACTAGTCTGGATCGTTACAAAGGACGATGCTACCACATCGAACCTGTTATTGGAGAGG
>171770794; Biarum tenuifolium isolate A037 ribulose-1,5-bisphosphate carboxylase/oxygenase large subunit (rbcL) gene, partial cds; chloroplast
GGGCGGTTTATGAATGTCTCCGCGGTGGGCTTGATTTTACCAAGGATGATGAAAACGTGAACTCACAACCATTTATGCGTTGGAGAGACCGTTTCTTGTTTTGTGCCGAAGCGATTTATAAAGCACAGGCCGAAACAGGTGAAATAAAAGGGCATTACTTGAATGCTACTGCAGCTACGTGTGAAGAAATGATCAAAAGG
>209417572; Chlorospatha sp. Chase 11912 plastid partial rbcL gene for ribulose-biphosphate carboxylase
CCAGTCTTGATCGTTACAAAGGACGATGCTACCACGTCGAAGCCGTTGTTGGGGAGGAAACTCAATTTATTGCTTATGTAGCTTACCCTTTAGACCTTTTTGAAGAAGGTTCTGTTACTAACATGTTTACTTCTATTGTAGGTAATGTATTTGGGTTTAAAGCTTTACGAGCTCTACGTCTGGAGGATTTGCGAATTCCT
>285157364; Stuckenia amblyophylla isolate WDZY44 ribulose-1,5-bisphosphate carboxylase/oxygenase large subunit (rbcL) gene, partial cds; chloroplast
GAAGAATCATGGTATGCATTTTCGTGTACTAGCTAAAGCATTACGTATGTCTGGTGGAGATCATATTCACTCTGGTACAGTAGTAGGTAAACTAGAAGGTGAACGTGAGATGACTTTAGGTTTTGTTGATTTATTACGCGATGATTATATTGAAAAAGATCGAAGCCGCGGTATTTTCTTCACTCAGGATTGGGTCTCTA
>300392647; Halodule pinifolia chloroplast rbcL gene for ribulose-1,5-bisphosphate carboxylase/oxygenase large subunit, partial cds, specimen_voucher: personal:Yu Ito:NT1772
AACTAGAAGGTGAACGTGAGATGACTTTAGGTTTTGTTGATTTATTACGCGATGATTATATTGAAAAAGACCGAAGCCGGGGTATTTTTTTCACTCAAGATTGGGTCTCTATGCCGGGTGTTTTACCCGTGGCTTCAGGGGGTATTCATGTTTGGCATATGCCTGCCCTGACCGAGATCTTTGGAGATGATTCTGTACTA
>209417526; Incarum pavonii plastid partial rbcL gene for ribulose-biphosphate carboxylase
AGACAAAAGATACTGATATCTTGGCAGCATTCCGAGTAACTCCTCAACCCGGAGTTCCGCCTGAAGAAGCAGGGGCAGCAGTAGCTGCCGAATCTTCTACTGGTACATGGACAAGTGTGTGGACTGATGGACTTACCAGTCTTGATCGTTACAAAGGACGATGCTACCACATCGAAGCCGTTGTTGGGGAGGAAAATCAA
>4097787; Aponogeton elongatus ribulose-1,5-bisphosphate carboxylase/oxygenase large subunit (rbcL) gene, chloroplast gene encoding chloroplast protein, partial cds
AAATTGACTTATTATACTCCTGAATATGAAACCAAAGATACTGATATCTTGGCAGCATTTCGAGTAACTCCTCAACCCGGAGTTCCAGCTGAAGAAGCAGGGGCCGCAGTTGCTGCCGAATCTTCTACTGGTACATGGACAACTGTGTGGACTGATGGACTTACGAGCTTGGATCGCTACAAAGGACGATGCTACTACAT
>209417578; Ulearum sagittatum plastid partial rbcL gene for ribulose-biphosphate carboxylase
TACGTGTGAAGAAATGATCAAAAGGGCTGTGTTTGCCAGAGAATTGGGAGTCCCTATCGTAATGCATGACTACTTAACAGGGGGATTCACAGCAAATACTAGTTTAGCTCATTATTGCCGAGATAATGGTCTACTTCTTCACATCCACCGCGCAATGCATGCAGTTATCGATAGACAGAAGAATCATGGTATGCATTTCC
>297305551; Syringodium isoetifolium chloroplast rbcL gene for ribulose-1,5-bisphosphate carboxylase/oxygenase large subunit, partial cds, specimen_voucher: YI00957
GATTTATTACGCGATGATTATATTGAAAAAGACCGAAGCCGCGGTATTTTTTTCACTCAAGATTGGGTCTCTATGCCGGGTGTTTTGCCAGTGGCTTCAGGGGGTATTCATGTTTGGCATATGCCTGCCCTGACCGAGATCTTTGGAGATGATTCTGTACTACAGTTTGGTGGAGGAACTTTGGGACACCCTTGGGGAAA
>376319783; Burnatia enneandra ribulose 1,5-bisphosphate carboxylase large subunit (rbcL) gene, partial cds; chloroplast
GTCTTCGTGGTGGACTTGATTTTACCAAAGATGATGAAAACGTGAACTCACAACCATTTATGCGTTGGAGAGACCGTTTCCTATTTTGTGCTGAAGCAATTTATAAATCGCAAGCCGAAACAGGTGAAATCAAAGGACATTACTTGAATGCTACTGCAGGTACGTGTGAAGAAATGATCAAAAGGGCCGTATTCGCCAGA
>209417536; Callopsis volkensii plastid partial rbcL gene for ribulose-biphosphate carboxylase
TGTTTGGCATATGCCTGCCCTGACTGAGATCTTTGGGGATGATTCCGTACTACAGTTCGGTGGAGGAACTTTAGGACACCCTTGGGGAAATGCACCTGGTGCAGTAGCTAATCGGGTAGCTTTAGAAGCGTGTGTAAAAGCTCGTAATGAGGGACGTGATCTTGCTCGCGAAGGTAATGAAATTATCCGTGAAGCTAGCA
>209417510; Pseudohydrosme gabunensis plastid partial rbcL gene for ribulose-biphosphate carboxylase
ATGATGAAAACGTGAACTCACAACCATTTATGCGTTGGAGAGACCGTTTCTTATTTTGTGCCGAAGCAATTTATAAAGCACAGGCCGAAACAGGTGAAATAAAAGGGCATTACTTGAATGCTACTGCAGGTACGTGTGAAGAAATGATCAAAAGGGCTGTGTGTGCCAGAGAATTGGGAGCCCCTATCGTAATGCATGAC
>209417508; Nephthytis afzelii plastid partial rbcL gene for ribulose-biphosphate carboxylase
AAACAAGTATGGTCGTCCCCTATTGGGATGTACGATTAAACCAAAATTGGGATTATCCGCGAAAAACTACGGTAGAGCGGTTTATGAATGTCTCCGCGGTGGACTTGATTTTACCAAGGATGATGAAAACGTGAACTCACAACCATTTATGCGTTGGAGAGACCGTTTCTTATTTTGTGCCGAAGCAATTTATAAAGCAC
>384597394; Anthurium sp. MHPAA263-08 voucher RE-5113-3 ribulose-1,5-bisphosphate carboxylase/oxygenase large subunit (rbcL) gene, partial cds; chloroplast
CTTCCATTGTGGGTAATGTATTTGGGTTTAAAGCTTTACGAGCTCTACGTCTGGAGGATTTGCGAATTCCTACTTCTTATTCCAAAACTTTCCAAGGCCCACCTCACGGCATCCAAGTTGAGAGAGATAAATTGAACAAGTACGGTCGTCCCTTATTGGGATGTACGATTAAACCAAAATTAGGATTATCCGCGAAAAAC
>209417464; Heteropsis oblongifolia plastid partial rbcL gene for ribulose-biphosphate carboxylase
CATGTTCACGCTGGTACGGTAGTAGGTAAACTGGAAGGTGAACGTGATATTACTTTAGGTTTTGTTGATTTATTACGTGATGATTATATTGAAAAAGACCGAAGTCGTGGTATTTATTTCACTCAAGATTGGGTCTCTATGCCAGGTGTTATACCTGTGGCTTCAGGGGGTATTCATGTTTGGCATATGCCTGCCCTGAC
>2734941; Lepilaena australis ribulose-1,5-bisphosphate carboxylase/oxygenase large subunit (rbcL) gene, chloroplast gene encoding chloroplast protein, partial cds
ACAGTAGTAGGTAAACTAGAAGGTGAACGTGAAATGACTTTAGGTTTTGTTGATTTATTACGCGATGATTATATTGAAAAAGACCGAAGCCGCGGTATTTTCTTCACTCAGGATTGGGTCTCTATGCCAGGTGTTTTACCCGTGGCTTCTGGGGGTATTCATGTTTGGCATATGCCTGCCTTAACCGAGATCTTTGGAGA
>270156049; Xanthosoma sagittifolium voucher J.R. Abbott 24707 (FLAS) ribulose-1,5-bisphosphate carboxylase/oxygenase large subunit (rbcL) gene, partial cds; chloroplast
ACTTATTATACTCCTGACTATGAGACAAAAGATACTGATATCTTGGCAGCATTCCGAGTAACTCCTCAACCCGGAGTTCCACCTGAAGAAGCAGGGGCTGCAGTAGCTGCCGAATCTTCTACTGGTACATGGACAACTGTGTGGACTGATGGACTTACCAGTCTTGATCGTTACAAAGGACGATGCTACCACATCGAAGC
>209417586; Ambrosina bassii plastid partial rbcL gene for ribulose-biphosphate carboxylase
TGGACTGATGGACTTACCAGTCTTGATCGTTACAAAGGCCGATGCTACCACATCGAAGCCGTTGTTGGGGAGGAAAGTCAATTTATTGCTTATGTAGCTTACCCTTTAGACCTTTTTGAAGAAGGTTCTGTTACTAACATGTTTACTTCTATTGTAGGTAATGTATTTGGGTTTAAAGCTTTACGAGCTCTACGTCTGGA
>379033044; Groenlandia densa isolate NMW2021 ribulose-1,5-bisphosphate carboxylase/oxygenase large subunit (rbcL) gene, partial cds; chloroplast
TGTTAAAGATTACAAATTGACTTATTATACTCCTGAATATGAAACCAAGGATACTGATATCTTGGCAGCATTCCGAGTAACTCCTCAACCCGGAGTTCCACCTGAGGAAGCGGGAGCTGCAGTAGCTGCCGAATCTTCTACTGGTACATGGACAACTGTGTGGACTGATGGGCTTACTAGCTTGGATCGTTACAAAGGAC
>209417456; Pedicellarum paiei plastid partial rbcL gene for ribulose-biphosphate carboxylase
GCATGATTACTTAACAGGAGGATTCACTGCAAATACTAGTTTAGCTCATTATTGCCGGGACAACGGTCTACTTCTTCACATCCATCGCGCAATGCATGCAGTTATTGATAGGCAGAAGAATCATGGTATGCATTTTCGTGTACTAGCTAAAGCATTACGTATGTCTGGTGGGGATCATATTCACGGTGGTACAGTAGTAG
>2734963; Posidonia australis ribulose-1,5-bisphosphate carboxylase/oxygenase large subunit (rbcL) gene, chloroplast gene encoding chloroplast protein, partial cds
CTGTGTGGACTGATGGACTTACTAGCTTGGATCGTTACAAAGGACGATGCTACCACATCGAGCCCGTTGTTGGGGAAGAAGATCAATTTATTGCTTATGTAGCTTATCCTTTAGACCTTTTTGAAGAAGGTTCCGTTACCAACATGTTTACTTCCATTGTGGGTAATGTATTTGGGTTCAAAGCTCTACGAGCTCTACGT
>209417530; Taccarum weddellianum plastid partial rbcL gene for ribulose-biphosphate carboxylase
AAGTCGTGGTATTTATTTCACTCAAGATTGGGTCTCTATGCCAGGTGTTCTGCCTGTAGCTTCAGGGGGTATTCATGTTTGGCATATGCCTGCTCTGACTGAGATCTTTGGGGATGATTCCGTACTACAGTTTGGCGGAGGAACTTTAGGACACCCTTGGGGAAATGCACCTGGTGCAGTAGCTAACCGGGTAGCTTTAG
>209417552; Piptospatha ridleyi plastid partial rbcL gene for ribulose-biphosphate carboxylase
CACCGCGCAATGCATGCAGTTATTGATAGACAGAAGAATCATGGTATGCATTTTCGTGTACTAGCTAAAGCATTACGTATGTCTGGTGGGGATCATGTTCACGCTGGTACAGTAGTAGGTAAACTGGAAGGTGAACGTGAGATGACTTTAGGTTTTGTTGATTTATTACGTGATGATTATATTGAAAAAGACCGAAGTCG
>209417628; Calla palustris plastid partial rbcL gene for ribulose-biphosphate carboxylase
CAAATACTAGTTTAGCTCATTATTGCCGAGACAATGGCCTACTTCTTCACATCCATCGCGCAATGCATGCAGTTATTGATAGACAGAAGAATCATGGTATGCATTTTCGTGTACTAGCTAAAGCATTACGTATGTCTGGTGGGGATCATATTCACGCTGGTACAGTAGTAGGTAAACTGGAAGGTGAACGTGAGATGACT
>209417446; Lysichiton americanus plastid partial rbcL gene for ribulose-biphosphate carboxylase
GTTTGTCTCATTATTGCCGAGACAACGGCCTACTTCTTCACATCCATCGCGCAATGCATGCAGTTATTGATAGACAGAAGAATCATGGTATGCATTTCCGTGTACTAGCTAAAGCATTACGTATGTCTGGTGGAGATCATATTCACTCTGGTACAGTAGTAGGTAAACTAGAAGGTGAACGTGGGATGACTTTGGGTTTT
>346328864; Colocasia yunnanensis ribulose-1,5-bisphosphate carboxylase/oxygenase large subunit (rbcL) gene, partial cds; chloroplast
TTCCAAGGCCCGCCTCACGGTATCCAAGTTGAAAGAGATAAATTGAACAAGTATGGTCGTCCCCTATTGGGATGTACGATTAAACCAAAATTGGGATTATCCGCGAAAAACTACGGTAGAGCGGTTTATGAATGTCTCCGCGGTGGACTTGATTTTACCAAGGATGATGAAAACGTGAACTCACAACCATTTATGCGTTG
>209417636; Colletogyne perrieri plastid partial rbcL gene for ribulose-biphosphate carboxylase
GCCCGCCTCACGGTATCCAAGTTGAAAGAGATAAATTGAACAAGTATGGTCGTCCCCTATTGGGATGTACGATTAAACCAAAATTGGGATTATCCGCGAAAAACTACGGTAGAGCGGTTTATGAATGTCTCCGCGGTGGACTTGATTTTACCAAGGATGATGAAAACGTGAACTCACAACCATTTATGCGTTGGAGAGAC
>209417620; Peltandra virginica plastid partial rbcL gene for ribulose-biphosphate carboxylase
GAAAAACTACGGTAGAGCGGTTTATGAATGTCTCCGCGGTGGACTTGATTTTACCAAGGATGATGAAAACGTGAACTCACAACCATTTATGCGTTGGAGAGACCGTTTCTTATTTTGTGCCGAAGCAATTTATAAAGCACAGGCCGAAACAGGTGAAATAAAAGGGCATTACTTGAATGCTACTGCAGGTACGTGTGAAG
>2734985; Stratiotes aloides ribulose-1,5-bisphosphate carboxylase/oxygenase large subunit (rbcL) gene, chloroplast gene encoding chloroplast protein, partial cds
ACAGTAGTAGGTAAACTGGAAGGTGAACGTGAGATGACTTTGGGTTTTGTTGATTTACTACGCGACGATTATATTGAAAAAGACCGAAGCCGCGGTATTTTCTTCACTCAAGATTGGGTCTCTATGCCGGGTGTTCTGCCGGTGGCTTCAGGAGGTATTCATGTTTGGCATATGCCTGCCTTGACCGAGATCTTTGGGGA
>2734945; Lagarosiphon muscoides ribulose-1,5-bisphosphate carboxylase/oxygenase large subunit (rbcL) gene, chloroplast gene encoding chloroplast protein, partial cds
GAATATGAAACCAAAGATACTGATATCTTGGCAGCATTCCGAGTAACACCACAACCTGGAGTTCCACCTGAAGAGGCAGGGGCCGCAGTAGCTGCCGAATCTTCTACTGGTACATGGACAACTGTGTGGACTGATGGACTTACTAGCCTTGATCGTTACAAAGGACGCTGCTACCACATCGAGCCTGTTGCTGGGGAGGA
>373882199; Pinellia ternata voucher T.S. Yi 08018 ribulose-1,5-bisphosphate carboxylase/oxygenase large subunit (rbcL) gene, partial cds; chloroplast
TAACTCCTCAACCCGGAGTTCCGCCTGAAGAAGCAGGGGCTGCAGTAGCTGCCGAATCTTCTACTGGTACATGGACAACTGTGTGGACTGATGGACTTACCAGTCTTGATCGTTACAAAGGACGATGCTACCACATCGAAGCCGTTCCTGGGGAGGAAAATCAATATATTGCTTATGTAGCTTACCCTTTAGACCTTTTT
>270156149; Epipremnum pinnatum voucher J.R. Abbott 25209 (FLAS) ribulose-1,5-bisphosphate carboxylase/oxygenase large subunit (rbcL) gene, partial cds; chloroplast
CCCGGAGTTCCGCCTGAAGAAGCAGGGGCTGCAGTAGCTGCCGAATCTTCTACTGGTACATGGACAACTGTGTGGACTGATGGACTTACCAGCCTTGATCGTTACAAAGGACGATGCTACCACATCGAACCCGTTGTTGGGGAGGAAGATCAATATATTGCTTATGTAGCTTACCCTTTAGACCTTTTTGAAGAAGGTTC
>171770730; Arisaema serratum isolate D ribulose-1,5-bisphosphate carboxylase/oxygenase large subunit (rbcL) gene, partial cds; chloroplast
GATGATTATATTGAAAAAGACCGAAGTCGTGGTATTTTCTTCACCCAAGATTGGGTCTCTATGCCAGGTGTTATCCCTGTAGCTTCCGGGGGTATTCATGTTTGGCATATGCCTGCCCTGACTGAGATCTTTGGGGATGATTCCGTACTACAGTTCGGTGGAGGAACTTTAGGACACCCTTGGGGAAATGCACCTGGTGC
>133924510; Maidenia rubra voucher Wilson 8871 (NSW) ribulose 1,5-bisphosphate carboxylase/oxygenase (rbcL) gene, partial cds; chloroplast
ATGCATGCAGTTATTGACAGACAGAAGAACCATGGTATGCATTTTCGTGTATTAGCTAAAGCATTACGTATGTCTGGCGGGGATCACATTCACTCTGGTACAGTAGTAGGTAAACTGGAAGGTGAACGCGAGATGACTTTAGGTTTTGTTGATTTACTACGCGACGATTGTATTGAAAAAGACCGAAGTCGTGGTATTTT
>209417556; Phymatarum borneense plastid partial rbcL gene for ribulose-biphosphate carboxylase
GTGGACTGATGGACTTACCAGTCTTGATCGTTACAAAGGACGATGCTACCACATCGAACCCGTTGCTGGGGAGGAAAATCAATATATTGCTTATGTAGCTTACCCTTTAGACCTTTTTGAAGAAGGTTCTGTTACTAACATGTTTACTTCTATTGTGGGTAATGTATTTGGGTTTAAAGCTTTACGAGCTCTACGTCTGG
>209417520; Bognera recondita plastid partial rbcL gene for ribulose-biphosphate carboxylase
GTAGGGCGGTTTATGAATGTCTCCGTGGTGGACTTGATTTTACCAAGGATGATGAAAACGTGAACTCACAACCATTTATGCGTTGGAGAGACCGTTTCCTATTTTGCGCCGAAGCAATTTATAAAGCACAAGCCGAAACAGGTGAAATAAAAGGGCATTACTTGAATGCTACTGCAGGTACGTGTGAAGAAATGATCAAA
>54144428; Tofieldia okuboi chloroplast rbcL gene for RuBisCO large subunit, partial cds
CGGTACAGTAGTAGGTAAACTTGAAGGTGAACGTGAGATGACCTTGGGTTTTGTTGATTTACTACGTGATGATTTGATTGAAAAAGACCGAAGTCGAGGTATTTTTTTCACTCAAGATTGGGTTTCTATGCCGGGTGTTCTGCCTGTGGCTTCAGGGGGTATTCATGTTTGGCACATGCCTGCCCTAACTGAGATCTTTG
>21667620; Gonatopus angustus ribulose-1,5-bisphosphate carboxylase/oxygenase large subunit (rbcL) gene, partial cds; chloroplast gene for chloroplast product
GGGCTGTGTTTGCCAGAGAATTGGGAGCTCCTATCGTAATGCATGACTACTTAACAGGGGGATTCACTGCAAATACTAGTTTAGCTCATTATTGCCGAGACAACGGTTTACTTCTTCACATCCATCGCGCAATGCATGCAGTTATTGATAGACAGAAGAATCATGGTATGCATTTTCGTGTACTAGCTAAAGCATTACGC
>209417470; Anadendrum sp. Chase 9985 plastid partial rbcL gene for ribulose-biphosphate carboxylase
TATGTAGCTTACCCTTTAGACCTTTTTGAAGAAGGTTCTGTTACTAACATGTTTACTTCCATTGTGGGTAATGTATTTGGGTTTAAAGCTTTACGAGCTCTACGTCTGGAGGATTTGCGAATTCCTACTTCTTATTCCAAAACTTTCCAAGGCCCGCCTCACGGCATCCAAGTTGAGAGAGATAAATTGAACAAGTATGG
>2734951; Limnobium spongia ribulose-1,5-bisphosphate carboxylase/oxygenase large subunit (rbcL) gene, chloroplast gene encoding chloroplast protein, partial cds
TCAAAAGGGCCGTATTTGCCAGAGAATTGGGAGTTCCTATCGTAATGCATGACTACTTAACAGGGGGATTCACTGCAAATACTAGCTTGGCTCATTATTGCCGAGACAACGGCTTACTTCTTCACATTCACCGTGCAATGCATGCAGTTATTGATAGACAGAAGAATCATGGTATGCATTTTCGTGTACTAGCTAAAGCC
>209417492; Pycnospatha arietina plastid partial rbcL gene for ribulose-biphosphate carboxylase
AGAATCATGGTATGCATTTTCGTGTACTAGCTAAAGCATTACGTATGTCTGGTGGGGATCATATTCACGCTGGTACAGTAGTAGGTAAACTGGAAGGTGAACGTGAGATGACTTTAGGTTTTGTTGATTTATTACGTGATGATTTTATTGAAAAAGACCGAAGTCGTGGTATTTTTTTCACTCAAGATTGGGTCTCTATG
>209417522; Mangonia tweedieana plastid partial rbcL gene for ribulose-biphosphate carboxylase
ATTACGTATGTCTGGTGGGGATCATATTCACGCTGGTACAGTAGTAGGTAAACTGGAAGGTGAACGTGAAATAACTTTAGGTTTTGTTGATTTATTACGTGATGATTATATTGAAAAAGACCGAAGTCGTGGTATTTATTTCACTCAAGATTGGGTCTCTATGCCAGGTGTTCTGCCTGTAGCTTCAGGGGGTATTCATG
>373882221; Remusatia yunnanensis voucher R. Li 11 ribulose-1,5-bisphosphate carboxylase/oxygenase large subunit (rbcL) gene, partial cds; chloroplast
TTTTGTGCCGAAGCACTTTTTAAAGCACAGTCCGAAACAGGTGAAATAAAAGGGCATTACTTGAATGCTACTGCAGGTACGTGTGAAGAAATGATCAAAAGGGCTGTGTTTGCCAGAGAATTGGGAACCCCTATCGTAATGCATGACTACTTAACAGGGGGATTCACTGCAAATACTAGTTTAGCTCATTATTGCCGAGA
>209417490; Cyrtosperma macrotum plastid partial rbcL gene for ribulose-biphosphate carboxylase
AAGAAGCAGGGGCTGCAGTAGCTGCCGAATCTTCTACGGGTACATGGACAACTGTGTGGACTGATGGACTTACCAGCCTTGATCGTTACAAAGGACGATGCTACCACATCGAAGCCGTTGTTGGGGAGGAAAATCAATATATTGCTTATGTAGCTTACCCTTTAGACCTTTTTGAAGAAGGTTCTGTTACTAACATGTTT
>379031014; Zannichellia palustris isolate NMW2067 ribulose-1,5-bisphosphate carboxylase/oxygenase large subunit (rbcL) gene, partial cds; chloroplast
CTATATAGCTTATCCTTTAGACCTTTTTGAAGAAGGTTCTGTTACTAACATGTTTACTTCGATTGTGGGTAATGTATTTGGGTTCAAAGCTCTTTCAGCTCTACGTTTGGAAGATCTACGAATTCCTCCTGCTTATTCTAAAACTTTCCAAGGCCCACCTCACGGAATCCAGGTTGAGAGAGATAAATTGAATAAGTATG
>373882177; Ariopsis peltata voucher Yang s.n. ribulose-1,5-bisphosphate carboxylase/oxygenase large subunit (rbcL) gene, partial cds; chloroplast
TCACGGTATCCAAGTTGAAAGAGATAAATTGAACAAGTATGGCCGTCCCCTATTGGGATGTACGATTAAACCAAAATTGGGATTATCCGCGAAAAACTACGGTAGAGCGGTTTATGAATGTCTCCGCGGTGGACTTGATTTTACCAAGGATGATGAAAACGTGAACTCACAACCATTTATGCGTTGGAGAGACCGTTTCT
>17232997; Wolffia microscopica ribulose-1,5-biphosphate carboxylase (rbcL) gene, partial cds; chloroplast gene for chloroplast product
CCATTAGACCTTTTTGAAGAAGGTTCTGTTACTAACATGTTTACTTCCATTGTAGGTAACGTATTTGGGTTTAAAGCTTTACGAGCGCTACGTCTGGAAGACTTGAGAATTCCTCCTGCTTATTCCAAAACTTTCCAAGGCCCACCTCACGGGATCCAAGTTGAAAGAGATAAATTGAACAAGTATGGTCGTCCTCTACT
>365824077; Amphibolis griffithii ribulose-1,5-bisphosphate carboxylase/oxygenase large subunit (rbcL) gene, partial cds; plastid
GAAGAAGATCAATATATTGCTTATGTAGCCTATCCTTTAGACCTTTTTGAAGAAGGTTCCGTTACCAACATGTTTACTTCCATTGTAGGTAATGTATTTGGGTTCAAAGCTCTACGAGCTCTACGTCTGGAAGATCTGCGAATTCCTCCTGCTTATTCCAAAACTTTCCAAGGTCCACCCCACGGAATACAGGTTGAGAG
>209417616; Eminium spiculatum plastid partial rbcL gene for ribulose-biphosphate carboxylase
ATGGTAGAGCGGTTTATGAATGTCTCCGCGGTGGGCTTGATTTTACCAAGGATGATGAAAACGTGAACTCACAACCATTTATGCGTTGGAGAGACCGTTTCTTGTTTTGTGCCGAAGCAATTTATAAAGCACAGGCCGAAACGGGTGAAATAAAAGGGCATTACTTGAATGCTACTGCAGGTACGTGTGAAGAAATGATC
>209417582; Zomicarpella amazonica plastid partial rbcL gene for ribulose-biphosphate carboxylase
GAGTAACTCCTCAACCCGGCGTTCCGCCTGAAGAAGCAGGGGCTGCAGTAGCTGCCGAATCTTCTACTGGTACATGGACAACTGTGTGGACTGATGGACTTACCAGTCTTGATCGTTACAAAGGACGATGCTACCACATCGAAGCCGTTGTTGGGGAGGAAAATCAATATATTGCTTATGTAGCTTACCCTTTAGACCTT
>7240300; Lasia spinosa ribulose 1,5-bisphosphate carboxylase large subunit (rbcL) gene, partial cds; chloroplast gene for chloroplast product
TCCAAGGCCCGCCTCACGGTATCCAAGTTGAAAGAGATAAATTGAACAAGTATGGTCGTCCCCTATTGGGATGTACGATTAAACCAAAATTGGGATTATCCGCGAAAAACTACGGTAGAGCGGTTTATGAATGTCTCCGCGGCGGACTTGATTTTACCAAGGATGATGAAAACGTGAACTCACAACCATTTATGCGTTGG
>37194760; Amborella trichopoda ribulose 1,5-bisphosphate carboxylase large subunit (rbcL) gene, partial cds; chloroplast gene for chloroplast product
GGCATATGCCTGCCCTGACCGAGATCTTTGGGGATGATTCCGTATTACAGTTCGGCGGAGGAACTCTGGGACACCCTTGGGGAAATGCACCCGGTGCAGTAGCTAATCGGGTGGCTTTAGAAGCGTGCGTACAAGCTCGTAATGAGGGACGTGATCTTGCTCGTGAAGGTAATGAAGTTATCCGTGAAGCTAGCAGGTGG
>12005030; Andreaea rothii ribulose 1,5-bisphosphate carboxylase/oxygenase large subunit (rbcL) gene, partial cds; chloroplast gene for chloroplast product
TTCCAAGGCCCACCTCATGGTATCCAAGTTGAAAGAGATAAATTAAACAAATATGGTCGTCCTTTATTAGGATGTACTATTAAACCAAAATTAGGTTTATCTGCTAAAAATTATGGTAGAGCAGTATACGAATGTCTTCGTGGTGGACTCGATTTTACTAAAGACGATGAAAATGTAAATTCTCAACCTTTTATGCGTTG
>321373530; Andreaeobryum macrosporum ribulose 1,5-bisphosphate carboxylase/oxygenase (rbcL) gene, partial cds; chloroplast
GTTACCAACTTATTTACTTCTATTGTAGGTAATGTCTTTGGATTTAAAGCTTTACGAGCTTTACGTTTAGAAGATTTACGAATTCCTCCAGCTTATTCTAAAACTTTTCAAGGCCCACCTCATGGTATTCAAGTTGAAAGAGATAAATTGAACAAATACGGTCGTCCTTTATTAGGATGTACAATTAAACCAAAATTAGG
>139525512; Sphaerosporoceros adscendens voucher J.C. Villarreal & Forrest 812 ribulose-1,5-bisphosphate carboxylase/oxygenase large subunit (rbcL) gene, partial sequence; chloroplast
AAACCAAAGTTAGGTTTATCTGCCAAAAACTATGGTAGAGCTGTATATGAATGTCTTCGTGGTGGACTTGATTTCACCAAAGATGACGAAAATGTTAATTCTCAGCCTTTTATGCGTTGGAGAGATTGTTTTCTATTCGTAGCAGAAGCTATTTCTAAATCTCAAGCTGAAACAGGGGAGATTAAAGGGCATTACTTAAA
>45825273; Anthoceros laminiferus ribulose bisphosphate-1,5-carboxylase/oxygenase large subunit (rbcL) gene, partial sequence; chloroplast
TTCATCCAGGTATAGTAGTAGGTAAATTAGAGGGAGAATGTGAAGTAACTTTAGGTTTTGTGGATTTACCTTGTGACGATTATATTGAAAAAGATAGAAGTTGTGGGATATATTTTACTCAAGACTGGGTCTCTATGCCTGGTGTTTTGCCTGTGGCTTCAGGTGGTATTCATGTTTGGCATATGTTAGCTTTAACTGAG
>45825271; Folioceros fuciformis ribulose bisphosphate-1,5-carboxylase/oxygenase large subunit (rbcL) gene, partial sequence; chloroplast
AACCTGTTGCTGGAGAGGAAAATTAATATATTGCTTATGCTGCTTATCTTTTAGATTTGTTTGAGGAAGGTTCTGTTACCAACATGTTCACTTCCATTGTAGGTAATGTTTTTGGATTTAAAGCTTTATGAGCCTTACGTCTAGAAGATTCACGAATTCCACCTGCTTATTCCAAAACCTTTCAAGGTCCACCTCATGGT
>1292971; Centella erecta ribulose-1,5-bisphosphate carboxylase/oxygenase large subunit (rbcL) gene, chloroplast gene encoding chloroplast protein, partial cds
NAGAAACTAAAGCAAGTGTTGGATTCAAAGCTGGGGTTAAAGATTACAAATTGACTTATTATACTCCTGACTATGAAACCAAAGATACTGATATCTTGGCAGCATTCCGAGTAACTCCTCAACCTGGAGTTCCACCTGAAGAAGCAGGGGCCGCGGTAGCTGCCGNATCTTCTACTGGTACATGGACAACTGTGTGGACC
>1293015; Meryta sinclairii ribulose-1,5-bisphosphate carboxylase/oxygenase large subunit (rbcL) gene, chloroplast gene encoding chloroplast protein, partial cds
CTGCGAGTCCCTGTTGCTTATATTAAAACTTTCCAAGGACCGCCTCATGGCATCCAAGTTGAGAGAGATAAATTGAACAAGTATGGTCGTCCCCTGCTGGGATGTACTATTAAACCTAAATTGGGGTTATCTGCTAAAAACTACGGTAGAGCGGTTTATGAATGTCTCCGTGGTGGACTTGATTTTACCAAAGACGATGA
>379034067; Pimpinella saxifraga isolate NMW4117 ribulose-1,5-bisphosphate carboxylase/oxygenase large subunit (rbcL) gene, partial cds; chloroplast
GGACCGATGGACTTACCAGCCTTGATCGTTACAAAGGGCGCTGCTACGGAATCGAGCCCGTTGCTGGAGAAGAAAATCAATTTATCGCTTATGTAGCTTACCCATTAGACCTTTTTGAAGAAGGTTCTGTTACTAACATGTTTACTTCCATTGTAGGTAATGTATTTGGGTTCAAAGCCCTGCGCGCTCTACGTCTGGAA
>379032650; Foeniculum vulgare isolate NMW4090 ribulose-1,5-bisphosphate carboxylase/oxygenase large subunit (rbcL) gene, partial cds; chloroplast
GTCTTGATCGTTACAAAGGGCGCTGCTACGGAATCGAGCCCGTTGCTGGAGAAGAAAATCAATATATCGCTTATGTAGCTTACCCATTAGACCTTTTTGAAGAAGGTTCTGTTACTAACATGTTTACTTCCATTGTAGGTAATGTATTTGGGTTCAAAGCCCTGCGCGCTCTACGTCTGGAAGATCTGCGAATCCCCGTT
>1292977; Endressia castellana ribulose-1,5-bisphosphate carboxylase/oxygenase large subunit (rbcL) gene, chloroplast gene encoding chloroplast protein, partial cds
TCTCTCTACCAGGTGTTCTACCCGTTGCTTCGGGGGGTATTCACGTTTGGCATATGCCTGCTCTGACCGAGATCTTTGGGGATGATTCCGTACTACAGTTCGGTGGAGGAACTTTAGGACACCCTTGGGGAAATGCACCCGGTGCCGTAGCTAATCGAGTAGCTCTAGAAGCATGTGTACAAGCTCGTAATGAGGGGCGT
>125857522; Capnophyllum africanum chloroplast partial rbcL gene for ribulose bisphosphate carboxylase large subunit, specimen voucher Forest F. et al. 654 (NBG)
CAGAAGAATCATGGTATACACTTCCGTGTACTAGCTAAAGCGTTACGTATGTCTGGTGGAGATCATATTCACTCCGGTACCGTAGTAGGTAAACTTGAAGGGGAAAGAGACATCACTCTGGGCTTTGTCGATTTACTGCGTGATGATTTCATTGAAAAAGATCGAAGTCGCGGTATTTATTTCACCCAAGATTGGGTCTC
>75758078; Hermas villosa ribulose-1,5-bisphosphate carboxylase/oxygenase large subunit (rbcL) gene, partial cds; chloroplast
GTAGCTTACCCATTAGACCTTTTTGAAGAAGGTTCTGTTACTAACATGTTTACTTCCATTGTAGGTAATGTATTTGGGTTCAAAGCCCTGCGHGCTTTACGTCTGGAAGATCTGCGAATCCCTGTTGCTTATGTTAAAACTTTCCAAGGACCGCCTCATGGCATCCAAGTTGAAAGAGATAAATTGAACAAGTATGGTCG
>11323496; Griselinia littoralis ribulose-1,5-bisphosphate carboxylase/oxygenase large subunit (rbcL) gene, partial cds; chloroplast
TTATACTCCTGACTATGAACCCAAAGATACTGATATCTTGGCAGCATTCCGAGTAACTCCTCAACCTGGAGTTCCACCTGAAGAAGCGGGGGCCGCGGTAGCTGCCGAATCTTCTACTGGTACATGGACAACTGTGTGGACCGATGGACTTACCAGCCTTGATCGTTACAAAGGGCGATGCTACAAAATCGAGCCCGTTG
>340510837; Ammi trifoliatum ribulose-1,5-bisphosphate carboxylase/oxygenase large subunit (rbcL) gene, partial cds; chloroplast
TCGTCCCCTGTTGGGATGTACTATTAAACCTAAATTGGGGTTATCCGCTAAAAACTACGGTAGAGCGGTTTATGAATGTCTCCGCGGTGGACTTGATTTTACCAAAGACGATGAGAATGTGAACTCCCAACCATTTATGCGTTGGAGAGATCGTTTCTTATTTTGTGCCGAAGCAATTTATAAAGCACAGGCTGAAACAG
>290586271; Ligusticum sinense voucher PS1203MT02 ribulose-1,5-bisphosphate carboxylase/oxygenase large subunit (rbcL) gene, partial cds; chloroplast
ATGTTTACTTCCATTGTAGGTAATGTATTTGGGTTCAAAGCCCTGCGCGCTCTACGTCTGGAAGATCTGCGAATCCCCGTTGCTTATGTTAAAACTTTCCAAGGACCGCCTCATGGCATCCAAGTTGAGAGAGATAAATTGAACAAGTATGGTCGTCCCCTGTTGGGATGTACTATTAAACCTAAATTGGGGTTATCCGC
>34559215; Delarbrea collina ribulose-1,5-bisphosphate carboxylase/oxygenase large subunit (rbcL) gene, partial cds; chloroplast gene for chloroplast product
ACTTGATTTTACCAAAGACGATGAGAACGTGAACTCCCAACCATTTATGCGTTGGAGAGATCGTTTCTTATTTTGTGCCGAAGCAATTTATAAAGCACAGGCCGAAACTGGTGAAATCAAAGGGCATTACTTTAATGCTACTGCGGGTACATGCGAAGAAATGATGAAAAGGGCTATATTTGCCAGAGAATTGGGAGTTC
>343190302; Pleurospermum giraldii voucher NASLQX053 ribulose-1,5-bisphosphate carboxylase/oxygenase large subunit (rbcL) gene, partial cds; chloroplast
GCCGCGGTAGCTGCCGAATCTTCTACTGGTACATGGACCACTGTGTGGACCGATGGACTTACCAGCCTTGATCGTTACAAAGGGCGCTGCTACGAAATCGAGCCCGTTGCTGGAGAAGAAAATCAATATATCGCTTATGTAGCTTACCCATTAGACCTTTTTGAAGAAGGTTCTGTTACTAACATGTTTACTTCTATTGT
>34559272; Aciphylla aurea ribulose-1,5-bisphosphate carboxylase/oxygenase large subunit (rbcL) gene, partial cds; chloroplast gene for chloroplast product
AATCCCCATTGCTTATGTTAAAACTTTCCAAGGACCGCCTCATGGCATCCAAGTTGAGAGAGATAAATTGAACAAGTATGGTCGTCCCCTGTTGGGATGTACTATTAAACCTAAATTGGGGTTATCCGCTAAAAACTACGGTAGAGCAGTTTATGAATGTCTCCGTGGTGGACTTGATTTTACCAAAGACGATGAGAATG
>379032076; Eryngium maritimum isolate NMW4088 ribulose-1,5-bisphosphate carboxylase/oxygenase large subunit (rbcL) gene, partial cds; chloroplast
TCAAAGCTGGAGTTAAAGATTACAAATTGAATTATTATACTCCTGAATATGAAACCAAAGATACTGATATCTTGGCAGCATTCCGAGTAACTCCTCAACCTGGAGTTCCACCTGAAGAAGCAGGGGCCGCGGTAGCTGCCGAATCTTCTACTGGTACATGGACAACTGTGTGGACCGATGGACTTACCAGCCTTGATCGT
>290586283; Notopterygium franchetii voucher PS1215MT01 ribulose-1,5-bisphosphate carboxylase/oxygenase large subunit (rbcL) gene, partial cds; chloroplast
AGTAACTCCTCAACCTGGAGTTCCACCTGAAGAAGCGGGGGCCGCGGTAGCTGCCGAATCTTCTACTGGTACATGGACCACTGTGTGGACCGATGGACTTACCAGCCTTGATCGTTACAAAGGGCGTTGCTACGGAATCGAGCCCGTTGCTGGAGAAGAAAATCAATATATCGCTTATGTAGCTTACCCATTAGACCTTT
>75758070; Drusa glandulosa ribulose-1,5-bisphosphate carboxylase/oxygenase large subunit (rbcL) gene, partial cds; chloroplast
AAGAGACATCACTTTGGGCTTTGTCGATTTACTGCGTGATGATTTCATTGATAAAGATAGAAGTCGCGGTATTTATTTCACCCAAGATTGGGTCTCTCTACCAGGTGTTCTGCCCGTGGCTTCGGGTGGTATTCACGTTTGGCATATGCCTGCTCTGACCGAGATCTTTGGGGATGATTCCGTACTACAGTTCGGTGGAG
>75758106; Xanthosia pilosa ribulose-1,5-bisphosphate carboxylase/oxygenase large subunit (rbcL) gene, partial cds; chloroplast
AAGAGATAAATTGAACAAGTATGGTCGTCCCCTGTTGGGATGTACTATTAAACCTAAATTGGGGTTATCTGCTAAAAACTACGGTAGAGCGGTTTATGAATGTCTCCGCGGTGGACTTGATTTTACCAAAGACGATGAGAACGTAAACTCCCAACCATTTATGCGTTGGAGAGATCGTTTCTTATTTTGTGCCGAAGCAA
>167891397; Heteromorpha arborescens voucher OM1516 ribulose-1,5-bisphosphate carboxylase/oxygenase large subunit (rbcL) gene, partial cds; chloroplast
TTAAAGATTACAAATTGACTTATTATACTCCTGATTATGAAACCAAAGATACTGATATCTTGGCAGCATTCCGAGTAACTCCTCAACCTGGAGTTCCACCTGAAGAAGCGGGGGCCGCGGTAGCTGCCGAATCTTCTACTGGTACATGGACAACTGTGTGGACCGATGGACTTACCAGCCTTGATCGTTACAAAGGGCGA
>18496829; Lilaeopsis novae-zelandiae ribulose-1,5-bisphosphate carboxylase oxygenase (rbcL) gene, partial cds; chloroplast gene for chloroplast product
CCCATTAGACCTTTTTGAAGAAGGTTCTGTTACTAACATGTTTACTTCCATTGTAGGTAATGTATTTGGGTTCAAAGCCCTGCGCGCTCTACGTCTGGAAGATTTGCGAATCCCCGTTGCTTATGTTAAAACTTTCCAAGGACCGCCTCATGGCATCCAAGTTGAGAGAGATAAATTGAACAAGTATGGTCGTCCCCTGT
>1292969; Bowlesia incana ribulose-1,5-bisphosphate carboxylase/oxygenase large subunit (rbcL) gene, chloroplast gene encoding chloroplast protein, partial cds
ACCCTTGGGGAAATGCACCCGGTGCCGTAGCTAATCGAGTAGCTCTAGAAGCATGTGTACAAGCTCGTAATGAGGGACGTGATCTTGCTACTGAGGGTAATGAAATTATCCGCGAGNCTACTAAATNNNNNNNNNNNNNNNNNNNNNNNNNNNNNNNNNNNNNNNNNNNNNNNNNNNNNNNNNNNNNNNNNNNNNNNNNN
>41056402; Heracleum sphondylium ribulose-1,5-bisphosphate carboxylase/oxygenase large subunit (rbcL) gene, partial cds; chloroplast
AATTGAACAAGTATGGTCGTCCCCTGTTGGGATGTACTATTAAACCTAAATTGGGGTTATCCGCTAAAAACTACGGTAGAGCGGTTTATGAATGTCTCCGCGGTGGACTTGATTTTACCAAAGACGATGAGAATGTGAACTCCCAACCATTTATGCGTTGGAGAGATCGTTTCTTATTTTGTGCCGAAGCACTTTATAAA
>379032078; Conopodium majus isolate NMW4080 ribulose-1,5-bisphosphate carboxylase/oxygenase large subunit (rbcL) gene, partial cds; chloroplast
GGTAGCTGCCGAATCTTCTACTGGTACATGGACCACTGTGTGGACCGATGGACTTACCAGCCTTGATCGTTACAAAGGGCGCTGCTACGGAATCGAGCCCGTTGCTGGAGAAGAAAATCAATATATCGCTTATGTAGCTTACCCATTAGACCTTTTTGAAGAAGGTTCTGTTACTAACATGTTTACTTCTATTGTAGGTA
>379035848; Bupleurum tenuissimum isolate NMW4069 ribulose-1,5-bisphosphate carboxylase/oxygenase large subunit (rbcL) gene, partial cds; chloroplast
TTTTTGAAGAAGGTTCTGTTACTAACATGTTTACTTCCATCGTAGGTAATGTATTTGGGTTCAAAGCCCTGCGCGCTCTACGTCTGGAAGATCTGCGAATCCCCGTTGCTTATGTTAAAACTTTCCAAGGACCGCCTCATGGCATCCAAGTTGAGAGAGATAAATTGAACAAGTATGGTCGTCCCCTGTTGGGATGTACT
>33669437; Huanaca acaulis ribulose-1,5-bisphosphate carboxylase/oxygenase large subunit (rbcL) gene, partial cds; chloroplast gene for chloroplast product
NNNNNNNNNNTTTCGTTGAAAAAGATCGAAGTCNCGGTATYTATTTCACCCAAGATTGGGTCTCTCTACCAGGTGTTCTGCCCGTAGCTTCGGGGGGTATTCACGTGTGGCATATGCCTGCTCTGACCGAGATCTTTGGGGATGATTCCGTACTACAGTTCGGTGGAGGAACTTTAGGACACCCTTGGGGAAATGCACCC
>125857540; Peucedanum galbanum chloroplast partial rbcL gene for ribulose bisphosphate carboxylase large subunit, specimen voucher Balele K. 5 (NBG)
CCGAGATCTTTGGGGATGATTCCGTACTACAGTTCGGTGGAGGAACTTTAGGACACCCTTGGGGAAATGCACCCGGTGCCGTAGCTAATCGAGTAGCTCTAGAAGCATGTGTACAAGCTCGTAATGAGGGGCGTGATCTTGCTAGTGAAGGGAATGAAATTATCCGTGAGGCTACTAAATGGAGCCCCGAACTAGCTGCT
>2065425; S.araliacea chloroplast rbcL gene, partial
AGGACCGCCTCATGGCATCCAAGTTGAGAGAGATAAATTGAACAAGTATGGTCGTCCCCTGTTGGGATGTACTATTAAACCTAAATTGGGGTTATCTGCTAAAAACTACGGTAGAGCGGTTTATGAATGTCTCCGTGGTGGACTTGATTTTACCAAAGACGACGAGAACGTGAACTCCCAACCATTTATGCGTTGGAGAG
>10945632; Aralidium pinnatifidum ribulose 1,5-bisphosphate carboxylase (rbcL) gene, partial cds; chloroplast gene for chloroplast product
TGGACAACTGTGTGGACCGATGGACTTACCAGCCTTGATCGTTACAAAGGGCGATGCTACGAAATCGAGCCCGTTGCTGGAGAAGAAAATCAATATATTGCTTATGTAGGTTATCCCTTAGACCTTTTTGAAGAAGGTTCTGTTACTAACATGTTTACTTCCATTGTAGGTAATGTATTTGGGTTCAAAGCCCTGCGCGC
>32526544; Pennantia corymbosa chloroplast partial rbcL gene for ribulose-1,5-bisphosphate carboxylase/oxygenase large subunit
ATGCGAAGACATGATGAAAAGGGCTGTATTTGCCAGAGAATTGGGAGTTCCTATCGTAATGCATGACTACTTAACAGGGGGATTCACTGCAAATACTACCTTGGCTCATTATTGCCGAGATAATGGCCTACTTCTTCACATCCACCGCGCAATGCATGCAGTTATTGATAGACAGAAGAATCATGGTATGCACTTTCGTG
>379033677; Smyrnium olusatrum isolate NMW6006 ribulose-1,5-bisphosphate carboxylase/oxygenase large subunit (rbcL) gene, partial cds; chloroplast
CTGAAGAAGCGGGGGCCGCGGTAGCTGCCGAATCTTCTACTGGTACATGGACCACTGTGTGGACCGATGGACTTACCAGTCTTGATCGTTACAAAGGGCGCTGCTACGAAATCGAGCCCGTTGCTGGAGAAGAAAATCAATATATCGCTTATGTAGCTTACCCATTAGACCTTTTTGAAGAAGGTTCTGTTACTAACATG
>33669433; Dichosciadium ranunculaceum ribulose-1,5-bisphosphate carboxylase/oxygenase large subunit (rbcL) gene, partial cds; chloroplast gene for chloroplast product
AAGGGCTATATTTGCCAGAGAATTGGGAGTTCCTATCGTAATGCATGATTACTTAACAGGAGGATTCACTGCAAATACTAGCTTGGCTCATTTATGCCGAGATAATGGTCTACTTTTTCACATCCACCGCGCAATGCATGCGGTTATTGATAGACAGAAGAATCATGGTATCCACTTTCGTGTACTAGCAAAAGCGTTAC
>55072187; Heteropanax fragrans atpB-rbcL intergenic spacer, partial sequence; and ribulose-1,5-bisphosphate carboxylase/oxygenase large subunit (rbcL) gene, partial cds; chloroplast
GGATTTACATATACAACATATACCACTGTCAAGAGGGAATTTCTTATTATTTAGGTTATATTTAGGTATTTCAATTCAAAAAAAGTAAAAAAAAAGAATTGGGTTGCGCCATATATATGAAAGAGTATACAATAATGATGTATTTGGTGAATCAAATACCATGGTCCAATAATAAAGCATTTTGATTAGTTGATAATATT
>33669421; Arthrophyllum mackeei ribulose-1,5-bisphosphate carboxylase/oxygenase large subunit (rbcL) gene, partial cds; chloroplast gene for chloroplast product
CGAGCCCGTTACTGGAGAAGAAAATCAATATATTGCTTATGTAGCTTACCCATTAGACCTTTTTGAAGAGGGTTCTGTTACTNATATGTTTACTTCCATNGTAGGTAANGTATTTGGGTTCAAAGCCCTGNGTGCTCTACGTCTGGAAGATCTGCGNGTCCCTGTTGNTNATATNAAAACTNTCNAAGGANCGCCTNATN
>55072145; Brassaiopsis simplicifolia atpB-rbcL intergenic spacer, partial sequence; and ribulose-1,5-bisphosphate carboxylase/oxygenase large subunit (rbcL) gene, partial cds; chloroplast
TTTGAGAAAGTCTTTCATTTGTCTATCATTATAGACAATCCTATCTATATTATCTATTCTATATTATCCATGGGATTCGAACCTGAACTCTATTTACGATTCATTATTTCTATCTCATCGGCTCTTCTTATTTCTTATTTCAGCATATCGATTTACGTCTAGCCTGTTCTTTGCATTTTTTCTTTTTTATACCTTTTCAT
>340511091; Cyclospermum leptophyllum ribulose-1,5-bisphosphate carboxylase/oxygenase large subunit (rbcL) gene, partial cds; chloroplast
GGCATCCAAGTTGAGAGAGATAAATTGAACAAGTATGGTCGTCCCCTGTTGGGATGTACTATTAAACCTAAATTGGGGTTATCCGCTAAAAACTACGGTAGAGCGGTTTATGAATGTCTCCGCGGTGGACTTGATTTTACCAAAGACGATGAGAATGTGAACTCCCAACCATTTATGCGTTGGAGAGATCGTTTCTTATT
>1293011; Mackinlaya macrosciadia ribulose-1,5-bisphosphate carboxylase/oxygenase large subunit (rbcL) gene, chloroplast gene encoding chloroplast protein, partial cds
AGGCTGAAACAGGTGAAATCAAAGGTCATTACTTGAATGCTACTGCGGGTACTTGCGAAGAAATGATGAAAAGGGCTGTATTTGCCAGAGAATTGGGAGTTCCTATCGTAATGCATGATTATTTAACAGGGGGATTCACTGCAAATACTACTTTGGCTCATTATTGCCGAGATAATGGCCTACTTCTTCACATCCACCGC
>1293009; Melanophylla alnifolia ribulose-1,5-bisphosphate carboxylase/oxygenase large subunit (rbcL) gene, chloroplast gene encoding chloroplast protein, partial cds
CGTTACAAAGGGCGATGCTACGAAATCGAGCCCGTTGCTGGAGAAGAAAATCAATATATTGCTTATGTAGCTTACCCATTAGACCTTTTTGAAGAAGGTTCTGTTACTAACNTGTTTACTTCCATNGTAGGTAATGTATTTGGGTTCAAAGCCCTGCGCGCTCTACGTCTGGAAGATCTGCGAATCCCTGTTGCTTATGT
>379035886; Sison amomum isolate NMW717 ribulose-1,5-bisphosphate carboxylase/oxygenase large subunit (rbcL) gene, partial cds; chloroplast
TCCATTGTAGGTAATGTATTTGGGTTCAAAGCCCTGCGCGCTCTACGTCTGGAAGATCTGCGAATCCCCGTTGCTTATGTTAAAACTTTCCAAGGACCGCCTCATGGCATCCAAGTTGAGAGAGATAAATTGAACAAGTATGGTCGTCCCCTGTTGGGATGTACTATTAAACCTAAATTGGGGTTATCCGCTAAAAACTA
>75758082; Homalocarpus dissectus ribulose-1,5-bisphosphate carboxylase/oxygenase large subunit (rbcL) gene, partial cds; chloroplast
TCCATTGTAGGTAATGTATTTGGGTTCAAAGCCCTGCGTGCTCTACGTCTGGAAGATCTGCGAATCCCTGTTGCTTATGTTAAAACTTTCCAAGGACCGCCTCACGGCATCCAAGTTGAGAGAGATAAATTGAACAAGTACGGTCGTCCCCTGTTGGGATGTACTATTAAACCAAAATTGGGGTTATCTGCTAAAAACTA
>254935244; Pseudopanax linearis voucher WELT SP86434 ribulose-1,5-bisphosphate carboxylase/oxygenase large subunit (rbcL) gene, partial cds; chloroplast
TGACTTATTATACTCCTGACTATGAAACCAAAGATACTGATATCTTGGCAGCATTCCGAGTAACTCCTCAACCTGGAGTTCCACCTGAAGAAGCAGGGGCTGCCGTAGCTGCCGAATCTTCTACTGGTACATGGACAACTGTGTGGACCGATGGACTTACCAGCCTTGATCGTTACAAAGGGCGATGCTACGGAATCGAG
>33669449; Myodocarpus involucratus ribulose-1,5-bisphosphate carboxylase/oxygenase large subunit (rbcL) gene, partial cds; chloroplast gene for chloroplast product
GGGGGCTTCACTGCAAATACTAGCTTGGCTCATTATTGCCGAGATAATGGCCTACTTCTTCACATCCACCGCGCAATGCATGCAGTTATTGATAGACAGAAGAATCATGGTATACACTTTCGTGTACTAGCTAAAGCGTTACGTATGTCGGGTGGAGATCATATTCACTCCGGTACCGTAGTAGGTAAACTTGAAGGGGA
>343189960; Peucedanum medicum voucher NASLQX010 ribulose-1,5-bisphosphate carboxylase/oxygenase large subunit (rbcL) gene, partial cds; chloroplast
CAAAGGGCGCTGCTACGGAATAGAGCCCGTTGCTGGAGAAGAAAATCAATATATCGCTTATGTAGCTTACCCATTAGACCTTTTTGAAGAAGGTTCTGTTACTAACATGTTTACTTCCATTGTAGGTAATGTATTTGGGTTCAAAGCCCTGCGCGCTCTACGTCTGGAAGATCTGCGAATCCCCGTTGCTTATGTTAAAA
>315259828; Pittosporum tobira isolate LegMedMO_44 ribulose-1,5-bisphosphate carboxylase/oxygenase large subunit (rbcL) gene, partial cds; chloroplast
ATATCTTGGCAGCATTCCGAGTAACTCCTCAACCTGGAGTTCCGCCTGAAGAAGCAGGGGCCGCGGTAGCTGCCGAATCTTCTACTGGTACATGGACAACTGTGTGGACCGACGGACTTACCAGCCTTGATCGTTACAAAGGGCGATGCTACGAAATCGAGCCCGTTGCTGGAGAAGAAAATCAATTTATTGCTTATGTA
>33669463; Trachymene coerulea ribulose-1,5-bisphosphate carboxylase/oxygenase large subunit (rbcL) gene, partial cds; chloroplast gene for chloroplast product
TGCTACGGCGGGTACATGCGAAGAAATGATGAAAAGAGCTATATTTGCTAGAGAGTTGGGAGTTCCTATCGTAATGCATGATTACTTACCAGGGGGATTCACTGCAAATACTAGTTTGGCTCATTATTGCCGGGATAATGGCCTAGTTCTTCACATCCACCGCGCAATGCATGCAGTTATTGATAGACAGAAGAATCATG
>21311591; Apium graveolens ribulose-1,5-bisphosphate carboxylase/oxygenase large subunit (rbcL) gene, partial cds; chloroplast gene for chloroplast product
TGGAAGATCTGCGAATCCCCGTTGCTTATGTTAAAACTTTCCAAGGACCGCCTCATGGCATCCAAGTTGAGAGAGATAAATTGAACAAGTATGGTCGTCCCCTGTTGGGATGTACTATTAAACCTAAATTGGGGTTATCCGCTAAAAACTACGGTAGAGCGGTTTATGAATGTCTCCGCGGTGGACTTGATTTTACCAAA
>380034964; Cnidium monnieri voucher P6854 ribulose-1,5-bisphosphate carboxylase/oxygenase large subunit (rbcL) gene, partial cds; chloroplast
GTGTTTGGCTTTAAAGCGCTGCGTGCGCTGCGTCTGGAAGATCTGCGTATTCCGGTGGCGTATGTGAAAACCTTTCAGGGCCCGCCGCATGGCATTCAGGTGGAACGTGATAAACTGAACAAATATGGCCGTCCGCTGCTGGGCTGCACCATTAAACCGAAACTGGGCCTGAGCGCGAAAAACTATGGCCGTGCGGTGTA
>75758104; Stilbocarpa polaris ribulose-1,5-bisphosphate carboxylase/oxygenase large subunit (rbcL) gene, partial cds; chloroplast
CTCCTCAACCTGGAGTTCCACCTGAAGCAGCAGGGGCCGCGGTAGCTGCTGAATCTTCTACTGGTACATGGACAACTGTGTGGACCGATGGACTTACCAGCCTTGATCGTTACAAGGGGCGATGCTACGAAATCGAGCCCGTTGCTGGAGAAGAAAATCAATTTATTGCTTATGTAGCTTACCCATTAGACCTTTTTGAA
>289043; Aralia spinosa chloroplast ribulosebisphosphate carboxylase (rbcL) gene, complete cds
GAGATAATGGCCTACTTCTTCACATCCACCGCGCAATGCATGCAGTTATTGATAGACAGAAGAATCATGGTATGCACTTTCGAGTACTAGCTAAAGCGTTACGTATGTCTGGTGGAGATCATATTCACTCCGGTACCGTAGTAGGTAAACTTGAAGGGGAAAGAGACATCACTTTGGGCTTTGTTGATTTACTGCGTGAT
>125857528; Deverra denudata chloroplast partial rbcL gene for ribulose bisphosphate carboxylase large subunit, specimen voucher Goldblatt P. & Porter L. 12643 (NBG)
ATTGGGTCTCTCTACCAGGCGTTCTACCCGTTGCTTCGGGGGGTATTCACGTTTGGCATATGCCTGCTCTGACCGAGATCTTTGGAGATGATTCCGTACTACAGTTCGGTGGAGGAACTTTAGGACACCCTTGGGGAAATGCACCCGGTGCCGTAGCTAATCGAGTAGCTCTAGAAGCATGTGTACAAGCTCGTAATGAG
>1292979; Eremocharis fruticosa ribulose-1,5-bisphosphate carboxylase/oxygenase large subunit (rbcL) gene, chloroplast gene encoding chloroplast protein, partial cds
CAAAGCTGGGGTTAAAGATTACAAATTGACTTNTTATACTCCTGACTATGAAACCAAAGATACTGATATCTTGGCAGCATTCCGAGTAACTCCTCAACCTGGAGTTCCACCTGAAGAAGCGGGGGCCGCGGTAGCTGCCGAATCTTCTACTGGTACATGGACAACTGTGTGGACCGATGGACTTACCAGCCTTGATCGTT
>241993371; Hedera helix voucher BM000954675 ribulose-1,5-bisphosphate carboxylase/oxygenase large subunit (rbcL) gene, partial cds; chloroplast
ATTTATTGCTTATGTAGCTTACCCATTAGACCTTTTTGAAGAAGGTTCTGTTACTAACATGTTTACTTCCATTGTAGGTAATGTATTTGGGTTCAAAGCCCTGCGTGCTCTACGTCTGGAAGATCTGCGAATCCCTGTTGCTTATGTTAAAACTTTCCAAGGCCCGCCTCATGGCATCCAAGTTGAGAGAGATAAATTGA
>1292961; Anginon rugosum ribulose-1,5-bisphosphate carboxylase/oxygenase large subunit (rbcL) gene, chloroplast gene encoding chloroplast protein, partial cds
CCCCGTTGCTTATGTTAAAACTTTCCAAGGACCGCCTCATGGCATCCAAGTTGAGAGAGATAAATTGAACAAGTATGGTCGTCCCCTGTTGGGATGTACTATTAAACCTAAATTGGGGTTATCCGCTAAAAACTACGGTAGAGCGGTTTATGAATGTCTCCGCGGTGGACTTGATTTTACCAAAGACGATGAGAATGTGA
>290586275; Saposhnikovia divaricata voucher PS1207MT02 ribulose-1,5-bisphosphate carboxylase/oxygenase large subunit (rbcL) gene, partial cds; chloroplast
CCAGCCTTGATCGTTACAAAGGGCGCTGCTACGGAATCGAGCCCGTTGCTGGAGAAGAAAATCAATATATCGCTTATGTAGCTTACCCATTAGACCTTTTTGAAGAAGGTTCTGTTACTAACATGTTTACTTCCATTGTAGGTAATGTATTTGGGTTCAAAGCCCTGCGCGCTCTACGTCTAGAAGATCTGCGAATCCCC
>33669423; Astrotricha pterocarpa ribulose-1,5-bisphosphate carboxylase/oxygenase large subunit (rbcL) gene, partial cds; chloroplast gene for chloroplast product
CCAAGTTGAGAGAGATAAATTGAACAAGTATGGTCGTCCCCTGTTGGGATGTACTATTAAACCTAAATTGGGGTTATCTGCTAAAAACTACGGTAGAGCGGTTTATGAATGTCTCCGTGGTGGACTTGATTTTACCAAAGACGATGAGAACGTGAACTCCCAACCATTTATGCGTTGGAGAGATCGTTTCGTATTTTGTG
>379037312; Anthriscus sylvestris isolate NMW4057 ribulose-1,5-bisphosphate carboxylase/oxygenase large subunit (rbcL) gene, partial cds; chloroplast
GAAGCGGGAGCCGCGGTAGCTGCCGAATCTTCTACTGGTACATGGACCACTGTGTGGACCGATGGACTTACCAGCCTTGATCGTTACAAAGGGCGCTGCTACGGAATCGAGCCCGTTGCTGGAGAAGAAAATCAATTTATCGCTTATGTAGCTTACCCATTAGACCTTTTTGAAGAAGGTTCTGTTACTAACATGTTTAC
>125857536; Itasina filifolia chloroplast partial rbcL gene for ribulose bisphosphate carboxylase large subunit, specimen voucher Manning J.C. 2905 (NBG)
AGAGCGGTTTATGAATGTCTCCGCGGTGGACTTGATTTTACCAAAGACGATGAGAATGTGAACTCCCAACCATTTATGCGTTGGAGAGATCGTTTCTTATTTTGTGCCGAAGCTCTTTATAAAGCACAGGCTGAAACTGGTGAAATCAAAGGGCATTACTTGAACGNNNNNNNNNNNNNNNNNNNNNNNNNNNNNNNNNN
>379036366; Chaerophyllum temulum isolate NMW4072 ribulose-1,5-bisphosphate carboxylase/oxygenase large subunit (rbcL) gene, partial cds; chloroplast
CCCATTAGACCTTTTTGAAGAAGGTTCTGTTACTAACATGTTTACTTCTATTGTAGGTAATGTATTTGGGTTCAAAGCCCTGCGCGCTCTACGTCTGGAAGATCTGCGAATCCCCGTTGCTTATGTTAAAACTTTCCAAGGACCGCCTCATGGTATCCAAGTTGAGAGAGATAAATTGAACAAGTATGGTCGTCCCCTGT
>1293005; Fatsia japonica ribulose-1,5-bisphosphate carboxylase/oxygenase large subunit (rbcL) gene, chloroplast gene encoding chloroplast protein, partial cds
TTTGGGGATGATTCCGTACTACAGTTCGGTGGAGGAACTTTAGGACACCCTTGGGGAAATGCACCCGGTGCCGTAGCTAATCGAGTAGCTCTAGAAGCATGTGTACAAGCTCGTAATGAGGGACGTGATCTTGCTCGTGAAGGTAATGAAATNATCCGTGAGGCTGCTAAANNNNNNNNNNNNNNNNNNNNNNNNNNNNN
>379031291; Meum athamanticum isolate NMW4096 ribulose-1,5-bisphosphate carboxylase/oxygenase large subunit (rbcL) gene, partial cds; chloroplast
TACCCATTAGACCTTTTTGAAGAAGGTTCTGTTACTAACATGTTTACTTCCATTGTAGGTAATGTATTTGGGTTCAAAGCCCTGCGCGCTCTACGTCTGGAAGATCTGCGAATCCCCGTTGCTTATGTTAAAACTTTCCAAGGACCGCCACATGGCATCCAAGTTGAGAGAGATAAATTGAACAAGTATGGTCGTCCCCT
>379033088; Crithmum maritimum isolate NMW247 ribulose-1,5-bisphosphate carboxylase/oxygenase large subunit (rbcL) gene, partial cds; chloroplast
GGTAGCTGCCGAATCTTCGACTGGTACATGGACCACTGTGTGGACCGATGGACTTACCAGCCTTGATCGTTACAAAGGGCGCTGCTACGAAATCGAGCCCGTTGCTGGAGAAGAAAATCAATATATCGCTTATGTAGCTTACCCATTAGACCTTTTTGAAGAAGGTTCTGTTACTAACATGTTTACTTCCATTGTAGGTA
>379032678; Pastinaca sativa isolate NMW6361 ribulose-1,5-bisphosphate carboxylase/oxygenase large subunit (rbcL) gene, partial cds; chloroplast
ATATCGCTTATGTAGCTTACCCATTAGACCTTTTTGAAGAAGGTTCTGTTACTAACATGTTTACTTCCATTGTAGGTAATGTATTTGGGTTCAAAGCCCTGCGCGCTCTACGTCTGGAAGATCTGCGAATCCCCGTTGCTTATGTTAAAACTTTCCAAGGACCGCCTCATGGCATCCAAGTTGAGAGAGATAAATTGAAC
>33669435; Diplaspis hydrocotyle ribulose-1,5-bisphosphate carboxylase/oxygenase large subunit (rbcL) gene, partial cds; chloroplast gene for chloroplast product
CCGAGAGACTCATTATACTCCTGACTATCAAACCAAAGATACTGATATCTTGGCAGCATTCCGAGTAACTCCTCAACCTGGAGTTCCACCTGAAGAAGCAGGGGCCGCGGTAGCTGCTGAATCTTCTACTGGTACATGGACAACTGTGCGGACCGATGGACTTACCAGCCTTGATCGTTACAAGGGGCGATGCTACGAAA
>290586415; Trevesia palmata voucher PS1455MT01 ribulose-1,5-bisphosphate carboxylase/oxygenase large subunit (rbcL) gene, partial cds; chloroplast
GTATGGTCGTCCCCTGTTGGGATGTACTATTAAACCAAAATTGGGGTTATCTGCTAAAAACTACGGTAGAGCGGTTTATGAATGTCTCCGTGGTGGACTTGATTTTACCAAAGACGATGAGAACGTGAACTCCCAACCATTTATGCGCTGGAGAGATCGTTTCGTATTTTGTGCCGAAGCACTTTATAAAGCACAGGCTG
>33669444; Marianthus ringens ribulose-1,5-bisphosphate carboxylase/oxygenase large subunit (rbcL) gene, partial cds; chloroplast gene for chloroplast product
GTTATCTGCTAAAAACTACGGCAGAGCGGTTTATGAATGTCTCCGTGGTGGACTTGATTTTACCAAAGACGATGAGAACGTGAACTCCCAACCATTTATGCGTTGGAGAGATCGTTTCTTGTTTTGTGCCGAAGCACTTTATAAAGCACAGGCTGAAACAGGTGAAATCAAAGGGCATTACTTGAATGCTACTGCGGGTA
>125857530; Ezosciadium capense chloroplast partial rbcL gene for ribulose bisphosphate carboxylase large subunit, specimen voucher Goldblatt P. & Porter L. 12578 (NBG)
ATGGACAACTGTGTGGACCGATGGACTTACCAGCCTTGATCGTTACAAAGGGCGATGCTACGGAATCGAGCCCGTTGCTGGAGAAGAAAATCAATATATCGCTTATGTAGCTTACCCATTAGACCTTTTTGAAGAAGGTTCTGTTACTAACATGTTTACTTCCATTGTAGGTAATGTATTTGGGTTCAAAGCCCTGCGCG
>75758086; Klotzschia brasiliensis ribulose-1,5-bisphosphate carboxylase/oxygenase large subunit (rbcL) gene, partial cds; chloroplast
GCCCGTTGCTGGAGAAGAAAATCAATATATTGCTTATGTAGCTTACCCATTAGACCTTTTTGAAGAAGGTTCTGTTACTAACATGTTTACTTCCATTGTAGGTAATGTATTTGGGTTCAAAGCCCTGCGCGCTCTACGTCTAGAAGATCTGCGAATCCCTGTTGCTTATGTTAAAACTTTCCAAGGACCGCCTCATGGCA
>1293013; Munroidendron racemosum ribulose-1,5-bisphosphate carboxylase/oxygenase large subunit (rbcL) gene, chloroplast gene encoding chloroplast protein, partial cds
GGATGATTCCGTACTACAGTTCGGTGGAGGAACTTTAGGACACCCTTGGGGAAATGCACCCGGTGCCGTAGCTAATCGAGTAGCTCTAGAAGCATGTGTACAAGCTCGTAATGAGGGACGTGATCTTGCTAGGGAAGGTAATGAAATTATCCGTGAGNCTGCTAAATGGAGCCCTGAACTAGCTGCTGCTTGTGAGGTAT
>290586285; Angelica decursiva voucher PS1226MT04 ribulose-1,5-bisphosphate carboxylase/oxygenase large subunit (rbcL) gene, partial cds; chloroplast
TATGAAACCAAAGATACTGATATCTTGGCAGCATTCCGAGTAACTCCTCAACCTGGAGTTCCACCTGAAGAAGCGGGGGCCGCGGTAGCTGCCGAATCTTCTACTGGTACATGGACCACTGTGTGGACCGATGGACTTACCAGCCTTGATCGTTACAAAGGGCGCTGCTACGGAATCGAGCCCGTTGCTGGAGAAGAAAA
>125857526; Dasispermum suffruticosum chloroplast partial rbcL gene for ribulose bisphosphate carboxylase large subunit, specimen voucher Manning J.C. & Reeves G. 2819 (NBG)
CTATCGTAATGCATGATTACTTAACAGGGGGATTCACTGCAAATACTAGCTTAGCCCATTATTGCCGAGATAATGGCCTACTTCTTCACATCCACCGCGCAATGCATGCAGTTATTGATAGACAGAAGAATCATGGTATACACTTCCGTGTACTAGCTAAAGCGTTACGTATGTCTGGTGGAGATCATATTCACTCCGGT
>10945636; Toricellia tiliifolia ribulose 1,5-bisphosphate carboxylase (rbcL) gene, partial cds; chloroplast gene for chloroplast product
TTACTGCGTGATGATTTTATTGAAAAAGATCGAAGTCGCGGTATTTATTTCACCCAAGATTGGGTCTCTCTACCAGGTGTTCTGCCCGTGGCTTCGGGGGGTATTCACGTTTGGCATATGCCTGCTCTGACCGAGATCTTTGGGGATGATTCCGTACTACAGTTCGGTGGAGGAACTTTAGGACACCCTTGGGGAAATGC
>33669451; Osmoxylon novoguineense ribulose-1,5-bisphosphate carboxylase/oxygenase large subunit (rbcL) gene, partial cds; chloroplast gene for chloroplast product
AACCTAAATTGGGGTTATCTGCTAAAAACTACGGTAGAGCGGTTTATGAATGTCTCCGTGGTGGACTTGATTTTACCAAAGACGATGAGAACGTGAACTCCCAACCATTTATGCGTTGGAGAGATCGTTTCGTATTTTGTGCCGAAGCAATTTATAAAGCACAGGCTGAAACAGGTGAAATCAAAGGGCATTACTTGAAT
>1292999; Cheirodendron trigynum ribulose-1,5-bisphosphate carboxylase/oxygenase large subunit (rbcL) gene, chloroplast gene encoding chloroplast protein, partial cds
TTTTACCAAAGACGATGAGAACGTGAACTCCCAACCATTTATGCGTTGGAGAGATCGTTTCTTATNTTGTGCCGAAGCACTTNATAAAGCACAGGCTGAAACAGGTGAAATCAAAGGGCATTACTTGAATGCTACTGCGGGTACATGCGAAGAAATGATGAAAAGGGCTGTATTTGCCAGAGAATTGGGAGTTCCTATCG
>55072502; Harmsiopanax aculeata atpB-rbcL intergenic spacer, partial sequence; and ribulose-1,5-bisphosphate carboxylase/oxygenase large subunit (rbcL) gene, partial cds; chloroplast
ATTTCTATCTCATCGGCTCTTCTTAGGCTCTTCTTATTTCTTATTTCAGCATAGCGATTGACGTCTAGCCTGTTCTTTGCATTTTTTCTTTTTTATACCTTTTCATAGACAAATTCCATAGATTTTCACATCTAGGATTTACATATACAACATATACCACTGTCAAGAGGGAATTTCTTATTATTTAGGTTATATTTAGT
>354619812; Gastonia spectabilis voucher WS2E0994 ribulose-1,5-bisphophate carboxylase oxygenase (rbcL) gene, partial cds; chloroplast
AACCTGGAGTTCCACCTGAAGAAGCAGGGGCTGCGGTAGCTGCCGAATCTTCTACTGGTACATGGACAACTGTGTGGACCGATGGACTTACCAGCCTTGATCGTTACAAAGGACGATGCTACGGAATCGAGCCCGTTACTGGAGAAGAAAATCAATATATTGCTTATGTAGCTTACCCATTAGACCTTTTTGAAGAAGGT
>55072483; Tupidanthus calyptratus atpB-rbcL intergenic spacer, partial sequence; and ribulose-1,5-bisphosphate carboxylase/oxygenase large subunit (rbcL) gene, partial cds; chloroplast
AGATTTTCACATCTAGGATTTACATATACAACATATACCACTGTCAAGAGGGAATTTCTTATTATTTAGGTTATATTTAGGTATTTCAATTCAAAAAAAGTAAAAAAAAAAAAAAAAGAATTGGGTTGCGCCATATATATGAAAGAGTATACAATAATGATGTATTTGGTGAATCAAATACCATGGTCCAATAATAATTT
>1292973; Donnellsmithia cordata ribulose-1,5-bisphosphate carboxylase/oxygenase large subunit (rbcL) gene, chloroplast gene encoding chloroplast protein, partial cds
TTATCGCTTATGTAGCTTACCCATTAGACCTTTTTGAAGAAGGTTCTGTTACTAACATGTTTACTTCCATTGTAGGTAATGTATTTGGGTTCAAAGCCCTGCGCGCTCTACGTCTGGAAGATCTGCGAATCCCCGTTGCTTATGTTAAAACTTTCCAAGGACCGCCTCATGGCATCCAAGTTGAGAGAGATAAATTGAAC
>340511195; Daucus carota ribulose-1,5-bisphosphate carboxylase/oxygenase large subunit (rbcL) gene, partial cds; chloroplast
TATACACTTCCGTGTACTAGCTAAAGCGTTACGTATGTCTGGTGGAGATCATATTCACTCCGGTACCGTAGTAGGTAAACTTGAAGGGGAAAGAGACATCACTCTGGGCTTTGTCGATTTACTGCGTGATGATTTTATTGAAAAAGATCGAAGTCGCGGTATTTATTTCACCCAAGATTGGGTCTCTCTACCGGGTGTTC
>340511913; Ridolfia segetum ribulose-1,5-bisphosphate carboxylase/oxygenase large subunit (rbcL) gene, partial cds; chloroplast
TGGGATGTACTATTAAACCTAAATTGGGGTTATCCGCTAAAAACTACGGTAGAGCGGTTTATGAATGTCTTCGCGGTGGACTTGATTTTACCAAAGACGATGAGAATGTGAACTCCCAACCATTTATGCGTTGGAGAGATCGTTTCTTATTTTGTGCCGAAGCAATTTATAAAGCACAGGCTGAAACAGGTGAAATCAAA
>1292959; Aegopodium podagraria ribulose-1,5-bisphosphate carboxylase/oxygenase large subunit (rbcL) gene, chloroplast gene encoding chloroplast protein, partial cds
CTAGCTAAAGCGTTACGTATGTCTGGTGGAGATCATAATCACGCCGGTACCGTAGTAGGTAAACTTGAAGGGGAAAGAGACATCACTCTGGGCTTTGTCGATTTACTGCGTGATGATTTCGTTGAAAAAGATCGAAGTCGCGGTATTTATTTCACCCAAGATTGGGTCTCTCTACCAGGTGTTCTACCCGTTGCTTCGGG
>75758076; Gymnophyton flexuosum ribulose-1,5-bisphosphate carboxylase/oxygenase large subunit (rbcL) gene, partial cds; chloroplast
GGGGGGTATTCACGTTTGGCATATGCCTGCTCTGACCGAGATCTTTGGGGATGATTCCGTACTACAGTTCGGTGGAGGAACTTTAGGACACCCTTGGGGAAATGCACCCGGTGCCGTAGCCAATCGAGTAGCTCTAGAAGCATGTGTACAAGCTCGTAATGAGGGACGTGATCTTGCTAGTGAGGGTAATGAAATTATCC
>34559275; Apiopetalum velutinum ribulose-1,5-bisphosphate carboxylase/oxygenase large subunit (rbcL) gene, partial cds; chloroplast gene for chloroplast product
CCAGAGAATTGGGAGTTCCTATCGTAATGCATGATTACTTAACAGGGGGATTCACTGCAAATACTAGCTTGGCTCATTATTGCCGAGATAATGGCCTACTTCTTCACATCCACCGCGCAATGCATGCAGTTATTGATAGACAGAAGAATCATGGTATACACTTTCGTGTACTAGCTAAAGCGTTACGTATGTCTGGTGGA
>340510849; Anethum graveolens ribulose-1,5-bisphosphate carboxylase/oxygenase large subunit (rbcL) gene, partial cds; chloroplast
AATGTATTTGGGTTCAAAGCCCTGCGCGCTCTACGTCTGGAAGATCTGCGAATCCCCGTTGCTTATGTTAAAACTTTCCAAGGACCGCCTCATGGCATCCAAGTTGAGAGAGATAAATTGAACAAGTATGGTCGTCCCCTGTTGGGATGTACTATTAAACCTAAATTGGGGTTATCCGCTAAAAACTACGGTAGAGCGGT
>55072264; Macropanax dispermus atpB-rbcL intergenic spacer, partial sequence; and ribulose-1,5-bisphosphate carboxylase/oxygenase large subunit (rbcL) gene, partial cds; chloroplast
TTTGTCTATCATTATAGACAATCCTATCTATATTATCTATTCTATATTATCCATGGGATTCGAACCTGAACTCTATTTACGATTCATTATTTCTATCTCATCGGCTCTTCTTATTTCTTATTTCAGCATATCGATTTACGTCTAGCCTGTTCTTTGCATTTTTTCTTTTTTATACCTTTTCATAGACAAATTCCATAGAT
>379036374; Conium maculatum isolate NMW4076 ribulose-1,5-bisphosphate carboxylase/oxygenase large subunit (rbcL) gene, partial cds; chloroplast
GAAGAAAATCAATATATCGCTTATGTAGCTTACCCATTAGACCTTTTTGAAGAAGGTTCTGTTACTAACATGTTTACTTCCATTGTAGGTAATGTGTTTGGGTTCAAAGCCCTGCGCGCTCTACGTCTGGAAGATCTGCGAATCCCCGTTGCTTATGTTAAAACTTTCCAAGGACCGCCTCATGGCATCCAAGTTGAGAG
>33669457; Platysace lanceolata ribulose-1,5-bisphosphate carboxylase/oxygenase large subunit (rbcL) gene, partial cds; chloroplast gene for chloroplast product
GGGCTTTGTTGATTTACTGCGTGATGATTTCGTTGAAAAAGATCGAAGTCGCGGTATTTATTTCACTCAAGATTGGGTCTCTCTACCAGGTGTTCTGCCCGTGGCTTCGGGGGGTATTCACGTTTGGCATATGCCTGCTCTGACCGAGATATTTGGGGATGATTCCGTACTACAGTTCGGCGGAGGAACTTTAGGACACC
>34559280; Mulinum chillanense ribulose-1,5-bisphosphate carboxylase/oxygenase large subunit-like (rbcL) gene, partial sequence; chloroplast gene for chloroplast product
ATTTATGCGTTGGNGAGATCGTTTCTTATTTTGTGCCGAAGCANTTTATAAAGCACAGNCCGAAACTGGTGAAATCAAAGGGCATTACTTGAATGCTACTGCGGGTACATGCGAAGAAATGATGAAAAGGGCTGTATTTGCCAGAGWATTGGGAGTTCCTATCGTAATGCATGATTACTTAACAGGGGTCTTCWCTGCAA
>1293019; Polyscias guilfoylei ribulose-1,5-bisphosphate carboxylase/oxygenase large subunit (rbcL) gene, chloroplast gene encoding chloroplast protein, partial cds
TGCTACGGAATCGAGCCCGTTGCTGGAGANGAAAATCAATTTATTGCTTATGTAGCTTACCCATTAGACCTTTTTGAAGAAGGTTCTGTTACTAACATGTTTACTTCCATNGTAGGTAATGTATTTGGGTTCAAAGCCCTGCGTGCTCTACGTCTGGAAGATCTGCGAATCCCTGTTGCTTATGTTAAAACTTTCCAAGG
>379034939; Torilis japonica isolate NMW4131 ribulose-1,5-bisphosphate carboxylase/oxygenase large subunit (rbcL) gene, partial cds; chloroplast
CGGAATCGAGCCCGTTGCTGGAGAAGAAAATCAATTTATCGCTTATGTAGCTTACCCATTAGACCTTTTTGAAGAAGGTTCTGTTACTAACATGTTTACTTCTATTGTAGGTAATGTATTTGGGTTCAAAGCCCTGCGCGCTCTACGTCTGGAAGATCTGCGAATTCCCGTTGCTTATGTTAAAACTTTCCAAGGACCGC
>379035334; Silaum silaus isolate NMW4122 ribulose-1,5-bisphosphate carboxylase/oxygenase large subunit (rbcL) gene, partial cds; chloroplast
GAGAAGAAAATCAATATATCGCTTATGTAGCTTACCCATTAGACCTTTTTGAAGAAGGTTCTGTTACTAACATGTTTACTTCCATTGTAGGTAATGTATTTGGGTTCAAAGCCCTGCGCGCTCTACGTCTGGAAGATCTGCGAATCCCCGTTGCTTATGTTAAAACTTTCCAAGGACCGCCTCATGGCATCCAAGTTGAG
>379036900; Carum verticillatum isolate NMW4071 ribulose-1,5-bisphosphate carboxylase/oxygenase large subunit (rbcL) gene, partial cds; chloroplast
TTACTAACATGTTTACTTCCATTGTAGGTAATGTATTTGGGTTCAAAGCCCTGCGCGCTCTACGTCTGGAAGATCTGCGAATCCCCGTTGCTTATGTTAAAACTTTCCAAGGACCGCCTCATGGCATCCAAGTTGAGAGAGATAAATTGAACAAGTATGGTCGTCCCCTATTGGGATGTACTATTAAACCTAAATTGGGG
>384588318; Sciadodendron excelsum voucher BioBot00272 ribulose-1,5-bisphosphate carboxylase/oxygenase large subunit (rbcL) gene, partial cds; chloroplast
GATCGTTACAAAGGGCGATGCTACAAAATCGAGCCCGTTGCTGGAGAAGAAACTCAATTTATTGCTTATGTAGCTTACCCATTAGACCTTTTTGAAGAAGGTTCTGTTACTAACATGTTTACTTCCATTGTAGGTAATGTATTTGGGTTCAAAGCCCTGCGTGCTCTACGTCTGGAAGATCTGCGAATCCCTGTTGCTTA
>379036050; Berula erecta isolate NMW084 ribulose-1,5-bisphosphate carboxylase/oxygenase large subunit (rbcL) gene, partial cds; chloroplast
CCCGTTGCTGGAGAAGAAAATCAATATATCGCTTATGTAGCTTACCCATTAGACCTTTTTGAAGAAGGTTCTGTTACTAACATGTTTACTTCCATTGTAGGTAATGTATTTGGGTTCAAAGCCCTGCGCGCTCTACGTCTGGAAGATCTGCGAATCCCCGTTGCTTATGTTAAAACTTTCCAAGGACCGCCTCATGGCAT
>75758090; Neosciadium glochidiatum ribulose-1,5-bisphosphate carboxylase/oxygenase large subunit (rbcL) gene, partial cds; chloroplast
ACTGGTACATGGACAACTGTGTGGACCGATGGACTTACCAGCCTTGATCGTTACAAAGGGCGATGCTACGAAATCGAGCCCGTTGCTGGAGAAGAAAATCAATATATTGCTTATGTAGCTTATCCATTAGACCTTTTTGAAGAAGGTTCTGTTACTAATATGTTTACTTCCATTGTAGGTAATGTATTTGGGTTCAAAGC
>326394127; Cussonia natalensis voucher OM975 ribulose-1,5-bisphosphate carboxylase/oxygenase large subunit (rbcL) gene, partial cds; chloroplast
TGTTGGATTCAAAGCTGGTGTTAAAGATTACAAATTGACTTATTATACTCCTGACTATGAAACCAAAGATACTGATATCTTGGCAGCATTCCGAGTAACTCCTCAACCTGGAGTTCCACCTGAAGAAGCAGGGGCCGCGGTAGCTGCCGAATCTTCTACTGGTACATGGACAACTGTGTGGACCGATGGACTTACCAGCC
>125857542; Polemanniopsis marlothii chloroplast partial rbcL gene for ribulose bisphosphate carboxylase large subunit, specimen voucher RBGK 5804
AAATTGGGGTTATCTGCTAAAAACTACGGTAGAGCGGTTTATGAATGTCTCCGTGGTGGACTTGATTTTACCAAAGACGACGAGAACGTGAACTCCCAACCATTTATGCGTTGGAGAGATCGTTTCTTATTTTGTGCCGAAGCAATTTATAAAGCACAGGCTGAAACTGGTGAAATCAAAGGGCATTACTTGAACGCTAC
>313664050; Cryptotaenia canadensis voucher AP133 ribulose-1,5-bisphosphate carboxylase/oxygenase large subunit (rbcL) gene, partial cds; chloroplast
AAAGGGCGCTGCTACGGAATCGAGCCCGTTCCTGGAGAAGAAAGTCAATTTATCGCTTATGTAGCTTACCCATTAGACCTTTTTGAAGAAGGTTCTGTTACTAACATGTTTACTTCCATTGTAGGTAATGTATTTGGGTTCAAAGCCCTGCGCGCTCTACGTCTGGAAGATCTGCGAATCCCCGTTGCTTATGTTAAAAC
>1292955; Arracacia aegopodioides ribulose-1,5-bisphosphate carboxylase/oxygenase large subunit (rbcL) gene, chloroplast gene encoding chloroplast protein, partial cds
GCATGATTACTTAACAGGGGGATTCACTGCAAATACTACCTTAGCCCATTATTGCCGAGATAATGGCCTACTTCTTCACATCCACCGCGCAATGCATGCAGTTATTGATAGACAGAAGAATCATGGTATGCACTTCCGTGTACTAGCTAAAGCGTTACGTATGTCTGGTGGAGATCATATTCACTCCGGTACCGTAGTAG
>33669461; Rhytidosporum alpinum ribulose-1,5-bisphosphate carboxylase/oxygenase large subunit (rbcL) gene, partial cds; chloroplast gene for chloroplast product
CTAAATTGGGGTTATCTGCTAAAAACTACGGCAGAGCGGTTTATGAATGTCTCCGTGGTGGACTTGATTTTACCAAAGACGATGAGAACGTGAACTCCCAACCATTTATGCGTTGGAGAGATCGTTTCTTGTTTTGTGCCGAAGCAATTTATAAAGCACAGGCTGAAACAGGTGAAATCAAAGGGCATTACTTGAATGCT
>125857518; Annesorhiza altiscapa chloroplast partial rbcL gene for ribulose bisphosphate carboxylase large subunit, specimen voucher Goldblatt P. & Porter L. 12423 (NBG)
GGTATACACTTTCGTGTACTAGCTAAAGCGTTACGTATGTCTGGTGGAGATCATATTCACTCCGGTACCGTAGTAGGTAAACTTGAAGGGGAAAGAGACATCACTTTGGGCTTTGTCGATTTACTGCGTGATGATGTCGTTGAAAAAGATCGAAGTCGCGGTATTTATTTCAGCCAAGATTGGGTCTCTCTACCAGGTGT
>75758102; Schizeilema nitens ribulose-1,5-bisphosphate carboxylase/oxygenase large subunit (rbcL) gene, partial cds; chloroplast
TGGAGAGATCGTTTCTTATTTTGTGCCGAAGCCCTTTATAAAGCACAGGCCGAAACTGGTGAAATCAAAGGGCATTACTTGAACGCTACTGCGGGTACATGCGAAGAAATGATGAAAAGGGCTGTATTTGCCAGAGAATTGGGAGTTCCTATCGTAATGCATGATTACTTAACAGGGGGCTTCACTGCAAATACTAGCTT
>125857538; Lichtensteinia lacera chloroplast partial rbcL gene for ribulose bisphosphate carboxylase large subunit, specimen voucher Balele K. 40 (NBG)
GTGGAGATCATATTCACTCCGGTACCGTAGTAGGTAAACTTGAAGGGGAAAGAGACATCACTTTGGGCTTTGTCGATTTACTGCGTGATGATGTCGTTGAAAAAGATCGAAGTCGCGGTATTTATTTCACCCAAGATTGGGTCTCTCTACCAGGTGTTCTGCCTGTGGCTTCGGGGGGTATTCACGTTTGGCATATGCCT
>7413863; Gonocaryum litorale chloroplast rbcL gene for ribulose 1,5-bisphosphate carboxylase/oxygenase
AGCTGGTGTTAAAGATTACAAATTGACTTATTATACTCCTGACTATGAAACCAAAGATNCTGATATCTTGGCAGCATTCCGAGTAACTCCTCAACCTGGAGTTCCACCTGAAGAAGCAGGGGCCGCGGTAGCTGCCGAATCTTCTACTGGTACATGGACAACTGTGTGGACTGATGGACTTACCAGCCTTGATCGTTACA
>384596964; Phyllonoma sp. MHPAA582-08 voucher RE-5342 ribulose-1,5-bisphosphate carboxylase/oxygenase large subunit (rbcL) gene, partial cds; chloroplast
TGGGTTCAAAGCCCTGCGTGCTCTACGTCTGGAAGATCTACGAATCCCTACTGCTTATTCTAAAACTTTCCAAGGCCCGCCCCATGGCATCCAAGTTGAGAGAGATAAATTGAACAAGTATGGTCGTCCCCTGTTGGGATGTACTATTAAACCGAAATTGGGGTTATCTGCTAAAAACTACGGTAGAGCAGTTTATGAAT
>354618932; Medusanthera laxiflora voucher WP1A0040 ribulose-1,5-bisphophate carboxylase oxygenase (rbcL) gene, partial cds; chloroplast
CTTGATCGTTACAAAGGGCGATGCTACCATATCGAGCCCGTTCCTGGCGAAGAAAATCAATATATTGCTTATGTAGCTTACCCATTAGACCTTTTTGAAGAAGGTTCTGTTACTAACATGTTTACTTCCATTGTGGGTAATGTATTTGGGTTCAAAGCCCTGCGCGCCCTACGTCTAGAAGATTTGCGAATCCCTACTGC
>6651256; Irvingbaileya sp. Plunkett 1510 ribulose 1,5-bisphosphate carboxylase large subunit (rbcL) gene, partial cds; chloroplast gene for chloroplast product
GGACTGATGGACTTACCAGCCTTGATCGTTACAAAGGGCGATGCTACCATCTCGAGCCCGTTCCTGGCGAAGAAAATCAATATATTGCTTATGTAGCTTACCCATTAGACCTTTTTGAAGAAGGTTCTGTTACTAACATGTTTACTTCCATTGTGGGTAATGTATTTGGGTTCAAAGCCCTGCGCGCCCTACGTCTAGAA
>290586537; Helwingia japonica voucher PS1755MT01 ribulose-1,5-bisphosphate carboxylase/oxygenase large subunit (rbcL) gene, partial cds; chloroplast
GTAGCTTATCCATTAGACCTTTTTGAAGAAGGTTCTGTTACTAACATGTTTACTTCCATTGTGGGTAATGTATTTGGGTTCAAAGCCCTGCGTGCTCTACGTCTGGAAGATCTACGAATCCCTACTGCTTATGTTAAAACTTTCCAAGGCCCGCCTCATGGCATCCAAGTTGAGAGAGATAAATTGAACAAGTATGGTCG
>11609; I.aquifolium chloroplast rbcL gene for ribulose-1,5-biphosphate-carboxylase and promoter region
TATATCACTGTCAAGAGGGAATTTCTTATTATTTAGGTTCCATTTAGGTATTTCGATTCAAAAAAAGAGGGTAAAAAGTAAGAATTGGGTTGCGCCATATATATGAAAGAGTATACAATAATGATGTATTTGGCGAATCAAATACCATGGTCTAATAATCAAGCATTCTGATTAGTTGATAATTTAGTATTAGTTGGGAA
>9909610; Cardiopteris quinqueloba partial chloroplast rbcL gene for ribulose 1,5-bisphosphate carboxylase
TATGCACTTYCGYGTACTAGCTAAAGCATTACGTATATCTGGTGGAGATCATATTCACGCTGGTACCGTAGTAGGTAAACTTGAAGGAGAAAGAGATATCACCTTAGGCTTTGTTGATTTACTACGTGATGATTTTGTTGAAAAAGATCGAAGYCGCGGTATTTATTTCACTCARGATTGGGTCTCTCTACCAGGTGTTC
>9909646; Gomphandra javanica chloroplast rbcL gene for ribulose 1,5-bisphosphate carboxylase
TGCAGGTACATGTGAAGAAATGATCAAAAGGGCTGTATTTGCCAGAGAATTNGGAGTTCCTATCGTAATGCATGACTACTTAACAGGGGGATTTACTGCAAATACTAGCCTGGCTCATCATTGCCGAGANAATGGCCTACTTCTTCACATACACSGCGCAATGMATGCGGTTATTGAAAGGCAGAAGAATCATGGTATGC
>12005042; Archidium stellatum ribulose 1,5-bisphosphate carboxylase/oxygenase large subunit (rbcL) gene, partial cds; chloroplast gene for chloroplast product
CCGTTTATGCGTTGGAGAGACCGTTTCTTATTTGTAGCNGAAGCTATTTATAAATCTCAAGCTGAAACAGGTGAAATTAAAGGACATTACTTAAATGCTACCGCAGGTACACGTGAAGAAATGTTAAAAAGAGCTTACTTTGCTAGAGAATTAGGCGTTCCTATTATTATGCATGACTATCTAACAGGTGGGTTTACTGC
>113207517; Korthalsia debilis plastid partial rbcL gene for ribulose bisphosphate carboxylase large subunit
GGTATTCATGTTTGGCATATGCCTGCCCTGACCGAAATCTTTGGGGATGATTCCGTACTACAGTTTGGCGGAGGAACTTTAGGACACCCTTGGGGAAATGCACCCGGTGCAGTAGCCAATCGGGTGGCTTTAGAAGCGTGTGTACAAGCTCGTAATGAGGGACGTGATCTTGCTCGTGAAGGTAATGAAATTATCCGTGA
>90968305; Calyptrogyne ghiesbreghtiana plastid partial rbcL gene for ribulose bisphosphate carboxylase large subunit, specimen voucher Knudsen & Asmussen 627 (AAU)
CACGGGGGTACAGTAGTGGGTAAACTGGAAGGGGAACGTGAGATGACTTTGGGTTTTGTTGATTTATTACGTGATGATTTTATTGAAAAAGACCGAAGTCGCGGTATCTTTTTTACTCAAGATTGGGTCTCTATGCCAGGTGTTATACCCGTGGCTTCAGGGGGTATTCATGTTTGGCATATGCCTGCCCTGACCGAAAT
>113207507; Heterospathe elata plastid partial rbcL gene for ribulose bisphosphate carboxylase large subunit
CCGCGATAACGGCCTACTTCTTCACATCCATCGCGCAATGCATGCAGTTATTGATAGACAGAAAAATCATGGTATGCATTTTCGTGTACTAGCTAAAGCATTACGTATGTCTGGTGGAGATCATATTCACGCGGGTACAGTAGTGGGTAAACTGGAAGGGGAACGTGAGATGACTTTGGGTTTTGTTGATTTATTACGTG
>384588392; Bactris sp. A.guadamuz312 voucher BioBot11986 ribulose-1,5-bisphosphate carboxylase/oxygenase large subunit (rbcL) gene, partial cds; chloroplast
TCTTCTACTGGTACATGGACAACTGTGTGGACTGATGGACTTACCAGTCTTGATCGTTACAAAGGACGATGCTACCACATCGAAACCGTTGTCGGGGAGGAAAATCAATATATTGCTTATGTAGCTTATCCTTTAGACCTTTTTGAAGAAGGTTCTGTTACTAACATGTTTACTTCCATTGTGGGTAATGTATTTGGTTT
>113207569; Ponapea ledermanniana plastid partial rbcL gene for ribulose bisphosphate carboxylase large subunit
GCATTCCGAGTAACTCCTCAACCCGGAGTTCCGCCTGAGGAAGCAGGGGCAGCGGTAGCTGCCGAATCTTCTACTGGTACATGGACAACTGTGTGGACTGATGGACTTACCAGTCTTGATCGTTACAAAGGACGATGCTACCACATCGAAACCGTTGTCGGAGAGGAAAATCAATATATTGCTTATGTAGCTTATCCTTT
>13242828; Gronophyllum pinangoides ribulose bisphosphate carboxylase large subunit (rbcL) gene, complete cds; chloroplast gene for chloroplast product
ACCCGGTGCAGTAGCTAATCGGGTGGCTTTAGAAGCGTGTGTACAAGCTCGTAATGAAGGACGTGATCTTGCTCGTGAAGGTAATGAAATTATCCGTGAAGCTAGCAAATGGAGCCCTGAACTAGCTGCCGCTTGTGAAGTATGGAAGGCGATCAAATTCGAATTCGAACCAGTAGATAAGCTGGATAAATGAAGAGATA
>113207485; Clinosperma bracteale plastid partial rbcL gene for ribulose bisphosphate carboxylase large subunit
AGGCCGAAACGGGTGAAATCAAAGGACATTACTTGAATGCTACTGCGGGTACATGTGAAGAAATGATCAAAAGGGCCGTATTTGCCAGAGAATTGGGAGTTCCTATCGTAATGCATGACTACTTAACTGGGGGATTCACTGCAAATACTAGCTTGGCTCATTATTGCCGCGATAACGGCCTACTTCTTCACATCCATCGC
>113207587; Solfia samoensis plastid partial rbcL gene for ribulose bisphosphate carboxylase large subunit
TACTTCCATTGTGGGTAATGTATTTGGTTTCAAAGCCCTACGAGCTCTACGTCTGGAGGATCTGCGAATTCCCACTTCTTATTCCAAAACTTTCCAAGGCCCGCCTCATGGTATCCAAGTTGAAAGAGATAAGTTGAACAAGTATGGTCGTCCTCTATTGGGATGTACTATTAAACCAAAATTGGGATTATCCGCAAAGA
>113207469; Brahea dulcis plastid partial rbcL gene for ribulose bisphosphate carboxylase large subunit
ACTTTCCAAGGCCCGCCTCATGGCATCCAAGTTGAAAGAGATAAGTTGAACAAGTATGGTCGTCCTCTATTGGGATGTACTATTAAACCAAAATTGGGATTATCCGCAAAGAACTACGGTAGAGCGGTTTATGAATGTCTACGCGGTGGACTTGATTTTACCAAGGATGATGAAAACGTGAACTCACAACCATTTATGCG
>11558672; Eugeissona tristis chloroplast partial rbcL gene for RuBisCO large subunit
ACTAGCTAAAGCATTACGTATGTCTGGTGGAGATCATATTCACGCAGGTACAGTAGTGGGTAAACTGGAAGGGGAACGTGAGATGACTTTGGGTTTTGTTGATTTATTACGTGATGATTTTATTGAAAAAGACCGAAGTCGCGGTATCTTTTTTACCCAAGATTGGGTCTCTATGCCAGGTGTTATCCCCGTGGCTTCAG
>113207599; Wodyetia bifurcata plastid partial rbcL gene for ribulose bisphosphate carboxylase large subunit
GAAACCAAAGATACTGATATCTTGGCAGCATTCCGAGTAACTCCTCAACCCGGAGTTCCGCCTGAGGAAGCAGGGGCAGCGGTAGCTGCCGAATCTTCTACTGGTACATGGACAACTGTGTGGACTGATGGACTTACCAGTCTTGATCGTTACAAAGGACGATGCTACCACATCGAAACCGTTGTCGGAGAGGAAAATCA
>90968329; Marojejya insignis plastid partial rbcL gene for ribulose bisphosphate carboxylase large subunit, specimen voucher Baker 1016 (K)
TGACTTTGGGTTTTGTTGATTTATTACGTGATGATTTTATTGAAAAAGACCGAAGTCGCGGTATCTTTTTTACTCAAGATTGGGTCTCTATGCCAGGTGTTATACCCGTGGCTTCAGGGGGTATTCATGTTTGGCATATGCCTGCCCTGACCGAAATCTTTGGGGATGATTCCGTACTACAGTTTGGCGGAGGAACCTTA
>11558809; Laccospadix australasica chloroplast partial rbcL gene for RuBisCO large subunit
GATGAAAACGTGAACTCACAACCATTTATGCGTTGGAGAGACCGTTTCTTATTTTGTGCCGAAGCGCTTTATAAAGCGCAGGCCGAAACGGGTGAAATCAAAGGACATTACTTGAATGCTACTGCGGGTACATGTGAAGAAATGATGAAAAGGGCCGTATTTGCCAGAGAATTGGGAGTTCCTATCGTAATGCATGACTA
>11558783; Licuala kunstleri chloroplast partial rbcL gene for RuBisCO large subunit
TGGGGATGATTCCGTACTACAGTTTGGCGGAGGAACTTTAGGACACCCTTGGGGAAATGCACCCGGTGCAGTAGCTAATCGGGTGTCTTTAGAAGCGTGTGTACAAGCTCGTAATGAGGGACGTGATCTTGCTCGTGAAGGTAATGAAATTATCCGTGAAGCTAGCAAATGGAGCCCTGAACTAGCTGCCGCTTGTGAAG
>113207575; Ptychococcus paradoxus plastid partial rbcL gene for ribulose bisphosphate carboxylase large subunit
TTTGGGGATGATTCCGTACTACAGTTTGGCGGAGGAACTTTAGGACACCCTTGGGGAAATGCACCCGGTGCAGTAGCTAATCGGGTGGCTTTAGAAGCGTGTGTACAAGCTCGTAATGAAGGACGTGATCTTGCTCGTGAAGGTAATGAAATTATCCGTGAAGCTAGCAAATGGAGCCCTGAACTAGCTGCCGCTTGTGA
>11558712; Cyphophoenix nucele chloroplast partial rbcL gene for RuBisCO large subunit
CATGACTACTTAACTGGGGGATTCACTGCAAATACTAGCTTGGCTCATTATTGCCGCGATAACGGCCTACTTCTTCACATCCATCGCGCAATGCATGCAGTTATTGATAGACAGAAAAATCATGGTATGCATTTTCGTGTACTAGCTAAAGCATTACGTATGTCTGGTGGAGATCATATTCACGCGGGTACAGTAGTGGG
>11558724; Aphandra natalia chloroplast partial rbcL gene for RuBisCO large subunit
AAGAGATAAGTTGAACAAGTATGGTCGTCCTCTATTGGGATGTACTATTAAACCAAAATTGGGATTATCCGCAAAGAACTACGGTAGAGCGGTTTATGAATGTCTACGCGGTGGACTTGATTTTACCAAGGATGATGAAAACGTGAACTCACAACCATTTATGCGTTGGAGAGACCGTTTCTTATTTTGTGCCGAAGCGC
>11559135; Oraniopsis appendiculata chloroplast partial rbcL gene for RuBisCO large subunit
TTTGGGGATGATTCCGTACTACAGTTTGGCGGAGGAACTTTAGGACACCCTTGGGGAAATGCACCCGGTGCAGTAGCTAATCGGGTGGCTTTAGAAGCGTGTGTACAAGCTCGTAATGAAGGACGTGATCTTGCTCGTGAAGGTAATGAAATTATCCGTGAAGCTAGCAAATGGAGCCCTGAACTAGCTGCCGCTTGTGA
>113207559; Pinanga simplicifrons plastid partial rbcL gene for ribulose bisphosphate carboxylase large subunit
CCAAGGCCCGCCTCATGGTATCCAATCTGAAAGAGATAAGTTGAACAAGTATGGTCGTCCTCTATTGGGATGTACTATTAAACCAAAATTGGGATTATCCGCAAAGAACTACGGTAGAGCGGTTTATGAATGTCTACGCGGTGGACTTGATTTTACCAAGGATGATGAAAACGTGAACTCACAACCATTTATGCGTTGGA
>113207501; Hemithrinax compacta plastid partial rbcL gene for ribulose bisphosphate carboxylase large subunit
CATATTCACGCAGGTACAGTAGTGGGTAAACTGGAAGGGGAACGTGAGATGACTTTGGGTTTTGTTGATTTATTACGTGATGATTTTATTGAAAAAGACCGAAGTCGCGGTATCTTTTTTACTCAAGATTGGGTCTCTATGCCAGGTGTTATACCCGTGGCTTCAGGGGGTATTCATGTTTGGCATATGCCTGCCCTGAC
>113207513; Jubaea chilensis plastid partial rbcL gene for ribulose bisphosphate carboxylase large subunit
AAGGACGATGCTACCACATCGAACCCGTTGTCGGGGAGGAAAGTCAATATATTGCTTATGTAGCCTATCCTTTAGACCTTTTTGAAGAAGGTTCTGTTACTAACATGTTTACTTCCATTGTGGGTAATGTATTTGGTTTCAAAGCCCTACGAGCTCTACGTCTGGAGGATCTGCGAATTCCCACTTCTTATTCCAAAACT
>261279589; Socratea exorrhiza ribulose-1,5-bisphosphate carboxylase/oxygenase large subunit (rbcL) gene, partial cds; chloroplast
GATACTGATATCTTGGCAGCATTCCGAGTAACTCCTCAACCCGGAGTTCCGCCTGAGGAAGCAGGGGCAGCGGTAGCTGCCGAATCTTCTACTGGTACATGGACAACTGTGTGGACTGATGGACTTACCAGTCTTGATCGTTACAAAGGACGATGCTACCACATCGAAACCGTTGTCGGGGAGGAAAATCAATATATTGC
>90968303; Pholidostachys pulchra plastid partial rbcL gene for ribulose bisphosphate carboxylase large subunit, specimen voucher Knudsen & Asmussen 613 (AAU)
GTAGCTGCCGAATCTTCTACTGGTACATGGACAACTGTGTGGACTGATGGACTTACCAGTCTTGATCGTTACAAAGGACGATGCTACCACATCGAAACCGTTGTCGGGGAGGAAAATCAATATATTGCTTATGTAGCTTATCCTTTAGACCTTTTTGAAGAAGGTTCTGTTACTAACATGTTTACTTCCATTGTGGGTAA
>113207551; Pholidocarpus macrocarpus plastid partial rbcL gene for ribulose bisphosphate carboxylase large subunit
GAACGTGAGATGACTTTGGGTTTTGTTGATTTATTACGTGATGATTTTATTGAAAAAGACCGAAGTCGCGGTATCTTTTTTACTCAAGATTGGGTCTCTATGCCAGGTGTTATACCCGTGGCTTCAGGGGGTATTCATGTTTGGCATATGCCTGCCCTGACCGAAATCTTTGGGGATGATTCCGTACTACAGTTTGGCGG
>11558680; Hyophorbe lagenicaulis chloroplast partial rbcL gene for RuBisCO large subunit
ACTGGAAGGGGAACGTGAGATGACTTTGGGTTTTGTTGATTTATTACGTGATGATTTTATTGAAAAAGACCGAAGTCGCGGTATCTTTTTTACTCAAGATTGGGTCTCTATGCCAGGTGTTATACCCGTGGCTTCAGGGGGTATTCATGTTTGGCATATGCCTGCCCTGACCGAAATCTTTGGGGATGATTCCGTACTAC
>11558801; Leopoldinia pulchra chloroplast partial rbcL gene for RuBisCO large subunit
TTTCGTGTACTAGCTAAAGCATTACGTATGTCTGGTGGAGATCATATTCACGCGGGTACAGTAGTGGGTAAACTGGAAGGGGAACGTGAGATGACTTTGGGTTTTGTTGATTTATTACGTGATGATTTTATTGAAAAAGATCGAAGTCGCGGTATCTTTTTTACTCAAGATTGGGTCTCTATGCCAGGTGTTATACCCGT
>11558668; Borassodendron machadonis chloroplast partial rbcL gene for RuBisCO large subunit
GCCTGCCCTGACCGAAATCTTTGGGGATGATTCCGTACTACAGTTTGGCGGAGGAACTTTAGGACACCCTTGGGGAAATGCACCCGGTGCAGTAGCTAATCGGGTGGCTTTAGAAGCGTGTGTACAAGCTCGTAATGAGGGACGTGATCTTGCTCGTGAAGGTAATGAAATTATCCGTGAAGCTAGCAAATGGAGCCCTG
>16755026; Desmoncus orthacanthos ribulose bisphosphate carboxylase large subunit (rbcL) gene, complete cds; chloroplast gene for chloroplast product
AAACAGAGACTAAAGCAAGTGTTGGATTTAAAGCTGGTGTTAAAGATTACAAATTGACTTATTATACTCCTGACTACGAAACCAAAGATACTGATATCTTGGCAGCATTCCGAGTAACTCCTCAACCCGGAGTTCCGCCTGAGGAAGCAGGGGCAGCGGTAGCTGCCGAATCTTCTACTGGTACATGGACAACTGTGTGG
>11559159; Nenga pumila chloroplast partial rbcL gene for RuBisCO large subunit
CGCGCAATGCATGCAGTTATTGATAGACAGAAAAATCATGGTATGCATTTTCGTGTACTAGCTAAAGCATTACGTATGTCTGGTGGAGATCATATTCACGCGGGTACAGTAGTGGGTAAACTGGAAGGGGAACGTGAGATGACTTTGGGTTTTGTTGATTTATTACGTGATGATTTTATTGAAAAAGACCGAAGTCGCGG
>17135901; Chamaedorea seifrizii ribulose 1,5-bisphosphate carboxylase (rbcL) gene, partial cds; chloroplast gene for chloroplast product
GCTACTGCGGGTACATGTGAAGAAATGATGAAAAGGGCCGTATGTGCCAGAGAATTGGGAGTTCCTATCGTAATGCATGACTACTTAACTGGGGGATTCACTGCAAATACTACCTTGGCTCATTATTGCCGCGATAACGGCCTACTTCTTCACATCCATCGCGCAATGCATGCAGTTATTGATAGACAGAAAAATCATGG
>13242796; Orania trispatha ribulose bisphosphate carboxylase large subunit (rbcL) gene, partial cds; chloroplast gene for chloroplast product
TCAGGGGGTATTCATGTTTGGCATATGCCTGCCCTGACCGAAATCTTTGGGGATGATTCCGTACTACAGTTTGGCGGAGGAACTTTAGGACACCCTTGGGGAAATGCACCCGGTGCAGTAGCTAATCGGGTGGCTTTAGAAGCGTGTGTACAAGCTCGTAATGAAGGACGTGATCTTGCTCGTGAGGGTAATGAAATTAT
>349590384; Caryota maxima voucher 20030927D MBC ribulose-1,5-bisphosphate carboxylase/oxygenase large subunit (rbcL) gene, partial cds; chloroplast
ACTCCTCAACCCGGAGTTCCGCCTGAGGAAGCAGGGGCAGCGGTAGCTGCCGAATCTTCTACTGGTACATGGACAACTGTGTGGACTGATGGACTTACCAGTCTTGATCGTTACAAAGGACGATGCTACCACATCGAACCCGTTGTCGGAGAGGAAAATCAATATATTGCTTATGTAGCTTATCCTTTAGACCTTTTTGA
>113207541; Nephrosperma vanhoutteanum plastid partial rbcL gene for ribulose bisphosphate carboxylase large subunit
ATGTGAAGAAATGATCAAAAGGGCCGTATTTGCCAGAGAATTGGGAGTTCCTATCGTAATGCATGACTACTTAACTGGGGGATTCACTGCAAATACTAGCTTGGCTCATTATTGCCGCGATAACGGCCTACTTCTTCACATCCATCGCGCAATGCATGCAGTTATTGATAGACAGAAAAATCATGGTATGCATTTTCGTG
>11559143; Wettinia hirsuta chloroplast partial rbcL gene for RuBisCO large subunit
AAGAACTACGGTAGAGCGGTTTATGAATGTCTACGCGGTGGACTTGATTTTACCAAGGATGATGAAAACGTGAACTCACAACCATTTATGCGTTGGAGAGACCGTTTCTTATTTTGTGCCGAAGCACTTTATAAAGCGCAGGCCGAAACGGGTGAAATCAAAGGACATTACTTGAATGCTATTGGGGGTACATGTGAAGA
>113207549; Phoenicophorium borsigianum plastid partial rbcL gene for ribulose bisphosphate carboxylase large subunit
TCATGGTATGCATTTTCGTGTACTAGCTAAAGCATTACGTATGTCTGGTGGAGATCATATTCACGCGGGTACAGTAGTGGGTAAACTGGAAGGGGAACGTGAGATGACTTTGGGTTTTGTTGATTTATTACGTGATGATTTTATTGAAAAAGACCGAAGTCGCGGTATCTTTTTTACTCAAGATTGGGTCTCTATGCCAG
>113207547; Pelagodoxa henryana plastid partial rbcL gene for ribulose bisphosphate carboxylase large subunit
CCAGGTGTTATACCCGTGGCTTCAGGGGGTATTCATGTTTGGCATATGCCTGCCCTGACCGAAATCTTTGGGGATGATTCCGTACTACAGTTTGGCGGAGGAACTTTAGGACACCCTTGGGGAAATGCACCGGGTGCAGTAGCTAATCGGGTGGCTTTAGAAGCGTGTGTACAAGCTCGTAATGAAGGACGTGATCTTGC
>313758182; Roystonea borinquena ribulose-1,5-bisphosphate/carboxylase large subunit (rbcL) gene, partial cds; chloroplast
TTGACTTATTATACTCCTGACTACGAAACCAAAGATACTGATATCTTGGCAGCATTCCGAGTAACTCCTCAACCCGGAGTTCCGCCTGAGGAAGCAGGGGCAGCGGTAGCTGCCGAATCTTCTACTGGTACATGGACAACTGTGTGGACTGATGGACTTACCAGTCTTGATCGTTACAAAGGACGATGCTACCACATCGA
>13242838; Dictyosperma album ribulose bisphosphate carboxylase large subunit (rbcL) gene, complete cds; chloroplast gene for chloroplast product
CGGTTTATGAATGTCTACGCGGTGGACTTGATTTTACCAAGGATGATGAAAACGTGAACTCACAACCATTTATGCGTTGGAGAGACCGTTTCGTATTTTGTGCCGAAGCAATTTATAAAGCGCAGGCCGAAACGGGTGAAATCAAAGGACATTACTTTAATGCTACTGCGGGTACATGTGAAGAAATGATGAAAAGGGCC
>11558813; Masoala madagascariensis chloroplast partial rbcL gene for RuBisCO large subunit
TGTTATACCCGTGGCTTCAGGGGGTATTCATGTTTGGCATATGCCTGCCCTGACCGAAATCTTTGGGGATGATTCCGTACTACAGTTTGGCGGAGGAACTTTAGGACACCCTTGGGGAAATGCACCCGGTGCAGTAGCTAATCGGGTGGCTTTAGAAGCGTGTGTACAAGCTCGTAATGAAGGACGTGATCTTGCTCGTG
>113207565; Pogonotium ursinum plastid partial rbcL gene for ribulose bisphosphate carboxylase large subunit
GCGATAACGGCCTACTTCTTCACATCCATCGCGCAATGCATGCAGTTATTGATAGACAGAAAAATCATGGTATGCATTTTCGTGTACTAGCTAAAGCATTACGTATGTCTGGTGGAGATCATATTCACGGAGGTACAGTAGTGGGTAAACTGGAAGGGGAACGTGAGATGACTTTGGGTTTTGTTGATTTATTACGTGAT
>113207527; Loxococcus rupicola plastid partial rbcL gene for ribulose bisphosphate carboxylase large subunit
CCTCATGGTATCCAAGTTGAAAGAGATAAGTTGAACAAGTATGGTCGTCCTCTATTGGGATGTACTATTAAACCAAAATTGGGATTATCCGCAAAGAACTACGGTAGAGCGGTTTATGAATGTCTACGCGGTGGACTTGATTTTACCAAGGATGATGAAAACGTGAACTCACAACCATTTATGCGTTGGAGAGACCGTTT
>11558542; Ammandra decasperma chloroplast partial rbcL gene for RuBisCO large subunit
TGATATCTTGGCAGCATTCCGAGTAACTCCTCAACCCGGAGTTCCGCCTGAGGAAGCAGGGGCAGCGGTAGCTGCCGAATCCTCTACTGGTACATGGACAACTGTGTGGACTGATGGACTTACCAGTCTTGATCGTTACAAAGGACGATGCTACCACATCGAAACCGTTGTCGGGGAGGAAAATCAATATATTGCTTATG
>90968311; Actinokentia divaricata plastid partial rbcL gene for ribulose bisphosphate carboxylase large subunit, specimen voucher Pintaud 351 (K)
TACGTCTGGAGGATCTGCGAATTCCCACTTCTTATTCCAAAACTTTCCAAGGCCCGCCTCATGGTATCCAAGTTGAAAGAGATAAGTTGAACAAGTATGGTCGTCCTCTATTGGGATGTACTATTAAACCAAAATTGGGATTATCCGCAAAGAACTACGGTAGAGCGGTTTATGAATGTCTACGCGGTGGACTTGATTTT
>11559127; Satranala decussilvae chloroplast partial rbcL gene for RuBisCO large subunit
TGCCTGCCCTGACCGAAATCTTTGGGGATGATTCCGTACTACAGTTTGGCGGAGGAACTTTAGGACACCCTTGGGGAAATGCACCCGGTGCAGTAGCTAATCGGGTGGCTTTAGAAGCGTGTGTACAAGCTCGTAATGAGGGACGTGATCTTGCTCGTGAAGGTAATGAAATTATCCGTGAAGCTAGCAAATGGAGCCCT
>113207543; Normanbya normanbyi plastid partial rbcL gene for ribulose bisphosphate carboxylase large subunit
GTGGACTGATGGACTTACCAGTCTTGATCGTTACAAAGGACGATGCTACCACATCGAAACCGTTGTCGGAGAGGAAAATCAATATATTGCTTATGTAGCTTATCCTTTAGACCTTTTTGAAGAAGGTTCTGTTACTAACATGTTTACTTCCATTGTGGGTAATGTATTTGGTTTCAAAGCCCTACGAGCTCTACGTCTGG
>113207563; Plectocomiopsis geminiflora plastid partial rbcL gene for ribulose bisphosphate carboxylase large subunit
GCAGGCCGAAACGGGTGAAATCAAAGGACATTACTTTAATGCTACTGCGGGTACATGTGAAGAAATGATGAAAAGGGCCGTATTTGCCAGAGAATTGGGAGTTCCTATCGTAATGCATGACTACTTAACTGGGGGATTCACTGCAAATACTAGCTTGGCTCATTATTGCCGCGATAACGGCCTACTTCTTCACATCCATC
>90968251; Sabal minor plastid partial rbcL gene for ribulose bisphosphate carboxylase large subunit, specimen voucher 1964-4540 (K)
GAACAAGTATGGTCGTCCTCTATTGGGATGTACTATTAAACCAAAATTGGGATTATCCGCAAAGAACTACGGTAGAGCGGTTTATGAATGTCTACGCGGTGGACTTGATTTTACCAAGGATGATGAAAACGTGAACTCACAACCATTTATGCGTTGGAGAGACCGTTTCTTATTTTGTGCCGAAGCACTTTTTAAAGCGC
>384588526; Prestoea decurrens voucher BioBot05227 ribulose-1,5-bisphosphate carboxylase/oxygenase large subunit (rbcL) gene, partial cds; chloroplast
CTTATTATACTCCTGACTACGAAACCAAAGATACTGATATCTTGGCAGCATTCCGAGTAACTCCTCAACCCGGAGTTCCGCCTGAGGAAGCAGGGGCAGCGGTAGCTGCCGAATCTTCTACTGGTACATGGACAACTGTGTGGACTGATGGACTTACCAGTCTTGATCGTTACAAAGGACGATGCTACCACATCGAAACC
>113207545; Parajubaea torallyi plastid partial rbcL gene for ribulose bisphosphate carboxylase large subunit
ACACCCTTGGGGAAATGCACCCGGTGCAGTAGCTAATCGGGTGGCTTTAGAAGCGTGTGTACAAGCTCGTAATGAAGGACGTGATCTTGCCCGTGAAGGTAATGAAATTATCCGTGAAGCTAGCAAATGGAGCCCTGAACTAGCTGCCGCTTGTGAAGTATGGAAGGCGATCAAATTCGAATTCGAACCAGTAGATAAGC
>384588454; Cocos nucifera voucher BioBot05287 ribulose-1,5-bisphosphate carboxylase/oxygenase large subunit (rbcL) gene, partial cds; chloroplast
GATATCTTGGCAGCATTCCGAGTAACTCCTCAACCCGGAGTTCCGCCTGAGGAAGCAGGGGCAGCGGTAGCTGCCGAATCTTCTACTGGTACATGGACAACTGTGTGGACTGATGGACTTACCAGTCTTGATCGTTACAAAGGACGATGCTACCACATCGAAACCGTTGTCGGGGAGGAAAATCAATATATTGCTTATGT
>16755036; Lytocaryum weddellianum ribulose bisphosphate carboxylase large subunit (rbcL) gene, complete cds; chloroplast gene for chloroplast product
GGCCGAAACGGGTGAAATCAAAGGACATTACTTGAATGCTACTGCGGGTACATGTGAAGAAATGATCAAAAGGGCCGTATTTGCCAGAGAATTGGGAGTTCCTATCGTAATGCATGACTACTTAACTGGGGGATTCACTGCAAATACTAGCTTGGCTCATTATTGCCGCGATAACGGCCTACTTCTTCACATCCATCGCG
>11558656; Coccothrinax argentata chloroplast partial rbcL gene for RuBisCO large subunit
GGACTTACCAGTCTTGATCGTTACAAAGGACGATGCTACCACATCGAAACCGTTGTCGGGGAGGAAAATCAATATATTGCTTATGTAGCTTATCCTTTAGACCTTTTTGAAGAAGGTTCTGTTACTAACATGTTTACTTCCATTGTGGGTAATGTATTTGGTTTCAAAGCCCTACGAGCTCTACGTCTGGAGGATCTGCG
>113207595; Verschaffeltia splendida plastid partial rbcL gene for ribulose bisphosphate carboxylase large subunit
ATTTGCCAGAGAATTGGGAGTTCCTATCGTAATGCATGACTACTTAACTGGGGGATTCACTGCAAATACTAGCTTGGCTCATTATTGCCGCGATAACGGCCTACTTCTTCACATCCATCGCGCAATGCATGCAGTTATTGATAGACAGAAAAATCATGGTATGCATTTTCGTGTACTAGCTAAAGCATTACGTATGTCTG
>13242782; Ravenea hildebrandti ribulose bisphosphate carboxylase large subunit (rbcL) gene, partial cds; chloroplast gene for chloroplast product
TGGAAGGGGAACGTGAGATGACTTTGGGTTTTGTTGATTTATTACGTGATGATTTTATTGAAAAAGACCGAAGTCGCGGTATCTTTTTTACTCAAGATTGGGTCTCTATGCCAGGTGTTATACCCGTGGCTTCAGGGGGTATTCATGTTTGGCATATGCCTGCCCTGACCGAAATCTTTGGGGATGATTCCGTACTACAG
>11559111; Thrinax radiata chloroplast partial rbcL gene for RuBisCO large subunit
CATGGCATCCAAGTTGAAAGAGATAAGTTGAACAAGTATGGTCGTCCTCTATTGGGATGTACTATTAAACCAAAATTGGGATTATCCGCAAAGAACTACGGTAGAGCGGTTTATGAATGTCTACGCGGTGGACTTGATTTTACCAAGGATGATGAAAACGTGAACTCACAACCATTTATGCGTTGGAGAGACCGTTTCTT
>11558698; Hedyscepe canterburyana chloroplast partial rbcL gene for RuBisCO large subunit
GATCATATTCACGCGGGTACAGTAGTGGGTAAACTGGAAGGGGAACGTGACATAACTTTGGGTTTTGTTGATTTATTACGTGATGATTATATTGAAAAAGACCGAAGTCGCGGTATCTTTTTTACTCAAGATTGGGTCTCTATGCCAGGTGTTATACCCGTGGCTTCAGGGGGTATTCATGTTTGGCATATGCCTGCCCT
>113207521; Lavoixia macrocarpa plastid partial rbcL gene for ribulose bisphosphate carboxylase large subunit
TTGTGCCGAAGCACTTTATAAAGCGCAGGCCGAAACGGGTGAAATCAAAGGACATTACTTGAATGCTACTGCGGGTACATGTGAAGAAATGATCAAAAGGGCCGTATTTGCCAGAGAATTGGGAGTTCCTATCGTAATGCATGACTACTTAACTGGGGGATTCACTGCAAATACTAGCTTGGCTCATTATTGCCGCGATA
>11558660; Guihaia argyrata chloroplast partial rbcL gene for RuBisCO large subunit
TGGCTTCAGGGGGTATTCATGTTTGGCATATGCCTGCCCTGACCGAAATCTTTGGAGATGATTCCGTACTACAGTTTGGCGGAGGAACTTTAGGACACCCTTGGGGAAATGCACCCGGTGCAGTAGCTAATCGGGTGGCTTTAGAAGCGTGTGTACAAGCTCGTAATGAGGGACGTGATCTTGCTCGTGAAGGTAATGAA
>11559109; Schippia concolor chloroplast partial rbcL gene for RuBisCO large subunit
TGGCTCATTATTGCCGCGATAACGGCCTACTTCTTCACATCCATCGCGCAATGCATGCAGTTATTGATAGACAGAAAAATCATGGTATGCATTTTCGTGTACTAGCTAAAGCATTACGTATGTCTGGTGGAGATCATATTCACGCAGGTACAGTAGTGGGTAAACTGGAAGGGGAACGTGAGATGACTTTGGGTTTTGTT
>113207555; Physokentia rosea plastid partial rbcL gene for ribulose bisphosphate carboxylase large subunit
ATGATCAAAAGGGCCGTATTTGCCAGAGAATTGGGAGTTCCTATCGTAATGCATGACTACTTAACTGGGGGATTCACTGCAAATACTAGCTTGGCTCATTATTGCCGCGATAACGGCCTACTTCTTCACATCCATCGCGCAATGCATGCAGTTATTGATAGACAGAAAAATCATGGTATGCATTTTCGTGTACTAGCTAA
>1401217; Washingtonia robusta ribulose-1,5-bisphosphate carboxylase/oxygenase large subunit (rbcL) gene, partial cds; chloroplast genes for chloroplast products
TGGGAGTTCCTATCGTAATGCATGACTACTTAACTGGGGGATTCACTGCAAATACTAGCTTGGCTCATTATTGCCGCGATAACGGCCTACTTCTTCACATCCATCGCGCAATGCATGCAGTTATTGATAGACAGAAAAATCATGGTATGCATTTTCGTGTACTAGCTAAAGCATTACGTATGTCTGGTGGAGATCATATT
>16755030; Barcella odora ribulose bisphosphate carboxylase large subunit (rbcL) gene, complete cds; chloroplast gene for chloroplast product
ATGTCACCACAAACAGAAACTAAAGCAAGTGTTGGATTTAAAGCTGGTGTTAAAGATTACAAATTGACTTATTATACTCCTGACTACGAAACCAAAGATACTGATATCTTGGCAGCATTCCGAGTAACTCCTCAACCCGGAGTTCCGCCTGAGGAAGCAGGGGCAGCGGTAGCTGCCGAATCTTCTACTGGTACATGGAC
>113207515; Jubaeopsis caffra plastid partial rbcL gene for ribulose bisphosphate carboxylase large subunit
TTGGCGGAGGAACTTTAGGACACCCTTGGGGAAATGCACCCGGTGCAGTAGCTAATCGGGTGGCTTTAGAAGCGTGTGTACAAGCTCGTAATGAAGGACGTGATCTTGCCCGTGAAGGTAATGAAATTATCCGTGAAGCTAGCAAATGGAGCCCTGAACTAGCTGCCGCTTGTGAAGTATGGAAGGCGATCAAATTCGAA
>113207499; Eleiodoxa conferta plastid partial rbcL gene for ribulose bisphosphate carboxylase large subunit
ACTACGGTAGAGCGGTTTATGAATGTCTACGCGGTGGACTTGATTTTACCAAGGATGATGAAAACGTGAACTCACAACCATTTATGCGTTGGAGAGACCGTTTCTTATTTTGTGCCGAAGCGCTTTTTAAAGCGCAAGCCGAAACGGGTGAAATCAAAGGACATTACTTGAATGCTACTGCGGGTACATGTGAAGAAATG
>13242798; Manicaria saccifera ribulose bisphosphate carboxylase large subunit (rbcL) gene, complete cds; chloroplast gene for chloroplast product
AAATTGACTTATTATACTCCTGACTACGAAACCAAAGATACTGATATCTTGGCAGCATTCCGAGTAACTCCTCAACCCGGAGTTCCGCCTGAGGAAGCAGGGGCAGCGGTAGCTGCCGAATCTTCTACTGGTACATGGACAACTGTGTGGACTGATGGACTTACCAGTCTTGATCGTTACAAAGGACGATGCTACCACAT
>11558781; Johannesteijsmannia altifrons chloroplast partial rbcL gene for RuBisCO large subunit
AGCAAGTGTTGGATTTAAAGCTGGTGTTAAAGATTACAAATTGACTTATTATACTCCTGACTACGAAACCAAAGATACTGATATCTTGGCAGCATTCCGAGTAACTCCTCAACCCGGAGTTCCGCCTGAGGAAGCAGGGGCAGCGGTAGCTGCCGAATCTTCTACTGGTACATGGACAACTGTGTGGACTGATGGACTTA
>384588378; Astrocaryum alatum voucher BioBot05352 ribulose-1,5-bisphosphate carboxylase/oxygenase large subunit (rbcL) gene, partial cds; chloroplast
GGGGAGGAAAATCAATATATTGCTTATGTAGCTTATCCTTTAGACCTTTTTGAAGAAGGTTCTGTTACTAACATGTTTACTTCCATTGTGGGTAATGTATTTGGTTTCAAAGCCCTACGAGCTCTACGTCTGGAGGATCTGCGAATTCCCACTTCTTATTCCAAAACTTTCCAAGGCCCGCCTCATGGTATCCAAGTTGA
>11558694; Hyospathe macrorhachis chloroplast partial rbcL gene for RuBisCO large subunit
ACCAAGGATGATGAAAACGTGAACTCACAACCATTTATGCGTTGGAGAGACCGTTTCTTATTTTGTGCCGAAGCGCTTTATAAAGCGCAGGCCGAAACGGGTGAAATCAAAGGACATTACTTTAATGCTACTGCGGGTACATGTGAAGAAATGATGAAAAGGGCCGTATTTGCCAGAGAATTGGGAGTTCCTATCGTAAT
>90968249; Metroxylon salomonense plastid partial rbcL gene for ribulose bisphosphate carboxylase large subunit, specimen voucher Zona 651 (FTG)
TATACTCCTGACTACGAAACCAAAGATACTGATATCTTGGCAGCATTCCGAGTAACTCCTCAACCCGGAGTTCCGCCTGAGGAAGCAGGGGCAGCAGTAGCTGCCGAATCTTCTACTGGTACATGGACAACTGTGTGGACTGATGGACTTACCAGTCTTGATCGTTACAAAGGACGATGCTACCACATCGAAACCGTTGT
>113207479; Carpentaria acuminata plastid partial rbcL gene for ribulose bisphosphate carboxylase large subunit
ACCGTTGTCGGAGAGGAAAATCAATATATTGCTTATGTAGCTTATCCTTTAGACCTTTTTGAAGAAGGTTCTGTTACTAACATGTTTACTTCCATTGTGGGTAATGTATTTGGTTTCAAAGCCCTACGAGCTCTACGTCTGGAGGATCTGCGAATTCCCACTTCTTATTCCAAAACTTTCCAAGGCCCGCCTCATGGTAT
>37959659; Trithrinax acanthocoma ribulose-1,5-bisphosphate carboxylase/oxygenase large subunit (rbcL) gene, partial cds; chloroplast
TCCTATCGTAATGCATGACTACTTAACTGGGGGATTCACTGCAAATACTAGCTTGGCTCATTATTGCCGCGATAACGGCCTACTTCTTCACATCCATCGCGCAATGCATGCAGTTATTGATAGACAGAAAAATCATGGTATGCATTTTCGTGTACTANCTAAAGCATTACGTATGTCTGGTGGAGATCATATTCACGCAG
>90968327; Lemurophoenix halleuxii plastid partial rbcL gene for ribulose bisphosphate carboxylase large subunit, specimen voucher Baker 1008 (K)
TAAAGCATTACGTATGTCTGGTGGAGATCATATTCACGCGGGTACAGTAGTGGGTAAACTGGAAGGGGAACGTGAGATGACTTTGGGTTTTGTTGATTTATTACGTGATGATTTTATTGAAAAAGACCGAAGTCGCGGTATCTTTTTTACTCAAGATTGGGTCTCTATGCCAGGTGTTATACCCGTGGCTTCAGGGGGTA
>13242816; Howea belmoreana ribulose bisphosphate carboxylase large subunit (rbcL) gene, partial cds; chloroplast gene for chloroplast product
ACCACAAACAGAGACTAAAGCAAGTGTTGGATTTAAAGCTGGTGTTAAAGATTACAAATTGACTTATTATACTCCTGACTACGAAACCAAAGATACTGATATCTTGGCAGCATTCCGAGTAACTCCTCAACCCGGAGTTCCGCCTGAGGAAGCAGGGGCAGCGGTAGCTGCCGAATCTTCTACTGGTACATGGACAACTG
>16755014; Calyptronoma occidentalis ribulose bisphosphate carboxylase large subunit (rbcL) gene, partial cds; chloroplast gene for chloroplast product
TCCCCCTTCTTATTCCAAAACTTCCCAAGGCCCGCCTCATGGTATCCAAGTTGAAAGAGATAAGTTGAACAAGTATGGTCGTCCTCTATTGGGATGTACTATTAAACCAAAATTGGGATTATCCGCAAAGAACTACGGTAGAGCGGTTTATGAATGTCTACGCGGTGGACTTGATTTTACCAAGGATGATGAAAACGTGA
>11559165; Syagrus smithii chloroplast partial rbcL gene for RuBisCO large subunit
ATTCTGTACTACAGTTTGGCGGAGGAACTTTAGGACACCCTTGGGGAAATGCACCCGGTGCAGTAGCTAATCGGGTGGCTTTAGAAGCGTGTGTACAAGCTCGTAATGAAGGACGTGATCTTGCCCGTGAAGGTAATGAAATTATCCGTGAAGCTAGCAAATGGAGCCCTGAACTAGCTGCCGCTTGTGAAATATGGAAG
>11559129; Oncocalamus mannii chloroplast partial rbcL gene for RuBisCO large subunit
AGTTCCGCCTGAGGAAGCAGGGGCAGCAGTAGCTGCCGAATCTTCTACTGGTACATGGACAACTGTGTGGACTGATGGACTTACCAGTCTTGATCGTTACAAAGGACGATGCTACCACATCGAAACCGTTGTCGGGGAGGAAAATCAATATATTGCTTATGTAGCTTATCCTTTAGACCTTTTTGAAGAAGGTTCTGTTA
>13242810; Chambeyronia macrocarpa ribulose bisphosphate carboxylase large subunit (rbcL) gene, complete cds; chloroplast gene for chloroplast product
GTAATGCATGACTACTTAACTGGGGGATTCACTGCAAATACTAGCTTGGCTCATTATTGCCGCGATAACGGCCTACTTCTTCACATCCATCGCGCAATGCATGCAGTTATTGATAGACAGAAAAATCATGGTATGCATTTTCGTGTACTAGCTAAAGCATTACGTATGTCTGGTGGAGATCATATTCACGCGGGTACAGT
>113207581; Rhopaloblaste ledermanniana plastid partial rbcL gene for ribulose bisphosphate carboxylase large subunit
CAACTGTGTGGACTGATGGACTTACCAGTCTTGATCGTTACAAAGGACGATGCTACCACATCGAAACCGTTGTCGGAGAGGAAAATCAATATATTGCTTATGTAGCTTATCCTTTAGACCTTTTTGAAGAAGGTTCTGTTACTAACATGTTTACTTCCATTGTGGGTAATGTATTTGGTTTCAAAGCCCTACGAGCTCTA
>11558787; Lodoicea maldivica chloroplast partial rbcL gene for RuBisCO large subunit
AAACTGGAAGGGGAACGTGAGATGACTTTGGGTTTTGTTGATTTATTACGTGATGATTTTATTGAAAAAGACCGAAGTCGCGGTATCTTTTTTACTCAAGATTGGGTCTCTATGCCAGGTGTTATACCCGTGGCTTCAGGGGGTATTCATGTTTGGCATATGCCTGCCCTGACCGAAATCTTTGGGGATGATTCCGTACT
>336604; Calamus usitatus chloroplast ribulosebisphosphate carboxylase (rbcL) gene, 5' end
CATCGCGCAATGCATGCAGTTATTGATAGACAGAAAAATCATGGTATGCATTTTCGTGTACTAGCTAAAGCATTACGTATGTCTGGTGGAGATCATATTCACGGAGGTACAGTAGTGGGTAAACTGGAAGGGGAACGTGAGATGACTTTGGGTTTTGTTGATTTATTACGTGATGATTTTATTGAAAAAGACCGAAGTCG
>113207473; Calospatha scortechinii plastid partial rbcL gene for ribulose bisphosphate carboxylase large subunit
TTATCCTTTAGACCTTTTTGAAGAAGGTTCTGTTACTAACATGTTTACTTCCATTGTGGGTAATGTATTTGGTTTCAAAGCCCTAAGAGCTCTACGTCTGGAGGATCTGCGAATTCCCACTTCTTATTCCAAAACTTTCCAAGGTCCGCCTCATGGCATCCAAGTTGAAAGAGATAAGTTGAACAAGTATGGTCGTCCTC
>90968309; Sommieria leucophylla plastid partial rbcL gene for ribulose bisphosphate carboxylase large subunit, specimen voucher 1992-3477 (K)
GGAGATCATGTTCACGCGGGTACAGTAGTGGGTAAACTGGAAGGGGAACGTGAGATGACTTTGGGTTTTGTTGATTTATTACGTGATGATTTTATTGAAAAAGACCGAAGCCGCGGTATCTTTTTTACTCAAGATTGGGTCTCTATGCCAGGTGTTATACCCGTGGCTTCAGGGGGTATTCATGTTTGGCATATGCCTGC
>384588514; Geonoma ferruginea voucher BioBot02143 ribulose-1,5-bisphosphate carboxylase/oxygenase large subunit (rbcL) gene, partial cds; chloroplast
ACTACGAAACCAAAGATACTGATATCTTGGCAGCATTCCGAGTAACTCCTCAACCCGGAGTTCCGCCTGAGGAAGCAGGGGCAGCGGTAGCTGCCGAATCTTCTACTGGTACATGGACAACTGTGTGGACTGATGGACTTACCAGTCTTGATCGTTACAAAGGACGATGCTACCACATCGAAACCGTTGTCGGGGAGGAA
>11559155; Rhopalostylis baueri chloroplast partial rbcL gene for RuBisCO large subunit
GATGTACTATTAAACCAAAATTGGGATTATCCGCAAAGAACTACGGTAGGGCGGTTTATGAATGTCTACGCGGTGGACTTGATTTTACCAAGGATGATGAAAACGTGAACTCACAACCATTTATGCGTTGGAGAGACCGTTTCTTATTTTGTGCCGAAGCGCTTTATAAAGCGCAGTCCGAAACGGGTGAAATCAAAGGA
>37959651; Plectocomia elongata ribulose-1,5-bisphosphate carboxylase/oxygenase large subunit (rbcL) gene, partial cds; chloroplast
CCACTTCTTATTCCAAAACTTTCCAAGGTCCGCCTCATGGCATCCAAGTTGAAAGAGATAAGTTGAACAAGTATGGTCGTCCTCTATTGGGATGTACTATTAAGCCAAAATTGGGATTATCCGCAAAGAACTACGGTAGAGCGGTTTATGAATGTCTACGCGGTGGACTTGATTTTACCAAGGATGATGAAAACGTGAAC
>11559141; Wallichia disticha chloroplast partial rbcL gene for RuBisCO large subunit
TTGAAAGAGATAAGTTGAACAAGTATGGTCGTCCTCTATTGGGATGTACTATTAAACCAAAATTGGGATTATCCGCAAAGAACTACGGTAGAGCGGTTTATGAATGTCTACGCGGTGGACTTGATTTTACCAAGGATGATGAAAACGTGAACTCCCAACCATTTATGCGTTGGAGAGACCGTTTCGTATTTTGTGCCGAA
>11559149; Reinhardtia simplex chloroplast partial rbcL gene for RuBisCO large subunit
TATTAAACCAAAATTGGGATTATCCGCAAAGAACTACGGTAGAGCGGTTTATGAATGTCTACGCGGTGGACTTGATTTTACCAAGGATGATGAAAATGTGAACTCACAACCATTTATGCGTTGGAGAGACCGTTTCTTATTTTGTACCGAAGCACTTTATAAAGCGCAGGCCGAAACGGGTGAAATCAAAGGACATTACT
>384588372; Asterogyne martiana voucher BioBot12084 ribulose-1,5-bisphosphate carboxylase/oxygenase large subunit (rbcL) gene, partial cds; chloroplast
GGATTTAAAGCTGGTGTTAAAGATTACAAATTGACTTATTATACTCCTGACTACGAAACCAAAGATACTGATATCTTGGCAGCATTCCGAGTAACTCCTCAACCCGGAGTTCCGCCTGAGGAAGCAGGGGCAGCGGTAGCTGCCGAATCTTCTACTGGTACATGGACAACTGTGTGGACTGATGGACTTACCAGTCTTGA
>113207523; Lepidocaryum tenue plastid partial rbcL gene for ribulose bisphosphate carboxylase large subunit
TTGGATTTAAAGCTGGTGTTAAAGATTACAAATTGACTTATTATACTCCTGACTACGAAACCAAAGATACTGATATCTTGGCAGCATTCCGAGTAACTCCTCAACCCGGAGTTCCGCCTGAGGAAGCAGGGGCAGCAGTAGCTGCCGAATCTTCTACTGGTACATGGACAACTGTGTGGACTGATGGACTTACCAGTCTT
>13242842; Oncosperma tigillarium ribulose bisphosphate carboxylase large subunit (rbcL) gene, partial cds; chloroplast gene for chloroplast product
ACTAGCTTGGCTCAGTATTGCCGCGATAACGGCCTACTTCTTCACATCCATCGCGCAATGCATGCAGTTATTGATAGACAGAAAAATCATGGTATGCATTTTCGTGTACTAGCTAAAGCATTACGTATGTCTGGTGGAGATCATATTCACGCGGGTACAGTAGTGGGTAAACTGGAAGGGGAACGTGAGATGACTTTGGG
>55056915; Serenoa repens partial rbcL gene for ribulose 1,5 biphosphate carboxylase, large subunit
CTTTGGGTTTTGTTGATTTATTACGTGATGATTTTATTGAAAAAGACCGAAGTCGCGGTATCTTTTTTACTCAAGATTGGGTCTCTATGCCAGGTGTTATACCCGTGGCTTCAGGGGGTATTCATGTTTGGCATATGCCTGCCCTGACCGAAATCTTTGGGGATGATTCCGTACTACAGTTTGGCGGAGGAACTTTAGGA
>11559151; Neonicholsonia watsonii chloroplast partial rbcL gene for RuBisCO large subunit
TTTCCAAGGCCCGCCTCATGGTATCCAAGTTGAAAGAGATAAGTTGAACAAGTATGGTCGTCCTCTATTGGGATGTACTATTAAACCAAAATTGGGATTATCCGCAAAGAACTACGGTAGAGCGGTTTATGAATGTCTACGCGGTGGACTTGATTTTACCAAGGATGATGAAAACGTGAACTCACAACCATTTATGCGTT
>354619856; Areca catechu voucher WS3C1223 ribulose-1,5-bisphophate carboxylase oxygenase (rbcL) gene, partial cds; chloroplast
CTCCTCAACCCGGAGTTCCGCCTGAGGAAGCAGGGGCAGCGGTAGCTGCCGAATCTTCTACTGGTACATGGACAACTGTGTGGACTGATGGACTTACCAGTCTTGATCGTTACAAAGGACGATGCTACCACATCGAAACCGTTGTCGGAGAGGAAAATCAATATATTGCTTATGTAGCTTATCCTTTAGACCTTTTTGAA
>113207531; Maxburretia rupicola plastid partial rbcL gene for ribulose bisphosphate carboxylase large subunit
CCTCTATTGGGATGTACTATTAAACCAAAATTGGGATTATCCGCAAAGAACTACGGTAGAGCGGTTTATGAATGTCTACGCGGTGGACTTGATTTTACCAAGGATGATGAAAACGTGAACTCACAACCATTTATGCGTTGGAGAGACCGTTTCGTATTTTGTGCCGAAGCAATTTATAAAGCGCAGGCCGAAACGGGTGA
>11558670; Eremospatha wendlandiana chloroplast partial rbcL gene for RuBisCO large subunit
GATTATCCGCAAAGAACTACGGTAGAGCGGTTTATGAATGTCTACGCGGTGGACTTGATTTTACCAAGGATGATGAAAACGTGAACTCACAACCATTTATGCGTTGGAGAGACCGTTTCGTATTTTGTGCCGAAGCGCTTTATAAAGCGCAGGCCGAAACGGGTGAAATCAAAGGACATTACTTGAATGCTACTGCGGGT
>90968267; Copernicia prunifera plastid partial rbcL gene for ribulose bisphosphate carboxylase large subunit, specimen voucher C.E. Lewis 03-012 (FTG)
ATTATTGCCGCGATAACGGCCTACTTCTTCACATCCATCGCGCAATGCATGCAGTTATTGATAGACAGAAAAATCATGGTATGCATTTTCGTGTACTAGCTAAAGCATTACGTATGTCTGGTGGAGATCATATTCACGCAGGTACAGTAGTGGGTAAACTGGAAGGGGAACGTGAGATGACTTTGGGTTTTGTTGATTTA
>16755018; Oenocarpus bataua ribulose bisphosphate carboxylase large subunit (rbcL) gene, complete cds; chloroplast gene for chloroplast product
CTCAAGATTGGGTCTCTATGCCAGGTGTTATACCCGTGGCTTCAGGGGGTATTCATGTTTGGCATATGCCTGCCCTGACCGAAATCTTTGGGGATGATTCCGTACTACAGTTTGGCGGAGGAACTTTAGGACACCCTTGGGGAAATGCACCCGGTGCAGTAGCTAATCGGGTTTCTTTAGAAGCGTGTGTACAAGCTCGT
>11559157; Veitchia arecina chloroplast partial rbcL gene for RuBisCO large subunit
AGCCCTACGAGCTCTACGTCTGGAGGATCTGCGAATTCCCACTTCTTATTCCAAAACTTTCCAAGGCCCGCCTCATGGTATCCAAGTTGAAAGAGATAAGTTGAACAAGTATGGTCGTCCTCTATTGGGATGTACTATTAAACCAAAATTGGGATTATCCGCAAAGAACTACGGTAGAGCGGTTTATGAATGTCTACGCG
>113207487; Colpothrinax wrightii plastid partial rbcL gene for ribulose bisphosphate carboxylase large subunit
CTGGAGGATCTGCGAATTCCCACTTCTTATTCCAAAACTTTCCAAGGCCCGCCTCATGGCATCCAAGTTGAAAGAGATAAGTTGAACAAGTATGGTCGTCCTCTATTGGGATGTACTATTAAACCAAAATTGGGATTATCCGCAAAGAACTACGGTAGAGCGGTTTATGAATGTCTACGCGGTGGACTTGATTTTACCAA
>13242820; Drymophloeus beguinii ribulose bisphosphate carboxylase large subunit (rbcL) gene, partial cds; chloroplast gene for chloroplast product
TGCATGACTACTTAACTGGGGGATTCACTGCAAATACTAGCTTGGCTCATTATTGCCGCGATAACGGCCTACTTCTTCACATCCATCGCGCAATGCATGCAGTTATTGATAGACAGAAAAATCATGGTATGCATTTTCGTGTACTAGCTAAAGCATTACGTATGTCTGGTGGAGATCATATTCACGCGGGTACAGTAGTG
>17154458; Cipura campanulata chloroplast partial rbcL gene for ribulose-bisphosphate carboxylase large subunit
TAAAGCAAGTGTTGGATTTAAAGCTGGTGTTAAAGATTACAGATTGACTTATTATACTCCTGATTACGAAACAAAAGATACTGATATCTTGGCAGCATTCCGAGTAACTCCTCAACCCGGAGTTCCTCCTGAAGAAGCGGGGGCTGCGGTAGCTGCCGAATCTTCTACTGGTACATGGACAACAGTGTGGACTGATGGAC
>18077955; Dilochia sp. Chase O-672 ribulose-1,5-bisphosphate carboxylase/oxygenase (rbcL) gene, partial cds; chloroplast gene for chloroplast product
GGAGTTCCGCCTGAAGAAGCGGGGGCTGCGGTAGCTGCCGAATCTTCTACTGGTACATGGACAACTGTGTGGACTGATGGACTTACCAGTCTTGATCGTTACAAAGGACGATGCTACCACATCGAGGTCGTTGTTGGGGAGGAAAATCAATATATTGCTTATGTAGCTTATCCTTTAGACCTTTTTGAAGAAGGTTCTGT
>353444822; Vanda testacea voucher SBB-0857 ribulose-1,5-bisphosphate carboxylase/oxygenase large subunit (rbcL) gene, partial cds; chloroplast
CTCAACCGGGAGTTCCGCCTGAAGAAGCAGGGGCTGCGGTAGCTGCCGAATCTTCTACTGGTACATGGACAACTGTGTGGACTGATGGACTTACCAGTCTTGATCGTTACAAAGGACGATGCTACCACATCGAGGTCGTTGTTGGGGAGGAAAATCAATATATTGCTTATGTAGCTTATCCTTTAGATCTTTTTGAAGAA
>313756425; Herreria salsaparilha voucher Chase 2154(K) ribulose-1,5-bisphosphate carboxylase/oxygenase large subunit (rbcL) gene, partial cds; chloroplast
TGAAAACGTGAACTCACAGCCTTTTATGCGCTGGAGAGACCGTTTCGTATTTTGTGCTGAAGCACTTTTTAAAGCACAAGCCGAAACAGGTGAAATCAAAGGACATTACTTGAATGCAACTGCAGGTACATGTGAAGAAATGATCAAAAGGGCCGTATTTGCCAGAGAATTGGGAGTTCCTATCGTAATGCATGACTACT
>313756451; Scilla scilloides voucher DK Kim 05-039(TUT) ribulose-1,5-bisphosphate carboxylase/oxygenase large subunit (rbcL) gene, partial cds; chloroplast
CAGTAGTAGGTAAACTGGAAGGGGAACGTGAGATGACTTTAGGTTTTGTTGATTTATTACGTGATGATTTTATTGAAAAAGACCGAAGTCGCGGTATTTTTTTCACTCAAGATTGGGTTTCTATGCCAGGTGTTATTCCCGTGGCTTCAGGGGGTATTCATGTTTGGCATATGCCTGCCCTAACCGAAATCTTTGGAGAT
>37223038; Ceratostylis rubra ribulose-1,5-bisphosphate carboxylase/oxygenase large subunit-like (rbcL) gene, partial sequence; chloroplast gene for chloroplast product
GTCGTCCATTATTGGGATGTACTATTAAACCAAAATTGGGATTATCCGCAAAAAACTATGGTAGAGCGGTTTATGAATGTCTACGGGGTGGACTTGATTTTACTAAGGATGATGAAAACGTAAATTCACAACCATTTATGCGTTGGAGAGATCGTTTCTTATTTTGTGCCGAAGCACTTTATAAAGCACAAGCCGAAACG
>9719117; Brunsvigia comptonii ribulose 1,5-bisphosphate carboxylase large subunit (rbcL) gene, partial cds; chloroplast gene for chloroplast product
TACAAAGGACGATGCTACCACATTGAGGCCGTTGTTGGGGAAGAAAATCAATATATTGCTTATGTAGCTTATCCTTTAGACCTTTTTGAAGAAGGTTCTGTTACTAACATGTTTACTTCCCATGGTGGTAATGTATTTGGTTTCAAAGCCCTACGAGCTCTACGTCTGGAGGATCTGCGAATTCCCCCTGCTTATTCCAA
>18077957; Eleorchis japonica ribulose-1,5-bisphosphate carboxylase/oxygenase (rbcL) gene, partial cds; chloroplast gene for chloroplast product
TGCCGCGACAATGGACTACTTCTTCACATCCATCGCGCAATGCATGCAGTTATTGATAGACAGAAAAATCATGGTATGCATTTTCGTGTACTAGCTAAAGCATTACGTATGTCTGGTGGAGATCATATTCACGCTGGTACAGTAGTGGGTAAACTGGAAGGGGAACGTGAGATGACTTTGGGTTTTGTTGATTTATTACG
>335353494; Anthericum liliago plastid partial rbcL gene for RuBisCO large subunit, specimen voucher MIB Zpl:02799
CCAGTCTTGATCGTTACAAAGGACGATGCTACCACATCGATCCCGTTCTTGGAGAAGAAAATCAATACATAGCTTATGTAGCTTATCCTTTAGACCTTTTTGAAGAAGGTTCTGTTACTAACATGTTTACTTCCATTGTGGGTAATGTATTTGGTTTCAAAGCCCTACGAGCTCTACGTCTGGAGGATCTGCGAATTCCC
>3560825; Polystachya pubescens ribulose-1,5-bisphosphate carboxylase/oxygenase (rbcL) gene, chloroplast gene encoding chloroplast protein, partial cds
ATTTATTACGTGATGATTTTATTGAAAAAGATCGAAGTCGTGGTATTTTTTTCACTCAAGACTGGGTCTCTATGCCAGGTGTTATACCCGTGGCTTCAGGGGGTATTCATGTTTGGCATATGCCTGCCCTAACCGAAATCTTTGGGGATGATTCCGTATTACAGTTTGGTGGAGGAACTTTAGGGCACCCTTGGGGAAAT
>9719139; Griffinia hyacinthina ribulose 1,5-bisphosphate carboxylase large subunit (rbcL) gene, partial cds; chloroplast gene for chloroplast product
GGGTAATGTATTTGGTTTCAAAGCCCTACGAGCTCTACGTCTGGAGGATCTGCGAATTCCCCCTGCTTATTCCAAAACTTTCCAAGGCCCGCCCCATGGTATCCAATCTGAAAGAGATAAATTGAACAAGTATGGTCGTCCCCTATTGGGATGTACTATTAAACCAAAATTGGGATTATCCGCAAAAAACTACGGTAGAG
>33325753; Dracula chimaera specimen-voucher MWC967 ribulose-1,5-bisphosphate carboxylase/oxygenase large subunit (rbcL) gene, partial cds; chloroplast gene for chloroplast product
AAAGAGCGGTATTTGCCAGAGAATTGGGAGTTCCTATCGTAATGCATGACTACTTAACTGGGGGGTTCACCGCAAATACTAGTTTGGCTCATTATTGCCGCGACAATGGTCTACTTCTTCACATCCATCGCGCAATGCATGCAGTTATTGATAGACAGAAAAATCATGGTATGCATTTTCGTGTACTAGCTAAAGCATTA
>3560849; Tipularia discolor ribulose-1,5-bisphosphate carboxylase/oxygenase (rbcL) gene, chloroplast gene encoding chloroplast protein, partial cds
TCGAGGTCGTTGTTGGGGAGGAAAATCAATATATTGCTTATGTAGCTTATCCTTTAGACCTTTTTGAAGAAGGTTCTGTTACTAACATGTTTACTTCCATTGTGGGTAATGTATTTGGTTTCAAAGCCCTGCGAGCTCTACGTCTGGAAGATCTGCGAATTCCCCCTGCTTATTCCAAAACTTTCCAAGGTCCGCCTCAT
>1332625; T.cyanocrocus chloroplast rbcL gene
TGGGTTTTGTTGATTTATTACGTGATGATTATATGGAACAAGACCGAAGTCGCGGTATTTTTTTCACTCAAGATTGGGTCTCTATGCCAGGTGTTTTGCCCGTGGCTTCAGGGGGTATTCATGTTTGGCATATGCCTGCCCTAACCGAAATCTTTGGGGATGATTCCGTACTACAGTTCGGTGGAGGAACTTTAGGACAC
>241912764; Kreodanthus simplex voucher MW 2000-429 HUSA ribulose-1,5-bisphosphate carboxylase/oxygenase large subunit (rbcL) gene, partial cds; plastid
CCATTGTGGGTAATGTTTTTGGTTTCAAAGCCCTGCGAGCTCTACGTCTGGAAGATCTGCGAATTCCCCCTTCTTATTCCAAAACTTTCCAAGGCCCGCCTCATGGCATCCAAGTTGAAAGAGATAAATTGAACAAGTATGGTCGTCCCCTATTGGGATGTACTATTAAACCAAAATTGGGATTATCCGCAAAAAACTAC
>2660591; Pauridia longituba chloroplast rbcL gene, partial
GAAAAAGACCGAAGTCGCGGTATTTTTTTCACTCAAGATTGGGTCTCCATGCCAGGTGTTTTGCCCGTAGCTTCCGGGGGTATTCATGTTTGGCATATGCCTGCCCTAACCGAAATCTTTGGGGATGATTCCGTACTACAGTTCGGTGGAGGAACTTTAGGACACCCTTGGGGAAACGCACCCGGTGCAGTAGCTAATAG
>384593662; Sobralia sp. Jorge156 voucher BioBot06441 ribulose-1,5-bisphosphate carboxylase/oxygenase large subunit (rbcL) gene, partial cds; chloroplast
AGCGTTGGATTTAAAGCTGGTGTTAAAGATTACAAATTGACTTATTATACTCCTGACTACGAAACCAAAGATACTGATATCTTGGCAGCATTCCGAGTAACTCCTCAACCGGGAGTTCCGCCTGAAGAAGCGGGGGCTGCGGTAGCTGCCGAATCTTCTACTGGTACATGGACAACTGTGTGGACTGATGGACTTACCAG
>353444766; Renanthera imschootiana voucher SBB-1000 ribulose-1,5-bisphosphate carboxylase/oxygenase large subunit (rbcL) gene, partial cds; chloroplast
TCTGCGAATTCCCCCTTCTTATTCCAAAACTTTCCAAGGTCCGCCTCATGGCATCCAAGTTGAAAGAGATAAATTGAACAAGTATGGTCGTCCCCTATTGGGATGTACTATTAAACCAAAATTGGGATTATCTGCAAAAAACTACGGTAGAGCGGTTTATGAATGTCTAAGGGGTGGACTTGATTTTACTAAGGATGATG
>317453803; Massonia echinata voucher Goldblatt & Manning 10961 ribulose-1,5-bisphosphate carboxylase/oxygenase large subunit (rbcL) gene, partial cds; chloroplast
CGTGATGATTTTATTAAAAAAGACCGAAGTCGCGGTATCTTTTTCACTCAAGATTGGGTTTCTATGCCAGGTGTTATTCCCGTGGCTTCAGGGGGTATTCATGTTTGGCATATGCCTGCCCTAACCGAAATCTTTGGAGATGATTCCGTACTACAATTCGGTGGAGGAACTTTAGGACACCCTTGGGGAAATGCACCTGG
>343185612; Campylandra wattii voucher zhangcq0026 ribulose-1,5-bisphosphate carboxylase/oxygenase large subunit (rbcL) gene, partial cds; chloroplast
CCTCATGGCATCCAAGTTGAAAGAGATAAATTGAACAAGTATGGTCGTCCCCTATTGGGATGTACTATTAAACCAAAATTGGGATTATCCGCAAAAAACTACGGTAGAGCGGTTTATGAATGTCTACGCGGTGGACTTGATTTTACCAAGGATGATGAAAACGTGAACTCACAACCTTTTATGCGTTGGAGAGACCGTTT
>220683422; Miltonia phymatochila ribulose-1,5-bisphosphate carboxylase/oxygenase large subunit (rbcL) gene, partial cds; chloroplast
TTACTAACATGTTTACTTCCATTGTGGGTAATGTATTTGGTTTCAAAGCCCTGCGAGCTCTACGTCTGGAAGATCTGCGAATTCCCACTTCTTATTCCAAAACTTTCCAAGGTCCACCTCATGGTATCCAAGTTGAAAGAGATAAATTGAACAAGTACGGTCGTCCCTTATTGGGATGTACTATTAAACCAAAATTGGGA
>353444574; Nervilia plicata voucher SBB-0838 ribulose-1,5-bisphosphate carboxylase/oxygenase large subunit (rbcL) gene, partial cds; chloroplast
CTGGTGTTAAAGATTACAAATTGACTTATTATACTCCTGAATACAAAACCAAAGATACTGATATCTTGGCAGCATTCCGAGTAACTCCTCAACCGGGAGTTCCCCCTGAAGAAGCGGGGGCTGCGGTAGCAGCCGAATCTTCTACTGGTACATGGACAACTGTGTGGACTGATGGACTTACCAGTCTTGATCGTTACAAA
>3560695; Encyclia sp. KMC1998 ribulose-1,5-bisphosphate carboxylase/oxygenase (rbcL) gene, chloroplast gene encoding chloroplast protein, partial cds
GGTACATGTGAAGAAATGATGAAAAGAGCAGTATTTGCCAGAGAATTGGGAGCTCCTATCGTAATGCATGACTACTTAACTGGGGGGTTCACCGCAAATACTAGCTTGGCTCATTATTGCCGCGACAATGGTCTACTTCTTCACATCCATCGCGCAATGCATGCAGTTATTGATAGACAGAAAAATCATGGTATGCATTT
>384592044; Curculigo scorzonerifolia voucher BioBot00933 ribulose-1,5-bisphosphate carboxylase/oxygenase large subunit (rbcL) gene, partial cds; chloroplast
CTGTTACTAACATGTTTACTTCCATTGTGGGTAATGTATTTGGTTTCAAAGCCCTACGAGCTCTACGTCTGGAGGATCTGCGAATTCCCCCTGCTTATTCTAAAACTTTCCAAGGCCCGCCTCACGGCATCCAAGTTGAAAGAGATAAATTGAACAAGTATGGTCGTCCCCTGTTGGGATGTACTATTAAACCAAAATTG
>227904639; Cathissa reverchonii partial rbcL gene for ribulose bisphosphate carboxylase large subunit, specimen voucher M.W. Chase 1721
ACAAAGGACGATGCTACCACATTGAGGCTGTTGTTGGGGAAGAAAATCAATTTATTGCTTATGTAGCCTATCCTTTAGACCTTTTTGAAGAAGGTTCTGTTACTAACATGTTTACTTCCATTGTGGGTAATGTATTTGGTTTCAAAGCCCTACGAGCTCTACGTCTGGAGGATCTGCGAATTCCCCCTGCTTATTCCAAA
>1870048; P.coerulea chloroplast rbcL gene
CCGTGGCTTCAGGAGGTATTCATGTTTGGCATATGCCTGCCCTAACCGAAATCTTTGGAGATGATTCTGTACTACAGTTCGGTGGAGGAACTTTAGGACACCCTTGGGGAAATGCACCTGGTGCGGTAGCTAATCGAGTAGCTTTAGAAGCATGTGTACAAGCTCGTAATGAGGGACGTGATCTTGCTCGTGAAGGTAAT
>3560869; Xerorchis amazonica ribulose-1,5-bisphosphate carboxylase/oxygenase (rbcL) gene, chloroplast gene encoding chloroplast protein, partial cds
CGTGATGATTTTATTGAAAAAGATCGAAGTCGTGGTATTTTTTTCACTCAAGACTGGGTCTCTATGCCAGGTGTTCTGCCCGTGGCTTCAGGGGGTATTCATGTTTGGCATATGCCTGCCCTAACCGAAATCTTTGGGGATGATTCCGTACTACAGTTCGGGGGAGGAACTTTAGGGCACCCTTGGGGAAATGCACCCGG
>1870031; O.hartwegii chloroplast rbcL gene
AAAGGACGATGCTACAACATCGAGCCCGTTGTTGGGGAGGATAATCAATTTATTGCTTATGTAGCTTATCCTTTAGACCTTTTTGAAGAAGGTTCTGTTACTAACATGTTTACTTCCATTGTGGGTAATGTATTTGGTTTCAAAGCTCTACGAGCTCTACGTCTGGAGGACCTGCGAATTCCCCCTTCTTATTCCAAAAC
>1518373; P.incrassata chloroplast rbcL gene
TGGCATATGCCTGCCCTAACCGAAATCTTTGGAGATGATTCCGTATTACAGTTCGGTGGAGGAACTTTAGGGCACCCTTGGGGAAATGCACCTGGTGCAGTAGCTAATCGGGTAGCTTTAGAAGCATGTGTACAAGCTCGTAATGAGGGGCGTGATCTTGCTCGTGAAGGTAATGAGATTATCCGCGAAGCTTGCAAATG
>3560759; Masdevallia infracta ribulose-1,5-bisphosphate carboxylase/oxygenase (rbcL) gene, chloroplast gene encoding chloroplast protein, partial cds
CGGTAGAGCAGTTTATGAATGTCTACGGGGTGGACTTGATTTTACTAAGGATGATGAAAACGTAAATTCACAACCATTTATGCGTTGGAGAGATCGTTTCTTATTTTGTACTGAAGCGCTTTATAAAGCGCAATCCGAAACGGGTGAAATTAAAGGACATTACTTGAATGCAACTGCGGGTACATGTGAAGAAATGATCA
>28865913; Manniella cypripedioides plastid partial rbcL gene for ribulose-bisphosphate carboxylase
AAAGAGCGGTATTTGCCAGAGAATTGGGAGTTCCCATCGTAATGCACGACTACTTAACTGGGGGATTCACCGCAAATACTAGCTTGGCTCATTATTGCCGCGACAACGGTCTACTTCTTCACATCCATCGCGCAATGCATGCAGTTATTGATAGACAGAAAAATCATGGTATGCATTTTCGTGTACTAGCTAAAGCATTA
>379031702; Gymnadenia conopsea isolate NMW6347 ribulose-1,5-bisphosphate carboxylase/oxygenase large subunit (rbcL) gene, partial cds; chloroplast
AGCATTCCGAGTAACTCCTCAACCGGGAGTTCCGCCTGAAGAAGCAGGCGCTGCGGTAGCAGCCGAATCTTCTACTGGTACATGGACAACTGTGTGGACTGATGGACTTACCAGTCTCGATCGTTACAAAGGACGATGCTACCACATCGAGGCCGTTGTTGGGGAGGAAAATCAATATATTGCTTATGTAGCTTATCCTT
>33325757; Scaphosepalum gibberosum specimen-voucher MWC968 ribulose-1,5-bisphosphate carboxylase/oxygenase large subunit (rbcL) gene, partial cds; chloroplast gene for chloroplast product
AAGAAGCGGGGGCTGCGGTAGCTGCCGAATCTTCTACTGGTACATGGACAACTGTGTGGACTGATGGACTTACCAGTCTTGATCGTTACAAAGGACGATGCTACCACATCGAGGTCGTTGTTGGGGAGGAAAATCAATATATTGCTTATGTAGCTTATCCTTTAGACCTTTTTGAAGAAGGTTCTGTTACTAACATGTTT
>313756371; Dasylirion wheeleri voucher Chase 3469(K) ribulose-1,5-bisphosphate carboxylase/oxygenase large subunit (rbcL) gene, partial cds; chloroplast
CCTGATTACGAAACCAAAGATACTGATATCTTGGCAGCATTCCGAGTAACTCCTCAACCCGGAGTTCCCGCTGAAGAAGCAGGGGCTGCGGTAGCTGCCGAATCCTCTACTGGTACATGGACAACTGTGTGGACTGATGGACTTACCAGTCTTGATCGTTACAAAGGACGATGCTACCACATTGAGGCCGTTGTTGGGGA
>372480258; Scadoxus cinnabarinus ribulose-1,5-bisphosphate carboxylase/oxygenase large subunit (rbcL) gene, complete cds; chloroplast
ATGGTATGCATTTTCGTGTACTAGCTAAAGCATTACGTATGTCTGGTGGAGATCATGTTCACGGTGGTACAGTAGTAGGTAAACTGGAAGGGGAACGTGAGATGACTTTAGGTTTTGTTGATTTATTACGTGATGATTTTATTGAAAAAGACCGAAGTCGCGGTATTTTTTTCACTCAAGATTGGGTTTCTATGCCAGGT
>334724699; Spiloxene trifurcillata ribulose-1,5-bisphosphate carboxylase/oxygenase large subunit (rbcL) gene, partial cds; chloroplast
ACGAAACCAAAGATACTGATATATTGGCAGCATTCCGAGTAACTCCTCAACCTGGAGTTCCGCCTGAGGAAGCAGGGGCGGCGGTAGCTGCCGAATCTTCTACTGGTACATGGACAACTGTGTGGACTGATGGACTTACCAGTCTTGATCGTTACAAAGGACGATGCTACCACATCGAGGCCCTTGTTGGGGAGGAAAAT
>42556349; Stenomesson aurantiacum AtpB (atpB) gene, partial cds; atpB-rbcL intergenic spacer, complete sequence; and RbcL (rbcL) gene, partial cds; chloroplast
TATATATATAAAGTATAAAGATAAGTTCTATATATATAGAACTTATATATAAATAATAAATATATATAAAATAAAATTTTTCTCTATATAACTAGATAGATAGTTAGTATAACTAACTAGATAGTTAGTGCCTATTTTTGTTTTATACCCCTTCCCTTTCAAGGATGAATTATGCCTATTTTCACATCTAGGATTTACAT
>372480240; Manfreda virginica ribulose-1,5-bisphosphate carboxylase/oxygenase large subunit (rbcL) gene, complete cds; chloroplast
GGAAGGGGAACGTGAGATGACTTTAGGTTTTGTTGATTTATTACGTGATGATTTTATTGAAAAAGACCGAAGTCGCGGTATTTTTTTCACTCAAGATTGGGTTTCTATGCCAGGTGTTATTCCCGTGGCTTCAGGGGGTATTCATGTTTGGCATATGCCTGCCCTGACCGAAATCTTTGGAGATGATTCCGTACTACAGT
>33325724; Bletia catenulata specimen-voucher C305 ribulose-1,5-bisphosphate carboxylase/oxygenase large subunit (rbcL) gene, partial cds; chloroplast gene for chloroplast product
TGTGTGGACTGATGGACTTACCAGTCTTGATCGTTACAAAGGACGATGCTACCACATCGAGGTCGTTGTTGGGGAGGAAAATCAATATATTGCTTATGTAGCTTATCCTTTAGACCTTTTTGAAGAAGGTTCTGTTACTAACATGTTTACTTCCATTGTGGGTAATGTATTTGGTTTCAAAGCCCTGCGAGCTCTACGTC
>37722367; Sisyrinchium montanum ribulose-1,5-bisphosphate carboxylase/oxygenase large subunit (rbcL) gene, partial cds; chloroplast
TTATTGCCGCGACAACGGCCTGCTTCTTCACATTCACCGTGCAATGCATGCAGTTATTGATAGACAGAAAAATCATGGTATGCATTTTCGTGTACTAGCTAAAGCATTACGTATGTCTGGTGGAGATCATATTCACGCTGGTACAGTAGTAGGTAAACTGGAAGGGGAGCGTGAGATAACTTTGGGTTTTGTTGATTTAT
>125991508; Lachenalia orchioides chloroplast partial rbcL gene for ribulose bisphosphate carboxylase large subunit, specimen voucher RBGK 1616
TCTGTTACTAACATGTTTACTTCCATTGTGGGTAATGTATTTGGTTTCAAAGCCCTACGAGCTCTACGTCTGGAGGATCTGCGAATTCCCCCTTCTTATTCCAAAACTTTCCAAGGCCCGCCCCATGGCATCCAAGTTGAAAGAGATAAATTGAACAAGTACGGTCGTCCCTTATTGGGATGTACTATTAAACCAAAATT
>17154543; Micranthus junceus chloroplast partial rbcL gene for ribulose-bisphosphate carboxylase large subunit
GTCTTGATCGTTACAAAGGACGATGCTACCATATCGAGGCCGTTGTTGGGGAGGAAAATCAATATATTGCTTATGTAGCTTATCCTTTAGACCTTTTTGAAGAAGGTTCTGTTACTAATATGTTTACTTCCATTGTGGGTAATGTATTTGGTTTCAAAGCCCTACGAGCTCTACGTCTGGAGGATTTGCGAATTCCCCCT
>199601017; Cypella rosei chloroplast rbcL gene for ribulose-bisphosphate carboxylase large subunit
TGGAGATCATATTCATGCTGGTACAGTAGTAGGGAAACTAGAAGGGGAACGTGAGATGACTTTGGGTTTTGTTGATTTATTGCGTGATGATTATATTGAAAAAGACCGAAGTCGCGGTATTTTTTTCACTCAAGATTGGGTCTCTATGCCAGGTGTTTTGCCCGTAGCTTCAGGAGGTATTCATGTTTGGCATATGCCTG
>379034289; Prospero autumnale isolate NMW3831 ribulose-1,5-bisphosphate carboxylase/oxygenase large subunit (rbcL) gene, partial cds; chloroplast
CCCNCTGAAGAAGCAGGGGCNGCGGTAGCTGCCGAATCTTCTACTGGTACATGGACAACTGTGTGGACCGATGGACTTACCAGTCTTGATCGTTACAAAGGNCGATGCTACCACATTGAGNCCGTTGNTGGGGAAGAAACTCAATTTATTGCTTATGTAGCTTATCCTTTAGACCTTTTTGAAGAAGGTTCTGTTACTAA
>9719105; Hyacinthus orientalis ribulose 1,5-bisphosphate carboxylase large subunit (rbcL) gene, partial cds; chloroplast gene for chloroplast product
TGGGGGATTCACTGCAAATACGAGTTTAGCTCATTATTGCCGTGATAACGGTCTACTTCTTCATATCCACCGCGCAATGCATGCAGTTATTGATAGACAGAAAAATCATGGTATGCATTTTCGTGTACTAGCTAAAGCATTACGTATGTCCGGTGGAGATCATATTCACGCTGGTACAGTAGTAGGTAAACTGGAAGGGG
>9719121; Calostemma lutea ribulose 1,5-bisphosphate carboxylase large subunit (rbcL) gene, partial cds; chloroplast gene for chloroplast product
AAAGATTACAGATTGACTTATTATACTCCTGATTACGAAACCAAAGATACTGATATCTTGGCAGCATTCCGAGTAACTCCTCAACCTGGAGTTCCCGCTGAAGAAGCAGGGGCTGCGGTAGCTGCCGAATCTTCTACTGGTACATGGACAACTGTGTGGACTGATGGACTTACCAGCCTTGATCGTTACAAAGGACGATG
>28865636; Codonorchis lessonii plastid partial rbcL gene for ribulose-bisphosphate carboxylase
TCCCCCTTCTTATTCCAAAACTTTCCAGGGTCCACCTCATGGCATCCAAGTTGAAAGAGATAAATTGAATAAGTACGGTCGTCCCCTATTGGGATGTACTATTAAACCAAAATTGGGATTATCCGCAAAAAACTACGGTAGAGCGGTTTATGAATGTTTACGGGGTGGGCTTGATTTTACTAAGGATGATGAAAACGTGA
>3560751; Lycaste cruenta ribulose-1,5-bisphosphate carboxylase/oxygenase (rbcL) gene, chloroplast gene encoding chloroplast protein, partial cds
CTGGGGGTATTCATGTTTGGCATATGCCCGCTCTAACCGAAATCTTTGGTGATGATTCTGTACTACAGTTCGGTGGAGGAACTTTAGGGCACCCTTGGGGAAATGCACCCGGTGCAGTAGCTAATCGGGTGGCTTTAGAAGCATGTGTACAAGCTCGTAATGAGGGACGTGATCTTGCTCGTGAAGGTAATGAGATTATT
>28866556; Satyrium rhynchanthum plastid partial rbcL gene for ribulose-bisphosphate carboxylase
GTGAAGAAATGATCAAAAGAGCCGTATTTGCCAGAGAATTGGGAGTTCCTATCGTAATGCATGACTACTTAACCGGGGGATTCACCGCAAATACTACTTTGGCTCATTATTGCCGCGACAACGGTCTACTTCTTCACATCCATCGCGCAATGCATGCAGTTATTGATAGACAGAAAAATCATGGTATGCATTTTCGTGTA
>220683362; Ada elegantula ribulose-1,5-bisphosphate carboxylase/oxygenase large subunit (rbcL) gene, partial cds; chloroplast
GCAAATACTAGCTTGGCTCATTATTGCCGCGACAATGGTCTACTTCTCCACATCCATCGCGCAATGCATGCAGTTATTGATAGACAGAAAAATCATGGTATGCATTTTCGTGTACTAGCTAAAGCATTACGTATGTCTGGTGGAGATCATATTCACGCTGGTACAGTAGTGGGTAAACTGGAGGGGGAACGTGAGATGAC
>353444142; Acampe praemorsa voucher SBB-0162 ribulose-1,5-bisphosphate carboxylase/oxygenase large subunit (rbcL) gene, partial cds; chloroplast
TAACATGTTTACTTCCATTGTGGGTAATGTATTTGGTTTCAAAGCCCTGCGAGCTCTACGTCTGGAAGATCTGCGAATTCCCCCTTCTTATTCCAAAACTTTCCAAGGTCCGCCTCATGGCATCCAAGTTGAAAGAGATAAATTGAACAAGTATGGTCGTCCCCTATTGGGATGTACTATTAAACCAAAATTGGGATTAT
>39655261; Cyrtosia septentrionalis ribulose-1,5-bisphosphate carboxylase/oxygenase large subunit (rbcL) pseudogene, partial sequence; chloroplast
GACGATGCTACCCCAAAAAACTAAGGTAGAGCAGTTTCTTAATGTTTACGGGGTGGACTTGATTTTACTAAGGATGATGAAAACGTGAATTCACAACCATTTATGCGTTGGAGAGATCGTTTTTTATTTTGTGCAGAAGCCCTTTTTAAAGCGCAAGTCAAAACGGGTGAAATCAAAGGGCTTTACTTGAATGCAACTGC
>215407102; Pterichis triloba partial rbcL gene for ribulose-bisphosphate carboxylase large chain precursor
CTACTGGCACATGGACAACTGTGTGGACTGATGGACTTACCAGTCTAGATCGTTACAAAGGACGATGCTACCACATTGAGGCCGTTGTTGGGGAGGAAAATCAATATATTGCTTATGTAGCTTATCCTTTAGACCTTTTTGAAGAAGGTTCTGTTACTAACATGTTTACTTCCATTGTGGGTAATGTTTTTGGTTTCAAA
>7801173; Patersonia glabrata chloroplast partial rbcL gene for ribulose 1,5-bisphosphate carboxylase large subunit
TACTTGAATGCAACTGCAGGTACATGTGAAGAAATGATCAAAAGGGCCGTATTCGCCAGAGAATTAGGAGTTCCGATCGTAATGCATGACTACTTAACTGGGGGATTCACTGCAAATACTAGTTTGGCTCATTATTGCCGCGACAACGGCCTACTTCTTCACATCCATCGCGCAATGCATGCAGTTATTGATAGACAGAA
>313756487; Blandfordia punicea voucher MRK Rambert 787(K) ribulose-1,5-bisphosphate carboxylase/oxygenase large subunit-like (rbcL) gene, partial sequence; chloroplast
CACATCCATCGCGCAATGCATGCAGTTATTGATAGACAGAAAAATCATGGTATGCATTTTCGTGTGCTAGCTAAAGCATTACGTATGTCTGGTGGAGATCATATTCATTCTGGTACAGTAGTAGGTAAACTGGAAGGGGAACGTGAGATGACTTTGGGTTTTGTTGATTTATTACGTGATGATTTTATTGAAAAAGACCG
>33325792; Caularthron bilamellatum specimen-voucher MWC1188 ribulose-1,5-bisphosphate carboxylase/oxygenase large subunit (rbcL) gene, partial cds; chloroplast gene for chloroplast product
TGTTTACTTCCATTGTGGGTAATGTATTTGGTTTCAAAGCCCTGCGAGCTCTACGTCTGGAAGATCTGCGAATTCCCACTTCTTATTCCAAAACTTTCCAAGGTCCACCTCATGGCATCCAAGTTGAAAGAGATAAATTGAACAAGTATGGTCGTCCCCTATTAGGATGTACTATTAAACCAAAATTGGGATTATCCGCA
>1865723; C.contorta chloroplast rbcL gene
TATCTTGGCAGCATTCCGAGTAACTCCTCAACCTGGAGTTCCTCCCGAAGAAGCAGGGGCTGCGGTAGCTGCCGAATCTTCTACTGGTACATGGACAACTGTGTGGACTGATGGACTTACCAGTCTTGATCGTTACAAAGGACGATGCTACCACATTGAGGCCGTTATTGGGGAAGAAAATCAATTTATTGCTTATGTGG
>40363600; Ophiopogon jaburan chloroplast rbcL gene for ribulose-1,5-bisphosphate carboxylase large subunit, partial cds, specimen_voucher: THS00918 (Tsumura Herbarium Specimen)
TGAAAACGTGAACTCACAACCTTTTATGCGTTGGAGAGACCGTTTCGTATTTTGTGCTGAAGCAATTTATAAAGCACAAGCCGAAACAGGTGAAATCAAAGGGCATTACTTGAATGCAACTGCGGGTACATGTGAAGAAATGATCAAAAGGGCCGTATTTGCCAGAGAATTGGGAGCTCCTATCGTAATGCATGATTACT
>17129484; Bessera tenuiflora partial rbcL gene for ribulose bisphosphate carboxylase oygenase, large subunit
CCATTTATGCGTTGGAGAGACCGTTTCTTATTTTGTACTGAAGCAATTTATAAAGCACAAGCCGAAACAGGTGAAATCAAAGGACATTACTTGAATGCAACTGCAGGTACATGTGAAGAAATGATGAAAAGGGCCGTATTTGCCAGAGAATTGGGAGTTCCTATCGTAATGCATGACTACTTAACTGGGGGATTCACTGC
>220683204; Rossioglossum schlieperianum ribulose-1,5-bisphosphate carboxylase/oxygenase large subunit (rbcL) gene, partial cds; chloroplast
GTGAAATTAAAGGACATTACTTGAATGCAACTGCGGGTACATGTGAAGAAATGATCAAAAGAGCGGTATTTGCCAGAGAATTGGGAGTTCCTATCGTAATGCATGACTACTTAACCGGGGGGTTCACCGCAAATACTAGCTTGGCTCATTATTGCCGCGACAATGGTCTACTTCTCCACATCCATCGCGCAATGCATGCA
>17154563; Ennealophus euryandrus chloroplast partial rbcL gene for ribulose-bisphosphate carboxylase large subunit
CCCTACGAGCTCTACGTCTGGAAGATCTGCGAATTCCTCCAGCTTATTCCAAAACTTTCGAAGGCCCGCCTCACGGCATCCAGGTTGAAAGAGATAAATTGAACAAGTATGGTCGTCCCCTATTGGGATGTACTATTAAACCAAAATTGGGATTATCCGCAAAAAACTACGGTAGAGCGGTTTATGAATGTCTACGCGGT
>17154576; Herbertia pulchella chloroplast partial rbcL gene for ribulose-bisphosphate carboxylase large subunit
ATTGGGATGTACTATTAAACCAAAATTGGGATTATCCGCAAAAAACTACGGTAGAGCGGTCTATGAATGTCTACGCGGTGGGCTTGATTTTACCAAGGATGATGAAAACGTGAACTCACAACCTTTTATGCGTTGGAGAGACCGTTTCTTATTTTGCGCTGAAGCAATTTATAAAGCGCAAGCCGAAACAGGTGAAATCA
>3560777; Neomoorea irrorata ribulose-1,5-bisphosphate carboxylase/oxygenase (rbcL) gene, chloroplast gene encoding chloroplast protein, partial cds
GTGGTATTTTTTTCACTCAAGACTGGGTCTCTATGCCAGGTGTTATACCCGTGGCTTCTGGGGGTATTCATGTTTGGCATATGCCCGCTCTAACCGAAATCTTTGGTGATGATTCCGTACTACAGTTCGGTGGAGGAACTTTAGGGCACCCTTGGGGAAATGCACCCGGTGCAGTAGCTAATCGGGTGGCTTTAGAAGCA
>353444748; Porpax reticulata voucher SBB-0383 ribulose-1,5-bisphosphate carboxylase/oxygenase large subunit (rbcL) gene, partial cds; chloroplast
TCTGGGGAGGAAAATCAATATATTGCTTATGTAGCTTATCCTTTAGACCTTTTTGAAGAAGGTTCTGTTACTAACATGTTTACTTCCATTGTGGGTAATGTATTTGGTTTCAAAGCCCTGCGAGCTCTACGTCTGGAAGATCTGCGAATTCCCCCTTCTTATTCCAAAACTTTCCAAGGCCCGCCTCATGGTATCCAAGT
>199601013; Cardiostigma mexicana chloroplast rbcL gene for ribulose-bisphosphate carboxylase large subunit
GGATTCACTGCAAATACTAGTTTGTCTCATTATTGCCGCGACAACGGCCTACTTCTTCACATCCATCGCGCAATGCATGCAGTTATTGATAGACAGAAAAATCATGGTATGCATTTTCGTGTACTAGCTAAAGCATTACGTATGTCTGGTGGAGATCATATTCATGCTGGTACAGTAGTAGGTAAACTGGAAGGGGAACG
>78217156; Amesiella philippinensis atpB-rbcL intergenic spacer, partial sequence; and ribulose-1,5-bisphosphate carboxylase/oxygenase large subunit (rbcL) gene, partial cds; chloroplast
TATTTATTATCTTTACTATCTTTACTTTAAAATTTTTAGAATTGAAATTTATTCCTTTTAGAATTTCTTAATTCTAATTTAGAATTCTATTTCTATTCAATTGAATATTTCTCTATTTTAATTGAATTCTATTTCAATTAGATTTCTGAATTGAAATGAAATTAAAATTTTTCATTTTCTTTGATGTTTTTTTTTCTCTT
>38047416; Paraphalaenopsis laycockii atpB-rbcL intergenic spacer, partial sequence; and ribulose-1,5-bisphosphate carboxylase/oxygenase large subunit (rbcL) gene, partial cds; chloroplast
TTTTCTTCATTCTAGATTCTAGAATTTTTTAATTCTAATTTAGAATTCTATTTCTATTCAATTTAATCTTTATCTATTTGAATTGAATTCGATTTAAATTAGATTTCTGAATTGAAATGAAATCAAAATTTTTCATTTTCTTTGATGTTTTTTTTTCTCTTTATTTTGATATTCTTATTTCTTTCTTTTTTTTTTAAATT
>42556382; Eucharis formosa AtpB (atpB) gene, partial cds; atpB-rbcL intergenic spacer, complete sequence; and RbcL (rbcL) gene, partial cds; chloroplast
GATTGGTTAATTAAATTAATTAAATAAGAAATAAATGGGAATTAGCACTCGATTTAGTTGGTACCACCCAACCGAATCAAATTCAATCGTTTACTCATTTAATGAGTCAATTTTCAAGTTCAACCAATTCATTCTTTTTTCAAAAGATCAAGTCGATGAATAAGAATTGTGAGTAAGTAAAGTGTGTTTCGTTTCTCTAT
>9719191; Strumaria truncata ribulose 1,5-bisphosphate carboxylase large subunit (rbcL) gene, partial cds; chloroplast gene for chloroplast product
GGCTCATTATTGCCGCGACAACGGTCTACTTCTTCACATCCACCGTGCAATGCATGCAGTTATTGATAGACAGAAAAATCATGGTATGCATTTTCGTGTACTAGCTAAAGCATTACGTATGTCTGGTGGAGATCATATTCACTCTGGTACAGTAGTAGGTAAACTGGAAGGGGAACGTGAGATGACTTTAGGTTTTGTTG
>37223037; Appendicula cornuta ribulose-1,5-bisphosphate carboxylase/oxygenase large subunit-like (rbcL) gene, partial sequence; chloroplast gene for chloroplast product
ATTATACTCCTGATTACGAAACCAAAGATACTGATATATTGGCAGCATTCCGAGTAACTCCTCAACCGGGAGTTCCGCCTGAAGAAGCGGGGGCTGCGGTAGCTGCCGAATCTTCTACTGGTACATGGACAAGTGTGTGGACTGATGGACTTACCAGTCTTGACCGTTACAAAGGACGATGCTACCACATCGAGGCCGTT
>5725116; Rohdea japonica chloroplast rbcL gene for ribulose-1,5-bisphosphate carboxylase large subunit, partial cds
ATCATATTCACGCCGGTACAGTAGTAGGTAAACTGGAAGGGGAACGTGAGATGACTTTAGGTTTTGTTGATTTATTACGTGATGATTTTATTGAAAAAGACCGAAGTCGCGGTATTTTTTTCACTCAAGATTGGGTTTCTATGCCAGGCGTTATTCCCGTGGCTTCAGGGGGTATTCATGTTTGGCATATGCCTGCTCTA
>227904651; Avonsera convallarioides partial rbcL gene for ribulose bisphosphate carboxylase large subunit, specimen voucher Lavranos s.n
ACTAACATGTTTACTTCCATTGTGGGTAATGTATTTGGTTTCAAAGCCCTACGAGCTCTACGTCTGGAGGATCTGCGAATTCCCCCTGCTTATTCCAAAACTTTCCAGGGCCCGCCCCATGGAATCCAAGTTGAAAGAGATAAATTGAACAAGTATGGTCGTCCCCTATTGGGATGTACTATTAAACCAAAATTGGGATT
>313756318; Aspidistra elatior voucher DK Kim 05-013(TUT) ribulose-1,5-bisphosphate carboxylase/oxygenase large subunit (rbcL) gene, partial cds; chloroplast
AAAGAGATAAATTGAACAAGTATGGTCGTCCCCTATTGGGATGTACTATTAAACCAAAATTGGGATTATCCGCAAAAAACTACGGTAGAGCGGTTTATGAATGTCTACGCGGTGGACTTGATTTTACCAAGGATGATGAAAACGTGAACTCACAACCTTTTATGCGTTGGAGAGACCGTTTCGTATTTTGTGCTGAAGCA
>372480316; Dichelostemma capitatum ribulose-1,5-bisphosphate carboxylase/oxygenase large subunit (rbcL) gene, complete cds; chloroplast
GGAACTTTAGGACACCCTTGGGGAAATGCACCCGGTGCGGTAGCTAATCGGGTAGCTTTAGAAGCGTGTGTACAAGCTCGTAATGAGGGGCGTGATCTTGCTCGTGAAGGTAATGAGATTATCCGCGAAGCTGCCAAATGGAGCCCTGAACTAGCCGCTGCTTGTGAAGTGTGGAAAGAGATCAAATTCGAGTTCGAACC
>220683434; Trichocentrum stipitatum ribulose-1,5-bisphosphate carboxylase/oxygenase large subunit (rbcL) gene, partial cds; chloroplast
ATTGCTTATGTAGCTTATCCTTTAGACCTTTTTGAAGAAGGTTCTGTTACTAACATGTTTACGTCCATTGTGGGTAATGTATTTGGTTTCAAAGCCCTGCGAGCTCTACGTCTTGAAGATCTGCGAATTCCCACTTCTTATTCCAAAACTTTCCAAGGTCCGCCTCATGGTATCCAAGTTGAAAGAGATAAATTGAACAA
>1870195; X.divaricata chloroplast rbcL gene
GCAAGTGTTGGATTTAAAGCTGGTGTTAAAGATTACAGATTGACTTATTATACTCCTGATTACGAAACCAAAGATACTGATATCTTGGCAGCATTCCGAGTAACTCCTCAACCCGGAGTTCCTGCTGAAGAAGCAGGAGCTGCGGTAGCTGCCGAATCCTCTACTGGTACATGGACAACTGTGTGGACTGATGGACTTAC
>17127991; Androstephium coeruleum partial rbcL gene for ribulose bisphosphate carboxylase oygenase, large subunit
GCACAAGCCGAAACAGGCGAAATCAAAGGACATTACTTGAATGCAACTGCAGGTACATGTGAAGAAATGATGAAAAGGGCCATATTTGCCAGAGAATTGGGAGTTCCTATCGTAATGCATGACTACTTAACTGGGGGATTCACTGCAAATACTAGTTTGGCTCATTATTGCCGAGACAACGGTCTACTTCTTCACATCCA
>3560841; Stanhopea ecornuta ribulose-1,5-bisphosphate carboxylase/oxygenase (rbcL) gene, chloroplast gene encoding chloroplast protein, partial cds
GCAATGCATGCAGTTATTGATAGACAGAAAAATCATGGTATGCATTTTCGTGTACTAGCTAAAGCATTACGTATGTCTGGTGGAGATCATATTCACTCTGGTACAGTAGTAGGTGAACTGGAGGGGGAACGTGAGATGACTTTGGGTTTTGTTGATTTGTTACGTGATGATTTTATTGAAAAAGATCGAAGTCGTGGTAT
>28865662; Deiregyne diaphana plastid partial rbcL gene for ribulose-bisphosphate carboxylase
ATGTCTACGGGGTGGACTTGATTTTACTAAAGATGATGAAAACGTGAACTCACAACCATTTATGCGTTGGAGAGATCGTTTCTTATTTTGTGCCGAAGCTCTTTATAAAGCGCAAGCTGAAACGGGTGAAATCAAAGGACATTACTTGAATGCAACTGCGGGTACATGCGAAGAAATGATGAAAAGAGCGATATTTGCCA
>384597046; Pleurothallis sp. MHPAA630-08 voucher RE-5390 ribulose-1,5-bisphosphate carboxylase/oxygenase large subunit (rbcL) gene, partial cds; chloroplast
TATACTCCTGACTACGAAACCAAAGATACTGATATCTTGGCAGCATTCCGAGTAACTCCTCAACCCGGAGTTCCGCCTGAAGAAGCAGGGGCTGCGGTAGCTGCCGAATCTTCTACTGGTACATGGACAACTGTGTGGACTGATGGACTTACCAGTCTTGATCGTTACAAAGGACGATGCTACCACATCGAGGCCGTTGT
>379034203; Ruscus aculeatus isolate NMW866 ribulose-1,5-bisphosphate carboxylase/oxygenase large subunit (rbcL) gene, partial cds; chloroplast
TATTTGTTATGTAGCTTATCCTTTAGACCTTTTTGAAGAAGGTTCTGTTACTAACATGTTTACTTCCATTGTGGGTAATGTATTTGGTTTCAAAGCCCTACGAGCTCTACGTCTGGAGGATCTGCGAATTCCCCCTGCTTATTCCAAAACTTTCCAAGGCCCGCCTCATGGCATCCAAGTTGAAAGAGATAAATTGAACA
>241912800; Pterostylis oliveri voucher KMC 1102 NY ribulose-1,5-bisphosphate carboxylase/oxygenase large subunit (rbcL) gene, partial cds; plastid
GAGCGGTTTATGAATGTCTACGGGGTGGACTTGATTTTACTAAGGATGATGAAAACGTAAACTCACAACCATTTATGCGTTGGAGAGATCGTTTCTTATTTTGTGCCGAATCTCTTTATAAAGCACAAGCCGAAACGGGTGAAATCAAAGGACATTACTTGAATGCAACTGCGGGTACATGTGAAGAAATGATCAAAAGA
>220683294; Macradenia rubescens ribulose-1,5-bisphosphate carboxylase/oxygenase large subunit (rbcL) gene, partial cds; chloroplast
TTCACAACCATTTATGCGTTGGAGAGATCGTTTCTTATTTTGTGCCGAAGCAATTTATAAAGCGCAAGCCGAAACGGGTGAAATTAAAGGACATTACTTGAATGCAACTGCGGGTACATGTGAAGAAATGATCAAAAGAGCGGTATTTGCCAGAGAATTGGGAGTTCCTATCGTAATGCATGACTACTTAACCGGGGGGT
>47604681; Yucca australis chloroplast rbcL gene for RuBisCO large subunit, partial cds
TAGGAGTTCCTATCGTAATGCATGACTACTTAACTGGGGGATTCACTGCAAATACTAGTTTGGCTCATTATTGCCGCGACAACGGTTTACTTCTTCATATCCACCGCGCAATGCATGCAGTTATTGATAGACAGAAAAATCATGGTATGCATTTTCGTGTACTAGCTAAAGCATTACGTATGTCTGGTGGAGATCATATT
>37361604; Aloe plicatilis isolate 1 ribulose-1,5-bisphosphate carboxylase/oxygenase large subunit (rbcL) gene, partial cds; chloroplast gene for chloroplast product
AATACTACTTTGGCTCAGTATTGCCGCGACAATGGCCTACTTCTTCACATCCATCGTGCAATGCATGCAGTTATTGATAGACAAAAAAATCATGGNANGCACTTTCGTGTACNAGCTAAAGCATTACGTATGTNTGGCGGAGACCATATTCANGCCGGTACAGTAGTAGGTAAACTGGAAGGGGAACGTGAGANGACTTT
>1000921; Cadetia taylori chloroplast rbcL gene for ribulosebiphosphate carboxylase, partial cds
TTTATAAAGCGCAAGCCGAAACGGGTGAAATTAAAGGACATTACTTGAATGCAACTGCGGGTACATGTGAAGAAATGATGAAAAGAGCGGTATTTGCCAGAGAATTGGGAGTTCCTATCGTAATGCATGACTACTTAACTGGGGGGTTCACCGCAAATACTAGCCTGGCTCATTATTGCCGCGACAATGGTCTACTTCTT
>372480270; Asphodeline damascena ribulose-1,5-bisphosphate carboxylase/oxygenase large subunit (rbcL) gene, complete cds; chloroplast
CTGCTTATTCCAAAACTTTCCAAGGTCCGCCTCACGGCATCCAAGTTGAAAGAGATAAATTGAACAAGTATGGTCGTCCCCTATTGGGATGTACTATTAAACCGAAATTGGGATTATCTGCAAAAAACTACGGTAGAGCGGTTTATGAATGTCTACGCGGTGGGCTTGATTTTACCAAGGATGATGAAAACGTGAACTCA
>17154549; Klattia flava chloroplast partial rbcL gene for ribulose-bisphosphate carboxylase large subunit
TACTAGCTAAAGCATTACGTATGTCTGGTGGAGATCATATTCACTCTGGTACAGTAGTAGGTAAACTGGAAGGTGAACGTGAGATGACTTTGGGTTTTGTTGATTTATTGCGTGATGATTATATTGAAAAAGACCGAAATCGCGGTATTTTTTTCACTCAAGATTGGGTCTCTATGCCAGGTGTTATGCCCGTGGCTTCG
>28865905; Megastylis glandulosa plastid partial rbcL gene for ribulose-bisphosphate carboxylase
GAGAGATCGTTTCTTATTTTGTGCCGAATCTCTTTATAAAGCGCAAGCCGAAACGGGTGAAATCAAAGGACATTACTTGAATGCAACTGCGGGTACATGTGAAGAAATGATCAAAAGAGCGGTATTTGCCAGAGAATTGGGAGTTCCTATCGTAATGCACGACTACTTAACTGGGGGATTCACCGCAAATACTAGCTTGG
>220683242; Saundersia paniculata ribulose-1,5-bisphosphate carboxylase/oxygenase large subunit (rbcL) gene, partial cds; chloroplast
AATGCAACTGCGGGTACATGTGAAGAAATGATCAAAAGAGCGGTCTTTGCCAGAGAATTGGGAGTTCCTATTGTAATGCATGACTACTTAACCGGGGGGTTCACCGCAAATACTAGCTTGGCTCATTATTGCCGCGACAATGGTCTACTTCTCCATATCCATCGCGCAATGCATGCAGTTATTGATAGACAGAAAAATCA
>125991510; Spetaea lachenaliiflora chloroplast partial rbcL gene for ribulose bisphosphate carboxylase large subunit
GCTTCAGGGGGTATTCATGTTTGGCATATGCCTGCCCTAACAGAAATCTTTGGAGATGATTCCGTACTACAATTCGGTGGAGGAACTTTAGGACACCCTTGGGGAAATGCACCTGGTGCGGTAGCTAATCGGGTAGCTTTAGAAGCGTGTGTACAAGCTCGTAATGAGGGGCGTGATCTTGCTCGTGAAGGTAATGAGAT
>313664518; Streptopus lanceolatus voucher AP044 ribulose-1,5-bisphosphate carboxylase/oxygenase large subunit (rbcL) gene, partial cds; chloroplast
CAGCATTCCGAGTAACTCCTCAACCCGGAGTTCCGCCCGAAGAGGCAGGGGCAGCGGTAGCCGCCGAATCTTCTACTGGTACATGGACAACTGTGTGGACTGATGGACTTACTAGTCTTGATCGTTACAAAGGACGATGCTACCACATCGAGAGCGTTGTTGGGGAGGAAGATCAATTTATTGCTTATGTAGCTTATCCT
>33325800; Prosthechea abbreviata specimen-voucher MWC5942 ribulose-1,5-bisphosphate carboxylase/oxygenase large subunit (rbcL) gene, partial cds; chloroplast gene for chloroplast product
GGTATTTTTTTCACTCAAGACTGGGTCTCTATGCCAGGTGTTATACCCGTGGCTTCAGGGGGTATTCATGTTTGGCATATGCCTGCCCTAACCGAAATCTTTGGGGATGATTCCGTATTACAGTTCGGTGGAGGAACTTTAGGGCACCCTTGGGGAAATGCACCCGGTGCAGTAGCTAATCGGGTGGCTTTAGAAGCATG
>384593638; Oerstedella centropetala voucher BioBot10809 ribulose-1,5-bisphosphate carboxylase/oxygenase large subunit (rbcL) gene, partial cds; chloroplast
GTAGGTAATGTATTTGGTTTCAAAGCCCTGCGAGCTCTACGTCTGGAAGATCTGCGAATTCCCACTTCTTATTCCAAAACTTTCCAAGGCCCACCTCATGGCATCCAAGTTGAAAGAGATAAATTGAACAAGTATGGTCGTCCCCTATTAGGATGTACTATTAAACCAAAATTGGGATTATCCGCAAAAAACTATGGTAG
>125991606; Brownleea caerulea chloroplast partial rbcL gene for ribulose bisphosphate carboxylase large subunit, specimen voucher RBGK O-697
TCTGGAAGATCTGCGAATTCCCCCTTCTTATTCCAAAACTTTCCAAGGTCCGCCTCATGGCATCCAAGTTGAAAGAGATAAATTGAACAAGTACGGTCGTCCCCTATTGGGATGTACTATTAAACCAAAATTGGGATTATCCGCAAAAAACTACGGTAGGGCGGTTTATGAATGTCTACGGGGTGGACTTGATTTTACTA
>9719143; Haemanthus humilis ribulose 1,5-bisphosphate carboxylase large subunit (rbcL) gene, partial cds; chloroplast gene for chloroplast product
GCGCAAGCCGAAACAGGTGAAATCAAAGGACATTACTTGAATGCAACTGCGGGTACATGTGAAGAAATGATGAAAAGGGCCGTATTTGCCAGAGAATTGGGAGTTCCTATCGTAATGCATGACTACTTAACCGGGGGATTCACTGCAAATACTACTTTGGCTCATTATTGCCGCGACAACGGTCTACTTCTTCACATCCA
>9719145; Hannonia hesperidum ribulose 1,5-bisphosphate carboxylase large subunit (rbcL) gene, partial cds; chloroplast gene for chloroplast product
GGCAGCATTCCGAGTAACTCCTCAACCCGGAGTTCCCGCTGAAGAAGCAGGGGCTGCGGTAGCTGCCGAATCTTCTACTGGTACATGGACAACTGTGTGGACTGATGGACTTACCAGCCTTGATCGTTACAAAGGACGATGCTACCACATTGAGGCCGTTATTGGGGAAGAAAATCAATATATTGCTTATGTAGCTTATC
>33325816; Cattleya violacea specimen-voucher MWC1261 ribulose-1,5-bisphosphate carboxylase/oxygenase large subunit (rbcL) gene, partial cds; chloroplast gene for chloroplast product
AGGACATTACTTGAATGCAACTGCGGGTACATGTGAAGAAATGATGAAAAGAGCAGTATTTGCCAGAGAATTGGGAGTTCCTATCATAATGCATGACTACTTAACTGGGGGGTTCACCGCAAATACTAGCTTGGCTCATTATTGCCGCGACAATGGTCTACTTCTTCACATCCATCGCGCAATGCATGCAGTTATTGATA
>28865101; Aulosepalum tenuiflorum plastid partial rbcL gene for ribulose-bisphosphate carboxylase
ATTTTACTAAGGATGATGAAAACGTGAACTCACAACCATTTATGCGTTGGAGAGATCGTTTCTTATTTTGTGCCGAATCTCTTTATAAAGCGCAAGCTGAAACGGGTGAAATCAAAGGACATTACTTGAATGCAACTGCGGGTACATGTGAAGAAATGATGAAAAGAGCGGTATTTGCCAGAGAATTGGGAGTTCCCATC
>39655257; Cyanicula gemmata ribulose-1,5-bisphosphate carboxylase/oxygenase large subunit (rbcL) gene, partial cds; chloroplast
TGGGAGTTCCCATTGTAATGCACGACTATTTAACTGGGGGATTCACCGCAAATACTAGCTTGGCTCATTATTGCCGCGACAACGGTCTACTTCTTCACATCCATCGCGCGATGCATGCAGTTATTGATAGACAGAAAAATCATGGTATGCATTTTCGTGTACTAGCTAAAGCATTACGTATGTCTGGTGGAGATCATATT
>190351699; Gypothamnium pinifolium voucher Luebert and Garcia 2762 ribulose-1,5-bisphosphate carboxylase/oxygenase large subunit (rbcL) gene, partial cds; chloroplast
TTCCAAGGTCCGCCTCACGGCATCCAAGTTGAGAGAGATAAATTGAACAAGTATGGTCGTCCCCTGTTGGGATGTACTATTAAACCTAAATTGGGGTTATCCGCTAAAAACTACGGTAGAGCTGTTTATGAATGTCTTCGTGGTGGCCTTGATTTTACTAAAGATGATGAGAACGTGAACTCCCAACCATTTATGCGTTG
>125857654; Hippia frutescens chloroplast partial rbcL gene for ribulose bisphosphate carboxylase large subunit, specimen voucher Goldblatt P. & Porter L. 12570 (NBG)
TGAAACCAAGGATACTGATATCTTGGCAGCATTTCGAGTAACTCCGCAACCTGGAGTTCCGCCTGAAGAAGCAGGGGCCGCAGTAGCTGCCGAATCTTCTACTGGTACATGGACAACTGTGTGGACCGATGGACTTACGAGCCTTGATCGTTACAAAGGCCGATGCTATGGAATTGAGCCTGTTCCTGGAGAAGAAAATC
>405536; Nemacladus ramosissmus chloroplast ribulose-1,5-bisphosphate carboxylase/oxygenase (rbcL) gene fragment
TGACTACCTAACAGGGGGCTTCACTGCAAATACTAGCTTGGCGCATTATTGCCGAGATAATGGCCTACTTCTTCACATCCACCGCGCAATGCATGCAGTTATTGATAGACAAAAGAATCATGGTATACATTTTCGTGTACTAGCTAAAGCCTTACGTATGTCGGTGGAGATCATATTCATTCCGGTACCGTAGTAGGTCT
>125857624; Didelta spinosa chloroplast partial rbcL gene for ribulose bisphosphate carboxylase large subunit, specimen voucher Forest F. & Manning J.C. 507 (NBG)
GGTTATCCGCTAAAAACTACGGTAGAGCTGTTTATGAATGTCTTCGTGGTGGCCTTGATTTTACTAAAGATGATGAGAACGTGAACTCCCAACCATTTATGCGTTGGAGAGACCGTTTCTTATTTTGTGCCGAAGCTATTTATAAATCACAAGCTGAAACAGGTGAAATCAAAGGGCATTACTTGAATGCTACTGCGGGT
>125857664; Lasiospermum bipinnatum chloroplast partial rbcL gene for ribulose bisphosphate carboxylase large subunit, specimen voucher LHMS 1601 (NBG)
CACCCAAGATTGGGTGTCTCTACCAGGTGTTCTGCCGGTAGCTTCGGGCGGTATTCACGTTTGGCATATGCCTGCTCTGACCGAGATCTTTGGGGATGATTCAGTACTACAGTTTGGTGGCGGAACTTTAGGCCACCCTTGGGGAAATGCACCTGGTGCTGTAGCTAACCGAGTAGCTCTAGAAGCATGTGTACAAGCTC
>313770804; Aster indicus voucher PS0658MT03 ribulose-1,5-bisphosphate carboxylase/oxygenase large subunit (rbcL) gene, partial cds; chloroplast
TTTGGGTTCAAAGCCCTGCGTGCTCTACGTCTGGAAGATTTGCGAATCCCTACTGCGTATGTTAAAACTTTCCAAGGTCCGCCTCACGGCATCCAAGTTGAGAGAGATAAATTGAACAAGTATGGTCGTCCCCTGTTGGGCTGTACTATTAAACCTAAATTGGGGTTATCCGCTAAAAACTACGGTAGAGCTGTTTATGA
>313664388; Nabalus altissimus voucher AP336 ribulose-1,5-bisphosphate carboxylase/oxygenase large subunit (rbcL) gene, partial cds; chloroplast
CCGAATCTTCTACTGGTACATGGACAACTGTGTGGACCGATGGACTTACGAGCCTTGATCGTTACAAAGGGCGATGCTATGGAATTGAGCCTGTTCCTGGAGAAGAAAGTCAATTTATTGCTTATGTAGCTTACCCATTAGACCTTTTTGAAGAAGGTTCTGTTACTAACATGTTTACTTCCATTGTAGGTAATGTATTT
>170664893; Ainsliaea macrocephala ribulose 1,5-bisphosphate carboxylase/oxygenase large subunit (rbcL) gene, complete cds; chloroplast
CCTCACGGCATCCAAGTTGAGAGAGATAAATTGAACAAGTATGGTCGTCCTCTGTTGGGATGTACTATTAAACCTAAATTGGGGTTATCCGCTAAAAACTACGGTAGAGCTGTTTATGAATGTCTTCGTGGTGGCCTTGATTTTACTAAAGATGATGAGAACGTGAACTCCCAACCATTTATGCGTTGGAGAGACCGTTT
>290585985; Emilia sonchifolia voucher PS0709MT03 ribulose-1,5-bisphosphate carboxylase/oxygenase large subunit (rbcL) gene, partial cds; chloroplast
TTTGCGAATCCCTACTGCGTATATTAAAACTTTCCAAGGTCCGCCTCACGGCATCCAAGTTGAAAGAGATAAATTGAACAAGTATGGTCGTCCTCTATTGGGATGTACTATTAAACCTAAATTGGGGCTATCCGCTAAAAACTACGGTAGAGCTGTTTATGAGTGTCTTCGTGGTGGCCTTGATTTTACTAAAGATGATG
>125857666; Leysera gnaphalodes chloroplast partial rbcL gene for ribulose bisphosphate carboxylase large subunit, specimen voucher Savolainen V. & Powell M.P. 1213 (NBG)
AACCTGGAGTTCCGCCTGAAGAAGCAGGGGCCGCAGTAGCTGCCGAATCTTCTACTGGTACATGGACAACTGTATGGACCGATGGACTTACCAGCCTTGATCGTTACAAAGGGCGATGCTATGGAATCGAGCCTGTTCCTGGAGAAGAAAATCAATATATTGCTTATGTAGCTTACCCATTAGACCTTTTTGAAGAAGGT
>125857782; Roella amplexicaulis chloroplast partial rbcL gene for ribulose bisphosphate carboxylase large subunit, specimen voucher Cupido C. 122 (NBG)
GGTCTCTCTACCAGGTGTTCTGCCCGTGGCTTCAGGCGGGATTCACGTTTGGCATATGCCTGCTCTGACTGAGATATTTGGGGATGATTCCGTACTACAGTTCGGGGGAGGAACTTTAGGCCATCCTTGGGGAAATGCACCCGGTGCGGTAGCTAATCGAGTAGCTCTAGAAGCATGTGTACAAGCCCGTAATGAGGGAC
>125857668; Lidbeckia pectinata chloroplast partial rbcL gene for ribulose bisphosphate carboxylase large subunit, specimen voucher Conrad F. 102 (NBG)
TGCCGAGATAATGGCCTACTTCTTCACATCCACCGCGCAATGCATGCAGTTATTGATAGACAGAAGAATCATGGTATACACTTCCGTGTACTAGCGAAAGCGTTACGTATGTCTGGTGGAGACCATATTCATTCCGGTACCGTAGTAGGTAAACTTGAAGGGGAAAGAGAGATCACTTTGGGCTTTGTTGATTTATTGCG
>313664260; Leucanthemum vulgare voucher AP064 ribulose-1,5-bisphosphate carboxylase/oxygenase large subunit (rbcL) gene, partial cds; chloroplast
CTATGGAATTGAGCCTGTTCCTGGAGAAGAGAATCAATATATTGCTTATGTAGCTTACCCATTAGACCTTTTTGAAGAAGGTTCTGTTACTAACATGTTTACTTCCATTGTAGGTAACGTATTTGGTTTCAAAGCCCTGCGTGCTCTACGTCTGGAAGATTTGCGAATTCCTACTGCGTATGTTAAAACTTTCCAAGGTC
>308320554; Mikaniopsis clematoides isolate 918 ribulose-1,5-bisphosphate carboxylase/oxygenase large subunit-like (rbcL) gene, partial sequence; plastid
TATGGTCGTCCTCTATTGGGATGTACTATTAAACCTAAATTGGGGCTATCCGCTAAAAACTACGGTAGAGCTGTTTATGAGTGCGTTGGAGAGACCGTTTCTTATTTTGTGCCGAAGCTATTTATAAATCACAARCTGAAACAGGTGAAATCAAAGGGCATTACTTGAATGCTACTGCGGGTACATGCGAAGAAATGATG
>194400747; Heterochaenia ensifolia ribulose-1,5-bisphosphate carboxylase/oxygenase large subunit (rbcL) gene, partial cds; chloroplast
TACTAGCTTGGCTCATTATTGCCGAGATAATGGTCTACTTCTTCACATCCACCGTGCAATGCATGCAGTTATTGATAGACAGAAGAATCATGGTATACACTTTCGTGTATTAGCTAAAGCCTTACGTATGTCTGGTGGAGATCATATTCACGCCGGGACCGTAGTAGGTAAACTTGAAGGGGAAAGAGAGATCACTTTGG
>170664905; Brachyclados caespitosus ribulose 1,5-bisphosphate carboxylase/oxygenase large subunit (rbcL) gene, complete cds; chloroplast
TGTTTACTTCCATTGTAGGTAATGTATTTGGGTTCAAAGCCCTGCGTGCTCTACGTCTGGAAGATTTGCGAATCCCTACCGCGTATGTTAAAACTTTCCAAGGTCCGCCTCACGGCATCCAAGTTGAGAGAGATAAATTGAACAAGTATGGTCGTCCCCTGTTGGGATGTACTATTAAACCTAAATTGGGGTTATCCGCT
>379035496; Scorzonera humilis isolate NMW852 ribulose-1,5-bisphosphate carboxylase/oxygenase large subunit (rbcL) gene, partial cds; chloroplast
ACCAAGGATACTGATATTTTGGCAGCATTTCGAGTAACTCCTCAACCTGGAGTTCCGCCTGAAGAAGCAGGGGCCGCAGTAGCTGCCGAATCTTCTACTGGTACATGGACAACTGTGTGGACCGATGGACTTACGAGCCTTGATCGTTACAAAGGGCGATGCTATGGAATCGAGCCTGTTCCTGGAGAAGAAAGTCAATT
>342196481; Antennaria dioica plastid partial rbcL gene for ribulose-1,5-biphosphate carboxylase/oxygenase large subunit, specimen voucher H823822
AAGCAGGTGTTAAAGATTATAAATTGACTTATTATACTCCTGATTATGAAACCAAGGATACTGATATCTTGGCAGCATTTCGAGTAACTCCTCAACCTGGAGTTCCGCCTGAAGAAGCAGGGGCCGCAGTAGCTGCCGAATCTTCTACTGGTACATGGACAACTGTGTGGACCGATGGACTTACGAGCCTTGATCGTTAC
>194400591; Physoplexis comosa ribulose-1,5-bisphosphate carboxylase/oxygenase large subunit (rbcL) gene, partial cds; chloroplast
CAGGTGTTCTGCCCGTGGCTTCAGGCGGTATTCACGTTTGGCATATGCCTGCTCTGACCGAGATTTTTGGGGATGATTCTGTACTACAGTTCGGGGGAGGAACTTTAGGACATCCTTGGGGAAATGCACCCGGTGCGGTAGCTAATCGCGTCGCTCTAGAAGCATGTGTACAAGCCCGTAATGAGGGACGTGATCTTGCT
>340511901; Reichardia picroides ribulose-1,5-bisphosphate carboxylase/oxygenase large subunit (rbcL) gene, partial cds; chloroplast
TTTGGGTTCAAAGCCCTGCGTGCTCTACGTCTGGAAGATTTGCGAATCCCTACTGCGTATGTTAAAACTTTCCAAGGTCCGCCTCACGGCATCCAAGTTGAGAGAGATAAATTGAACAAGTATGGTCGTCCCCTGTTGGGATGTACTATTAAACCTAAATTGGGGTTATCTGCTAAAAACTACGGTAGAGCTGTTTATGA
>379032874; Campanula patula isolate NMW123 ribulose-1,5-bisphosphate carboxylase/oxygenase large subunit (rbcL) gene, partial cds; chloroplast
GGTACATGGACAACTGTGTGGACTGATGGGCTTACGAGCCTGGATCGTTACAAAGGGAGATGCTATCACATCGAGCCCGTTGCCGGAGAAGAAAATCAATTTATTGCTTATGTAGCTTACCCATTAGACCTTTTTGAAGAAGGTTCTGTTACTAATATGTTTACTTCCATTGTGGGTAATGTATTTGGATTTAAAGCACT
>313663992; Centaurea jacea voucher AP221 ribulose-1,5-bisphosphate carboxylase/oxygenase large subunit (rbcL) gene, partial cds; chloroplast
AAGGGCGATGCTATGGAATCGAGCCTGTTCCTGGAGAAGAAAGTCAATTTATTGCTTATGTAGCTTACCCATTAGACCTTTTTGAAGAAGGTTCTGTTACTAACATGTTTACTTCCATTGTAGGTAATGTATTTGGGTTCAAAGCCCTGCGTGCTCTACGTCTGGAAGATTTGCGAATCCCTACTGCGTATGTTAAAACT
>340511917; Roldana petasitis ribulose-1,5-bisphosphate carboxylase/oxygenase large subunit (rbcL) gene, partial cds; chloroplast
TCTTGGAGAAGAAAATCAATTTATTGCTTATGTAGCTTACCCATTAGACCTTTTTGAAGAAGGTTCTGTTACTAACATGTTTACTTCCATTGTAGGTAATGTATTTGGGTTCAAAGCCCTGCGTGCTCTACGTCTGGAAGATTTGCGAATCCCTACTGCGTATGTTAAAACTTTCCAAGGTCCGCCTCACGGCATCCAAG
>290585923; Laggera alata voucher PS0653MT01 ribulose-1,5-bisphosphate carboxylase/oxygenase large subunit (rbcL) gene, partial cds; chloroplast
ATTTATTGCTTATGTAGCTTACCCATTAGACCTTTTTGAAGAAGGTTCTGTTACTAACATGTTTACTTCCATTGTAGGTAATGTATTTGGGTTCAAAGCCCTGCGTGCTCTACGTCTGGAAGATTTGCGAATCCCTGTTGCGTATGTTAAAACTTTCCAAGGTCCGCCTCACGGCATCCAAGTTGAGAGAGATAAATTGA
>379033642; Tragopogon pratensis isolate NMW2292 ribulose-1,5-bisphosphate carboxylase/oxygenase large subunit (rbcL) gene, partial cds; chloroplast
CTGCCGAATCTTCTACTGGTACATGGACAACTGTATGGACCGATGGACTTACGAGCCTTGATCGTTACAAAGGCCGATGCTATGGAATCGAGCCTGTTCCTGGAGAAGAAAGTCAATTTATTGCTTATGTAGCTTACCCATTAGACCTTTTTGAAGAAGGTTCTGTTACTAACATGTTTACTTCCATTGTAGGTAATGTA
>170664983; Ianthopappus corymbosus ribulose 1,5-bisphosphate carboxylase/oxygenase large subunit (rbcL) gene, complete cds; chloroplast
TATTTGCCAGGGAATTGGGAGTTCCTATCGTAATGCATGACTACCTAACAGGGGGATTCACTGCAAATACTAGCTTGGCTCATTATTGCCGAGATAATGGTCTACTTCTTCACATCCACCGCGCAATGCATGCAGTTATTGATAGACAGAAGAATCATGGTATGCACTTTCGTGTACTAGCTAAAGCGTTACGTATGTCT
>308320573; Tephroseris integrifolia subsp. aucheri isolate 1122 ribulose-1,5-bisphosphate carboxylase/oxygenase large subunit (rbcL) gene, partial cds; plastid
CAGAAACTAAAGCGAGTGTTGGATTCAAAGCAGGTGTTAAAGATTATAAATTGACTTATTATACTCCTGACTATGAAACCAAGGATACTGATATCTTGGCAGCATTTCGAGTAACTCCTCAACCAGGAGTTCCGCCTGAAGAAGCAGGGGCCGCAGTAGCTGCCGAATCTTCTACTGGTACATGGACAACTGTGTGGACC
>1304285; C.disperma chloroplast DNA rbcL gene
GCTACTGCGGGTACATGCGAAGAGATGATGAAAAGGGCTGTATTTGCCAGAGAATTGGGAGTTCCTATCGTAATGCATGACTACCTAACAGGGGGATTCACTGCAAATACTAGCTTGGCTCATTATTGCCGAGATAATGGACTACTTCTTCACATCCACCGCGCAATGCATGCAGTTATTGATAGACAGAAGAATCATGG
>1304325; M.rosulata chloroplast DNA rbcL gene
TGCATGCAGTTATTGATAGACAGAAGAATCATGGTATACACTTTCGTGTACTAGCTAAAGCGTTACGTATGTCTGGTGGAGATCATATTCACTCCGGTACTGTAGTAGGTAAACTTGAAGGGGAAAGAGAGATCACTTTGGGCTTTGTTGATTTACTGCGTGATGATTTTATTGAAAAAGATCGAAGTCGCGGTATTTAT
>125857602; Berkheya rigida chloroplast partial rbcL gene for ribulose bisphosphate carboxylase large subunit, specimen voucher Balele K. 19 (NBG)
TTGAAAAAGATCGAAGTCGCGGTATTTATTTCACCCAAGATTGGGTCTCTCTACCAGGTGTTCTGCCTGTAGCTTCGGGCGGTATTCACGTTTGGCATATGCCTGCTCTGACCGAGATCTTTGGGGATGATTCCGTACTACAGTTCGGTGGAGGAACTTTAGGGCACCCTTGGGGAAATGCACCCGGTGCCGTAGCTAAT
>313664206; Hieracium caespitosum voucher AP186 ribulose-1,5-bisphosphate carboxylase/oxygenase large subunit (rbcL) gene, partial cds; chloroplast
CTTATTATACTCCTGACTATGAAACCAAGGATACTGATATTTTGGCAGCATTTCGAGTAACTCCTCAACCTGGAGTTCCGCCTGAAGAAGCAGGGGCCGCAGTAGCTGCCGAATCTTCTACTGGTACATGGACAACTGTGTGGACCGATGGACTTACGAGCCTTGATCGTTACAAAGGGCGATGCTATGGAATCGAGCCT
>1304273; A.ornans chloroplast DNA rbcL gene
TAAAGATTATAAATTGACTTATTATACTCCTGACTATGAAACCAAGGATACTGATATTTTGGCAGCATTCCGAGTAACTCCTCAACCTGGAGTTCCGCCCGAAGAAGCGGGGGCCGCTGTAGCTGCCGAATCTTCTACTGGTACATGGACAACTGTGTGGACCGATGGACTTACGAGCCTTGATCGTTACAAAGGGCGAT
>379032204; Tussilago farfara isolate NBGW7207 ribulose-1,5-bisphosphate carboxylase/oxygenase large subunit (rbcL) gene, partial cds; chloroplast
TTCCGCCTGAAGAAGCAGGGGCCGCAGTAGCTGCCGAATCTTCTACTGGTACATGGACAACTGTGTGGACCGATGGACTTACGAGCCTTGATCGTTACAAAGGGCGATGCTATGGAATCGAGCCTGTTCCTGGAGAAGAAAATCAATATATTGCTTATGTAGCTTACCCATTAGACCTTTTTGAAGAAGGTTCTGTTACT
>379033827; Tanacetum parthenium isolate NMW2282 ribulose-1,5-bisphosphate carboxylase/oxygenase large subunit (rbcL) gene, partial cds; chloroplast
TTGACTTATTATACTCCTGAGTATGAAACCAAGGATACTGATATCTTGGCAGCATTTCGAGTAACTCCTCAACCTGGAGTTCCGCCTGAAGAAGCAGGGGCCGCAGTAGCTGCCGAATCTTCTACTGGTACATGGACAACTGTGTGGACCGATGGACTTACGAGCCTTGATCGTTACAAAGGGCGCTGCTATGGAATTGA
>50262277; Edraianthus graminifolius ribulose-1,5-bisphosphate carboxylase/oxygenase large subunit (rbcL) gene, partial cds; chloroplast
TGCGGTGGAGAGATCGTTTCTTATTTTGTGCCGAAGCACTTTATAAAGCACAGGCTGAAACAGGTGAAATCAAAGGGCATTACTTGAATGCTACTGCGGGTACATCCGAAGAAATGATTAAAAGGGCTGTATTTGCCAGAGAGTTGGGAGTTCCTATCGTAATGCATGACTACATAACCGGGGGATTCACTGCAAATACT
>379031241; Helminthotheca echioides isolate NMW626 ribulose-1,5-bisphosphate carboxylase/oxygenase large subunit (rbcL) gene, partial cds; chloroplast
GAAAATCAATATATTGCTTATGTAGCTTATCCATTAGACCTTTTTGAAGAAGGTTCTGTTACTAACATGTTTACTTCCATTGTAGGTAATGTATTTGGGTTCAAAGCCCTGCGTGCTCTACGTCTGGAAGATTTGCGAATCCCTGTTGCGTATGTTAAAACTTTCCAAGGTCCGCCTCACGGCATCCAAGTTGAGAGAGA
>170664993; Lophopappus cuneatus ribulose 1,5-bisphosphate carboxylase/oxygenase large subunit (rbcL) gene, partial cds; chloroplast
AAGATCGAAGTCGCGGTATTTATTTCACCCAAGATTGGGTCTCTCTACCAGGTGTTCTGCCCGTAGCTTCGGGGGGTATTCACGTTTGGCATATGCCCGCTCTGACCGAGATCTTTGGGGATGATTCCGTACTACAGTTCGGTGGAGGAACTTTAGGGCACCCTTGGGGAAATGCACCCGGTGCCGTAGCGAATCGAGTA
>313664440; Rudbeckia triloba voucher AP397 ribulose-1,5-bisphosphate carboxylase/oxygenase large subunit (rbcL) gene, partial cds; chloroplast
GTGTTGGATTCAAAGCTGGTGTTAAAGATTATAAATTGACTTATTATACTCCTGAATATGAAACCAAGGATACTGATATCTTGGCAGCATTTCGAGTAACTCCTCAACCTGGAGTTCCGCCTGAAGAAGCAGGGGCCGCAGTAGCTGCCGAATCTTCTACTGGTACATGGACAACTGTATGGACCGATGGACTTACGAGC
>308320546; Lamprocephalus montanus isolate 1455 ribulose-1,5-bisphosphate carboxylase/oxygenase large subunit (rbcL) gene, partial cds; plastid
CCTGGAGAAGAAAATCAATATATTGCTTATGTAGCTTACCCATTAGACCTTTTTGAAGAAGGTTCTGTTACTAACATGTTTACTTCCATTGTAGGTAATGTATTTGGGTTCAAAGCCCTGCGTGCTCTACGTCTGGAAGATTTGCGAATCCCTACTGCGTATGTTAAAACTTTCCAAGGTCCGCCTCACGGTATCCAAGT
>50262287; Petromarula pinnata ribulose-1,5-bisphosphate carboxylase/oxygenase large subunit (rbcL) gene, partial cds; chloroplast
TAATGTATTTGGATTTAAAGCACTGCGTGCTCTACGTCTAGAAGATTTGCGAATCCCACCTGCGTATATTAAAACATTCCAAGGCCCGCCTCACGGCATCCAAGTTGAGAGAGATAAATTGAACAAGTATGGTCGTCCCCTGTTGGGATGTACTATTAAACCAAAATTAGGGTTATCCGCTAAAAACTACGGCAGAGCAG
>323146464; Hartwrightia floridana voucher Jensen 11/29/01, TENN ribulose-1,5-bisphosphate carboxylase/oxygenase large subunit (rbcL) gene, partial cds; chloroplast
GCTAAAAACTACGGTAGAGCTTGTTATGAATGCCTTCGTGGTGGCCTTGATTTTACTAAAGATGATGAGAACGTAAACTCCCAACCGTTTATGCGTTGGAGAGACCGTTTCGTATTTTGTGCCGAAGCTATTTATAAAGCACAAGCTGAAACAGGTGAAATCAAAGGGCATTACTTGAATGCTACTGCGGGTACATGCGA
>290585971; Saussurea involucrata voucher PS0699MT01 ribulose-1,5-bisphosphate carboxylase/oxygenase large subunit (rbcL) gene, partial cds; chloroplast
TCCTGACTATAAAACCAAGGATACTGATATCTTGGCAGCATTTCGAGTAACTCCTCAACCTGGAGTTCCGCCTGAAGAAGCAGGGGCCGCAGTAGCTGCCGAATCTTCTACTGGTACATGGACAACTGTGTGGACCGATGGACTTACGAGCCTTGATCGTTACAAAGGGCGATGCTATGGAATCGAGCCTGTTCCTGGAG
>209970374; Boopis anthemoides voucher Simon 258 (WU) ribulose-1,5-bisphosphate carboxylase/oxygenase large subunit (rbcL) gene, partial cds; chloroplast
TATTGCTTATGTAGCTTACCCATTAGACCTTTTTGAAGAAGGTTCTGTTACTAACATGTTTACTTCCATTGTAGGTAATGTATTTGGGTTCAAAGCCCTGCGTGCTCTACGTCTGGAAGATTTGCGAATCCCTACTGCGTATGTTAAAACTTTCCAAGGTCCGCCTCACGGCATCCAAGTTGAGAGAGATAAATTGAACA
>340510879; Argyranthemum frutescens ribulose-1,5-bisphosphate carboxylase/oxygenase large subunit (rbcL) gene, partial cds; chloroplast
TAGGTAACGTATTTGGTTTCAAAGCCCTGCGTGCTCTACGTCTGGAAGATTTGCGAATTCCTACTGCGTATGTTAAAACTTTCCAAGGTCCGCCTCACGGTATCCAAGTTGAAAGAGATAAATTGAACAAGTATGGTCGTCCTCTGTTGGGATGTACTATTAAACCTAAATTGGGGTTATCCGCTAAAAACTACGGTAGA
>264160515; Mauranthemum paludosum chloroplast rbcL gene for ribulose 1,5-bisphosphate carboxylase, partial cds
GAAAGAGATAAATTGAACAAGTATGGTCGTCCTCTGTTGGGATGTACTATTAAACCTAAATTGGGGTTATCCGCTAAAAACTACGGTAGAGCTGTTTTTGAATGTCTTCGTGGTGGCCTTGATTTTACTAAAGATGATGAGAACGTGAATTCCCAACCGTTTATGCGTTGGAGAGACCGTTTCTTATTTTGTGCCGAAGC
>125857698; Plecostachys serpyllifolia chloroplast partial rbcL gene for ribulose bisphosphate carboxylase large subunit, specimen voucher Nanni I. & Manning J.C. sn (NBG)
ACAGGGGGATTCACTGCAAATACTACCTTGGCTCATTATTGCCGAGATAATGGTCTACTTCTTCACATCCACCGCGCAATGCATGCAGTTATTGATAGACAGAAGAATCATGGTATGCACTTCCGTGTACTAGCTAAAGCGTTACGTATGTCTGGTGGAGATCATATTCATTCCGGTACCGTAGTAGGTAAACTTGAAGG
>384588898; Melampodium divaricatum voucher BioBot10684 ribulose-1,5-bisphosphate carboxylase/oxygenase large subunit (rbcL) gene, partial cds; chloroplast
TATAAATTGACTTATTATACTCCTGAATATGAAGTCAAGGATACTGATATCTTGGCAGCATTTCGAGTAACTCCTCAACCTGGAGTTCCGCCTGAAGAAGCAGGGGCCGCAGTAGCTGCGGAATCCTCTACTGGTACATGGACAACTGTATGGACCGATGGACTTACGAGCCTTGATCGTTACAAAGGCCGATGCTATGG
>308320494; Caucasalia parviflora isolate 499 ribulose-1,5-bisphosphate carboxylase/oxygenase large subunit (rbcL) gene, partial cds; plastid
GTGTTGGATTCAAAGCTGGTGTTAAAGAGTATAAATTGACTTATTATACTCCTGACTATGAAACCAAGGATACTGATATCTTGGCAGCATTTCGAGTAACTCCTCAACCAGGAGTTCCGCCTGAAGAAGCAGGGGCCGCAGTAGCTGCCGAATCTTCTACTGGTACATGGACAACTGTGTGGACCGATGGACTTACGAGC
>125857686; Osmitopsis asteriscoides chloroplast partial rbcL gene for ribulose bisphosphate carboxylase large subunit, specimen voucher Conrad F. 96 (NBG)
AAACCAAGGATACTGATATCTTGGCAGCATTTCGAGTAACTCCTCAAGTTGGAGTTCCACCTGAAGAAGCAGGGGCCGCAGTAGCTGCCGAATCTTCTACTGGTACATGGACAACTGTGTGGACCGATGGACTTACGAGCCTTGATCGTTACAAAGGCCGATGCTATGGAATTGAGCCTGTTCCTGGAGAAGAAAATCAA
>1304359; S.radicans chloroplast DNA rbcL gene
TAATGCATGACTACTTAACAGGGGGATTCACCGCAAACACTAGCTTGGCTCATTATTGCCGAGATAATGGCCTACTTCTTCACATCCACCGCGCAATGCATGCAGTTATTGATAGACAGAAGAATCATGGTATACACTTCCGTGTATTAGCTAAAGCCTTACGTATGTCTGGCGGAGATCATATTCACTCTGGTACCGTA
>384588662; Ayapana amygdalina voucher BioBot01273 ribulose-1,5-bisphosphate carboxylase/oxygenase large subunit (rbcL) gene, partial cds; chloroplast
TGCTATAAATACGAAGCTGTTCTTGGAGAAGAAAATCAATATATTTGTTATGTAGCTTACCCATTAGACCTTTTTGAAGAAGGTTCTGTTACTAACATGTTTACTTCCATTGTAGGTAATGTATTTGGGTTCAAAGCCCTGCGTGCTCTACGTCTGGAAGATTTGCGAATCCCTATTTCGTATATTAAAACTTTCGAGGG
>1304289; C.strophiolata chloroplast DNA rbcL gene
AAACTTTCCAAGGTCCGCCTCACGGCATACAAGTTGAGAGAGATAAATTGAACAAGTATGGTCGTCCCCTGTTGGGATGTACTATTAAACCTAAATTGGGGTTATCCGCTAAAAACTATGGTAGAGCTGTTTATGAATGTCTTCGTGGTGGCCTTGATTTTACTAAAGATGATGAGAACGTGAACTCCCAACCATTTATG
>194320456; Michauxia tchihatchewii ribulose-1,5-bisphosphate carboxylase/oxygenase large subunit (rbcL) gene, partial cds; chloroplast
ATTGCCGAGATAATGGTCTACTTCTTCACATCCACCGCGCAATGCATGCAGTTATTGATAGACAGAAGAATCATGGTATACACTTTCGTGTATTAGCTAAAGCCTTACGTATGTCTGGTGGAGATCATATTCACTCCGGGACCGTAGTAGGTAAACTTGAAGGGGAAAGAGAGATCACTTTGGGCTTTGTTGATTTACTG
>308320519; Doronicum pardalianches isolate 1034 ribulose-1,5-bisphosphate carboxylase/oxygenase large subunit (rbcL) gene, partial cds; plastid
CTTGGGGAAATGCACCCGGTGCCGTAGCTAATCGAGTAGCTCTAGAAGCATGTGTACAAGCTCGTAATGAGGGACGCGATCTTGCTAGTGAGGGTAATGAAATTATCCGTGAGGCTACCAAATGGAGTCCTGAACTAGCTGCTGCTTGTGAAGTATGGAAGGAGATCAAATTTGAGTTTCAGGCAATGGATACTTTGGAT
>125486752; Siphocampylus fulgens voucher Hatschbach 44995(GB) ribulose-1,5-bisphosphate carboxylase/oxygenase large subunit (rbcL) gene, partial cds; chloroplast
TTGCCAGAGAATTGGGCGTTCCTATCGTAATGCATGACTACCTAACAGGGGGGTTCACTGCAAATACTAGCTTGGCTCACTATTGCCGAGATAATGGTCTACTTCTTCACATCCACCGTGCCATGCACGCAGTTATTGATAGACAGAAGAATCATGGTATACACTTCCGTGTACTAGCGAAAGCCTTACGTATGTCGGGT
>323146462; Garberia heterophylla voucher Lickey & Beck s.n., TENN ribulose-1,5-bisphosphate carboxylase/oxygenase large subunit (rbcL) gene, partial cds; chloroplast
CGTGTACTAGCTAAAGCGTTACGTATGTCTGGTGGAGATCACATTCATTCCGGTACCGTAGTAGGTAAACTTGAAGGGGAAAGAGAAATCACTTTGGGCTTTGTTGATTTACTGCGTGATGATTTTATTGAAAAAGATAGAAGTCGCGGTATTTTTTTCACCCAAGATTGGGTCTCTCTACCAGGTGTTCTGCCTGTAGC
>237626154; Nymphoides minima voucher CONN:Tippery 109 ribulose-1,5-bisphosphate carboxylase/oxygenase large subunit (rbcL) gene, partial cds; chloroplast
AAGCAGGGGCCGCAGTAGCAGCCGAATCTTCTACCGGTACATGGACAACTGTGTGGACCGATGGACTTACAAGCCTTGATCGTTACAAAGGGCGATGCTATTTCATCGAGCCCGTTCCTGGAGAAGACAATCAATATATATGTTATGTAGCTTACCCATTAGACCTTTTTGAAGAAGGTTCTGTTACTAACATGTTTACT
>290585935; Prenanthes tatarinowii voucher PS0671MT01 ribulose-1,5-bisphosphate carboxylase/oxygenase large subunit (rbcL) gene, partial cds; chloroplast
GTTGGATTCAAAGCTGGTGTTAAAGATTATAAATTGACTTATTATACTCCTGACTATGAAACCAAGGATACTGATATTTTGGCAGCATTTCGAGTAACTCCTCAACCGGGAGTTCCGCCTGAAGAAGCAGGGGCCGCAGTAGCTGCCGAATCTTCTACTGGTACATGGACAACTGTGTGGACCGATGGACTTACGAGCCT
>340510899; Symphyotrichum squamatum ribulose-1,5-bisphosphate carboxylase/oxygenase large subunit (rbcL) gene, partial cds; chloroplast
CTAACAGGGGGATTCACTGCAAATACTACCTTGGCTCATTATTGCCGAGATAATGGCCTACTTCTTCACATCCACCGTGCAATGCATGCAGTTATTGATAGACAGAAGAATCATGGTATGCACTTTCGTGTACTAGCTAAAGCCTTACGTATGTCTGGTGGAGATCATATTCATGCCGGTACCGTAGTAGGTAAACTAGA
>343192521; Syncalathium souliei voucher ZhangJW-002 ribulose-1,5-bisphosphate carboxylase/oxygenase large subunit (rbcL) gene, partial cds; chloroplast
GCGATGCTATGGAATCGAGCCTGTTCCTGGAGAAGAAAATCAATATATTGCTTATGTAGCTTACCCATTAGACCTTTTTGAAGAAGGTTCTGTTACTAACATGTTTACTTCCATTGTAGGTAATGTATTTGGGTTCAAAGCCCTGCGTGCTCTACGTCTGGAAGATTTGCGAATCCCTACTGCGTATGTTAAAACTTTCC
>340511531; Leontodon sp. 2008/315 ribulose-1,5-bisphosphate carboxylase/oxygenase large subunit (rbcL) gene, partial cds; chloroplast
ACCAAGGATACTGATATTTTGGCAGCATTTCGAGTAACTCCTCAACCTGGAGTTCCGCCGGAAGAAGCAGGGGCCGCAGTAGCTGCCGAATCTTCTACTGGTACATGGACAACTGTGTGGACCGATGGACTTACGAGCCTTGATCGTTACAAAGGCCGATGCTATGGAATTGAGCCTGTTCCTGGAGAAGAAAATCAATA
>89887733; Jasione montana ribulose-1,5-bisphosphate carboxylase/oxygenase large subunit (rbcL) gene, partial cds; chloroplast
GAACGTTAACTCCCAACCATTTATGCGGTGGAGAGATCGTTTCTTATTTTGTGCCGAAGCACTTTATAAAGCGCAGGCTGAAACAGGTGAAATCAAAGGACATTACTTGAATGCGACTGCGGGTACATCCGAAGAAATGATTAAAAGGGCTGTATTTGCCAGAGAGTTGGGAGTTCCTATCGTAATGCATGACTACATAA
>343192345; Soroseris glomerata voucher ZhangJW-005 ribulose-1,5-bisphosphate carboxylase/oxygenase large subunit (rbcL) gene, partial cds; chloroplast
GAAGAAGCAGGGGCCGCAGTAGCTGCCGAATCTTCTACTGGTACATGGACAACTGTGTGGACCGATGGACTTACGAGCCTTGATCGTTACAAAGGGCGATGCTATGGAATTGAGCCTGTTCCTGGAGAAGAAAATCAATTTATTGCTTATGTAGCTTACCCATTAGACCTTTTTGAAGAAGGTTCTGTTACTAACATGTT
>125857616; Conyza scabrida chloroplast partial rbcL gene for ribulose bisphosphate carboxylase large subunit, specimen voucher Forest F. et al. 684 (NBG)
CCCAACCATTTATGCGTTGGAGAGACCGTTTCTTATTTTGTGCCGAAGCTATTTATAAATCACAAGCTGAAACAGGTGAAATCAAAGGGCATTACTTGAATGCTACTGCGGGTACATGCGACGAAATGATGAAAAGGGCTGCATGTGCCAGAGAATTGGGAGTTCCTATCGTAATGCATGACTACCTAACAGGGGGATTC
>384588826; Fleischmannia pycnocephala voucher BioBot01429 ribulose-1,5-bisphosphate carboxylase/oxygenase large subunit (rbcL) gene, partial cds; chloroplast
CTCAACCTGGAGTTCCGCCTGAAGAAGCAGGGGCCGCCGTAGCTGCCGAATCTTCTACTGGTACATGGACAACTGTATGGACCGATGGACTTACGAGCCTTGATCGTTACAAAGGCCGATGCTATGGAATCGAGCCTGTTCCTGGAGAAGACAATCAATATATTGCTTATGTAGCTTACCCATTAGACCTTTTTGAAGAA
>125857600; Athrixia sp. Goldblatt 12493 chloroplast partial rbcL gene for ribulose bisphosphate carboxylase large subunit, specimen voucher Goldblatt P. & Porter L. 12493 (NBG)
TTACCAGGTGTTCTGCCGGTAGCTTCGGGCGGTATTCACGTTTGGCATATGCCTGCTCTGACCGAGATCTTTGGAGATGATTCCGTACTACAGTTCGGTGGCGGAACTTTAGGACACCCTTGGGGTAATGCACCAGGTGCCGTAGCTAATCGAGTAGCTCTAGAAGCATGTGTACAAGCTCGTAATGAGGGACGTGATCT
>308320559; Perityle emoryi isolate 1172 ribulose-1,5-bisphosphate carboxylase/oxygenase large subunit (rbcL) gene, partial cds; plastid
ATCCACCGCGCAATGCATGCAGTTATTGATAGACAGAAGAATCATGGTATGCACTTCCGTGTACTAGCTAAAGCGTTACGTATGTCTGGTGGAGATCACATTCATTCCGGTACCGTAGTAGGTAAACTTGAAGGGGAAAGAGAAATCACTTTGGGCTTTGTTGATTTACTGCGTGATGATTTTATTGAAAAAGATAGAAG
>308320482; Arnoglossum atriplicifolium isolate 507 ribulose-1,5-bisphosphate carboxylase/oxygenase large subunit (rbcL) gene, partial cds; plastid
GTGTACTAGCTAAAGCGTTACGTATGTCTGGTGGAGATCATATTCATGCCGGTACCGTAGTAGGTAAACTTGAAGGGGAAAGAGAGATCACTTTGGGCTTTGTTGATTTACTGCGCGATGATTTTATTGAAAAAGATCGAAGTCGCGGTATTTATTTCACCCAAGATTGGGTTTCTCTACCAGGTGTTCTGCCTGTAGCT
>170664939; Dolichlasium lagascae ribulose 1,5-bisphosphate carboxylase/oxygenase large subunit (rbcL) gene, complete cds; chloroplast
CCAAGTTGAGAGAGATAAATTGAACAAGTATGGTCGTCCCCTGTTGGGATGTACTATTAAACCTAAATTGGGGTTATCCGCTAAAAACTACGGTAGAGCTGTTTATGAATGTCTTCGTGGTGGCCTTGATTTTACTAAAGATGATGAGAACGTGAACTCCCAACCATTTATGCGTTGGAGAGACCGTTTCTTATTTTGTG
>264160467; Coreopsis tinctoria chloroplast rbcL gene for ribulose 1,5-bisphosphate carboxylase, partial cds
TGAAAAAGATAGAAGTCGCGGTATTTTTTTCACCCAAGATTGGGTCTCTCTACCAGGTGTTCTGCCTGTAGCTTCGGGAGGTATTCACGTTTGGCATATGCCTGCTTTGACCGAGATCTTTGGGGATGATTCCGTACTACAGTTCGGTGGAGGAACTTTAGGGCACCCTTGGGGAAATGCACCTGGTGCTGTAGCTAATC
>379034551; Galatella linosyris isolate NBGW3057 ribulose-1,5-bisphosphate carboxylase/oxygenase large subunit (rbcL) gene, partial cds; chloroplast
TATGGAATCGAGCCTGTTCTTGGAGAAGAAAATCAATTTATTGCTTATGTAGCTTACCCATTAGACCTTTTTGAAGAAGGTTCTGTTACTAACATGTTTACTTCCATTGTAGGTAATGTATTTGGGTTCAAAGCCCTGCGTGCTCTACGTCTGGAAGATTTGCGAATCCCTACTGCGTATGTTAAAACTTTCCAAGGTCC
>308320526; Faujasia squamosa isolate KAD373 ribulose-1,5-bisphosphate carboxylase/oxygenase large subunit (rbcL) gene, partial cds; plastid
GGTAAACTTGAAGGGGAAAGAGAGATCACTTTGGGCTTTGTTGATTTACTGCGCGATGATTTTATTGAAAAAGATCGAAGTCGCGGTATTTATTTCACCCAAGATTGGGTCTCTTTACCAGGTGTTCTGCCAGTAGCTTCGGGTGGTATTCACGTTTGGCATATGCCTGCTCTGACCGAGATCTTTGGGGATGATTCCGT
>125857712; Rosenia humilis chloroplast partial rbcL gene for ribulose bisphosphate carboxylase large subunit, specimen voucher Forest F. et al. 856 (NBG)
ATTTGCGAATCCCTACTGCGTATGTTAAAACTTTCCAAGGTCCGCCTCACGGTATCCAAGTTGAGAGAGATAAATTGAACAAGTATGGTCGTCCCCTGTTGGGATGTACTATTAAACCTAAATTGGGGTTATCCGCTAAAAACTACGGTAGAGCTGTTTATGAATGTCTTCGTGGTGGCCTTGATTTTACTAAAGATGAT
>194400731; Hanabusaya asiatica ribulose-1,5-bisphosphate carboxylase/oxygenase large subunit (rbcL) gene, partial cds; chloroplast
AAGGGCTGTATTTGCCAGAGAGTTGGGAGTTCCTATCATAATGCATGACTACATAACAGGGGGATTTACTGCAAATACTAGCTTGGCTCATTATTGCCGAGATAATGGTCTACTTCTTCATATCCACCGCGCAATGCATGCAGTTATTGATAGACAGAAGAATCATGGTATGCACTTTCGTGTATTAGCTAAAGCCTTAC
>194320434; Canarina canariensis ribulose-1,5-bisphosphate carboxylase/oxygenase large subunit (rbcL) gene, partial cds; chloroplast
CTTACGTATGTCCGGTGGAGATCATATTCACGCCGGTACCGTAGTAGGTAAACTGGAAGGGGAAAGAGAGATCACTTTGGGCTTTGTTGATTTACTACGCGATGATTTTATTGAAAAAGATCGAAGTCGCGGTATTTATTTCACGCAAGATTGGGTCTCTCTACCAGGTGTTTTACCCGTGGCTTCAGGCGGTATTCACG
>264160512; Rhodanthe manglesii chloroplast rbcL gene for ribulose 1,5-bisphosphate carboxylase, partial cds
CTGTTACTAACATGTTTACTTCCATTGTAGGTTACGTATTTGGATTCAAAGCCCTGCGTGCTCTACGTTTGGAAGATTTGCGAATCCCTACTGCGTATGTTAAAACTTTCCAAGGTCCGCCTCACGGCATCCAAGTTGAAAGAGATAAATTGAACAAGTATGGTCGTCCCCTGTTGGGATGTACTATTAAACCTAAATTG
>384589008; Verbesina ovatifolia voucher BioBot10789 ribulose-1,5-bisphosphate carboxylase/oxygenase large subunit (rbcL) gene, partial cds; chloroplast
AAATCGAGGCTGTTCCTGGAGAAGACAATCAATATATTGCTTATGTAGCTTACCCATTAGACCTTTTTGAAGAAGGTTCTGTTACTAACATGTTTACTTCCATTGTAGGTAATGTATTTGGGTTCAAAGCCCTGCGTGCTCTACGTCTGGAAGATTTGCGAATCCCGACTGCGTATGTTAAAACTTTCGAGGGTCCGCCT
>170664985; Jungia polita ribulose 1,5-bisphosphate carboxylase/oxygenase large subunit (rbcL) gene, complete cds; chloroplast
AGTTCCGCCTGAAGAAGCAGGGGCCGCAGTAGCTGCCGAATCTTCTACTGGTACATGGACAACTGTGTGGACCGATGGACTTACGAGCCTTGATCGTTACAAAGGGCGATGCTATGGAATCGAGCCTGTTCCTGGAGAAGAAAATCAATATATTGCTTATGTAGCTTACCCATTAGACCTTTTTGAAGAAGGTTCTGTTA
>125857594; Asaemia inermis chloroplast partial rbcL gene for ribulose bisphosphate carboxylase large subunit, specimen voucher Goldblatt P. & Porter L. 12414 (NBG)
ACCGCGCAATGCATGCAGTTATTGATAGACAGAAGAATCACGGTATACACTTCCGTGTACTAGCTAAAGCGTTACGTATGTCTGGTGGAGATCATATCCATTCCGGTACCGTAGTAGGTAAACTTGAAGGAGAAAGAGAGATCACTTTGGGCTTTGTTGATTTACTACGTGATGATTTTATCGAAAAAGATAGAAGTCGC
>379035336; Bellis perennis isolate NMW6137 ribulose-1,5-bisphosphate carboxylase/oxygenase large subunit (rbcL) gene, partial cds; chloroplast
ATGTATTTGGGTTCAAAGCCCTGCGTGCTCTACGTCTGGAAGATTTGCGAATCCCTACTGCGTATGTTAAAACTTTCCAAGGTCCGCCTCACGGCATCCAAGTTGAGAGAGATAAATTGAACAAGTATGGTCGTCCCCTGTTGGGCTGTACTATTAAACCTAAATTGGGATTATCCGCTAAAAACTACGGTAGAGCTGTT
>125857662; Lachnospermum fasciculatum chloroplast partial rbcL gene for ribulose bisphosphate carboxylase large subunit, specimen voucher Goldblatt P. & Porter L. 12633 (NBG)
TGTTTACTTCCATTGTAGGTAATGTATTTGGGTTCAAAGCCCTGCGTGCTCTACGTTTGGAAGATTTGCGAATCCCTACTGCGTATGTTAAAACTTTCCAAGGTCCGCCTCACGGCATCCAAGTTGAGAGAGATAAATTGAACAAGTATGGTCGTCCCCTGTTGGGATGTACTATTAAACCTAAATTGGGGTTATCCGCT
>15425607; Dialypetalum sp. Gustafsson 244 partial rbcL gene for ribulose 1,5-bisphosphate carboxylase/oxygenase large subunit
CCATTAGACCTTTTTGAAGAAGGTTCTGTTACTAACATGTTTACTTCCATTGTGGGTAATGTATTTGGATTTAAAGCACTGCGTGCTCTACGTCTCGAAGATTTGCGAATCCCGCCTGCGTATGTTAAAACTTTCCAGGGCCCGCCTCATGGCATCCAAGTTGAGAGAGATAAATTGAACAAGTATGGTCGTCCCCTGTT
>170665041; Stenopadus talaumifolius ribulose 1,5-bisphosphate carboxylase/oxygenase large subunit (rbcL) gene, partial cds; chloroplast
CGGCATCCAAGTTGAGAGAGATAAATTGAACAAGTATGGTCGTCCCCTGTTGGGATGTACTATTAAACCTAAATTGGGGTTATCCGCTAAAAACTACGGTAGAGCTGTTTATGAATGTCTTCGTGGTGGCCTTGATTTTACTAAAGATGATGAGAACGTGAACTCCCAACCATTTATGCGTTGGAGAGACCGTTTCGTAT
>384588936; Montanoa tomentosa voucher BioBot11501 ribulose-1,5-bisphosphate carboxylase/oxygenase large subunit (rbcL) gene, partial cds; chloroplast
GGTGTTAAAGATTATAAATTGACTTATTATACTCCTGAATATGAAACCAAGGATACTGATATCTTGGCAGCATTTCGAGTAACTCCTCAACCTGGAGTTCCGCCTGAAGAAGCAGGGGCCGCAGTTGCTGCCGAATCTTCTACTGGTACATGGACAACTGTATGGACCGATGGACTTACGAGCCTTGATCGTTACAAAGG
>125857628; Dolichothrix ericoides chloroplast partial rbcL gene for ribulose bisphosphate carboxylase large subunit, specimen voucher Forest F. et al. 610 (NBG)
CAGTTATTGATAGACAGAAGAATCATGGTATACACTTTCGTGTACTAGCTAAAGCGTTACGTATGTCTGGTGGAGATCATATTCATTCCGGTACCGTAGTAGGTAAACTTGAAGGGGAAAGAGAGATCACTTTGGGCTTTGTTGATTTACTGCGTGATGATTTTATTGAAAAAGATAGAAGTCGCGGTATTTATTTCACC
>194400633; Symphyandra armena ribulose-1,5-bisphosphate carboxylase/oxygenase large subunit (rbcL) gene, partial cds; chloroplast
GGCGGTATTCACGTTTGGCATATGCCTGCTCTGACCGAGATTTTTGGGGATGATTCCGTACTACAGTTCGGGGGCGGAACTTTAGGACATCCTTGGGGAAATGCACCCGGTGCGGTAGCTAATCGAGTAGCTCTAGAAGCATGTGTACAAGCCCGTAATGAGGGACGTGATCTTGCTCGTGAGGGGAATGAAATTATCCG
>125857620; Cullumia bisulca chloroplast partial rbcL gene for ribulose bisphosphate carboxylase large subunit, specimen voucher Forest F. & Manning J.C. 521 (NBG)
ACTTTGGGCTTTGTTGATTTACTGCGTGATGATTTTATTGAAAAAGATCGAAGTCGCGGTATTTATTTCACCCAAGATTGGGTCTCTCTACCAGGTGTTCTGCCTGTAGCTTCGGGCGGTATTCACGTTTGGCATATGCCTGCTCTGACCGAGATCTTTGGGGATGATTCCGTACTACAGTTCGGTGGAGGAACTTTAGG
>308320496; Caxamarca sanchezii isolate 1522 ribulose-1,5-bisphosphate carboxylase/oxygenase large subunit (rbcL) gene, partial cds; plastid
TCACAAGCTGAAACAGGTGAAATCAAAGGGCATTACTTGAATGCTACTGCGGGTACATGCGAAGAAATGATGAAAAGGGCTATATTTGCCAGAGAATTGGGAGTTCCTATCGTAATGCATGACTACCTAACAGGGGGATTCACTGCAAATACTACCTTGGCTCATTATTGCCGAGATAATGGCCTACTTCTTCACATCCA
>384588968; Sinclairia polyantha voucher BioBot10551 ribulose-1,5-bisphosphate carboxylase/oxygenase large subunit (rbcL) gene, partial cds; chloroplast
GAAAGTCAATTTATTGCTTATGTAGCTTACCCATTAGACCTTTTTGAAGAAGGTTCTGTTACTAACATGTTTACTTCCATTGTAGGTAATGTATTTGGGTTCAAAGCCCTGCGTGCTCTACGTCTGGAAGATTTGCGAATCCCTACTGCGTATGTTAAAACTTTCCAAGGTCCGCCTCACGGCATCCAAGTTGAGAGAGA
>1304295; D.spicigera chloroplast DNA rbcL gene
TTTGTGCCGAAGCTATTTATAAAGCACAGGCTGAAACGGGTGAAATCAAAGGGCATTACTTGAATGCTACTGCGGGTACATGCGAAGAAATGAACAAAAGGGCTGTATTTGCCAGAGAATTGGGAGTCCCTATCATAATGCATGACTACTTAACAGGGGGATTCACTGCAAATACTAGCTTGGCTCATTATTGCCGAGAT
>308320517; Dendrosenecio kilimanjari subsp. cottonii isolate 389 ribulose-1,5-bisphosphate carboxylase/oxygenase large subunit (rbcL) gene, partial cds; plastid
TACAAAGGGCGATGCTATGGAATCGAGCCTGTTCCTGGAGAAGAAAATCAATATATTGCTTATGTAGCTTACCCATTAGACCTTTTTGAAGAAGGTTCTGTTACTAACATGTTTACTTCCATTGTAGGTAATGTATTTGGGTTCAAAGCCCTGCGTGCTCTACGTCTGGAAGATTTGCGAATCCCTACTGCGTATGTTAA
>125857692; Pentzia incana chloroplast partial rbcL gene for ribulose bisphosphate carboxylase large subunit, specimen voucher Forest F. & Manning J.C. 534 (NBG)
TCTTCTACTGGTACATGGACAACTGTGTGGACCGATGGACTTACGAGCCTTGATCGTTACAAAGGGCGATGCTATGGAATTGAGCCTGTTCCTGGAGAAGAGAATCAATATATTGCTTATGTAGCTTACCCATTAGACCTTTTTGAAGAAGGTTCTGTTACTAACATGTTTACTTCCATTGTAGGTAACGTATTTGGTTT
>1488578; E.marlothianus chloroplast DNA for rbcL gene
TGTTAAAGATTATAAATTGACTTATTATACTCCTGACTATGAAACCAAGGATACTGATATCTTGGCAGCATTTCGAGTAACTCCTCAACCTGGAGTTCCGCCTGAAGAAGCAGGGGCCGCAGTAGCTGCCGAATCTTCTACTGGTACATGGACAACTGTGTGGACCGATGGACTTACGAGCCTTGATCGTTACAAAGGGC
>170664969; Gymnarrhena micrantha ribulose 1,5-bisphosphate carboxylase/oxygenase large subunit (rbcL) gene, complete cds; chloroplast
CTGCGTGCTCTACGTCTGGAAGATTTGCGAATCCCTACTGCGTATGTTAAAACTTTCCAAGGTCCGCCTCACGGCATCCAAGTTGAGAGAGATAAATTGAACAAGTATGGTCGTCCCCTGTTGGGATGTACTATTAAACCTAAATTGGGGTTATCCGCTAAAAACTACGGTAGAGCTGTTTATGAATGTCTTCGTGGTGG
>264160561; Lactuca sativa chloroplast rbcL gene for ribulose 1,5-bisphosphate carboxylase, partial cds
TTTGCCAGAGAATTGGGAGTTCCTATCGTAATGCATGACTACCTAACAGGGGGATTCACTGCAAATACTAGCTTGGCTCATTATTGCCGAGATAATGGTCTACTTCTTCACATCCACCGCGCAATGCATGCAGTTATTGATAGACAGAAGAATCATGGTATACACTTCCGTGTACTAGCTAAAGCGTTACGTATGTCTGG
>323146466; Litrisa carnosa voucher Cox s.n., TENN ribulose-1,5-bisphosphate carboxylase/oxygenase large subunit (rbcL) gene, partial cds; chloroplast
CTCAACCTGGAGTTCCGCCTGAAGAAGCAGGGGCCGCCGTAGCTGCCGAATCTTCTACTGGTACATGGACAACTGTATGGACCGATGGACTTACGAGCCTTGATCGTTACAAAGGCCGATGCTATGGAATCGAGCCTGTTCCTGGAGAAGACAATCAATATATTGCTTATGTAGCTTACCCATTAGACCTTTTTGAAGAA
>308320542; Kleinia neriifolia isolate 216 ribulose-1,5-bisphosphate carboxylase/oxygenase large subunit (rbcL) gene, partial cds; plastid
ACCGTTTCTTATTTTGTGCCGAAGCTATTTATAAATCACAAGCTGAAACAGGTGAAATCAAAGGGCATTACTTGAATGCTACTGCGGGTACATGCGAAGAAATGATGAAAAGGGCTATATTTGCCAGAGAATTGGGAGTTCCTATCGTAATGCATGACTACCTAACAGGGGGATTCACTGCAAATACTAGCTTGTCTCAT
>379031988; Mycelis muralis isolate NMW2225 ribulose-1,5-bisphosphate carboxylase/oxygenase large subunit (rbcL) gene, partial cds; chloroplast
CCATTAGACCTTTTTGAAGAAGGTTCTGTTACTAACATGTTTACTTCCATTGTAGGTAATGTATTTGGGTTCAAAGCCCTGCGTGCTCTACGTCTGGAAGATTTGCGAATCCCTACTGCGTATGTTAAAACTTTCCAAGGTCCGCCTCACGGCATCCAAGTTGAGAGAGATAAATTGAACAAGTATGGTCGTCCCCTGTT
>240253021; Ambrosia artemisiifolia voucher NMNH Wells 4495 ribulose-1,5-bisphosphate carboxylase/oxygenase large subunit (rbcL) gene, partial cds; chloroplast
TCGAGTAACTCCTCAACCTGGAGTTCCGCCTGAAGAAGCAGGGGCCGCAGTAGCTGCCGAATCTTCTACTGGTACATGGACAACTGTATGGACCGACGGACTTACGAGCCTTGATCGTTACAAAGGCCGATGCTATGGACTTGAGCCTGTTCCTGGAGAAGACAATCAATATATTGCTTATGTAGCTTACCCACTAGACC
>308320515; Dendrophorbium bomanii isolate 905 ribulose-1,5-bisphosphate carboxylase/oxygenase large subunit (rbcL) gene, partial cds; plastid
TCTGACCGAGATCTTTGGGGATGATTCCGTACTACAGTTCGGTGGAGGAACTTTAGGGCACCCTTGGGGTAATGCACCTGGTGCCGTAGCTAATCGAGTAGCTCTAGAAGCATGTGTACAAGCTCGTAATGAGGGACGCGATCTTGCTACTGAGGGTAATGAAATTATCCGTGATGCTGCCAAATGGAGTCCTGAACTAG
>343191741; Schisandra propinqua voucher WangW-K12 ribulose-1,5-bisphosphate carboxylase/oxygenase large subunit (rbcL) gene, partial cds; chloroplast
ACCCCATGGCATCCAAGTTGAGAGAGATAAATTGAACAAGTATGGTCGTCCCCTATTGGGATGTACTATTAAACCAAAATTAGGGTTATCTGCCAAGAACTACGGTAGAGCGGTTTATGAATGTCTCCGCGGTGGACTTGATTTTACCAAGGATGATGAGAACGTGAACTCCCAACCATTTATGCGTTGGAGGGACCGTT
>7580491; Piptocalyx moorei ribulose 1,5-bisphosphate carboxylase large subunit (rbcL) gene, chloroplast gene encoding chloroplast protein, partial cds
GTATGCACTTTCGTGTACTAGCTAAAGCCTTGCGTATGTCTGGTGGAGATCATATTCACTCTGGTACCGTAGTGGGGAAACTGGAAGGGGAACGGGATATCACTTTGGGTTTTGTTGATTTATTACGCGATGATTTTATTGAAAAAGACCGAAGTCGCGGCATTTATTTTACTCAAGATTGGGTATCTCTGCCAGGTGTT
>11066016; Kadsura japonica ribulose 1,5-bisphosphate carboxylase (rbcL) gene, partial cds; chloroplast gene for chloroplast product
TTGTGCCGAAGCTCTTTATAAAGCGCAGGCCGAAACAGGTGAAATTAAAGGACATTACTTGAATGCTACTGCAGGTACATGCGAAGAAATGATGGAAAGGGCTATATTTGCCAGAGAATTGGCAGTTCCTATCGTAATGCATGACTACTTAACAGGGGGATTCACTGCAAATACTAGCTTGGCTCATTATTGCCGAGACA
>81230668; Illicium floridanum ribulose-1,5-bisphosphate carboxylase large subunit (rbcL) gene, partial cds; chloroplast
CTATGCCAGGTGTTCTGCCCGTGGCTTCAGGGGGTATTCATGTTTGGCATATGCCTGCCTTGACCGAGATCTTTGGGGATGATTCCGTACTACAGTTCGGTGGAGGAACTTTAGGACACCCTTGGGGAAATGCGCCTGGTGGAGTAGCTAATCGTGTGGCTTTAGAGGCGTGTGTACAAGCTCGTAATGAGGGACGTGAT
>37194768; Austrobaileya scandens ribulose 1,5-bisphosphate carboxylase large subunit (rbcL) gene, partial cds; chloroplast gene for chloroplast product
GGGGATGATTCCGTACTACAGTTCGGTGGAGGAACTTTAGGGCACCCTTGGGGAAATGCACCTGATGCAGTAGCCAATCGGGTGGCTTTAGAAGCGTGTGTACAAGCTCGGAATGAGGGACGTGATCTTGCTCGTGAAGGTAATGAGGTTATCCGTGAAGCGAGCAAATGGAGCCCTGAACTAGCTGCTGCTTGTGAGGT
>29422322; Breutelia arundinifolia 142 ribulose-1,5-bisphosphate carboxylase/oxygenase large subunit (rbcL) gene, partial cds; chloroplast gene for chloroplast product
TTGTTATGCATGACTATTTAACTGGTGGTTTTACTGCAAATACTAGTTTAGCTCACTATTGCCGTGATAATGGCTTACTTCTTCATATTCACCGTGCAATGCATGCGGTTCTTGACCGACAAAAAAACCACGGTATCCATTTCCGTGTATTAGCTAAAGCATTACGTTTATCCGGTGGAGATCATATTCACTCTGGTACC
>89357094; Anacolia laevisphaera isolate O19 ribulose-1,5-bisphosphate carboxylase/oxygenase large subunit (rbcL) gene, partial cds; chloroplast
TTGAAGGAGAACGTCAAGTAACTTTAGGATTTGTTGATTTACTTCGTGATGATTATATTGAAAAAGATAGAAGCCGTGGTATTTACTTTACTCAAGACTGGGTTTCTTTACCAGGTGTTTTACCCGTAGCTTCCGGCGGTATTCATGTTTGGCATATGCCAGCATTAACTGAAATCTTTGGAGATGATTCTGTATTACAG
>47606989; Philonotis fontana ribulose 1,5-bisphosphate carboxylase/oxygenase large subunit (rbcL) gene, partial cds; chloroplast
GAAAAAGATAGAAGCCGTGGTATTTACTTTACTCAAGACTGGGTTTCTTTACCAGGTGTTTTACCTGTAGCTTCCGGCGGTATTCATGTTTGGCATATGCCAGCATTAACTGAAATCTTTGGAGATGATTCTGTATTACAGTTTGGTGGAGGAACTTTAGGTCACCCTTGGGGTAATGCACCTGGTGCAGTTGCTAATAG
>29422336; Flowersia sinensis 138 ribulose-1,5-bisphosphate carboxylase/oxygenase large subunit (rbcL) gene, partial cds; chloroplast gene for chloroplast product
ATATTGCTTATGTTGCTTACCCATTAGATTTATTTGAAGAAGGTTCTGTTACCAATTTATTTACTTCCATTGTTGGTAATGTTTTTGGATTTAAAGCTTTACGAGCTTTACGTCTAGAAGATTTACGTATTCCTCCATCTTATTCCAAAACTTTCCAAGGCCCACCTCATGGTATTCAAGTTGAAAGAGATAAATTAAAC
>29422342; Bartramia pomiformis 161 ribulose-1,5-bisphosphate carboxylase/oxygenase large subunit (rbcL) gene, partial cds; chloroplast gene for chloroplast product
AGAAGATTTACGTATTCCTCCAGCTTATTCCAAAACTTTCCAAGGCCCACCTCATGGTATTCAAGTTGAAAGAGATAAATTAAACAAATATGGTCGTCCATTATTAGGATGCACTATTAAGCCAAAATTGGGTTTATCTGCTAAAAACTATGGTAGAGCTGTATATGAATGTCTTCGTGGTGGACTTGATTTCACAAAAG
>89357102; Conostomum tetragonum isolate O23 ribulose-1,5-bisphosphate carboxylase/oxygenase large subunit (rbcL) gene, partial cds; chloroplast
ACCAGGAGTACCAGCTGAAGAGGCTGGAGCTGCAGTAGCTGCGGAATCTTCCACTGGTACATGGACCACTGTTTGGACTGATGGACTTACTAGTCTTGATCGTTACAAAGGACGATGCTATGATATTGAAGCAGTTCCTGGAGAAGAGAATCAATATATTGCTTATGTTGCTTATCCATTAGATTTATTTGAAGAAGGTT
>20531042; Neosharpiella aztecorum ribulose 1,5-bisphosphate carboxylase/oxygenase large subunit (rbcL) gene, partial cds; chloroplast gene for chloroplast product
CCGAATCTTCCACTGGTACATGGACCACTGTTTGGACTGATGGGCTTACCAGTCTTGATCGTTATAAAGGACGATGCTATGATATTGAAGCAGTTCCTGGAGAAGAGAATCAATATATCGCTTATGTTGCTTACCCATTAGATTTATTTGAAGAAGGTTCTGTTACCAATTTATTTACTTCCATTGTCGGTAATGTTTTT
>94450811; Plagiopus oederi ribulose-1,5-bisphosphate carboxylase/oxygenase large subunit (rbcL) gene, partial cds; chloroplast
AGAAATGATGAAAAGAGCTCAATTTGCTAGAGAATTAGGCATGCCTATTGTTATGCATGACTATTTAACAGGTGGTTTTACTGCAAATACTAGTTTGGCTCATTATTGCCGTGATAATGGCTTACTTCTTCATATTCACCGCGCAATGCATGCAGTTATTGACCGACAAAAAAACCACGGTATGCATTTCCGTGTATTAG
>29422326; Quathlamba debilicostata 172 ribulose-1,5-bisphosphate carboxylase/oxygenase large subunit (rbcL) gene, partial cds; chloroplast gene for chloroplast product
TAGGCGCTCCTATTGTTATGCATGACTATCTAACAGGTGGTTTTACTGCAAATACTAGTTTGGCTCACTACTNGCGTGATAATGGCTTACTTCTTCATATTCACCGCGCAATGCATGCAGTTATTGACCGACAAAAAAACCACGGTATGCATTTCCGTGTATTAGCTAAAGCATTACGTTTATCCGGTGGAGATCATATT
>29422352; Fleischerobryum longicolle 131 ribulose-1,5-bisphosphate carboxylase/oxygenase large subunit (rbcL) gene, partial cds; chloroplast gene for chloroplast product
CCAGATTATCAGACTAAAGAAACTGATATTTTAGCAGCATTTCGAATGACTCCTCAACCAGGAGTACCAGCTGAAGAGGCTGGAGCKGCAGTAGCTGCRGAATCTTCCACTGGTACATGGACCACTGTTTGGACTGATGGACTTACTAGTCTTGATCGTTATAAAGGACGMTGCTATGATATYGAAGCAGTTCCTGGAGA
>29422340; Leiomela aristifolia 143 ribulose-1,5-bisphosphate carboxylase/oxygenase large subunit (rbcL) gene, partial cds; chloroplast gene for chloroplast product
CTTCTATTGTCGGTAATGTTTTTGGATTTAAAGCTTTACGAGCTTTACGTCTAGAAGATTTACGTATTCCTCCAGCTTATTCCAAAACTTTTCAAGGCCCACCTCATGGTATTCAAGTTGAAAGAGATAAATTAAATAAATATGGTCGTCCATTATTAGGATGCACTATTAAGCCAAAATTGGGTTTATCTGCTAAAAAC
>157689379; Berberidopsis corallina ribulose-1,5-bisphosphate carboxylase/oxygenase large subunit (rbcL) gene, complete cds; chloroplast
GATTACAAATTGACTTATTATACTCCTGAATATGAAACCAAAGATACTGATATCTTGGCAGCATTCCGAGTAACTCCTCAACCTGGAGTTCCACCTGAGGAAGCAGGGGCCGCGGTAGCTGCCGAATCTTCTACTGGTACATGGACAACTGTGTGGACCGATGGACTTACCAGCCTTGATCGTTACAAAGGACGATGCTA
>283549343; Cavicularia densa chloroplast rbcL gene for ribulose 1,5-bisphosphate carboxylase/oxygenase large subunit, complete cds, specimen_voucher: HIRO:M. Shimamura 1399
GAATCTTCTACCGGTACATGGACTACAGTTTGGACTGATGGTCTTACTAACCTTGATCGTTATAAAGGTCGATGCTATGATATTGACCCTGTTCCTGGAGAACCAAATCAATATATTGCTTATGTAGCGTATCCTTTAGATTTGTTTGAAGAAGGTTCTGTTACAAATCTATTTACTTCTATTGTAGGTAATGTATTTGG
>42718175; Blasia pusilla ribulose-1,5-bisphosphate carboxylase/oxygenase large subunit (rbcL) gene, partial cds; chloroplast
GTGCTAGAGAATTAGGAGTACCTATTATTATGCATGACTATCTAACAGGTGGTTTTACTGCAAATACTAGTTTAGCTTTTTATTGTCGAGATAATGGTTTACTTCTTCACATTCACCGTGCAATGCATGCAGTTATTGATAGACAAAAAAATCATGGTATGCACTTTCGTGTATTAGCTAAAGCATTACGTTTATCTGGT
>7240310; Limnanthes douglasii ribulose 1,5-bisphosphate carboxylase large subunit (rbcL) gene, partial cds; chloroplast gene for chloroplast product
TACAAAGGACGATGCTACCACATCGAGCCCGTTCCTGGAGAAGAAAATCAATATATTGCTTATGTAGCTTATCCCTTAGACCTTTTTGAAGAAGGTTCTGTTACTAACATGTTTACTTCCATTGTGGGTAATGTATTTGGGTTCAAAGCGCTGCGCGCTCTACGTTTAGAGGATCTGCGAATCCCTCCTGCTTATTCTAA
>225734705; Sesamoides purpurascens voucher B. Guzman 122BGA04 (UPOS) ribulose-1,5-bisphosphate carboxylase/oxygenase large subunit (rbcL) gene, partial cds; chloroplast
AAGTGTTGGATTCACAGCTGGTGTTAAAGAGTATAAATTGACTTATTATACTCCTGAATATGAAACCAAGGATACTGATATCTTGGCAGCATTCCGAGTAACTCCTCAACCCGGGGTTCCACCTGAAGAAGCAGGAGCTGCGGTAGCTGCTGAATCTTCTACTGGTACATGGACAACTGTGTGGACCGATGGGCTTACCA
>379035099; Cochlearia danica isolate NMW6389 ribulose-1,5-bisphosphate carboxylase/oxygenase large subunit (rbcL) gene, partial cds; chloroplast
GTTCCACCTGAAGAAGCAGGGGCTGCGGTAGCTGCTGAATCTTCTACTGGTACATGGACAACTGTGTGGACCGATGGGCTTACCAGCCTTGATCGTTACAAAGGACGATGCTACCACATCGAGCCCGTTCCAGGAGAAGAAACTCAATTTATTGCGTATGTAGCTTACCCCTTAGACCTTTTTGAAGAAGGTTCGGTTAC
>305354634; Pennellia micrantha chloroplast partial rbcL gene for ribulose-1,5-bisphosphate carboxylase/oxygenase large subunit, specimen voucher OSBU:9469
AGATTGGGTCTCACTACCAGGTGTTCTGCCTGTGGCTTCGGGGGGTATTCACGTTTGGCATATGCCTGCTTTGACCGAGATCTTTGGAGATGATTCCGTACTACAATTCGGTGGAGGAACTTTAGGCCACCCTTGGGGCAATGCACCGGGTGCCGTAGCTAACCGAGTAGCTCTGGAAGCATGTGTACAAGCTCGTAATG
>371779913; Calepina irregularis chloroplast partial rbcL gene for ribulose-1,5-bisphosphate carboxylase/oxygenase, bio-material BONN:IPEN-Nr. xx-0-Bonn-23168
CAGGGACCACCTCATGGTATCCAAGTTGAAAGAGATAAATTGAACAAGTATGGACGTCCCCTATTAGGATGTACTATTAAACCTAAATTGGGGTTATCCGCGAAGAACTATGGTAGAGCAGTTTATGAATGTCTACGTGGTGGACTTGATTTTACCAAAGATGATGAGAATGTGAACTCCCAACCATTTATGCGTTGGAG
>305354718; Ballantinia antipoda chloroplast partial rbcL gene for ribulose bisphosphate carboxylase large subunit, specimen voucher MEL:2280901
ACCACATCGAGCCCGTTCCAGGAGAAGAAACTCAATTTATTGCGTATGTAGCTTACCCCTTAGACCTTTTTGAAGAAGGTTCGGTTACTAACATGTTTACCTCGATTGTGGGTAATGTATTTGGGTTCAAAGCCCTGGCTGCTCTACGTCTAGAGGATCTGCGAATCCCTCCTGCTTATACTAAAACTTTCCAAGGACCA
>326394621; Thilachium africanum voucher OM823 ribulose-1,5-bisphosphate carboxylase/oxygenase large subunit (rbcL) gene, partial cds; chloroplast
TGATCGTTACAAAGGACGATGCTACAACATCGAGCCCGTTCCAGGAGAAGAAAATCAATATATTGCTTATGTAGCTTACCCCTTAGACCTTTTTGAAGAGGGTTCGGTTACTAACATGTTTACTTCTATTGTGGGTAATGTATTTGGGTTCAAAGCCCTGCGCGCTCTACGTCTAGAGGATCTGCGAATCCCTCCTGCTT
>12043968; Tropaeolum emarginatum ribulose 1,5-bisphosphate carboxylase large subunit (rbcL) gene, partial cds; chloroplast gene for chloroplast product
GCAATGCATGCAGTTATTGATAGACAGAAGAATCATGGTATACACTTTCGTGTACTAGCTAAAGCTTTACGTATGTCTGGTGGAGATCATATTCACTCGGGTACAGTAGTAGGTAAACTTGAAGGAGAAAGAGACATTACTTTGGGCTTTGTTGATTTACTACGTGATGATTTTATTGAAAAAGATCGAAGCCGCGGCAT
>305128051; Noccaea caerulescens chloroplast partial rbcL gene for ribulose-1,5-bisphosphate carboxylase/oxygenase large subunit, specimen voucher OSBU:16216
ATTTACTGCGCGATGATTATGTTGAAAAAGATAGAAGCCGCGGTATCTTTTTCACTCAAGATTGGGTCTCACTACCGGGTGTTCTGCCTGTGGCTTCGGGGGGTATTCACGTTTGGCATATGCCTGCTTTGACCGAGATCTTTGGAGACGATTCCGTACTACAATTCGGGGGCGGAACTTTAGGCCACCCTTGGGGAAAT
>379031403; Arabis hirsuta isolate NMW3457 ribulose-1,5-bisphosphate carboxylase/oxygenase large subunit (rbcL) gene, partial cds; chloroplast
CCTTTTTGAAGAAGGTTCGGTTACTAACATGTTTACCTCGATTGTGGGTAATGTATTTGGGTTCAAAGCCCTGGCGGCTCTACGTCTAGAGGATCTGCGAATCCCTCCTGCTTATACTAAAACTTTCCAGGGACCACCTCATGGTATCCAAGTTGAAAGAGATAAATTGAACAAGTATGGGCGTCCCCTATTAGGATGTA
>124269143; Pachycladon fastigiata ribulose-1,5-bisphosphate carboxylase/oxygenase large subunit-like (rbcL) gene, partial sequence; chloroplast
TTGATAGACAGAAGAATCATGGTATGCACTTCCGTGTACTAGCTAAAGCTTTACGTCTATCTGGTGGAGATCATGTTCACGCGGGTACAGTAGTAGGTAAACTTGAAGGAGACAGGGAGTCAACTTTGGGCTTTGTTGATTTACTGCGCGATGATTATGTTGAAAAAGATCGAAGCCGCGGTATCTTTTTCACTCAAGAT
>340512013; Sisymbrella aspera ribulose-1,5-bisphosphate carboxylase/oxygenase large subunit (rbcL) gene, partial cds; chloroplast
AAACTTTCCAGGGACCACCTCATGGTATCCAAGTTGAAAGAGATAAATTGAACAAGTATGGACGTCCTCTATTAGGCTGTACTATTAAACCAAAATTGGGGTTATCCGCGAAGAACTATGGTAGAGCAGTTTATGAATGTCTACGTGGTGGACTTGATTTTACCAAAGATGATGAGAATGTGAACTCCCAACCATTTATG
>305128059; Isatis pachycarpa chloroplast partial rbcL gene for ribulose-1,5-bisphosphate carboxylase/oxygenase large subunit, specimen voucher TUH:35785
AACCATTTATGCGTTGGAGAGACCGTTTCTTATTTTGTGCCGAAGCTATTTATAAATCACAGGCTGAAACAGGTGAAATCAAAGGGCATTATTTGAATGCTACTGCGGGTACATGCGAAGAAATGATCAAAAGAGCTGTATTTGCCAGAGAATTGGGAGTTCCTATCGTAATGCATGACTACTTAACAGGGGGATTCACC
>298570260; Caylusea latifolia voucher O. Ryding (UPS) ribulose-1,5-bisphosphate carboxylase/oxygenase large subunit (rbcL) gene, partial cds; chloroplast
AAAGGGCATTATTTGAATGCTACCGCGGGTACATGCGAAGAAATGATAAAAAGGGCTGTTTTTGCCAGAGAATTGGGAGTTCCTATCGTAATGCATGACTATTTAACAGGGGGATTCACCGCAAATACTAGTTTGGCTCATTATTGCCGAGATAATGGTCTACTTCTTCACATCCACCGTGCAATGCATGCTGTTATTGA
>384589626; Carica papaya voucher BioBot01085 ribulose-1,5-bisphosphate carboxylase/oxygenase large subunit (rbcL) gene, partial cds; chloroplast
TGACTATCAAACCAAAGATACTGATATCTTGGCAGCATTCCGAGTAACTCCTCAACCTGGAGTTCCACCTGAGGAAGCAGGGGCCGCGGTAGCTGCTGAATCTTCTACTGGTACATGGACAACTGTGTGGACCGATGGGCTTACCAGCCTTGATCGTTACAAAGGACGATGCTACGGCATCGAGCCCGTTCCTGGAGAAG
>247893169; Raphanus sativus voucher Dahongpao ribulose-1,5-bisphosphate carboxylase/oxygenase large subunit (rbcL) gene, partial cds; chloroplast
AGGGGCTGCGGTAGCTGCTGAATCTTCTACTGGTACATGGACAACTGTGTGGACCGATGGGCTTACCAGCCTTGACCGTTACAAAGGCCGATGCTACCACATCGAGCCCGTTCCAGGAGAAGAAACTCAATTTATTGCGTATGTAGCTTACCCCTTAGACCTTTTTGAAGAAGGGTCTGTTACTAACATGTTTACCTCAA
>371779927; Teesdalia coronopifolia chloroplast partial rbcL gene for ribulose-1,5-bisphosphate carboxylase/oxygenase large subunit, bio-material 91-19-180-50
TACAAAGGACGATGCTACCACATCGAGCCCGTTCCAGGAGAAGAAACTCAATTTATTGCGTATGTAGCTTATCCCTTAGACCTTTTTGAAGAAGGTTCGGTTACTAACATGTTTACCTCGATTGTGGGTAATGTATTTGGGTTCAAAGCCCTGGCTGCTCTACGTCTAGAAGATCTGCGAATCCCTCCTGCTTATACTAA
>379033598; Alliaria petiolata isolate NMW3453 ribulose-1,5-bisphosphate carboxylase/oxygenase large subunit (rbcL) gene, partial cds; chloroplast
TCTACTGGTACATGGACAACTGTGTGGACCGACGGGCTTACCAGCCTTGATCGTTACAAAGGACGATGCTACCACATCGAGCCCGTTCCAGGAGAAGAAACTCAATTTATTGCGTATGTAGCTTACCCCTTAGACCTTTTTGAAGAAGGTTCGGTTACTAACATGTTTACCTCGATTGTAGGTAATGTATTTGGGTTCAA
>379036214; Lepidium coronopus isolate NMW239 ribulose-1,5-bisphosphate carboxylase/oxygenase large subunit (rbcL) gene, partial cds; chloroplast
AATTTATTGCGTATGTAGCTTACCCATTAGACCTTTTTGAAGAAGGTTCGGTTACTAACATGTTTACCTCGATTGTGGGTAATGTATTTGGGTTCAAAGCCCTGGCTGCTCTACGTCTAGAGGATCTGCGAATCCCTCCTGCTTATACTAAAACTTTCCAGGGACCACCTCATGGTATCCAAGTTGAAAGAGATAAATTG
>4096817; Setchellanthus caeruleus ribulose-1,5-bisphosphate carboxylase/oxygenase large subunit (rbcL) gene, chloroplast gene encoding chloroplast protein, partial cds
GTTGAAAGAGATAAATTGAATAAGTATGGCCGTCCCCTATTAGGATGTACTATTAAACCTAAATTGGGGTTATCCGCTAAGAACTACGGTAGAGCGGTTTATGAATGTCTACGCGGTGGACTTGATTTTACAAAAGATGATGAGAATGTGAACTCCCAACCATTTATGCGTTGGAGAGACCGTTTCTTATTTTGTGCCGA
>46325914; Wislizenia refracta ribulose-1,5-bisphosphate carboxylase/oxygenase large subunit (rbcL) gene, partial cds; chloroplast
TTGAAGAAGGTTCAGTTACTAACATGTTTACTTCTATTGTGGGTAATGTATTTGGGTTCAAAGCCCTGGCCGCTCTACGTCTAGAGGATCTGCGAATTCCTCCTGCTTATACTAAAACTTTCCAGGGACCACCTCATGGTATCCAAGTTGAAAGAGATAAATTGAACAAGTACGGACGTCCCCTATTAGGATGTACTATT
>305129653; Hesperis sibirica chloroplast partial rbcL gene for ribulose-1,5-bisphosphate carboxylase/oxygenase large subunit, specimen voucher OSBU:13609
AGTCAACTTTGGGCTTTGTTGATTTACTGCGCGATGATTATGTTGAAAAAGATAGAAGCCGCGGTATCTTTTTCACTCAAGATTGGGTCTCACTACCAGGTGTTCTGCCTGTGGCTTCGGGGGGTATTCACGTTTGGCATATGCCTGCTTTGACCGAGATCTTTGGAGATGATTCCGTACTACAATTCGGTGGAGGAACT
>371779933; Dontostemon integrifolius chloroplast partial rbcL gene for ribulose-1,5-bisphosphate carboxylase/oxygenase large subunit
GCTGAAACAGGTGAAATCAAAGGGCATTATTTGAATGCTACTGCGGGTACATGCGAAGAAATGATCAAAAGAGCTGTATTTGCCAGAGAATTGGGAGTTCCTATCGTAATGCATGACTACTTAACAGGGGGATTCACCGCAAATACTAGTTTGGCTCATTATTGCCGAGATAATGGCCTACTTCTTCACATTCACCGTGC
>12043940; Magallana porifolia ribulose 1,5-bisphosphate carboxylase large subunit (rbcL) gene, partial cds; chloroplast gene for chloroplast product
CATGTTTACTTCCATTGTGGGTAATGTATTTGGGTTCAAAGCCCTGCGCGCTCTACGTCTAGAGGATCTACGAATCCCTCCTGCTTATGTTAAAACTTTCCAGGGACCGCCTCATGGTATCCAAGTTGAAAGAGATAAATTGAACAAGTATGGCCGTCCCCTATTAGGATGTACTATTAAACCTAAATTGGGGTTATCCG
>30959101; Crateva odora ribulose-1,5-bisphosphate carboxylase/oxygenase large subunit (rbcL) gene, partial cds; chloroplast gene for chloroplast product
GCAAATACTAGTTTGGCTCATTATTGCCGAGATAATGGTCTACTTCTTCACATCCACCGTGCAATGCATGCTGTTATTGATAGACAGAAGAATCATGGTATGCACTTCCGTGTACTAGCTAAAGCTTTACGTCTATCTGGTGGAGATCATGTTCACGCAGGTACAGTAGTAGGTAAACTTGAAGGAGACAGAGAGTCAAC
>326393979; Boscia albitrunca voucher OM312 ribulose-1,5-bisphosphate carboxylase/oxygenase large subunit (rbcL) gene, partial cds; chloroplast
TCAATATATTGCTTATGTAGCTTATCCCTTAGACCTTTTTGAAGAAGGTTCGGTTACTAACATGTTTACTTCTATTGTGGGTAATGTATTTGGGTTCAAAGCCCTGCGCGCTCTACGTCTAGAGGATCTGCGAATCCCTCCTGCTTATACTAAAACTTTCCAGGGACCACCTCATGGTATCCAAGTTGAAAGAGATAAAT
>225734681; Tovaria pendula voucher C. Brauchler 3542 (M) ribulose-1,5-bisphosphate carboxylase/oxygenase large subunit (rbcL) gene, partial cds; chloroplast
TTGGAGATGATTCCGTACTACAATTCGGTGGAGGAACTATAGGCCACCCTTGGGGAAATGCACCGGGTGCCGTAGCTAATCGAGTAGCTCTAGAAGCATGTGTACAAGCTCGTAATGAGGGACGTGATCTTGCAGTCGAGGGTAATGAAATTATCCGTGAGGCTAGCAAATGGAGTCCTGAACTAGCTGCTGCTTGTGAA
>225734697; Oligomeris dipetala voucher W. Giess 5982 (PRE) ribulose-1,5-bisphosphate carboxylase/oxygenase large subunit (rbcL) gene, partial cds; chloroplast
ATTTATGCGTTGGAGAGACCGTTTCTTATTTTGTGCCGAAGCAATTTATAAATCACAGGCTGAAACAGGTGAAATCAAAGGGCATTATTTGAATGCTACCGCGGGTACATGTGAAGAAATGATAAAAAGGGCTGTTTTTGCCAGAGAATTGGGAGTTCCAATCGTAATGCATGACTATTTAACCGGGGGATTCACCGCAA
>343190940; Pugionium dolabratum voucher Liujq0022 ribulose-1,5-bisphosphate carboxylase/oxygenase large subunit (rbcL) gene, partial cds; chloroplast
GTGGACCGATGGGCTTACCAGCCTTGATCGTTACAAAGGACGATGCTACCACATCGAGCCCGTTCCAGGAGAAGAAACTCAATTTATTGCGTATGTAGCTTACCCCTTAGACCTTTTTGAAGAAGGTTCGGTTACTAACATGTTTACCTCGATTGTGGGTAATGTATTTGGGTTCAAAGCCCTGGCTGCTCTACGTCTAG
>85679367; Neslia paniculata ribulose-1,5-bisphosphate carboxylase/oxygenase large subunit (rbcL) gene, partial cds; chloroplast
TACTTCTTCACATCCACCGTGCAATGCACGCTGTTATTGATAGACAGAAGAATCATGGTATGCACTTCCGTGTACTAGCTAAAGCTTTACGTCTATCTGGTGGAGATCATATTCACGCGGGTACAGTAGTAGGTAAACTTGAAGGAGACAGGGAGTCAACTTTGGGCTTTGTTGATTTACTGCGCGATGATTATGTTGAA
>46325899; Stanleya pinnata ribulose-1,5-bisphosphate carboxylase/oxygenase large subunit (rbcL) gene, partial cds; chloroplast
CTTCTTCACATCCACGTGCATNNNNNNNNNNNNNNNNNNNNNNNNNNNNNNNNNNNTATGCACTTCCGTGTACTAGCTAAAGCTTTACGTCTATCTGGTGGAGATCATATTCACGCGGGTACAGTAGTAGGTAAACTTGAAGGAGACAGGGAGTCAACTTTAGGGTTTGTTGATTTACTTCGCGATGATTATGTTGAAAA
>305354620; Physaria fendleri chloroplast partial rbcL gene for ribulose-1,5-bisphosphate carboxylase/oxygenase large subunit, specimen voucher USDA:PI 641920
AGGATGTACTATTAAACCAAAATTGGGGTTATCCGCGAAGAACTATGGTAGAGCAGTTTATGAATGTCTACGTGGTGGACTTGATTTTACCAAAGATGATGAGAATGTGAACTCCCAACCATTTATGCGTTGGAGAGACCGTTTCTTATTTTGTGCCGAAGCTATTTATAAATCACAGGCTGAAACAGGTGAAATCAAAG
>7240133; Bretschneidera sinensis chloroplast ribulosebisphosphate carboxylase large subunit (rbcL) gene, complete cds
AGGTGAAATCAAAGGGCATTATTTGAATGCTACTGCAGGTACATGCGAAGAAATGATGAAAAGGGCTGTATTTGCCAGAGAATTGGGAGTTCCTATCGTAATGCATGACTACTTAACAGGGGGATTCACCGCAAATACTACCTTGGCTCATTATTGCCGAGATAATGGTCTACTTCTTCACATCCATCGTGCAATGCATG
>379032828; Diplotaxis tenuifolia isolate NMW3513 ribulose-1,5-bisphosphate carboxylase/oxygenase large subunit (rbcL) gene, partial cds; chloroplast
AACGTATTTGGGTTCAAAGCCCTGGCTGCTCTACGTCTAGAGGATCTGCGAATCCCTCCTGCTTATACTAAAACTTTCCAGGGACCACCTCATGGTATCCAAGTTGAAAGAGATAAATTGAACAAGTATGGACGTCCCCTATTAGGATGTACTATTAAACCTAAGTTGGGGTTATCCGCGAAGAACTATGGTAGAGCAGT
>305128063; Tetracme quadricornis chloroplast partial rbcL gene for ribulose-1,5-bisphosphate carboxylase/oxygenase large subunit, specimen voucher OSBU:15902
GGTGTTCTGCCTGTGGCTTCAGGGGGTATTCACGTTTGGCATATGCCTGCTTTGACTGAGATCTTTGGAGATGATTCCGTACTACAATTCGGTGGAGGAACTTTAGGCCACCCTTGGGGAAATGCACCGGGTGCTGTAGCTAACCGAGTAGCTCTGGAAGCATGTGTACAAGCTCGTAATGAGGGACGTGATCTTGCAGT
>384589570; Capparis verrucosa voucher BioBot00763 ribulose-1,5-bisphosphate carboxylase/oxygenase large subunit (rbcL) gene, partial cds; chloroplast
GAAGAAGGTTCGGTTACTAACATGTTTACTTCTATTGTGGGTAATGTATTTGGGTTCAAAGCCCTGCGCGCTTTACGTCTAGAGGATCTGCGAATCCCTCCTGCTTATTCTAAAACTTTCCAGGGACCACCTCATGGTATCCAAGTTGAAAGAGATAAATTGAACAAGTATGGACGTCCCCTATTAGGATGTACTATTAA
>30959089; Erysimum capitatum ribulose-1,5-bisphosphate carboxylase/oxygenase large subunit (rbcL) gene, partial cds; chloroplast gene for chloroplast product
ACAACTGTGTGGACCGATGGGCTTACCAGCCTTGATCGTTACAAAGGACGATGCTACCACATCGAGCCCGTTCCAGGAGAAGAAACTCAATTTATTGCGTATGTAGCTTACCCCTTAGACCTTTTTGAAGAAGGTTCGGTTACTAACATGTTTACCTCGATTGTGGGTAATGTATTTGGGTTCAAAGCCCTGGCTGCTCT
>16445367; Jarilla heterophylla ribulose-1,5-bisphosphate carboxylase/oxygenase large subunit (rbcL) gene, partial cds; chloroplast gene for chloroplast product
ATGAAAAGGGCTATATTTGCCAGAGAATTGGGAGTTCCTATCGTAATGCATGACTACTTAACAGGGGGATTCACCGCAAATACTAGCTTGGCTCATTATTGCCGAGATAATGGTCTACTTCTTCACATCCACCGCGCAATGCATGCAGTTATTGATAGACAGAAGAATCATGGTATGCACTTTCGTGTACTAGCTAAAGC
>384589606; Morisonia americana voucher BioBot01468 ribulose-1,5-bisphosphate carboxylase/oxygenase large subunit (rbcL) gene, partial cds; chloroplast
CTTCTATTGTGGGTAATGTATTTGGGTTCAAAGCCCTGCGCGCTTTACGTCTAGAGGATTTGCGAATCCCTCCTGCTTATTCTAAAACTTTCCAGGGACCACCTCATGGTATCCAAGTTGAAAGAGATAAATTGAACAAGTATGGACGTCCCCTATTAGGATGTACTATTAAACCTAAATTGGGGTTATCCGCGAAGAAC
>376372669; Christolea crassifolia ribulose-1,5-bisphosphate carboxylase/oxygenase large subunit (rbcL) gene, partial cds; chloroplast
GAGATAATGGCCTACTTCTTCACATCCACCGTGCAATGCACGCTGTTATTGATAGACAGAAGAATCATGGTATGCACTTCCGTGTACTAGCTAAAGCTTTACGTCTATCTGGTGGAGATCATATTCACGCGGGTACAGTAGTAGGTAAACTTGAAGGAGACAGGGAGTCAACTTTGGGCTTTGTTGATTTACTGCGCGAT
>305128049; Ianhedgea minutiflora chloroplast partial rbcL gene for ribulose-1,5-bisphosphate carboxylase/oxygenase large subunit, specimen voucher MO:Solomon et al. 21646
GAGGAAGGTTCGGTTACTAACATGTTTACCTCGATTGTGGGTAATGTATTTGGGTTCAAAGCCCTGGCTGCTCTACGTCTAGAGGATCTTCGAATCCCTCCTGCTTATACTAAAACTTTCCAGGGACCGCCTCATGGTATCCAAGTTGAAAGAGATAAATTGAACAAGTATGGACGTCCCCTATTAGGATGTACTATTAA
>379033987; Descurainia sophia isolate NMW264 ribulose-1,5-bisphosphate carboxylase/oxygenase large subunit (rbcL) gene, partial cds; chloroplast
GAGCCCGTTCCAGGAGAAGAAACTCAATTTATTGCGTATGTAGCTTACCCCTTAGACCTTTTTGAGGAAGGTTCGGTTACTAACATGTTTACCTCTATTGTGGGTAATGTATTTGGGTTCAAAGCCCTGGCTGCTCTACGTCTAGAGGATCTTCGAATCCCTCCTGCTTATACTAAAACTTTCCAAGGACCACCTCATGG
>12043944; Trophaeastrum patagonicum ribulose 1,5-bisphosphate carboxylase large subunit (rbcL) gene, partial cds; chloroplast gene for chloroplast product
CAACTGTGTGGACCGATGGGCTTACCAGCCTTGATCGTTACAAAGGACGATGCTACCAGATCGAGCCCGTTGCTGGAGAAGAAAATCAATATATTGCTTATGTAGCTTATCCCTTAGACCTTTTTGAAGAAGGTTCTGTTACTAACATGTTTACTTCCATTGTGGGTAATGTATTTGGGTTCAAAGCCCTGCGCGCTCTA
>125857758; Chamira circaeoides chloroplast partial rbcL gene for ribulose bisphosphate carboxylase large subunit, specimen voucher Helme N.A. 3533 (NBG)
TGATGAGAATGTGAACTCCCAACCATTTATGCGTTGGAGAGACCGTTTCTTATTTTGTGCCGAAGCTATTTATAAATCACAGGCTGAAACAGGTGAAATCAAAGGGCATTATTTGAATGCTACTGCGGGTACATGCGAAGAAATGATCAAAAGAGCTGTATTTGCCAGAGAATTGGGAGTTCCTATCGTAATGCATGATT
>30959097; Polanisia dodecandra ribulose-1,5-bisphosphate carboxylase/oxygenase large subunit (rbcL) gene, partial cds; chloroplast gene for chloroplast product
GGTACATGGACAACTGTGTGGACCGATGGGCTTACCAGCCTTGATCGTTACAAAGGACGATGCTACCACATCGAGCCCGTTGCAGGAGAAGAAAATCAATATATTGCTTATGTAGCTTACCCCTTAGACCTTTTTGAAGAAGGTTNGGTTANNAANATGTTTNNNNNNATTGTGGGTAATGTATTTGGATTCAAAGCCCT
>225734687; Reseda crystallina voucher S. Snogerup 16461 (LD) ribulose-1,5-bisphosphate carboxylase/oxygenase large subunit (rbcL) gene, partial cds; chloroplast
TTTATGAATGTCTACGTGGTGGACTTGATTTTACCAAAGATGATGAGAATGTGAACTCCCAACCATTTATGCGTTGGAGAGACCGTTTCTTATTTTGTGCCGAAGCTCTTTATAAAGCACAGGCTGAAACAGGTGAAATCAAAGGGCATTATTTGAATGCTACCGCGGGTACATGCGAAGAAATGCTAAAAAGGGCTGTT
>305128065; Chorispora tenella chloroplast partial rbcL gene for ribulose-1,5-bisphosphate carboxylase/oxygenase large subunit, specimen voucher OSBU:13772
ATGTGAACTCCCAACCGTTTATGCGTTGGAGAGATCGTTTCTTATTTTGTGCCGAAGCGATTTATAAATCACAGGCTGAAACAGGTGAAATCAAAGGGCATTATTTGAATGCTACTGCGGGTACATGCGAAGAAATGATCAAACGAGCTGTATTTGCCAGAGAATTGGGAGTTCCTATCGTAATGCATGACTACTTAACA
>340511621; Matthiola incana ribulose-1,5-bisphosphate carboxylase/oxygenase large subunit (rbcL) gene, partial cds; chloroplast
TACTGATATCTTGGCAGCATTCCGAGTAACTCCTCAACCTGGAGTTCCACCTGAAGAAGCAGGGGCTGCGGTAGCTGCTGAATCTTCTACTGGTACATGGACAACTGTGTGGACCGATGGGCTTACCAGCCTTGACCGTTACAAAGGACGATGCTACCACATCGAGCCCGTTCCAGGAGAAGAAACTCAATTTATTGCGT
>298570224; Randonia africana voucher S.L. Jury 14595 (RNG) ribulose-1,5-bisphosphate carboxylase/oxygenase large subunit (rbcL) gene, partial cds; chloroplast
GTGTGGACCGATGGGCTTACCAGTCTTGATCGTTACAAAGGACTATGCTACCACATCGAGCCCGTTCCTGGAGAAGAAAATCAATATATTGCGTATGTAGCTTACCCCTTAGACCTTTTTGAAGAAGGTTCGGTTACTAACATGTTTACTTCAATTGTGGGTAATGTATTTGGGTTCAAAGCCCTGCGTGCTCTACGTCT
>30959095; Aethionema grandiflora ribulose-1,5-bisphosphate carboxylase/oxygenase large subunit (rbcL) gene, partial cds; chloroplast gene for chloroplast product
GATTATGTTGAAAAGGATCGAAGCCGCGGTATCTTTTTCACTCAAGATTGGGTCTCACTACCAGGTGTTCTGCCTGTGGCTTCGGGGGGTATTCACGTTTGGCATATGCCCGCTTTGACCGAGATCTTTGGAGATGATTCCGTACTACAATTCGGTGGAGGAACCTTAGGCCACCCCTGGGGAAATGCACCGGGTGCCGT
>305354636; Stenopetalum nutans chloroplast partial rbcL gene for ribulose-1,5-bisphosphate carboxylase/oxygenase large subunit, specimen voucher K:Millenium Seed Bank:86929
TGATGAGAATGTGAACTCCCAACCATTTATGCGTTGGAGAGACCGTTTCTTATTTTGTGCCGAAGCTATTTATAAATCACAGGCTGAAACAGGTGAAATCAAAGGGCATTATTTGAATGCTACTGCGGGTACATGCGAAGAAATGATCAAAAGAGCTGTATTTGCCAGAGAATTGGGAGTTCCTATCGTAATGCATGACT
>305354622; Synthlipsis greggii chloroplast partial rbcL gene for ribulose-1,5-bisphosphate carboxylase/oxygenase large subunit, specimen voucher MO:4893010
CCAGAGAATTGGGAGTTCCTATCGTAATGCATGACTACTTAACAGGGGGATTCACCGCAAATACTAGTTTGGCTCATTATTGCCGAGATAATGGACTACTTCTTCACATCCACCGTGCAATGCACGCTGTTATTGATAGACAGAAGAATCATGGTATGCACTTCCGTGTACTAGCTAAAGCTTTACGTCTATCTGGTGGA
>240253334; Vella pseudocytisus voucher Mateo 5-V-9 (K, ABH) ribulose-1,5-bisphosphate carboxylase/oxygenase large subunit (rbcL) gene, partial cds; chloroplast
TTGAAGAAGGGTCGGTTACTAACATGTTTACCTCAATTGTGGGTAACGTATTTGGGTTCAAAGCCCTGGCTGCTCTACGTCTAGAGGATCTACGAATCCCTCCTGCTTATACTAAAACTTTCCAGGGACCACCTCATGGTATCCAAGTTGAAAGAGATAAATTGAACAAGTATGGACGTCCCCTATTAGGATGTACTATT
>326394527; Salvadora australis voucher OM1317 ribulose-1,5-bisphosphate carboxylase/oxygenase large subunit (rbcL) gene, partial cds; chloroplast
GGTTCTGTTACTAACATGTTTACTTCCATTGTGGGTAATGTATTTGGTTTCAAAGCCCTGCGCGCTCTACGCCTAGAGGATTTGCGAATCCCTCCTGCTTATAGTAAAACTTTCATGGGACCACCTCATGGTATCCAAGTTGAAAGAGATAAATTGAACAAGTATGGTCGTCCCCTATTAGGATGTACTATTAAACCTAA
>379033977; Draba aizoides isolate NMW269 ribulose-1,5-bisphosphate carboxylase/oxygenase large subunit (rbcL) gene, partial cds; chloroplast
TGACTTATTATACTCCTGAATATGAAACCAAGGATACTGATATCTTGGCAGCATTCCGAGTAACTCCTCAACCCGGAGTTCCACCTGAAGAAGCAGGGGCTGCGGTAGCTGCTGAATCTTCTACTGGTACATGGACAACTGTGTGGACCGATGGGCTTACCAGCCTTGATCGTTACAAAGGACGATGCTACCACATCGAG
>305354626; Crucihimalaya mollissima chloroplast partial rbcL gene for ribulose-1,5-bisphosphate carboxylase/oxygenase large subunit
TGAACAAGTATGGACGTCCCCTATTAGGATGTACTATTAAACCAAAATTGGGGTTATCCGCGAAGAACTATGGTAGAGCAGTTTATGAATGTCTACGTGGTGGACTTGATTTTACCAAAGATGATGAGAATGTGAACTCCCAACCATTTATGCGTTGGAGAGACCGTTTCTTATTTTGTGCGGAAGCTATTTATAAATCA
>384589580; Quadrella incana voucher BioBot00775 ribulose-1,5-bisphosphate carboxylase/oxygenase large subunit (rbcL) gene, partial cds; chloroplast
GTTTACTTCTATTGTGGGTAATGTATTTGGGTTCAAAGCCCTGCGCGCTTTACGTCTAGAGGATCTGCGAATCCCTCCTGCTTATACTAAAACTTTCCAGGGACCACCTCATGGTATCCAAGTTGAAAGAGATAAATTGAACAAGTATGGACGTCCCCTATTAGGATGTACTATTAAACCTAAATTGGGGTTATCCGCGA
>2443762; Armoracia rusticana ribulosebisphosphate carboxylase (rbcL) gene, chloroplast gene encoding chloroplast protein, partial cds
CCTCCTGCTTATACTAAAACTTTCCAGGGACCACCTCATGGTATCCAAGTTGAAAGAGATAAATTGAACAAGTATGGACGTCCCCTATTAGGATGTACTATTAAACCAAAATTGGGGTTATCCGCGAAGAACTATGGTAGAGCAGTTTATGAATGTCTACGTGGTGGACTTGATTTTACCAAAGATGATGAGAATGTGAA
>340510945; Sinapis alba ribulose-1,5-bisphosphate carboxylase/oxygenase large subunit (rbcL) gene, partial cds; chloroplast
TTTTGTTGATTTATTGCGTGATGATTTTATTGAAAAAGATCGAAGTCGTGGTATTTATTTCACTCAAGATTGGGTCTCTCTACCAGGTGTTCTGCCTGTGGCTTCAGGGGGTATTCACGTTTGGCATATGCCTGCTTTGACCGAGATCTTTGGAGATGATTCCGTACTACAATTTGGTGGCGGAACTTTAGGACACCCTT
>305354632; Halimolobos diffusus chloroplast partial rbcL gene for ribulose-1,5-bisphosphate carboxylase/oxygenase large subunit, specimen voucher OSBU:1141
CAAAGCCCTGGCTGCTCTACGTCTAGAGGATCTGCGAATCCCTCCTGCTTATACTAAAACTTTCCAGGGACCACCTCATGGTATCCAAGTTGAAAGAGATAAATTGAACAAGTATGGACGTCCCCTATTAGGATGTACTATTAAACCAAAATTGGGGTTATCCGCGAAGAACTATGGTAGAGCAGTTTATGAATGTCTAC
>315259768; Capsella bursa-pastoris isolate LegMedMO_14 ribulose-1,5-bisphosphate carboxylase/oxygenase large subunit (rbcL) gene, partial cds; chloroplast
CCACCTGAAGAAGCAGGGGCTGCGGTAGCTGCTGAATCTTCTACTGGTACATGGACAACTGTGTGGACCGATGGGCTTACCAGCCTTGATCGTTACAAAGGACGATGCTACCACATCGAGCCCGTTCCAGGAGAAGAAACTCAATTTATTGCGTATGTAGCTTACCCCTTAGACCTTTTTGAAGAAGGTTCGGTTACTAA
>247893133; Brassica rapa subsp. pekinensis voucher Zhebai8 ribulose-1,5-bisphosphate carboxylase/oxygenase large subunit (rbcL) gene, partial cds; chloroplast
AGAAGCAGGGGCTGCGGTAGCTGCTGAATCTTCTACTGGTACATGGACAACTGTGTGGACCGATGGGCTTACCAGCCTTGACCGTTACAAAGGACGATGCTACCACATCGAGCCCGTTCCAGGAGAAGAAACTCAATTTATTGCGTATGTAGCTTACCCATTAGACCTTTTTGAAGAAGGGTCTGTTACTAACATGTTTA
>305354720; Arabidella eremigena chloroplast partial rbcL gene for ribulose bisphosphate carboxylase large subunit
ACAGTAGTAGGTAAACTTGAAGGAGACAGGGAGTCAACTTTGGGCTTTGTTGATTTACTGCGCGATGATTATGTTGAAAAAGATCGAAGCCGCGGTATCTTTTTCACTCAAGATTGGGTCTCACTACCAGGTGTTCTGCCTGTGGCTTCGGGGGGTATTCACGTTTGGCATATGCCTGCTTTGACCGAGATCTTTGGAGA
>371779915; Ionopsidium abulense chloroplast partial rbcL gene for ribulose-1,5-bisphosphate carboxylase/oxygenase, bio-material MINC:crucifer germplasm collection:1604-68
TTCACGCGGGTACAGTAGTAGGTAAACTTGAAGGAGACAGGGAGTCAACTTTGGGCTTTGTTGATTTACTGCGCGATGATTATGTTGAAAAAGATCGAAGCCGCGGTATCTTTTTCACTCAAGATTGGGTCTCACTACCTGGTGTTCTGCCTGTGGCTTCGGGGGGTATTCACGTTTGGCATATGCCTGCTTTGACCGAG
>384597434; Capparidastrum discolor voucher RE-5191-1 ribulose-1,5-bisphosphate carboxylase/oxygenase large subunit (rbcL) gene, partial cds; chloroplast
CAAAGGACGATGCTACCACATCGAGCCCGTTCCAGGAGAAGAAAATCAATATATTGCTTATGTAGCTTACCCCTTAGACCTTTTTGAAGAAGGTTCGGTTACTAACATGTTTACTTCTATTGTGGGTAATGTATTTGGGTTCAAAGCCCTGCGCGCTATACGTCTAGAGGATCTGCGAATCCCTCCTGCTTATTCTAAAA
>2443768; Neobeckia aquatica ribulosebisphosphate carboxylase (rbcL) gene, chloroplast gene encoding chloroplast protein, partial cds
TTGGGGTTATCCGCGAAGAACTATGGTAGAGCAGTTTATGAATGTCTACGTGGTGGACTTGATTTTACCAAAGATGATGAGAATGTGAACTCCCAACCATTTATGCGTTGGAGAGACCGTTTCTTATTTTGTGCCGAAGCTATTTATAAATCCCAGGCTGAAACAGGTGAAATCAAAGGGCATTATTTAAATGCTACTGC
>379032982; Arabidopsis lyrata subsp. petraea isolate NMW3460 ribulose-1,5-bisphosphate carboxylase/oxygenase large subunit (rbcL) gene, partial cds; chloroplast
TTGTGGGTAATGTATTTGGGTTCAAAGCCCTGGCGGCTCTACGTCTAGAGGATCTGCGAATCCCTCCTGCTTATACTAAAACTTTCCAGGGACCACCTCATGGTATCCAAGTTGAAAGAGATAAATTGAACAAGTATGGGCGTCCCCTATTAGGATGTACTATTAAACCTAAATTGGGGTTATCCGCGAAGAACTATGGT
>371779923; Iberis amara chloroplast partial rbcL gene for ribulose-1,5-bisphosphate carboxylase/oxygenase large subunit, bio-material KM2418
TATTTGGGTTCAAAGCCCTGGCTGCTCTACGTCTAGAGGATCTGCGAATCCCTCCTGCTTATACTAAAACTTTCCAAGGACCACCTCATGGTATCCAAGTTGAAAGAGATAAATTGAACAAGTATGGACGTCCCCTATTAGGATGTACTATTAAACCGAAATTGGGGTTATCCGCGAAGAACTATGGTAGAGCAGTTTAT
>11991532; Emblingia calceoliflora ribulose-1,5-bisphosphate carboxylase/oxygenase (rbcL) gene, partial cds; chloroplast gene for chloroplast product
GGCAGTATTCCGAGTAACTCCTCMACCTGGAGTTCCACCTGAAGAAGCAGGGGCTGCGGTAGCTGCTGAATCTTCTACTGGTACATGGACAACTGTGTGGACCGATGGRCTTACCATTCTTGATCGTTACAAAGGACGATGCTACCACATCGAGCCCGTTCCTGGAGAAGAAAATCAATATATATGTTATGTAGCTTACC
>379033905; Cardamine flexuosa isolate NMW3482 ribulose-1,5-bisphosphate carboxylase/oxygenase large subunit (rbcL) gene, partial cds; chloroplast
CCGTTCCAGGAGAAGAAACTCAATTTATTGCGTATGTAGCTTACCCCTTAGACCTTTTTGAAGAAGGTTCGGTTACTAACATGTTTACCTCGATTGTGGGTAATGTATTTGGGTTCAAAGCCCTGGCTGCTCTACGTCTAGAGGATCTGCGAATCCCTCCTGCTTATACTAAAACTTTCCAGGGACCACCTCATGGTATC
>67079045; Boechera laevigata ribulose-1,5-bisphosphate carboxylase/oxygenase large subunit (rbcL) gene, partial cds; chloroplast
AATCTTCTACTGGTACATGGACAACTGTGTGGACCGATGGGCTTACCAGCCTTGATCGTTACAAAGGACGATGCTACCACATCGAGCCCGTTCCAGGAGAAGAAACTCAATTTATTGCGTATGTAGCTTACCCCTTAGACCTTTTTGAAGAAGGTTCGGTTACTAACATGTTTACCTCGATTGTGGGTAATGTATTTGGG
>125857760; Heliophila pubescens chloroplast partial rbcL gene for ribulose bisphosphate carboxylase large subunit, specimen voucher Manning J.C. 2897 (NBG)
TCATGCATGACTACTTAACAGGGGGATTCACTGCAAATACTAGTTTGGCTCATTATTGCCGAGATAATGGCCTACTTCTTCACATCCACCGTGCAATGCACGCTGTTATTGATAGACAGAAGAATCATGGTATGCACTTCCGTGTACTAGCTAAAGCTTTACGTCTATCTGGTGGAGATCATGTTCACGCGGGTACAGTA
>326394387; Maerua parvifolia voucher OM1108 ribulose-1,5-bisphosphate carboxylase/oxygenase large subunit (rbcL) gene, partial cds; chloroplast
AGAAAATCAATATATTGCTTATGTAGCTTACCCCTTAGACCTTTTTGAAGAAGGTTCGGTTACTAACATGTTTACTTCTATTGTGGGTAATGTATTTGGGTTCAAAGCCCTGCGCGCTCTACGTCTAGAGGATCTGCGAATCCCTCCTGCTTATTCTAAAACTTTCCAGGGACCACCTCATGGTATCCAAGTTGAAAGAG
>7240296; Koeberlinia spinosa ribulose 1,5-bisphosphate carboxylase large subunit (rbcL) gene, partial cds; chloroplast gene for chloroplast product
AAAAAGATCGAAGCCGCGGTATATTTTTCACTCAAGATTGGGTCTCTCTACCTGGTGTTCTGCCCGTGGCTTCTGGGGGTATTCACGTTTGGCATATGCCTGCTTTGACCGAGATCTTTGGAGATGATTCCGTCCTACAATTTGGTGGAGGAACTTTAGGCCACCCTTGGGGAAATGCACCGGGTGCCGTAGCTAATAGA
>305128067; Anchonium elichrysifolium chloroplast partial rbcL gene for ribulose-1,5-bisphosphate carboxylase/oxygenase large subunit, specimen voucher Mummenhoff 1540
TCCGCGAAGAACTATGGTAGAGCAGTTTATGAATGTCTACGTGGTGGACTTGATTTTACCAAAGATGATGAGAATGTGAACTCCCAACCGTTTATGCGTTGGAGAGACCGTTTCTTATTTTGTGCCGAAGCTATTTATAAATCACAGGCTGAAACAGGTGAAATCAAAGGGCATTATTTGAATGCTACTGCGGGTACATG
>16445363; Cylicomorpha parviflora ribulose-1,5-bisphosphate carboxylase/oxygenase large subunit (rbcL) gene, partial cds; chloroplast gene for chloroplast product
TGTGCCGAAGCTATTTATAAATCACAGGCTGAAACCGGTGAAATCAAAGGGCATTATTTGAATGCTACGGCAGGTACATGCGAAGAAATGATGAAAAGGGCTGTATTTGCCAGAGAATTGGGAGTTCCTATCGTAATGCATGACTACTTAACAGGGGGATTCACCGCAAATACTAGCTTGGCTCATTATTGCCGAGATAA
>379032598; Thlaspi arvense isolate NMW979 ribulose-1,5-bisphosphate carboxylase/oxygenase large subunit (rbcL) gene, partial cds; chloroplast
TTCCACCTGAAGAAGCAGGGGCTGCGGTAGCTGCTGAATCTTCTACTGGTACATGGACAACTGTGTGGACCGACGGGCTTACCAGCCTTGATCGTTACAAAGGACGATGCTACCACATCGAGCCCGTTCCAGGAGAAGAAACTCAATTTATTGCGTATGTAGCTTACCCCTTAGACCTTTTTGAAGAAGGTTCGGTTACT
>340511899; Rapistrum rugosum ribulose-1,5-bisphosphate carboxylase/oxygenase large subunit (rbcL) gene, partial cds; chloroplast
ACCTCATGGTATCCAAGTTGAAAGAGATAAATTGAACAAGTATGGACGTCCCCTATTAGGATGTACTATTAAACCTAAGTTGGGGTTATCCGCGAAGAACTATGGTAGAGCAGTTTATGAATGTCTACGTGGTGGACTTGATTTTACCAAAGATGATGAGAATGTGAACTCTCAACCATTTATGCGTTGGAGAGACCGTT
>379034021; Rorippa islandica isolate NMW3545 ribulose-1,5-bisphosphate carboxylase/oxygenase large subunit (rbcL) gene, partial cds; chloroplast
TTCCACCTGAAGAAGCAGGGGCTGCGGTAGCTGCTGAATCTTCTACTGGTACATGGACAACTGTATGGACCGACGGGCTTACCAGCCTTGATCGTTACAAAGGACGATGCTACCACATCGAGCCCGTTCCAGGAGAAGAAACTCAATTTATTGCGTATGTAGCTTACCCCTTAGACCTTTTTGAAGAAGGTTCGGTTACT
>46325922; Forchhammeria sessilifolia ribulose-1,5-bisphosphate carboxylase/oxygenase large subunit (rbcL) gene, partial cds; chloroplast
TGAAGAAGGTTCTGTTACTAACATGTTTACTTCCATTGTGGGTAATGTATTTGGGTTCAAGGCCCTGCGCGCTCTACGTCTAGAGGATCTGCGAATCCCTCCTGCTTATACTAAAACTTTCCAGGGACCACCTCATGGTATCCAAGTTGAACGAGATAAATTGAACAAGTATGGACGTCCCCTATTAGGATGTACTATTA
>326393955; Azima tetracantha voucher OM300 ribulose-1,5-bisphosphate carboxylase/oxygenase large subunit (rbcL) gene, partial cds; chloroplast
GGAGAAGAAAATCAATATATTGCTTATGTAGCTTACCCTTTAGACCTTTTTGAAGAAGGTTCTGTTACTAACATGTTTACTTCCATTGTGGGTAATGTATTTGGTTTCAAAGCCCTGCGCGCTCTACGCCTAGAGGATTTGCGAATCCCTCCTGCTTATAGTAAAACTTTCATGGGACCACCTCATGGTATCCAAGTTGA
>306430534; Crucihimalaya bursifolia chloroplast partial rbcL gene for ribulose bisphosphate carboxylase oxygenase large subunit
TGGTGGAGATCATATTCACGCGGGTACAGTAGTAGGTAAACTTGAAGGAGACAGGGAGTCAACTTTGGGCTTTGTTGATTTACTGCGCGATGATTATGTTGAAAAAGATCGAAGCCGCGGTATCTTTTTCACTCAAGATTGGGTCTCACTACCAGGTGTTCTGCCTGTGGCTTCGGGGGGTATTCACGTTTGGCATATGC
>379031377; Hornungia petraea isolate NMW3529 ribulose-1,5-bisphosphate carboxylase/oxygenase large subunit (rbcL) gene, partial cds; chloroplast
CCAAGGATACTGATATCTTGGCAGCATTCCGAGTAACTCCTCAACCCGGAGTTCCACCCGAAGAAGCAGGGGCTGCAGTAGCTGCTGAATCTTCTACTGGTACATGGACAACTGTGTGGACCGATGGGCTTACCAGCCTTGATCGTTACAAAGGACGATGCTACCACATCGAGCCCGTTCCGGGAGAAGAAACTCAATTT
>340510915; Barbarea verna ribulose-1,5-bisphosphate carboxylase/oxygenase large subunit (rbcL) gene, partial cds; chloroplast
ACGATGCTACCACATCGAACCCGTTCCAGGAGAAGAAACTCAATTTATTGCGTATGTAGCTTACCCCTTAGACCTTTTTGAAGAAGGTTCGGTTACTAACATGTTTACCTCGATTGTGGGTAATGTATTTGGGTTCAAAGCCCTGGCTGCTCTACGTCTAGAGGATCTGCGAATCCCTCCTGCTTATACTAAAACTTTCC
>225734683; Gyrostemon thesioides voucher C.R. Alcock 3115 (MA) ribulose-1,5-bisphosphate carboxylase/oxygenase large subunit (rbcL) gene, partial cds; chloroplast
AAACTTGAAGGAAACAGGGGGTCAACTTTGGGCTTTGTTGATTTACTACGCGATGATTATATTGAAAAAGATCGAAGCCGCGGTATCTTTTTCACTCAAGATTGGGTCTCTTTACCGGGTGTTCTGCCCGTGGCTTCAGGGGGTATTCACGTTTGGCATATGCCTGCTTTGACCGAGATCTTTGGAGACGATTCCGTATT
>305354614; Smelowskia calycina chloroplast partial rbcL gene for ribulose-1,5-bisphosphate carboxylase/oxygenase large subunit, specimen voucher OSBU:13343
TGCCTGTGGCTTCGGGGGGTATTCACGTTTGGCATATGCCTGCTTTGACCGAGATCTTTGGAGATGATTCCGTACTACAATTCGGTGGAGGAACTTTAGGCCACCCTTGGGGAAATGCACCGGGTGCCGTAGCTAACCGAGTAGCTCTGGAAGCATGTGTACAAGCTCGTAATGAGGGACGTGATCTTGCAGTCGAGGGT
>340511561; Lobularia maritima ribulose-1,5-bisphosphate carboxylase/oxygenase large subunit (rbcL) gene, partial cds; chloroplast
GTTCGGTTACTAACATGTTTACCTCGATTGTGGGTAATGTATTTGGGTTCAAAGCCCTGGCTGCTCTACGTCTAGAGGATCTGCGAATCCCTCCTGCTTATACTAAAACTTTCCAGGGACCACCTCATGGTATCCAAGTTGAAAGAGATAAATTGAACAAGTATGGACGTCCCCTATTAGGATGTACTATTAAACCTAAA
>379032316; Crambe maritima isolate NMW3508 ribulose-1,5-bisphosphate carboxylase/oxygenase large subunit (rbcL) gene, partial cds; chloroplast
GTAGCTGCTGAATCTTCTACTGGTACATGGACAACTGTGTGGACCGATGGGCTTACCAGCCTTGACCGTTACAAAGGACGATGCTACCACATCGAGCCCGTTCCAGGAGAAGAAACGCAATTTATTGCGTATGTAGCTTACCCCTTAGACCTTTTTGAAGAAGGGTCGGTTACTAACATGTTTACCTCAATTGTGGGTAA
>46325910; Podandrogyne chiriquensis ribulose-1,5-bisphosphate carboxylase/oxygenase large subunit (rbcL) gene, partial cds; chloroplast
TGGAGTTCCGCCTGAAGAAGCAGGGGCTGCGGTAGCTGCTGAATCTTCTACTGGTACATGGACAACTGTGTGGACCGATGGGCTTACCAGCCTTGATCGTTACAAAGGACGATGCTACCACATCGAGCCCGTTCCAGGAGAAGAAAATCAATATATTGCTTATGTAGCTTACCCCTTAGACCTTTTTGAAGAAGGTTCGG
>16445373; Moringa drouhardii ribulose-1,5-bisphosphate carboxylase/oxygenase large subunit (rbcL) gene, partial cds; chloroplast gene for chloroplast product
AACCAAAGATACTGATATCTTGGCAGCATTCCGAGTAACTCCTCAACCCGGAGTTCCACCTGAGGAAGCAGGGGCCGCGGTAGCTGCTGAATCTTCTACTGGTACATGGACAACTGTGTGGACCGATGGGCTTACCAGCCTTGATCGTTACAAAGGACGATGCTACCACATCGAGCCCGTTGCTGGAGAAGAAACTCAAT
>384589636; Jacaratia dolichaula voucher BioBot01852 ribulose-1,5-bisphosphate carboxylase/oxygenase large subunit (rbcL) gene, partial cds; chloroplast
AAGCAGGGGCCGCGGTAGCTGCTGAATCTTCTACTGGTACATGGACAACTGTGTGGACCGATGGGCTTACCAGCCTTGATCGTTACAAAGGACGATGCTACGGCATCGAGCCCGTTCCTGGAGAAGAAAGTCAATTTATTGCTTATGTAGCTTACCCCTTAGACCTTTTTGAAGAAGGTTCTGTTACTAACATGTTTACT
>85679369; Arabis glabra ribulose-1,5-bisphosphate carboxylase/oxygenase large subunit (rbcL) gene, partial cds; chloroplast
GACAACTGTGTGGACCGATGGGCTTACCAGCCTTGATCGTTACAAAGGACGATGCTACCACATCGAGCCCGTTCTAGGAGAAGAAACTCAATTTATTGCGTATGTAGCTTACCCCTTAGACCTTTTTGAAGAAGGTTCGGTTACTAACATGTTTACCTCGATTGTGGGTAATGTATTTGGGTTCAAAGCCCTGGCTGCTC
>46325901; Apophyllum anomalum ribulose-1,5-bisphosphate carboxylase/oxygenase large subunit (rbcL) gene, partial cds; chloroplast
ATGATTCCGTACTACAATTCGGTGGAGGAACTATAGGCCACCCTTGGGGAAATGCACCGGGTGCCGTAGCTAATCGAGTAGCTCTGGAAGCATGTGTACAAGCTCGTAATGAGGGACGTGATCTTGCAGTCGAGGGTAATGAAATTATCCGTGAGGCTAGCAAATGGAGTGCTGAACTAGCTGCTGCTTGTGAAGTATGG
>38147279; Floerkea proserpinacoides rbcL gene, exon; and ribulose 1,5-bisphosphate carboxylase large subunit (rbcL) gene, partial cds; chloroplast genes for chloroplast products
ACTCAAGATTGGGTCTCTCTACCAGGTGTTCTGCCCGTAGCTTCAGGGGGTATTCATGTTTGGCATATGCCTGCTTTAACCGAGATCTTTGGAGATGATTCCGTACTACAATTTGGTGGGGGAACTTTAGGCCACCCTTGGGGAAATGCACCGGGTGCCGTAGCTAATCGAGTAGCTCTAGAAGCATGTGTACAAGCTCG
>379032444; Coincya monensis isolate NMW3504 ribulose-1,5-bisphosphate carboxylase/oxygenase large subunit (rbcL) gene, partial cds; chloroplast
GTTGGATTCAAAGCTGGTGTTAAAGAGTATAAATTGACTTATTATACTCCTGAATATGAAACCAAGGATACTGATATCTTGGCAGCATTCCGAGTAACTCCTCAACCCGGAGTTCCACCTGAAGAAGCAGGGGCTGCGGTAGCTGCTGAATCTTCTACTGGTACATGGACAACTGTGTGGACCGATGGGCTTACCAGCCT
>305354618; Dimorphocarpa wislizeni chloroplast partial rbcL gene for ribulose-1,5-bisphosphate carboxylase/oxygenase large subunit, specimen voucher OSBU:5299
TATTCACGTTTGGCATATGCCTGCTTTGACCGAGATCTTTGGAGATGATTCCGTACTACAATTCGGTGGAGGAACTTTAGGCCACCCTTGGGGAAATGCACCGGGTGCCGTAGCTAACCGAGTAGCTCTGGAAGCATGTGTACAAGCTCGTAATGAGGGACGCGATCTTGCAGTCGAGGGTAATGAAATTATACGTGAGG
>384589592; Cleome spinosa voucher BioBot00634 ribulose-1,5-bisphosphate carboxylase/oxygenase large subunit (rbcL) gene, partial cds; chloroplast
GTGTTAAAGAGTATAAATTGACTTATTATACTCCTGAATATGAAACCAAGGATACTGATATCTTGGCAGCATTCCGAGTAACTCCTCAACCTGGAGTTCCGCCTGAAGAAGCAGGGGCTGCGGTAGCTGCTGAATCTTCTACTGGTACATGGACAACTGTGTGGACCGATGGGCTTACTAGCCTTGATCGTTACAAAGGA
>46325930; Tirania purpurea ribulose-1,5-bisphosphate carboxylase/oxygenase large subunit (rbcL) gene, partial cds; chloroplast
AATATGAAACCAAGGATACTGATATCTTGGCAGCATTCCGAGTAACTCCTCAACCTGGGGTTCCACCTGAAGAAGCAGGGGCTGCGGTAGCTGCTGAATCTTCTACTGGTACATGGACAACTGTGTGGACCGATGGGCTTACCAGTCTTGATCGTTACAAAGGACGATGCTACCACATCGAGCCCGTTCCTGGAGAAGAA
>379031365; Erophila majuscula isolate NMW3521 ribulose-1,5-bisphosphate carboxylase/oxygenase large subunit (rbcL) gene, partial cds; chloroplast
CTACTGGTACATGGACAACTGTGTGGACCGATGGGCTTACCAGCCTTGATCGTTACAAAGGACGATGCTATCACATCGAGCCCGTTCCAGGAGAAGAAACGCAATTTATTGCGTATGTAGCTTACCCCTTAGACCTTTTTGAAGAAGGTTCGGTTACTAACATGTTTACCTCTATTGTGGGTAATGTATTTGGGTTCAAA
>298570222; Ochradenus baccatus voucher M. Thulin 4351 (UPS) ribulose-1,5-bisphosphate carboxylase/oxygenase large subunit (rbcL) gene, partial cds; chloroplast
GAATTGGGAGTTCCTATCGTAATGCATGACTATTTAACCGGGGGATTCACCGCAAATACTAGTTTGGCTCATTATTGCCGAGATAATGGTCTACTTCTTCACATCCACCGTGCAATGCATGCTGTTATTGATAGACAGAAGAATCATGGGATGCACTTCCGTGTACTAGCTAAAGCCTTACGTCTGTCTGGTGGAGATCA
>45548950; Nebelia fragarioides ribulose-1,5-bisphosphate carboxylase/oxygenase large subunit (rbcL) gene, partial cds; chloroplast
AGTTATTGATAGACAGAAGAATCATGGTATACACTTTCGTGTACTAGCTAAAGCGTTACGTATGTCTGGTGGAGATCATATTCACTCCGGTACCGTAGTAGGTAAACTTGAAGGGGAAAGAGACATCACTTTGGGCTTTGTTGATTTACTGCGTGATGATTTTATTGAAAAAGATCGAAGTCGCGGTATTTATTTCACTC
>45548948; Raspalia microphylla ribulose-1,5-bisphosphate carboxylase/oxygenase large subunit (rbcL) gene, partial cds; chloroplast
GGGCTGTATTTGCGAGAGAATTGGGAGTTCCTATTGTAATGCATGACTACTTAACAGGGGGATTCACTGCAAATACTACCTTGGCTCATTATTGCCGAGATAATGGCCTACTTCTTCACATCCACCGAGCAATGCATGCAGTTATTGATAGACAGAAGAATCATGGTATACACTTTCGTGTACTAGCTAAAGCGTTACGT
>45548952; Pseudobaeckea africana ribulose-1,5-bisphosphate carboxylase/oxygenase large subunit (rbcL) gene, partial cds; chloroplast
GAGATCGTTTCTTATTTTGTGCCGAAGCAATTTATAAAGCACAGGCTGAAACAGGTGAAATCAAAGGGCATTACTTGAATGCTACTGCGGGTACATGCGAAGAAATGATCAAAAGGGCTGTATTTGCCAGAGAATTGGGAGTTCCTATTGTAATGCATGACTACTTAACAGGGGGATTCACTGCAAATACTACCTTGGCT
>45548958; Staavia radiata ribulose-1,5-bisphosphate carboxylase/oxygenase large subunit (rbcL) gene, partial cds; chloroplast
ACTGCGGGTACATGCGAAGAAATGATCAAAAGGGCTGTATTTGCCAGAGAATTGGGAGTTCCTATTGTAATGCATGACTACTTAACAGGGGGATTCACTGCAAATACTACCTTGGCTCATTATTGCCGAGATAATGGCCTACTTCTTCACATCCACCGAGCAATGCATGCCGTTATTGATAGACAGAAGAATCATGGTAT
>1922260; C.oblonga chloroplast rbcL gene, partial
TTGATTTTACCAAAGATGATGAGAACGTAAACTCCCAACCATTTATGCGTTGGAGAGATCGTTTCTTATTTTGTGCCGAAGCACTTTATAAAGCACAGGCGGTAACAGGTGAAATCAAAGGGCATTACTTGAATGCTACTGCGGGTACATGCGAAGAAATGATCAAAAGGGCTGTCTTTGCCAGAGAATTGGGAGTTCCT
>45548954; Berzelia abrotanoides ribulose-1,5-bisphosphate carboxylase/oxygenase large subunit (rbcL) gene, partial cds; chloroplast
ACACTTTCGTGTACTAGCTAAAGCGTTACGTATGTCTGGTGGAGATCATATTCACTCCGGTACCGTAGTAGGTAAACTTGAAGGGGAAAGAGACATTACTTTGGGCTTTGTTGATTTACTGCGTGATGATTTTATTGAAAAAGATCGAAGTCGCGGTATTTATTTCACTCAAGATTGGGTCTCTCTACCAGGTGTTCTGC
>45548960; Thamnea massoniana ribulose-1,5-bisphosphate carboxylase/oxygenase large subunit (rbcL) gene, partial cds; chloroplast
GTAATGTATTTGGGTTCAAAGCCCTGCGCGCTCTACGTCTGGAAGATCTGCGAATTCCCGCTGCTTATGCTAAAACTTTCCAAGGACCGCCTCATGGCATCCAAGTTGAGAGAGATAAATTGAACAAGTATGGTCGTCCCCTGTTAGGATGTACTATTAAACCTAAATTAGGGTTATCCGCTAAAAACTACGGTAGAGCA
>45548962; Tittmannia esterhuyseniae ribulose-1,5-bisphosphate carboxylase/oxygenase large subunit (rbcL) gene, partial cds; chloroplast
ATGGCATCCAAGTTGAGAGAGATAAATTGAACAAGTATGGTCGTCCCCTGTTAGGATGTACTATTAAACCTAAATTAGGGTTATCCGCTAAAAACTACGGTAGAGCAGTTTATGAATGTCTCCGCGGTGGACTTGATTTTACCAAAGATGATGAGAACGTGAACTCCCAACCATTTATGCGTTGGAGAGATCGTTTCTTA
>45548946; Mniothamnea bullata ribulose-1,5-bisphosphate carboxylase/oxygenase large subunit (rbcL) gene, partial cds; chloroplast
TTATTTTGTGCCGAAGCAATTTATAAATCACAGGCTGAAACAGGTGAAATCAAAGGGCATTACTTGAATGCTACTGCGGGTACATGCGAAGAAATGATCAAAAGGGCTGTATTTGCCAGAGAATTGGGAGTTCCTATTGTAATGCATGACTACTTAACAGGGGGATTCACTGCAAATACTACCTTGGCTCATTATTGCCG
>1922258; B.albiflora chloroplast rbcL gene, partial
AGTGTTGGATTCAAAGCTGGTGTTAAAGATTACAAATTGACTTATTATACTCCTGAATATGAAACCAAAGATACTGATATCTTGGCAGCATTCCGAGTAACTCCTCAACCTGGAGTTCCGCCTGAAGAAGCAGGGGCTGCGGTAGCTGCCGAATCTTCTACTGGTACATGGACAACTGTGTGGACCGATGGACTTACCAG
>45548944; Lonchostoma monogynum ribulose-1,5-bisphosphate carboxylase/oxygenase large subunit (rbcL) gene, partial cds; chloroplast
TGGAGGAACTTTAGGACACCCTTGGGGAAATGCACCCGGTGCCGTAGCTAATCGAGTAGCTCTAGAAGCATGTGTACAAGCTCGTAATGAGGGACGTGATCTTGCTCGTGAGGGTAATGAAATTATCCGTGAAGCTAGCAAATGGAGTCCTGAACTAGCTGCTGCTTGTGAGGTATGGAAGGAGATCAAATTTATCTTTC
>45548966; Linconia alopecuroides ribulose-1,5-bisphosphate carboxylase/oxygenase large subunit (rbcL) gene, partial cds; chloroplast
AAGCCCTGCGCGCTCTACGTCTGGAAGATCTGCGAATCCCCCCTGCTTATGCTAAAACTTTCCAAGGACCGCCTCATGGCATCCAAGTTGAGAGAGATAAATTGAACAAGTATGGTCGTCCCCTGTTAGGATGTACTATTAAACCTAAATTAGGGTTATCTGCTAAAAACTACGGTAGAGCAGTTTATGAATGTCTCCGC
>496561; D.spinosa chloroplast rbcL gene for ribulose-1,5-bisphosphate carboxylase/oxygenase large subunit
GCGGAGATCATATTCATTCTGGTACCGTAGTAGGTAAACTTGAAGGGGAAAGAGATATCACTTTGGGCTTTGTTGATTTACTGCGCGATGATTATATTGAAAAAGATCGAAGTCGTGGTATTTATTTCACTCAAGATTGGGTCTCTCTACCGGGTGTTCTGCCTGTGGCTTCGGGGGGTATTCACGTTTGGCATATGCCT
>45548964; Audouinia capitata ribulose-1,5-bisphosphate carboxylase/oxygenase large subunit (rbcL) gene, partial cds; chloroplast
AACAGGGGGATTCACTGCAAATACTACCTTAGCTCATTATTGCCGAGATAATGGCCTACTTCTTCACATCCACCGAGCAATGCATGCAGTTATTGATAGACAGAAGAATCATGGTATACACTTTCGTGTACTAGCTAAAGCGTTACGTATGTCTGGTGGAGATCATATTCACTCCGGTACCGTAGTAGGTAAACTTGAAG
>269784561; Pohlia annotina chloroplast rbcL gene for ribulose 1,5-bisphosphate carboxylase/oxygenase large subunit, complete cds, specimen_voucher: personal:H. Akiyama:21413
GAGCTGTATATGAATGTCTTCGTGGTGGACTTGATTTCACAAAAGATGATGAAAACGTAAATTCTCAGCCTTTTATGCGTTGGAGAGATCGTTTCTTATTTGTAGCTGAAGCTCTTTACAAATCTCAAGCTGAAACAGGTGAAATTAAAGGACATTATTTAAATGCTACCGCAGGTACATGTGAAGAAATGATGAAAAGA
>89357132; Leucolepis acanthoneura isolate O92 ribulose-1,5-bisphosphate carboxylase/oxygenase large subunit (rbcL) gene, partial cds; chloroplast
CCATTATTAGGATGCACTATTAAACCAAAATTGGGTTTATCTGCTAAGAACTATGGTAGAGCTGTTTATGAATGTCTTCGTGGTGGACTTGATTTCACAAAAGATGATGAAAACGTAAATTCCCAGCCTTTTATGCGTTGGAGAGATCGTTTCTTATTTGTAGCCGAAGCTCTTTACAAATCCCAAGCCGAAACAGGTGA
>222103035; Trachycystis microphylla isolate CB84 ribulose-1,5-bisphosphate carboxylase/oxygenase large subunit (rbcL) gene, partial cds; chloroplast
TATTGAAGCAGTTCCTGGAGAAGATAATCAATATATTGCTTATGTTGCTTACCCATTAGATTTATTTGAAGAAGGTTCTGTTACCAATTTATTTACTTCTATTGTTGGTAACGTTTTCGGATTTAAAGCTTTACGAGCTTTACGTCTAGAAGATTTACGTATTCCTCCAGCTTATTCCAAAACTTTCCAAGGCCCACCTC
>269308869; Catoscopium nigritum ribulose-1,5-bisphosphate carboxylase/oxygenase large subunit (rbcL) gene, partial cds; chloroplast
TGGGTTACTTCTTCATATTCACCGTGCAATGCATGCAGTTATTGACCGACAAAAAAATCATGGTATGCATTTCCGTGTATTAGCTAAAGCATTACGTCTATCAGGTGGAGATCATATTCACGCTGGTACTGTAGTAGGTAAACTTGAAGGAGAACGTCAAGTAACTTTAGGATTTGTTGATTTACTTCGTGATGACTATA
>11230683; Leptostomum macrocarpum chloroplast partial rbcL gene for ribulose-1,5-bisphosphate carboxylase/oxygenase large subunit
TTAACTTATTCCACTCCAGATTATCAGACTAAAGAAACTGATATCTTAGCAGCATTTCGAATGACTCCTCAACCAGGAGTACCAGCTGAAGAGGCAGGAGCTGCAGTAGCTGCGGAATCTTCCACTGGTACATGGACCACTGTTTGGACTGATGGACTTACTAGTCTTGACCGTTACAAAGGACGATGCTATGATCTTGA
>126361743; Brachymenium nepalense ribulose-1,5-bisphosphate carboxylase/oxygenase large subunit (rbcL) gene, partial cds; chloroplast
CATTATTTAAATGCTACCGCAGGTACATCTGAAGAAATGATGAAAAGAGCTCAATTTGCTAGAGAACTAGGTATGCCTATTGTTATGCATGATTATCTAACCGGTGGTTTTACTGCAAATACTAGTTTGGCTCATTATTGCCGTGATAATGGCTTACTTCTTCATATTCATCGTGCAATGCATGCAGTTATTGACCGCCA
>126361749; Rhizomnium gracile ribulose-1,5-bisphosphate carboxylase/oxygenase large subunit (rbcL) gene, partial cds; chloroplast
ACCGGCTGAAGAGGCGGGAGCAGCAGTAGCTGCGGAATCTTCCACCGGTACGTGGACCACTGTTTGGACCGACGGACTTACTAGTCTCGATCGTTACAAGGGACGGTGCTATGGTATTGAAGCAGTTCCTGGAGAAGATAATCAATATATTGCTCATGTTGCTCACCCTTTAGATCTATTTGAAGAAGGTTCTGTTACCA
>314956460; Rosulabryum capillare ribulose 1,5-bisphosphate carboxylase/oxygenase (rbcL) gene, partial cds; chloroplast
CTTATTCCAAAACTTTTCAAGGCCCACCTCATGGTATTCAAGTTGAACGAGATAAATTAAACAAATATGGTCGTCCATTATTAGGATGTACTATTAAGCCAAAATTAGGTTTATCTGCTAAAAACTACGGTCGAGCTGTATATGAATGTCTTCGTGGTGGACTTGATTTCACAAAAGATGATGAAAACGTAAATTCTCAA
>11230536; Anomobryum julaceum chloroplast partial rbcL gene for ribulose-1,5-bisphosphate carboxylase/oxygenase large subunit
CGTTTATCTGGGGGAGACCATATTCACTCTGGTACTGTAGTAGGTAAACTTGAAGGAGAACGTCAAGTAACTTTAGGGTTTGTTGATCTACTTCGTGATGATTATATTGAAAAAGATAGAAGCCGTGGTATTTACTTCACTCAAGATTGGGTTTCTTTACCAGGTGTTTTACCTGTAGCTTCTGGCGGTATTCACGTTTG
>188037966; Plagiomnium cuspidatum voucher BRC09 (OAC) ribulose-1,5-bisphosphate carboxylase/oxygenase large subunit (rbcL) gene, partial cds; chloroplast
TTCCAAAACTTTCCAAGGCCCACCTCATGGTATTCAAGTTGAAAGAGATAAATTAAACAAATATGGTCGTCCATTATTAGGATGCACTATTAAGCCAAAATTGGGTTTATCTGCTAAAAACTATGGTAGAGCTGTATATGAATGTCTTCGTGGTGGACTCGATTTCACAAAAGATGATGAAAACGTAAATTCTCAGCCTT
>27227906; Bryum cyclophyllum ribulose-1,5-bisphosphate carboxylase/oxygenase large subunit (rbcL) pseudogene, partial sequence; chloroplast gene for chloroplast product
TTCGTGGTGGACTTGATTTCACAAAAGATGATGAAAACGTAAATTCTCAACCTTTTATGCGTTGGAGAGATCGTTTCTTATTTTGTGCGGAAGCTATTTATAAATCTCAAGCTGAAACAGGTGAAATTAAAGGACATTATTTAAATGCTACCGCAGGTACATGTGAAGAAATGATGAAAAGAGCTCAATTTGCTAGAGAA
>20531040; Rhodobryum ontariense ribulose 1,5-bisphosphate carboxylase/oxygenase large subunit (rbcL) gene, partial cds; chloroplast gene for chloroplast product
TACTGCAAATACTAGTTTGGCCCATTATTGCCGTGATAATGGCTTACTTCTTCATATTCATCGTGCAATGCATGCAGTTATTGACCGCCAAAAAAATCATGGTATGCATTTCCGTGTATTAGCTAAAGCATTACGTTTATCCGGGGGAGACCATATTCACGCTGGCACTGTAGTAGGTAAACTTGAAGGAGAACGTCAAG
>27227921; Bryum pseudotriquetrum ribulose-1,5-bisphosphate carboxylase/oxygenase large subunit (rbcL) pseudogene, partial sequence; chloroplast gene for chloroplast product
GATTTAAAGCTTTACGAGCTTTACGTCTAGAAGATTTACGTATTCCTCCAGCTTATTCCAAAACTTTTCAAGGCCCACCTCATGGTATTCAAGTTGAACGAGATAAATTAAACAAATATGGTCGTCCATTATTAGGATGTACTATTAAGCCAAAATTAGGTTTATCTGCTAAAAACTATGGTCGAGCTGTATATGAATGT
>126361745; Cinclidium stygium ribulose-1,5-bisphosphate carboxylase/oxygenase large subunit (rbcL) gene, partial cds; chloroplast
TGTAGCTTCTGGCGGTATTCATGTTTGGCATATGCCAGCATTAACCGAAATCTTTGGAGATGATTCTGTATTACAGTTTGGTGGAGGAACCTTAGGTCACCCTTGGGGCAATGCACCTGGTGCAGTTGCTAATAGAGTTGCATTAGAAGCTTGTGTACAAGCTCGTAATGAAGGACGTGATCTTGCTCGCGAAGGTAATG
>12407550; Mnium hornum ribulose-1,5-bisphosphate carboxylase large subunit (rbcL) gene, partial cds; chloroplast gene for chloroplast product
TTATGCATGACTATTTAACAGGTGGTTTTACTGCAAATACTACTTTGGCTCATTACTGCCGTGATAATGGCTTACTCCTTCATATTCACCGTGCAATGCATGCAGTTATTGACCGACAAAAAAACCATGGTATGCATTTCCGTGTACTAGCTAAAGCGTTACGTTTATCCGGTGGAGATCATATTCACGCTGGTACTGTA
>47606957; Bryum alpinum ribulose 1,5-bisphosphate carboxylase/oxygenase large subunit (rbcL) gene, partial cds; chloroplast
TCAACCTTTTATGCGTTGGAGAGATCGTTTCTTATTTTGTGCAGAAGCTATTTATAAATCTCAAGCTGAAACAGGTGAAATTAAAGGACATTATTTAAATGCTACCGCAGGTACATGTGAAGAAATGATGAAAAGAGCTCAATTTGCTAGAGAACTAGGTATGCCTATTGTTATGCATGATTATCTAACCGGTGGTTTTA
>11230663; Mielichhoferia bryoides chloroplast partial rbcL gene for ribulose-1,5-bisphosphate carboxylase/oxygenase large subunit
GTTGAAAGAGATAAATTAAACAAATATGGTCGTCCATTATTAGGATGCACTATTAAGCCAAAATTGGGTTTATCTGCTAAAAACTATGGTAGAGCTGTATATGAATGTCTTCGTGGTGGACTTGATTTCACAAAAGATGATGAAAACGTAAATTCTCAGCCTTTCATGCGTTGGAGAGATCGTTTCTTATTTGTAGCTGA
>126361747; Cyrtomnium hymenophyllum ribulose-1,5-bisphosphate carboxylase/oxygenase large subunit (rbcL) gene, partial cds; chloroplast
ACCATGGTATCCATTTCCGTGTACTAGCTAAAGCGTTACGTTTATCCGGTGGAGATCATATTCACTCTGGTACTGTAGTAGGTAAACTTGAAGGAGAACGTCAAGTAACTTTAGGGTTTGTTGATTTACTCCGTGATGACTATATTGAAAAAGATAGAAGCCGTGGTATTTACTTCACCCAAGACTGGGTCTCTTTACCA
>126032248; Phyllodrepanium falcifolium isolate N313 ribulose-1,5-bisphosphate carboxylase/oxygenase large subunit (rbcL) gene, partial cds; chloroplast
TGTTTTACCTGTAGCTTCGGGTGGTATTCATGTTTGGCATATGCCAGCATTAACCGAAATTTTTGGAGATGATTCTGTATTACAGTTTGGTGGAGGGACTTTAGGACACCCTTGGGGCAATGCACCTGGTGCAGTTGCTAATAGAGTTGCAGTCGAAGCTTGTGTACAGGCTCGTAATGAAGGACGTGATCTTGCTCGTG
>126361753; Pulchrinodus inflatus ribulose-1,5-bisphosphate carboxylase/oxygenase large subunit (rbcL) gene, partial cds; chloroplast
ATGTTTGGCATATGCCAGCATTAACCGAAATCTTTGGAGATGATTCTGTATTACAGTTTGGTGGAGGAACTTTAGGTCACCCTTGGGGTAATGCACCTGGTGCAGTTGCTAATAGAGTCGCCTTAGAAGCTTGTGTACAAGCTCGTAATGAAGGACGTGATCTTGCTCGCGAAGGTAATGAAGTTATTCGTGAAGCTACT
>10179621; Bryoxiphium norvegicum ribulose-1,5-bisphosphate carboxylase (rbcL) mRNA, partial cds; chloroplast gene for chloroplast product
TGCATGCAGTTATTGACCGACAAAAAAACCATGGTATGCATTTCCGTGTATTAGCTAAAGCATTACGTTTATCAGGTGGAGATCATATTCACGCTGGTACTGTAGTGGGTAAACTTGAAGGAGAACGTCAAGTAACTTTAGGATTTGTTGATTTACTTCGTGATGACTATATTGAAAAAGATAGAAGTCGTGGTATTTAC
>4007899; Didymeles perrieri ribulose 1,5-bisphosphate carboxylase (rbcL) gene, chloroplast gene encoding chloroplast protein, partial sequence
GGTAAACTTGAGGGTGAAAGAGACATCACTTTGGGCTTTGTTGATTTATTACGTGATGATTTTATTGAAAAAGACCGAAGTCGCGGTATTTATTTCACTCAAGATTGGGTCTCTCTACCAGGTGTTCTGCCCGTGGATTCAGGGGGTATTCACGTTTGGCATATGCCCGCTCTGACCGAGATCTTTGGGGATGATTCCGT
>33333393; Buxus sempervirens ribulose-1,5-bisphosphate carboxylase/oxygenase large subunit (rbcL) gene, partial cds; chloroplast gene for chloroplast product
CGTAGCTTACCCTTTAGACCTTTTTGAAGAAGGTTCTGTTACTAACATGTTTACTTCCATTGTGGGTAATGTATTTGGGTTCAAAGCCCTACGCGCTCTACGTCTGGAGGATCTGCGAGTCCCTCCTGCTTATTCTAAAACTTTCCAAGGCCCACCTCATGGCATCCAAGTTGAGAGAGATAAATTGAACAAGTATGGTC
>6513612; Sarcococca confusa ribulose-1,5-bisphosphate carboxylase oxygenase (rbcL) gene, partial cds; chloroplast gene for chloroplast product
TACCTAACAGGGGGATTCACTGCAAATACTAGCTTGGCTCATTATTGTCGAGATAATGGCCTACTTCTTCACATCCACCGCGCAATGCATGCAGTTATTGATAGACAGAAGAATCATGGTATGCACTTTCGTGTACTAGCTAAAGGGTTACGCATGTCTGGCGGAGATCATATTCACGCTGGTACCGTAGTGGGTAAACT
>4049497; Pachysandra procumbens chloroplast rbcL gene
CCGTAGTAGGTAAACTTGAAGGGGAAAGAGAGATCACTTTGGGCTTTGTTGATTTACTACGTGATGATTTTATTGAAAAAGACCGAAGTCGCGGTATTTATTTCACTCAGGATTGGGTCTCTCTACCAGGCGTTCTGCCCGTGGCTTCCGGGGGTATTCACGTTTGGCATATGCCTGCTCTGACCGAGATCTTTGGGGAT
>6017876; Styloceras laurifolium ribulose-1,5-bisphosphate carboxylase oxygenase, large subunit (rbcL) gene, partial cds; chloroplast gene for chloroplast product
TACGTGATGATTTTATTGAAAAAGACCGAAGTCGCGGTATTTATTTCACTCAGGATTGGGTCTCTCTACCAGGCGTTATACCCGTGGCTTCCGGGGGTATTCACGTTTGGCATATGCCTGCTCTGACCGAGATCTTTGGGGATGATTNNNNNNNNNNNNNNNNNNNNNNNNNNNNNNNNNNNNNNNNNNNNNNNNNNNNN
>20530975; Buxbaumia viridis ribulose 1,5-bisphosphate carboxylase/oxygenase large subunit (rbcL) gene, partial cds; chloroplast gene for chloroplast product
AAGGAGAACGTCAAGTGACTTTAGGTTTTGTTGATTTACTACGTGATGATTATATTGAAAAAGATAGAAGTCGTGGTATTTATTTTACTCAAGACTGGGTTTCTTTGCCAGGTGTTTTACCTGTAGCTTCAGGCGGCATTCATGTTTGGCACATGCCTGCTTTAACCGAAATTTTCGGAGACGATTCGGTATTGCAATTT
>5739021; Haplomitrium mnioides chloroplast rbcL gene for ribulose bisphosphate carboxylase large chain, partial cds
CGTCTATCTGGTGGGGATCATATCCATGCCGGTACTGTCGTGGGTAAGCTCGAGGGGGAACGCCAAGTCACTCTAGGATTTGTAGATTTGCTCCGTGACGATTACATCGAAAAAGATCGAAGTCGTGGAATTTATTTCACTCAAGATTGGGTTTCCCTACCCGGTGTTTTACCCGTAGCTTCGGGAGGTATTCATGTTTG
>7240467; Tasmannia insipida ribulose 1,5-bisphosphate carboxylase (rbcL) gene, partial cds; chloroplast gene for chloroplast product
GCTGTAGCTGCCGAATCTTCTACTGGTACATGGACAACTGTGTGGACCGATGGACTTACCAGCCTTGATCGTTACAAAGGGCGATGCTACCACATCGAGCCTGTTGCTGGGGAGGAAGAGCAATATATTGCTTATGTAGCTTACCCTTTAGACCTTTTTGAAGAAGGTTCTGTTACTAACATGTTTACTTCCATTGTGGG
>17136040; Takhtajania perrieri ribulose 1,5-bisphosphate carboxylase (rbcL) gene, partial cds; chloroplast gene for chloroplast product
TCACTTTGGGTTTTGTTGATTTACTACGTGATGATTTTGTTGAAAAAGACCGAAGTCGCGGTATTTATTTCACTCAAGATTGGGTCTCTATGCCAGGTGTTCTGCCCGTAGCTTCAGGGGGTATTCATGTTTGGCATATGCCTGCCCTGACCGAGATCTTTGGGGATGATTCCGTACTACAGTTCGGTGGAGGAACTTTA
>197318461; Cinnamodendron ekmanii ribulose-1,5-bisphosphate carboxylase/oxygenase large subunit (rbcL) gene, partial cds; chloroplast
ATCGTTACAAAGGACGATGCTACCACATCGAGCCCGTTGCTGGGGAGGAAGATCAATATATTGCTTATGTAGCTTACCCTTTAGACCTTTTTGAAGAAGGTTCTGTTACTAACATGTTTACTTCCATTGTAGGTAACGTATTTGGGTTCAAAGCTCTACGAGCTCTACGTCTGGAGGATCTGCGAATCCCTATTGCGTAT
>52082847; Cinnamosma madagascariensis ribulose-1,5-bisphosphate carboxylase/oxygenase large subunit (rbcL) gene, partial cds; chloroplast
GGGGCTGCGGTAGCTGCCGAATCTTCTACTGGTACATGGACAACTGTGTGGACCGATGGACTTACCAGCCTTGATCGTTACAAAGGACGATGCTACCACATCGAGCCCGTTGCTGGGGAGGAAGATCAATATATTGCTTATGTAGCTTACCCTTTAGACCTTTTTGAAGAAGGTTCTGTTACTAACATGTTTACTTCCAT
>384596536; Drimys granadensis voucher BioBot10984 ribulose-1,5-bisphosphate carboxylase/oxygenase large subunit (rbcL) gene, partial cds; chloroplast
ATTCCGAGTAACTCCTCAACCCGGAGTTCCACCGGAGGAAGCGGGAGCTGCTGTAGCTGCCGAATCTTCTACTGGTACATGGACAACTGTGTGGACCGATGGACTTACCAGCCTTGATCGTTACAAAGGACGATGCTACCACATCGAGCCTGTTGCTGGGGAGGAAGATCAATATATTGCTTATGTAGCTTACCCTTTAG
>6017880; Pseudowintera colorata ribulose-1,5-bisphosphate carboxylase oxygenase, large subunit (rbcL) gene, partial cds; chloroplast gene for chloroplast product
ACTCCCAACCATTTATGCGTTGGAGAGACCGTTTCGTATTTTGTGCCGAGGCTCTTTATAAAGCACAGGCCGAAACAGGTGAAATCAAAGGACATTACTTTAATGCTACTGCGGGTACATGCGAAGAAATGATGAAAAGGGCAGTATTTGCCAGAGAATTGGGAGTTCCCATCGTAATGCATGACTACTTAACAGGGGGA
>313758160; Pleodendron macranthum ribulose-1,5-bisphosphate/carboxylase large subunit (rbcL) gene, partial cds; chloroplast
GCCGAATCTTCTACTGGTACATGGACAACTGTGTGGACCGATGGACTTACCAGCCTTGATCGTTACAAAGGACGATGCTACCACATCGAGCCCGTTGCTGGGGAGGAAGATCAATATATTGCTTATGTAGCTTACCCTTTAGACCTTTTTGAAGAAGGTTCTGTTACTAACATGTTTACTTCCATTGTAGGTAACGTATT
>7105708; Zygogynum sp. Qiu 90024 ribulose 1,5-bisphosphate carboxylase large subunit (rbcL) gene, partial cds; chloroplast gene for chloroplast product
CATGTTTACTTCCATTGTGGGTAATGTATTTGGGTTCAAAGCCCTACGAGCTCTACGCCTAGAGGATCTGCGAATTCCTATTGCATATGTCAAAACTTTCCAAGGCCCACCCCATGGCATCCAAGTTGAGAGAGATAAATTGAACAAGTATGGTCGTCCCCTATTGGGATGTACTATTAAACCAAAATTGGGGTTATCCG
>326394671; Warburgia salutaris voucher OM1853 ribulose-1,5-bisphosphate carboxylase/oxygenase large subunit (rbcL) gene, partial cds; chloroplast
ATACTCCTGAATACGAAACCAAAGATACTGATATCTTGGCAGCATTCCGAGTAACTCCTCAACCCGGAGTTCCACCGGAAGAAGCAGGGGCTGCGGTAGCTGCCGAATCTTCTACTGGTACATGGACAACTGTGTGGACCGATGGACTTACCAGCCTTGATCGTTACAAAGGACGATGCTACCACATCGAGCCCGTTGCT
>197318453; Capsicodendron dinisii ribulose-1,5-bisphosphate carboxylase/oxygenase large subunit (rbcL) gene, partial cds; chloroplast
ACTTATTATACTCCTCAATACGAAACCAAAGATACTGATATCTTGGCAGCATTCCGAGTAACTCCTCAACCCGGAGTTCCACCGGAAGAAGCAGGGGCTGCGGTAGCTGCCGAATCTTCTACTGGTACATGGACAACTGTGTGGACCGATGGACTTACCAGCCTTGATCGTTACAAAGGACGATGCTACCACATCGAGCC
>52082844; Canella winterana rbcL gene, partial sequence; chloroplast
TGGCTCATTATTGCCGAGACAACGGCCTACTTCTTCACATCCATCGCGCAATGCATATAGTTATTGATAGACAGAAGAATCATGGTATGCACTTTCGTGTACTAGCTAAAGCATTACGTATGTCTGGGGGAGATCATATTCACGCTGGTACCATAGTAGGTAAACTGGAAGGAGAATGGGAAATCACTTTGGGGTTTGTT
>7414379; Limonium tenellum chloroplast partial rbcL gene for rubisco large subunit
TTGGAGAGACCGTTTCTTATTTTGTACCGAAGCTATTTATAAAGCACAGGCTGAAACAGGTGAAGTCAAAGGACATTACTTGAATGCTACTGCAGGTACATCCGAAGAAATGATAAAAAGAGCTGCGTGTGCTAGAGAATTGGGAGTTCCTATCGTAATGCATGACTACTTAACAGGGGGATTCACTTCAAATACTAGTT
>308512984; Cycloloma atriplicifolium isolate chen 157 ribulose-1,5-bisphosphate carboxylase/oxygenase large subunit (rbcL) gene, partial cds; chloroplast
ATTATTGCCGAGATAATGGTCTACTTCTTCACATCCACCGTGCAATGCACGCAGTTATTGATAGACAGAAGAATCATGGTATGCACTTCCGTGTACTAGCTAAAGCGTTACGTCTGTCTGGTGGAGATCATATTCATGCTGGTACCGTAGTAGGTAAGCTTGAAGGGGAAAGAGATATTACTTTAGGCTTTGTTGATTTA
>323461165; Limeum arabicum chloroplast partial rbcL gene for ribulose 1,5-bisphosphate carboxylase/oxygenase large subunit, specimen voucher NY:Collenette 4158
TTGCGAATCCCTGTTGCTTATATAAAAACTTTCCAAGGACCGCCTCACGGTATCCAAGTTGAGAGAGATAAATTGAACAAGTATGGTCGTCCCCTATTGGGATGCACTATTAAACCGAAATTGGGGTTATCTGCTAAAAACTATGGTCGAGCAGTTTATGAATGTCTTCGCGGTGGACTTGATTTTACCAAAGATGATGA
>338795964; Browningia hertlingiana chloroplast partial rbcL gene for ribulose-1.5-bisphosphate carboxylase/oxygenase large subunit, isolate CA001
CCGTAGTAGGGAAGCTTGAAGGGGAAAGAGATATCACTTTAGGCTTTGTTGATTTACTACGTGATGATTATACTGAAATAGACGCAAATCGCGGTATTTATTTCACTCAATCTTGGGTTTCCACACCAGGTGTTTTGCCCGTTGCTTCGGGAGGTATTCACGTTTGGCATATGCCCGCTCTAACCGAGATCTTTGGGGAT
>327195452; Eokochia saxicola voucher cultivated at Bot. Garden Kassel (KAS) ribulose-1,5-bisphosphate carboxylase/oxygenase large subunit (rbcL) gene, partial cds; chloroplast
ACAGGCCGAAACCGGCGAAATCAAAGGACATTACTTGAATGCTACTGCGGGTACATGCGAAGACATGATGAAAAGGGCTGTATTTGCCAGAGAATTGGGAGTTCCTATCGTAATGCATGACTACTTAACAGGTGGATTCACTGCAAATACTAGCTTGGCTCATTATTGCCGAGATAATGGTCTACTTCTTCACATCCACC
>125857494; Exomis microphylla chloroplast partial rbcL gene for ribulose bisphosphate carboxylase large subunit, specimen voucher Helme N.A. 3344 (NBG)
AGCTGCTGAATCTTCGACTGGTACATGGACAACTGTATGGACCGACGGACTTACCAGTCTTGATCGTTACAAAGGACGATGCTACCACATCGAGCCTGTTGCTGGGGAAGAAAATCAATATATTTGTTATGTAGCGTATCCCTTAGACCTTTTTGAAGAAGGTTCTGTTACTAACATGTTTACTTCCATTGTGGGTAACG
>3115193; Psylliostachys suworowii chloroplast DNA for partial rbcL gene
CTCATTATTGCCGAGATAATGGACTACTTCTTCACATCCACCGTGCAATGCACGCAGTTATTGATAGACAGAAAAATCACGGTATCCACTTCCGTGTACTAGCTAAAGCCCTACGTATGTCTGGTGGAGATCATATTCATTCTGGTACTGTAGTAGGTAAACTTGAAGGAGAAGGATACCTAACTTTAGGGTTTGTTGAT
>7413784; Ceratolimon feei chloroplast partial rbcL gene for rubisco large subunit
GGTAATGTATTTGGGTTCAAAGCCCTGCGTGCTCTACGTTTGGAAGATTTGAGAATCCCTCCTGCTTATTCAAAAACTTTCCAAGGCCCGCCTCACGGTATCCAAGTTGAAAGAGATAAATTGAACAAATATGGGCGTCCCCTGTTGGGATGTACTATTAAACCTAAATTGGGGTTGTCCGCTAAGAACTACGGCCGAGC
>34576744; Sclerostegia moniliformis ribulose-1,5-bisphosphate carboxylase/oxygenase large subunit (rbcL) gene, partial cds; chloroplast
CGAGATTTTTGGAGATGATTCTGTACTACAGTTTGGTGGAGGAACTTTAGGACATCCTTGGGGAAATGCMCCGGGTGCTGTAGCGAATCGAGTAGCTCTAGAAGCATGTGTACAAGCTCGTAATGAAGGACGTGATCTTGCTCGCGAGGGTAATACAATTATTCGCGAGGCTAGCAAATGGAGTCCTGAATTAGCTGCTG
>147907822; Hectorella caespitosa voucher BHO CHR571419 ribulose-1,5-bisphosphate carboxylase/oxygenase large subunit (rbcL) gene, partial cds; chloroplast
ATACTGAAATAGACGCGGATCGCGGTATTTATTTCACTCAATCTTGGGTTTCCACACCAGGTGTTCTGCCCGTTGCTTCGGGAGGTATTCACGTTTGGCATATGCCCGCTCTAACCGAGATCTTTGGGGATGATTCCGTACTACAGTTCGGTGGAGGAACTTTAGGACACCCTTGGGGGAATGCACCGGGTGCTGTAGCG
>354619940; Pisonia longirostris voucher WS4E1142 ribulose-1,5-bisphophate carboxylase oxygenase (rbcL) gene, partial cds; chloroplast
TGATATCTTGGCAGCATTCCGAGTAACTCCTCAACCTGGAGTTCCATCAGAAGAAGCAGGGGCCGCAGTAGCTGCCGAATCTTCTACTGGTACATGGACAACTGTATGGACCGACGGACTTACCAGTCTTGATCGTTACAAAGGACGATGCTACCACATCGATCCCGTTCCTGGAGAAGACAATCAATATATTTGTTATG
>323460945; Suessenguthiella scleranthoides chloroplast partial rbcL gene for ribulose-1,5-bisphosphate carboxylase/oxygenase large subunit, specimen voucher K:Acocks 18950
TCCGAGTTACTCCTCAACCTGGAGTTCCAGCCGAAGAAGCGGGAGCGGCTGTAGCTGCCGAATCTTCGACTGGTACATGGACAACTGTATGGACCGACGGACTTACCAGTCTTGAGCGTTACAAAGGCCGATGCTACCACATCACTCCTGTTCCTGGAGAAGAAAATCAATTTATCTGTTATGTAGCTTACCCCCTGGAC
>379034863; Minuartia hybrida isolate NMW2773 ribulose-1,5-bisphosphate carboxylase/oxygenase large subunit (rbcL) gene, partial cds; chloroplast
TTACTAACATGTTTACTTCCATTGTAGGTAATGTATTTGGGTTCAAAGCCTTGCGTGCTCTACGTTTGGAGGATTTGCGAATCCCTGTTGCTTATGTAAAAACTTTCCTGGGCCCTCCTCACGGTATCCAAGTTGAGAGAGATAAATTGAACAAGTATGGTCGTCCCCTATTGGGATGCACTATTAAACCGAAATTGGGG
>300302179; Aconogonon alpinum voucher CPU:L.Q. Zhao 0892 ribulose-1,5-bisphosphate carboxylase/oxygenase large subunit (rbcL) gene, partial cds; chloroplast
CATTGTGGGTAATGTATTTGGCTTCAAAGCCCTGCGCGCTCTACGTTTGGAGGATTTGCGAATCCCTCCTGCTTATACAAAAACTTTCCAAGGTCCGCCTCATGGTATCCAAGTTGAAAGAGATAAATTGAACAAATATGGACGTCCCCTATTGGGATGTACTATTAAACCGAAATTGGGGTTGTCCGCTAAGAACTACG
>308512982; Cremnophyton lanfrancoi isolate chen 1895 ribulose-1,5-bisphosphate carboxylase/oxygenase large subunit (rbcL) gene, partial cds; chloroplast
GCGTGCTCTACGTTTGGAGGATTTGCGAATCCCTGTTGCTTATATAAAAACTTTCCAAGGCCCGCCTCACGGTATCCAAGTTGAGAGAGATAAATTGAACAAGTATGGCCGCCCCCTATTGGGATGCACTATTAAACCAAAATTGGGGTTATCCGCTAAAAACTATGGTCGAGCAGTTTATGAAGTCCTTCGTGGTGGAC
>34576688; Krascheninnikovia ceratoides ribulose-1,5-bisphosphate carboxylase/oxygenase large subunit (rbcL) gene, partial cds; chloroplast
GGACTTACCAGTCTTGATCGTTACAAAGGACGATGCTACCACATCGAGCCCGTTGCTGGGGAAGAAAATCAATATATTTGTTATGTAGCGTATCCCTTAGACCTTTTTGAAGAAGGTTCTGTTACTAACATGTTTACTTCCATTGTGGGTAACGTATTTGGGTTCAAAGCCCTACGTGCTCTACGTTTGGAGGATTTGCG
>255506125; Pterostegia drymarioides ribulose-1,5-bisphosphate carboxylase/oxygenase large subunit (rbcL) gene, partial cds; chloroplast
GCGTGCTCTACNTTTGGAGGATTTGCGAATCCCTCCTGCTTATGTGAAAACTTTCCAAGGCCCGCCTCATGGTATCCAAGTTGAGAGAGATAAATTGAACAAATATGGACGTCCCCTATTGGGATGTACTATTAAACCGAAATTGGGGTTGTCCGCTAAGAACTACGGTCGAGCAGTTTATGAATGTCTTCGCGGCGGAC
>34576774; Sarcobatus vermiculatus ribulose-1,5-bisphosphate carboxylase/oxygenase large subunit (rbcL) gene, partial cds; chloroplast
ACTAACATGTTTACTTCCATTGTGGGTAATGTATTTGGGTTCAAAGCCCTGCGTGCTCTACGATTGGAAGATTTGCGAATTCCTATTGCTTATATAAAAACTTTCCAAGGACCACCTCACGGTATCCAGGTTGAAAGAGATAAATTGAACAAGTATGGCCGTCCCCTATTGGGATGCACTATTAAACCGAAATTGGGGTT
>1834335; A.micraster rbcL gene
GTGATGATTTTATTGAAAAAGACCGAAGTCGCGGTATCTTTTTCACTCAACCTTGGGTTTCTATACCTGGTGTTCTGCCTGTTGCTTCAGGGGGTATTCACGTTTGGCATATGCCTGCTCTAACCGAGATCTTTGGGGATGATTCCGTACTGCAGTTCGGTGGAGGAACTTTAGGACACCCTTGGGGAAATGCACCGGGT
>323461161; Telephium imperati chloroplast partial rbcL gene for ribulose 1,5-bisphosphate carboxylase/oxygenase large subunit, specimen voucher NY:FC 5119
ATTGGGAGTTCCTATCGTAATGCATGACTACTTAACAGGGGGATTCACTGCAAATACTAGCTTGGCTCATTATTGCCGAGATAATGGTCTACTTCTTCACATCCACCGTGCAATGCACGCAGTTATTGATAGACAGAAGAATCATGGTATGCACTTCCGTGTACTAGCTAAAGCGTTACGTCTGTCTGGTGGAGATCATA
>63094901; Pereskia bleo ribulose-1,5-bisphosphate carboxylase/oxygenase large subunit (rbcL) gene, partial cds; chloroplast
GATTCCGTACTACAGTTCGGTGGAGGAACTTTAGGACACCCTTGGGGGAATGCACCGGGTGCTGTAGCGAATCGAGTAGCTCTAGAAGCATGTGTACAAGCTCGTAATGAGGGACGTGATCTTGCTCGCGAAGGTGCTACAATTATTCGCGATGCTAGCAAATGGAGTCCTGAACTAGCTGCTGCTTGTGAGGTATGGAA
>34576594; Arthrocnemum macrostachyum ribulose-1,5-bisphosphate carboxylase/oxygenase large subunit (rbcL) gene, partial cds; chloroplast
GAGGTATTCACGTTTGGCATATGCCTGCTTTAACCGAGATTTTTGGAGATGATTCTGTACTACAGTTTGGTGGGGGAACCTTAGGACATCCTTGGGGAAATGCACCGGGTGCTGTAGCGAATCGAGTAGCTCTAGAAGCATGTGTACAAGCTCGTAATGAGGGACGTGATCTTGCTCGCGAGGGTAATACAATTATTCGC
>379033012; Agrostemma githago isolate NMW2739 ribulose-1,5-bisphosphate carboxylase/oxygenase large subunit (rbcL) gene, partial cds; chloroplast
TTGATCGTTACAAAGGACGATGCTACCACATCGAGCCCGTTGCCGGAGAAGAAAATCAATATATTTGTTATGTAGCTTACCCCTTAGACCTTTTTGAAGAAGGCTCTGTTACTAATATGTTTACTTCCATTGTGGGTAATGTATTTGGGTTCAAAGCCCTGCGTGCTCTACGTTTGGAGGATTTGCGAATCCCTGTTGCT
>299474309; Climacoptera lanata voucher XJBI:M.L. Zhang, Z.B. Wen, G.L. Zhu 082086 ribulose-1,5-bisphosphate carboxylase/oxygenase large subunit (rbcL) gene, partial cds; chloroplast
CACCGTGCAATGCACGCAGTTATTGATAGACAGAAGAATCATGGTATGCACTTCCGTGTACTAGCTAAAGCGTTACGTCTGTCTGGTGGAGATCATGTTCATGCTGGTACTGTAGTAGGTAAGCTTGAAGGGGAAAGAGATATTACTTTAGGCTTTGTTGATTTACTACGTGACGATTATACTGAAAAAGACCGAAGTCG
>2814897; Armeria bottendorfensis chloroplast rbcL gene
TTGGCATATGCCTGCTCTAACCGAGATCTTTGGAGATGATTCCGTACTGCAATTCGGTGGTGGAACTTTAGGCCACCCTTGGGGAAATGCACCAGGTGCTGTAGAGAATCGAGTAGCTAGAGAAGCGTGTGTACAAGCTCGTAATGAGGGACGTGATCTTGCTCGCGAGGGTAACGAAATTATTCGTGAAGCTGCTAACT
>218203268; Rheum sp. Liu rh6216 ribulose-1,5-bisphosphate carboxylase/oxygenase large subunit (rbcL) gene, partial cds; chloroplast
TACCAGCCTTGATCGTTACAAAGGACGATGCTACCACATCGAGCCTGTTCCTGGAGAAGAAAATCAATATATTGCTTATGTAGCTTACCCATTAGACCTTTTTGAAGAAGGTTCTGTTACTAACATGTTTACTTCCATTGTGGGTAATGTATTTGGGTTCAAAGCCCTGCGTGCTCTACGTTTGGAGGATTTGCGAATCC
>34576674; Hemichroa diandra ribulose-1,5-bisphosphate carboxylase/oxygenase large subunit (rbcL) gene, partial cds; chloroplast
GGTCGAGCAGTTTATGAATGTCTTCGCGGTGGACTTGATTTTACCAAAGATGATGAAAACGTGAACTCCCAACCGTTCATGCGTTGGAGAGACCGTTTCCTATTTTGTGCCGAAGCTATTTATAAATCACAGGCCGAAACAGGTGAAATCAAAGGGCATTACTTGAATGCTACCGCGGGTACATGCGAAGAAATGATAAA
>38175305; Persicaria filiformis chloroplast rbcL gene for ribulose-1,5-bisphosphate carboxylase/oxygenase large subunit, partial cds
TGGACTTACCAGCCTTGATCGTTACAAAGGACGATGCTACAGCATCGAGCCTGTTCCTGGAGAAGAAAATCAATTTATTGCTTATGTAGCTTACCCATTAGACCTTTTTGAAGAAGGTTCTGTTACTAACATGTTTACTTCCATTGTGGGTAATGTATTTGGGTTCAAAGCCCTGCGTGCTCTACGTTTGGAGGATTTGC
>2815231; Rhabdodendron amazonicum chloroplast rbcL gene
TGATTCCGTACTACAGTTCGGTGGAGGAACTTTAGGACACCCTTGGGGAAATGCACCGGGTGCTGTAGCGAATCGAGTAGCTCTAGAAGCATGCGTACAAGCTCGTAATGAGGGACGTGATCTTGCTCGCGAGGGTAATGAAATTATCCGTGAGGCTAGCAAATGGAGTCCTGAACTAGCTGCTGCTTGTGAGGTATGGA
>7532864; Mirabilis alipes rbcL gene, partial sequence; chloroplast gene for chloroplast product
ATGTTAATTTAACACGATATAGGAGACCCTTCCTTTTCTAGTTTCGAATTGAAAAAGTTCTCTCATATACAATGAAGTGATATCATGGATTCTTACAAAAGAGAATCATTTCTTTCAATATAATACTCACTCATATTTATTTTATTTAATAAGATGAGTAATTGGATCTATATGTTTATTCTGATAATAAATGTTCGATT
>34576724; Rhaphidophyton regelii ribulose-1,5-bisphosphate carboxylase/oxygenase large subunit (rbcL) gene, partial cds; chloroplast
AGCTCTTTATAAAGCACAGGCCGAAACCGGCGAAATCAAAGGACATTACTTGAACGCTACTGCGGGTACATGTGAAGACATGATGAAAAGGGCTGTATTTGCGAGAGAATTGGGAGCTCCTATCGTAATGCATGACTACTTAACAGGTGGATTCACTGCAAATACCAGCTTGGCTCATTATTGCCGAGATAATGGTCTAC
>327195454; Microcnemum coralloides voucher G. Kadereit & J.W. Kadereit 2002/15 (MJG) ribulose-1,5-bisphosphate carboxylase/oxygenase large subunit (rbcL) gene, partial cds; chloroplast
GATTATACTGAAAAAGACCGAAGCCGCGGTATCTATTTCACTCAATCTTGGGTTTCTACTCCAGGTGTTCTGCCTGTTGCTTCTGGAGGTATTCACGTTTGGCATATGCCTGCTTTAACCGAGATTTTTGGAGATGATTCTGTACTACAGTTTGGTGGAGGAACTTTAGGACATCCTTGGGGAAATGCACCGGGTGCTGT
>379033572; Spergularia media isolate NMW786 ribulose-1,5-bisphosphate carboxylase/oxygenase large subunit (rbcL) gene, partial cds; chloroplast
CCGCAGTAGCCGCCGAATCTTCTACCGGTACATGGACAACCGTATGGACCGACGGACTTACCAGTCTTGATCGTTACAAAGGACGATGCTACCACATCGAGCCCGTTGCTGGAGAAGAAAATCAATATATTTGTTATGTAGCTTACCCATTAGACCTTTTTGAGGAAGGCTCCGTTACTAACATGTTTACTTCCATTGTG
>323460837; Glischrothamnus ulei chloroplast partial rbcL gene for ribulose-1,5-bisphosphate carboxylase/oxygenase large subunit, specimen voucher SPF:Harvey 19007
ATTTATTTCACTCAATCTTGGGTTTCCACACCAGGTGTTCTTCCTGTTGCTTCGGGAGGTATTCACGTTTGGCATATGCCTGCTCTAACCGAGATCTTTGGGGATGATTCCGTACTACAGTTCGGTGGAGGAACTTTAGGACACCCTTGGGGTAATGCACCGGGTGCTGTAGCGAATCGAGTAGCTCTAGAAGCATGTGT
>255506127; Pteroxygonum giraldii ribulose-1,5-bisphosphate carboxylase/oxygenase large subunit (rbcL) gene, partial cds; chloroplast
GAAGCAGGGGCCGCGGTAGCTGCCGAATCTTCTACTGGTACATGGACAACGGTGTGGACCGATGGACTTACCAGCCTTGATCGTTACAAAGGACGATGCTACCACATCGAGCCTGTTGCTGGAGAAGAAAATCAATTTATCGCTTATGTAGCTTACCCATTAGACCTTTTTGAAGAAGGTTCTGTTACTAACATGTTTAC
>377580985; Weingartia kargliana voucher Rausch 677 (ZSS) ribulose-1,5-bisphosphate carboxylase/oxygenase large subunit (rbcL) gene, partial cds; chloroplast
TATCAACCCCAGGATACCGATATCTTGGCAGCATTCCGAGTAACTCCTCAACCAGGAGTTCCGTCAGAAGAAGCAGGAGCCGCAGTAGCTGCCGAATCTTCTACTGGTACATGGACAACTGTATGGACCGACGGACTTACCAGTCTTGATCGTTACAAAGGACGATGCTACCACATCGATGCCGTTCCTGGAGAAGACAA
>25053468; Brunnichia cirrhosa ribulose-1,5-bisphosphate carboxylase (rbcL) gene, partial cds; chloroplast gene for chloroplast product
TGAAGGGGAAAGGGACATCACTTTAGGTTTTGTTGATTTACTACGTGATGACTTTGTTGAAAAAGACCGAAGTCGCGGTATTTATTTCACTCAACCTTGGGTTTCCATACCAGGTGTTATTCCTGTGGCTTCCGGGGGTATTCACGTTTGGCATATGCCCGCTCTAACCGAGATCTTTGGGGATGATTCTGTACTACAGT
>338796078; Rhipsalis paradoxa subsp. septentrionalis chloroplast partial rbcL gene for ribulose-1.5-bisphosphate carboxylase/oxygenase large subunit, isolate CA059
AGTAACTCCTCAACCTGGAGTTCCGTCAGAAGAAGCAGGAGCCGCAGTAGCTGCCGAATCTTCTACTGGTACATGGACAACTGTATGGACCGACGGACTTACCAGTCTTGATCGTTACAAAGGACGATGCTACCACATCGATGCCGTTCCTGGAGAAGACAATCAATATATTTGTTATGTAGCTTACCCCTTAGACCTTT
>8927054; Herniaria glabra chloroplast ribulose 1,5-bisphosphate carboxylase-like (rbcL) gene, partial sequence
GTTGCTTCCGGAGGTATTCACGTTTGGCATATGCCCGCTCTAACCGAGATCTTTGGAGATGATTCCGTATTACAGTTTGGTGGAGGAACCTTAGGCCACCCTTGGGGAAATGCACCGGGTGCTGTAGCGAATCATGGCTCTAGAAGCATGTGTACAAGCTCGTAATGAGGGACGTGATCTTGCTCGCGAAGGTAATACAA
>343184946; Amaranthus hybridus voucher Z20 ribulose-1,5-bisphosphate carboxylase/oxygenase large subunit (rbcL) gene, partial cds; chloroplast
TTATGTAGCGTATCCTTTAGACCTTTTTGAAGAAGGTTCTGTTACTAACATGTTTACTTCCATTGTGGGTAACGTATTTGGGTTCAAAGCTTTGCGTGCTCTACGTTTGGAAGATTTGCGAATCCCTGTTGCTTATGTCAAAACTTTCCAAGGCCCGCCTCACGGTATCCAGGTTGAAAGAGATAAATTGAACAAGTACG
>63094919; Quiabentia zehntneri ribulose-1,5-bisphosphate carboxylase/oxygenase large subunit (rbcL) gene, partial cds; chloroplast
TTTCCACACCAGGTGTTCTGCCCGTTGCTTCGGGAGGTATTCACGTTTGGCATATGCCCGCTCTAACCGAGATCTTTGGGGATGATTCCGTACTACAGTTCGGTGGAGGAACTTTAGGGCACCCTTGGGGGAATGCACCGGGTGCTGTAGCGAATCGAGTAGCTCTAGAAGCATGTGTACAAGCTCGTAATGAGGGACGT
>34576760; Tidestromia lanuginosa ribulose-1,5-bisphosphate carboxylase/oxygenase large subunit (rbcL) gene, partial cds; chloroplast
CACTCTGGTACCGTAGTAGGTAAGCTTGAAGGGGAAAGAGANATTACTTTAGGCTTTGTTGACTTACTACGTGATGATTATACTGAAAAAGACAGAAGTCGTGGTATTTATTTCACTCAATCTTGGGTTTCCACACCAGGTGTTATACCTGTTGCTTCAGGAGGTATTCACGTTTGGCATATGCCTGCTCTAACCGAAAT
>308512988; Einadia nutans isolate chen 417 ribulose-1,5-bisphosphate carboxylase/oxygenase large subunit (rbcL) gene, partial cds; chloroplast
TGACTACTTAACAGGGGGATTCACCGCAAATACTAGCTTGGCTCATTATTGCCGAGATAATGGTCTACTTCTTCACATCCACCGTGCAATGCACGCAGTTATTGATAGACAGAAGAATCATGGTATGCACTTCCGTGTACTAGCTAAAGCATTACGTCTGTCTGGTGGAGATCATATTCATTCTGGTACCGTAGTAGGTA
>2792004; Limoniastrum monopetalum chloroplast rbcL gene
TATACACTTCCGTGTCCTAGCTAAAGCCTTACGTATGTCTGGTGGAGATCATATTCATTCTGGTACTGTAGTAGGTAAACTTGAAGGAAAAAGGGATATCACTTTAGGGTTTGTTGATTTACTACGTGATGATTATATTGAAAAAGACCGATCTCGCGGTATTTATTTCACTCAAGAATGGGTTTCCATGCCGGGTGTGA
>34576700; Nototrichium humile ribulose-1,5-bisphosphate carboxylase/oxygenase large subunit (rbcL) gene, partial cds; chloroplast
CCACACCAGGTGTTATACCTGTTGCTTCGGGAGGTATTCACGTTTGGCATATGCCTGCTCTAACCGAAATCTTCGGAGATGATTCTGTACTGCAGTTTGGTGGAGGAACTTTAGGACACCCTTGGGGGAATGCACCGGNTGCTGTAGCGAATCGAGTAGCTCTAGAAGCATGTGTACAAGCTCGTAATGAGGGACGTGAT
>63094941; Anacampseros telphiastrum ribulose-1,5-bisphosphate carboxylase/oxygenase large subunit (rbcL) gene, partial cds; chloroplast
AGATAAATTGAACAAGTATGGCCGTCCCCTATTGGGATGCACTATTAAGCCGAAATTGGGGTTATCCGCTAAAAACTATGGTCGAGCAGTTTATGAATGTCTTCGCGGTGGACTTGATTTTACCAAAGATGATGAAAACGTAAACTCCCAACCATTTATGCGTTGGAGAGACCGTTTCTTATTTTGTGCCGAAGCAATTT
>17426429; Aegialitis annulata partial chloroplast rbcL gene for ribulose biphosphate carboxylasee/oxygenase, large subunit (RUBISCO)
GCGGCGGACTTGATTTTACCAAAGATGATGAAAACGTGAACTCCCAACCATTTATGCGTTGGAGAGACCGTTTCTTATTTTGTACCGAAGCTATTTATAAGGCACAGGCTGAAACAGGTGAAGTCAAAGGACATTACTTGAATGCTACTGCAGGTACATGGGAAGAAATGATAAAAAGAGCTGCATGTGCCAGAGAATTG
>202073733; Podopterus cordifolius ribulose-1,5-bisphosphate carboxylase/oxygenase large subunit (rbcL) gene, partial cds; chloroplast
TCCTGAATATGAACCCCATCCGCATGATATCTTGGCAGCATTTCGAGTAACTCCTCAACCTGGAGTTCCACCCGAAGAAGCAGGGGCCGCGGTAGCTGCCGAATCTTCTACTGGTACATGGACAACTGTGTGGACCGATGGACTTACCAGCCTTGATCGTTACAAAGGACGATGCTACGACATCGAGCCTGTTCCTGGAG
>202073723; Afrobrunnichia erecta ribulose-1,5-bisphosphate carboxylase/oxygenase large subunit-like (rbcL) gene, partial sequence; chloroplast
GCTGCCGAATCTTCTACTGGTACGTGGACAACTGTGTGGACCGATGGACTTACCAGCCTTGATCGTTACAAAGGACGATGCTACCACATCGAGCCTGTTCCTGGAGAAGAAAGTCAATTTATTGCTTATGTAGCTTACCCATTAGACCTTTTTGAAGAAGGTTCTGTTACTAACATGTTTACTTCCATTGTGGGTAATGT
>34576692; Microgynoecium tibeticum ribulose-1,5-bisphosphate carboxylase/oxygenase large subunit (rbcL) gene, partial cds; chloroplast
ATGTTTACTTCCATTGTGGGTAACGTGTTTGGGTTCAAAGCCCTGCGTGCTCTACGTTTGGAGGATTTGCGAATCCCTGTTGCTTATATAAAAACTTTCCAAGGCCCGCCTCACGGTATCCAAGTTGAAAGAGATAAATTGAACAAGTATGGCCGCCCCCTATTGGGATGCACTATTAAACCAAAATTGGGGTTATCCGC
>379647174; Portulacaria afra voucher A. Kgopa 17 ribulose-1,5-bisphosphate carboxylase/oxygenase large subunit (rbcL) gene, partial cds; chloroplast
ATGTTTACTTCCATTGTGGGTAATGTATTTGGGTTCAAAGCCCTGCGTGCTCTACGTTTGGAGGATTTGCGAATCCCTGTTGCTTATATAAAAACTTTCCAAGGCCCGCCTCACGGTATCCAAGTTGAGAGAGATAAATTGAACAAGTATGGCCGTCCTCTATTGGGATGCACTATTAAACCGAAATTGGGGTTATCTGC
>255506110; Calligonum molle ribulose-1,5-bisphosphate carboxylase/oxygenase large subunit (rbcL) gene, partial cds; chloroplast
ATGTAGCTTACCCATTAGACCTTTTTGAAGAAGGTTCTGTTACTAACATGTTTACTTCCATTGTGGGTAATGTATTTGGGTTCAAAGCTCTGCGTGCTTTACGTTTGGAGGATTTGCGAATCCCTCCTGCGTATACGAAAACGTTCCAAGGCCCGCCTCATGGTATCCAAGTTGAGAGAGATAAATTGAACAAATACGGA
>34576772; Anredera cordifolia ribulose-1,5-bisphosphate carboxylase/oxygenase large subunit (rbcL) gene, partial cds; chloroplast
GATAGACAGAAGAATCATGGTATGCACTTCCGTGTACTAGCTAAAGCGTTACGTCTGTCTGGTGGAGATCATATTCATGCTGGTACCGTAGTAGGTAAGCTTGAAGGGGAAAGAGATATTACTTTAGGYTTTGTTGATTTACTACGTGATGATTATATTGAAATAGACGAAGATCGCGGTATTTATTTCACTCAACCTTK
>384593832; Rivina humilis voucher BioBot10673 ribulose-1,5-bisphosphate carboxylase/oxygenase large subunit (rbcL) gene, partial cds; chloroplast
CTGTTACTAACATGTTTACTTCCATTGTGGGTAATGTATTTGGATTCAAAGCCTTGCGTGCTCTACGTTTGGAAGATTTGCGAGTCCCTATTTCTTATATAAAAACTTTCCAAGGACCGCCTCACGGTATCCAGGTTGAAAGAGATAAATTGAACAAGTACGGCCGTCCCCTATTGGGATGCACTATTAAACCGAAATTG
>323460809; Adenogramma glomerata chloroplast partial rbcL gene for ribulose-1,5-bisphosphate carboxylase/oxygenase large subunit, specimen voucher NY:Pillians 10706
AATCAAAGGGCATTACTTGAATGCTACCGCAGGGACATGTGAAGAAATGATAAAAAGGGCTGTATTTGCCCGAGAATTGGGAGTTCCTATCGTAATGCATGACTACTTAACAGGCGGATTCACGGCAAATACCAGCTTGGCTCATTATTGCCGCGATAATGGTCTCCTTCTGCACATCCACCGTGCAATGCACGCAGTTA
>121489170; Brownanthus lignescens chloroplast atpB - rbcL intergenic spacer, specimen voucher Bruyns 8254 (BOL)
CACTGGAACTTGGCTGTTATTTAGTATATTGATTTAGGTTTAGCCTATTCATTTACCCTTTCATGATAGAATTCCGCATATTTTCACATCCAGGATATACATATATAACATATATCGCTGTCAAGAGTTAATTTCTAATTATTTAGGTCTTTCGATTCAGATTCAAAAGGGGTAATAAATTAGAAACTTGAAAAACAACG
>308513006; Atriplex covillei isolate EHZ-811 ribulose-1,5-bisphosphate carboxylase/oxygenase large subunit (rbcL) gene, partial cds; chloroplast
TTCACTGCAAATACTAGTTTGGCTCATTATTGCCGAGATAATGGTCTACTTCTTCACATCCACCGTGCAATGCACGCAGTTATTGATAGACAGAAGAATCATGGTATGCACTTCCGTGTACTAGCTAAAGCGTTACGTCTGTCTGGTGGAGATCATATTCATTCTGGTACCGTAGTAGGTAAGCTTGAAGGAGAAAGAGA
>349591076; Celosia argentea isolate shawpc0765L ribulose-1,5-bisphosphate carboxylase/oxygenase large subunit (rbcL) gene, partial cds; chloroplast
TATTATACTCCTGAGTATGAAACCCTAGATACTGATATCTTGGCAGCATTCCGAGTAACTCCTCAACCTGGAGTTCCACCCGAAGAAGCAGGGGCTGCAGTAGCTGCCGAATCTTCTACTGGTACATGGACAACTGTATGGACCGACGGACTTACCAGCCTTGATCGTTACAAAGGACGATGCTACCACATCGAGCCTGT
>34576742; Sclerolaena obliquicuspis ribulose-1,5-bisphosphate carboxylase/oxygenase large subunit (rbcL) gene, partial cds; chloroplast
CCACCTCACGGTATTCAGGTTGAAAGAGATAAATTGAACAAGTATGGTCGTCCCCTATTGGGATGCACTATTAAACCTAAATTGGGGTTATCTGCTAAAAACTATGGTCGAGCAGTTTATGAATGTCTTCGCGGTGGACTTGATTTTACCAAAGATGATGAAAACGTTAACTCCCAACCGTTTATGCGTTGGAGAGACCG
>125857476; Jordaaniella dubia chloroplast partial rbcL gene for ribulose bisphosphate carboxylase large subunit, specimen voucher Manning J.C. & Reeves G. 2825 (NBG)
AGCAGGGGCCGCAGTAGCTGCCGAATCTTCGACTGGTACATGGACAACTGTATGGACTGACGGACTTACCAGTCTTGATCGTTACAAAGGACGATGCTACCACATCGATCCCGTTCCTGGAGAAGACAATCAATATATTTGTTATGTAGCTTACCCCTTAGACCTTTTTGAAGAAGGTTCTGTTACTAACATGTTTACTT
>121489241; Psilocaulon foliosum chloroplast atpB - rbcL intergenic spacer, specimen voucher Bruyns 9452 (BOL)
TGTTGATCGGTTAATTAAATAAGAAATAGGAGTTAGCACTCAATTTTGTTGGTACCATCCAAACGAATTACTTATTTCCATTTTTTCTATTCTATTCAATTTCAATGGGTGGATTTTCAAGTTCAATCAACCTATTTTCAAAATATTTCAAAATATAAAATGGATGAACAAAAATATTGAGAAAGTTTTTTATTCGTCTA
>34576610; Bienertia cycloptera ribulose-1,5-bisphosphate carboxylase/oxygenase large subunit (rbcL) gene, partial cds; chloroplast
CTTGGGTTTCTACCCCAGGTGTTCTGCCTGTTGCTTCGGGAGGTATTCACGTTTGGCATATGCCTGCTTTAACCGAGATCTTTGGAGATGATTCTGTACTACAGTTTGGTGGAGGAACCTTAGGACACCCTTGGGGAAATGCACCGGGTGCTGTAGCGAATCGAGTAGCTCTAGAAGCATGTGTACAAGCTCGTAATGAG
>261279255; Coccoloba manzinellensis ribulose-1,5-bisphosphate carboxylase/oxygenase large subunit (rbcL) gene, partial cds; chloroplast
ACCCATTAGACCTTTTTGAAGAAGGTTCTGTTACTAACATGTTTACTTCCATTGTGGGTAATGTATTTGGGTTCAAAGCCCTGCGTGCTCTACGTTTGGAGGATTTGCGAATCCCTTCTGCTTATTCGAAAACTTTCCAAGGCCCGCCTCATGGTATCCAAGTTGAGAGAGATAAATTGAACAAATATGGACGTCCCCTA
>34576592; Aphanisma blitoides ribulose-1,5-bisphosphate carboxylase/oxygenase large subunit (rbcL) gene, partial cds; chloroplast
ATTTTACCAAAGATGATGAAAACGTGAACTCCCAACCGTTTATGCGTTGGAGAGACCGTTTCCTATTTTGTGCCGAAGCTCTTTATAAAGCCCAAGCCGAAACAGGTGAAATCAAGGGGCATTACTTGAATGCTACCGCGGGTACATGCGAAGATATGATGAAAAGGGCTGTATTTGCCAGAGAATTGGGAGTTCCTATC
>308512998; Grayia spinosa isolate chen 1888 ribulose-1,5-bisphosphate carboxylase/oxygenase large subunit (rbcL) gene, partial cds; chloroplast
TCTTGGGTTTCCACACCAGGTGTTCTGCCCGTTGCTTCTGGAGGTATTCACGTTTGGCATATGCCTGCTCTAACCGAGATCTTTGGGGATGATTCTGTACTACAGTTTGGTGGAGGAACTTTAGGACACCCTTGGGGGAATGCACCGGGTGCTGTAGCGAATCGAGTAGCTCTAGAAGCATGTGTACAAGCTCGTAATGA
>340511063; Cerastium glomeratum ribulose-1,5-bisphosphate carboxylase/oxygenase large subunit (rbcL) gene, partial cds; chloroplast
TACTAACATGTTTACTTCTATTGTGGGTAATGTATTTGGGTTCAAAGCCTTGCGTGCGCTACGCTTGGAAGATTTGCGAGTTCCTGTTGCTTATATAAAAACTTTCCAAGGCCCGCCTCACGGTATCCAAGTTGAAAGAGATAAATTGAACAAGTATGGCCGTCCCCTATTGGGATGCACCATTAAACCGAAATTAGGGT
>308512948; Archiatriplex nanpinensis isolate chen 1000 ribulose-1,5-bisphosphate carboxylase/oxygenase large subunit (rbcL) gene, partial cds; chloroplast
TCATGGTATGCACTTCCGTGTACTAGCTAAAGCGTTACGTCTGTCTGGTGGAGATCATATTCATTCTGGTACCGTAGTAGGTAAGCTTGAAGGAGAAAGAGATATTACTTTAGGCTTTGTTGATTTACTACGTGATGATTATACTGAAAAAGACCGAAGTCGTGGTATTTATTTTACTCAATCTTGGGTTTCCACACCAG
>299474345; Petrosimonia glaucescens voucher XJBI:M.L. Zhang, Z.B. Wen, G.L. Zhu 082065 ribulose-1,5-bisphosphate carboxylase/oxygenase large subunit (rbcL) gene, partial cds; chloroplast
CATGGTATGCACTTCCGTGTACTAGCTAAAGCGTTACGTCTGTCTGGTGGAGATCATATTCATGCTGGTACTGTAGTAGGTAAGCTTGAGGGGGAAAGAGATATTACTTTAGGCTTTGTTGATTTACTACGTGACGATTATACTGAAAAAGACCGAAGTCGTGGTATTTATTTCACTCAATCTTGGGTTTCCACCCCAGG
>23821442; Fagopyrum cymosum chloroplast rbcL, accD genes for ribulose-1,5-bisphosphate carboxylase/oxygenase large subunit, transcarboxylase-beta, partial cds, strain:I8642
TTGAATAATCACATTAATGGTTGTATTGACAGTTATCTTCATTCTCAAATGCGTATTGATAATTTTGTTTTACGTGATATTGACCATTACGGCGATAATTACATTTTTGATGAAAGTAAGACTACCACTAAGACAAACGGTAGGGATAAGAATCTTGAGGTAACTAAAAAATACAGGAATTTGTGGATTCAATGTGAAAA
>34576726; Rhagodia drummondi ribulose-1,5-bisphosphate carboxylase/oxygenase large subunit (rbcL) gene, partial cds; chloroplast
CCTGAGTATGAAACCCTAGATACTGATATCTTGGCAGCATTCCGAGTAAGTCCTCAACCGGGAGTTCCACCCGAAGAAGCGGGGGCTGCAGTAGCTGCTGAATCTTCTACTGGTACATGGACAACTGTATGGACCGACGGACTTACCAGTCTTGATCGTTACAAAGGACGATGCTACCACATCGAGCCTGTTGCTGGAGA
>125857470; Cleretum papulosum subsp. papulosum chloroplast partial rbcL gene for ribulose bisphosphate carboxylase large subunit, specimen voucher Balele K. 11 (NBG)
ACCCCTTAGACCTTTTTGAAGAAGGTTCTGTTACTAACATGTTTACTTCCATTGTGGGTAATGTATTTGGGTTCAAAGCCCTGCGTGCTCTACGTTTGGAGGATTTACGAATCCCTATTGCTTATGTAAAAACTTTCCAAGGACCGCCTCACGGTATCCAGGTTGAGAGAGATAAATTGAACAAGTATGGCCGCCCCCTA
>261279335; Guapira standleyana ribulose-1,5-bisphosphate carboxylase/oxygenase large subunit (rbcL) gene, partial cds; chloroplast
ACTCCTAACTATCAACCCCAGGATACTGATATCTTGGCAGCATTCCGAGTAACTCCTCAACCTGGAGTTCCATCAGAAGAAGCAGGGGCCGCAGTAGCTGCCGAATCTTCTACTGGTACATGGACAACTGTATGGACCGACGGACTTACCAGTCTTGATCGTTACAAAGGACGATGCTACCACATCGATCCCGTTCCTGG
>188037606; Fallopia convolvulus voucher JAG086 (OAC) ribulose-1,5-bisphosphate carboxylase/oxygenase large subunit (rbcL) gene, partial cds; chloroplast
TGGGTAATGTATTTGGGTTCAAAGCCCTGCGTGCTCTTCGTTTGGAGGATTTGCGAATCCCTCCTGCTTATACGAAAACTTTCCAAGGCCCGCCTCATGGTATCCAAGTTGAGAGAGATAAATTGAACAAATATGGACGTCCCCTATTGGGATGTACTATTAAACCGAAATTGGGGTTGTCCGCTAAGAACTACGGTCGG
>308513010; Suckleya suckleyana isolate chen 2000 ribulose-1,5-bisphosphate carboxylase/oxygenase large subunit (rbcL) gene, partial cds; chloroplast
AAATTGAACAAGTATGGTCGTCCTCTATTGGGATGCACTATTAAACCTAAATTGGGGTTATCCGCTAAAAACTATGGTCGAGCAGTTTATGAATGTCTTCGCGGTGGACTTGATTTTACCAAAGATGATGAAAACGTGAACTCCCAGCCGTTTATGCGTTGGAGAGACCGTTTCTTATTTTGTGCCGAAGCGATTTATAA
>34576714; Polycnemum majus ribulose-1,5-bisphosphate carboxylase/oxygenase large subunit (rbcL) gene, partial cds; chloroplast
CGAGCCCGTTGCTGGAGAAGAAAATCAATATATTTGTTATGTAGCGTATCCTTTAGACCTTTTTGAAGAAGGTTCTGTTACTAACATGTTTACTTCCATTGTGGGTAACGTATTTGGATTCAAAGCCCTGCGTGCTCTACGTTTGGAGGATTTGCGAATCCCTGTTGCTTATATAAAAACTTTCCAAGGACCACCTCACG
>2814893; Triphyophyllum peltatum chloroplast rbcL gene
ACACCCTTGGGGAAATGCGCCGGGTGCTGTAGCGAATCGAGTGGCTCTAGAAGCATGTGTACAAGCTCGTAATGAGGGACGTGATCGTGCTCGCGAGGGTAACGAAATTATCCGTGAGGCTGCCAAATNNNNNNNNNNNNNNNNNNNNNNNNNNNNNNNNNNNNNNNNNNNNNNNNNNNNNNNNNNNNNNNNNNNNNNNN
>34576708; Pandiaka angustifolia ribulose-1,5-bisphosphate carboxylase/oxygenase large subunit (rbcL) gene, partial cds; chloroplast
GCGGGTACATGCGAAGAAATGATAAAAAGAGCTGTATTTGCCAGAGAATTGGGAGTTCCTATCGTAATGCATGACTACTTAACAGGGGGATTCACTGCAAATACTAGTTTGGCTCATTATTGCCGAGATAATGGTCTACTTCTTCACATCCACCGTGCAATGCACGCAGTTATTGATAGACAGAAAAATCATGGTATGCA
>379034867; Moenchia erecta isolate NMW2779 ribulose-1,5-bisphosphate carboxylase/oxygenase large subunit (rbcL) gene, partial cds; chloroplast
GACAACTGTATGGACCGACGGACTTACCAGCCTTGATCGTTACAAAGGACGATGCTACCACATCGAGCCCGTTGCTGGAGAAGAAAATCAATATATTTGTTATGTAGCTTACCCCTTAGACCTTTTTGAAGAAGGCTCTGTTACTAACATGTTTACTTCCATTGTAGGTAATGTATTTGGGTTCAAAGCCTTGCGTGCTC
>3115197; Dictyolimon macrorrhabdos chloroplast DNA for partial rbcL gene
TACGACGTGATGATTATATTGAAAAAGACCGATCTCGTGGTATTTATTTCACGCAAGAGTGGGTTTCCATGCCGGGTTTGATACCTGTTGCTTCGGGCGGTATTCACGTTTGGCATATGCCTGCTCTAACCGAGATCTTTGGAGATGATTCCGTACTGCAATTCGGTGGTGGAACTTTAGGCCACCCTTGGGGAAATGCA
>299474393; Suaeda microphylla voucher XJBI:M.L. Zhang, Z.B. Wen, G.L. Zhu 08092 ribulose-1,5-bisphosphate carboxylase/oxygenase large subunit (rbcL) gene, partial cds; chloroplast
GACTTACTAGTCTTGATCGTTACAAAGGACGATGCTACCACATCGAGCCTGTTGCTGGAGAAGAAAATCAATATATTTGTTATGTAGCGTATCCCTTAGACCTTTTTGAAGAAGGTTCTGTTACTAACATGTTTACTTCCATTGTGGGTAACGTATTCGGGTTCAAAGCTCTACGTGCTCTACGTTTGGAAGATTTGCGA
>7532857; Selinocarpus purpusianus rbcL gene, partial sequence; and acetyl-CoA carboxylase beta subunit (accD) gene, partial cds; chloroplast genes for chloroplast products
AATGTTCGATTTTTTCATGGAATGACTATTCATCTATTTTATTTTCATGCAAATAGGGGTTAAGAAAGCTCTATGAAAAAATGGTGGTTCAATTCGATATTGTTTAAGAAGGAGTTAGAACACGGCTGTGAATTAAGTAAATCAATGGAAAGTCTTGGTCCTATTGAAAATACCAGTAGAGGGGAAGATCCGAACTTTAA
>63094883; Ceraria fruticulosa ribulose-1,5-bisphosphate carboxylase/oxygenase large subunit (rbcL) gene, partial cds; chloroplast
TTGATTTTACCAAAGATGATGAAAACGTGAACTCCCAACCATTTATGCGTTGGAGAGACCGTTTCTTATTTTGTGCCGAAGCAATTTATAAAGCACAGGCCGAAACAGGTGAAATCAAAGGGCATTACTTGAATGCTACCGCAGGTACATGCGAAGAAATGATAAAAAGGGCTGTATTTGCCAGAGAATTGGGAGTTCCT
>34576696; Nitrophila occidentalis ribulose-1,5-bisphosphate carboxylase/oxygenase large subunit (rbcL) gene, partial cds; chloroplast
AGCGTTACGTCTGTCTGGTGGAGATCATATTCATTCTGGTACCGTAGTAGGTAAGCTTGAAGGAGAAAGAGATATTACTTTAGGCTTTGTTGATTTACTACGTGATGATTATACTGAAAAAGATCGAAGTCGCGGTATTTATTTCACTCAATCTTGGGTTTCCACACCAGGTGTTCTGCCTGTTGCTTCGGGAGGTATTC
>255506119; Neomillspaughia emarginata ribulose-1,5-bisphosphate carboxylase/oxygenase large subunit-like (rbcL) gene, partial sequence; chloroplast
GTTCAAAGCCCTGCGTGCTCTACGTTTGGAGGATTTGCGAATCCCTCCTGCTTATTCGAAAACTTTCCAAGGCCCNCCTCATGGTATCCAAGTTGAGAGAGATAAATTGAACAAATATGGACGTCCCCTATTGGGATGTACTATTAAACCGAAATTGGGGTTGTCCGCTAAGAACTACGGTCGAGCAGTTTATGAATGTC
>323460829; Glinus oppositifolius chloroplast partial rbcL gene for ribulose-1,5-bisphosphate carboxylase/oxygenase large subunit, specimen voucher NY:Huang & Huang 14175
TCTTCTACTGGTACATGGACAACCGTATGGACCGACGGACTTACCAGTCTTGATCGTTACAAAGGACGATGCTACCACATCGATCCCGTTCCTGGAGAAGAAAATCAATATATTTGTTATGTAGCTTACCCATTAGACCTTTTTGAAGAAGGTTCTGTTACTAACATGTTTACTTCCATTGTGGGTAATGTATTTGGTTT
>34576566; Scleroblitum atriplicinum ribulose-1,5-bisphosphate carboxylase/oxygenase large subunit (rbcL) gene, partial cds; chloroplast
GAACTCCCAACCGTTTATGCGTTGGAGAGACCGTTTCCTATTTTGTGCCGAAGCTATTTATAAAGCACAAGCCGAAACAGGTGAAATCAAAGGGCATTACTTGAATGCTACCGCGGCTACATGTGAAGAAATGATAAAAAGGGCTGTATTTGCCAGAGAATTGGGAGTTCCTATTGTAATGCATGACTACTTAACAGGGG
>8927056; Claytonia perfoliata chloroplast ribulose 1,5-bisphosphate carboxylase-like (rbcL) gene, partial sequence
ATGATGAAAACGTGAACTCCCAACCATTTATGCGTTGGAGAGATCGTTTCTTATTTTGTGCTGAAGCACTTTATAAAGCACAGGCCGAAACAGGTGAAATCAAAGGGCATTACTTGAATGCTACCGCAGGTACATGCGAAGAATGATAAAAAGGGCTGTATTTGCCAGAGAATTGGGAGTTCCTATCGTAATGCATGACT
>327195446; Halostachys belangeriana voucher W. Wucherer 2004 (KAS) ribulose-1,5-bisphosphate carboxylase/oxygenase large subunit (rbcL) gene, partial cds; chloroplast
TACTGAAAAAGACCGAAGCCGCGGTATCTATTTCACTCAATCTTGGGTTTCTACCCCAGGTGTTCTGCCTGTTGCTTCNGGAGGTATTCACGTTTGGCATATGCCTGCTTTAACCGAGATTTTTGGAGATGATTCTGTACTACAGTTTGGTGGAGGAACTTTAGGACACCCTTGGGGAAATGCACCGGGTGCTGTAGCGA
>299474339; Kalidium cuspidatum voucher XJBI:M.L. Zhang, Z.B. Wen, G.L. Zhu 08066 ribulose-1,5-bisphosphate carboxylase/oxygenase large subunit (rbcL) gene, partial cds; chloroplast
GCCGAAACAGGTGAAATCAAAGGGCATTACTTGAATGCTACTGCGGGGACATGTGAAGACATGATGAAAAGGGCTGTATTTGCCAGAGAATTGGGAGTTCCTATCGTAATGCATGACTACTTAACAGGTGGATTCACTGCAAATACTACCTTGGCTCATTATTGCCGAGATAATGGTTTACTTCTTCACATCCACCGTGC
>379032364; Montia fontana isolate NMW2907 ribulose-1,5-bisphosphate carboxylase/oxygenase large subunit (rbcL) gene, partial cds; chloroplast
AATATCAACCTCAGGATACTGATATCTTGGCAGCATTCCGAGTAAGCCCTCAACCTGGGGTTCCGCCAGAAGAAGCAGGGGCTGCAGTCGCTGCCGAATCTTCTACTGGTACATGGACAACTGTATGGACCGACGGACTTACCAGTCTTGATCGTTACAAAGGACGATGCTACCACATCGATGCCGTTCCTGGAGAAGAC
>323461159; Corrigiola litoralis chloroplast partial rbcL gene for ribulose 1,5-bisphosphate carboxylase/oxygenase large subunit, specimen voucher FR:FR-0082024
GACCGAAGTCGCGGTATTTATTTCACTCAAAGTTGGGTTTCCACACCAGGTGTTCTGCCCGTTGCTTCCGGAGGTATTCACGTTTGGCATATGCCCGCTCTAACCGAGATCTTCGGGGATGATTCCGTACTACAGTTTGGTGGAGGAACCTTAGGACACCCTTGGGGGAATGCACCGGGTGCTGTAGCGAATCGAGTAGC
>384587788; Pleuropetalum sprucei voucher BioBot10039 ribulose-1,5-bisphosphate carboxylase/oxygenase large subunit (rbcL) gene, partial cds; chloroplast
AGAAGCAGGGGCTGCAGTAGCTGCCGAATCTTCTACTGGTACATGGACAAGTGTATGGACCGACGGACTTACCAGTCTTGATCGTTACAAAGGACGATGCTACAACATCGAGCCTGTTGCTGGAGAAGAAAATCAATATATTTGTTATGTAGCGTATCCTTTAGACCTTTTTGAAGAAGGTTCTGTTACTAACATGTTTA
>125857478; Lampranthus filicaulis chloroplast partial rbcL gene for ribulose bisphosphate carboxylase large subunit, specimen voucher Balele K. 20 (NBG)
CAACCATTTATGCGTTGGAGAGACCGTTTCTTATTTTGTGCCGAAGCAATTTATAAAGCACAGGCCGAAACAGGTGAAATCAAAGGGCATTACTTGAATGCTACCGCGGGTACATGCGAAGAAATGATAAAAAGGGCTGTATTTGCCAGAGAATTGGGAGTTCCTATCGTAATGCATGACTACTTAACAGGGGGATTCAC
>202073725; Antigonon guatimalense ribulose-1,5-bisphosphate carboxylase/oxygenase large subunit-like (rbcL) gene, partial sequence; chloroplast
GTTTACTTCCATTGTGGGTAATGTATTTGGGTTCAAAGCCCTGCGTGCTCTACGTTTGGAGGATTTGCGAATCCCTCCTGCTTATTCGAAAACTTTCCAAGGCCCGCCTCATGGTATCCAAGTTGAGAGAGATAAATTGAACAAATATGGACGTCCCCTATTGGGATGTACTATTAAACCGAAATTGGGGTTGTCCGCTA
>340512075; Talinum paniculatum ribulose-1,5-bisphosphate carboxylase/oxygenase large subunit (rbcL) gene, partial cds; chloroplast
GACGGACTTACCAGTCTTGATCGTTACAAAGGACGATGCTACCACATCGATGCCGTTCCTGGAGAAGACAATCAATATATTTGTTATGTAGCTTACCCCTTAGACCTTTTTGAAGAAGGTTCTGTTACTAATATGTTTACTTCCATTGTGGGTAATGTATTTGGGTTCAAAGCCCTGCGTGCTCTACGTTTGGAGGATTT
>67079061; Paronychia canadensis ribulose-1,5-bisphosphate carboxylase/oxygenase large subunit (rbcL) gene, partial cds; chloroplast
TGTATGGACCGACGGACTTACCAGTCTTGATCGTTACAAAGGACGATGCTACCACATCGAGCCCGTTGCTGGAGAAGAAAATCAATATATTTGTTATGTAGCTTACCCTTTAGACCTTTTTGAAGAAGGTTCTGTTACTAACATGTTTACTTCCATTGTGGGTAATGTATTTGGGTTCAAAGCCTTGCGTGCTCTACGTT
>384593784; Petiveria alliacea voucher BioBot00972 ribulose-1,5-bisphosphate carboxylase/oxygenase large subunit (rbcL) gene, partial cds; chloroplast
GTCCTCAGCCTGGAGTTCCATCAGAAGAAGCAGGGGCCGCAGTAGCTGCCGAATCTTCTACTGGTACATGGACAGCTGTATGGACTGACGGACTTACCAGTCTTGATCGTTACAAAGGACGATGCTACCACATCGATCCCGTTCCTGGAGAAGAAAATCAATATATTTGTTATGTAGCTTACCCCTTAGACCTTTTTGAA
>34576582; Allenrolfea occidentalis ribulose-1,5-bisphosphate carboxylase/oxygenase large subunit (rbcL) gene, partial cds; chloroplast
AGACAAAAGAATCATGGTATGCACTTCCGTGTACTAGCTAAAGCGTTACGTCTGTCTGGTGGAGATCATATTCATGCTGGTACCGTAGTAGGTAAGCTTGAAGGGGAAAGAGATATTACTTTAGGCTTTGTTGATTTACTACGTGATGATTATACTGAAAAAGACCGAAGCCGCGGTATCTATTTCACTCAATCTTGGGT
>121489163; Aspazoma amplectens chloroplast atpB - rbcL intergenic spacer, specimen voucher Bruyns 6751 (BOL)
CGCTGTTATTTAGTATATTGATTTAGGTTTAGCCTATTCATTTACCCTTTCATGATAGAATTCCGCATATTTTCACATCCAGGATATACATATATAACATATATCGCTGTCAAGAGTTAATTTCTAATTATTTAGGTCTTTCGATTCAGATTCAAAAGGGGTAAGAAATTAGAAACTTGAAAAACAACGATTGGGTTGCG
>121489190; Mesembryanthemum longipapillosum chloroplast atpB - rbcL intergenic spacer, specimen voucher Mannheimer 2654 (BOL)
GTTGGTACCCTCCAAACGAATTACTTATTTCCATTTTTTCTATTCTATTCAATTTCAATGGGTGGATTTTCAAGTTCAATCAACCTATTTTCAAAATATTTCAAAATATCAAATGGATGAACAAAAATATTGAGAAAGTTTTTTATTTGTCTATCTTTATAGACAATCCTTTCTATATTATAGACGGAAATCGAACCCGA
>9909754; Lepidobotrys staudtii partial chloroplast rbcL gene for ribulose 1,5-bisphosphate carboxylase
TACCAGGTGTTATACCCGTGGCTTCAGGGGGTATTCACGTTTGGCATATGCCCGCTCTGACCGAGATCTTTGGAGACGATGCCGTACTACAATTCGGTGGAGGAACTTTAGGACACCCTTGGGGGAATGCACCTGGTGCCGTAGCTAATCGAGTAGCGCTAGAAGCATGTGTACAAGCTCGTAATGAGGGACGTGATCTT
>326394411; Mystroxylon aethiopicum subsp. schlechteri voucher OM243 ribulose-1,5-bisphosphate carboxylase/oxygenase large subunit (rbcL) gene, partial cds; chloroplast
TTGATCGTTACAAAGGACGATGCTACCACATCGAGCCCGTTGCTGGAGAAGAAACTCAATTTATTGCTTATGTAGCTTATCCTTTAGACCTTTTCGAAGAAGGTTCTGTTACTAACATGTTTACTTCTATTGTGGGTAATGTCTTTGGGTTCAAAGCCCTGCGCGCTCTACGTCTGGAGGATTTGCGAATCCCCCCTGCT
>326394481; Pristimera longipetiolata voucher OM393 ribulose-1,5-bisphosphate carboxylase/oxygenase large subunit (rbcL) gene, partial cds; chloroplast
GCTGGAGAAGAAAGTCAATTTATTGCTTATGTAGCTTATCCTTTAGACCTTTTCGAAGAAGGTTCTGTTACTAACATGTTTACTTCGATTGTGGGTAATGTCTTTGGGTTCAAAGCCCTGCGCGCTCTACGTCTGGAGGATTTGCGAATCCCCACTGCTTATTCTAAAACTTTTCAAGGCCCGCCGCATGGTATCCAAGT
>326394293; Gymnosporia sp. C (NQ5) ribulose-1,5-bisphosphate carboxylase/oxygenase large subunit (rbcL) gene, partial cds; chloroplast
ATTATACTCCTGACTATGAAACCAAAGATACTGATATCTTGGCAGCATTCCGAGTAACTCCTCAACCTGGAGTTCCGCCTGAAGAAGCAGGGGCGGCGGTAGCTGCTGAATCTTCTACTGGTACATGGACAACTGTGTGGACCGATGGGCTTACCAGTCTTGATCGTTACAAAGGACGATGCTACCACATCGAGCCCGTT
>326394497; Putterlickia verrucosa voucher OM1404 ribulose-1,5-bisphosphate carboxylase/oxygenase large subunit (rbcL) gene, partial cds; chloroplast
AGACCTTTTCGAAGAAGGTTCTGTTACTAACATGTTTACTTCCATTGTGGGTAATGTCTTTGGGTTCAAAGCCCTGCGCGCTCTACGTCTGGAGGATTTGCGAATCCCCCCTGCTTATTCTAAAACTTTCCAAGGCCCGCCGCATGGTATCCAAGTTGAGAGAGATAAATTGAACAAGTATGGACGCCCTCTATTGGGGT
>326394027; Catha edulis voucher OM482 ribulose-1,5-bisphosphate carboxylase/oxygenase large subunit (rbcL) gene, partial cds; chloroplast
GGCGTTAAAGATTATAAATTGACTTATTATACTCCTGACTATGAAACCAAAGATACTGATATCTTGGCAGCATTCCGAGTAACTCCTCAACCTGGAGTTCCGCCTGAAGAAGCAGGGGCGGCGGTAGCTGCGGAATCTTCTACTGGTACATGGACAACTGTGTGGACCGATGGGCTTACCAGTCTTGATCGTTACAAAGG
>125857798; Cassine peragua chloroplast partial rbcL gene for ribulose bisphosphate carboxylase large subunit, specimen voucher RBGK 423
GGCTGAAACAGGTGAAATCAAAGGGCATTACTTGAATGCTACTGCCGGTACATGCGAAGAAATGATCAAAAGGGCTGTATTTGCTAGAGAACTGGGTGTCCCTATCGTAATGCATGACTACTTAACGGGGGGATTCACTGCAAATACTAGCTTGGCTCATTATTGCCGAGATAATGGTCTACTTCTTCACATCCACCGTG
>384592024; Semialarium mexicanum voucher BioBot01014 ribulose-1,5-bisphosphate carboxylase/oxygenase large subunit (rbcL) gene, partial cds; chloroplast
GCTACCACATCGAGCCCGTTGCTGGAGAAGAAAATCAATATATTGCTTATGTAGCTTATCCTTTAGACCTTTTCGAAGAAGGTTCTGTTACTAACATGTTTACTTCCATTGTGGGTAATGTCTTTGGGTTCAAAGCCCTGCGCGCTCTACGTCTGGAGGATTTGCGAATCCCCACTGCTTATTCTAAAACTTTTCAAGGC
>62902676; Empleuridium juniperinum isolate 6 ribulose 1,5-bisphosphate carboxylase/oxygenase large subunit (rbcL) gene, partial cds; plastid
TATTCATTCTGGTACCGTAGTAGGTAAACTTGAAGGTGAAAGAGATATCACTTTAGGCTTTGTTGATTTACTACGTGATGATTTTATTGAAAAAGACCGAAGCCGCGGTATTTATTTTACTCAAGATTGGGTCTCTCTACCAGGTGTTCTGCCTGTGGCTTCCGGAGGTATTCACGTTTGGCATATGCCTGCTTTGACCG
>125857808; Maurocenia frangula chloroplast partial rbcL gene for ribulose bisphosphate carboxylase large subunit, specimen voucher LHMS 2424 (NBG)
TTATCCGCTAAGAATTATGGTAGAGCAGTTTATGAATGTCTCCGCGGTGGACTTGATTTTACCAAAGATGATGAGAACGTAAACTCCCAACCATTTATGCGTTGGAGAGACCGTTTCTTATTTTGTGCCGAAGCACTTTATAAAGCACAGGCTGAAACAGGTGAAATCAAAGGGCATTACTTGAATGCTACTGCCGGTAC
>9909902; Psammomoya choretroides partial chloroplast rbcL gene for ribulose 1,5-bisphosphate carboxylase
ATACAAAGGACGATGCTACCACATCGAGCCTGTTGCTGGAGAAGAAAGTCAATTTATTGCTTATGTAGCTTATCCTTTAGACCTTCTNGAAGAAGGTTCTGTTACTAACATGTCTACTTCCATTGTGGGTAATGTCTTTGGGTTCAAAGCCCTGCGTGCTCTACGTCTGGAGGATTTGCGAATCCCCCCTGCTTATTCTA
>384597454; Crossopetalum sp. MHPAA398-08 voucher RE-5199-2 ribulose-1,5-bisphosphate carboxylase/oxygenase large subunit (rbcL) gene, partial cds; chloroplast
GATGGGCTTACCAGTCTTGATCGTTACAAAGGACGATGCTACAACATCGAGCCTGTTGCTGGAGAAGAAAATCAATATATTGCTTATGTAGCTTATCCTTTAGACCTTTTTGAAGAAGGTTCTGTTACTAACATGTTTACTTCCATTGTGGGTAATGTCTTTGGGTTCAAAGCCCTGCGCGCTCTACGTCTGGAGGATTT
>125857802; Gloveria integrifolia chloroplast partial rbcL gene for ribulose bisphosphate carboxylase large subunit, specimen voucher Forest F. et al. 857 (NBG)
CCTTTAGACCTTTTCGAAGAAGGTTCTGTTACTAACATGTTTACTTCCATTGTGGGTAATGTCTTTGGGTTCAAAGCCCTGCGCGCTCTACGTCTGGAGGATTTGCGAATCCCCCCTGCTTATTCTAAAACTTTCCAAGGCCCGCCGCATGGTATCCAAGTTGAGAGAGATAAATTGAACAAGTATGGACGCCCTCTATT
>62003648; Tripterygium regelii ribulose-1,5-bisphosphate carboxylase/oxygenase large subunit (rbcL) gene, partial cds; chloroplast
CCAGTCTTGATCGTTACAAAGGACGCTGCTACCACATCGAGCCCGTTGCTGGAGAAGAAACTCAATTTATTGCTTATGTAGCTTATCCTTTAGACCTTTTCGAAGAAGGTTCTGTTACTAACATGTTTACTTCCATTGTGGGTAATGTCTTTGGTTTCAAAGCCCTGCGTGCTCTACGTCTGGAGGATTTGCGAATCCCC
>125857806; Lauridia tetragona chloroplast partial rbcL gene for ribulose bisphosphate carboxylase large subunit, specimen voucher Nanni I. 328 (NBG)
GCTAAGAATTATGGTAGAGCAGTTTATGAATGTCTACGCGGTGGACTTGATTTTACCAAAGATGATGAGAACGTAAACTCCCAACCATTTATGCGTTGGAGAGACCGTTTCTTATTTTGTGCCGAAGCACTTTATAAAGCACAGGCTGAAACAGGTGAAATCAAAGGGCATTACTTGAATGCTACTGCCGGTACATGCGA
>62902680; Mortonia greggii isolate 8 ribulose 1,5-bisphosphate carboxylase/oxygenase large subunit (rbcL) gene, partial cds; plastid
TCTTTGGTGATGATTCCGTACTACAATTTGGTGGAGGAACTTTAGGGCATCCCTGGGGAAATGCACCTGGTGCTGTAGCTAATCGAGTAGCTCTAGAAGCATGTGTACAAGCTCGTAATGAGGGACGTGATCTTGCTCGTGAAGGTAATGAAATTATCCGTGAGGCTAGCAAATGGAGTCCCGAACTAGCTGCTGCTTGT
>9909624; Denhamia celastroides partial chloroplast rbcL gene for ribulose 1,5-bisphosphate carboxylase
AAACCAAAGATACTGATATCTTGGCAGCATTCCGAGTAACTCCTCAACCTGGAGTTCCGCCTGAAGAAGCAGGGGCGGCGGTAGCTGCTGAATCTTCTACTGGTACATGGACAACTGTGTGGACCGATGGGCTTACGAGTCTTGATCGTTACAAAGGACGATGCTACCACATCGAGCCTGTTGCTGGCGAAGAAAATCAA
>62003656; Euonymus alatus ribulose-1,5-bisphosphate carboxylase/oxygenase large subunit (rbcL) gene, partial cds; chloroplast
TAAATTGACTTATTATACTCCTGACTATGAAACCAAAGATACTGATATCTTGGCAGCATTCCGAGTAACTCCTCAACCTGGAGTTCCGCCTGAAGAAGCGGGGGCGGCGGTAGCTGCTGAATCTTCTACTGGTACATGGACAACTGTGTGGACCGATGGGCTTACCAGTCTTGATCGTTACAAAGGACGATGCTACCATA
>384591992; Hippocratea volubilis voucher BioBot00526 ribulose-1,5-bisphosphate carboxylase/oxygenase large subunit (rbcL) gene, partial cds; chloroplast
CCACATCGAGCCCGTTGCTGGAGAAGAAAATCAATATATTGCTTATGTAGCTTATCCTTTAGACCTTTTCGAAGAAGGTTCTGTTACTAACATGTTTACTTCCATTGTGGGTAATGTCTTTGGGTTCAAAGCCCTGCGTGCTCTACGTCTGGAGGATTTGCGAATCCCCACTACTTATTCTAAAACTTTTCAAGGCCCGC
>62902704; Quetzalia occidentalis isolate 20 ribulose 1,5-bisphosphate carboxylase/oxygenase large subunit (rbcL) gene, partial cds; plastid
AACCAAAGATACTGATATCTTGGCAGCATTCCGAGTAACTCCTCAACCCGGAGTTCCGCCTGAAGAAGCAGGGGCGGCGGTAGCTGCTGAATCTTCTACTGGTACATGGACAACTGTGTGGACCGATGGGCTTACCAGTCTTGATCGTTACAAAGGACGCTGCTACCACATCGAGCCCGTTGCTGGAGAAGAAAGTCAAT
>677841; B.madagascariensis chloroplast rbcL gene, promoter region
TTCTCGAGTCCAAAATAAATGTTCGATAGCAATTGGATCGGTTAATTCAATAAGAAATGGGAATTGACACTCGATTTTGTTGGTACTCTTCAGTCGAACCCAATTCAAATTCAATTGTTAGCTTATTTAAATTTTCAATTTCAATTAGTGAATTTTCAAGTTCAACAGCCCTTTTAAGGATGAATAAAACTCTTTAGGAA
>9910004; Tripterococcus brunonis partial chloroplast rbcL gene for ribulose 1,5-bisphosphate carboxylase
CCTGCTTATTCTAAAACTTTCCAAGGCCCGCCGCATGGTATCCAAGTTGAGAGAGATAAATTGAACAAGTATGGACGCCNTCTATTGGGGTGTACTATTAAACCTAAATTGGGACTGTCCGCTAAGAATTATGGTAGAGCTGTTTATGAATGTCTCCGCGGTGGGCTTGATTTTACTAAAGATGATGAGAATGTAAACTC
>384592006; Salacia petenensis voucher BioBot02130 ribulose-1,5-bisphosphate carboxylase/oxygenase large subunit (rbcL) gene, partial cds; chloroplast
GGCAGCATTCCGAGTAACTCCTCAACCTGGAGTTCCACCTGAAGAAGCAGGGGCGGCGGTAGCTGCTGAATCTTCTACTGGTACATGGACAGCTGTGTGGACCGATGGGCTTACCAGTCTTGATCGTTACAAAGGACGATGCTACGACATCGAGCCCGTTGCTGGAGAAGAAAATCAATATATTGCTTATGTAGCTTATC
>7240318; Lepuropetalon spathulatum ribulose 1,5-bisphosphate carboxylase large subunit (rbcL) gene, partial cds; chloroplast gene for chloroplast product
CGTAGTAGGTAAACTTGAAGGCGAAAGAGATATCACTCTAGGCTTTGTTGATTTATTACGCGATGATTTTATTGAAAAAGATCGAAGCCGCGGTATTTATTTCACTCAAGATTGGGTCTCTCTTCCAGGTGTTCTGCCCGTGGCTTCCGGAGGTATTCACGTTTGGCATATGCCTGCTCTGACCGAGATCTTTGGTGATG
>9909905; Ruptiliocarpon caracolito partial chloroplast rbcL gene for ribulose 1,5-bisphosphate carboxylase
AAATACCAGCTTGGCTCATTATTGCCGAGATAATGGTCTACTTCTTCACATCCACCGTGCAATGCATGCGGTTATTGATAGACAAAAGAATCATGGTATGCACTTTCGTGTACTAGCGAAGGCCCTACGTATGTCTGGCGGAGATCATATTCACGCTGGTACTGTAGTAGGTAAACTTGAAGGTGAAAGAGATATAACTT
>7414458; Plagiopteron suaveolens chloroplast rbcL gene for ribulose 1,5-bisphosphate carboxylase/oxygenase
ACGCCCTCTATTGGGATGTACTATTTAACCTAAATTGGGATTATCTGCTAAGAATTATGGTAGAGCGGTTTATGAATGTCTCCGCGGTGGACTTGATTTTACCCAAGATGATGAGAACGTAAACTCCCAACCATTTATGCGTTGGAGAGAACGTCTCTTAATTTGTGCCGAGGCGCTTTATAAAGCACAGGCTGAAACAG
>257783297; Stackhousia minima ribulose-1,5-bisphosphate carboxylase/oxygenase large subunit (rbcL) gene, partial cds
CTTTCCAAGGCCCACCGCATGGTATCCAAGTTGAGAGAGATAAATTGAACAAGTACGGACGCCCTCTATTGGGGTGTACTATTAAACCTAAATTGGGACTTTCCGCTAAGAATTATGGTAGAGCTGTTTATGAATGTCTACGCGGTGGGCTTGATTTTACTAAAGATGATGAGAATGTAAACTCTCAACCATTTATGCGT
>62902708; Zinowiewia australis isolate 22 ribulose 1,5-bisphosphate carboxylase/oxygenase large subunit (rbcL) gene, partial cds; plastid
GGTGATGATTCCGTACTACAATTCGGTGGAGGGACTTTAGGGCATCCTTGGGGAAATGCACCTGGTGCTGTAGCTAATCGAGTAGCTCTAGAAGCATGTGTACAAGCTCGTAATGAGGGACGTGATCTTGCTCGTGAAGGTAATGAAATTATCCGTGAGGCTAGCAAATGGAGTCCTGAACTAGCTGCTGCTTGTGAAGT
>125857814; Robsonodendron maritimum chloroplast partial rbcL gene for ribulose bisphosphate carboxylase large subunit, specimen voucher Forest F. et al. 740 (NBG)
GAGCAGTTTATGAATGTCTACGCGGTGGACTTGATTTTACCAAAGATGATGAGAACGTAAACTCCCAACCATTTATGCGTTGGAGAGACCGTTTCTTATTTTGTGCCGAAGCACTTTATAAAGCACAGGCTGAAACAGGTGAAATCAAAGGGCATTACTTGAATGCTACTGCCGGTACATGCGAAGAAATGATCAAAAGG
>62003658; Paxistima canbyi ribulose-1,5-bisphosphate carboxylase/oxygenase large subunit (rbcL) gene, partial cds; chloroplast
AGTATGGACGCCCTCTATTGGGATGTACTATTAAACCTAAATTGGGATTATCCGCTAAGAATTATGGTAGAGCAGTTTATGAATGTCTCCGCGGTGGACTTGATTTTACCAAAGATGATGAGAACGTAAACTCCCAACCATTTATGCGTTGGAGAGACCGTTCTTTATTTTGTGCCGAAGCGCTTTATAAAGCACAGGCT
>384589664; Schaefferia frutescens voucher BioBot10772 ribulose-1,5-bisphosphate carboxylase/oxygenase large subunit (rbcL) gene, partial cds; chloroplast
AAAGATTATAAATTGACTTATTATACTCCTGACTATGAAACCAAAGATACTGATATCTTGGCAGCATTCCGAGTAACTCCTCAACCTGGAGTTCCGCCTGAAGAAGCAGGGGCGGCGGTAGCTGCTGAATCTTCTACTGGTACATGGACAACTGTGTGGACCGATGGGCTTACCAGTCTTGATCGTTACAAAGGACGATG
>374305898; Parnassia viridiflora voucher Wud090664 ribulose-1,5-bisphosphate carboxylase/oxygenase large subunit (rbcL) gene, partial cds; chloroplast
CTTCTATTGTGGGTAATGTCTTTGGGTTCAAAGCCCTGCGCGCTCTACGTTTGGAAGATTTGCGAATCCCCCCTGCTTATTCTAAAACTTTCCAAGGCCCGCCGCATGGCATCCAGGTTGAGAGAGATAAATTGAACAAGTATGGACGCCCTCTATTGGGCTGTACTATTAAACCTAAATTGGGATTATCCGCTAAGAAT
>67079063; Celastrus scandens ribulose-1,5-bisphosphate carboxylase/oxygenase large subunit (rbcL) gene, partial cds; chloroplast
ATCGAGCCCGTTGCTGGAGAAGAAACTCAATTTATTGCTTATGTAGCTTATCCTTTAGACCTTTTCGAAGAAGGTTCTGTTACTAACATGTTTACTTCCATTGTGGGTAATGTCTTTGGTTTCAAAGCCCTGCGTGCTCTACGTCTGGAGGATTTGCGAATCCCCCCTGCTTATTCTAAAACTTTCCAAGGCCCGCCGCA
>9909892; Pleurostylia wightii partial chloroplast rbcL gene for ribulose 1,5-bisphosphate carboxylase
ATGCTGGTACCGTAGTAGGTAAACTTGAGGGTGAAAGAGATATCACTTTAGGCTTTGTTGATTTACTACGTGATGATTATGTTGAAAAAGANCGAAGCCGCGGTATTTATTTCACTCAAGATTGGGTCTCTCTACCAGGTGTTCTACCTGTGGCTTCCGGAGGTATTCACGTTTGGCATATGCCTGCCCTGACCGAGATC
>62902702; Pottingeria acuminata isolate 19 ribulose 1,5-bisphosphate carboxylase/oxygenase large subunit (rbcL) gene, partial cds; plastid
TTACTAACATGTTTACTTCCATTGTAGGTAATGTCTTTGGGTTCAAAGCCCTGCGCGCTCTACGTCTGGAGGATTTGCGAATCCCCCCTGCTTATTCTAAAACTTTCCAAGGCCCGCCGCATGGCATCCAAGTTGAGAGAGATAAATTGAACAAGTATGGACGCCCTCTATTGGGATGTACTATTAAACCTAAATTGGGA
>33323295; Maytenus hookeri ribulose-1,5-bisphosphate carboxylase/oxygenase large subunit (rbcL) gene, partial cds; chloroplast gene for chloroplast product
GGGATTATCCGCTAAGAATTATGGTAGAGCAGTTTATGAATGTCTCCGCGGTGGACTTGATTTTACCAAAGATGATGAGAACGTAAACTCCCAACCATTTATGCGTTGGAGAGACCGTTTCTTATTTTGTGCCGAAGCACTTTATAAAGCACAGGCTGAAACAGGTGAAATCAAAGGGCATTACTTGAATGCTACTGCCG
>9909599; Canotia holocantha partial chloroplast rbcL gene for ribulose 1,5-bisphosphate carboxylase
GTGAAATCAAAGGGGATTACTTGAATGCTACGGCCGGTACATGCCAAGAAATGATCAAAAGGGCTGTATTTGCTAGAGAACTGGTTGTCCCTATCGTAATGCATGACTACTTAACGGGGGGATTCACTGCAAATACTAGCTTGGCTCATTATTGCCGAGATAATGGTCTACTTCTTCACATCCACCGTGCAATGCATGCA
>9909973; Siphonodon australis partial chloroplast rbcL gene for ribulose 1,5-bisphosphate carboxylase
AAGAGATATCACTTTAGGCTTTGTTGATTTACTACGTGATGATTTTATTGAAAAAGATCGAAGCCGCGGTATTTATTTCACTCAAGATTGGGTCTCTCTACCAGGTGTTCTCGCTGTGGCTTCCGGGGGTATTCACGTTTGGCATATGCCTGCTCTGACCGAGATCTTTGGTGATGATTCCGTACTACAATTCGGTGGAG
>62902696; Peripterygia marginata isolate 16 ribulose 1,5-bisphosphate carboxylase/oxygenase large subunit (rbcL) gene, partial cds; plastid
CTAGCGAAGGCCCTACGTATGTCTGGTGGAGACCATATTCATTCTGGTACCGTAGTAGGTAAACTTGAGGGTGAAAGAGATATCACTTTAGGCTTTGTTGATTTACTACGTGATGATTTTATTGAAAAAGATCGAAGCCGCGGTATTTATTTCACTCAAGATTGGGTCTCTCTACCAGGTGTTATACCTGTGGCTTCCGG
>39653947; Elaeodendron orientale voucher Chase 1213 (K) ribulose-1,5-bisphosphate carboxylase/oxygenase large subunit (rbcL) gene, partial cds; chloroplast
TTGTGCCGAAGCTCTTTATAAAGCACAGGCTGAAACAGGTGAAATCAAAGGGCATTACTTGAATGCTACTGCCGGTACATGCGAAGAAATGATAAAAAGGGCTGTATTTGCTAGAGAACTGGGTGTCCCTATCGTAATGCATGACTACTTAACGGGGGGATTCACTGCAAATACTACCTTGGCTCATTATTGCCGAGATA
>62902674; Dicarpellum pancheri isolate 5 ribulose 1,5-bisphosphate carboxylase/oxygenase large subunit (rbcL) gene, partial cds; plastid
TAACTCCTCAACCTGGAGTTCCGCCTGAAGAAGCAGGGGCGGCGGTAGCTGCTGAATCTTCTACTGGTACATGGACAACTGTGTGGACCGATGGGCTTACCAGTCTTGATCGTTACAAAGGACGATGCTACCACATCGAGCCTGTTGCTGGAGAAGAAAATCAATATATTGCTTATGTAGCTTATCCTTTAGACCTTTTT
>326394373; Loeseneriella crenata voucher OM1270 ribulose-1,5-bisphosphate carboxylase/oxygenase large subunit (rbcL) gene, partial cds; chloroplast
TCGAGCCCGTTGCTGGAGAAGAAAATCAATATATTGCTTATGTAGCTTATCCTTTAGACCTTTTCGAAGAAGGTTCTGTTACTAACATGTTTACTTCCATTGTGGGTAATGTCTTTGGGTTCAAAGCCCTGCGCGCTCTACGTCTGGAGGATTTGCGAATCCCCACTACTTATTCTAAAACTTTTCAAGGCCCGCCGCAT
>6513623; Ceratophyllum submersum ribulose-1,5-bisphosphate carboxylase oxygenase (rbcL) gene, partial cds; chloroplast gene for chloroplast product
AGCCTTGATCGTTACAAAGGACGATGCTACGACATCGAACCCGTTGCTGGAGAGGAAAATCAATATATTGCTTATGTAGCTTACCCTTTAGACCTTTTTGAAGAAGGTTCTGTTACTAACATGTTCACTTCCATTGTGGGTAATGTATTTGGGTTCAAAGCTCTACGAGCGCTACGTCTGGAAGATTTACGAATCCCTGT
>6513616; Ascarina sp. Qiu-M149 ribulose-1,5-bisphosphate carboxylase oxygenase (rbcL) gene, partial cds; chloroplast gene for chloroplast product
AATGATGAAAAGGGCCGTATTTGCCAGAGAATTGGGAGTTCCTATCGTAATGCATGACTACTTAACAGGGGGATTCACTGCAAATACTAGCTTGGCTCATTATTGCCGAGACAACGGCCTACTTCTTCACATCCATCGCGCAATGCATGCAGTTATTGATAGACAGAAGAATCATGGTATACACTTTCGTGTACTAGCTA
>349591111; Sarcandra glabra isolate shawpc0609L ribulose-1,5-bisphosphate carboxylase/oxygenase large subunit (rbcL) gene, partial cds; chloroplast
CTGGAGGATCTGAGAATTCCTCCTGCTTATACCAAAACTTTCCAAGGCCCACCCCATGGCATCCAAGTTGAGCGAGATAAATTGAACAAGTATGGTCGTCCCCTATTGGGATGTACTATTAAACCAAAATTGGGGTTATCTGCTAAAAACTATGGTAGAGCGGTTTATGAATGTCTCCGCGGGGGACTTGATTTTACCAA
>169809159; Hedyosmum correanum ribulose-1,5-bisphosphate carboxylase/oxygenase large subunit (rbcL) gene, partial cds; chloroplast
TGAATGCTACTGCAGGTACATGCGAAGAAATGATGAAAAGGGCTGTATTTGCCAGAGAATTGGGAGTTCCTATTGTAATGCATGACTACTTAACAGGGGGATTCACTGCAAATACTAGCTTGGCTCATTATTGCCGAGACAACGGCCTACTTCTTCACATTCATCGCGCAATGCATGCAGTTATTGATAGACAGAAGAAT
>30143302; Chloranthus serratus ribulose-1,5-bisphosphate carboxylase/oxygenase large subunit (rbcL) gene, partial cds; chloroplast gene for chloroplast product
ACTACAGTTCGGTGGAGGARCTTTAGGACACCCTTGGGRAAATGCACCTGGTGCAGTAGCCAATCGGGTGGCTTTAGAAGCGTGTGTACAAGCTCGTAATGAGGGACGTGATCTTGCTCGTGAAGGTAATGAAGTTATTCGTGAAGCTAGCAAATGGAGCCCTGAACTAGCTGCTGCTTGTGAGGTATGGAAGGAGATCA
>1173939; Eichhornia paradoxa ribulose-1,5-bisphosphate carboxylase oxygenase large subunit (rbcl) gene, chloroplast gene encoding chloroplast protein, partial cds
ATATCTTGGCAGCATTCCGAGTAACTCCTCAACCCGGAGTTCCACCTGAAGAAGCAGGGGCTGCGGTAGCTGCGGAATCTTCTACTGGTACATGGACAACTGTGTGGACTGATGGACTTACCAGTCTTGATCGTTACAAAGGACGATGCTACCACATTGAGACCGTTCCTGGGGAAGATAATCAATATATTGCTTATGTA
>16565276; Gibasis geniculata ribulose 1,5-bisphosphate carboxylase large subunit (rbcL) gene, partial cds; chloroplast gene for chloroplast product
CTTTGTCTCATTATTGCCGCGACAACGGCTTACTTCTTCACATCCACCGCGCAATGCATGCAGTTATTGATAGACAAAAAAATCATGGTATGCATTTTCGTGTACTNGCNNAAGCATTACGTATGTCTGGTGGAGATCATATCCANGCCGGTACGGTAGTAGGGAAACNAGAAGGAGAACGTGAGATCACTCTAGGTTTT
>16565268; Thyrsanthemum sp. Chase 606 ribulose 1,5-bisphosphate carboxylase large subunit (rbcL) gene, partial cds; chloroplast gene for chloroplast product
AGCATTCCGAGTAACTCCTCAACCAGGAGTTCCGCCTGAGGAAGCAGGGGCTGCGGTAGCTGCCGAATCTTCTACTGGTACATGGACAACTGTGTGGACTGATGGACTTACCAGTCTTGATCGATACAAAGGACGATGCTACCACATCGAGCCCGTTCCTGGAGAGGAAAGTCAATTTATTGCTTATGTAGCTTATCCTT
>16565298; Geogenanthus poeppigii ribulose 1,5-bisphosphate carboxylase large subunit (rbcL) gene, partial cds; chloroplast gene for chloroplast product
GCAGCATTCCGAGTAACTCCTCAACCGGGAGTTCCGCCTGAGGAAGCTGGGGCTGCCGTAGCTGCCGAATCTTCTACTGGTACATGGACAACTGTGTGGACTGATGGACTTACCAGTCTTGATCGTTACAAAGGACGATGCTACCACATCGAGCCCGTTCTTGGGGAGGAAAATCAATATATTGCTTATGTAGCTTATCC
>16565270; Callisia repens ribulose 1,5-bisphosphate carboxylase large subunit (rbcL) gene, partial cds; chloroplast gene for chloroplast product
AGATTGGGTCTCTATGCCAGGTGTTCTGCCTGTTGCTTCGGGGGGTATTCATGTTTGGCATATGCCTGCCCTGACCGAAATCTTTGGAGATGATTCAGTACTACAGTTTGGTGGAGGAACTCTAGGACACCCTTGGGGAAATGCACCAGGNNNNGTAGCTAATAGGGTAGCTTTAGAAGCATGTGTACAAGCTCGTAATG
>16565254; Amischotolype monosperma ribulose 1,5-bisphosphate carboxylase large subunit (rbcL) gene, partial cds; chloroplast gene for chloroplast product
GAGGGCCCACCTCACGGTATCCAAGTTGAAAGAGATAAGTTGAACAAGTATGGTCGTCCCCTATTGGGATGTACTATTAAACCTAAATTGGGATTATCCGCAAAGAACTACGGTAGAGCAGTTTATGAATGTCTACGTGGCGGACTTGATTTTACCAAGGATGATGAAAATGTGAACTCACAGCCATTTATGCGTTGGAG
>384589804; Dichorisandra amabilis voucher BioBot00377 ribulose-1,5-bisphosphate carboxylase/oxygenase large subunit (rbcL) gene, partial cds; chloroplast
GCTACCACATCGAGCCCGTTCCTGGGGAGGAAAGTCAATTTATTGCTTATGTAGCTTATCCTTTAGACCTTTTTGAAGAAGGTTCCGTTACTAACATGTTTACTTCCATTGTAGGTAATGTATTTGGTTTCAAAGCCCTGCGAGCTCTACGTTTGGAGGATTTGCGAATTCCCACTTCTTATAGCAAAACTTTTTGGGGC
>16565294; Anthericopsis sepalosa ribulose 1,5-bisphosphate carboxylase large subunit (rbcL) gene, partial cds; chloroplast gene for chloroplast product
CCCGTTTCTTATACCAAAACTTTTCAAGGCCCGCCTCACGGTATCCAAGTTGAACGAGATAAGTTGAACAAGTATGGTCGTCCCCTATTGGGATGTACTATTAAACCTAAATTGGGATTATCCGCAAAAAACTATGGTAGAGCAGTTTATGAATGTCTACGTGGCGGACTTGATTTTACCAAGGATGATGAAAATGTGAA
>7240479; Tradescantia zebrina ribulose 1,5-bisphosphate carboxylase large subunit (rbcL) gene, partial cds; chloroplast gene for chloroplast product
GCTTATACCAAAACTTTTGAAGGCCCGCCTCACGGTATCCAAGTTGAAAGAGATAAGTTGAACAAGTACGGCCGTCCCCTATTGGGATGTACTATTAAACCTAAATTGGGATTATCCGCAAAGAACTACGGTAGAGCAGTTTATGAATGTCTACGTGGCGGACTTGATTTTACCAAGGATGATGAAAATGTGAACTCACA
>125857866; Dilatris pillansii chloroplast partial rbcL gene for ribulose bisphosphate carboxylase large subunit, specimen voucher RBGK 5883
GAAGGTTCTGTTACTAACATGTTTACTTCCATTGTGGGTAATGTATTTGGTTTCAAAGCCCTGCGAGCTCTACGTTTGGAAGATTTGCGAATTCCACCTTCTTATTCCAAAACTTTCCAAGGGCCTCCCCACGGCATCCAAGTTGAAAGAGATAAGTTGAACAAGTACGGTCGTCCCCTATTGGGATGTACTATTAAACC
>90968363; Hanguana malayana plastid partial rbcL gene for ribulose bisphosphate carboxylase large subunit, specimen voucher 1998-1475 (K)
TCATGTCCACGCTGGTACAGTAGTAGGTAAACTGGAAGGGGAACGCGAGATGACTCTAGGTTTTGTTGATTTATTACGTGATGATTTTATTGAAAAAGACCGAAGTCGCGGTGTTTTTTTCACTCAAGATTGGGTCTCTATGCCGGGTGTTCTGCCCGTGGCTTCAGGGGGTATTCATGTTTGGCATATGCCTGCCCTGA
>37959631; Murdannia sp. BH 75-650 ribulose-1,5-bisphosphate carboxylase/oxygenase large subunit (rbcL) gene, partial cds; chloroplast
TCCACCGCGCAATGCATGCAGTTATTGATAGACAAAAAAATCATGGTATGCATTTTCGTGTACTAGCTAAAGCATTACGTATGTCTGGTGGAGATCATATCCACGCCGGTACAGTAGTAGGGAAACTGGAAGGAGAACGTGAAATGACTTTAGGTTTTGTTGATTTATTACGTGATGATTATATTGAACAAGACGAAAGT
>1173953; Hydrothrix gardneri ribulose-1,5-bisphosphate carboxylase oxygenase large subunit (rbcl) gene, chloroplast gene encoding chloroplast protein, partial cds
GGGGATTCACTGCAAATACTAGTTTGGCTCATTATTGCCGTGACAACGGTCTACTTCTTCACATCCACCGCGCAATGCATGCAGTTATTGATAGACAGAAAAATCATGGTATACATTTCCGTGTACTAGCTAAAGCATTACGTATGTCTGGTGGAGATCATATTCACTCTGGTACAGTAGTAGGTAAACTGGAAGGGGAA
>16565282; Aneilema clarkei ribulose 1,5-bisphosphate carboxylase large subunit (rbcL) gene, partial cds; chloroplast gene for chloroplast product
GAGACCGTTTCTTATTTTGTGCCGAAGCAATTTATAAAGCGCAGGCTGAAACGGGTGAAATCAAAGGACACTACTTGAATGCTACTGCGGGTACATGTGAAGAAATGATTAAAAGGGCTCAGTGTGCTAGAGAATTAGGAGCTCCTATCGTAATGCATGACTACTTAACTGGGGGATTCACTGCAAATACTAGCTTGGCT
>1173957; Heteranthera limosa ribulose-1,5-bisphosphate carboxylase oxygenase large subunit (rbcl) gene, chloroplast gene encoding chloroplast protein, partial cds
GATTAAAAGGGCTGTATTTGCTAGAGAATTAGGAGTTCCTATCGTAATGCACGACTACTTAACTGGGGGATTCACTGCAAATACAAGTTTGGCTCATTATTGCCGTGACAACGGTCTACTTCTTCACATCCACCGTGCAATGCATGCAGTTATTGATAGACAGAAAAATCATGGTATGCATTTCCGTGTACTAGCTAAAG
>16565284; Siderasis fuscata ribulose 1,5-bisphosphate carboxylase large subunit (rbcL) gene, partial cds; chloroplast gene for chloroplast product
TAGAGCAGTTTATGAATGTCTACGTGGCGGACTTGATTTTACCAAGGATGATGAAAATGTGAACTCACAACCATTTATGCGTTGGAGAGACCGTTTCTTATTTTGTGCTGAAGCAATTTATAAAGCGCAGGCCGAAACGGGTGAAATCAAAGGACATTATTTGAATGCTACTGCGGGTACATGTGAAGAAATGATGAAAA
>16565296; Tinantia leiocalyx ribulose 1,5-bisphosphate carboxylase large subunit (rbcL) gene, partial cds; chloroplast gene for chloroplast product
GAAGCAATTTATAAATCGCAGGCCGAAACGGGTGAAATCAAAGGACATTACTTGAATGCTACTGCGGGTACATGTGAAGAAATGATTAAAAGGGCCCAATGTGCTAGAGAATTGGGAGTTCCTATCGTAATGCATGACTACTTAACCGGGGGATTCACCGCAAATACTAGCTTGGCTCATTATTGCCGCGACAATGGCCT
>269854399; Cartonema philydroides ribulose-1,5-bisphosphate carboxylase/oxygenase large subunit (rbcL) gene, partial cds; chloroplast
ACGTATGTCTGGTGGAGATCATATCCACGCTGGTACAGTAGTAGGTAAACTGGAAGGGGAACGTGAGATGACTATAGGTTTTGTTGATTTATTACGTGATGATTATATTGAAAAAGACCGAAGCCGCGGTATTTTTTTCACTCAAGATTGGGTCTCTATGCCGGGTGTTTTGCCTGTCGCTTCGGGGGGTATTCATGTTT
>384589812; Tripogandra serrulata voucher BioBot06539 ribulose-1,5-bisphosphate carboxylase/oxygenase large subunit (rbcL) gene, partial cds; chloroplast
CTTTTTGAAGAAGGTTCTGTTACTAACATGTTTACTTCCATTGTAGGTAATGTATTTGGTTTCAAAGCCCTGCGAGCTCTACGTTTGGAGGATTTGCGAATTCCTATTTCTTATATCAAAACTTTTCAAGGCCCGCCTCACGGTATCCAAGTTGAAAGAGATAAGTTGAACAAGTACGGTCGTCCCCTATTGGGATGTAC
>148787962; Anigozanthos flavidus ribulose-1,5-bisphosphate carboxylase/oxygenase large subunit (rbcL) gene, partial cds; plastid
GAGTTCCGCCTGAAGAAGCAGGGGCAGCCGTAGCTGCTGAATCTTCCACTGGTACATGGACAACTGTGTGGACTGATGGTCTTACAAGTCTTGATCGTTACAAAGGACGATGCTATCACATCGAGCCCGTTCTTGGGGAGGAAAATCAATATATTGCTTATGTTGCTTATCCTTTAGACCTTTTTGAAGAGGGTTCTGTT
>16565304; Rhopalephora scaberrima ribulose 1,5-bisphosphate carboxylase large subunit (rbcL) gene, partial cds; chloroplast gene for chloroplast product
CGCGGTATTTTTTTCACTCAAGATTGGGTCTCTATGCCGGGTGTTCTGCCTGTCGCTTCGGGGGGTATTCATGTTTGGCATATGCCTGCCCTGACCGAAATCTTTGGGGATGATTCGGTATTACAGTTTGGTGGAGGAACTTTGGGACATCCTTGGGGTAATGCACCGGGTGCAGTAGCTAATAGGGTGTCTTTAGAAGC
>16565302; Polyspatha hirsuta ribulose 1,5-bisphosphate carboxylase large subunit (rbcL) gene, partial cds; chloroplast gene for chloroplast product
GTTTGGAAGATTTGCGAATTCCCACTTCTTATACCAAAACTTTTCAAGGCCCGCCTCACGGTATCCAAGTTGAAAGAGATAAGTTGAACAAGTANNNCCGTCCCNNNTTGGGATGTACTATTAAACCAAAATTGGGATTATCTGCAAAGAACTATGGTAGAGCAGTTTATGAATGTCTGCGTGGTGGACTTGATTTTACC
>384591916; Xiphidium caeruleum voucher BioBot05090 ribulose-1,5-bisphosphate carboxylase/oxygenase large subunit (rbcL) gene, partial cds; chloroplast
TGTGGGTAATGTATTTGGTTTCAAAGCCCTGCGAGCTCTACGCTTGGAGGATTTGCGAATTCCAACTTCTTATTCTAAAACTTTCCAAGGGCCGCCACACGGCATCCAAGTTGAAAGAGATAAGTTGAACAAGTACGGGCGTCCCCTATTGGGATGTACTATTAAACCAAAATTGGGATTATCCGCAAAGAACTACGGTA
>4104582; Spatholirion longifolium ribulose 1,5-bisphosphate carboxylase large subunit (rbcL) gene, chloroplast gene encoding chloroplast protein, partial cds
AGTTTATGAATGTCTACGTGGTGGACTTGATTTTACCAAGGATGATGAAAATGTGAACTCACAACCATTTATGCGTTGGAGAGACCGTTTCTTATTTTGTGCCGAAGCGCTTTATAAAGCGCAGGCCGAAACGGGGGAAATCAAAGGACATTACTTGAATGCTACTGCGGGTACATGTGAAGAAATGCTTAAAAGGGCCC
>16565300; Pollia hasskarlii ribulose 1,5-bisphosphate carboxylase large subunit (rbcL) gene, partial cds; chloroplast gene for chloroplast product
CAGTTTGGTGGAGGAACTTTAGGACACCCTTGGGGAAATGCACCGGGTGCAGTAGCTAATAGGGTGGCTTTAGAAGCGTGTGTACAAGCTCGTAATGAGGGACGTAATCTTGCTCGTGAAGGTGCTGAAATTATCCGTGAAGCTAGCAAATGGAGCCCTGAACTGGCTGCTGCTTGTGAAGTATGGAAAGAGATCAAGTT
>4104580; Buforrestia obovata ribulose 1,5-bisphosphate carboxylase large subunit (rbcL) gene, chloroplast gene encoding chloroplast protein, partial cds
CTACCTTGGCTCATTATTGCCGTGACAACGGCNTGCTTTTTCACATCCACCGCGCAATGCATGCAGTTATTGATAGACAAAAAAATCATGGTATGCACTTTCGTGTACTAGCTAAAGCATTACGTATGTCTGGTGGAGATCATATCCACGCCGGTNCAGTAGTAGGGAAACTGGAAGGAGAACGTGAGATGACTTTAGGT
>1173985; Monochoria korsakovii ribulose-1,5-bisphosphate carboxylase oxygenase large subunit (rbcl) gene, chloroplast gene encoding chloroplast protein, partial cds
GCGTTGGAGAGACCGTTTCTTATTTTGTGCTGAAGCTATTTATAAAGCGCAAGCCGAAACCGGTGAAATCAAAGGGCATTACTTGAATGCTACTGCAGGTACATGTGAAGAAATGATGAAAAGGGCCCAGTTTGCTAGAGAATTAGGAGCTCCTATCGTAATGCACGACTACTTAACTGGGGGATTCACTGCAAATACTA
>16565306; Stanfieldiella imperforata ribulose 1,5-bisphosphate carboxylase large subunit (rbcL) gene, partial cds; chloroplast gene for chloroplast product
TGGTATGCATTTTCGTGTACTAGCTAAAGCATTACGTATGTCTGGTGGAGATCATGTCCACGCCGGTACAGTAGTAGGGAAACTGGAAGGAGAACGTGAGATGACTTTAGGTTTTGTTGATTTATTACGTGATGATTATATTGAGCAAGACCGAAGCCGCGGTATTTTTTTCACTCAAGATTGGGTCTCTATGCCAGGTG
>16565278; Elasis hirsuta ribulose 1,5-bisphosphate carboxylase large subunit (rbcL) gene, partial cds; chloroplast gene for chloroplast product
TGGTGGAGATCATATCCACGCCGGTACAGTAGTAGGGAAACTAGAAGGAGAACGAGAGATCACTCTAGGTTTTGTTGATTTATTACGTGATGATTTTATTGAAAAAGACCGAAGGGGGGGTATTTTTTTCACTCANGATTGGGTCTCTATGCCAGGTGTTATTCCTGTCGCTTCGGGGGGTATTCATGTTTGGCATATGC
>1174013; Pontederia sagittata ribulose-1,5-bisphosphate carboxylase oxygenase large subunit (rbcl) gene, chloroplast gene encoding chloroplast protein, partial cds
CAGTAGTAGGTAAACTGGAAGGGGAACGTGAGATGACTTTAGGTTTTGTTGATTTATTACGTGACGATTTTATTGAAAAAGACAGAAGTCGCGGTATTTTCTTCACTCAAGATTGGGTTTCTATGCCAGGTGTTATTCCTGTGGCTTCCGGGGGTATTCATGTTTGGCATATGCCTGCCCTGACTGAAATCTTTGGGGAT
>17136010; Philydrella pygmaea ribulose 1,5-bisphosphate carboxylase (rbcL) gene, partial cds; chloroplast gene for chloroplast product
CTTGATCGTTACAAAGGACGATGCTACCACATCGAGCCTGTTGCTGGGGAGGAAGATCAATATATTGCTTATGTAGCTTATCCTTTAGACCTTTTTGAAGAAGGTTCTGTTACTAACATGTTTACTTCCATTGTGGGTAATGTATTTGGTTTTAAAGCCCTACGAGCTCTACGTCTGGAGGATTTGCGAATTCCCCCTGC
>16565308; Wachendorfia thyrsiflora ribulose 1,5-bisphosphate carboxylase large subunit (rbcL) gene, partial cds; chloroplast gene for chloroplast product
CAATTTGCCAGAGAATTAGGAGTTCCCATCGTAATGCATGACTACTTAACTGGGGGATTCACTGCAAATACTAGTTTGGCTCATTATTNNNGTGACAACGGCCTACTTCTTCACATCCATCGCGCAATGCATGCAGTTATTGATAGACAGAAAAATCATGGTATGCATTTTCGTGTACTAGCTAAAGCATTACGTATGTC
>16565286; Floscopa scandens ribulose 1,5-bisphosphate carboxylase large subunit (rbcL) gene, partial cds; chloroplast gene for chloroplast product
CAAGACCGAAGCCGCGGTATTTTTTTCACTCAAGATTGGGTGTCTTTGCCAGGTGTTTTGCCTGTCGCTTCGGGGGGTATTCATGTTTGGCATATGCCTGCCCTGACCGAAATCTTTGGGGATGATTCGGTACTACAGTTTGGTGGAGGAACTTTAGGACACCCTTGGGGAAATGCACCGGGTGCAGTAGCTAATAGGGT
>269854401; Palisota ambigua ribulose-1,5-bisphosphate carboxylase/oxygenase large subunit (rbcL) gene, partial cds; chloroplast
AGCATTCCGAGTAACTCCTCAACCAGGAGTTCCACCTGAGGAAGCAGGGGCTGCGGTAGCTGCCGAATCTTCTACTGGTACATGGACAACCGTGTGGACTGATGGACTTACCAGTCTTGATCGTTACAAAGGACGATGCTACCACATCGAGCCCGTTCCTGGGGAGGAAAATCAATATATTGCTTATGTAGCTTATCCTT
>16565266; Weldenia candida ribulose 1,5-bisphosphate carboxylase large subunit (rbcL) gene, partial cds; chloroplast gene for chloroplast product
GATTGGGTCTCTATGCCGGGTGTTCTGCCTGTCGCTTCGGGGGGTATTCATGTTTGGCATATGCCTGCCCTGACCGAAATCTTTGGGGATGATTCGGTACTACAGTTTGGTGGAGGAACTTTAGGACACCCTTGGGGAAATGCACCGGGTNNNGTAGCTAATAGGGTGGCTTTAGAAGCATGTGTACAAGCTCGTAATGA
>339779414; Haemodorum laxum ribulose-1,5-bisphosphate carboxylase/oxygenase large subunit (rbcL) gene, partial cds; chloroplast
TTGCCGTGATAACGGCCTACTTCTTCACATCCATCGCGCGATGCATGCAGTTATTGATAGACAGAAAAATCATGGTATGCATTTTCGTGTACTAGCTAAAGCATTACGTATGTCTGGTGGGGATCATATTCACGCTGGTACAGTAGTAGGTAAACTGGAAGGGGAACGTGAGATGACTTTAGGTTTTGTTGATTTATTAC
>16565290; Belosynapsis kewensis ribulose 1,5-bisphosphate carboxylase large subunit (rbcL) gene, partial cds; chloroplast gene for chloroplast product
TTTNGGGACGATTCGGTACTACAGTTTGGTGGAGGAACTTTAGGACACCCTTGGGGAAATGCACCGGGTGCAGTAGCTAATAGGGTGGCTTTAGAAGCGTGTGTACAAGCTCGTAATGANGGNNNTGATCTTGCTCGTGAAGGTGTTGAAATTATCCGTGAAGCTAGCAAATGGAGTCCTGAATTGGCTGCTGCTTGTGA
>240253078; Conostylis androstemma voucher S. Hopper 3/7/96 (UWA) ribulose-1,5-bisphosphate carboxylase/oxygenase large subunit (rbcL) gene, partial cds; chloroplast
CAAAGATACTGATATCTTGGCAGCATTCCGAGTAACTCCTCAACCCGGAGTTCCGCCTGAAGAAGCAGGGGCAGCCGTAGCTGCTGAATCTTCTACTGGTACATGGACAACTGTGTGGACTGATGGGCTTACAAGTCTTGATCGTTACAAAGGGCGATGCTATCACATCGAGCCCGTTCTTGGGGAGGAAAATCAATATA
>343185946; Commelina benghalensis voucher Z465 ribulose-1,5-bisphosphate carboxylase/oxygenase large subunit (rbcL) gene, partial cds; chloroplast
CCCGTTACTGGGGAGGATAATCAATATATTGCTTATGTAGCTTATCCTTTAGACCTTTTTGAAGAAGGTTCTGTTACTAATATGTTTACTTCCATTGTAGGTAATGTATTTGGTTTCAAAGCCTTGCGAGCTCTACGTTTGGAGGATTTGCGAATTCCCACTTCTTATACCAAAACTTTTCAAGGCCCGCCTCACGGTAT
>51890895; Philydrum lanuginosum ribulose-1,5-bisphosphate carboxylase oxygenase large subunit (rbcL) gene, partial cds; chloroplast gene for chloroplast product
ATCCAAGTTGAAAGAGATAAGTTGAACAAATATGGCCGTCCACTATTGGGATGTACTATTAAACCAAAATTGGGATTATCTGCAAAGAACTACGGTAGGGCTGTTTATGAATGTCTACGTGGTGGACTTGATTTTACCAAAGATGATGAAAACGTGAACTCACAACCATTTATGCGTTGGAGAGACCGTTTCCTATTTTG
>125857826; Cyanotis sp. Goldblatt 12489 chloroplast partial rbcL gene for ribulose bisphosphate carboxylase large subunit, specimen voucher Goldblatt P. & Porter L. 12489 (NBG)
CAAACCAAAGATACTGATATATTGGCAGCATTCCGAGTAACTCCTCAACCAGGAGTTCCGCCTGAGGAAGCAGGTGCTGCGGTAGCTGCCGAATCTTCTACTGGTACATGGACAACCGTGTGGACTGATGGACTTACCAGTCTTGATCGTTACAAAGGACGATGCTATCACATCGAGCCCGTTCCTGGGGAGGAAAGTCA
>16565262; Coleotrype natalensis ribulose 1,5-bisphosphate carboxylase large subunit (rbcL) gene, partial cds; chloroplast gene for chloroplast product
GATAACTCTAGGTTTTGTTGATTTATTGCGTGATGATTTTATTGAAAAAGACCGAAGCCGGGGTATTTTTTTCACTCAAGATTGGGTCTCTATGCCGGGTGTTATACCTGTCGCTTCGGGGGGTATTCATGTTTGGCATATGCCTGCCCTGACCGAAATTTTTGGGGATGATTCGGTACTACAGTTTGGTGGAGGAACTT
>17135951; Helmholtzia acorifolia ribulose 1,5-bisphosphate carboxylase (rbcL) gene, partial cds; chloroplast gene for chloroplast product
CNAAGGACGATGCTACCACATCGAGCCTGTTCCTGGGGAGGAAGATCAATATATTGCTTATGTAGCTTATCCTTTAGACCTTTTTGAAGAAGGTTCTGTTACTAACATGTTTACTTCCATTGTAGGTAATGTATTTGGTTTTAAAGCCCTACGAGCTCTACGTCTGGAGGATTTGCGAATTCCCCCTGCTTATTCCAAAA
>16565264; Cochliostema odoratissimum ribulose 1,5-bisphosphate carboxylase large subunit (rbcL) gene, partial cds; chloroplast gene for chloroplast product
TCGTGTACTAGCTAAAGCATTACGTATGTCTGGTGGAGATCATATCCACGCCGGTACNGTAGTAGGGAAACTAGAAGGAGAACGTGAGATGACTCTAGGTTTTGTTGATTTATTACGTGATAATTATATTGAAAAAGACCGAAGCCGGGGTATTTTTTTCACTCAAGATTGGGTCTCTATGCCGGGTGTTCTGCCTGTCG
>315259820; Cedrus deodara isolate LegMedMO_40 ribulose-1,5-bisphosphate carboxylase/oxygenase large subunit (rbcL) gene, partial cds; chloroplast
AGCAGTAGCTGCTGAATCTTCCACCGGTACATGGACCACTGTTTGGACCGATGGACTTACTAGTCTTGATCGTTACAAGGGGCGATGCTATGACATCGAGCCCGTTCCTGGAGAGGAGAGTCAATTTATTGCCTATGTAGCTTACCCCTTAGACCTTTTCGAAGAAGGTTCTGTTACTAACTTGTTCACTTCCATTGTAG
>56236677; Saxegothaea conspicua ribulose 1,5-bisphosphate carboxylase/oxygenase large subunit (rbcL) gene, partial cds; chloroplast
GCTACCGCAGGTACATGTGAAGAAATGATAAAAAGAGCGGTATTTGCTAGAGAATTGGGAGTTCCTATCGTTATGCATGACTATCTGACGGGGGGGTTTACTGCAAATACATCGTTGGCTCATTATTGCCGAGACAATGGCCTACTTCTTCACATTCACCGCGCAATGCATGCAGTTATTGATAGACAAAGAAATCACGG
>343424555; Glyptostrobus pensilis clone PEN1 ribulose-1,5-bisphosphate carboxylase/oxygenase large subunit (rbcL) gene, partial cds; chloroplast
GTACTATAAAACCAAAATTGGGTCTATCTGCCAAGAATTATGGTAGAGCGGTTTATGAATGTCTCCGTGGTGGACTTGATTTTACCAAGGATGATGAAAACGTGAATTCCCAACCATTTATGCGCTGGAGAGATCGTTTCTGCTTTTGTGCAGAAGCACTTTATAAAGCTCAGGCTGAGACGGGTGAGATTAAGGGACAT
>13548761; Dacrycarpus imbricatus isolate Suva ribulose-1,5-bisphosphate carboxylase large subunit (rbcL) gene, partial cds; chloroplast
GATTACAGATTAACTTATTATACTCCGGAATATCAGACCAAAGATACTGATATCTTGGCGGCATTCCGAGTCACTCCTCAACCCGGAGTGCCTGCCGAGGAAGCAGGAGCGGCAGTAGCTGCCGAATCTTCCACTGGTACATGGACTACTGTTTGGACCGATGGACTTACCAGCCTCGATCGTTACAAGGGGCGATGCTA
>7240401; Platycladus orientalis flagelliformis ribulose 1,5-bisphosphate carboxylase (rbcL) gene, partial cds; chloroplast gene for chloroplast product
TTGGACCGACGGACTTACCAGTCTTGATCGCTACAAGGGGCGATGCTATGATATTGAACCCGTTCCTGGAGAAGAAACTCAATTTATTGCCTATGTAGCTTACCCTTTAGATCTTTTTGAAGAGGGCTCTGTGACTAACCTGTTTACTTCTATTGTAGGTAATGTATTTGGATTCAAAGCTTTACGGGCTCTACGTCTGG
>13548865; Microstrobos niphophilus ribulose-1,5-bisphosphate carboxylase large subunit (rbcL) gene, partial cds; chloroplast
AAACTTTCCAAGGTCCACCCCATGGTATCCAGGTGGAAAGAGATAAATTAAATAAATATGGCCGCCCTTTATTGGGATGTACTAACAAACCAAAATTGGGACTGACTGCCAAAAATTATGGTAGAGCAGTTTACGAATGTCTACGTGGTGGACTTGATTTCACCAAGGATGATGAGAACGTAAATACGCAACCATTTATG
>66271698; Cupressus forbesii ribulose-1,5-bisphosphate carboxylase/oxygenase large subunit (rbcL) gene, partial cds; chloroplast
TGTAGTAGGTAAACTTGAAGGAGAACGAGAAGTCACTTTGGGTTTTGTGGATCTATTGCGTGATGATTTTATTGAAAAAGACCGAAGTCGTGGTATTTATTTCACTCAAGATTGGGTCTCTATGCCGGGTGTTCTGCCTGTAGCTTCAGGAGGTATTCACGTTTGGCATATGCCTGCTCTGACCGAGATCTTTGGAGATG
>21360791; Austrotaxus spicata ribulose-1,5-bisphosphate carboxylase/oxygenase large subunit (rbcL) gene, partial cds; chloroplast gene for chloroplast product
CTTCACTCAAGATTGGGTGTCTATGCCGGGTGTCCTGCCTGTAGCTTCAGGAGGTATTCATGTTTGGCATATGCCTGCTCTGACCGAAATTTTTGGGGATGATTCTGTATTACAGTTTGGTGGAGGCACTTTGGGGCACCCTTGGGGAAATGCACCTGGTGCAGTAGCTAATCGAGTCGCATTAGAAGCTTGTGTACAAG
>365775207; Abies flinckii isolate 14 ribulose-1,5-bisphosphate carboxylase/oxygenase large subunit (rbcL) gene, partial cds; chloroplast
ATGCGCTGGAGAGATCGTTTTGTCTTTTGTGCGGAAGCACTTTATAAGGCTCAGGCTGAGACGGGTGAAATTAAAGGACATTACTTGAATGCTACTGCAGGTACATGTGAAGAAATGATGAAAAGGGCAGTATTTGCAAGAGAATTAGGAGTTCCTATCGTCATGCATGACTATCTGACGGGGGGTTTTACCGCAAATAC
>307602104; Juniperus communis var. saxatilis voucher G.S.Miehe-3011 ribulose-1,5-bisphosphate carboxylase/oxygenase large subunit (rbcL) gene, partial cds; chloroplast
GAATCTTCCACTGGTACGTGGACCACTGTTTGGACCGATGGACTTACCAGTCTTGATCGCTACAAGGGGCGATGCTATGATATTGAACCCGTTCCTGGAGAAGAAACTCAATTTATTGCCTATGTAGCTTACCCTTTAGACCTTTTTGAAGAAGGCTCTGTGACTAACCTGTTTACTTCTATTGTAGGTAATGTATTTGG
>345103361; Libocedrus bidwillii RBGS-913643 ribulose-1,5-bisphosphate carboxylase/oxygenase large subunit (rbcL) gene, partial cds; chloroplast
ATATTGAAAAAGATCGAAGTCGTGGTATTTATTTCACTCAAGATTGGGTCTCTATGCCGGGTGTTTTGCCTGTAGCTTCAGGAGGTATTCACGTTTGGCATATGCCTGCTCTGACTGAGATCTTTGGAGATGATTCTGTATTACAATTTGGTGGAGGGACTTTGGGGCATCCTTGGGGAAATGCACCTGGTGCAGTGGCT
>9963691; Nothotsuga longibracteata ribulose 1,5-bisphosphate carboxylase large subunit (rbcL) gene, partial cds; chloroplast gene for chloroplast product
TGCGTATGTCCGGTGGAGATCATATTCACGCCGGTACTGTAGTAGGTAAACTTGAAGGAGAACGAGACGTCACTTTAGGGTTTGTTGATCTACTGCGTGATGATTTTATCGAAAAAGATCGAAGTCGTGGTATTTACTTCACTCAAGATTGGGTATCTATGCCAGGTGTTCTGCCGGTAGCTTCAGGAGGTATTCACGTT
>170516169; Papuacedrus papuana ribulose-1,5-bisphosphate carboxylase/oxygenase large subunit (rbcL) gene, partial cds; chloroplast
TCTGCCTGTAGCTTCAGGAGGTATTCACGTTTGGCATATGCCTGCTCTGACCGAGATCTTTGGAGATGATTCTGTATTACGGTTTGGTGGAGGGACTTTGGGGCATCCTTGGGGAAATGCACCTGGTGCAGTGGCTAATCGGGTCGCTTTAGAAGCTTGTGTACAAGCTCGTAATGAAGGACGTGACCTTGCGCGTGAAG
>345103381; Actinostrobus arenarius RBGE-E00175079 ribulose-1,5-bisphosphate carboxylase/oxygenase large subunit (rbcL) gene, partial cds; chloroplast
AATGATTAAAAGAGCAGTATTCGCCAGAGAATTGGGAGTTCCTATAGTCATGCATGACTATCTGACTGGAGGTTTTACGGCAAATACTTCGTTGGCTCACTATTGCCGCGATAACGGCCTACTTCTTCACATTCACCGCGCAATGCATGCAGTTATTGACAGACAAAGAAATCATGGTATGCATTTCCGTGTACTAGCTA
>345103351; Athrotaxis laxifolia RBGS-850356 ribulose-1,5-bisphosphate carboxylase/oxygenase large subunit (rbcL) gene, partial cds; chloroplast
GTTCTGTTACTAACCTGTTCACTTCTATTGTAGGTAATGTATTTGGATTCAAAGCCTTACGGGCTCTACGTCTGGAAGATCTACGAATTCCTCCTGCTTATTCAAAAACTTTCCAAGGCCCACCACATGGTATTCAAGTGGAAAGAGATAAATTAAACAAATATGGTCGTCCTTTATTGGGATGTACTATCAAACCAAAA
>307602046; Callitropsis nootkatensis voucher BU-10309 ribulose-1,5-bisphosphate carboxylase/oxygenase large subunit (rbcL) gene, partial cds; chloroplast
TACCCTTTAGACCTTTTTGAAGAAGGCTCTGTGACTAACCTGTTTACTTCTATTGTAGGTAATGTATTTGGATTCAAAGCTTTACGGGCTCTACGTCTGGAAGATTTACGAATTCCTCCTGCTTATTCAAAAACTTTTCAAGGCCCACCACATGGTATTCAAGTAGAAAGAGATAAATTAAACAAATATGGTCGTCCTTT
>315259784; Calocedrus decurrens isolate LegMedMO_22 ribulose-1,5-bisphosphate carboxylase/oxygenase large subunit (rbcL) gene, partial cds; chloroplast
GCAGTAGCTGCCGAATCTTCCACTGGTACGTGGACCACTGTTTGGACCGATGGACTTACCAGTCTTGATCGCTACAAGGGGCGATGCTATGATATTGAACCCGTTCCTGGAGAAGAAAGTCAATTTATTGCCTATGTAGCTTACCCTTTAGATCTTTTTGAAGAAGGCTCTGTGACTAACCTGTTTACTTCTATTGTAGG
>38532310; Pseudotaxus chienii ribulose-1,5-bisphosphate carboxylase/oxygenase large subunit (rbcL) gene, partial cds; chloroplast
TGACTATTTGACTGGAGGTTTTACGGGGAATACTTCGTTGGCTCATTATTGCCGAGACAACGGACTACTTCTTCACATTCACCGTGCAATGCATGCAGTTATTGACAGACAAAAAAATCATGGTATGCATTTCCGTGTACTAGCTAAAGCGCTGCGTATGTCTGGTGGAGACCATGTTCACGCTGGTACTGTAGTAGGTA
>345103339; Fitzroya cupressoides RBGE-19991747-F ribulose-1,5-bisphosphate carboxylase/oxygenase large subunit (rbcL) gene, partial cds; chloroplast
CCGAATCTTCCACTGGTACGTGGACCACTGTTTGGACCGATGGACTTACCAGTCTTGATCGGTACAAGGGGCGATGCTATGATATCGAACCCGTTCCTGGAGAGGAAACTCAATTTATTGCCTATGTAGCTTACCCTTTAGATCTTTTTGAAGAAGGCTCTGTTACTAACCTGTTTACTTCTATTGTAGGTAATGTATTT
>343190186; Pinus armandii voucher LiujqPI67 ribulose-1,5-bisphosphate carboxylase/oxygenase large subunit (rbcL) gene, partial cds; chloroplast
AATTTATTGCCTATGTAGCTTACCCCTTAGACCTTTTCGAAGAAGGTTCTGTTACTAACCTATTCACTTCCATTGTAGGTAATGTATTTGGATTCAAGGCCCTACGGGCTCTACGTTTGGAAGATTTGCGGATTCCCCCTGCTTATTCCAAAACTTTTCAGGGTCCACCTCATGGTATCCAAGTTGAAAGAGATAAATTG
>343424541; Cunninghamia lanceolata var. konishii clone KON1 ribulose-1,5-bisphosphate carboxylase/oxygenase large subunit (rbcL) gene, partial cds; chloroplast
GGTACTGTAGTAGGTAAACTTGAAGGAGAACGAGAAGTCACTTTGGGTTTTGTTGATCTATTGCGTGATGATTTTATTGAAAAAGACCGAAGTCGTGGTATTTATTTCACTCAAGATTGGGTCTCTATGCCGGGTGTTCTGCCTGTAGCTTCAGGAGGTATTCACGTTTGGCATATGCCTGCTCTGACCGAGATCTTTGG
>13548871; Phyllocladus alpinus ribulose-1,5-bisphosphate carboxylase large subunit (rbcL) gene, partial cds; chloroplast
NNNNNNNNNNNNNNNNNNNNNNNNNNNNNNNNNNNNNNNNNNNNNNNNNNNNNNNNNNNNNNNNNNNNNNNNNNNNNNNNNNNNNNNNNNNNNNNTTTGCTATGAAGCACTTTTTAAACCTCAGGCTGAGACGGGAGAAATTAAGGGGCATTACCTGAATGCTACCGCGGGAACATGCGAAGAGATGCTAAAAAGGGCGG
>38532334; Dacrydium pierrei ribulose-1,5-bisphosphate carboxylase/oxygenase large subunit (rbcL) gene, partial cds; chloroplast
TATTGCCGAGACAACGGCCTACTTCTTCACATTCACCGCGCAATGCATGCAGTTATTGATAGACAAAAAATTCACGGTATGCACTTTCGTGTACTAGCGAAAGCGTTGCGTATGTCTTGGGGAGATCATGTTCACGCCCGGTACTGTAGTAAGGTAAACTCGAAAGGAGAACGAGAGGTAACTTTGGGTTTTGTGGATCT
>332713662; Podocarpus smithii ribulose-1,5-bisphosphate carboxylase/oxygenase large subunit (rbcL) gene, partial cds; chloroplast
TTATTATACTCCGGAATATCAGACCAAAGATACTGATATCTTGGCAGCATTCCGAGTCACTCCTCAACCCGGAGTGCCCCCCGAGGAAGCAGGAGCGGCAGTAGCTGCCGAATCTTCCACTGGTACATGGACTACTGTTTGGACCGATGGACTTACCAGCCTCGATCGTTACAAGGGGCGATGCTATGACATCGAACCTG
>39754171; Chamaecyparis pisifera ribulose-1,5-bisphosphate carboxylase/oxygenase large subunit (rbcL) gene, partial cds; chloroplast
CAAAGCTTTACGGGCTCTACGCCTGGAAGATTTACGAATTCCTCCTGCTTATTCAAAAACTTTTCAAGGCCCACCACATGGTATTCAAGTAGAAAGAGATAAATTAAACAAATATGGTCGTCCTTTGTTGGGATGTACTATCAAACCAAAATTGGGTCTATCTGCCAAGAATTATGGTAGAGCGGTTTATGAATGTCTCC
>326937278; Pseudotsuga menziesii chloroplast partial rbcL gene for ribulose-1,5-bisphosphate carboxylase/oxygenase large subunit, specimen voucher PME.01/IT
ATTGAACAAATATGGCCGTCCTTTATTGGGATGTACTATCAAACCAAAATTGGGTCTATCGGCTAAGAACTATGGTAGAGCAGTTTACGAATGTCTCCGTGGTGGACTCGATTTTACCAAGGATGATGAGAACGTAAATTCCCAACCATTCATGCGCTGGAGAGATCGTTTTGTCTTTTGTGCGGAAGCACTTTATAAGG
>170516171; Pilgerodendron uviferum ribulose-1,5-bisphosphate carboxylase/oxygenase large subunit (rbcL) gene, partial cds; chloroplast
GCAGCATTCCGAGTCACTCCTCAACCTGGAGTGCCCCCCGAAGAAGCAGGAGCAGCAGTAGCTGCCGAATCGTCCACTGGTACGTGGACGACTGTTTGGACCGATGGACTTACTAGTCTTGATCGTTACAAGGGACGATGCTATGATATTGAACCGATTCCTGGAGAGGAAAATCAATTTATTGCCTATGTAGCTTACCC
>345103373; Callitris macleayana RBGE-E00210632 ribulose-1,5-bisphosphate carboxylase/oxygenase large subunit (rbcL) gene, partial cds; chloroplast
AGGTTTTACGGCAAATACTTCGTTGGCTCACTATTGCCGCGATAACGGCCTACTTCTTCACATTCACCGCGCAATGCATGCAGTTATTGACAGACAAAGAAATCATGGTATGCATTTCCGTGTACTAGCTAAAGCACTACGTATGTCTGGTGGAGATCATATTCATGCTGGTACTGTAGTTGGTAAACTTGAAGGAGAAC
>343185000; Amentotaxus argotaenia voucher Am05 ribulose-1,5-bisphosphate carboxylase/oxygenase large subunit (rbcL) gene, partial cds; chloroplast
AACAAATATGGTCGTCCTTTGTTGGGATGTACTATCAAACCAAAATTGGGCCTATCTGCCAAAAATTATGGTAGAGCGGTTTACGAATGTCTCCGTGGTGGACTTGATTTTACCAAGGATGATGAAAACGTGAATTCCCAACCATTCATGCGCTGGAGAGATCGTTTCTGTTTTTGTGCAGAAGCACTTTATAAAGCTCA
>307602068; Fokienia hodginsii voucher J.Q.Liu-KBG-FOH ribulose-1,5-bisphosphate carboxylase/oxygenase large subunit (rbcL) gene, partial cds; chloroplast
GGGATGTACTATCAAACCAAAATTGGGTCTATCTGCCAAGAATTATGGTAGAGCGGTTTATGAATGTCTCCGTGGTGGACTTGATTTTACCAAGGATGATGAAAACGTGAATTCCCAACCATTTATGCGCTGGAGAGATCGTTTCTGCTTTTGTGCAGAAGCACTTTTTAAAGCTCAGGCTGAGACGGGTGAGATTAAGG
>13548863; Microstrobos fitzgeraldii ribulose-1,5-bisphosphate carboxylase large subunit (rbcL) gene, partial cds; chloroplast
CCGGTGTGCCCCCCGAGGTAGCAGGAGCGGCAGTAGCTGCCGAATCTTCCACTGGTACATGGACTACTGTTTGGACCGATGGACTTACCAGCCTTGATCGTTATAAGGGGCGATGCTATGACATCGAGCCTGTTCCTGGAGAGGAAACTCAATTTATTGCCTATGTAGCTTATCCCTTAGACCTTTTTGAAGAAGGCTCT
>347977954; Sciadopitys verticillata chloroplast rbcL gene for ribulose 1,5-bisphosphate carboxylase/oxygenase large chain, complete cds
CCTGAATATCAGACCAAAGACACTGATATCTTGGCAGCATTCCGAGTCACTCCTCAACCCGGAGTGCCTCCTGAGGAGGCAGGAGCAGCAGTAGCTGCCGAATCTTCCACTGGTACATGGACCACTGTTTGGACCGATGGACTCACCAGTCTTGATCGTTACAAGGGGCGATGCTATGACATCGAGCCCGTTCCTGGAGA
>13548849; Halocarpus biformis ribulose-1,5-bisphosphate carboxylase large subunit (rbcL) gene, partial cds; chloroplast
AAGGGGCGATGCTATGACATCGAACCTGTTCCTGGAGAGGAAAATCAATTTATTGCCTATGTAGCTTACCCCCTAGACCTTTTTGAAGAAAGTTCTGTTACTAACCTGTTCACTTCCATTGTAGGTAATGTGTTTGGATTCAAAGCCCTACGGGCTCTACGTCTGGAAGATCTGCGAATTCCTCCTGCTTATTCCAAAAC
>345103329; Cryptomeria japonica J.Q.Liu-TBG-CRJ ribulose-1,5-bisphosphate carboxylase/oxygenase large subunit (rbcL) gene, partial cds; chloroplast
TTACCAGTCTTGATCGTTACAAGGGGCGATGCTATGATATTGAACCCGTTCCTGGAGAGGAAAGTCAATTTATTGCCTATGTGGCTTACCCTTTAGATCTTTTTGAAGAAGGTTCTGTTACTAACCTGTTCACTTCTATTGTAGGTAATGTATTTGGATTCAAAGCCTTACGGGCTCTACGTCTGGAAGATTTACGGATT
>4433658; Neocallitropsis araucarioides ribulose-1,5-bisphosphate carboxylase large subunit (rbcL) gene, chloroplast gene encoding chloroplast protein, partial cds
CTACGCCTGGAAGATTTACGAATTCCTCCTTCTTATTCAAAAACTTTTCAAGGACCCCCACACGGTATTCAAGTAGAAAGAGATAAATTAAACAAATATGGTCGTCCTTTGTTAGGATGTACTATCAAACCAAAATTGGGTCTATCTGCCAAGAATTATGGTAGAGCGGTTTATGAATGTCTCCGCGGTGGACTTGATTT
>290586307; Taxodium distichum voucher PS1272MT01 ribulose-1,5-bisphosphate carboxylase/oxygenase large subunit (rbcL) gene, partial cds; chloroplast
CTACGTCTGGAAGATTTACGAATTCCTCCTGCTTATTCAAAAACTTTCCAAGGCCCACCACATGGTATTCAAGTAGAAAGAGATAAATTAAACAAATATGGTCGTCCTTTGTTGGGATGTACTATAAAACCAAAATTGGGTCTATCTGCCAAGAATTATGGTAGAGCGGTTTATGAATGTCTCCGTGGTGGACTTGATTT
>313494497; Picea likiangensis voucher Ran, J.-H. SC010 ribulose-1,5-bisphosphate carboxylase/oxygenase large subunit (rbcL) gene, partial cds; chloroplast
ATGACATCGAGCCCGTTCCTGGAGAGGAAAGTCAATTTATTGCCTTTGTAGCTTACCCCTTAGACCTTTTCGAAGAAGGTTCTGTTACTAACTTGTTCACTTCCATTGTAGGTAATGTATTTGGATTCAAGGCCCTACGGGCTCTACGTTTGGAAGATTTGCGGATTCCCCCTGCTTATTCCAAAACATTTCAAGGTCCA
>147225238; Larix kaempferi chloroplast rbcL gene for ribulose-1,5-bisphosphate carboxylase/oxygenase large subunit, partial cds, clone: tokachi-83
CTTATTCCAAAACTTTTCAAGGTCCACCTCATGGTATCCAAGTCGAAAGGGATAAATTGAACAAATATGGCCGTCCTTTATTGGGATGTACTATCAAACCAAAATTGGGTCTATCGGCTAAGAACTATGGTAGAGCAGTTTACGAATGTCTCCGTGGTGGACTTGATTTTACCAAGGATGATGAGAACGTAAATTCCCAA
>7240326; Microbiota decussata ribulose 1,5-bisphosphate carboxylase (rbcL) gene, partial cds; chloroplast gene for chloroplast product
AGCAAGTGTCGGATTCAAAGCGGGTGTTAAAGATTACAGATTAACTTATTATACTCCGGAATATCAGACCAAAGATACTGATATCTTGGCAGCATTCCGAGTCACTCCTCAACCTGGAGTGCCCCCCGAAGAAGCGGGAGCAGCAGTAGCTGCCGAATCTTCCACTGGTACGTGGACCACTGTTTGGACCGATGGACTTA
>332713538; Nageia formosensis ribulose-1,5-bisphosphate carboxylase/oxygenase large subunit (rbcL) gene, partial cds; chloroplast
GGGTTTACGGCGAATACTTCGTTGGCTCATTATTGCCGAGACAACGGCCTACTTCTTCACATTCACCGCGCAATGCATGCAGTTCTTGATAGACAAAAAATTCACGGTATGCACTTTCGTGTACTAGCTAAAGCGTTGCGTATGTCTGGGGGAGATCATATTCATGCCGGTACTGTAGTAGGTAAACTCGAAGGAGAACG
>154001294; Wollemia nobilis ribulose-1,5-bisphosphate carboxylase/oxygenase large subunit (rbcL) gene, partial cds; chloroplast
GAGCAAATTTCGCCTATGAATTGGGAGTTCCCATAGTCATGCATGACTATCTGACGGGAGGTTTTACGGCAAATACTTCGTTGGCTCATTATTGCCGAGACCATGGCCTACTTCTTCATATTCACCGCGCAATGCATGCAGTTATTGACAGACAAAAAATTCATGGTATGCACTTTCGTGTGCTGGCTAAAGCATTGCGT
>332713530; Lagarostrobos franklinii ribulose-1,5-bisphosphate carboxylase/oxygenase large subunit (rbcL) gene, partial cds; chloroplast
GAGAGGAAAGTCAATATATTGTCTATGTAGCTTACCCCTTAGACCTTTTTGAAGAAGGTTCTGTTACTAATTTGTTCACTTCGATTGTAGGTAATGTATTTGGATTCAAAGCCCTACGGGCTCTACGTCTGGAGGATCTACGAATTCCTCCTGCTTATTCCAAAACTTTCCAAGGCCCACCCCATGGTATCCAAGTTGAA
>332713552; Prumnopitys ladei ribulose-1,5-bisphosphate carboxylase/oxygenase large subunit (rbcL) gene, partial cds; chloroplast
AGAATTATGGTAGAGCAGTTTACGAATGTCTTCGTGGTGGACTTGATTTCACAAAGGATGATGAGAACGTAAATTCCCAACCATTTATGCGCTGGAGAGATCGTTTTTGTTTTTGCGCAGAAGCACTCTTTAAAGCTCAGGCTGAAACGGATGAAATTAAGGGGAATTACCTGAATGCTACCGCAGGTACATGCGAAGAA
>162423531; Araucaria brasiliensis ribulose-1,5-bisphosphate carboxylase large subunit (rbcL) gene, partial cds; chloroplast
TCCATTGTGGGTAATGTATTTGGATTCAAAGCCCTACGGGCTCTACGTCTGGAAGATCTGCGAATTCCTCCTGCTTATTCCAAAACTTTCCAAGGTCCACCCCATGGTATTCAAGTTGAAAGAGATAAATTAAACAAATATGGCCGTCCCTTGTTGGGGCGTACTATAAAACCAAAATTGGGTCTATCTGCCAAAAATTA
>13548861; Microcachrys tetragona ribulose-1,5-bisphosphate carboxylase large subunit (rbcL) gene, partial cds; chloroplast
ACCTGTTCACTTCCATTGTAGGTAATGTTTTTGGATTCAAAGCTCTACGGGCTCTACGTCTGGAAGATCTGCGAATTCCTCCCGCTTATTCCAAAACTTTCCAAGGTCCACCCCATGGTATCCAAGTGGAAAGAGATAAATTAAATAAATATGGCCGCCCCTTATTGGGATGTACTATAAAACCAAAATTGGGTCTGTCT
>13548845; Falcatifolium taxoides ribulose-1,5-bisphosphate carboxylase large subunit (rbcL) gene, partial cds; chloroplast
CTGAAACGGGTGAAATTAAGGGGCATTACCTGAATGCTACTGCAGGTACATGTGAAGAAATGATAAAAAGAGCAGTATTCGCTAGAGAATTGGGGGTTCCTATCGTTATGCATGACTATCTGACGGGGGGGTTTACTGCAAATACTTCGTTGGCTCATTATTGCCGAGACAACGGCCTACTTCTTCACATTCACCGCGCA
>343186002; Cupressus funebris voucher Liujq5111 ribulose-1,5-bisphosphate carboxylase/oxygenase large subunit (rbcL) gene, partial cds; chloroplast
GTGCCCCCCGAAGAAGCGGGAGCAGCGGTAGCTGCCGAATCTTCCACTGGTACGTGGACCACTGTTTGGACCGATGGTCTTACCAGTCTTGATCGCTACAAGGGGCGATGCTATGATATTGAACCCGTTCCTGGAGAAGAAACTCAATTTATTGCCTATGTAGCTTACCCTTTAGACCTTTTTGAAGAAGGCTCTGTGAC
>345103347; Sequoiadendron giganteum J.Q.Liu-SqdGig ribulose-1,5-bisphosphate carboxylase/oxygenase large subunit (rbcL) gene, partial cds; chloroplast
CACTCAAGATTGGGTCTCTATGCCGGGTGTTCTGCCTGTAGCTTCAGGAGGTATTCACGTTTGGCATATGCCTGCTCTGACCGAGATCTTTGGGGATGATTCCGTATTACAGTTTGGTGGAGGGACTTTGGGGCACCCTTGGGGAAATGCACCTGGTGCAGTGGCTAATCGAGTCGCTTTAGAAGCTTGTGTACAAGCTC
>14273; T.heterophylla rbcL gene for ribulose 1,5-bisphosphate carboxylase
CAAAGATACGGATATCTTGGCAGCATTCCGAGTAACTCCTCAACCCGGAGTGCCGCCCGAGGAAGCGGGAGCAGCAGTAGCTGCTGAATCGTCCACCGGTACATGGACCACTGTTTGGACCGATGGACTTACCAGTCTTGATCGTTACAAGGGGCGATGCTATGACATCGAACCCGTTCCTGGAGAAGAGAGTCAATTTA
>307602214; Xanthocyparis vietnamensis voucher BU-10142 ribulose-1,5-bisphosphate carboxylase/oxygenase large subunit (rbcL) gene, partial cds; chloroplast
TCTATTGTAGGTAATGTATTTGGATTCAAAGCTTTACGGGCTCTACGTCTGGAAGATTTACGAATTCCTCCTGCTTATTCAAAAACTTTTCAAGGCCCACCACATGGTATTCAAGTAGAAAGAGATAAATTAAACAAATATGGTCGTCCTTTATTGGGATGTACTATCAAACCAAAATTGGGTCTATCTGCCAAGAATTA
>345103395; Widdringtonia whytei RBGE-E00096742 ribulose-1,5-bisphosphate carboxylase/oxygenase large subunit (rbcL) gene, partial cds; chloroplast
TTATAAAGCTCAGGCTGAAACGGGTGAGATTAAGGGACATTACCTGAATGCTACTGCAGGTACATGGGAAGAAATGATTAAAAGAGCAGTATTCGCCAGAGAATTGGGAGTTCCTATAGTCATGCATGACTATTTGACTGGAGGTTTTACGGCAAATACTTCGTTGGCTCATTATTGCCGAGATAACGGCCTACTTCTTC
>307602206; Thuja occidentalis voucher J.Q.Liu-KBG-THO ribulose-1,5-bisphosphate carboxylase/oxygenase large subunit (rbcL) gene, partial cds; chloroplast
AAAATCAATTTATTGCCTATGTAGCTTACCCTTTAGATCTTTTTGAAGAAGGCTCTGTGACTAACCTGTTTACTTCTATTGTAGGTAATGTATTTGGATTCAAAGCTTTACGGGCTCTACGTCTGGAAGATTTACGAATTCCTCCTGCTTATTCAAAAACTTTTCAAGGCCCACCACATGGTATTCAAGTAGAAAGAGAT
>13548857; Lepidothamnus laxifolius ribulose-1,5-bisphosphate carboxylase large subunit (rbcL) gene, partial cds; chloroplast
TTAAGGGGCATTACCTTAATGCTACCGCAAGTACATGTGAACAAATGATGAAAAGATCAGTATTCGCTAGAGAATTGGGAGTTCCTATCGTTATGCATGACTATCTGACGGGGGGGTTTACTGCAAATACTTCGTTGGCTCATTATTGCCGAGACAACGGCCTACTTCTTCACATTCACCGTGCAATGCATGCAGTTATT
>289190001; Metasequoia glyptostroboides voucher PS1275MT01 ribulose-1,5-bisphosphate carboxylase/oxygenase large subunit (rbcL) gene, partial cds; chloroplast
CAGCGGTAGCTGCGGAATCTTCTACTGGTACATGGACAACTGTATGGACTGATGGGCTTACCAGTCTTGATCGTTACAAAGGGCGATGCTACCACATTGAACCTGTTGCTGGAGAAGAAAGTCAATTTATTGCTTATGTAGCTTACCCCTTAGACCTTTTTGAAGAGGGTTCGGTTACTAACATGTTTACTTCCATTGTA
>307602212; Thujopsis dolabrata voucher J.Q.Liu-TBG-TOD ribulose-1,5-bisphosphate carboxylase/oxygenase large subunit (rbcL) gene, partial cds; chloroplast
AAAGAGCAGTATTCGCCAGAGAATTGGGAGTTCCTATAGTCATGCATGACTATCTGACTGGAGGTTTTACGGCAAATACTTCGTTGGCTCATTATTGCCGAGATAACGGCCTACTTCTTCACATTCACCGCGCAATGCACGCAGTTATTGACAGACAAAGAAATCATGGTATGCACTTCCGTGTACTGGCTAAAGCACTA
>151302104; Torreya fargesii ribulose-1,5-bisphosphate carboxylase/oxygenase large subunit (rbcL) gene, partial cds; chloroplast
ACAGATTAACTTGTTATACTCCGGACTATGATACCAAAGATACTGATATCTTGGCAGCATTCCGAGTCACTCCTCAACCCGGAGTGCCCCCCGAGGAAGCGGGAGCAGCAGTAGCTGCCGAATCTTCCACTGGTACATGGACCACTGTTTGGACCGATGGACTTACCAGTCTTGAGCGTTACAAGGGACGATGCTATGAT
>13548897; Sundacarpus amarus ribulose-1,5-bisphosphate carboxylase large subunit (rbcL) gene, partial cds; chloroplast
ATGACTACCTGACGGGGGGGTTTACTGCAAATACTTCGTTGGCTCATTATTGTCGAGACAACGGCCTACTTCTTCACATTCACCGCGCAATGCATGCAGTTATCGATAGACAAAGAAATCACGGTATGCACTTTCGTGTACTGGCTAAAGCATTGCGTATGTCTGGGGGAGATCATATTCACGCTGGTACTGTAGTAGGT
>7240471; Tetraclinis articulata ribulose 1,5-bisphosphate carboxylase (rbcL) gene, partial cds; chloroplast gene for chloroplast product
GCACTTTATAAAGCTCAGGCTGAGACGGGTGAGATTAAGGGACATTACCTGAATGCTACTGCAGGTACATGTGAAGAAATGATTAAAAGAGCAGTATTCGCCAGAGAATTGGGAGTTCCTATAGTCATGCATGACTATCTGACTGGAGGTTTTACGGCAAATACTTCGTTGGCTCAYTATTGCCGCGATAACGGCCTACT
>345103353; Austrocedrus chilensis RBGS-851219 ribulose-1,5-bisphosphate carboxylase/oxygenase large subunit (rbcL) gene, partial cds; chloroplast
AAGCGGGAGCAGCAGTAGCTGCCGAATCTTCTACTGGTACGTGGACCACTGTTTGGACCGATGGACTTACCAGTCTTGATCGTTACAAGGGGCGATGCTATGATATTGAACCCGTTCCTGGAGAGGAAAATCAATTTATTGCCTACGTAGCTTACCCTTTAGATCTTTTTGAAGAAGGCTCTGTTACTAACCTGTTTACT
>345103345; Taiwania cryptomerioides J.Q.Liu-KBG-TWC ribulose-1,5-bisphosphate carboxylase/oxygenase large subunit (rbcL) gene, partial cds; chloroplast
TGCCGAATCTTCCACTGGTACATGGACCACTGTTTGGACCGATGGACTTACTAGTCTTGATCGTTATAAGGGGCGATGCTATGATATTGAACCCGTTCCTGGAGAGGAAAATCAATTTATTGCCTATGTAGCTTACCCTTTAGATCTTTTTGAAGAAGGTTCTGTTACTAACCTGTTCACTTCTATTGTAGGTAATGTAT
>151302094; Cephalotaxus harringtonia cultivar Fastigiata ribulose-1,5-bisphosphate carboxylase/oxygenase large subunit (rbcL) gene, partial cds; chloroplast
CTGCAGGTACATGTGAAGAAATGATGAAAAGAGCAGTATTCGCCAGAGAATTGGGAGTTCCTATAGTCATGCATGACTATTTGACTGGAGGTTTTACCGCAAATACTTCGTTGGCTCATTATTGCCGAGACAACGGCCTACTTCTCCACATTCATCGTGCAATGCATGCAGTTATTGACAGACAAAGAAATCATGGTATG
>13548901; Agathis robusta ribulose-1,5-bisphosphate carboxylase large subunit (rbcL) gene, partial cds; chloroplast
CTCAACCCGGAGTGCCCCCCGAGGAAGCAGGAGCAGCAGTAGCGGCTGAATCTTCCACCGGTACATGGACAACTGTTTGGACCGATGGACTTACCAGTCTTGATCGTTACAAGGGGCGATGCTATGACATCCAGCCTGTTCCTGGAGAAGAAACTCAATTTATTGCCTATGTAGCTTACCCCTTAGACCTTTTTGAAGAA
>24380501; Sequoia sempervirens ribulose 1,5-bisphosphate carboxylase large subunit (rbcL) gene, partial cds; chloroplast gene for chloroplast product
TTTGGGGATGATTCCGTATTACAGTTTGGTGGAGGGACTTTGGGGCACCCTTGGGGAAATGCACCTGGTGCAGTGGCTAATCGAGTCGCTTTAGAAGCTTGTGTACAAGCCCGTAATGAAGGACGTGATCTTGCGCGTGAAGGTAATGAAGTGATCCGCGAAGCTACTAAATGGAGTCCTGAACTAGCTGCCGCTTGTGA
>332713492; Afrocarpus mannii ribulose-1,5-bisphosphate carboxylase/oxygenase large subunit (rbcL) gene, partial cds; chloroplast
TGGGTTTTGTGGATCTGCTACGTGATGATTTTATTGAAAAAGACCGAAGTCGTGGTATTTATTTCACTCAAGATTGGGTATCTATGCCAGGTGTCATACCTGTAGCTTCGGGGGGTATTCATGTTTGGCATATGCCTGCTCTGACCGAGATCTTTGGGGATGATTCTGTATTACAGTTTGGTGGAGGAACTTTGGGGCAC
>7240185; Diselma archeri ribulose 1,5-bisphosphate carboxylase (rbcL) gene, partial cds; chloroplast gene for chloroplast product
GATAATGGCCTACTTCTTCACATTCACCGCGCAATGCATGCAGTTATTGATAGACAAAGAAATCATGGTATGCACTTCCGTGTACTGGCTAAAGCACTACGTATGTCTGGTGGAGATCATATTCATGCTGGTACTGTAGTAGGTAAACTTGAAGGAGAACGAGAAGTCACTTTGGGTTTTGTTGATCTATTGCGTGATGA
>4090842; Cathaya argyrophylla ribulose-1,5-bisphosphate carboxylase large subunit (rbcL) gene, chloroplast gene encoding chloroplast protein, partial cds
TACAGTTTGGTGGGGGAACTTTGGGGCACCCTTGGGGAAATGCACCTGGTGCAGTAGCTAATCGGGTTGCTCTAGAAGCTTGTGTACAAGCTCGTAATGAAGGACGTGATCTTGCTCGTGAAGGTAATGAAATTATCCGGGAAGCTTCTAAATGGAGTCCTGAACTAGCCGCTGCTTGTGAAGTATGGAAGGAGATCAAA
>316953938; Taxus baccata voucher Aberlady4 ribulose-1,5-bisphosphate carboxylase/oxygenase large subunit (rbcL) gene, partial cds; chloroplast
CGTTACAAGGGACGATGCTATGATATCGAACCCGTTCCTGGAGAGGAAACTCAATTTATTGCCTATGTAGCTTACCCCTTAGATCTTTTCGAAGAAGGTTCTGTGACTAACCTGTTCACTTCCATTGTAGGTAATGTCTTTGGATTCAAAGCCCTACGAGCTCTACGTCTGGAAGATCTACGAATTCCTCCTGCTTATTC
>13548859; Manoao colensoi ribulose-1,5-bisphosphate carboxylase large subunit (rbcL) gene, partial cds; chloroplast
ATTCCTCCTGCTTATTCCAAAACTTTCCAAGGTCCACCCCATGGTATCCAGTTTGAAAGAGATAAATTAAATAAATATGTCCTCCCCTTGTTGGGATGTACTATTAAACCCAAATTGGGTCCGTCTGCCAAGAATTATGTTAGAGCAGTTTACGAATGCCTTCGTGGTGGACTTGATTTCMCAAAGGATGATGAGAATGT
>332713676; Retrophyllum rospigliosii ribulose-1,5-bisphosphate carboxylase/oxygenase large subunit (rbcL) gene, partial cds; chloroplast
CGGTATGCACTTTCGTGTACTAGCTAAAGCGTTGCGTATGTCTGGGGGAGATCATATTCATGCCGGTACTGTAGTAGGTAAACTCGAAGGAGAACGAGAAGTAACTTTGGGTTTTGTGGATCTGCTACGTGATGATTTTATTGAAAAAGACCGAAGTCGTGGTATTTATTTCACTCAAGATTGGGTATCTATGCCAGGTG
>332713486; Acmopyle pancheri ribulose-1,5-bisphosphate carboxylase/oxygenase large subunit (rbcL) gene, partial cds; chloroplast
TATTCATGTTTGGCATATGCCTGCTCTGACCGAGATCTTTGGGGATGATTCTGTATTACAGTTTGGTGGAGGAACTTTGGGGCACCCTTGGGGAAATGCACCTGGTGCAGTAGCAAATCGGGTTGCTTTAGAAGCTTGTGTAGAAGCTCGTAATGAGGGACGTGATCTTGCTCGTGAAGGTAATGAAGTGATCCGTGAAG
>365775245; Keteleeria davidiana ribulose-1,5-bisphosphate carboxylase/oxygenase large subunit (rbcL) gene, partial cds; chloroplast
ACTTTTCAAGGTCCACCTCATGGTACTCAAGTNGAAAGAGATAAATNGAACAAATATGGTCGTCCTTTGTTGGGATGTACTATCAAACCAAAATTGGGTCTATCAGCTAAGAACTATGGTAGAGCAGTTTACGAATGTCTCCGTGGTGGACTCGATTTTACCAAGGATGATGAGAACGTAAATTCCCAACCATTCATGCG
>323715407; Caiophora chuquitensis ribulose-1,5-bisphosphate carboxylase/oxygenase large subunit (rbcL) gene, partial cds; chloroplast
GCCTGCTCTGACCGAGATCTTTGGGGATGATTCCGTACTACAGTTCGGTGGAGGAACTTTAGGACACCCTTGGGGAAATGCACCGGGTGCCGTAGCTAATCGAGTAGCCCTAGAAGCATGTGTACAGGCTCGTAATGAGGGGCGTGATCTTGCTCGTGAGGGTAATGAAATTATCCGTGAAGCTGGCAAATGGAGTCCTG
>15148437; Fendlerella utahensis ribulose-1,5-bisphosphate carboxylase/oxygenase large subunit (rbcL) gene, partial cds; chloroplast gene for chloroplast product
CCAAAGATGATGAGAACGTGAACTCCCAACCATTTATGCGTTGGAGAGACCGTTTCTTATTTTGTGCAGAAGCAATTTATAAAGCACAGGCTGAAACAGGTGAAATCAAAGGACATTACTTGAATGCTACTGCAGGTACATGCGAAGAAATGATGAAAAGGGCTATATTTGCCAGAGAATTGGGAGTTCCTATCGTAATG
>677842; C.mas chloroplast rbcL gene, promoter region
AGAATCTTGAGAAAGCTTTCATTTGTCTATGATTATGACAATCCCATTCAGATTCTCTATGGAATTCGAACCTGAACTCTATTTACGATTCATTATTGCTATCTCATCGGCCCTTCTTCTTCCTTATTTTAGCATATCGCTTTACGCCGAGCCTATTCTTTTCTTTTTCTTTTTTATACCTTTTCATATACGAATTCCGC
>643618; Cevallia sinuata ribulose 1,5-bisphosphate carboxylase (rbcL) gene, chloroplast gene encoding chloroplast protein, partial cds
ACCCATTAGACCTTTTTGAAGAAGGTTCTGTTACTAACATGTTTACTTCCATTGTGGGTAATGTATTTGGGTTCAAAGCCCTGCGTGCTCTACGTCTGGAAGATCTGCGAATCCCTCCTGCTTATACTAAAACTTTCCAAGGCCCGCCTCATGGGATCCAAGTTGAGAGAGATAAATTGAACAAGTATGGTCGTCCTTTG
>643624; Loasa loxensis ribulose 1,5-bisphosphate carboxylase (rbcL) gene, chloroplast gene encoding chloroplast protein, partial cds
TTATTGATAGACAGAAGAATCATGGTATACACTTTCGTGTACTAGCTAAAGCGTTACGTATGTCTGGGGGAGACCATATTCACTCTGGTACCGTAGTAGGTAAACTTGAGGGGGAAAGAGAGATCACTTTGGGCTTTGTTGATTTACTGCGTGACGATTTTATTGAAAAAGACCGAAGTCGCGGTATTTATTTCGCTCAA
>343186140; Davidia involucrata voucher zhangcq0115 ribulose-1,5-bisphosphate carboxylase/oxygenase large subunit (rbcL) gene, partial cds; chloroplast
CTGACTATGAAACCAAAGATACTGATATCTTGGCAGCATTCCGAGTAACTCCTCAACCTGGAGTTCCACCTGAAGAAGCAGGGGCTGCGGTAGCTGCCGAATCTTCTACTGGTACATGGACAACTGTGTGGACCGATGGACTTACCAGCCTTGATCGTTACAAAGGGCGATGCTACCACATCGAACCCGTTGCTGGAGAA
>323715411; Eucnide bartonioides ribulose-1,5-bisphosphate carboxylase/oxygenase large subunit (rbcL) gene, partial cds; chloroplast
TTACAAGGGGCGATGCTACCACATCGAGCCTGTTGCTGGAGAAGAAAATCAATATATTGCTTATGTAGCTTACCCATTAGACCTTTTTGAAGAAGGTTCTGTTACTAACATGTTTACTTCCATTGTGGGTAATGTATTTGGGTTCAAAGCCCTGCGTGCTCTACGTCTGGAAGATCTGCGAATCCCTCCTGCTTATTCTA
>323715375; Alangium platanifolium ribulose-1,5-bisphosphate carboxylase/oxygenase large subunit (rbcL) gene, partial cds; chloroplast
CGTTCCTGGAGAAGAAAGTCAATTTATTGCTTATGTAGCTTACCCCTTAGACCTTTTTGAAGAAGGTTCTGTTACTAACATGTTTACTTCCATTGTAGGTAATGTATTTGGGTTCAAAGCCCTGCGTGCTCTACGTCTGGAAGATCTGCGAATTCCTACTGCTTATACTAAAACTTTCCAAGGCCCGCCTCATGGCATCC
>323715401; Philadelphus californicus ribulose-1,5-bisphosphate carboxylase/oxygenase large subunit (rbcL) gene, partial cds; chloroplast
AGAGCAGTTTATGAATGTCTCCGCGGTGGACTTGATTTTACCAAAGATGATGAGAACGTGAACTCCCAACCGTTTATGCGTTGGAGAGACCGTTTCTTATTTTGTGCAGAAGCAATTTATAAAGCACAGGCTGAAACGGGTGAAATCAAAGGGCATTACTTGAATGCTACTGCAGGTACATGCGAAGAAATGATGAAAAG
>323715385; Hydrostachys polymorpha ribulose-1,5-bisphosphate carboxylase/oxygenase large subunit (rbcL) gene, partial cds; chloroplast
CACAGGCTGAAACTGGTGAAATCAAAGGACATTACTTGAATGCTACTGCAGGTACATGTGAAGAAATGATGAAAAGGGCTATATTTGCCCGAGAATTGGGAGTTCCTATCGTAATGCATGACTACATAACTGGTGGATTCACCGCAAACACTAGTTTGTCTCATTATTGCCGCGATAATGGCTTACTTCTTCACATCCAC
>15148439; Whipplea modesta ribulose-1,5-bisphosphate carboxylase/oxygenase large subunit (rbcL) gene, partial cds; chloroplast gene for chloroplast product
CAGCCTTGATCGTTACAAGGGGCGATGCTACCACATCGAACCTGTTGCTGGAGAAGAAAGTCAATTTATTGCTTATGTAGCTTATCCATTAGACCTTTTTGAAGAAGGTTCTGTTACTAACATGTTTACTTCCATTGTGGGTAATGTATTTGGGTTCAAAGCCTTGCGTGCTCTACGTCTGGAAGATCTGCGAATCCCTG
>7240169; Curtisia dentata ribulose 1,5-bisphosphate carboxylase (rbcL) gene, partial cds; chloroplast gene for chloroplast product
GTAGCTTACCCCTTAGACCTTTTTGAAGAAGGTTCTGTTACTAACATGTTTACTTCCATTGTGGGTAATGTATTTGGGTTCAAAGCCCTGCGTGCTCTACGTTTGGAAGATCTGCGAATCCCTACTGCTTATGTTAAAACTTTCCAAGGCCCGCCTCATGGCATCCAAGTTGAGAGAGATAAATTGAACAAGTACGGTCG
>323715413; Loasa vulcanica ribulose-1,5-bisphosphate carboxylase/oxygenase large subunit (rbcL) gene, partial cds; chloroplast
CCCATTAGACCTTTTTGAAGAAGGTTCTGTTACTAACATGTTTACTTCCATTGTGGGTAATGTATTTGGGTTCAAAGCCCTGCGTGCTCTACGTCTGGAAGATCTGCGAATCCCTCCTGCTTATACTAAAACTTTTCAAGGCCCGCCTCATGGCATCCAAGTTGAGAGAGATAAATTGAACAAGTATGGTCGTCCCTTGT
>15148411; Pileostegia viburnoides ribulose-1,5-bisphosphate carboxylase/oxygenase large subunit (rbcL) gene, partial cds; chloroplast gene for chloroplast product
TCCGCGGTGGACTTGATTTTACCAAAGATGATGAGAACGTGAACTCCCAACCATTTATGCGTTGGAGAGACCGTTTCTTATTTTGTGCAGAAGCACTTTATAAAGCACAGGCTGAAACGGGTGAAATCAAAGGGCATTACTTGAATGCTACTGCAGGTACATGCGAAGAAATGATGAAAAGGGCTATATTTGCCAGAGAA
>146705705; Kirengeshoma palmata isolate J82 AtpB (atpB) gene, partial cds; atpB-rbcL intergenic spacer, complete sequence; and ribulose-1,5-bisphosphate carboxylase/oxygenase large subunit (rbcL) gene, partial cds; chloroplast
AATAGTATACAATAATGATGTATTTGACGAATCAAATACCATGGTCTAATAATGAAGCACTCTAATTAGTTGATAATATTAGTATTTGTTGATAATTTTATGAAAGATTCCTGTGAAAAGTTTTATTAACATCTAATTCATGTCGAGTAGACCTTGTTGTTGTGAGAATTCTTAATTCATGAGTTGTAGGGAGGGATTTA
>15148443; Jamesia americana ribulose-1,5-bisphosphate carboxylase/oxygenase large subunit (rbcL) gene, partial cds; chloroplast gene for chloroplast product
TCTACGTCTGGAAGATCTGCGAATCCCTGTTGCTTATGTTAAAACTTTCCAAGGCCCGCCTCATGGCATCCAAGTTGAGAGAGATAAATTGAACAAGTATGGTCGTCCCCTGTTGGGATGTACTATTAAACCTAAATTGGGGTTATCTGCGAAAAACTACGGTAGAGCAGTTTATGAATGTCTCCGCGGTGGACTTGATT
>15148417; Broussaisia arguta ribulose-1,5-bisphosphate carboxylase/oxygenase large subunit (rbcL) gene, partial cds; chloroplast gene for chloroplast product
CTTATTATACTCCTGACTATGAAATCAAAGATACTGATATCTTGGCAGCATTCCGAGTAACTCCTCAACCTGGAGTTCCACCTGAAGAAGCAGGGGCCGCGGTAGCTGCCGAATCGTCTACTGGTACATGGACAGCTGTGTGGACCGATGGACTTACCAGCCTTGATCGTTACAAGGGGCGATGCTACCACATCGAGCCT
>643622; Gronovia scandens ribulose 1,5-bisphosphate carboxylase (rbcL) gene, chloroplast gene encoding chloroplast protein, partial cds
ACAAATTGACTTATTATACTCCTGAGTATGAAACCAAAGATACTGATATCTTGGCAGCATTCCGAGTTTCTCCTCAACCTGGAGTTCCACCTGAAGAAGCAGGGGCCGCGGTAGCTGCCGAATCTTCTACTGGTACATGGACAGCTGTGTGGACCGATGGACTTACCAGCCTTGACCGTTACAAGGGGCGATGCTACAAC
>13539644; Cornus controversa ribulose 1,5-bisphosphate carboxylase large subunit (rbcL) gene, partial cds; chloroplast gene for chloroplast product
TGCCGAATCTTCTACTGGTACATGGACAACTGTGTGGACCGATGGACTTACTAGCCTTGATCGTTACAAAGGGCGATGCTACCACATCGAGCCCGTTGCTGGAGAAGAAAATCAATTTATTGCTTATGTAGCTTACCCCTTAGACCTTTTTGAAGAAGGTTCNGTTNCNAATATGTTTACTTCCATTGTGGGTAATGTAT
>323715415; Mentzelia lindleyi ribulose-1,5-bisphosphate carboxylase/oxygenase large subunit (rbcL) gene, partial cds; chloroplast
GGCTCATTATTGCCGAGATAATGGCTTACTTCTTCACATCCACCGTGCAATGCATGCAGTTATTGATAGACAGAAGAATCATGGTATACACTTTCGTGTACTAGCGAAAGCGTTACGTATGTCTGGCGGAGACCATATTCACGCTGGTACCGTAGTAGGTAAACTTGAGGGGGAAAGAGAGATCACTTTGGGCTTTGTTG
>10945630; Petalonyx nitidus ribulose 1,5-bisphosphate carboxylase (rbcL) gene, partial cds; chloroplast gene for chloroplast product
AGGCCCGCCTCATGGGATCCAAGTTGAGAGAGATAAATTGAACAAGTATGGTCGTCCCTTGTTGGGATGTACTATTAAACCTAAATTGGGGTTATCTGCTAAAAACTACGGTAGAGCAGTTTATGAATGTCTCCGCGGTGGACTTGATTTTACCAAAGATGATGAGAACGTGAACTCTCAACCATTTATGCGTTGGAGAG
>15148421; Platycrater arguta ribulose-1,5-bisphosphate carboxylase/oxygenase large subunit (rbcL) gene, partial cds; chloroplast gene for chloroplast product
TGGAGAAGAAAGTCAATTTATTGCTTATGTAGCTTACCCGTTAGACCTTTTTGAAGAAGGTTCTGTTACTAACATGTTTACTTCCATTGTGGGTAANGTATTTGGGTTCAAAGCCCTGAGTGCTCTACGTCTGNAAGATCTGCGAATCCCTGTTGCTTATGTTAAAACTTTCCAAGGCCCACCTCATGGCATCCAAGTTG
>15148415; Dichroa febrifuga ribulose-1,5-bisphosphate carboxylase/oxygenase large subunit (rbcL) gene, partial cds; chloroplast gene for chloroplast product
TATACTCCTGACTATGAAACCAAAGATACTGATATCTTGGCAGCATTCCGAGTAACTCCTCAACCTGGAGTTCCACCTGAAGAAGCAGGGGCCGCGGTAGCTGCCGAATCTTCTACTGGTACATGGACAACTGTGTGGACCGATGGACTTACCAGCCTTGATCGTTACAAGGGGCGATGCTACCACATCGAGCCTGTTGC
>1834454; G.tomentosa rbcL gene
ATTTGGGTTCAAAGCCCTGCGCGCTCTACGTCTGGAAGATCTGCGAATCCCTCCTGCTTATGTGAAAACTTTCCAAGGCCCGCCTCATGGCATCCAAGTTGAGAGAGATAAATTGAACAAGTATGGTCGTCCCCTGTTGGGATGTACTATTAAACCTAAATTGGGGTTATCCGCTAAAAACTACGGCAGAGCAGTTTATG
>343188682; Nyssa wenshanensis voucher zhangcq0095 ribulose-1,5-bisphosphate carboxylase/oxygenase large subunit (rbcL) gene, partial cds; chloroplast
CTATGAAACCAAAGATACTGATATCTTGGCAGCATTCCGAGTAACTCCTCAACCTGGAGTTCCACCTGAAGAAGCAGGGGCTGCGGTAGCTGCCGAATCTTCTACTGGTACATGGACAACTGTGTGGACCGATGGACTTACCAGCCTTGATCGTTACAAAGGGCGGTGCTACCACATCGAACCCGTTGCTGGAGAAGAAA
>343185600; Camptotheca acuminata voucher zhangcq0120 ribulose-1,5-bisphosphate carboxylase/oxygenase large subunit (rbcL) gene, partial cds; chloroplast
GACCGATGGACTTACCAGCCTTGATCGTTACAAAGGGCGATGCTACCACATCGAACCCGTTGCTGGAGAAGAAAATCAATTTATTGCTTATGTAGCTTACCCCTTAGACCTTTTTGAAGAAGGTTCTGTTACTAACATGTTTACTTCCATTGTGGGTAATGTATTTGGATTCAAAGCCCTGCGTGCTCTACGTCTGGAAG
>15148419; Schizophragma hydrangeoides ribulose-1,5-bisphosphate carboxylase/oxygenase large subunit (rbcL) gene, partial cds; chloroplast gene for chloroplast product
TGATCGTTACAAGGGGCGATGCTACCACATCGAGCCTGTTGCTGGAGAAGAAAGTCAATTTATTGCTTATGTAGCTTACCCATTAGACCTTTTTGAAGAAGGTTCTGTTACTAACATGTTTACTTCCATTGTGGGTAATGTATTTGGGTTCAAAGCCCTGCGTGCTCTACGTCTGGAAGATCTGCGAATCCCTGTTGCTT
>14336448; Mastixia euonymoides ribulose 1,5-bisphosphate carboxylase large subunit (rbcL) gene, partial cds; chloroplast gene for chloroplast product
CGCGGTATTTATTTCACTCAAGATTGGGTCTCTCTACCAGGTGTTATACCCGTGGCTTCGGGGGGTATTCACGTTTGGCATATGCCTGCTCTGACCGAGATCTTTGGGGATGATTCCGTACTACAGTTCGGTGGAGGAACTTTAGGACACCCTTGGGGAAATGCACCGGGTGCCGTAGCTAATCGAGTAGCTCTAGAAGC
>15148425; Deinanthe bifida ribulose-1,5-bisphosphate carboxylase/oxygenase large subunit (rbcL) gene, partial cds; chloroplast gene for chloroplast product
GCATGCAGTTATTGATAGACAGAAGAATCATGGTATACACTTTCGTGTACTAGCTAAAGCGTTACGTATGTCTGGTGGAGACCATATGCACTCTGGTACTGTAGTAGGTAAACTTGAAGGGGAAAGAGAGATCACTTTGGGCTTTGTTGATTTACTGCGTGACGATTTTATTGAAAAAGACCGAAGTCGCGGTATTTATT
>90074814; Cardiandra formosana chloroplast rbcL gene for ribulose bisphosphate large subunit, partial cds, country: Taiwan
ACCAGGTGTTCTGCCCGTGGCTTCAGGAGGTATTCACGTTTGGCATATGCCTGCTCTGACCGAGATCTTTGGGGATGATTCCGTACTACAGTTCGGTGGAGGAACTTTAGGACACCCTTGGGGAAATGCACCGGGTGCCGTAGCTAATCGAGTAGCCCTAGAAGCATGTGTACAAGCTCGTAATGAGGGGCGTGATCTTG
>13539664; Decumaria sinensis ribulose 1,5-bisphosphate carboxylase large subunit (rbcL) gene, partial cds; chloroplast gene for chloroplast product
CGTGCAATGCATGCAGTTATTGATAGACAGAAGAATCATGGTATACACTTTCGTGTACTAGCTAAAGCGTTACGTATGTCTGGTGGAGACCATATTCATTCTGGTACTGTAGTAGGTAAACTTGAAGGGGAAAGAGAGATCACTTTGGGCTTTGTTGATTTATTGCGTGACGATTTTATTGAAAAAGACCGAAGTCGCGG
>643628; Schismocarpus matudai ribulose 1,5-bisphosphate carboxylase (rbcL) gene, chloroplast gene encoding chloroplast protein, partial cds
TGGAGAGACCGTTTCGTATTTTGTGCAGACGCTATTTATAAAGCACAGGCTGAAACGGGTGAAATCAAAGGACATTACTTGAATGCTTCATATTCACTCTGGTACTGTAGTAGGTAAACTTAAAGGGGAAAGAGAGATCACTTTGGGCTTTGTTGATTTATTGCGTGACGATTATATTGAAAAAGACCGAAGTCGCGGTA
>323715393; Deutzia setchuenensis ribulose-1,5-bisphosphate carboxylase/oxygenase large subunit (rbcL) gene, partial cds; chloroplast
GGACACCCTTGGGGAAATGCACCGGGTGCCGTAGCTAATCGAGTAGCCCTAGAAGCATGTGTACAAGCTCGTAATGAGGGGCGTGATCTTGCTCGTGAGGGTAATGAAATTATCCGTGAAGCTAGCAAATGGAGTCCTGAACTAGCTGCTGCTTGTGAGGTATGGAAGGAAATCAAATTTGAATTTGAAGCAATGGATAC
>340511413; Hydrangea macrophylla ribulose-1,5-bisphosphate carboxylase/oxygenase large subunit (rbcL) gene, partial cds; chloroplast
GCTTTGTTGATTTACTGCGTGACGATTTGATTGAAAAAGACCGAAGTCGCGGTATTTATTTCACTCAAGATTGGGTCTCTCTACCAGGTGTTCTGCCCGTGGCTTCAGGAGGTATTCACGTTTGGCATATGCCTGCTCTGACCGAGATCTTTGGGGATGATTCCGTACTCCAGTTCGGTGGAGGAACTATAGGACACCCT
>9910020; Turpinia paniculata partial chloroplast rbcL gene for ribulose 1,5-bisphosphate carboxylase
TGTTGATTTACTACGTGATGATTTTATTGAAAAAGATCGAAGCCGCGGTATCTATTTCACTCAAGATTGGGTCTCTTTACCAGGTGTTCTGCCCGTGGCTTCCGGGGGTATTCACGTTTGGCATATGCCTGCTCTGACCGAGATCTTTGGAGATGATTCCGTACTACAATTCGGTGGAGGAACTTTAGGACACCCTTGGG
>57490177; Huertea glandulosa ribulose 1,5-bisphosphate carboxylase large subunit-like (rbcL) gene, partial sequence; chloroplast
TCGTCCCCTATTGGGATGTACTATTAAACCTAAATTGGGGTTATCCGCTAAGAACTACGGTAGAGCAGTTTATGAATGTCTACGTGGTGGGCTTGATTTTACCAAAGATGATGAGAACGTGAACTCCCAACCATTTATGCGTTGGAGAGACCGTTTCTTATTTTGTGCCGAAGCAATTTATAAAGCACAGCCTGAAACAG
>22252707; Glossopetalon spinescens ribulose-1,5-bisphosphate carboxylase/oxygenase large subunit (rbcL) gene, partial cds; chloroplast gene for chloroplast product
CCGCCTGAGGAAGCAGGGGCCGCGGTAGCTGCTGAATCTTCTACTGGTACATGGACAACTGTGTGGACCGATGGGCTTACCAACCTTGATCGTTACAAAGGGCGATGCTACCACATCGAGCCCGTTGCTGGAGAAGAAAATCAATATATTGCTTATGTAGCTTACCCCTTAAGCCTTTTTGAAGAACATACTGTTACTAA
>9909971; Strasburgeria robusta chloroplast rbcL gene for ribulose 1,5-bisphosphate carboxylase
AGACATCACTTTAGGTTTTGTTGATTTACTACGTGATGATTTTGTTGAAAAAGATCGAAGCCGTGGTATTTATTTCACTCAAGATTGGGTCTCTCTACCAGGTGTTTTGCCCGTGGCTTCAGGGGGTATTCACGTTTGGCATATGCCTGCTCTGACCGAGATCTTTGGAGATGATTCCGTACTACAATTCGGTGGAGGAA
>4530131; Ixerba brexioides ribulose-1,5-biphosphate carboxylase/oxygenase large subunit (rbcL) gene, chloroplast gene encoding chloroplast protein, complete cds
TGACTTACTACGTGATGATTTTGTTGAAAAAGATCGAAGCCGCGGTATTTATTTCACTCAAGATTGGGTCTCTCTACCAGGTGTTCTGCCCGTGGCTTCAGGGGGTATNCACGTTTGGCATATNCCTGCTCTGACCGAGATCTTTGGAGATGATTCCGTACTACAATTCGGTGGAGGAACTTTAGGACACCCTTGGGGAA
>57490179; Staphylea trifolia ribulose 1,5-bisphosphate carboxylase large subunit (rbcL) gene, partial cds; chloroplast
AAGATTATAAATTGACTTATTATACTCCGGACTATGAAACCAAGGATACTGATATCTTGGCAGCATTCCGAGTAACTCCTCAACCTGGAGTTCCGCCTGAGGAAGCAGGGGCCGCAGTAGCTGCTGAATCTTCTACTGGTACATGGACAACTGTGTGGACCGATGGGCTTACCAGCCTTGATCGTTACAAAGGGCGATGC
>84872987; Crossosoma bigelovii ribulose 1,5-bisphosphate carboxylase/oxygenase large subunit (rbcL) gene, partial cds; chloroplast
AATACTAGCTTGGCTCATTATTGCCGAGATAATGGTCTACTTCTTCACATCCATCGTGCAATGCATGCAGTTATTGATAGACAGAAGAATCATGGTATACACTTTCGTGTACTAGCGAAAGCCTTACGTATGTCTGGTGGAGATCATATTCACTCCGGTACCGTAGTAGGTAAACTTGAAGGAGAAAGAGACATCACTTT
>332015183; Euscaphis japonica isolate 74 ribulose-1,5-bisphosphate carboxylase/oxygenase large subunit (rbcL) gene, partial cds; chloroplast
TTCAAAGCTGGTGTTAAAGATTATAAATTGACTTATTATACTCCGGACTATGAAACCAAGGATACTGATATCTTGGCAGCATTCCGAGTAACTCCTCAACCTGGAGTTCCGCCTGAGGAAGCAGGGGCCGCAGTAGCTGCTGAATCTTCTACTGGTACATGGACAACTGTGTGGACCGATGGGCTTACCAGCCTTGATCG
>91983106; Guamatela tuerckheimii isolate 297 ribulose-1,5-bisphosphate carboxylase/oxygenase large subunit (rbcL) gene, partial cds; chloroplast
CCAACCATTTATGCGTTGGAGAGATCGTTTCTTATTTTGTGCCGAAGCAATTTATAAAGCACAGGCTGAAACAGGTGAAATCAAAGGGCATTACTTGAATGCTACTGCAGGTACATGTGAAGAAATGATCAAAAGGGCTGTATTTGCCAGAGAGTTGGGAGTTCCTATCGTAATGCATGACTACTTAACAGGGGGATTCA
>22252709; Velascoa recondita ribulose-1,5-bisphosphate carboxylase/oxygenase large subunit (rbcL) gene, partial cds; chloroplast gene for chloroplast product
CAATTCGGTGGAGGAACTTTAGGACATCCTTGGGGAAATGCGCCGGGTGCTGTAGCTAATCGAGTAGCTCTAGAAGCATGTGTACAAGCTCGTAATGAGGGACGTGATCTTGCTCGTGAGGGTAATGAAATTATTCCGGAGGGCTGCAAATGGAGTCCTGAACTAGCTGCTGCTTGTGAAGTATGGAAGGAGATCAAATT
>337730451; Aphloia theiformis ribulose-1,5-bisphosphate carboxylase/oxygenase large subunit (rbcL) gene, partial cds; chloroplast
TTTAAAGCACAGGTTGAAACAGGTGAAATCAAAGGGCATTACTTAAATGCTACCGCAGGGACCTGTGAAGAAATGATGAAAAGAGCTGTATTTGCCAGAGAATTGGGAGTTCCTATCGTAATGCATGACTACTTAACAGGGGGATTCACTGCAAATACTAGCTTGGCTCATTATTGCAGAGATAATGGTCTACTTCTTCA
>9909652; Geissoloma marginatum partial chloroplast rbcL gene for ribulose 1,5-bisphosphate carboxylase
GGGGGTATTCACGTTTGGCATATGCCTGCTCTGACCGAGATCTTTGGAGATGATTCCGTACTACAATTCGGTGGAGGAACTTTAGGACACCCTTGGGGAAATGCGCCGGGTGCTGTAGCTAATCGAGTAGCTCTAGAAGCATGTGTACAAGCTCGTAATGAGGGACGTGATCTTGCTAGTGAGGGTAATGAAATTATCCG
>337730453; Apacheria chiricahuensis ribulose-1,5-bisphosphate carboxylase/oxygenase large subunit (rbcL) gene, partial cds; chloroplast
TCTTGGCAGCATTCCGAGTAACTCCTCAACCTGGAGTTCCGCCTGAGGAAGCAGGGGCCGCGGTAGCTGCTGAATCTTCTACTGGTACATGGACAACTGTGTGGACCGATGGGCTTACCAACCTTGATCGTTACAAAGGGCGATGCTACCACATCGAGCCCGTTGCTGGAGAAGAAAATCAATATATTGCTTATGTAGCT
>84872981; Stachyurus retusus ribulose 1,5-bisphosphate carboxylase/oxygenase large subunit (rbcL) gene, partial cds; chloroplast
GTATTCACGTTTGGCATATGCCTGCTCTGACCGAGATCTTTGGAGATGATTCCGTACTCCAATTCGGCGGAGGAACTTTAGGACATCCTTGGGGAAATGCGCCGGGTGCTGTAGCTAATCGAGTAGCTCTAGAAGCATGTGTACAAGCTCGTAATGAGGGACGTGATCTTGCTCGTGAGGGTAATGAAATTATCCGTGAG
>108951173; Ibervillea hypoleuca voucher Mostul 808, 22366 (ZSS) ribulose-1,5-bisphosphate carboxylase/oxygenase large subunit (rbcL) gene, partial cds; chloroplast
ATCAAAGGACATTACTTGAATGCTACTGCAGGTACATGCGAAGAAATGATGAAAAGGGCTATATGTGCCAGAGAATTGGGAGTTCCTATTGTAATGCATGACTACTTAACAGGTGGATTCACTGCAAATACTAGCTTGGCTCATTATTGCCGAGATAATGGTCTACTTCTTCACATTCACCGTGCAATGCATGCCGTTAT
>108951221; Selysia prunifera voucher H. Hentrich FGIC60 (ULM) ribulose-1,5-bisphosphate carboxylase/oxygenase large subunit (rbcL) gene, partial cds; chloroplast
TCCGTGTACTAGCTAAAGCGTTACGTATGTCTGGTGGAGACCATATTCACGCTGGTACCGTAGTAGGTAAACTTGAAGGGGAAAGAGACATCACTTTAGGCTTTGTTGATTTACTACGTGATGATTTTGTTGAAAAAGATCGAAGCCGCGGTATTTATTTCACTCAAGATTGGGTCTCTTTACCAGGTGTTCTGCCAGTG
>68271615; Xerosicyos danguyi ribulose-1,5-bisphosphate carboxylase/oxygenase large subunit (rbcL) gene, partial cds; chloroplast
CTGAATCTTCTACTGGTACATGGACAACTGTGTGGACCGATGGGCTTACCAGTCTTGATCGTTACAAAGGACGATGCTACGACATCGAGCCTGTTGCTGGAGAAGAAAATCAATATATTGCTTATGTAGCTTATCCCCTAGACCTTTTTGAAGAAGGTTCTGTTACTAACATGTTTACTTCCATTGTGGGTAATGTATTT
>108951237; Tecunumania quetzalteca voucher L. D. Gomez 20988 (MO) ribulose-1,5-bisphosphate carboxylase/oxygenase large subunit (rbcL) gene, partial cds; chloroplast
AATTGAACAAGTATGGTCGCCCTCTATTGGGATGTACTATTAAACCAAAATTGGGATTATCCGCTAAGAATTATGGTAGAGCAGTTTATGAATGTCTACGCGGTGGACTTGATTTTACCAAAGATGATGAAAACGTGAATTCCCAACCATTTATGCGTTGGAGAGACCGTTTCCTATTTTGTGCGGAAGCCATTTATAAA
>339897388; Trichosanthes lepiniana voucher HLQ090026-02 ribulose-1,5-bisphosphate carboxylase/oxygenase large subunit (rbcL) gene, partial cds; chloroplast
ACGGTATCCAGGTTGAAAGAGATAAATTGAACAAGTATGGTCGCCCTCTATTGGGATGTACTATTAAACCAAAATTGGGATTATCCGCTAAGAATTATGGTAGAGCAGTTTATGAATGTCTACGCGGTGGACTTGATTTTACCAAAGATGATGAAAACGTGAATTCCCAACCATTTATGCGTTGGAGAGACCGTTTCCTA
>108951201; Penelopeia suburceolata voucher A. Veloz, A. Guerrero & N. Ramirez 1298 (B) ribulose-1,5-bisphosphate carboxylase/oxygenase large subunit (rbcL) gene, partial cds; chloroplast
CTGCCAGTGGCTTCCGGTGGTATTCACGTTTGGCATATGCCTGCTCTAACCGAGATTTTTGGAGATGATTCTGTACTACAATTCGGCGGAGGAACTTTGGGGCACCCTTGGGGTAATGCACCTGGTGCCGTAGCTAACCGAGTAGCTCTAGAAGCATGTGTACAAGCTCGTAATGAGGGACGTGATCTTGCTCGTGAGGG
>384589940; Melothria trilobata voucher BioBot11359 ribulose-1,5-bisphosphate carboxylase/oxygenase large subunit (rbcL) gene, partial cds; chloroplast
TAACTCCTCAACCGGGAGTTCCACCTGAGGAAGCAGGGGCCGCTGTAGCTGCTGAATCTTCTACTGGTACATGGACAACTGTGTGGACCGATGGGCTTACCAGTCTTGATCGTTACAAAGGACGATGCTATGGAATCGAGCCTGTTGCTGGAGAAGAAAATCAATATATTGCTTATGTAGCTTATCCCCTAGACCTTTTT
>108951103; Borneosicyos simplex voucher SAN (Postar et al.) 144251 (L) ribulose-1,5-bisphosphate carboxylase/oxygenase large subunit (rbcL) gene, partial cds; chloroplast
TTCCTGGAGAAGAAAATCAATATATTGCTTATGTAGCTTATCCCCTAGACCTTTTTGAAGAAGGTTCTGTTACTAACATGTTTACTTCCATTGTGGGTAATGTATTTGGATTCAAGGCTCTACGTGCTCTACGTCTGGAGGATTTGCGAATCCCTACTGCTTATATTAAAACTTTCCAAGGCCCGCCTCATGGTATCCAG
>108951265; Brandegea bigelovii ribulose-1,5-bisphosphate carboxylase/oxygenase large subunit (rbcL) gene, partial cds; chloroplast
ATTCACTGCAAATACTAGCTTGGCTCATTATTGCCGCGATAATGGTCTACTTCTTCACATTCACCGTGCAATGCATGCCGTTATTGATAGACAGAAGAATCATGGTATGCACTTCCGTGTACTAGCTAAAGCGTTACGTATGTCTGGTGGAGACCATATTCACGCTGGTACCGTAGTAGGGAAACTTGAAGGGGAAAGAG
>68271609; Ecballium elaterium ribulose-1,5-bisphosphate carboxylase/oxygenase large subunit (rbcL) gene, partial cds; chloroplast
GAATCATGGTATGCACTTCCGTGTACTAGCTAAAGCGTTACGTCTGTCTGGTGGAGACCATATTCACGCTGGTACCGTAGTAGGTAAACTTGAAGGGGAAAGAGACATCACTTTAGGCTTTGTTGATTTACTACGTGATGATTTTATTGAAAAAGATCGAAGCCGCGGTATTTATTTCACTCAAGATTGGGTCTCTTTAC
>108951121; Cogniauxia podolaena voucher G. Walters & R. Niangadouma 1248 (MO) ribulose-1,5-bisphosphate carboxylase/oxygenase large subunit (rbcL) gene, partial cds; chloroplast
CTTCACATTCACCGTGCAATGCATGCCGTTATTGATAGACAGAAGAATCATGGTATGCACTTCCGTGTACTAGCTAAAGCGTTACGTCTGTCTGGTGGAGACCATATTCACGCTGGTACCGTAGTAGGTAAACTTGAAGGGGAAAGAGACATCACTTTAGGCTTTGTTGATTTACTACGTGATGATTTTGTTGACAAAGA
>157057202; Cyclantheropsis parviflora ribulose-1,5-bisphosphate carboxylase/oxygenase large subunit (rbcL) gene, partial cds; plastid
GTTCCACCCGAGGAAGCAGGGGCTGCTGTAGCTGCTGAATCTTCTACTGGTACATGGACAACTGTGTGGACCGATGGGCTTACCAGTCTTGATCGTTACAAAGGACGATGCTACGACATCGAGCCTGTTGCTGGAGAAGAAAATCAATATATTGCTTATGTAGCTTATCCCTTAGACCTTTTTGAAGAAGGTTCTGTTAC
>57791169; Diplocyclos palmatus ribulose-1,5-bisphosphate carboxylase/oxygenase large subunit (rbcL) gene, complete cds; plastid
TACTATTAAACCAAAATTGGGATTATCCGCTAAGAATTATGGTAGAGCAGTTTATGAATGTCTACGCGGTGGACTTGATTTTACCAAAGATGATGAAAACGTGAATTCCCAACCATTTATGCGTTGGAGAGACCGTTTCCTATTTTGTGCGGAAGCTATTTTTAAATCACAGGCTGAAACAGGTGAAATCAAGGGACATT
>108951157; Eureiandra formosa voucher J. Lebrun 2929 (M) ribulose-1,5-bisphosphate carboxylase/oxygenase large subunit (rbcL) gene, partial cds; chloroplast
GATTGGGTCTCTTTACCAGGTGTTCTGCCAGTGGCTTCCGGTGGTATTCACGTTTGGCATATGCCTGCTCTAACCGAGATTTTTGGAGATGATTCTGTACTACAATTCGGCGGAGGAACTTTGGGGCACCCTTGGGGTAATGCACCAGGTGCCGTAGCTAACCGAGTAGCTCTAGAAGCATGTGTACAAGCTCGTAATGA
>108951261; Neoachmandra japonica voucher H. Takahashi 20764 (GIFU) ribulose-1,5-bisphosphate carboxylase/oxygenase large subunit (rbcL) gene, partial cds; chloroplast
AACCGGGAGTTCCACCTGAGGAAGCAGGGGCCGCTGTAGCTGCTGAATCTTCTACTGGTACATGGACAACTGTGTGGACCGATGGGCTTACCAGTCTTGATCGTTACAAAGGACGATGCTATGGAATCGAGCCTGTTGCTGGAGAAGAAAATCAATATATTGCTTATGTAGCTTATCCCCTAGACCTTTTTGAAGAAGGT
>108951149; Doyerea emetocathartica voucher R. Lira 471 (MO), 22 Oct 1983 ribulose-1,5-bisphosphate carboxylase/oxygenase large subunit (rbcL) gene, partial cds; chloroplast
GGACAACTGTGTGGACCGATGGGCTTACCAGTCTTGATCGTTACAAAGGACGATGCTATGGAATCGAGCCTGTTCCTGGAGAAGAAAGTCAATTTATTGCTTATGTAGCTTATCCCCTAGACCTTTTTGAAGAAGGTTCTGTTACTAACATGTTTACTTCCATTGTGGGTAATGTATTTGGATTCAAGGCTCTGCGTGCT
>108951255; Wilbrandia verticillata voucher P. Luetzelburg 12002 (M) ribulose-1,5-bisphosphate carboxylase/oxygenase large subunit (rbcL) gene, partial cds; chloroplast
GAAGCAGGGGCCGCTGTAGCTGCTGAATCTTCTACTGGTACATGGACAACTGTGTGGACCGATGGGCTTACCAGTCTTGATCGTTACAAAGGACGATGCTATGGAATCGAGCCTGTTCCTGGAGAAGAAAGTCAATTTATTGCTTATGTAGCTTATCCCCTAGACCTTTTTGAAGAAGGTTCTGTTACTAACATGTTTAC
>193081452; Papuasicyos papuanus ribulose-1,5-bisphosphate carboxylase/oxygenase large subunit (rbcL) gene, partial cds; plastid
GACATTACTTGAATGCTACTGCAGGTACATGCGAAGAAATGATCAAAAGGGCTGTATTTGCCCGAGAATTGGGAGCTCCTATCGTAATGCATGACTACTTAACAGGTGGATTCACTGCAAATACTAGCTTGGCTCATTATTGCCGAGATAATGGTCTACTTCTTCACATTCACCGTGCAATGCATGCCGTTATTGATAGA
>108951257; Scopellaria marginata voucher Kocyan AK178 (BKF) ribulose-1,5-bisphosphate carboxylase/oxygenase large subunit (rbcL) gene, partial cds; chloroplast
GCTGGTACCGTAGTAGGTAAACTTGAAGGGGAAAGAGAAATCACTTTAGGCTTTGTTGATTTACTACGTGATGATTTTATTGAAAAAGACCGAAGCCGCGGTATTTATTTCACTCAAGATTGGGTCTCTTTACCAGGTGTTCTGCCAGTGGCTTCCGGTGGTATCCACGTTTGGCATATGCCTGCTCTAACCGAGATTTT
>108951101; Benincasa hispida voucher S. S. Renner et al. 2760 (M), cult. Mainz BG ribulose-1,5-bisphosphate carboxylase/oxygenase large subunit (rbcL) gene, partial cds; chloroplast
TGTATTTGCCCGAGAATTGGGAGTTCCTATCGTAATGCATGACTACTTAACAGGTGGATTCACTGCAAATACTAGCTTGGCTCATTATTGCCGAGATAATGGTCTACTTCTTCACATTCACCGTGCAATGCATGCCGTTATTGATAGACAGAAGAATCATGGTATGCACTTCCGTGTACTAGCTAAAGCGTTACGTATGT
>108951023; Citrullus lanatus ribulose-1,5-bisphosphate carboxylase/oxygenase large subunit (rbcL) gene, partial cds; chloroplast
ATGATTTTATTGAAAAAGACCGAAGCCGCGGTATTTATTTCACTCAAGATTGGGTCTCTTTACCAGGTGTTCTGCCAGTGGCTTCCGGTGGTATTCACGTTTGGCATATGCCTGCTCTAACCGAGATTTTTGGAGATGATTCTGTACTACAATTCGGTGGAGGAACTTTGGGGCACCCTTGGGGTAATGCACCTGGTGCC
>108951077; Sicyosperma gracile ribulose-1,5-bisphosphate carboxylase/oxygenase large subunit (rbcL) gene, partial cds; chloroplast
CTAAAGCGTTACGTATGTCTGGTGGAGACCATATTCACGCTGGTACCGTAGTAGGGAAACTTGAAGGGGAAAGAGACATCACTTTAGGCTTTGTTGATTTACTACGTGATGATTTTATTGAAAAAGATCGAAGCCGCGGTATTTATTTCACTCAAGATTGGGTCTCTTTACCAGGTGTTCTGCCAGTGGCTTCCGGTGGT
>93484046; Actinostemma tenerum ribulose-1,5-bisphosphate carboxylase/oxygenase large subunit (rbcL) gene, partial cds; plastid
ACGCGGTGGACTTGATTTTACCAAAGATGATGAAAACGTCAATTCCCAACCATTTATGCGTTGGAGAGACCGTTTCCTATTTTGTGCGGAAGCCATTTATAAATCACAGGCTGAAACAGGTGAAATCAAGGGACATTACTTGAATGCTACTGCGGGTACATGCGAAGAAATGATCAAAAGAGCTGTATTTGCCAGAGAAT
>65332781; Poga oleosa ribulose-1,5-bisphosphate carboxylase large subunit (rbcL) gene, partial cds; chloroplast
CAGTCTTGATCGTTACAAAGGACGATGCTATGACATCGAGCCCGTTGCCGGAGAAGAAAATCAATATATTGCTTATGTAGCTTATCCCTTAGACCTTTTTGAAGAAGGTTCCGTTACCAACATGTTTACTTCCATTGTGGGTAATGTATTTGGGTTCAAAGCCCTGCGCGCTCTACGTCTGGAGGATTTACGAATCCCTA
>108951079; Telfairia occidentalis ribulose-1,5-bisphosphate carboxylase/oxygenase large subunit (rbcL) gene, partial cds; chloroplast
CAACCGGGAGTTCCACCCGAGGAAGCAGGGGCTGCTGTAGCTGCTGAATCTTCTACTGGTACATGGACAACCGTGTGGACCGATGGGCTTACCAGTCTTGATCGTTACAAAGGACGATGCTATGGCATCGAGCCTGTTGCTGGAGAAGAAAATCAATATATTGCTTATGTAGCTTATCCCCTAGACCTTTTTGAAGAAGG
>5002327; Coriaria sarmentosa ribulose-1,5-bisphosphate carboxylase oxygenase large subunit (rbcL) gene, complete cds; chloroplast gene for chloroplast product
TCACATCCACCGTGCAATGCATGCAGTTATTGATAGACAGAAGAATCATGGTATMCATTTTCGTGTACTAGCTAAAGCGTTACGTATGTCTGGTGGAGATCATATTCACGCAGGTACCGTAGTAGGTAAACTTGAAGGGGAAAGAGAAATCACTTTAGGCTTTGTTGATTTACTACGTGATGATTTTATTGAAAAAGATC
>108951059; Parasicyos dieterleae ribulose-1,5-bisphosphate carboxylase/oxygenase large subunit (rbcL) gene, partial cds; chloroplast
CGCTAAGAATTATGGTAGAGCAGTTTATGAATGTCTACGCGGTGGACTTGATTTTACCAAAGATGATGAAAACGTGAATTCCCAACCATTTATGCGTTGGAGAGACCGTTTCCTATTTTGTGCGGAAGCTATTTATAAATCCCAGGCGGAAACAGGTGAAATCAAAGGACATTACTTGAATGCTACTGCAGGTACATGCG
>384596676; Cayaponia macrocalyx voucher RE-5307 ribulose-1,5-bisphosphate carboxylase/oxygenase large subunit (rbcL) gene, partial cds; chloroplast
CTGTTACTAACATGTTTACTTCCATTGTGGGTAATGTATTTGGATTCAAGGCTCTGCGTGCTCTACGTCTGGAGGATTTGCGAATCCCTACTGCTTATGTTAAAACTTTCCAAGGCCCGCCTCATGGTATCCAGGTTGAAAGAGATAAATTGAACAAGTATGGTCGCCCTCTATTGGGATGTACTATTAAACCAAAATTG
>108951099; Bambekea racemosa voucher J. Louis 13283 (M) ribulose-1,5-bisphosphate carboxylase/oxygenase large subunit (rbcL) gene, partial cds; chloroplast
ATCTTCTACTGGTACATGGACAACTGTGTGGACCGATGGGCTTACCAGTCTTGATCGTTACAAAGGACGATGCTATGGAATCGAGCCTGTTCCTGGAGAAGAAAGTCAATTTATTGCTTATGTAGCTTATCCCCTAGACCTTTTTGAAGAAGGTTCTGTTACTAACATGTTTACTTCCATTGTGGGTAATGTATTTGGAT
>108951111; Chalema synanthera voucher V. W. Steinmann 3026 (NY) ribulose-1,5-bisphosphate carboxylase/oxygenase large subunit (rbcL) gene, partial cds; chloroplast
AAACAGGTGAAATCAAGGGACATTACTTGAATGCTACTGCAGGTACATGCGAAGAAATGATGAAAAGGGCTGTATTTGCCAGAGAATTGGGAGTTCCTATCGTAATGCATGACTACTTAACAGGTGGATTCACTGCAAATACTAGCTTGGCTCATTATTGCCGAGATAATGGTCTACTTCTTCACATTCACCGTGCAATG
>343187188; Herpetospermum pedunculosum voucher D1245 ribulose-1,5-bisphosphate carboxylase/oxygenase large subunit (rbcL) gene, partial cds; chloroplast
AGAAGGTTCTGTTACTAACATGTTTACTTCCATTGTGGGTAATGTATTTGGATTCAAGGCTCTGCGTGCTCTACGTCTGGAGGATTTGCGAATCCCTACTGCTTATATTAAAACTTTCCAAGGCCCACCTCATGGTATCCAGGTTGAAAGAGATAAATTGAACAAGTATGGTCGCCCTCTATTGGGATGTACTATTAAAC
>108951251; Trochomeriopsis diversifolia voucher Sukkulentensammlung Zurich, 82 3861/0 ribulose-1,5-bisphosphate carboxylase/oxygenase large subunit (rbcL) gene, partial cds; chloroplast
CGGTATTTATTTCACTCAAGATTGGGTCTCTTTACCAGGTGTTCTGCCAGTGGCTTCCGGTGGTATTCACGTTTGGCATATGCCTGCTCTAACCGAGATTTTTGGAGATGATTCTGTACTACAATTCGGCGGAGGAACTTTGGGGCACCCTTGGGGTAATGCACCTGGTGCCGTAGCTAACCGAGTAGCTCTAGAAGCAT
>108951147; Dieterlea maxima voucher M. Olson 842 (MEXU) ribulose-1,5-bisphosphate carboxylase/oxygenase large subunit (rbcL) gene, partial cds; chloroplast
TCACAGGCTGAAACAGGTGAAATCAAAGGACATTACTTGAATGCTACTGCAGGTACATGCGAAGAAATGATGAAAAGGGCTATATTTGCCAGAGAATTGGGAGTTCCTATTGTAATGCATGACTACTTAACAGGTGGATTCACTGCAAATACTAGCTTGGCTCATTATTGCCGAGATAATGGTCTACTTCTTCACATTCA
>108951057; Nothoalsomitra suberosa ribulose-1,5-bisphosphate carboxylase/oxygenase large subunit (rbcL) gene, partial cds; chloroplast
CCAGAGAATTGGGAGTTCCTATCGTAATGCATGACTACTTAACAGGTGGATTCACTGCAAATACTAGCTTGGCTCATTATTGCCGAGATAATGGTCTACTTCTTCACATTCACCGTGCAATGCATGCCGTTATTGATAGACAGAAGAATCATGGTATGCACTTCCGTGTACTAGCTAAAGCGTTACGTATGTCTGGTGGA
>470898; Datisca glomerata ribulose 1,5-bisphosphate carboxylase large subunit (rbcL) gene, partial cds; chloroplast gene for chloroplast product
ATTGAACAAGTATGGCCGCCCTCTATTGGGATGTACTATTAAACCTAAATTGGGATTATCCGCTAAGAATTACGGTAGAGCTGTTTATGAATGTCTACGTGGTGGACTTGATTTTACCAAAGATGATGAAAACGTGAATTCCCAACCATTTATGCGTTGGAGAGACCGTTTCCTATTTTGTGCGGAAGCAATTTATAAAG
>343185270; Begonia baviensis voucher SYM-80465 ribulose-1,5-bisphosphate carboxylase/oxygenase large subunit (rbcL) gene, partial cds; chloroplast
CCCTTAGACCTTTTTGAAGAAGGTTCTGTTACTAACATGTTTACTTCCATTGTGGGTAATGTATTTGGGTTCAAGGCCCTGCGCGCTCTACGTCTGGAGGATTTGCGAATCCCTATTGCTTATGTTAAAACTTTTCAAGGCCCTCCTCATGGTATCCAGGTTGAGAGAGATAAATTGAACAAGTATGGCCGCCCCCTATT
>354618834; Octomeles sumatrana voucher SB2E0093 ribulose-1,5-bisphophate carboxylase oxygenase (rbcL) gene, partial cds; chloroplast
AGATACTGATTTCTTGGCAGCATTCCGAGTAACTCCTCAACCCGGAGTCCCTCCTGAGGAAGCAGGGGCCGCTGTAGCTGCTGAATCTTCTACTGGTACATGGACAACTGTGTGGACCGATGGGCTTACCAGTCTTGATCGTTACAAAGGACGATGCTACCACATCGAGCCTGTTGCTGGAGAAGAAAGTCAATTTATTG
>108951071; Schizocarpum palmeri ribulose-1,5-bisphosphate carboxylase/oxygenase large subunit (rbcL) gene, partial cds; chloroplast
CTAAGAATTATGGTAGAGCAGTTTATGAATGTCTACGCGGTGGACTTGATTTTACCAAAGATGATGAAAACGTGAATTCCCAACCATTTATGCGTTGGAGAGACCGTTTCCTATTTTGTGCGGAAGCCATTTATAAATCACAGGCTGAAACAGGTGAAATCAAGGGACATTACTTGAATGCTACTGCGGGTACATGCGAA
>108951127; Ctenolepis cerasiformis voucher Seeds leg. M. Wilkins 279, leaf extracted by S. Swensen, aliquot ribulose-1,5-bisphosphate carboxylase/oxygenase large subunit (rbcL) gene, partial cds; chloroplast
GCCGTTATTGATAGACAGAAGAATCATGGTATGCACTTCCGTGTACTAGCTAAAGCGTTACGTATGTCTGGTGGAGACCATATTCACGCTGGTACCGTAGTAGGTAAACTTGAAGGGGAAAGAGAAATCACTTTAGGCTTTGTTGATTTACTACGTGATGATTTTATTGAAAAAGACCGAAGCCGCGGTATTTATTTCAC
>2735777; Corallocarpus bainesii ribulose bisphosphate carboxylase/oxygenase large subunit (rbcL) gene, chloroplast gene encoding chloroplast protein, complete cds
TGGTAGAGCTGTTTATGAATGTCTACGCGGTGGACTTGATTTTACCAAAGATGATGAAAACGTGAATTCCCAACCATTTATGCGTTGGAGAGACCGTTTCCTATTTTGTGCGGAAGCCATTTATAAATCACAGGCTGAAACAGGTGAAATCAAAGGACATTACTTGAATGCTACTGCAGGTACATGCGAAGAAATGATGA
>353330080; Cucurbita lundelliana voucher Grif 14518 ribulose-1,5-bisphosphate carboxylase/oxygenase large subunit (rbcL) gene, partial cds; chloroplast
TGGGCTTACCAGTCTTGATCGTTACAAAGGACGATGCTATGGAATCGAGCCTGTTCCTGGAGAAGAAAATCAATATATTGCTTATGTAGCTTATCCCCTAGACCTTTTTGAAGAAGGTTCTGTTACTAACATGTTTACTTCCATTGTGGGTAATGTATTTGGATTCAAGGCTCTGCGTGCTCTACGTCTGGAGGATTTGC
>108951033; Dactyliandra welwitschii ribulose-1,5-bisphosphate carboxylase/oxygenase large subunit (rbcL) gene, partial cds; chloroplast
ATTTGGATTCAAGGCTCTACGTGCTCTACGTCTGGAGGATTTGCGAATCCCTACTGCTTATATTAAAACTTTCCAAGGCCCGCCTCATGGTATCCAGGTTGAAAGAGATAAATTGAACAAGTATGGTCGCCCTCTATTGGGATGTACTATTAAACCAAAATTGGGATTATCCGCTAAGAATTATGGTAGAGCTGTTTATG
>343192651; Thladiantha cordifolia voucher LiHT10119 ribulose-1,5-bisphosphate carboxylase/oxygenase large subunit (rbcL) gene, partial cds; chloroplast
TACATGGACAACTGTGTGGACCGATGGACTTACCAGTCTTGATCGTTACAAAGGACGATGCTATGACATCGAGCCTGTTCCTGGAGAAGAAAGTCAATTTATTGCTTATGTAGCTTATCCCCTAGACCTTTTTGAAGAAGGTTCTGTTACTAACATGTTTACTTCCATTGTGGGTAATGTATTTGGGTTCAAAGCTCTGC
>65332777; Anisophyllea purpurascens ribulose-1,5-bisphosphate carboxylase large subunit (rbcL) gene, partial cds; chloroplast
TATGGCATCGAGCCTGTTCCCGGAGAAGAAAGTCAATTTATTGCTTATGTAGCTTATCCCTTAGACCTTTTTGAAGAAGGTTCCGTTACCAACATGTTTACTTCCATTGTGGGTAATGTATTTGGGTTCAAAGCCCTGCGCGCTCTACGTCTGGAGGATTTACGAATCCCTACTTCTTATATTAAAACTTTCCAAGGTCC
>67079071; Sicyos angulatus ribulose-1,5-bisphosphate carboxylase/oxygenase large subunit (rbcL) gene, partial cds; chloroplast
TGATCGTTACAAAGGCCGATGCTATGGCATCGAGCCTGTTGCTGGAGAAGAAAATCAATTTATTGCTTATGTAGCTTATCCCCTAGACCTTTTTGAAGAAGGTTCTGTTACTAACATGTTTACTTCCATTGTGGGTAATGTATTTGGATTCAAGGCTCTACGCGCTCTACGTCTGGAGGATTTGCGAATCCCTACTGCTT
>109892220; Lemurosicyos variegatus ribulose-1,5-bisphosphate carboxylase/oxygenase large subunit (rbcL) gene, partial cds; chloroplast
TATCTTGGCAGCATTCCGAGTAACTCCTCAACCGGGAGTTCCACCTGAGGAAGCAGGGGCCGCTGTAGCTGCTGAATCTTCTACTGGTACATGGACAACTGTGTGGACCGATGGGCTTACCAGTCTTGATCGTTACAAAGGACGATGCTATGGAATCGAGCCTGTTCCTGGAGAAGAAAATCAATATATTGCTTATGTAG
>65332783; Polygonanthus amazonicus ribulose-1,5-bisphosphate carboxylase large subunit (rbcL) gene, partial cds; chloroplast
TCCACCKGAAGAAGCRGGWGCMGCTGTAGCTGCTGAATCTTCTACCGGTACATGGACAACTGTGTGGACSGATGGKCTTACCAGTCTTGATCGTTACAAAGGACGATGCTAYSRCATCGAGCCTGTTSCYGGAGAAGAAARTCAATWTATTGCTTATGTAGCYTATCCYTTAGACCTTTTTGAAGAAGGTTCTGTTACYA
>68271613; Schizopepon bryoniifolius ribulose-1,5-bisphosphate carboxylase/oxygenase large subunit (rbcL) gene, partial cds; chloroplast
TGGGTAATGTATTTGGATTCAAGGCTCTGCGTGCTCTACGTCTAGAGGATTTGCGAATCCCTACTGCTTATATTAAAACTTTCCAAGGCCCGCCTCATGGTATCCAGGTTGAAAGAGATAAATTGAACAAGTATGGTCGCCCTCTATTGGGATGTACTATTAAACCAAAATTGGGATTATCTGCTAAGAATTATGGTAGA
>2735779; Symbegonia sp. Kew U012 ribulose bisphosphate carboxylase/oxygenase large subunit (rbcL) gene, chloroplast gene encoding chloroplast protein, complete cds
CTCAACCGGGAGTTCCACCTGAGGAAGCCGGGGCCGCTGTAGCTGCTGAATCTTCTACTGGTACATGGACAACTGTGTGGACCGATGGGCTTACCAGTCTTGATCGTTACAAAGGACGATGCTATTACATCGAGCCTGTTGCTGGAGAAGAAAATCAATATATTGCTTATGTAGCTTATCCTTTAGACCTTTTTGAAGAA
>331712771; Coccinia trilobata ribulose-1,5-bisphosphate carboxylase/oxygenase large subunit (rbcL) gene, partial cds; chloroplast
TGAATGTCTACGCGGTGGACTTGATTTTACCAAAGATGATGAAAACGTGAATTCCCAACCATTTATGCGTTGGAGAGACCGTTTCCTATTTTGTGCGGAAGCTATTTTTAAATCACAGGCTGAAACAGGTGAAATCAAGGGACATTACTTGAATGCTACTGCAGGTACATGCGAAGAAATGATGAAAAGGGCTATATTTG
>108951003; Psiguria racemosa ribulose-1,5-bisphosphate carboxylase/oxygenase large subunit (rbcL) gene, partial cds; chloroplast
GTATTTGGATTCAAGGCTCTGCGTGCTCTACGTCTGGAGGATTTGCGAATCCCTACTGCTTATGTTAAAACTTTCCAAGGCCCACCTCATGGTATCCAGGTTGAAAGAGATAAATTGAACNAGTATGGTCGCCCTCTATTGGGATGTACTATTAANCCAAAATTGGGATTATCCGCTAAGAATTATGGNAGAGCAGTTTA
>5002319; Corynocarpus cribbianus ribulose-1,5-bisphosphate carboxylase oxygenase large subunit (rbcL) gene, complete cds; chloroplast gene for chloroplast product
TTGGGATGTACTATTAAACCTAAATTGGGATTATCCGCTAAGAATTACGGTAGAGCAGTTTATGAATGTCTCCGCGGTGGACTTGATTTTACCAAAGATGATGAAAACGTGAATTCCCAACCATTTATGCGTTGGAGAGACCGTTTCCTATTTTGTGCGGAAGCACTTTTTAAAGCACAGGCTGAAACAGGTGAAATCAA
>108951203; Peponium vogelii voucher Renner 2722 (LE) ribulose-1,5-bisphosphate carboxylase/oxygenase large subunit (rbcL) gene, partial cds; chloroplast
CTACGTCTGGAGGATTTGCGAATCCCTACTGCTTATGTTAAAACTTTCCAAGGCCCGCCTCATGGTATCCAGGTTGAAAGAGATAAATTGAACAAGTATGGTCGCCCTCTATTGGGATGTACTATTAAACCAAAATTGGGATTATCCGCTAAGAATTATGGTAGAGCAGTTTATGAATGTTTACGCGGTGGACTTGATTT
>109892214; Ampelosycios humblotii ribulose-1,5-bisphosphate carboxylase/oxygenase large subunit (rbcL) gene, partial cds; chloroplast
GGTGGACTTGATTTTACCAAAGATGATGAAAACGTGAATTCCCAACCATTTATGCGTTGGAGAGACCGTTTCCTATTTTGTGCAGAAGCCATTTATAAATCACAGGCTGAAACAGGTGAAATCAAGGGACATTACTTGAATGCTACTGCAGGTACATGCGAAGAAATGATCAAAAGGGCTGTATTTGCGAGAGAATTGGG
>108951087; Muellerargia timorensis ribulose-1,5-bisphosphate carboxylase/oxygenase large subunit (rbcL) gene, partial cds; chloroplast
GAAGGTTCTGTTACTAACATGTTTACTTCCATTGTGGGTAACGTATTTGGATTCAAGGCTCTACGTGCTCTACGTCTGGAGGATTTGCGAATCCCTACTGCTTATATTAAAACTTTCCAAGGCCCGCCTCATGGTATCCAGGTTGAAAGAGATAAATTGAACAAGTATGGTCGCCCTCTATTGGGATGTACTATTAAACC
>108951089; Acanthosicyos horridus voucher E. van Jaarsveld s.n., cult. Kirstenbosch BG ribulose-1,5-bisphosphate carboxylase/oxygenase large subunit (rbcL) gene, partial cds; chloroplast
TGCTATGGAATCGAGCCTGTTCCTGGAGAAGAAAATCAATATATTGCTTATGTAGCTTATCCCCTAGACCTTTTTGAAGAAGGTTCTGTTACTAACATGTTTACTTCCATTGTGGGTAATGTATTTGGATTCAAGGCTCTACGTGCTCTACGTCTGGAGGATTTGCGAATCCCTACTGCTTATATTAAAACTTTCCAAGG
>108951045; Hanburia mexicana ribulose-1,5-bisphosphate carboxylase/oxygenase large subunit (rbcL) gene, partial cds; chloroplast
TTCAAGGCTCTACGCGCTCTACGTCTGGAGGATTTGCGAATCCCTACTGCTTATGTTAAAACTTTCCAAGGACCACCTCACGGTATCCAGGTTGAAAGAGATAAATTGAACAAGTATGGTCGCCCTCTATTGGGATGTACTATTAAACCAAAATTGGGATTATCCGCTAAGAATTATGGTAGAGCAGTTTATGAATGTCT
>108951093; Alsomitra macrocarpa voucher de Wilde & Duyfjes 21978 (L) ribulose-1,5-bisphosphate carboxylase/oxygenase large subunit (rbcL) gene, partial cds; chloroplast
TCGTGTACTAGCTAAAGCCTTACGTCTGTCTGGTGGAGATCATATTCACGCTGGTACCGTAGTAGGTAAACTTGAAGGGGAAAGAGACATCACTTTAGGCTTTGTTGATTTACTACGTGATGATTTTATTGAAAAAGATCGAAGCCGCGGTATTTATTTCACTCAAGATTGGGTCTCTTTACCAGGTGTTATACCCGTGG
>108951019; Calycophysum pedunculatum ribulose-1,5-bisphosphate carboxylase/oxygenase large subunit (rbcL) gene, partial cds; chloroplast
TTTCACTCAAGATTGGGTCTCTTTACCAGGTGTTCTGCCAGTGGCTTCCGGTGGTATTCACGTTTGGCATATGCCTGCTCTAACCGAGATTTTTGGAGATGATTCTGTACTACAATTCGGCGGAGGAACTTTGGGGCACCCTTGGGGTAATGCACCTGGTGCCGTAGCTAACCGAGTAGCTCTAGAAGCATGTGTACAAG
>108951027; Cucumis sativus ribulose-1,5-bisphosphate carboxylase/oxygenase large subunit (rbcL) gene, partial cds; chloroplast
TTATTGCCGAGATAATGGTCTACTTCTTCACATTCACCGTGCAATGCATGCTGTTATTGATAGACAGAAGAATCATGGTATGCACTTCCGTGTACTAGCTAAAGCGTTACGTATGTCTGGTGGAGACCATATTCACGCTGGTACCGTAGTAGGTAAACTTGAAGGGGAAAGAGAAATCACTTTAGGCTTTGTTGATTTAC
>109628142; Siolmatra brasiliensis ribulose-1,5-bisphosphate carboxylase large subunit (rbcL) gene, partial cds; chloroplast
GCGTTCCACCCGAGGAAGCAGGGGCCGCTGTAGCTGCTGAGTCTTCTACTGGTACATGGACAACCGTGTGGACCGATGGGCTTACCAGTCTTGATCGTTACAAAGGACGATGCTACGACATCGAGCCTGTTGCTGGAGAAGAAAATCAATATATTGCTTATGTAGCTTATCCCCTAGACCTTTTTGAAGAAGGTTCGGTT
>108951013; Baijiania borneensis ribulose-1,5-bisphosphate carboxylase/oxygenase large subunit (rbcL) gene, partial cds; chloroplast
CAATGCATGCCGTTATTGATAGACAGAAGAATCATGGTATGCACTTTCGTGTACTAGCTAAAGCGTTACGTCTGTCTGGTGGAGATCATATTCACGCTGGTACCGTAGTAGGTAAACTTGAAGGGGAAAGAGACATCACTTTAGGCTTTGTTGATTTACTACGTGATGATTTTGTTGAAAAAGATCGAAGCCGCGGTATT
>472493; Tetrameles nudiflora ribulose 1,5-bisphosphate carboxylase large subunit (rbcL) gene, partial cds; chloroplast gene for chloroplast product
TGACCGAGATCTTTGGAGATGATTCCGTACTACAATTCGGTGGAGGAACTTTAGGACACCCTTGGGGAAATGCACCTGGTGCCGTAGCTAACCGAGTAGCTCTAGAAGCATGTGTACAAGCTCGTAATGAGGGACGTGATCTTGCTCGTGAGGGTAATGAAATTATCCGTGAGGCTAGTAAATGGAGTCCGGAACTAGCT
>171909373; Trochomeria polymorpha ribulose-1,5-bisphosphate carboxylase/oxygenase large subunit (rbcL) gene, partial cds; chloroplast
ACCAGTCTTGATCGTTACAAAGGACGATGCTATGGAATCGAGCCTGTTCCTGGAGAAGAAAATCAATATATTGCTTATGTAGCTTATCCCCTAGACCTTTTTGAAGAAGGTTCTGTTACTAACATGTTTACTTCCATTGTGGGTAACGTATTTGGATTCAAGGCTCTACGTGCTCTACGTCTGGAGGATTTGCGAATCCC
>108951029; Cucurbitella asperata ribulose-1,5-bisphosphate carboxylase/oxygenase large subunit (rbcL) gene, partial cds; chloroplast
TACTAGCTTGGCTCATTATTGCCGAGATAATGGTCTACTTCTTCACATTCACCGTGCAATGCATGCCGTTATTGATAGACAGAAGAATCATGGTATGCACTTCCGTGTACTAGCTAAAGCGTTACGTATGTCTGGTGGAGACCATATTCACGCTGGTACCGTAGTAGGTAAACTTGAAGGGGAAAGAGACATCACTTTAG
>108951151; Echinocystis lobata voucher Renner et al. 2829 (M), cult. Mainz BG ribulose-1,5-bisphosphate carboxylase/oxygenase large subunit (rbcL) gene, partial cds; chloroplast
GTCTACTTCTTCACATTCACCGTGCAATGCATGCCGTTATTGATAGACAGAAGAATCATGGKATGCACTTCCGTGTACTAGCTAAAGCGTTACGTATGTCTGGTGGAGACCATATTCACGCTGGTACCGTAGTAGGGAAACTTGAAGGGGAAAGAGACATCACTTTAGGCTTTGTTGATTTACTACGAGATGATTTTATT
>1790905; Hillebrandia sandwichensis ribulose bisphosphate carboxylase/oxygenase large subunit (rbcL) gene, chloroplast gene encoding chloroplast protein, complete cds
GGCTATATTTGCCAGAGAATTGGGAGTTCCTATCGTAATGCATGACTACATAACAGGGGGATTCACTGCAAATACTAGCTTGGCTCATTATTGCCGAGATAATGGTCTACTTCTTCACATTCATCGTGCAATGCATGCAGTTATTGATAGACAGAAGAATCATGGTATACACTTTCGTGTACTAGCTAAAGCGTTACGTA
>68340897; Dendrosicyos socotranus ribulose-1,5-bisphosphate carboxylase/oxygenase large subunit (rbcL) gene, partial cds; chloroplast
ATGCACTTCCGTGTACTAGCTAAAGCGTTACGTATGTCTGGTGGAGACCATATTCACGCTGGTACCGTAGTAGGTAAACTTGAAGGGGAAAGAGACATCACTTTAGGCTTTGTTGATTTACTACGTGATGATTTTATTGAAAAAGACCGAAGCCGCGGTATTTATTTCACTCAAGATTGGGTCTCTTTACCAGGTGTTCT
>57791171; Sechium edule ribulose-1,5-bisphosphate carboxylase/oxygenase large subunit (rbcL) gene, complete cds; plastid
TGATTTTATTGAAAAAGACCGAAGCCGCGGTATTTATTTCACTCAAGATTGGGTCTCTTTACCAGGTGTTCTGCCAGTGGCTTCCGGTGGTATTCACGTTTGGCATATGCCTGCTCTAACCGAGATTTTTGGAGATGATTCTGTACTACAATTCGGAGGAGGAACTTTGGGGCACCCTTGGGGTAATGCACCTGGTGCCG
>108951015; Bayabusua clarkei ribulose-1,5-bisphosphate carboxylase/oxygenase large subunit (rbcL) gene, partial cds; chloroplast
TTCTGTACTACAATTCGGCGGAGGAACTTTAGGACACCCTTGGGGAAATGCACCCGGTGCCGTAGCTAATCGAGTAGCTCTAGAAGCATGTGTACAAGCTCGTAATGAGGGACGTGATCTTGCTCGTGAGGGTAATGAAATTATCCGTGAGGCTAGTAAATGGAGTCCTGAACTAGCTGCTGCTTGTGAAGTATGGAAGG
>66276306; Seyrigia humbertii ribulose-1,5-bisphosphate carboxylase/oxygenase large subunit (rbcL) gene, partial cds; plastid
GATGATTTTATTGAAAAAGACCGAAGCCGCGGTATTTATTTCACTCAAGATTGGGTCTCTTTACCAGGTGTTCTGCCAGTGGCTTCCGGTGGTATTCACGTTTGGCATATGCCTGCTTTAACCGAGATTTTTGGAGATGATTCTGTACTACAATTCGGCGGAGGAACTTTGGGGCACCCTTGGGGTAATGCACCTGGTGC
>108951179; Kedrostis africana voucher MO cult. acc. 1980-0781-1 ribulose-1,5-bisphosphate carboxylase/oxygenase large subunit (rbcL) gene, partial cds; chloroplast
TGGGTCTCTTTACCAGGTGTTCTGCCAGTGGCTTCCGGTGGTATTCACGTTTGGCATATGCCTGCTCTAACCGAGATTTTTGGAGATGATTCTGTACTACAATTCGGCGGAGGAACTTTGGGGCACCCTTGNGGTAATGCACCTGGTGCCGTAGCTAACCGAGTAGCTCTAGAAGCATGTGTACAAGCTCGTAATGAGGG
>1790907; Marah macrocarpa ribulose bisphosphate carboxylase/oxygenase large subunit (rbcL) gene, chloroplast gene encoding chloroplast protein, complete cds
TCCGAGTAACTCCTCAACCGGGAGTTCCACCCGAGGAAGCAGGGGCCGCTGTAGCTGCTGAATCTTCTACTGGTACATGGACAACTGTGTGGACCGATGGGCTTACCAGTCTTGATCGTTACAAAGGACGATGCTATGGCATCGAGCCTGTTGCTGGAGAAGAAAATCAATTTATTGCTTATGTAGCTTATCCCCTAGAC
>171909341; Fevillea trilobata ribulose-1,5-bisphosphate carboxylase/oxygenase large subunit (rbcL) gene, partial cds; chloroplast
TCTCTTTACCAGGTGTTCTGCCCGTGGCTTCCGGGGGTATTCACGTTTGGCATATGCCCGCTCTGACCGAGATTTTTGGAGATGATTCTGTACTACAATTCGGCGGAGGAACTTTAGGGCACCCTTGGGGAAATGCACCCGGTGCCGTAGCTAATCGAGTAGCTCTAGAAGCATGTGTACAAGCTCGTAATGAGGGACGT
>108951067; Polyclathra cucumerina ribulose-1,5-bisphosphate carboxylase/oxygenase large subunit (rbcL) gene, partial cds; chloroplast
CCTCTATTGGGATGTACTATTAAACCNAAATTGGGATTATCCGCTAAGAATTATGGTAGAGCAGTTTATGAATGTCTACGCGNNNNNNNNNNNNNNNNNNNNNNNNNNNNNNNNNNNNNNNNNNNNNNNNNNNNNNNNNNNNNNNNNNNNNNNNNNNNTTGTGCGGAAGCCATTTATAAATCACAGGCTGAAACAGGTGA
>125857834; Zehneria scabra chloroplast partial rbcL gene for ribulose bisphosphate carboxylase large subunit, specimen voucher Logie C. FBG147 (NBG)
ATGATGAAAAGGGCTATATTTGCCAGAGAATTGGGAGCTCCTATCGTAATGCATGACTACTTAACAGGTGGATTCACTGCAAATACTAGCTTGGCTCATTATTGCCGAGATAACGGTCTACTTCTTCACATTCACCGTGCAATGCATGCCGTTATTGATAGACAGAAGAATCATGGTATGCACTTCCGTGTACTAGCTAA
>290585799; Solena amplexicaulis voucher PS0466MT01 ribulose-1,5-bisphosphate carboxylase/oxygenase large subunit (rbcL) gene, partial cds; chloroplast
AGTAACTCCTCAACCGGGCGTTCCACCTGAGGAAGCAGGGGCCGCTGTAGCTGCTGAATCTTCTACTGGTACATGGACAACTGTGTGGACCGATGGGCTTACCAGTCTTGATCGTTACAAAGGACGATGCTATGGAATCGAGCCTGTTCCTGGAGAAGAAAATCAATATATTGCTTATGTAGCTTATCCCCTAGACCTTT
>108951143; Gerrardanthus grandiflorus voucher Renner 2717 (MO) ribulose-1,5-bisphosphate carboxylase/oxygenase large subunit (rbcL) gene, partial cds; chloroplast
TAGCTTATCCCCTAGACCTTTTTGAAGAAGGTTCTGTTACTAACATGTTTACTTCCATTGTGGGTAATGTATTTGGGTTCAAGGCCCTGCGCGCTCTACGTCTAGAGGACTTACGAATCCCTCCTGCTTATACTAAAACGTTCCAAGGCCCGCCTCATGGTATCCAAGTTGAGAGAGATAAATTGAACAAGTATGGCCGC
>108951097; Apodanthera mandonii voucher M. & K. Weigend 2000/165 (M) ribulose-1,5-bisphosphate carboxylase/oxygenase large subunit (rbcL) gene, partial cds; chloroplast
AAAGAGACATCACTTTAGGCTTTGTTGATTTACTACGTGATGATTTTATTGAAAAAGACCGAAGCCGCGGTATTTATTTCACTCAAGATTGGGTCTCTTTACCAGGTGTTCTGCCAGTGGCTTCCGGTGGTATTCACGTTTGGCATATGCCTGCTCTAACCGAGATTTTTGGAGATGATTCTGTACTACAATTCGGCGGA
>108951223; Sicana odorifera voucher Renner 2807 (M), cult. Munich BG from seeds of Decker-Walters 118016 (FTG) ribulose-1,5-bisphosphate carboxylase/oxygenase large subunit (rbcL) gene, partial cds; chloroplast
TAATGCACCTGGTGCCGTAGCTAACCGAGTAGCTCTAGAAGCATGTGTACAAGCTCGTAATGAGGGACGTGATCTTGCTCGTGAGGGTAATGAAATTATCCGTGAGGCTAGTAAATGGAGTCCTGAACTAGCTGCTGCTTGTGAAGTATGGAAGGCGATCAAATTTGAATTTGAGGCAGTAGATACTTTGTAATCCAGTA
>108951047; Helmontia leptantha ribulose-1,5-bisphosphate carboxylase/oxygenase large subunit (rbcL) gene, partial cds; chloroplast
NTCTTGGCAGCATTCCGAGTAACTCCTCAACCCGGAGTTCCACCCGAGGAANCAGGGGCCGCTGTAGCTGCTGAATCTTCTACTGGNACATGGACAACTGTGTGGACCGATGGGCTTACCAGTCTTGATCGTTACAAAGGACGATGCTATGGAATCGAGCCTGTTCCTGGAGAAGAAAGTCAATTTATTGCTTATGTAGC
>171909347; Gomphogyne cissiformis ribulose-1,5-bisphosphate carboxylase/oxygenase large subunit (rbcL) gene, partial cds; chloroplast
GACTACTTAACGGGTGGATTCACTGCAAATACTAGCTTGTCTCATTATTGCCGAGATAATGGTTTACTTCTTCACATTCATCGTGCAATGCATGCTGTTATTGATAGACAGAAGAATCATGGTATGCACTTTCGTGTACTAGCTAAAGCGTTACGTCTGTCTGGTGGAGATCATATTCACGCTGGTACTGTAGTAGGTAA
>108951197; Odosicyos bosseri voucher J. Bogner 2445 (M), cult. Munich BG acc. 90/784 ribulose-1,5-bisphosphate carboxylase/oxygenase large subunit (rbcL) gene, partial cds; chloroplast
TCACTCAAGATTGGGTCTCTTTACCAGGTGTTCTGCCAGTGGCTTCCGGTGGTATTCACGTTTGGCATATGCCTGCTCTGACCGAGATTTTTGGAGATGATTCTGTACTACAATTCGGCNGAGGAACTTTAGGGCACCCTTGGGGTAATGCACCTGGTGCCGTAGCTAATCGAGTAGCTCTAGAAGCATGNGTAAAAGCT
>108951113; Cionosicyos macranthus voucher E. Cruz, 6 May 2002, unvouchered ribulose-1,5-bisphosphate carboxylase/oxygenase large subunit (rbcL) gene, partial cds; chloroplast
TGGAGGATTTGCGAATCCCTACTGCTTATATTAAAACTTTCCAAGGCCCGCCTCATGGTATCCAGGTTGAAAGAGATAAATTGAACAAGTATGGTCGCCCTCTATTGGGATGTACTATTAAACCAAAATTGGGATTATCCGCTAAGAATTATGGTAGAGCAGTTTATGAATGTCTACGCGGTGGACTTGATTTTACCAAA
>171909343; Frantzia tacaco ribulose-1,5-bisphosphate carboxylase/oxygenase large subunit (rbcL) gene, partial cds; chloroplast
GAAAACGTGAATTCCCAACCATTTATGCGTTGGAGAGACCGTTTCCTATTTTGTGCGGAAGCTATTTATAAATCCCAGGCGGAAACAGGTGAAATCAAAGGACATTACTTGAATGCTACTGCAGGTACATGCGAAGAAATGATCAAAAGGGCTGTATTTGCCAGAGAATTGGGAGTTCCTATCGTAATGCATGACTACTT
>108951041; Gymnopetalum integrifolium ribulose-1,5-bisphosphate carboxylase/oxygenase large subunit (rbcL) gene, partial cds; chloroplast
CCCTCTATTGGGATGTACTATTAAACCAAAATTGGGATTATCCGCTAAGAATTATGGTAGAGCAGTTTATGAATGTCTACGCGGTGGACTTGATTTTACCAAAGATGATGAAAACGTGAATTCCCAACCATTTATGCGTTGGAGAGACCGTTTCCTATTCTGTGCGGAAGCCATTTTTAAATCCCAGGCTGAAACAGGTG
>108951061; Melothrianthus smilacifolius ribulose-1,5-bisphosphate carboxylase/oxygenase large subunit (rbcL) gene, partial cds; chloroplast
AAAAAGACCGAAGCCGCGGTATTTATTTCACTCAAGATTGGGTCTCTTTACCAGGTGTTCTGCCAGTGGCTTCCGGTGGTATTCACGTTTGGCATATGCCTGCTCTAACCGAGATTTTTGGAGATGATTCTGTACTACAATTCGGCGGAGGAACTTTGGGGCACCCTTGGGGTAATGCACCTGGTGCCGTAGCTAACCGA
>154968372; Austrobryonia pilbarensis ribulose-1,5-bisphosphate carboxylase/oxygenase large subunit (rbcL) gene, partial cds; chloroplast
AGAGCAGTTTATGAATGTCTACGCGGTGGACTTGATTTTACCAAAGATGATGAAAACGTGAATTCCCAACCATTTATGCGTTGGAGAGACCGTTTCCTATTTTGTGCGGAAGCTATTTATAAATCACAGGCTGAAACAGGTGAAATCAAGGGACATTACTTGAATGCTACTGCAGGTACATGCGAAGAAATGATGAAAAG
>307543131; Indomelothria blumei voucher A.F.G. Kerr 3735 (BM) ribulose-1,5-bisphosphate carboxylase/oxygenase large subunit (rbcL) gene, partial cds; chloroplast
TTTGGATTCAAGGCTCTACGTGCTCTACGTCTGGAGGATTTGCGAATCCCTACTGCTTATATTAAAACTTTCCAAGGCCCGCCTCATGGTATCCAGGTTGAAAGAGATAAATTGAACAAGTATGGTCGCCCTCTATTGGGATGTACTATTAAACCAAAATTGGGATTATCCGCTAAGAATTATGGTAGAGCAGTTTATGA
>384589948; Cyclanthera carthagenensis voucher BioBot11304 ribulose-1,5-bisphosphate carboxylase/oxygenase large subunit (rbcL) gene, partial cds; chloroplast
GAGTAACTCCTCAACCGGGAGTTCCACCCGAGGAAGCAGGGGCCGCTGTAGCTGCTGAATCTTCTACTGGTACATGGACAACTGTGTGGACCGATGGGCTTACCAGTCTTGATCGTTACAAAGGACGATGCTATGGCATCGAGCCTGTTCCTGGAGACGAAAATCAATTTATTGCTTATGTAGCTTATCCCCTAGACCTT
>108951183; Lagenaria siceraria voucher cult. Missouri BG, 2002 ribulose-1,5-bisphosphate carboxylase/oxygenase large subunit (rbcL) gene, partial cds; chloroplast
TGCGGAAGCTATTTATAAATCACAGGCTGAAACAGGTGAAATCAAGGGACATTACCTGAATGCTACTGCAGGTACATGCGAAGAAATGATCAAAAGGGCTGTATTTGCCCGAGAATTGGGAGTTCCTATCGTAATGCATGACTACTTAACAGGTGGATTCACTGCAAATACTAGCTTGGCTCATTATTGCCGAGATAATG
>108951163; Gurania spinulosa voucher E. Cotton et al. 1742 (AAU) ribulose-1,5-bisphosphate carboxylase/oxygenase large subunit (rbcL) gene, partial cds; chloroplast
ATTTGCGAGTCCCTACTGCTTATGTTAAAACTTTCCAAGGCCCACCTCATGGTATCCAGGTTGAAAGAGATAAATTGAACAAGTATGGTCGCCCTCTATTGGGATGTACTATTAAACCAAAATTGGGATTATCCGCTAAGAATTATGGTAGAGCAGTTTATGAATGTCTACGCGGTGGACTTGATTTTACCAAAGATGAT
>108951209; Pteropepon parodii voucher M. Nee et al. 52082 (NY) ribulose-1,5-bisphosphate carboxylase/oxygenase large subunit (rbcL) gene, partial cds; chloroplast
GTTCCTGGAGAAGAAAATCAATATATTGCTTATGTAGCTTATCCCTTAGACCTTTTTGAAGAAGGTTCTGTTACTAACATGTTTACTTCCATTGTGGGTAATGTATTTGGGTTCAAAGCCCTGCGCGCTCTACGTCTGGAGGATTTGCGAATCCCTCCTGCTTATTCTAAAACTTTCCAAGGCCCGCCTCATGGTATCCA
>108951109; Ceratosanthes palmata voucher Chase 919 (K), Kew 1969-3534 ribulose-1,5-bisphosphate carboxylase/oxygenase large subunit (rbcL) gene, partial cds; chloroplast
GGACTTGATTTTACCAAAGATGATGAAAACGTGAATTCCCAACCATTTATGCGTTGGAGAGACCGTTTCCTATTTTGTGCGGAAGCCATTTTTAAATCACAGGCTGAAACAGGTGAAATCAAAGGACATTACTTGAATGCTACTGCAGGTACATGCGAAGAAATGATGAAAAGGGCTATGTGTGCCAGAGAATTGGGAGT
>2335176; Combretocarpus rotundatus ribulose-1,5-bisphosphate carboxylase oxygenase large subunit (rbcL) gene, chloroplast gene encoding chloroplast protein, partial cds
TCCCTATTGCTTATCTTAAAACTTTCCAAGGTCCGCCTCATGGTATCCAAGTTGAAAGAGATAAATTGAACAAGTATGGCCGCCCCCTATTGGGCTGTACTATTAAACCTAAATTGGGATTATCCGCTAAGAATTACGGTAGAGCGGTTTATGAATGTCTCCGTGGTGGACTTGATTTTACCAAAGATGATGAAAACGTG
>108951217; Sechiopsis tetraptera voucher J. Calanico S. 4793 (M) ribulose-1,5-bisphosphate carboxylase/oxygenase large subunit (rbcL) gene, partial cds; chloroplast
CCAGAGAATTGGGAGTTCCTATCGTAATGCATGACTACTTAACAGGTGGATTCACTGCAAATACTAGCTTGGCTCATTATTGCCGAGATAATGGTCTACTTCTTCACATTCACCGTGCAATGCATGCCGTTATTGATAGACAGAAGAATCATGGTATGCACTTCCGTGTACTAGCTAAAGCGTTACGTATGTCTGGTGGA
>307543133; Cucumeropsis mannii bio-material USDA-PI532719 ribulose-1,5-bisphosphate carboxylase/oxygenase large subunit (rbcL) gene, partial cds; plastid
AACCATTTATGCGTTGGAGAGACCGTTTCCTATTTTGTGCGGAAGCCATTTTTAAATCACAGGTTGAAACAGGTGAAATCAAGGGACATTACTTGAATGCTACTGCAGGTACATGCGAAGAAATGATCAAAAGGGCTGTATTTGCCCGAGAATTGGGAGTTCCTATCGTAATGCATGACTACTTAACAGGTGGATTCACT
>108951253; Tumamoca macdougalii voucher F. W. Reichenbacher 1646 (MO) ribulose-1,5-bisphosphate carboxylase/oxygenase large subunit (rbcL) gene, partial cds; chloroplast
TTGTGCAGAAGCCATTTATAAATCACAGGCTGAAACAGGTGAAATCAAAGGACATTACTTGAATGCTACTGCAGGTACATGCGAAGAAATGATGAAAAGGGCTATATTTGCCAGAGAATTGGGAGTTCCTATTGTAATGCATGACTACTTAACAGGTGGATTCACTGCAAATACTAGCTTGGCTCATTATTGCCGAGATA
>108951187; Luffa aegyptiaca voucher Cult. in Guangzhou local garden, leg. L. X. Zhou s.n., 15. Apr. 2004 ribulose-1,5-bisphosphate carboxylase/oxygenase large subunit (rbcL) gene, partial cds; chloroplast
ACCGGGAGTTCCACCCGAGGAAGCAGGGGCCGCTGTAGCTGCTGAATCTTCTACTGGTACATGGACAACTGTGTGGACCGATGGGCTTACCAGTCTTGATCGTTACAAAGGACGATGCTATGGCATCGAGCCTGTTGCGGGAGAAGAAAATCAATATATTGCTTATGTAGCTTATCCCCTAGACCTTTTTGAAGAAGGTT
>171909375; Zanonia indica ribulose-1,5-bisphosphate carboxylase/oxygenase large subunit (rbcL) gene, partial cds; chloroplast
TTTCCAAGGCCCGCCTCATGGTATCCAAGTTGAGAGAGATAAATTGAACAAGTATGGCCGCCCCCTATTGGGATGTACTATTAAACCAAAATTGGGATTATCCGCTAAGAATTATGGTAGAGCAGTTTATGAATGTCTACGCGGTGGACTTGATTTTACCAAAGATGATGAAAACGTGAATTCCCAACCATTTATGCGTT
>940914; Loxoma cunninghamii ribulose-1,5-bisphosphate carboxylase/oxygenase large subunit (rbcL) gene, chloroplast gene encoding chloroplast protein, partial cds
GGAGAGATCGCTTCTTATTCGTAGCAGAAGCTCTCTTCAAAGCTCAGGCCGAAACAGGCGAAATCAAGGGACATTACTTAAATGCTACTGCAGGTACGTGTGAAGAAATGATGAAAAGAGCCGTTTTTGCTAGAGAATTGGGAAGCACAATTGTAATGCATGACTACCTGACCGGAGGGTTCACCGCAAATACTAGCTTG
>99640737; Cibotium chamissoi chloroplast partial rbcL gene for rubisco, specimen voucher Morter 2 (E)
GCGTCCCTTATTAGGATGTACAATCAAGCCAAAATTGGGCTTATCTGCTAAGAATTATGGGAGAGCCGTTTATGAATGTCTCCGTGGTGGACTTGACTTCACCAAGGATGATGAGAACGTGAATTCCCAACCATTCATGCGTTGGAGAGATCGCTTCTGCTTCGTAGCAGAAGCTCTCTTCAAAGCTCAGGCCGAAACAG
>99640813; Dicksonia thyrsopteroides chloroplast partial rbcL gene for rubisco, specimen voucher Swenson et al. 624 (S)
TGTCATCGATAGACAGAGAAATCACGGTATACATTTTCGTGTATTAGCCAAAGCATTACGTATGTCCGGTGGAGATCATATTCACGCTGGGACTGTAGTAGGCAAACTAGAGGGAGAACGAGAAGTCACTTTGGGCTTTGTCGATTTGCTTCGCGACGATTATATTGAAAAAGACCGTAGCCGCGGCATCTATTTCACCC
>52632302; Loxsomopsis pearcei ribulose 1,5-bisphosphate carboxylase/oxygenase large subunit (rbcL) gene, partial cds; chloroplast
GTGAAGAAATGATGAAAAGAGCAATTTTTGCTAGAGAATTGGGAGCACCAATTGTAATGCATGACTACCTGACCGGAGGGTTCACCGCAAATACTAGCTTGGCCTTTTACTGTCGAGACAATGGGCTGCTCCTTCACATTCACCGTGCGATGCATGCCGTCATCGATAGACAGAGAAATCACGGTATACACTTTCGTGTA
>99640833; Sphaeropteris brunei chloroplast partial rbcL gene for rubisco, specimen voucher Conant 4388 (LSC)
ATTTGAAGAAGGTTCCGTTACCAATATGTTCACTTCCATTGTAGGTAACGTTTTTGGATTCAAGGCCTTACGCGCTCTCCGCTTAGAAGATCTTCGAATTCCTCCTGCTTATTCTAAAACGTTCATTGGACCGCCCCATGGTATCCAGGTTGAAAGGGATAAGCTGAACAAATATGGGCGTCCCTTATTAGGATGTACAA
>37595151; Alsophila spinulosa haplotype 17 chloroplast ATP synthase beta chain (atpB) gene, partial cds; atpB-rbcL intergenic spacer, complete sequence; and ribulose 1,5-bisphosphate carboxylase/oxygenase large subunit (rbcL) genes, partial cds
GATAATTCTTTTTTTTTTTATTCAAGGACTAATAAAATATGAATAAGTCCACTCTGTTACATGCGACCATCATGTTTTATCCATTGAATCTTCATTTTTAATTTTTGTATTTTCTTTTTTAAACGGACCAGACATTTGGTCGATCCCTTTCTTTCTTCTATCGACCAGTCTAACCATGAAGAGATTCCTGAGTCAATGTA
>16565689; Metaxya rostrata from Ecuador ribulose-1,5-bisphosphate carboxylase large subunit (rbcL) gene, partial cds; chloroplast gene for chloroplast product
GGACGGATGGGCTTACCAGTCTCGATCGCTACAAAGGTCGATGCTATGATATTGAACCCGTTGCCGGAGAAGAGAATCAGTATATTGCATATGTAGCTTATCCTTTGGATCTATTTGAAGAAGGTTCGGTTACCAATATGTTCACTTCCATTGTAGGTAATGTTTTTGGATTCAAGGCACTACGTGCTCTCCGCTTAGAA
>99640823; Plagiogyria pectinata chloroplast partial rbcL gene for rubisco, specimen voucher Fernandez and Saravia EF428 (AAU)
CGTTTATGAGTGTCTCCGTGGTGGACTTGACTTCACCAAGGATGATGAGAACGTCAATTCCCAACCATTCATGCGTTGGAGAGATCGCTTCTTATTCGTAGCAGAAGCCCTGTTCAAAGCTCAGGCCGAAACAGGCGAAATCAAGGGACATTACTTAAATGCCACTGCAGGTACGTGTGAAGAAATGATGAAAAGAGCTG
>99640854; Thyrsopteris elegans chloroplast partial rbcL gene for rubisco, specimen voucher Morter 18 (E)
GATTGACCTATTACACTCCCGATTATGCGACCAAAGACACTGATATCTTGGCAGCCTTTCGAATGACCCCGCAACCCGGAGTACCAGCTGAGGAAGCTGGAGCTGCAGTAGCTGCGGAATCTTCCACAGGTACATGGACCACTGTATGGACGGATGGACTTACCAGTCTCGATCGCTACAAAGGTCGATGCTATGATATC
>99640758; Culcita macrocarpa chloroplast partial rbcL gene for rubisco, specimen voucher Rumsey and Vogel s.n. (BM)
GAAGATCTTCGAATTCCTCCTGCTTATTCTAAGACCTTCATTGGACCGCCCCACGGTATTCAGGTTGAAAGGGATAAACTGAACAAATATGGGCGTCCCTTATTGGGATGTACAATCAAGCCAAAATTGGGCTTATCTGCTAAGAATTATGGTAGAGCCGTTTATGAATGTCTCCGCGGTGGACTTGACTTCACCAAGGA
>6179853; Lophosoria quadripinnata ribulose-1,5-bisphosphate carboxylase/oxygenase (rbcL) gene, partial cds; chloroplast gene for chloroplast product
TAGGTAATGTTTTTGGATTCAAAGCCCTACGCGCTCTCCGCTTAGAAGATCTTCGAATTCCTCCTGCTTATTCTAAGACTTTCATTGGACCGCCCCACGGTATCCAGGTTGAAAGGGATAAGCTGAACAAATATGGGCGTCCCTTATTAGGATGTACAATCAAACCAAAATTGGGCTTATCTGCTAAGAATTATGGGAGA
>6179849; Hymenophyllopsis dejecta ribulose-1,5-bisphosphate carboxylase/oxygenase (rbcL) gene, partial cds; chloroplast gene for chloroplast product
CTCTCTTTAAATCTCAGGCCGAAACAGGCGAAATTAAGGGACATTACTTAAACGCTACTGCAGGTACGTGTGAAGAAATGTTGAAAAGAGCCCGTTTTGCTAGAGAATTGGGGGCACCAATTGTAATGCATGACTATCTGACCGGAGGGTTTACCGCAAATACTAGCTTGGCCTTCTATTGCCGAGATAATGGGCTGCTT
>195943851; Cyathea sinuata chloroplast partial rbcL gene and rbcL-atpB intergenic spacer, specimen voucher Janssen et al. 3021 (P)
ACTCAGGAATCTCTTCATGGTTAGACTGGTCGATAGAAGAAAGAAAGGGATCGACCAAATGTCTGGTCCGTTTAAAAAAAAAAAATACAAAAATTAAAAATGAAGATTCAATGGATAAAACATGATGGTCGCATGTAACAGAGTGGACTTATTCATATTTTATTAGTCCTTGAATAAAAAAAAAAAAGAATTATCCTAGC
>153581987; Calochlaena villosa chloroplast containing rbcL gene (partial), rbcL-accD intergenic spacer and accD gene (partial), specimen voucher Woodhaus (AAU)
CGGGTTTAACTGATGCTGTTCAAACAGGTATAGGATATCTAAATGGAACACCTATTGCGCTTGGTGTTATGGACTTTCACTTCATGGGGGGAAGTATGGGTTCCGTAGTAGGTGAGAAGATTACCCGCTCAATCGAATATGCTACACATGAGTCTCTGCCACTAATTATAATCTGTGCTTCCGGCGGAGCACGTATGCAA
>24210556; Macrozamia lucida ribulose 1,5-bisphosphate carboxylase large subunit (rbcL) gene, partial cds; chloroplast gene for chloroplast product
GTAAACTTGAAGGAGAACGAGAAGTCACTTTGGGTTTTGTTGATCTACTGCGTGATGATTTTATTGAAAGAGACCGAAGTCGTGGTATTTATTTCACTCAAGATTGGGTATCTATGCCAGGTGTTCTGCCCGTAGCTTCGGGGGGTATTCACGTTTGGCATATGCCTGCTCTGACCGAGATATTTGGGGATGATTCCGTA
>33317779; Dioon purpusii ribulose 1,5-biposphate carboxylase large subunit (rbcL) gene, partial cds; chloroplast gene for chloroplast product
TTCACGCCGGTACTGTAGTAGGTAAACTTGAAGGAGAACGAGAAGTCANTTTGGGTTTTGTTGATCTACTGNGTGATGATTTTATTGAAANAGACCGAANTCGTGGTATTTATTTCACTCAAGATTGGGTATCTATGCCAGGTGTTCTGCCCGTAGCTTCGGGGGGTATTCACGTTTGGCATATGCCTGCTCTGACCGAG
>113910745; Stangeria eriopus ribulose-1,5-bisphosphate carboxylase/oxygenase large subunit (rbcL) gene, partial cds; chloroplast
CGGGGGAGATCATATTCACGCCGGTACTGTAGTAGGTAAACTTGAAGGGGAACGAGAAGTCACTTTGGGTTTTGTTGATCTACTGCGTGATGATTTTATTGAAAGAGACCGAAGTCGTGGTATTTATTTCACTCAAGATTGGGTATCTATGCCAGGTGTTCTACCCGTAGCTTCGGGGGGTATTCACGTTTGGCATATGC
>24210562; Ceratozamia kuesteriana ribulose 1,5-bisphosphate carboxylase large subunit (rbcL) gene, partial cds; chloroplast gene for chloroplast product
TCCCCTATTGGGATGTACCATTAAACCAAAATTGGGTTTATCTGCCAAAAACTATGGTAGAGCAGTTTACGAATGTCTTCGTGGTGGACTTGATTTTACCAAAGATGATGAGAACGTAAATTCCCAACCATTTATGCGCTGGAGAGATCGTTTCTGCTTCTGTGCAGAAGCAATTTATAAAGCTCAGGCTGAGACGGGTG
>56683018; Lepidozamia hopei ribulose-1,5-bisphosphate carboxylase/oxygenase large subunit (rbcL) gene, partial cds; chloroplast
TGCTTCTGTGCAGAAGCAATTTATAAAGCTCAGGCTGAGACGGGTGAAATTAAGGGACATTACTTGAATGCTACTGCGGGTACATGTGAAGAAATGATAAAAAGGGCAGTATTTGCCAGAGAATTGGGAGTTCCTATCGTCATGCATGACTACCTGACGGGAGGTTTTACTGCAAATACCAGCTTGGCTCATTATTGCCG
>37702788; Encephalartos kisambo ribulose 1,5-bisphosphate carboxylase/oxygenase large subunit (rbcL) gene, partial cds; chloroplast gene for chloroplast product
ATTACTTGAATGCTACTGCAGGTACATGTGAAGAAATGATAAAAAGGGCAGTATTTGCCAGAGAATTGGGAGTTCCTATCGTCATGCATGACTACCTGACGGGAGGTTTTACTGCAAATACCAGCTTGGCTCATTATTGCCGAGACAATGGCCTACTTCTTCACATTCACCGCGCAATGCATGCAGTTATTGACAGACAA
>384596544; Zamia neurophyllidia voucher BioBot11366 ribulose-1,5-bisphosphate carboxylase/oxygenase large subunit (rbcL) gene, partial cds; chloroplast
GTGTCGGATTTAAAGCTGGTGTTAAAGATTACAGAATAACTTATTACACTCCTGACTATGAAACCAAAGATACCGATATCTTGGCAGCGTTCCGAGTAACTCCTCAACCTGGGGTGCCCGCTGAGGAAGCGGGGGCTGCAGTAGCTGCTGAATCTTCCACTGGTACATGGACCACTGTTTGGACCGATGGGCTTACCAGT
>290586369; Cycas micholitzii voucher PS1374MT01 ribulose-1,5-bisphosphate carboxylase/oxygenase large subunit (rbcL) gene, partial cds; chloroplast
CTGCTTATTCCAAAACTTTCCAAGGTCCACCTCATGGTATCCAAGTTGAAAGAGATAAATTAAACAAATATGGCCGTCCTCTATTGGGATGTACCATTAAACCCAAATTGGGTTTATCTGCCAAAAACTATGGTAGAGCAGTTTATGAATGTCTTCGTGGTGGACTTGATTTTACCAAAGATGATGAGAACGTAAATTCC
>289451; Bowenia serrulata chloroplast ribulosebisphosphate carboxylase large subunit (rbcL) gene, 3' end
GATCTTTGGGGATGATTCCGTACTACAGTTCGGCGGGGGAACTTTGGGACACCCTTGGGGAAATGCACCTGGTGCAGTAGCGAATCGAGTCGCCTTAGAAGCTTGTGTACAAGCTCGCAATGAGGGACGTGATCTTGCTCGTGAAGGTAATGAAGTGATCCGTGAAGCTAGCAAATGGAGTCCCGAGCTAGCTGCTGCCT
>45825261; Megaceros pellucidus ribulose bisphosphate-1,5-carboxylase/oxygenase large subunit (rbcL) gene, partial sequence; chloroplast
GGCGAGATTAAAGGGCATTACTTGAATGCCACTGCAGGTACATGTGAAGAGATGATGAAAAGGGCATATTTTGCTAGAGAATTAGGGGTGCCTACTGTAATGCACGACTATTTGACAGGTGGTTCTACTGCAAATACGAGTTTGGCTCACTACTGTCGAGACAACGGTTTACTTCCCCATATTCATCGTGCTATGCATGC
>139525489; Phaeomegaceros fimbriatus voucher Price 3500 ribulose-1,5-bisphosphate carboxylase/oxygenase large subunit (rbcL) gene, partial sequence; chloroplast
TCAAGCTGAGACAGGCGAGATTAAAGGGCATTACTTGAATGCCACTGCAAGTACATGTGAAGAGATGATGAAAAGGGCACATTTTGCTAGAGAATTAGGGGTGCCTATTGTAATGCACGACTATTTGGCAGGTGGTTCTACTGCAAATACGAGTTTGGCTCACTACTGTCGAGACAACGGTTCACTTCCCCATATTCATC
>330857924; Nothoceros fuegiensis isolate JC54 ribulose bisphosphate-1,5-carboxylase/oxygenase large subunit (rbcL) gene, partial sequence; chloroplast
TTGACAGGTGGTTCTACTGCAAATACAAGTTTGGCTCACTATTGTCGAGACAACGGTTTACTTCCCCATATTCATCGTGCTATGCATGCGGTTACCGACAGACAAAGAAATCATGGTATTCACTTTCGTGTATTAGCTAAAGCATCACGTATGTCTGGTGGAGATCATATTCATGCAGGTACTGCCGTAGGTAAATTAGA
>139525497; Dendroceros crispus voucher J.C. Villarreal 720 ribulose-1,5-bisphosphate carboxylase/oxygenase large subunit (rbcL) gene, partial sequence; chloroplast
CAGTCTTGATCGTTATAAAGGTTGATGCTATGACATCGAACCTGTAGCTGGGGAAGATAATCAATACATTGCTTATGTTGCTCATCCTTTAGATCTTTCTGAGGAAGGTTCTGTTACCAACATGTTCACTTCCATCGTAGGTAATGTTTTTGGATCTAAAGCTTCACGAGCCTTGCGTCTGGAAGATTCACGAATTCCAC
>12407468; Mitthyridium obtusifolium ribulose-1,5-bisphosphate carboxylase large subunit (rbcL) gene, partial cds; chloroplast gene for chloroplast product
TCATGTTTGGCATATGCCAGCATTAACTGAAATTTTTGGAGATGACTCTGTACTACAGTTTGGTGGAGGAACTTTAGGTCACCCTTGGGGTAATGCACCTGGTGCAGTTGCTAATCGAGTTGCTGTAGAAGCTTGTGTACAAGCTCGTAATGAAGGACGTGATCTTGCTCGCGAAGGAAATGAAATTATTCGTGAAGCTG
>308170723; Erpodium beccarii ribulose-1,5-bisphosphate carboxylase/oxygenase large subunit (rbcL) gene, partial cds; chloroplast
ATGTACTATTAAACCAAAATTGGGTTTATCTGCTAAAAACTATGGTAGAGCTGTGTATGAATGTCTTCGTGGTGGACTTGATTTCACAAAAGATGATGAAAACGTAAATTCTCAACCATTTATGCGTTGGAGAGATCGTTTTTTATTTGTAGCGGAAGCTATTTACAAATCTCAAGGTGAAACAGGTGAAATTAAAGGAC
>306450773; Parisia laevipila ribulose-1,5-bisphosphate carboxylase/oxygenase large subunit (rbcL) gene, partial cds; chloroplast
AAGAGCTGAATTTGCTAGAGAATTGGGCGTTCCTATTGTTATGCATGATTATTTAACGGGTGGTTTTACTGCAAATACTAGTTTGGCTCATTATTGTCGTGATAACGGTTTACTTCTTCATATTCACCGTGCAATGCATGCAGTTATTGACCGACAAAAAAACCATGGTATGCATTTCCGTGTATTAGCTAAAGCATTAC
>55785646; Glyphomitrium minutissimum chloroplast rbcL gene for ribulose 1,5-bisphosphate carboxylase/oxygenase large subunit, complete cds
ATTCAAAGCTTTACGAGCTTTGCGTTTAGAAGATTTGCGTATTCCTCCAGCTTATTCTAAAACTTTCCAAGGCCCACCTCATGGTATTCAAGTTGAAAGAGATAAATTAAACAAATATGGTCGTCCATTATTAGGGTGCACTATTAAGCCAAAATTAGGTTTATCTGCTAAAAACTACGGTAGAGCTGTTTATGAATGTC
>12407571; Dicranodontium pulchroalare ribulose-1,5-bisphosphate carboxylase large subunit (rbcL) gene, partial cds; chloroplast gene for chloroplast product
GAATTAGGTGTTCCTATTATTATGCATGACTATTTAACCGGTGGTTTTACTGCAAATACTAGTTTGGCTCATTATTGCCGTGATAACGGGTTACTTCTTCATATTCACCGTGCAATGCATGCAGTTATTGATCGACAAAAAAACCATGGTATGCATTTCCGTGTATTAGCTAAAGCATTACGTTTATCAGGTGGAGATCA
>12407507; Arthrocormus schimperi ribulose-1,5-bisphosphate carboxylase large subunit (rbcL) gene, partial cds; chloroplast gene for chloroplast product
GATATTGAAGCAGTTCGAGGAGAAGAAAATCAGTATATTGCTTATGTTGCTTATCCATTAGATTTATTTGAAGAAGGTTCTGTTACCAATTTATTTACTTCTATTGTTGGTAATGTTTTTGGATTTAAAGCTTTACGAGCTTTGCGTCTAGAAGATTTGCGTATTCCTCCAGCTTATTCCAAAACTTTTCAAGGCCCACC
>222103043; Brothera leana isolate CB52 ribulose-1,5-bisphosphate carboxylase/oxygenase large subunit (rbcL) gene, partial cds; chloroplast
GCTTACCCATTAGATTTATTTGAAGAAGGTTCTGTTACTAATTTATTTACTTCTATTGTTGGTAATGTTTTTGGATTTAAAGCTTTACGAGCTTTGCGTCTAGAAGACTTGCGTATTCCTCCATCTTATACCAAAACTTTCCAAGGTCCACCTCATGGTATTCAAGTCGAAAGAGATAAATTAAACAAATATGGTCGTCC
>12407509; Leucophanes albescens ribulose-1,5-bisphosphate carboxylase large subunit (rbcL) gene, partial cds; chloroplast gene for chloroplast product
CACCTCATGGTATTCAAGTTGAAAGAGATAAATTAAACAAATATGGTCGTCCCCTATTAGGATGTACTATTAAACCAAAATTAGGTTTATCTGCTAAAAACTATGGTAGAGCTGTTTATGAATGTCTTCGTGGTGGACTTGATTTCACAAAAGATGATGAGAACGTAAATTCTCAACCATTTATGCGTTGGAGAGATCGT
>12407536; Amphidium californicum ribulose-1,5-bisphosphate carboxylase large subunit (rbcL) gene, partial cds; chloroplast gene for chloroplast product
CAAGACTGGGTTTCTTTACCAGGTGTTCTACCTGTAGCTTCTGGCGGTATTCATGTTTGGCATATGCCAGCATTAACTGAAATCTTTGGAGATGATTCTGTATTACAGTTTGGTGGAGGAACTTTAGGTCACCCTTGGGGTAATGCACCTGGTGCAGTTGCTAATAGAGTTGCTTTAGAAGCTTGTGTACAAGCTCGTAA
>10179645; Kiaeria blyttii ribulose-1,5-bisphosphate carboxylase (rbcL) mRNA, partial cds; chloroplast gene for chloroplast product
CTTTGCGTTTAGAAGATTTGCGTATTCCTCCAGCTTATTCCAAAACTTTCCAAGGCCCACCTCATGGTATTCAAGTTGAAAGAGATAAATTAAACAAATATGGTCGTCCATTATTAGGATGTACTATTAAGCCAAAATTGGGTTTATCTGCTAAAAACTACGGTAGAGCTGTGTATGAATGTCTTCGTGGTGGACTTGAT
>12407483; Calymperes tahitense ribulose-1,5-bisphosphate carboxylase large subunit (rbcL) gene, partial cds; chloroplast gene for chloroplast product
TGGAGATCATGTTCACGCCGGTACTGTTGTAGGTAAACTTGAAGGAGAACGAGGAGTAACTTTAGGATTTGTAGATTTACTTCGCGATGACTATATTGAAAAAGATAGAAGTCGTGGTATTTACTTTACTCAAGACTGGGTTTCTTTACCAGGTATTTTACCTGTAGCTTCTGGTGGCATTCATGTTTGGCATATGCCAG
>10179625; Dicranella heteromalla ribulose-1,5-bisphosphate carboxylase (rbcL) mRNA, partial cds; chloroplast gene for chloroplast product
ATAGAAGTCGTGGTATTTACTTTACACAAGACTGGGTTTCTTTACCAGGTGTTTTACCTGTAGCTTCTGGTGGTATTCATGTTTGGCATATGCCAGCATTAACAGAAATCTTTGGAGATGATTCTGTATTACAGTTTGGTGGAGGAACTTTAGGTCACCCTTGGGGTAATGCACCTGGTGCAGTTGCTAATANAGTTGCT
>10179619; Arctoa fulvella ribulose-1,5-bisphosphate carboxylase (rbcL) mRNA, partial cds; chloroplast gene for chloroplast product
TACCTGTGAAGAAATGTTAAAAGGAGCTGAATTTGCTAGAGAGTTGGGCGCTCCTATTGTTATGCATGACTATTTAACAGGTGGTTTTACTGCAAATACTACTTTAGCTCATTATTGCCGTGATAACGGGTTACTTCTTCATATTCACCGTGCAATGCATGCAGTTATTGACCGACAAAAAAACCATGGTATGCATTTCC
>12407477; Syrrhopodon tortilis ribulose-1,5-bisphosphate carboxylase large subunit (rbcL) gene, partial cds; chloroplast gene for chloroplast product
TGGACTTACTAGTCTTGATCGTTACAAAGGTCGATGCTATGATATTGAAGCAGTTCGCGGAGAAGAAAATCAGTATATTGCTTATGTTGCTTATCCATTAGATTTATTTGAAGAAGGTTCTGTTACCAATTTATTTACTTCTATTGTTGGTAATGTTTTTGGATTTAAAGCTTTACGAGCTTTGCGTCTAGAAGATTTGC
>12407559; Schistomitrium robustum ribulose-1,5-bisphosphate carboxylase large subunit (rbcL) gene, partial cds; chloroplast gene for chloroplast product
GACTGATGGACTTACTAGTCTTAATCGTTATAAGGGTCGATGCTATGACATTGAAGCAGTTCCTGGAGAAGAAAATCAATATATCGCTTATGTTGCTTACCCATTAGATTCATTCGAAGAAGGTTCTGTTACTAATTCATTCACTTCTATTGTTGGTAATGTTTCCGGATTTAAAGCTTTACGAGCTTTGCGTCTAGAAG
>12005064; Ditrichum ambiguum ribulose 1,5-bisphosphate carboxylase/oxygenase large subunit (rbcL) gene, partial cds; chloroplast gene for chloroplast product
CAACCGTTTATGCGTTGGAGAGACCGTTTCTTATTTGTAGCGGAAGCTCTTTACAAATCTCAAGCTGAAACAGGTGAAATTAAAGGGCATTATCTAAATGCTACCGCAGGTACCTGTGAAGAAATGTTAAAAAGAGCTGAATTTGCTAGAGAATTGGGCGCTCCTATTGTTATGCATGACTATTTAACAGGTGGTTTTAC
>10179651; Leucoloma serrulatum ribulose-1,5-bisphosphate carboxylase (rbcL) mRNA, partial cds; chloroplast gene for chloroplast product
TTCCGTGTATTAGCTAAAGCATTACGTTTATCAGGTGGAGATCATATTCACGCTGGTACTGTAGTAGGTAAACTTGAAGGAGAACGTCAAGTAACTTTAGGATTTGTGGATTTACTTCGTGATGATTATATTGAAAAAGATAGAAGTCGTGGTATTTACTTTACCCAAGACTGGGTTTCTTTACCAGGTATTTTACCTGT
>10179671; Eucamptodon muelleri ribulose-1,5-bisphosphate carboxylase (rbcL) mRNA, partial cds; chloroplast gene for chloroplast product
TTAAACCAAAATTAGGTTTGTCTGCTAAAAACTACGGTAGAGCTGTATATGAATGTCTTCGTGGTGGGCTTGATTTCACAAAAGATGATGAAAACGTAAATTCTCACCCGTTTATGCGTTGGAGAGATCGTTTCTTATTTATAGCAGAAGCTATTTATAAATCCCAAGCTGAAACAGGTGAAGTTAAAGGACATTATCTA
>42517049; Leucobryum sumatranum chloroplast rbcL gene for ribulose 1,5-bisphosphate carboxylase/oxygenase large subunit, complete cds
ACCGGGCGTACCACCTGAAGAAGCAGGAGCTGCAGTAGCTGCGGAATCTTCCACAGGTACATGGACCACTGTTTGGACTGATGGACTTACTAGTCTTGATCGTTATAAAGGTCGATGCTATGACATTGAAGCAGTTCCTGGAGAAGAAAATCAATATATCGCTTATGTTGCTTACCCATTAGATTCATTCGAAGAAGGTT
>4009421; Uleastrum palmicola ribulose-bisphosphate carboxylase large subunit (rbcL) gene, chloroplast gene encoding chloroplast protein, partial cds
GATTAAAGGACATTATTTAAATGCTACCGCAGGTACCTGTGAAGAAATGTTAAAAAGAGCTCAATTTGCTAGAGAATTAGGCGTTCCTATTGTTATGCATGACTATTTAACAGGTGGTTTTACTGCAAATACTACTTTAGCTCGTTATTGCCGTGATAACGGGTTACTTCTTCATATTCACCGTGCAATGCATGCAGTTA
>222103051; Fissidens dubius isolate CB26 ribulose-1,5-bisphosphate carboxylase/oxygenase large subunit (rbcL) gene, partial cds; chloroplast
GAAGAAGGTTCTGTTACCAATTTATTTACTTCTATTGTTGGTAATGTTTTTGGATTTAAAGCTTTACGAGCTTTGCGTCTAGAAGATTTGCGTATTCCTCCAGCTTATTCCAAAACTTTCCAGGGCCCACCTCATGGTATTCAAGTCGAAAGAGATAAATTAAACAAATATGGTCGTCCATTATTAGGATGCACTATCAA
>222103065; Ceratodon purpureus isolate CB43 ribulose-1,5-bisphosphate carboxylase/oxygenase large subunit (rbcL) gene, partial cds; chloroplast
CACCTGAAGAAGCAGGAGCTGCAGTAGCTGCGGAATCTTCCACTGGTACATGGACCACTGTTTGGACTGATGGACTTACTAGTCTTGATCGTTATAAAGGTCGATGCTATGATATTGAAGCAGTTCCTGGAGAAGAAAATCAATATATCGCTTATGTTGCTTACCCATTAGATTTATTTGAAGAAGGTTCTGTTACCAAT
>12407534; Holomitrium vaginatum ribulose-1,5-bisphosphate carboxylase large subunit (rbcL) gene, partial cds; chloroplast gene for chloroplast product
TAGTCTCGATCGTTACAAAGGTCGATGCTATGATCTTGAAGCAGTTCCTGGAGAAGAGAATCAATATATCGCTTATGTTGCTTACCCATTAGATTCATTTGAAGAAGGTTCTGTTACCAATTTATTTACTTCCATTGTTGGTAATGTTTTTGGATTTAAAGCTTCACGAGCTTTGCGTCTAGAAGATTTGCGTATTCCTC
>12407513; Exostratum blumei country Australia ribulose-1,5-bisphosphate carboxylase large subunit (rbcL) gene, partial cds; chloroplast gene for chloroplast product
ATATGCCAGCGTTAACTGAAATTTTTGGAGACGACTCTGTATTACAGTTTGGTGGAGGAACTTTAGGTCACCCTTGGGGTAATGCACCTGGTGCCGTTGCTAATCGAGTTGCTGTAGAAGCTTGTGTCCAAGCTCGTAATGAAGGACGTGATCTTGCTCGCGAAGGAAATGAAATTATTCGTGAAGCTGCTAAGTGGAGT
>10179657; Pleuridium acuminatum ribulose-1,5-bisphosphate carboxylase (rbcL) mRNA, partial cds; chloroplast gene for chloroplast product
TATTGACCGACAAAAAAACCATGGTATGCATTTCCGTGTATTAGCTAAAGCGTTACGTCTATCAGGTGGAGATCATATTCACGCTGGTACTGTGGTAGGTAAACTTGAAGGAGAACGTCAAGTAACTTTAGGATTTGTGGATTTACTTCGTGATGACTATATTGAAAAAGATAGAAGTCGTGGTATTTATTTTACTCAAG
>10179669; Cynodontium jenneri ribulose-1,5-bisphosphate carboxylase (rbcL) mRNA, partial cds; chloroplast gene for chloroplast product
CTACTTTAGCTCATTATTGTCGTGATAACGGATTACTTCTTCATATTCACCGTGCAATGCATGCCGTTATTGACCGACAAAAAAACCATGGTATGCATTTCCGTGTATTAGCTAAAGCATTACGTCTATCAGGTGGAGATCATATTCACGCTGGTACTGTAGTAGGTAAACTTGAAGGAGAACGTCAAGTAACTTTAGGA
>11230669; Wardia hygrometrica chloroplast partial rbcL gene for ribulose-1,5-bisphosphate carboxylase/oxygenase large subunit
ACCCAAGACTGGGTTTCTTTACCAGGTGTTTTACCTGTAGCTTCTGGTGGTATTCATGTTTGGCATATGCCAGCATTAACTGAAATTTTTGGAGATGACTCTGTATTACAGTTTGGTGGAGGAACTTTAGGTCATCCTTGGGGTAATGCACCTGGTGCAGTTGCTAATCGAGTTGCTTTAGAAGCTTGTGTACAAGCTCG
>47607017; Schistostega pennata ribulose 1,5-bisphosphate carboxylase/oxygenase large subunit (rbcL) gene, partial cds; chloroplast
TACTGGTACATGGACTACTGTTTGGACTGATGGACTTACTAGTCTTGATCGTTATAAAGGTCGATGCTATGATATTGAAGCAGTTGCTGGAGAAGAAAATCAATATATTGCTTATGTTGCTTATCCATTAGATTTATTTGAAGAAGGTTCTGTTACCAATTTATTTACTTCTATTGTTGGTAATGTTTTTGGATTCAAAG
>12407575; Exodictyon incrassatum ribulose-1,5-bisphosphate carboxylase large subunit (rbcL) gene, partial cds; chloroplast gene for chloroplast product
CGAATGACTCCTCAACCAGGAGTACCACCTGAAGAGGCAGGAGCTGCAGTAGCTGCAGAATCTTCGACTGGTACATGGACTACTGTTTGGACTGATGGACTTACTAGTCTTGATCGTTACAAAGGTCGATGCTATGATATTGAAGCAGTTCGTGGAGAAGAAAATCAGTATATTGCTTATGTTGCTTATCCATTAGATTT
>4009417; Aulacopilum hodgkinsoniae ribulose-bisphosphate carboxylase large subunit (rbcL) gene, chloroplast gene encoding chloroplast protein, partial cds
ACGTCAAGTAACTTTAGGATTTGTGGATTTACTTCGTGATGACTATATTGAAAAAGATAGAAGTCGTGGTATTTATTTCACTCAAGATTGGGTTTCTTTACCAGGTGTTTTACCTGTAGCTTCTGGTGGTATTCATGTTTGGCATATGCCAGCATTAACTGAAATTTTTGGAGATGACTCTGTATTACAGTTTGGTGGAG
>20531013; Dicnemon seriatum ribulose 1,5-bisphosphate carboxylase/oxygenase large subunit (rbcL) gene, partial cds; chloroplast gene for chloroplast product
TTCCTGGAGAAGAAAATCAATATATCGCTTATGTTGCTTACCCATTAGATTTATTCGAAGAAGGTTCTGTTACCAATTTATTCACTTCTATTGTTGGTAATGTTTTTGGATYCAAAGCTTCACGAGCTTTGCGTCTAGAAGATTTGCGTATTCCTCCATCTTATTCCAAAACTTTCCAAGGCCCACCTCATGGTATTCAA
>4009419; Venturiella sinensis ribulose-bisphosphate carboxylase large subunit (rbcL) gene, chloroplast gene encoding chloroplast protein, partial cds
TGTGGATTTACTTCGTGATGACTATATTGAAAAAGATAGAAGTCGTGGTATTTATTTCACTCAAGATTGGGTTTCTTTACCAGGTGTTTTACCTGTAGCTTCTGGTGGTATTCATGTTTGGCATATGCCAGCATTAACTGAAATTTTTGGAGATGACTCTGTATTACAGTTTGGTGGAGGAACTTTAGGTCACCCTTGGG
>20531009; Dicranoweisia cirrata ribulose 1,5-bisphosphate carboxylase/oxygenase large subunit (rbcL) gene, partial cds; chloroplast gene for chloroplast product
TAGCAGCATTTCGAATGACTCCTCAACCAGGAGTACCTCCTGAAGAAGCAGGAGCTGCAGTAGCTGCGGAATCTTCCACTGGTACATGGACCACTGTTTGGACTGATGGACTTACTAGTCTTGATCGTTATAAAGGTCGATGCTATGATATTGAAGCAGTTCCTGGAGAAGAAAATCAATATATCGCTTATGTTGCTTAC
>289541235; Dicranum majus voucher H:4216194 ribulose-1,5-bisphosphate carboxylase/oxygenase large subunit (rbcL) gene, partial cds; plastid
TTATAAAGGTCGATGCTATGATCTTGAAGCAGTTCCTGGAGAAGAGAATCAATATATCGCTTATGTTGCTTACCCATTAGATTTATTTGAAGAAGGTTCTGTTACCAATTTATTTACTTCTATTGTTGGTAATGTTTTTGGATTCAAAGCTTTACGAGCCTTGCGTCTAGAAGATTTGCGTATTCCTCCAGCCTATTCCA
>12407519; Hypodontium pomiforme ribulose-1,5-bisphosphate carboxylase large subunit (rbcL) gene, partial cds; chloroplast gene for chloroplast product
GTCCACCTCATGGTATTCAAGTTGAAAGAGATAAATTAAATAAATATGGTCGTCCATTATTAGGATGTACTATTAAACCAAAATTAGGTTTATCTGCTAAAAACTATGGTAGAGCTGTGTATGAATGTCTTCGTGGTGGATTAGATTTCACAAAAGATGATGAAAACGTAAATTCTCAACCGTTTATGCGTTGGAGAGAT
>12407565; Paraleucobryum longifolium country Finland ribulose-1,5-bisphosphate carboxylase large subunit (rbcL) gene, partial cds; chloroplast gene for chloroplast product
TTAGGATTTGTGGATTCACTTCGTGATGACTATATTGAAAAAGATAGAAGTCGTGGTATTTATTTCACCCAAGACTGGGTTTCTCTACCAGGTGTTTTACCTGTAGCTTCTGGTGGTATTCATGTCTGGCATATGCCAGCATTAACTGAAATTTTTGGAGATGACTCTGTATTACAGTTCGGTGGAGGAACTTTAGGTCA
>308170725; Eustichia longirostris ribulose-1,5-bisphosphate carboxylase/oxygenase large subunit (rbcL) gene, partial cds; chloroplast
ATTTCGAATGACTCCTCAACCAGGAGTACCACCTGAAGAAGCAGGAGCTGCAGTAGCTGCAGAATCTTCCACTGGTACATGGACCACTGTTTGGACTGATGGACTTACTAGTCTTGATCGTTATAAAGGTCGATGCTATGATATTGAAGCAGTTCCTGGAGAAGAGAATCAATATATCGCTTATGTTGCTTACCCATTAG
>10179663; Campylopus argyrocaulon ribulose-1,5-bisphosphate carboxylase (rbcL) mRNA, partial cds; chloroplast gene for chloroplast product
CGTGGTGGACTTGATTTCACAAAAGATGATGAAAATGTAAACTCTCAACCGTTTATGCGATGGAGAGATCGTTTCTTATTTGTAGCAGAAGCTATTTACAAATCTCAAGCTGAAACAGGTGAAATTAAAGGACATTATCTAAACGCTACCGCAGGTACTTGTGAAGAAATGTTAAAAAGAGCTGTATTTGCTAGAGAATT
>12407501; Octoblepharum albidum country French Polynesia ribulose-1,5-bisphosphate carboxylase large subunit (rbcL) gene, partial cds; chloroplast gene for chloroplast product
TGCAGTAGCTGCGGAATCTTCTACTGGTACGTGGACTACTGTTTGGACTGATGGATTGACTAGTCTTGATCGTTATAAAGGTCGCTGCTACGATATTGAAGCAGTTGCTGGTGAAGATAATCAATATATTGCGTATGTTGCTTATCCATTAGATTTATTTGAAGAAGGTTCTGTTACTAATTTATTTACTTCTATTGTTG
>4009415; Rhabdoweisia crenulata ribulose-bisphosphate carboxylase large subunit (rbcL) gene, chloroplast gene encoding chloroplast protein, partial cds
GTCGATGCTATGATCTTGAAGCAGTTCCTGGAGAAGAAAATCAATATATTGCTTATGTTGCTTACCCATTAGATTTATTTGAAGAAGGTTCTGTTACTAATTTATTTACTTCTATTGTTGGTAATGTTTTTGGATTTAAAGCTTTACGAGCTTTGCGTCTAGAAGATTTGCGTATTCCTCCAGCTTATTCCAAAACTTTC
>222103053; Orthodicranum montanum isolate CB9 ribulose-1,5-bisphosphate carboxylase/oxygenase large subunit (rbcL) gene, partial cds; chloroplast
GTTTTTGGATTTAAAGCTTTACGAGCCTTGCGTCTAGAAGATTTGCGTATTCCTCCAGCCTATTCCAAAACTTTCCAAGGTCCGCCTCATGGTATTCAAGTTGAAAGAGATAAATCAAACAAATATGGTCGTCCATTATTGGGATGTACTATTAAACCAAAATTAGGTTTGTCTGCTAAAAACTACGGTAGAGCTGTATA
>10179653; Oncophorus wahlenbergii ribulose-1,5-bisphosphate carboxylase (rbcL) mRNA, partial cds; chloroplast gene for chloroplast product
TGCAATGCATGCAGTTATTGACCGACAAAAAAACCATGGTATGCATTTCCGTGTATTAGCTAAAGCATTACGTCTATCAGGTGGAGATCATATTCACGCTGGTACTGTAGTAGGTAAACTTGAAGGAGAACGTCAAGTAACTTTAGGATTTGTAGATTTACTTCGTGATGACTATATTGAAAAAGATAGAAGTCGTGGTA
>4731154; Schumacheria sp. Chase 308 ribulose-1,5-bisphosphate carboxylase oxygenase large subunit (rbcL) gene, chloroplast gene encoding chloroplast protein, partial cds
CCTATTTTGTGCCGAAGCAATTTATAAAGCACAGGCTGAAACAGGTGAAATCAAAGGGCATTACTTGAATGCTACTGCAGGTACATGTGAAGAAATGATCAAAAGGGCTGTATTTGCCAGAGAGTTGGGAGTTCCTATCGTAATGCATGACTACTTAACAGGGGGATTCACTGCAAATACTAGCTTGGCTCATTATTGCC
>9909907; Pachynema junceum partial chloroplast rbcL gene for ribulose 1,5-bisphosphate carboxylase
ATGATTCCGTACTACAGTTCGGTGGAGGAACTTTAGGGCACCCTTGGGGAAATGCACCGGGTGCTGTAGCTAATCGAGTAGCTCTAGAAGCATGTGTACAAGCGCGTAACGAGGGGCGTGATCTTGCTCGTGAGGGTAATGAAATTATCCGTGAAGCTAGCAAATGGAGTCCTGAACTAGCTGCCGCTTGTGAGATATGG
>289599723; Pinzona coriacea ribulose-1,5-bisphosphate carboxylase/oxygenase large subunit (rbcl) gene, partial cds; chloroplast
GTAAACTTGAAGGGGAAAGAGAAATCACTTTGGGCTTTGTTGATTTACTACGTGATGATTTTATTGAAAAAGACCGAAGTCGGGGTATTTATTTCACTCAAGATTGGGTCTCCCTAGCAGGTGTTCTACCCGTGGCTTCGGGGGGTATTCACGTTTGGCATATGCCGGCTCTGACCGAGATCTTTGGAGATGATTCCGTA
>384590192; Tetracera volubilis voucher BioBot00073 ribulose-1,5-bisphosphate carboxylase/oxygenase large subunit (rbcL) gene, partial cds; chloroplast
GTAGCTGCCGAATCTTCTACTGGTACATGGACAACCGTGTGGACCGATGGACTTACTAGCCTTGACCGTTACAAAGGACGATGCTACCACATCGAGCCCGTTGCTGGAGAAGAAAGTCAATTTATTGCTTATGTAGCGTACCCCTTAGACCTTTTTGAAGAAGGTTCTGTTACTAACATGTTTACTTCCATTGTGGGTAA
>289599695; Hibbertia exasperata ribulose-1,5-bisphosphate carboxylase/oxygenase large subunit (rbcl) gene, partial cds; chloroplast
ACATGGACAACTGTGTGGACCGATGGACTTACTAGCCTTGACCGTTACAAAGGACGATGCTACCACATCGAGCCCGTTCCTGGGGAAGAAAGTCAATTTATTGCTTATGTAGCTTACCCCTTAGACCTTTTTGAAGAAGGTTCTGTTACTAACATGTTTACTTCCATTGTGGGTAATGTATTTGGGTTCAAAGCCCTTCG
>289599635; Acrotrema costatum ribulose-1,5-bisphosphate carboxylase/oxygenase large subunit (rbcl) gene, partial cds; chloroplast
CTCAAGATTGGGTCTCCCTAGGAGGCGTTATACCCGTGGCTTCGGGGGGTATTCACGTTTGGCATATGCCGGCTCTGACCGAGATCTTTGGAGATGATTCCGTACTACAATTCGGTGGAGGAACTTTAGGGCACCCTTGGGGAAATGCACCGGGTGCTGTAGCTAATCGAGTAGCTCTAGAAGCATGTGTACAAGCTCGT
>16973413; Curatella americana plastid partial rbcL gene for rubisco large subunit
CAGTTATTGATAGACAGAAGAATCATGGTATGCATTTTCGTGTACTAGCAAAAGCGTTACGTATGTCTGGTGGAGATCATATTCACGCTGGTACCGTAGTAGGTAAACTTGAAGGGGAAAGAGAAATCACTTTGGGCTTTGTTGATTTACTACGTGATGATTTTATTGAAAAAGACCGAAGTCGGGGTATTTATTTCACT
>289599650; Dillenia hookeri ribulose-1,5-bisphosphate carboxylase/oxygenase large subunit (rbcl) gene, partial cds; chloroplast
TTGGGATGTACTATTAAACCTAAATTGGGGTTATCCGCTAAGAACTATGGTAGAGCAGTTTATGAATGTCTCCGCGGTGGACTTGATTTTACCAAAGATGATGAGAACGTGAACTCCCAACCATTTATGCGTTGGAGAGACCGTTTCCTATTTTGTGCCGAAGCAATTTTTAAAGCGCAGGCTGAAACAGGCGAAATCAA
>289599669; Doliocarpus subandinus ribulose-1,5-bisphosphate carboxylase/oxygenase large subunit (rbcl) gene, partial cds; chloroplast
AAAGCAAGTGTTGGATTCAAAGCTGGTGTTAAAGATTACAAATTGACTTATTATACTCCTGAATATGAAACCAAAGATACTGATATCTTGGCAGCATTTCGAGTAACTCCTCAACCTGGAGTTCCACCTGAAGAAGCAGGGGCCGCGGTAGCTGCCGAATCTTCTACTGGTACATGGACAACTGTGTGGACCGATGGACT
>289599647; Davilla cf. kunthii Zartman s.n. ribulose-1,5-bisphosphate carboxylase/oxygenase large subunit-like (rbcl) gene, partial sequence; chloroplast
[truncated: 881,765 more chars]
