# Supplementary material for: Two New Computational Methods for Universal DNA Barcoding: A Benchmark Using Barcode Sequences of Bacteria, Archaea, Animals, Fungi, and Land Plants
Source: PLoS One. 2013 Oct 18;8(10):e76910. doi: 10.1371/journal.pone.0076910 (PMC3799923; doi:10.1371/journal.pone.0076910)
Supplement: Dataset S18 — Mini-barcode query sequence sets of trnH - psbA of land plants. Nucleotide sequences used as mini-barcode query sets of trnH-psbA of land plants. (ZIP) [file pone.0076910.s018.zip › plants_trnH-psbA_species_query_mini.fasta]

>62903278; Acorus americanus isolate Amer PsbA (psbA) gene, partial cds; psbA-trnH intergenic spacer, complete sequence; and tRNA-His (trnH) gene, partial sequence; chloroplast
TGTTGAGCTTCTCAATTTTTTCCAATAAATGATTGGCCACAAAAGGATTTTTTTTTTAATGAACGTGTCACAGCTGATTCCTCCTTTTTTTACCTAAAGTTTAAAGTTTTTGTATTTGAAAATTGGAATTTCCTTCCAAAATCTTGATCTAAGTATGAAGAAAAGAAAAAAAAAAACGAATCTAAAAATGAATGAAGAAT
>111162695; Butomus umbellatus psbA gene, partial sequence; psbA-trnH intergenic spacer, complete sequence; trnH gene partial sequence; chloroplast
TCAATAATGTTTTGTTCACATAAGCATTTTTCTATTTGTATTTTTTTTATTTACATTTTGATTACATTTTTAAGATTGTTATATTATGTCCAATATTTCCATCTAGGTATAAAGTAAAAAAGACTAAATAAAATAATAAAGGGTGTATGTAAAAAAGGAAATCTTTTAACTTAATAAACTTCATTATGATTTGGTCTAAG
>374251206; Halophila stipulacea from India PsbA (psbA) gene, partial cds; psbA-trnH intergenic spacer, complete sequence; and tRNA-His (trnH) gene, partial sequence; chloroplast
AAGACTTCTTTTTCGTATATACGAGTTGTGGAAGTCGAAATACTAAACCTATTGGAAATAGGTTTAGTATTTCTACCTTATATTGGATAAGGCTCACATAAACAAACATGTTTCTATTTATATTTTTTTTTCCTCTCAAGTGAATTTTCCCTAGATACATTCCAAGGGACGGGCGGATGTAGCCAAGTGGATTAAGGCGG
>335335892; Echinodorus hybrid cultivar isolate E130 PsbA (psbA) gene, partial cds; psbA-trnH intergenic spacer, complete sequence; and tRNA-His (trnH) gene, partial sequence; chloroplast
CGCACATAAGCATTTTTGCTTTTCTTGATTTTTCTTTATTTAGTTATCCTTATCTATTATGGTATGAGCACTAATCGAGATAGAAGATATCGAAATGGATATCTATTTCGATATCGATAGAAAAGTCAAACTAGATTTAGATAGAAAGGAAAAAGAGGATTTTTTCCGATAATAATGGCTCTAAAAAAGAAAACCCTTGA
>166244786; Caldesia grandis chloroplast rpl2, trnH, psbA genes, partial cds and complete sequence
TCCAATTTTGCGAATTGGAAATCATCTTCTTAGTCTTTCCAATCAAATCAATTTCAATTTCAAGGAGAATGCATGGGCGAACGACGGGAATTGAACCCGCGCATGGTGGATTCACAATCCACCGCCTTCATCCACTTGGCTACATCCGCCCCCTATACCAAATCAGAATTCAGTTCCTGAAATTCAAGGGTTTTTTTTTT
>166244780; Tofieldia calyculata chloroplast psbA, rpl2, trnH genes, partial cds and complete sequence
AACACTATTGAATCAAACAAAGTGAACAATACCAAACCTCTTGATAGAAGAAGAGATTTGGTATTGCTCCTTCAACAACTCATATACACAAAGTAGACTAAGACAGAAGTTTTATCTTATTCTTATCCATTTGTAGATGGAGCTTCGACAGAAGCTAGGTCTAGAGGGAAGTTATGAGCATTACGCTCGTGCATTACTTC
>270156339; Syngonium podophyllum voucher J.R. Abbott 24908 (FLAS) trnH gene, partial sequence trnH-psbA intergenic spacer, complete sequence and psbA gene, partial sequence; chloroplast
TATTAATAATATTTATTTAATATTAATAAAATTTATTTTTATATTTATTCTTATTCTTTGCTTTGTATTTATGAATTTATATTGTATTGAGTTTTTCGTTCATACATTTATTTATATTTTAAAAATAATAAAAGATTTGATTCCAAAGCCAAAGAAGTACATTAATTACGGATTGGTAAAAGCAAAAGTATGCTAAAACA
>166244617; Alisma canaliculatum chloroplast rpl2, trnH, psbA genes, partial cds and complete sequence
TTTTTTTTTTTTTTTTCTTTTCTTCATACTTAGATCAAGATTTTGGAAGAAAATTCCAATTTTCAAATACAAAAACTTTAAACTTTAGGTAAAAAAAGGAGGAATCAGCTGTGACACGTTCATTAAAAAAAAAAAATAAAAACGTTTGGTCAGGGGGTTCCGAGAAAGAATGAAAAAAGAGCTTATATGAGTGAAACACT
>335335764; Sagittaria sprucei isolate E20 PsbA (psbA) gene, partial cds; psbA-trnH intergenic spacer, complete sequence; and tRNA-His (trnH) gene, partial sequence; chloroplast
TTTATCCTTCTTTGATTTCTTTCCCTTTCCATATTATATCTGATCGATTCGTTTAGAATATATCAATTTAGGTAGAAAGTAGAAAAGGATTTTTTCAGATAAGCAGGGTTCTAAAAAGGAGAACCCTTTCATTTAATCAACTTAATTATGATCTAGTATAGGGGCGGATGTAGCCAAGTGGATTAAGGCGGTGGATTGTG
>374251166; Thalassia hemprichii from India PsbA (psbA) gene, partial cds; psbA-trnH intergenic spacer, complete sequence; and tRNA-His (trnH) gene, partial sequence; chloroplast
CGCATAAGACTTCTTTTTCGTATATACGAATTGTGGAAGTCGAAATACTAAGCCTATTTCCAATAGGTTTAGTATTTCTACCTTTATTGGATTTCATAAGGCTCACATAAACATGTTTCTATTTGTATTTGTATTTTGTTTCCATTTGGAAGAATCCACGGAATTCGGATTTGGTCCAAGGGGCGGATGTAGCCAAGTGG
>111162703; Stuckenia vaginata psbA gene, partial sequence; psbA-trnH intergenic spacer, complete sequence; trnH gene partial sequence; chloroplast
CTATTGTTCTATCAATAGGTTTAGTATTTCTACTGTTTCTTGGTCAATTCAAGAATGTTTTGTTCATATAAGCATTTTTCCATTTTTCAGATTAATATATTATGTCTAATATCTCAATCAAAGAAAAAAAAAGAATAAATAAAATAATGAATAATTGATGTAAAAAACGAAATATTTTAACTCCTTTTTTGTTATCGAAA
>358409897; Ruppia cirrhosa voucher BRVU:LT-RH-18 PsbA (psbA) gene, partial cds; psbA-trnH intergenic spacer, complete sequence; and tRNA-His (trnH) gene, partial sequence; chloroplast
GGATAAGACTTTTTTTTTATTATAGTGTATATATACGAATAAAAATCGTTGAAGTAGAAATACTAAACCTATTGTTTTATCAATAGGTTTAGTATTTCTATAGTTCTACTGTTGGCAGATTTCTTAATCTTTTGTACACATAAGTATTTTTCATTTCATTTATAAAATTGAGATATTCTTTTAATATAATAGATCATTCA
>270156424; Colocasia esculenta voucher S.B. Davis 1225 (FLAS) trnH gene, partial sequence trnH-psbA intergenic spacer, complete sequence and psbA gene, partial sequence; chloroplast
ATAAATAAAAGATTTGATTTCAAAGCCAAAGAAGTACATAATTACGGATTGGTAAAAGCCAAAGTATGCTAAAATATTAAAATAAAAGTACAAATGTCAAAAATCCTTATGTGGACAAAATTCCAGTGAATCAAAAAAAGGAGTAATACCAAACCTCTAATGAGGAGGTTTGGTATTATTCCTTCAACAATTCCTATACA
>111162699; Groenlandia densa psbA gene, partial sequence; psbA-trnH intergenic spacer, complete sequence; trnH gene partial sequence; chloroplast
GTATACGAATAGAGATTGCTGAGGTAGAAGTACTAAACCTATTGTTTTCTCAATAGGTTTAGTATTTCTACTGTTTTTTTATCAATTCAGGAATGTTTTGTTCACATAAGAATTTTTCTATTTTTCAGATTAAGATATTATGTCTAATATTTCAATTAAATAATGAATAATGGGTGTAAAAAACGAAATTTATTAACTTA
>300392630; Halodule uninervis chloroplast genes for psbA, psbA-trnH intergenic spacer, trnH, partial and complete sequence, specimen_voucher: personal:Yu Ito:NT2445
TCTATAAACGGATAAGACTTTTCTTTGAGTGTATACGAATAAAAATTGTTGAAGTATAAATACTAAACCTCTTGATAAAACAAGAGGTTTAGTATTTCTACTGTTGGTTAATTTAATAATGTTTTGCTCACATAAGCATTGAACTCAATATTATAAATAAATAAAAATTATAAATCTAAATTGAATTATGACGCAATGCA
>374251164; Enhalus acoroides from India PsbA (psbA) gene, partial cds; psbA-trnH intergenic spacer, complete sequence; and tRNA-His (trnH) gene, partial sequence; chloroplast
AACGGATAAGACTTCTTTTTCATATATACGAATTGTGGAAGTCGAAATACTAAGCCTATTTCCAATAGGCTTAGTATTTCTATCTTTATTGGATTTCATAAGGCTCACATAAACATGTTTCTATTTGTATTTTTATTTTGTTTCCATTTGGAAGTAAGTGGAAGAATCCACGGAATTCGGATTTTGTCCAAGGGGCGGAT
>62903288; Pleea tenuifolia isolate Qiu96128 PsbA (psbA) gene, partial cds; psbA-trnH intergenic spacer, complete sequence; and tRNA-His (trnH) gene, partial sequence; chloroplast
TACTTCTTTAGTTAAATTTAAACTTTAAAAGAAAAGCATTTTTTTTTTTTGTTACTTTACAAATGAGATTTTATCTTCAATATCTCTTTCAAATTCTAAGTGGGAAGGAAAGAAAGACTAAATGCAATAACAATAATATAATAATGAATGTAAAAAAGAAATCCTTTACTTGAGCTTGAGTAAGGGGCGGATGTAGCCAA
>374251160; Cymodocea serrulata from India PsbA (psbA) gene, partial cds; psbA-trnH intergenic spacer, complete sequence; and tRNA-His (trnH) gene, partial sequence; chloroplast
ATTTCTACTATTGGTCAATTCAATAATGTTTTGTTCACATAAGCATTTTTTTTTTTACTTTTTTGGATTGATATATTATGTTCAATATATCACTCAAAGAAAAAAATGATAGATTTTCTAAATAGAAATGGAATTATGATATCTATATAAGGTAAGGGGCGGATGTAGCCAAGTGGATCAAGGCGGTGGATTGTGAATCC
>374251196; Zostera marina from Germany PsbA (psbA) gene, partial cds; psbA-trnH intergenic spacer, complete sequence; and tRNA-His (trnH) gene, partial sequence; chloroplast
CAACTTCCCTTTAGACCTAGCTGCTGTTGAAGCTCCATCTATAAACGGATAATACTTCTCTTTTAGTGCATATGAATATAAAATAGAAATATTAAACTTATAATGCATTTAGTGTTTCTAGTCTTTGTTGTTTAATTCAATTATGTTTTATTCACATAAGAATTTTTCCATTGATTGATATATTAGACATAATATATCAA
>270156292; Hydrilla verticillata voucher J.R. Abbott 23507 (FLAS) trnH gene, partial sequence trnH-psbA intergenic spacer, complete sequence and psbA gene, partial sequence; chloroplast
TTAAGTTCATTATCATTTTTTGTTACACTCATTAGCATGCATTAGTATATTTAGTATATTTAGTATATATACTATTGGATTTAGCCTTTTTCCTTATATACCCAAAAAGTTGGTATATTATGTCTAACCAAATCGAACAAATCGAATAAAAATGTAAAAAAAAAAATAAAAACAAATGAAAAAAAATAGTTATGTGAACC
>374251168; Syringodium isoetifolium from India PsbA (psbA) gene, partial cds; psbA-trnH intergenic spacer, complete sequence; and tRNA-His (trnH) gene, partial sequence; chloroplast
TGTTGGTTAATTCAATAATGTTTTGCTCACATAAGCATTTTTTAATTTTTTTTACTTTTTCAGATTGATACATTATGTTCAATATATCAATCAAAGAAAAAAATAATAGATGTAAAAAATGAAATATTTTAACTTAATATTTTAATATAATAAATATAAATTCTAAATATTATGATACCTATATAAGGTAAGGGGCGGAT
>270156341; Epipremnum pinnatum voucher J.R. Abbott 24912 (FLAS) trnH gene, partial sequence trnH-psbA intergenic spacer, complete sequence and psbA gene, partial sequence; chloroplast
TTAGCCTTAGCTAAGAATAGCTAAAGGATTTCACTTTTTATTTCATTTATTATTATAATTATATAATATTGTCTATACTGTATTTAGATTTAGTTTTTCGTTTATACAAGTAAAATTAAAAAAAATTCGACTCAAAAGAATGTACATTAATTACTTATAGATTGGTAAAAAGCCAAAGTATGCTAAAATAAAAGTACAAA
>111162696; Triglochin maritima psbA gene, partial sequence; psbA-trnH intergenic spacer, complete sequence; trnH gene partial sequence; chloroplast
CCTATTGATATATCAATAGGTTTAGTATTTATTGTTTGGTTCAATAATGTTTTGTTCACATATTTTTTTATTGATATATTATGTTCAATATTTTAATCAAAGAAAAAAAGACTAAAAAAAATAATAAATGTGAAAAATGAAATCCTTTTAATTTACAAATTTAATTTAACTTTTTAATTATGATGCAGTGTAAAATAAGG
>270156333; Pistia stratiotes voucher J.R. Abbott 24890 (FLAS) trnH gene, partial sequence trnH-psbA intergenic spacer, complete sequence and psbA gene, partial sequence; chloroplast
AAGTCCATTAATTAAATTACGGATTGAGAAAAGTCAAAGTATGCAAAAATAAAAAAAAAAGTGAAAATGTCAAAACTGCTTATGTCGACAAAATCCCCGCGAATCAAAAAAAAAGGAGTAATACCAAACCTCTTATGAGGAGGTTTGGTATTATTCCTTCATCAATTCCTATACACTAAGACAAAATGTCTTATCCATTT
>62903290; Tofieldia racemosa isolate Qiu02093 PsbA (psbA) gene, partial cds; psbA-trnH intergenic spacer, complete sequence; and tRNA-His (trnH) gene, partial sequence; chloroplast
GTCTACTTTGTGTATATATGAGTTATTGAAGGAGCAATACCAAATCTCTTCCTCTATCAAGAGGTTTGGTATTGTTCACTTTGTTTGATTCAATAATGTTTTGTGTACATAAGCATTTTTTTTTTTTTTTTTACTTTACATTATAAATATAAAAATTTATATAAAATAATTTAAAATAAATAGAATTTAAAATAAATTTA
>111162720; Potamogeton obtusifolius psbA gene, partial sequence; psbA-trnH intergenic spacer, complete sequence; trnH gene partial sequence; chloroplast
GAAGCTCCATCTATAAACGGATAACACTTATCTTTTAGTGTATACGAATATGAATTGTTGAGGTAGAAATACTAAACCTATTGATAGAACAATAGGTTTAGTACTTCTACTGTTTCTTGTTCTTGGTCAATTGAAGAATGCTTTGTTGACATAAGCATTTTTCCATTGTTCAGATTAATATATTATGTCTCATAACCAAA
>166244685; Najas indica chloroplast rpl2, trnH, psbA genes, partial cds and complete sequence
AAGAACTAGGAAAAGGAAAAAACATAGTGATACTTTGATTCTTCGTCGCCGTAAATAAGATAAGAAAAGAATATGGAAAATCAAATTTTTGGAATTGGAATTTGTTATTGGGCGAACGACGGGAATTGAACCCGCGCGTGGTGGATTCACAATCCACTGCCTTAATCCACTTGGCTACATCCGCCCCTTAGACCTAATAC
>222103262; Andreaea rupestris var. fauriei isolate CB146 tRNA-His (trnH) gene, partial sequence; trnH-psbA intergenic spacer, complete sequence; and photosystem II 32 kDa protein (psbA) gene, partial cds; chloroplast
ATATTGTTTAGAAAAAAAGAATGACCTTAGAGATTTCAATCTCTAAGGTCATTCTTTTTTAAGTTATTATCCTTATCTTAGATTCTAGGATTATGACTGAGTTATTTTTTTTTTATAATGAAAAATAAACAAAGACCTATAAAGGAAGATATTATTAGCCGTTTACAGAAGGAGCTTCAACAGAAGCTAAGTCTAGAGGG
>309243813; Eleutherococcus sieboldianus voucher Wen 8538 photosystem II protein D1 (psbA) gene, partial cds; psbA-trnH intergenic spacer, complete sequence; and tRNA-His (trnH) gene, partial sequence; chloroplast
CCTCTTTCTTGTTCTATCAAGAGGGCGGTATTGCTCCTTTTTTTATTTAGTAGTATTTGTACTTACCTAGTTTCTTTAAATTTATTTAAAGAAACGTCGTTTTATTTTTATTGGTTGGTTCATGAGTGAGTATCATGCTTTCGTTCTGTATTAATCATTAATCTAGAATTTAGCTACTTCTTCCCAATCTTTTGGGAAGT
>309243908; Tetrapanax papyrifer voucher Wen 10135 photosystem II protein D1 (psbA) gene, partial cds; psbA-trnH intergenic spacer, complete sequence; and tRNA-His (trnH) gene, partial sequence; chloroplast
GGGAGCAATAACCTCTTTCTTGTTCTATCAAGAGGGCGGTATTGCTCCTTTATTTATTTAGGAGTATTTTACTTTTTTTAGTTTCTTAAAAGAAATTTAAAGAAAAGATAAAAATGTTAGACTTTTTACTTAGTTAATACTTCATATTCTTATTTCGAAAATAAGAAAGATAAGAAAGAAATAATGATGAATGGTAAAAA
>309243911; Aralia finlaysoniana voucher Wen 10571 photosystem II protein D1 (psbA) gene, partial cds; psbA-trnH intergenic spacer, complete sequence; and tRNA-His (trnH) gene, partial sequence; chloroplast
TAGTGTATACGAGTTTTTTTGAAATAAAAAGGAGCAATAACCTCTTTCTTGTTCTATCAAGAGGGCGGTATTGCTCCTTTTTTTATTTAGTAGTATTTGACTTACCTAGTTTCTTTAAATAAATTTAAAGAAACGTCGTTTTATTTTTATCGGTTGGTTCATGAATGAGTATCATGCTTTCGTTCTGTATTAATCATTAA
>254935286; Raukaua anomalus voucher WELT SP86505 tRNA-His (trnH) gene, partial sequence; trnH-psbA intergenic spacer, complete sequence; and photosystem II protein D1 (psbA) gene, partial cds; chloroplast
AAAAAGAAAAAGACGTTTCTTTAAATTTATTTAAAGAAACTAGGTAAGTCAAATACTACTAAATAAAAAAAGGAGCAATACCGCCCTCTTGATAGAACAAGAAAGAGGTTATTGCTCCTTTTTATTTCAAAAAAAACTCGTATACACTAAGACCGGGTCTTATCCATTTGTAGATGGAGCTTCGACAGCAGCTAGGTCTA
>183987474; Myrrhis odorata PsbA (psbA) gene, partial cds; psbA-trnH intergenic spacer, complete sequence; and tRNA-His gene, partial sequence; chloroplast
ATGGGTAAGACCGGGTCTTAGTCTATACGAGTTTTTGAAATATAAAAAAGGAGCAATAACCTCTTCTTGTTCTATCAAGAGGTGGTATTGCTCCTTTTTTATTTATTTAAGACTTTTTTAGATAAACAAATATTTTTGAATGATCAAAAAGGAATCCTTTGAAATGCAAATAAATAAAAGAAAACTGGCGGGGCGGATGT
>309243895; Dendropanax dentiger voucher Wen 9306 photosystem II protein D1 (psbA) gene, partial cds; psbA-trnH intergenic spacer, complete sequence; and tRNA-His (trnH) gene, partial sequence; chloroplast
AGACCCGGTCTTAGTGTATACGAGTTTTTTTTGAAATAAAAAGGAGCAATAACCTCTTTCTTGTTCTATCAAGAGGGCGGTATTGCTCCTTTTTTTATTTAGTAGTATTTGACTTACCCAGTTTCTTTAAATAAATTTAAAGAAACGTCGTTTTCTTTTTATCGGTTGGTTCATGAGTGAGTATCATGTTTTCGTTCTGT
>354999911; Bupleurum scorzonerifolium PsbA (psbA) gene, partial cds; psbA-trnH intergenic spacer, complete sequence; and tRNA-His gene, partial sequence; chloroplast
CGGTATTGCTCCTTTTTTATTTATTTTTAGTTATTAGTATGAGTATTTACCTAGTTTGTTTAAAAAAATTTATACAAACTTTTTTTTATTTTTATTGGTTCGTTCATGATTGAGTATCATATTTGAATTCTATTCTAAAAAGTTTGGCTATCTTATTCCCAACATTTTGGGAACGATAAAAAACATGATTTTGAATAATA
>67079168; Conium maculatum voucher Beyersdorfer 63b US PsbA (psbA) gene, partial cds; psbA-trnH intergenic spacer, complete sequence; and tRNA-His (trnH) gene, partial sequence; chloroplast
TCCATCTACAAATGGGTAAGACCGGGTTTTAGTATATACGAGTTTTTTGAAATAAAAAAAAAGGAGCAATACATCTTTCTTGTTCTATCAAGAGAGCGATATTGCTCCTTTTTTTATTTATTTTTAATTTAATACTTTTTTAGATAAACAAATATTTTTGAATGATCAAAAAGTAATCCTTTGAAATGCAAATAAATAAA
>309243905; Gastonia cutispongia voucher Belgium 19942627 photosystem II protein D1 (psbA) gene, partial cds; psbA-trnH intergenic spacer, complete sequence; and tRNA-His (trnH) gene, partial sequence; chloroplast
TTTCGTTCTGTATTAATCATTAATCTAGAATTTAGCTATTTCTTCCCAAAAGATTGGGGAGTTTTTTTTTTAAAGAAAAGAGAAAAATGTTGGACTTTTTACTTAGTTAATACTTAATATTTTAATAGAAAGATAAGAAAGAAATAATGATGAATGGTAAAAATTGAATCTTTTGAAACGTAAGGAAAAGAATAATAGGG
>183987464; Geocaryum macrocarpum PsbA (psbA) gene, partial cds; psbA-trnH intergenic spacer, complete sequence; and tRNA-His gene, partial sequence; chloroplast
AGACCGGGTCTTAGTCTATACGAGTTTTTGAAATATTAAAAAAGGAGCAATATCACCTCTTGATATAACAAGAAAGAGGTTATTGCTCCTTTTTTATTTATTTAAGACTGTTTTAGATAAACAAATATTTTTGAATGATCAAAAAGGAATCCTTTGAAATTCAAATAAATAAAATAAAACTGGCGGGGCGGATGTAGCCA
>254935290; Meryta denhamii voucher WELT SP86500 tRNA-His (trnH) gene, partial sequence; trnH-psbA intergenic spacer, complete sequence; and photosystem II protein D1 (psbA) gene, partial cds; chloroplast
AAGTATTAACTAAGTAAAAAGTCCAACATTTTTATCTTTTCTTTAAAAAAAACTTCCCAAAAGATTGGGAAGAGGTAGCTAAATTCTAGATTAATGATTAATACAGAACGAAAGCATGATACTCACTCATGAACCAACCGATAAAAAGAAAACGACGTTTCTTTAAATAAGTTTAAAAAAACTAGGTAAGTCAAATACTA
>254935300; Pseudopanax linearis voucher WELT SP86434 tRNA-His (trnH) gene, partial sequence; trnH-psbA intergenic spacer, complete sequence; and photosystem II protein D1 (psbA) gene, partial cds; chloroplast
GTCCAACATTTTTATCTTTTCTTTTAAAAAAAACTTCCCAAAAGATTGGGAAGAAGTAGCTAAATTCTAGATTAATGATTAATACAGAACGAAAGCATGATACTCACTCATGAACCAACCGATAAAAAGAAAACGATGTTTCTTTAAATAAGTTAAAAAAAACTAGGTAAGTCAAATACTACTAAATAAAAAAAGGAGCA
>183987492; Sphallerocarpus gracilis PsbA (psbA) gene, partial cds; psbA-trnH intergenic spacer, complete sequence; and tRNA-His gene, partial sequence; chloroplast
AAATGGGTAAGACCGGGTCTTAGTCTATACGAGTTTTTGAAATATTAAAAAAGGAGCAATACCGCCTCTTGATAGAACAAGAAAGAGGTTATTGCTCCTTTTTTATTTATTTAAGACTTTTTTAGATAAACAAAAATTTTTGAATGATCAAAAAGGAATCCTTTGAAATGCAAATAAATAAAATAAAACTGGTGGGGCGG
>183987380; Anthriscus sylvestris PsbA (psbA) gene, partial cds; psbA-trnH intergenic spacer, complete sequence; and tRNA-His gene, partial sequence; chloroplast
TACAAATGGGTAATACCGGGTCTTAGTCTATACGAGTTTTTGAAATATTAAAAAAGGAGCAATACCACCTCTTGATATAACAAGAGGTGGTATTGCTCCTTTTTTATTTATTTAATATTTTTTTAGATAAAAAAATATTTTTGAATGATCAAAAAGGAATCCTTTGAAATGCAAATAAATAAAAAAAACTGGCGGGGCGG
>183987480; Physospermum cornubiense PsbA (psbA) gene, partial cds; psbA-trnH intergenic spacer, complete sequence; and tRNA-His gene, partial sequence; chloroplast
TCTACAAATGGGTAAGACCGGGTCTTAGTATATACGAGTTTTTTTGAAATAAAAAAAGGAGCAATAACCTCTTTCTTGTTCTATCAAGAGGGCGGTATTGCTCCTTTTTTTATTTAGTAGTATTTACCTAGTTTGTTTAAAAAAATTGAGACAAACGTCTTTTTTTTCTTTTTATGGGTTCGTTCATGATTGAGTATCAT
>309243966; Oreopanax sp. Wen 8599 photosystem II protein D1 (psbA) gene, partial cds; psbA-trnH intergenic spacer, complete sequence; and tRNA-His (trnH) gene, partial sequence; chloroplast
CCTTTTTTTATTTAGTAGTATTTGACTTACCTAGTTTCTTTAAATTTATTTAAAGAAACGTCGTTTTATTTTTATCGGTTGGTTCATGAGTGAGTATCATGCTTTCGTTCTGTATTAATCATTAATCTAGAATTTAGCTACTTCTTCCCAATCTTTTGGGAAGTATTTTTTAAAAGAAAAGATAAAAATGTTGGACTTTT
>183987450; Conopodium majus PsbA (psbA) gene, partial cds; psbA-trnH intergenic spacer, complete sequence; and tRNA-His gene, partial sequence; chloroplast
CATCTACAAATGGGTAAGACCGGGTCTTAGTCTATACGTGTTTTTGAAATATTAAAAAAGGAGCAATACCGCCTCTTGATAGAACAAGAAAGAGGTTATTGCTCCTTTTTTATTTATTTAAGACTTTTTTAGATAAACAAATATTTTTGAATGATCAAAAAGGAATCCTTTGAAATGCAAATAAATAAAAGAAAACTGGC
>67079170; Cryptotaenia canadensis voucher Wells 4350 US PsbA (psbA) gene, partial cds; psbA-trnH intergenic spacer, complete sequence; and tRNA-His (trnH) gene, partial sequence; chloroplast
CTCTAGACCTAGCTGCTGTTGAAGCTCCATCTACAAATGGGTAAGACCGTGTCTTAGTATATACGAGTTTTTGAAATATAAAAAAAGGAGCAATAACCTCTTTTCTTCTTTTATCAAGAAGGGAGGTATTGCTCCTTTTTTTATTTAATATTTTTTAGATAAACAAATATTTTTGAATGATAAAAAAGGAATCCTTTGAA
>183987494; Stefanoffia daucoides PsbA (psbA) gene, partial cds; psbA-trnH intergenic spacer, complete sequence; and tRNA-His gene, partial sequence; chloroplast
ATATACGAGTTTTTTAAAATAAAAAAAAAAGGAGCAATAACATCTTTCTTGTTCTATCAAGAGAGCGATATTGCTCCTTTTTTTTTATTTATTTTTTATTTAATACTTTTTTTAGATAAAAAATTATTTTTGAATGATCAAAAAGGAATCCTTTAAAATGCAAATAAATAAAAAAAATTGGTGGGGGCGGATGTAGCCAA
>255985304; Eryngium alpinum haplotype A1 PsbA (psbA) gene, partial cds; psbA-trnH intergenic spacer, complete sequence; and tRNA-His (trnH) gene, partial sequence; chloroplast
GCAATAACCTCTTTCTTGGTCTATCAAGAGGGTGATATTGCTCCTTTTTATTATTTTTTTGTAGTAGTATTTACCTAGTTTGTTTAAAAAAATTTAAACAAACATCTTTTTTATTTTTATGGGGTTGGTTCATGATTGAGTATCGTCCTTTTAGTCTGTATCTGTATAATAATATACAAATACAATTCAGCTTCCTTTTT
>306754996; Panax japonicus var. bipinnatifidus isolate Nepal_PPW164 PsbA (psbA) gene, partial cds; psbA-trnH intergenic spacer, complete sequence; and tRNA-His (trnH) gene, partial sequence; chloroplast
GCGGTATTGCTCCTTTTTTTATTTAGTAGTATTTGACTTACCTAGTTTCTTTAAATTTATTTAATTTATTTAAAGAAACGTCGTTTTATTTTTATCGGTTGGTTCATGAGTGAGTATCATGCTTTCGTTCTGTATTAATCATTAATCTAGAATTTAGCTACTTCTTCCCAATCTTTATCTTTTGGGAAGTATTTTTTTAA
>27501679; Hedera nepalensis var. nepalensis tRNA-His gene, partial sequence; trnH-psbA intergenic spacer region, complete sequence; PsbA gene, partial sequence; chloroplast genes for chloroplast products
CTTTCTTATTTTCGAGATAAAAATATTAAGTATTAACTAAGTAAAAAGTCCAACATTTTTATCTTTTCTTTTAAAAAAATACTTCCCAAAAGATTGGGAAGAAGTAGCTAAATTCTAGATTAATGATTAATACAGAACGAAAGCATGATACTCACTCATGAACCAACCGATAAAAAGAAAACGACGTTTCTTTAAATAAA
>115501687; Heracleum freynianum PsbA (psbA) gene, partial cds; psbA-trnH intergenic spacer, complete sequence; and tRNA-His (trnH) gene, partial sequence; chloroplast
TTAGTATATACGAGTTTTTTGAAATAAAAAAAAGAAATACCGCCCTCTTGATAGAACAATGATAGAACAAGAGGGCGGTATTTCTTTTTTTTATATTTCAGACTGTTTTTTAGATAAACTATTTTTGAATGATCAAAAAGGAATCCTTTGAAATAAAAATAAATAAAAGAAAATTTAAAAGAAAATTGGGGGGCGGATGT
>183987496; Szovitsia callicarpa PsbA (psbA) gene, partial cds; psbA-trnH intergenic spacer, complete sequence; and tRNA-His gene, partial sequence; chloroplast
CTCCATCTACAAATGGGTAAGACCGTGTCTTAGTCTATACGAGTTTTTGAAATATTAAAAAAGGAGCAATAACCTCTTTCTTGTTCTACCAAGAGGCGGTATTGCTCCTTTTTTATTTATTTAATATTTTTTAATGATAAAAAAGTAATCCTTTTAAATGCAAATAAATAAAAGAAAACTAGCGGGGCGGATGTAGCCAA
>183987488; Scandix pecten-veneris PsbA (psbA) gene, partial cds; psbA-trnH intergenic spacer, complete sequence; and tRNA-His gene, partial sequence; chloroplast
GTCTTAGTCTATACGAGTTTTTGAAATAAATAAAAAAGGAGCAATAACCTCTTTCTTGTTCTATCAAGAGGGGGTATTGCTCCTTTTTTATTTATTTAAGACTTTTTTAGATAAACAAATATTTTTGAATGATCAAAAAGTAATCCTTTGAAATGCAAATAAATAAAGAAATGCAAATAAATAAAATAAAACTGTCGGGG
>67079172; Osmorhiza longistylis voucher Beyersdorfer 115 US PsbA (psbA) gene, partial cds; psbA-trnH intergenic spacer, complete sequence; and tRNA-His (trnH) gene, partial sequence; chloroplast
TCCATCTACAAATGGGTAAGACCGGGTCTTAGTCTATACTAGTTTTTTAAATATTAAAAAAGGAGCAATAACCTCTTTCTTGTTCTATCAAGAGGTGGTATTGCTCCTTTTTTATTTATTTAAAACTTTTTTAGATAAACAAATATTTTTGAATGATCAAAAAGGAATCCTTTGAAATGCAAATAAATAAAAGAAAACTT
>309243847; Sinopanax formosanus voucher Wen 9390 photosystem II protein D1 (psbA) gene, partial cds; psbA-trnH intergenic spacer, complete sequence; and tRNA-His (trnH) gene, partial sequence; chloroplast
CTTACCTAGTTTCTTTAAATAAATTTAAAGAAACGTCGTTTTATTTTTATCGGTTGGTTCATGAGTGAGTATCATGCTTTCGTTCTGTATTAATCATTAATCTAGAATTTAGCTACTTCTTCCCAATCTTTTGGGAAGTCTTTTTTAAAAGAAAAGATAAAAATGTTGGACTTTTTACTTAGTTAATACTTACTATTTTT
>309243883; Macropanax maingayi voucher Wen 8355 photosystem II protein D1 (psbA) gene, partial cds; psbA-trnH intergenic spacer, complete sequence; and tRNA-His (trnH) gene, partial sequence; chloroplast
GTATCATGCTTTCGTTCTGTATTAATCATTAATCTAGAATTTAGCTACTTCTTCCCAATCTTTTGGGAAGTATTTTTTTAAAAGAAAAGATAAAAATGTTGGACTTTTTACTTAGTTAATACTTAATATTTTTATCTCGAAAATAAGAAAGATAAGAAAAAAATAATGATGAATGGTAAAAGTTTAATCTTTTGAAACGT
>309243881; Kalopanax septemlobus voucher Wen 9341 photosystem II protein D1 (psbA) gene, partial cds; psbA-trnH intergenic spacer, complete sequence; and tRNA-His (trnH) gene, partial sequence; chloroplast
TGAGTATCATGCTTTCGTTCTGTATTAATCATTAATCTAGAATTTAGCTACTTCTTCCCAATCTTTTGGGAAGTATTTTTTTAAAAGAAAAGATAAAAATATTGGACTTTTTACTTAGTTAAGTTAATACTTAATATTTTTATCTCGAAAATAAGAAAGATAAGAAAGAAATAATGATGAATGGTAAAAGTTTAATCTTT
>309243841; Metapanax davidii voucher Wen 9266 photosystem II protein D1 (psbA) gene, partial cds; psbA-trnH intergenic spacer, complete sequence; and tRNA-His (trnH) gene, partial sequence; chloroplast
CTTTAAATAAATTTAAAGAAACGTCGTTTTATTTTTATCGGTTGGTTCATGAGTGAGTATCATGCTTTCGTTCTGTATTAATCATTAATCTATAATTTAGCTACTTCTTCCCAATCTTTTGGGAAGTATTTTTTTAAAAGAAAAGATAAAAATGTTGGACTTTTTACTTAGTTAATACTTAATATTTTTATCTCGAAAAT
>309243919; Sciadodendron excelsum voucher Nee & Wen 53845 photosystem II protein D1 (psbA) gene, partial cds; psbA-trnH intergenic spacer, complete sequence; and tRNA-His (trnH) gene, partial sequence; chloroplast
TGTATTAATCATTAATCTAGAATTTAGCTACTTCTTCCCAATCTTTTGGGAAGTATTTTTTTAAAAGAAAAGATAAAAATGTTGGACTTTTTACTTAGTTAATACTTAATATTTTTATCTCGAAAATAAGAAAGATAAGAAAGAAATAATGATGAATGGTAAAAATTTCATCTTTTGAAACGTAAGGAAAAGAATAGTAG
>218203074; Daucus carota photosystem II protein D1 (psbA) gene, partial cds; psbA-trnH intergenic spacer, complete sequence; and tRNA-His (trnH) gene, partial sequence; chloroplast
TGAAATATTAAAAAAGGAGCAATAACCTCTTTCTTGTTCTATCAAGAGGCGGTCAAGCTCCTTTTTTATTTATTTAAGACTTTTTTAGATAAACAAATATTTTTGAATGATCAAAAAGGAATCCTTTGAAATGCAAATAAATAAAAGAAAACTGGCGGGGCGGATGTAGCCAAGTGGATCAAGGCAGTGGATTGTGAATC
>46947490; Foeniculum vulgare PsbA gene, partial cds; psbA-trnH intergenic spacer, complete sequence; and tRNA-His (trnH) gene, partial sequence
CTTTCTTGTTCTATCAAGAGGGCGGTATTGCTCCTTTTTTTTTTTATTTATTTTTTATTTAAGACTTTTTTAGATAAACAAATATTTTTGAATGATCAAAAAAGAATCCTTTGAAATGCAAATAAAAAAAATTGGTGGGGCGGATGTAGCCAAGTGGATCAAGGCAGTGGATTTGTGAATCCACCATGCGCGAAGGGCGA
>182410917; Thapsia villosa isolate assem15.0.2 PsbA (psbA) gene, partial cds; psbA-trnH intergenic spacer, complete sequence; and tRNA-His (trnH) gene, partial sequence; chloroplast
AATATTAAAAAAGGAGCAATACCGCCTCTTGATAGAACAAGAAAGAGGTTATTGCTCCTTTTTTATTTATTTAAGACTTTTTTAGATAAACAAATATTTTTGAATGATCAAAAAGGAATCCTTTGAAATGCAAATAAATAAAAGAAAACTGGCGGGGCGGATGTAGCCAAGTGGATCAAGGCAGTGGATTGTGAATCCNC
>183987478; Physocaulis nodosus PsbA (psbA) gene, partial cds; psbA-trnH intergenic spacer, complete sequence; and tRNA-His gene, partial sequence; chloroplast
CAAATGGGTAAGACCGGGTCTTAGTCTATACGAGTTTTTGAAATATTAAAAAAGGAGCAATAACCTCTTTCTTGTTCTATCAAGAGGCGGTATTGCTCCTTTTTTATTTATTTAAGACTTTTTTAGATAAACAAATATTTTTGAATGATCAAAAAGGATTGAAATGCAAATAAATAAAATAAAAATGTCGGGGCGGATGT
>309243907; Oplopanax elatus voucher Wen 5418-11 psbA gene, partial sequence; psbA-trnH intergenic spacer, complete sequence; and tRNA-His (trnH) gene, partial sequence; chloroplast
GTTCTGTATTAATCATTAATCTAGAATTTAGCTACTTCTTCCCAATCTTTTGGGAAGTATTTTTTTAAAAGAAAAGATAAAAATGTTGGACTTTTTACTTAGTTAATACTTAATATTTTTATCTCGAAAATAAGAAAGATAAGAAAGAAATAATGATGAATGGTAAAAATTTAATCTTTTGAAACGTAAGGAAAAGAATA
>183987378; Aegopodium podagraria PsbA (psbA) gene, partial cds; psbA-trnH intergenic spacer, complete sequence; and tRNA-His gene, partial sequence; chloroplast
GCTCCATCTACAAATGGGTAAGACCGGGTTTTAAGTATATACAATTTTTGTTTGAAAAAAAAAACAAGCAATACCGCCCTCTTGATAAAACAAGAGGGCGGTATTGCTTGTTTTTTTTTATTGAGACTATTTTAGTAGATAAACAAATATTTTTGAATGATCAAAAAGGAAGCCTTCGAAATAAAAAAAATTGACGGGGC
>27501681; Fatsia japonica tRNA-His gene, partial sequence; trnH-psbA intergenic spacer region, complete sequence; PsbA gene, partial sequence; chloroplast genes for chloroplast products
AGTAAAAAGTCCAACATTTTTATCTTTTCTTTTAAAAAAGACTTCCCAAAAGATTGGGAAGAAGTAGCTAAATTCTAGATTAATGATTAATACAGAACGAAAGCATGATACTCACTCATGAACCAACCGATAAAAATAAAACGACGTTTCTTTAAATAAATTTAAAGAAACTAGGTAAGTCAAATACTACTAAATAAAAA
>46947488; Pimpinella tragium subsp. pseudotragium PsbA gene, partial cds; psbA-trnH intergenic spacer, complete sequence; and tRNA-His (trnH) gene, partial sequence
CCTGCAGGTTTAAACGAATTCGCCCTTGTTATGCATGAACGTAATGCTCATAACTTCCCTCTAGACCTAGCTGCTGTTGAAGCTCCATCTACAAATGGGTAAGACCGGGTTTTAGTATATACAAGATTTTTAAAATATAAAAAAAGGAGCAATACATCTTTTTTGTTCTATCAAGAAAGCGATATTGCTCCTTTTTTTAT
>309243871; Schefflera angulata voucher Wen 8589 photosystem II protein D1 (psbA) gene, partial cds; psbA-trnH intergenic spacer, complete sequence; and tRNA-His (trnH) gene, partial sequence; chloroplast
GTGTATACGAGTTTTTTTTGAAATAAAAAGGAGCAATAACCTCTTTCTTGTTCTATCAAGAGGGCGGTATTGCTCCTTTTTTTATTTAGTAGTATTTGACTTACCTAGTTTCTTTAAATAAATTTAAAGAAACGTCGTTTTATTTTTATCGGTTGGTTCATGAGTGAGTATCATGCTTTCGTTCTGTATTAATCATTAAT
>270156366; Pittosporum pentandrum voucher J.R. Abbott 25072 (FLAS) trnH gene, partial sequence trnH-psbA intergenic spacer, complete sequence and psbA gene, partial sequence; chloroplast
TATATATCTTTTCTTTCCATTTCAAAAGATTCAATTTTGACCATTCATTATTCTTTTTTCTTATTTTCAAGATACTCAAGTATTAAGTAAGCAAAAAATTCCAACATTTTTTTCTTTTACTACTAAATAAAAGAAATAAAAAAGGAGCAATACCGCCCTCTTGGTAGAACAAGAAAGAGGTGATTGCTCCTTTTTCTAAA
>115501703; Pastinaca clausii PsbA (psbA) gene, partial cds; psbA-trnH intergenic spacer, complete sequence; and tRNA-His (trnH) gene, partial sequence; chloroplast
CAAATGGGTAAGACCGGGTTTTAGTATATACGAGTTTTTTGAAATAAAAAAAAGAAATACCGCCCTCTTGATAGAACAATGATAGAACAAGAGGGCGGTATTTCTTTTTTTTATATTTCAGACTGTTTTTTAGATAAACTATTTTTGAATGATCAAAAAGGAATCCTTTGAAATAAAAATAAATAAAAGAAAATTTAAAA
>183987446; Chaerophyllum aureum PsbA (psbA) gene, partial cds; psbA-trnH intergenic spacer, complete sequence; and tRNA-His gene, partial sequence; chloroplast
CAAATGGGTAAGACCGGGTCTTAGTCTATACGAGTTTTTGAAATAATAAAAAAGGAGCAATACCTCCTCTTGATAGAACAAGAAAGAGGTTATTGCTCCTTTTTTATTTATTTAAGACTTTTTTAGATAAACAAATATTTTTGAATGATCAAAAAGAATTGAAATGCAAATACATAAAATAAAACTGGCGGGGCGGATGT
>270156357; Livistona chinensis voucher J.R. Abbott 25021 (FLAS) trnH gene, partial sequence trnH-psbA intergenic spacer, complete sequence and psbA gene, partial sequence; chloroplast
GAAAAACTCAACATGAGGGAGGAGAAAGAAATAATAGTAACTTGGTCTCGGGCATCTACCATTATACCCACAATGATTGGCCATACAATCGCTATTCATAATGGAAAGGAAAATTTACCTATTTATATAACAGATCGTATGGTAGGTCACAAATTGGGAGAATTCGCGCCTACTCTGACTTTCGCGAGACATGCAAGAAA
>261864084; Chamaedorea tepejilote voucher STRI:BCI 283016 photosystem II protein D1 (psbA) gene, partial cds; psbA-trnH intergenic spacer, complete sequence; and tRNA-His gene, partial sequence; chloroplast
AAGTACTTTTTTTTTATTATTTTGAATAATTTAACGACGAGATTTATTGTCGTTTCTTGCATGTCTCGCGAAAGTCAGAGTAGGCGCGAATTCTCCCAATTTGTGACCTACCATACGATCTGTTATATAAATAGGTAAATTTTCCTTTCCATTATGAATAGCGATTGTATGGCCAATCATTGTGGGTATAATGGTAGATG
>270156396; Syagrus romanzoffiana voucher L. Noblick 5272 (FTG) trnH gene, partial sequence trnH-psbA intergenic spacer, complete sequence and psbA gene, partial sequence; chloroplast
CCTTTCCATTATGAATAGCGATTGTATGGCCAATCATTGTGGGTATAATGGTAGATGCCCGAGACCAAGTTACTATTATTTCTTTCTCCTCCCTCATGTTGAGTTTTTCAATTTTTCCCGATAAATGATTAGCTACAAAAGGATTTTTTTTTAGTGAACGTGTCACAGCTGATTACTCCTTTTTTTTTTACATTTTAAAG
>270156426; Washingtonia robusta voucher S.B. Davis 1410 (FLAS) trnH gene, partial sequence trnH-psbA intergenic spacer, complete sequence and psbA gene, partial sequence; chloroplast
ATCGTATGGTAGGTCACAAATTGGGAGAATTCGCGCCTACTCTGACTTTCGCGAGACATGCAAGAAACGACAATAAATCTCGTCGTTAAATTATTTAAATTTAAATAATATTTTTGAATATTAAATATTAATAGAAATATTATTAATATAAATAAAAAAAAAGTAAAAAATAAATAAAAAATAAAAATACTAAAAAATTT
>261864057; Attalea rostrata voucher STRI:BCI 198779 photosystem II protein D1 (psbA) gene, partial sequence; psbA-trnH intergenic spacer, complete sequence; and tRNA-His gene, partial sequence; chloroplast
TCCCTCATGTTGAGTTTTTCAATTTTTCCCGATAAATGATTAGCTACAAAAGGATTTTTTTTTAGTGAACGTGTCACAGCTGATTACTCCTTTTTTTTTTTACATTTTAAAGATTGGCATTCTATGTCCAATATCTCGATCTAAGTATGGAGGTCAGAATAAATACAATAATGATGAATGGAAAAAAGAGAAAATCCTTT
>218203082; Trachycarpus fortunei photosystem II protein D1 (psbA) gene, partial cds; psbA-trnH intergenic spacer, complete sequence; and tRNA-His (trnH) gene, partial sequence; chloroplast
TGAACGTAATGCTCATAATTTCCCTCTAGACCTAGCTGCTGTCGAAGTTCCATCTACAAATGGATAAGACTTTTGTTTTAGTGTATATGAATCGTTGAAGGAATGGAGCAATACCCAATATCTTGTTTTAGTTGGGTATTGCTCCATTGTTTGATTCAATAGTGTTTTGCACACAACACATAAGTATTAGTAATGAATGA
>261864235; Oenocarpus mapora voucher STRI:BCI 145849 photosystem II protein D1 (psbA) gene, partial sequence; psbA-trnH intergenic spacer, complete sequence; and tRNA-His gene, partial sequence; chloroplast
CAATTTGTGACCTACCATACGATCTGTTATATAAATAGGTAAATTTTCCTTTCCATTATGAATAGCGATTGTATGGCCAATCATTGTGGGTATAATGGTAGATGCCCGAGACCAAGTTACTATTATTTCTTTCTCCTCCCTCATGTTGAGTTTTTCAATTTTTCCCGATAAATGATTAGCTACAAAAGGATTTTTTTTTA
>261864059; Bactris coloniata voucher STRI:BCI 063785 photosystem II protein D1 (psbA) gene, partial sequence; psbA-trnH intergenic spacer, complete sequence; and tRNA-His gene, partial sequence; chloroplast
TATGAATCGTTGAAGGAATGGAGCAATACCCAATATCTTGTTTTAGTTGGGTATTGCTCCATTGTTTGATTCAATAGTGTTTTGCACACATAAGTAATAAAATAAGTATAATATAAGTAGTAATAAAATAAGTATAAGTTAAGTATTAGTAAGTACTTTTTTAGTATTTTTCTTTTTTTTTTTTTTTATTTTACTTTGAA
>270156428; Phoenix reclinata voucher S.B. Davis 1472 (FLAS) trnH gene, partial sequence trnH-psbA intergenic spacer, complete sequence and psbA gene, partial sequence; chloroplast
AACTTGGTCTCGGGCATCTACCATTATACCCACAATGATTGGCCATACAATCGCTATTCATAATGGAAAGGAAAATTTACCTATTTATATAACAGATCGTATGGTAGGTCACAAATTGGGAGAATTCGCGCCTACTCTGACTTTCGCGAGACATGCAAGAAACGACAATAAATCTCGTCGTTAAATTATTTAAATTTTAA
>313502508; Prestoea acuminata var. montana photosystem II protein D1 (psbA) gene, partial cds; psbA-trnH intergenic spacer, complete sequence; and tRNA-His gene, partial sequence; chloroplast
TATATAAATTGGTAAATTTTCCTTTCCATTATGAATAGCGATTGTATGGGCCAATCATTGTGGGTATAATGGTAGATGCCCGAGACCAAGTTACTATTATTTCTTTCTCCTCCCTCATGTTGAGTTTTTCAATTTTTCCCGATAAATGATTAGCTACAAAAGGATTTTTTTTTAGTGAACGTGTCACAGCTGATTACTCC
>270156271; Ptychosperma elegans voucher J. Dowe 326 (FTG) trnH gene, partial sequence trnH-psbA intergenic spacer, complete sequence and psbA gene, partial sequence; chloroplast
ATTTATATAACAGATCGTATGGTAGGTCACAAATTGGGAGAATTCGCGCCTACTCTGACTTTCGCGAGACATGCAAGAAACGACAATAAATCTCGTCGTTAAATTATTAATATTTAATATTTTTGAATATTAAATATTAATAGAAATATTATTAATATAAATAAAAAAAAGAAACTAAAAAAGTACTTACTAATACTTAT
>261864124; Elaeis oleifera voucher STRI:BCI 174275 photosystem II protein D1 (psbA) gene, partial sequence; psbA-trnH intergenic spacer, complete sequence; and tRNA-His gene, partial sequence; chloroplast
TCTTGCATGTCTCGCGAAAGTCAGAGTAGGCGCGAATTCTCCCAATTTGTGACCTACCATACGATCTGTTATATAAATAGGTAAATTTTCCTTTCCATTATGAATAGCGATTGTATGGCCAATCATTGTGGGTATAATGGTAGATGCCCGAGACCAAGTTACTATTATTTCTTTCTCCTCCCTCATGTTGAGTTTTTCAA
>261864055; Astrocaryum standleyanum voucher STRI:BCI 266491 photosystem II protein D1 (psbA) gene, partial sequence; psbA-trnH intergenic spacer, complete sequence; and tRNA-His gene, partial sequence; chloroplast
GAAAGTCAGAGTAGGCGCGAATTCTCCCAATTTGTGACCTACCATACGATCTGTTATATAAATAGGTAAATTTTCCTTTCCATTATGAATAGCGATTGTATGGCCAATCATTGTGGGTATAATGGTAGATGCCCGAGACCAAGTTACTATTATTTCTTTCTCCTCCCTCATGTTGAGTTTTTCAATTTTTCCCGATAAAT
>261864293; Socratea exorrhiza voucher STRI:BCI 645453 photosystem II protein D1 (psbA) gene, partial sequence; psbA-trnH intergenic spacer, complete sequence; and tRNA-His gene, partial sequence; chloroplast
TGTATGGCCAATCATTGTGGGTATAATGGTAGATGCCCGAGACCAAGTTACTATTATTTCTTTCTCCTCCCTCATGTTGAGTTTTTCAATTTTTCCCGATAAATGATTAGCTACAAAAGGATTTTTTTTTAGTGAACGTGTCACAGCTGATTACTCCTTTTTTTTTACATTTTAAAGATTGGCATTCTATGTCCAATATC
>208965162; Dendrobium crepidatum voucher SMMG-SH photosystem II protein D1 (psbA) gene, partial cds; psbA-trnH intergenic spacer and rpl22 pseudogene, complete sequence; ribosomal protein S19 (rps19) gene, complete cds; and tRNA-His (trnH) gene, partial sequence; chloroplast
ATAAATGGATAATACTTTTGTATGTATATGAATTTTTTAAGGTAGCAATCCCCCAATATCTTGTTCTTAGAACAAGATATTGGGGGATTGCTATCTTGTTAGATTTGCATTCTTTATCATAAAAAGTTCTCCCCCGCCAATGAATGATAAGTGCCTAGGTGAAGTATAGTATAAGATAAGTCAGAAAAGTGAGTATATTA
>253559052; Autonoe latifolia voucher M. Salmon SBL13 PsbA (psbA) gene, partial cds; psbA-trnH intergenic spacer, complete sequence; ribosomal protein S19 (rps19) gene, complete cds; and tRNA-His (trnH) gene, partial sequence; chloroplast
TTACTATTATTTCTTTCTCCTCCCTCATGTTAAGTTTTTCAATTTTTCTAGATAAATGATTAGCTACAAAAGGATTTTTTTTTAGGGAACGTGTCACAGCTGATTACTCCTTTTTTTTACATTTTAAAGATTGGCATTCTATGTCCAATAGAATAGAATATCCCGATCTAAGCTATGAAGGTAAGAATAAATACAATAAT
>357640006; Bletilla ochracea photosystem II protein D1 (psbA) gene, partial cds; psbA-trnH intergenic spacer, complete sequence; and tRNA-His (trnH) gene, partial sequence; chloroplast
CCTACCATAGGATTTGTTATGTAAATAGGTATATGTTCCTTTCCATTATGAATCGCGATTGTATGGCCAACCATTGTGGGTAGAATGCTAGATGCCCGAGACCACGTTACTATTATTTCTTTCTCCTCCTTCATATTTACCTTTTCTATTTTTTCCAATAAATGATGAGCTACAAAAGGATTCGTTTTTTTTCGTGTCAC
>296875318; Cymbidium mastersii PsbA (psbA) gene, partial sequence; psbA-trnH intergenic spacer, complete sequence; and tRNA-His (trnH) gene, partial sequence; chloroplast
TATACCTCTACTCTTACTATAAGATAAAGACTCTTAAGATATAAGATAAGGACTTTTCACAATGAATACTTAATCAAAACGACTAACGACGAGATTTATTATCGTTTCTCGCGTGTCTCACGAAAGTGAGAGTAGGTGCAAATTCTCCCAATTTGTGACCGACCATACGATCTGTGATATAAATAGGTAAATGTTCCTTT
>343806303; Epigeneium tricallosum photosystem II protein D1 (psbA) gene, partial cds; psbA-trnH intergenic spacer, complete sequence; and tRNA-His (trnH) gene, partial sequence; chloroplast
GAGTAGGTGCGAATTCTCCCAATTTGTGACCGACCATACGATCTGTGATATAAATAGGTAAATGTTCCTTTCCATTATGAATAGCGATTGTATGGCCAATCATTGTGGGTATAATGGTAGATGCCCGAGACCAAGTCACTATGATTTCTTTCTCCTCCCTCCTGTTGAGTTTTTCAATTCTTCCCGATAAATGATTAGCT
>339741893; Solenomelus pedunculatus isolate SP221 photosystem II protein D1 (psbA) gene, partial cds; ribosomal protein S19 (rps19) gene, complete cds; and tRNA-His (trnH-GUG) gene, partial sequence; chloroplast
TTCCATTATGAATAGCGATTGTATGGCCAATCATTGTGGGTATAATGGTAGATGCCCGAGACCAAGTTACTATTGTTTCTTTCTCCTCCCTCATGTTGAGTTTTTTTATTTTTCCCGATAAATGATTGGCTACAAAAGGATTTTTTTTTAGTGAACGTGTCACAGCTGATTACTCCTTTTTTACATTTTAAAGATTGGCA
>339741860; Orthrosanthus monadelphus isolate SP174 photosystem II protein D1 (psbA) gene, partial cds; ribosomal protein S19 (rps19) gene, complete cds; and tRNA-His (trnH-GUG) gene, partial sequence; chloroplast
CTTACTAAAACAAGATAGGGGGCATGGAGCCCGCCAATGTTTGTGATCATCGTTCAAAATTAACGACGAGATTTATTATCGTTTCTCGCATGTCTCGCGAAAGTCAGAGTAGGCGCGAATTCCCCCAATTTGTGACCTACCATACGATCCGTTATATAAATAGGTAAATGTTCCTTTCCAGTATGAATAGCGATTGTATG
>300872241; Vanilla siamensis PsbA-like (psbA) gene, partial sequence; psbA-trnH intergenic spacer, complete sequence; and tRNA-His (trnH) gene, partial sequence; chloroplast
ATAATAGTGGATGCCCGAGACCAAGTCACTATTATTTCTTTCTTCTTCCTCATGTTTAGTTCTTTCAATTTTTCTCCGATAAATGATTAGCTACAAAAGGATTTTTTTTGAGTGAACGTGTCACGGGCCGATTACTCCTTTTTTTTACATTTTTGAAATTGGCATTCTATGTCCAATATCTCGATCTGAATCTGAAGTAT
>253559153; Scilla flahaultiana voucher BB-C87 PsbA (psbA) gene, partial cds; psbA-trnH intergenic spacer, complete sequence; ribosomal protein S19 (rps19) gene, complete cds; and tRNA-His (trnH) gene, partial sequence; chloroplast
AATGTAAGTATCTATTTTTTTTTTATTCCAAATTAACGACGAGATTTATTATCGTTTCTTGCATGTCTCGCGAAAGTCAGAGTAGGCGCGAATTCTCCCAATTTGTGACCCACCATACGATCTGTTATATAAATAGGTAAATGTTCCTTTCCATTATGAATAGCGATTGTATGGCCAATCATTTTGGGTATAATGGTAGA
>270156381; Agave sisalana voucher J.R. Abbott 25217 (FLAS) trnH gene, partial sequence trnH-psbA intergenic spacer, complete sequence and psbA gene, partial sequence; chloroplast
ATTGGACATAGAATGCCAATCTTTAAAATGTAAAATAAAAAAAGGAGTAATCAGCTGTGACACGTTCACTAAAAAAAAATCCTTTTGTAGCTAATCATTTATCCAGAAAAATGGAAAAACTCAACATGAGGGAGGAGAAAGAAATAATAGTAACTTGGTCTCGGGCATCTACCATTATACCCAAAATGATTGGCCATACA
>309274487; Drimia indica isolate DC-DAH01 PsbA (psbA) gene, partial sequence; psbA-trnH intergenic spacer, complete sequence; and tRNA-His (trnH) gene, partial sequence; chloroplast
AAATGTTCCTTTCCATTATGAATAGCGATTGTATGGCCAATCATTTTGGGTATAATGGTAGATGCCCGAGACCAAGTTACTATTATTTCTTTCTCCTCCCTCATGTTGAGTTTTTCAATTTTTCTAGATAAATGATTAGCTACAAAAGGATTTTTTTTTAGTGAACGTGTCACAGCCGATTACTCCTTTTTTTACATTTT
>253559069; Othocallis siberica PsbA (psbA) gene, partial cds; psbA-trnH intergenic spacer, complete sequence; ribosomal protein S19 (rps19) gene, complete cds; and tRNA-His (trnH) gene, partial sequence; chloroplast
TTCCATCTATAAATGGATAAGACTTCTGTCTTAATGTATTGTATTAAGACTCCTTGAATTCAAGGAGCTATCCCCAATAGCTTGTTTTCGTAAAATATTGGGGATAGCTCCTGCCAATGAATGATAAGTATCTATTTTTTTTTATTCCAAATTAACGACGAGATTTATTATCGTTTCTCGCATGTCTCGCGAAAGTCAAA
>253559067; Pfosseria bithynica voucher BB-C08 PsbA (psbA) gene, partial cds; psbA-trnH intergenic spacer and ribosomal protein S19-like (rps19) gene, complete sequence; and tRNA-His (trnH) gene, partial sequence; chloroplast
CTTAATGTATTGTATTAAGACTCTTTGAATTCAAGGAGCTATCCCCAATATTTTACGAAAACAAGCTCTTGGGGATAGCTCCTGCTTTTCTAGATAAATGATTAGCTACAAAAGGATTTTTTTTTAGTGAACGTGTCACAGCTGATTACTCCTTTTTTTACATTTTAAAGATTGGCATTCTATGTCCAATAGAATATAAT
>347626765; Mexipedium xerophyticum tRNA-His gene (partial), trnH-psbA IGS and psbA gene (partial), specimen voucher MEXU:Salazar 5627
AAAAAAATCCTTTTGTAGCTAATCATTTATCGGGAAAAATTGAAAAACTCAACATGAGGGAGGAGAAAGAAATAATAGTGACTTGGTCTCGGGCATCTACCATTATACCCACAATGATTGGCCATACAATCGCTATTCATAATGGAAAGGAACATTTACCTATTTATATAACAGATCGTATGGTCGGTCACAAATTGGGA
>300507191; Bulbophyllum teimosense photosystem II protein D1-like (psbA) gene, partial sequence; psbA-trnH intergenic spacer, complete sequence; and tRNA-His (trnH) gene, partial sequence; chloroplast
TCGTTTCTCGCGTGTCTCACGAAAGTTAGAGTAGGTGCGAATTCTCCCAATTTGTGACCGACCATACGATCTGTGATATAAATAGGTAAATGTTCCTTTCCTTATGAATAGCGATTGTATGGCCATCATTGTGGGTATAATGGTAGATGCCCGAGACCAAGTCACTATGATTTCTTTCTCCTCCCTCCTGTTGAGTTTTT
>332109822; Gladiolus meridionalis photosystem II protein D1 (psbA) gene, partial cds; psbA-trnH intergenic spacer, complete sequence; and tRNA-His (trnH) gene, partial sequence; plastid
CAGAGTAGGCGCGAATTCTCCCAATTTGTGACCTACCATACGATCTGTTATATAAATAGGCAAATGCTCCTTTCCATTATGAATAGCGATTGTATGGCCAATCATTGTGGGTATAATGGTAGATGCCCGAGACCAAGTTACTATTATTTCTTTCTCCTCCCTCATGTTGAGTTTTTGAATTTTTCCCGATAAATGATTGG
>339741968; Olsynium junceum subsp. colchaguense isolate SP838 photosystem II protein D1 (psbA) gene, partial cds; ribosomal protein S19 (rps19) gene, complete cds; and tRNA-His (trnH-GUG) gene, partial sequence; chloroplast
AAAATTAACGACGAGATTTATTATCGTTTCTCGCATGTCTCGCGAAAGTCAGAGTAGGCGCGAATTCCCCCAATTTGTGACCTACCATACGATCCGTTATATAAATAGGGAAATGTTCCTTTCCATTATGAATAGCGATTGTATGGCCAATCATTGTGGGTATAATGGTAGATGCCCGAGACCAAGTTATTATTGTTTCT
>253559058; Brimeura amethystina PsbA (psbA) gene, partial cds; psbA-trnH intergenic spacer, complete sequence; ribosomal protein S19 (rps19) gene, complete cds; and tRNA-His (trnH) gene, partial sequence; chloroplast
GGATAAGACTTACGTCTTAATGTATTGTATTAAGAATCCTTGAATTCAAGGAGCTATCCCCAATAGCTTGTTTTCGTAAAATATTGGGGATAGCCCCTGCCAATGAATGATAAGTATCTATTTTTTTATTCCAAATTAACGACGAGATTTATTATCGTTTCTCGCATGTCTCGCGAAAGTCAGAGTAGGCGCGAATTCTC
>309274491; Drimia wightii isolate DW-GAD07 PsbA (psbA) gene, partial sequence; psbA-trnH intergenic spacer, complete sequence; and tRNA-His (trnH) gene, partial sequence; chloroplast
AATCGTTGAATTGAAGGAGCTATACCCGCAATCGCTTGTTTTTTTAAGCTATTGGATATAGCTCCTTCAATATTCAATAAATGAACTATGTTTTTTATTCCAAATTAACGACGAGATTTATTATCGTTTCTCGCATGTCTCGCGAAAGTCAGAGTAGGCGCGAATTCTCCCAATTTGTGACCTACCATACGATCTGTTAT
>253559061; Muscari comosum voucher BM000904044 PsbA (psbA) gene, partial cds; psbA-trnH intergenic spacer, complete sequence; ribosomal protein S19 (rps19) gene, complete cds; and tRNA-His (trnH) gene, partial sequence; chloroplast
GAGCTATCCCCAATAGCTTGTTTTCGTAAAATATTGGGGATAGCTCCTGCCAATGAATGATAAGTATCTATTTTTTTTTTATTCCAAATTAATTAACGACGAGATTTATTATCGTTTCTCGCATGTCTCGCGAAAGTCAGAGTAGGCGCGAATTCTCCCAATTTGTGACCCACCATACGATCTGTTATATAAATAGGTAA
>339741842; Sisyrinchium fasciculatum isolate SP152 photosystem II protein D1 (psbA) gene, partial cds; ribosomal protein S19 (rps19) gene, complete cds; and tRNA-His (trnH-GUG) gene, partial sequence; chloroplast
CATAAGGTTATTCCTCGCCAATGTTTTTGATCATCGTTCCAAATTAACGACGAGATTTATTATCGTTTCTCGCATGTCTCGCGAAAGTCAGAGTAGGCGCGAATTCCCCCAATTTGTGACCCACCATACGATCCGTTATATAAATAGGGAAATGTTCCTTTCCATTATGAATAGCGATTGTATGGCCAATCATTGTGGGT
>253559064; Oncostema peruviana voucher BB-C07 PsbA (psbA) gene, partial cds; psbA-trnH intergenic spacer, complete sequence; ribosomal protein S19 (rps19) gene, complete cds; and tRNA-His (trnH) gene, partial sequence; chloroplast
AATTCAAGGAGCTATCCCAAATAGTTCGTCAAATATTTGGGATAGCTCCTGCCAATGAATGATAAGTATCTATTTTTTTTTATTCCAAATTAACGACGAGATTTATTATCGTTTCTCGCATGTCTCGCGAAAGTCAGAGTAGGCGCGAATTCTCCCAATTTGTGACCCACCATACGATCTGTTATATAAATAGGTAAATG
>347626763; Phragmipedium exstaminodium tRNA-His gene (partial), trnH-psbA IGS and psbA gene (partial), specimen voucher AMO:Salazar 7499
TTACCTATTTATATAACAGATCGTATGGTCGGTCACAAATTGGGAGAATTCGCACCTACTCTAACTTTCGTGAGACATGCAAGAAACGATAATAAATCTCGTCGTTAGTCGTTCTACGAACTACTAAGTATTCATGTTAAAAGTCTTATCTTAATAGTATTTATAATTAGTATTTAGACTTAAGAGTCTTTATCTTATAG
>253559072; Tractema monophyllos PsbA (psbA) gene, partial cds; psbA-trnH intergenic spacer, complete sequence; ribosomal protein S19 (rps19) gene, complete cds; and tRNA-His (trnH) gene, partial sequence; chloroplast
TGAATAGCGATTGTATGGCCAATCATTTTGGGTATAATGGTAGATGCCCGAGACCAAGTTACTATTATTTCTTTCTCCTCCCTCATGTTAAGTTTTTCAATTTTTCTAGATAAATGATTAGCTACAAAAGGATTTTTTTTTAGTGAACGTGTCACAGCTGATTACTCCTTTTTTTTACATTTTAAAGATTGGCATTCTAT
>270156304; Asparagus aethiopicus voucher J.R. Abbott 23671 (FLAS) trnH gene, partial sequence trnH-psbA intergenic spacer, complete sequence and psbA gene, partial sequence; chloroplast
TCGGGCATCTACCATTATACCCAAAATGATTGGCCATACAATCGCTATTCATAATGGAAAGGAACATTTACCTATTTATATAACGGATCGTATGGTAGGTCACAAATTGGGAGAATTCGCGCCTACTCTGACTTTCGCGAGACATGCGAGAAACGATAATAAATCTCGTCGTTAATTTGGAATAAAAAAAAAATAGATAC
>270156337; Sansevieria hyacinthoides voucher J.R. Abbott 24906 (FLAS) trnH gene, partial sequence trnH-psbA intergenic spacer, complete sequence and psbA gene, partial sequence; chloroplast
ACCCAAAATGATTGGCCATACAATCGCTGTTCATAATGGAAAAGAACATTTACCTATTTATATAACAGATCATATGGTAGGTCACAAATTGGGAGAATTCGCACCTACTCTGACTTTCGCAAGACATGCGAGAAACGATAATAAATCTCGTCGTTAATTAATTTGGAAAAAAAATAGATACTTATCATTCATTGGCGGGA
>229487312; Plecostachys serpyllifolia chloroplast psbA gene and trnH spacer region, specimen voucher BOL Berg 1271
TTTTTATAGTTTGGTTGGATTCGCGTATTTTCTCTTTGTATTCATTTATATTAGAGGTTAGAGGTTTCTATTTCTATTCTATATCCTTATTCTTAATCTTGATCTTTTATGAAGTTTTATTTCCAATTCAATTTCAATCGAAAATAGATAAAAATTTTAATTTTGCTTATTTATTACTTTCACTTTTATTTTATTTCATA
>308320822; Faujasiopsis flexuosa subsp. boubonensis isolate 1025 PsbA (psbA) gene, partial cds; psbA-trnH intergenic spacer, complete sequence; and tRNA-His (trnH) gene, partial sequence; plastid
TATTTGTATTCATTTATATTAAAATGAAAATCCTTTTCCCAATCTTTTATGAAGTTTTATTTCCAATTCAATTTCAATCGAAAATAGATAAAAATTAAAATTTTGCTTATTTATTACTTTGCTTTCATAAAAAAGAAAGAAATTATATGCTCTTTTTTATGTTAGTGGTTAATGGAAAAATCTAGTAATTATACTAGATA
>308320792; Dauresia alliariifolia isolate KAD263 PsbA (psbA) gene, partial cds; psbA-trnH intergenic spacer, complete sequence; and tRNA-His (trnH) gene, partial sequence; plastid
TTCCCTCTTGTTTTATCAAGAGGGCGTTATTGCTCCTTTTTTATTTTATTTAGTACTATTTGTTTACATAGTTTCTTTAAAAATAACAAGGACTTTTTATAATTTGGTTCGATTCGCGTGTTTTTTTTTTGTATTCATTTATATTAAAATTATATTAAAAAAAAATCCTTTTCCCAATCTTTTATGAAGTTTTATTTCCA
>156106021; Gorteria sp. RM1349 PsbA (psbA) gene, partial cds; psbA-trnH intergenic spacer, complete sequence; and tRNA-His (trnH) gene, partial sequence; chloroplast
GAGCAATAGCTTCCATCTTGTTTTATCAAGAGGGCGTTATTGCTCCTTTTTTTTATTTAGTACTATTTGACTTACATAGTTTCTTTAAAAATAACAAGGGCTTTTTATAGTTTGGTTCGATTTAGAATATTATAAGGTTTATATATCCTTTTCCCAATCTTTTATGAAGTTTTATTTCCAATTCAATTTCAATCTAAAAT
>37723419; Jacobaea carniolica subsp. insubrica PsbA (psbA) gene, partial cds; psbA-trnH intergenic spacer, complete sequence; and tRNA-His gene, partial sequence; chloroplast
AGACTTTGGTCTGATTGTGATTGTATAGGAGTTTTTGAACTAAAAAAAGGAGCAATAACGGCCTCTTGATAAAACAAGAGGGAAGCTATTGCTCCTTTTTTTTATTTAGTACTATTTGTTTACAATGAAAATTTTGTTTATTTATTACTTTGCTTTCATAAAATAAAAAAGAAAGAAATTTTATGCTTTTTTTATGTTAA
>148577921; Blumea fistulosa voucher Pornpongrungrueng 421 (AAU) PsbA (psbA) gene, partial cds; psbA-trnH intergenic spacer, complete sequence; and tRNA-His (trnH) gene, partial sequence; chloroplast
TAGTTTGGTTTGATTCGCTTGTTTTATCTTTGTATTCATTTAGATTATAGGTTTCTATATCCTTTTCCCAACCTTTTAAGAAGTTTTTTTTCCAATTCAATTTCAATCAAAAATAGATAAAAATGAAAATGTTGATTATTTATTACTTTGTTTTCATAAATAATAATAAATAAAAAATATGCTCTTTATTTTTTTTTATA
>369726407; Gamocarpha selliana tRNA-His gene, partial sequence; trnH-psbA intergenic spacer, complete sequence; and psbA (psbA) gene, partial cds; chloroplast
TTTTACATTAACATTAAATAAAAGAGCATATTATTGATTTCTTATTTCTGAAATCAAAGTAATAAATAAGCAAAATTATAATTTTGATCGGTTTTTTATTGAAATCGAATTGAAAAGAAAACTTCATAAAATAAAAGATTGCGAAAAGGATATGTAACCCTATATTCAAAATTTAAAATGAATACAAAGAGAAAACACGC
>308320879; Lordhowea insularis isolate 419 PsbA (psbA) gene, partial cds; psbA-trnH intergenic spacer, complete sequence; and tRNA-His (trnH) gene, partial sequence; plastid
TTTGTTTACATAGTTTCTTTAAAAATAACAAGGACTTTTTCTAATTTGGTTCGATTCGCGTGTTTTCTCTTTGTATTCATTTATTTTATATTAAAATGAAAATACTTTTCCCAATCTTTTATGAAGTTTTATTTCCAATTCAATTTCAATCGAAAATAGATAAAAATGAAAATTTTGTTTATTTATTACTTTGCTTTCAT
>308320875; Leonis trineura isolate 951 PsbA (psbA) gene, partial cds; psbA-trnH intergenic spacer, complete sequence; and tRNA-His (trnH) gene, partial sequence; plastid
ATAAAACAAGAGGGAAGCTATTGCTCCTTTTTTTTTATTTAGTACTATTTGTTTACAATGAAAATTTTTTTTATTTATTACTTTGCTTTCATAAAATAAAAAATAAATAAATTTTATGCTTTTTTTATGTTAATGGTTAATAGAAAAATCTAGTAATTATATTATACTAGATAACTATACTAGATAAATAATAGTAGAGG
>308320826; Garcibarrigoa telembina isolate 699 PsbA (psbA) gene, partial cds; psbA-trnH intergenic spacer, complete sequence; and tRNA-His (trnH) gene, partial sequence; plastid
CCAATTCAATTTCAATCGAAAATAGATAAAAATTAAAATTTTGCTTATTTATTACTTTGCTTTCATAAAAAAGAAAGAAATTATATGCTCTTTTTTATGTTAGTGGTTAATGGAAAAATCTAGTAATTATACTAGATAATACTTACTATACTGGTACTATACTAGATAATAGTAGAGTAGAGGGGCGGATGTAGCCAAGT
>255682933; Tripteris microcarpa PsbA (psbA) gene, partial sequence; psbA-trnH intergenic spacer, complete sequence; and tRNA-His (trnH) gene, partial sequence; chloroplast
CGTTATTGCTCCTTTTTTTATTTAGTACTATTTGCCTTACATAGTTTCTTTAAAAATAAAAATAATAAGGGCTTTTTAGAGTTTGGTTCGATTCGCGTGTTTTCTCTTTGTATTCATTTAATAGGTATAGGTTTCTCTATCCTTTTCCCAGTCTTTTATGAAGTTTTATTTCCAATTCAATTTCAACCGAAAATAGATAA
>156753845; Pittocaulon praecox PsbA (psbA) gene, partial cds; psbA-trnH intergenic spacer, complete sequence; and tRNA-His (trnH) gene, partial sequence; chloroplast
TATTTGTTTACATAGTTTCTTTAAAAATTTTTATAATTTGGTTCGATTCGCGTCTTTTCTCTTTGTATTCATTTATATTAAAATTAAAATCCTTTTCCCAATCTTTTATATATTAAAATTAAAATCCTTTTCCCAATCTTTTATGAAGTTTTATTTACAATTAAATTTCAATCGAAATTAGATAAAAATGAAAATTTTGC
>308320758; Brachyglottis repanda isolate 1032 PsbA (psbA) gene, partial cds; psbA-trnH intergenic spacer, complete sequence; and tRNA-His (trnH) gene, partial sequence; plastid
AAAAAGGAGCAATAGCTTCCCTCTTGTTTTAGCAAGAGGGCGTTATTGCTCCTTTTTTTTATTTAGTACTATTTGTTTACATAGTTTCTTTAAAAATAACAAGGACTTTTTATAATTTGGTTCGATTCGCGTGTTTTCTCTTTGTATTCATTTATATTAAAATTAAAATCCTTTTCCCAATCTTTTATGAAGTTTTATTT
>308320830; Graphistylis dichroa isolate 676 PsbA (psbA) gene, partial cds; psbA-trnH intergenic spacer, complete sequence; and tRNA-His (trnH) gene, partial sequence; plastid
GAGGGAAGCTATTGCTCCTTTTTTTATTTAGTACTATTTGTTTACAATGAAAATTTTGTTTATTTATTACTTTGCTTTCATAAAATAAAAAAGAAATAAATTTTATGCTTTTTTTATGTTAATGGTTAATAGAAAAATCTAGTAATTATATTATACTAGATAACTATACTAGATAAATAATAGTAGAGGGGCGGATGTAG
>308320950; Senecio brasiliensis isolate 756 PsbA (psbA) gene, partial cds; psbA-trnH intergenic spacer, complete sequence; and tRNA-His (trnH) gene, partial sequence; plastid
AATTTCCCTCTAGACTTAGCTGCTATTGAAGCTCCATCTACAAATGGATAAGACTTTGGTCTGATTGTGATTGTATAGGAGTTTTTGAACTAAAAAAAGGAGCAATAACGGCCTCTTGATAAAACAAGAGGGAAGCTATTGCTCCTTTTTTTTATTTAGTACTATTTGTTTACAACGAAAATTTTTTTTATTTATTACTT
>308321010; Shafera platyphylla isolate 1863 PsbA (psbA) gene, partial cds; psbA-trnH intergenic spacer, complete sequence; and tRNA-His (trnH) gene, partial sequence; plastid
TTGTGATTGTATAGGAGTTTTTGAACTAAAAAAAGGAGCAATAACGGCCTCTTGATAAAACAAGAGGGAAGCTATTGCTCCTTTTTTTTATTTAGTACTATTTGTTTACAATGAAAATTTTGTTTATTTATTACTTTGCTTTCATAAAATAAAAAAGAAATAAATTTTATGCTTTTTTTATGTTAATGGTTAATAGAAAA
>295958604; Iocenes acanthifolius PsbA (psbA) gene, partial cds; psbA-trnH intergenic spacer, complete sequence; and tRNA-His (trnH) gene, partial sequence; chloroplast
TTTCCCTCTAGACTTAGCTGCTATTGAAGCTCCATCTACAAATGGATAAGACTTTGGTCTGATTGTGATTGTATAGGAGTTTTTGAACTAAAAAAAGGAGCAATAACGGCCTCTTGATAAAACAAGAGGGAAGCTATTGCTCCTTTTTTTTATTTAGTACTATTTGTTTACAACGAAAATTTTGTTTATTTATTACTTTG
>345422078; Duseniella patagonica voucher Bonifacino 438 (LP, US) photosystem II protein D1 (psbA) gene, partial cds; psbA-trnH intergenic spacer, complete sequence; and tRNA-His (trnH) gene, partial sequence; chloroplast
GTATTCATTTTCTAGGTTTCTATATCCTTTTCCCAATCTTTTATGATATGAAGCTTTATTTCCAATTCAATTTAAATCGAAAATCGATAAAAATTCGAATTTTTCTTTTTTATTACTTTTTTTATTTCATTAATAAAAAAGAAATAATATGCTCTTTTTTTTTTTAAGGTTAAGGTAAAAATATAGTAATAGTAGATAAT
>345134177; Lasiopogon muscoides chloroplast DNA containing psbA gene, trnH-psbA IGS and trnH gene, specimen voucher N.G. Bergh 1692
GCTCCATCTCCAATGGATAAGACTTTGGTCTAATTGTATAGGAGTTTTTGAACTAAAAAAGGAGCAATAATGCCCTCTTGTTTTATCAAGAGGGAAGCTATTGCTCCTTTTTTTATTTACTTACTTAGATTAATGTAAAAATAGAGTAATACTAGATAATACTAGAAAATAGTAGAGGGGCGGATGTAGCCAAGTGGATC
>308320899; Nemosenecio nikoensis isolate 609 PsbA (psbA) gene, partial cds; psbA-trnH intergenic spacer, complete sequence; and tRNA-His (trnH) gene, partial sequence; plastid
TCCTTTTCCCAATCTTTTATGAAGTTTTATTTACAATTCAATTTCAATCGAAAATAGATAAAAATTAAAATTTTGCTAATTTATTACTTTGCTTTCATAAAAAAGAAAGCAATTTTATGCTCTTTTTTTATGTTAATGGAAAAATCTAGTAATTATACTAGATAATACTTACTATACTAGATATACTATACTAGATAATA
>308320800; Digitacalia jatrophoides isolate 1015 PsbA (psbA) gene, partial cds; psbA-trnH intergenic spacer, complete sequence; and tRNA-His (trnH) gene, partial sequence; plastid
TTCATTTATATTAAAATGAAAATCCTTTTCCCAATCTTTTATGAAGTTTTATTTACAATTAAATTTCAATCGAAAATAGATAAAAATTAAAATTTTGCTTATTTATTACTTTGCTTTCATAAAAAAAGAAATAAATTTTATGCTCTTTTTTTATGTTAATGGTTAATGGAAAAATCTAGTAATTATACTAGATAATACTT
>182410939; Catananche lutea isolate assem36.0.2 PsbA (psbA) gene, partial cds; psbA-trnH intergenic spacer, complete sequence; and tRNA-His (trnH) gene, partial sequence; chloroplast
CCTCTTGTTTTATCAAGAGGGCATTATTGCTCCTTATTTTTATTTAGTACTATTTACCTTACATAGTTTCTTTAAAAATAACAAGGGCTTTTATAGTTTGGTTCGATTAGCGTGTTTTCTCTTTGTATTAATTATATATCCTTTTACCAATCGTTTGATTTCCAATTCAATTTCAATCTAAAATAGATCAAAATGAAAAT
>295958603; Chersodoma jodopappa PsbA (psbA) gene, partial cds; psbA-trnH intergenic spacer, complete sequence; and tRNA-His (trnH) gene, partial sequence; chloroplast
TTTCCAATTCAATTTCAATCRAAAAWAWATAAAAMWRAAAATTTTGCTTATTTATTTCTTACTTATATAWAWATTTATTTCTTAYTTATATAWATATTTATTTCTTACTTATATATATATAATTTATTATTATTTAATAAGAAATAAATTTAATAAGAAATAAATTATATGCTCTTTTTTTATGTTAATGGAAAAATATA
>308320909; Parafaujasia fontinalis isolate 1226 PsbA (psbA) gene, partial cds; psbA-trnH intergenic spacer, complete sequence; and tRNA-His (trnH) gene, partial sequence; plastid
GCTCCTTTTTTTTATTTAGTACTATTTGTTTATTGTTTACATAGTTTCTTTAAAAATAACAAGGACTTTTTATAATTTGGGTTCGATTCTAGTGTTTTCTATTTGTATTCATTTATATTAAAATGAAAATCCTTTTCCCAATCTTTTATGAAGTTTTATTTCCAATTCAATTTCAATCGAAAATAGATAAAAATTAAAAT
>254527639; Buphthalmum salicifolium chloroplast psbA gene (partial), psbA-trnH IGS and tRNA-His gene (partial), specimen voucher S:Anderberg & Anderberg 7292
AAAAAAGGGGCAATAACGCCCTCTTGATAAAACAAGAGGGCGTTATTGCTCCTTTTTTTTTATTTAGTACTATTTGCCTTACATAGTTTCTTTAAAAATAACAAGGGCTTCTTATAGTTTGGTTCGATTCGCGTGTTTTCTCTTTGTATTCATTTATATTATAGGTTTCTATATCCTTTTCCCAATCTTTTCTGAAGTTT
>369726409; Nastanthus patagonicus tRNA-His gene, partial sequence; trnH-psbA intergenic spacer, complete sequence; and psbA (psbA) gene, partial cds; chloroplast
AAACTTCATAAAATAAAAGATTGCGAAAAGGATATGTAACCCTATATTAAAAATGAAAAATGAATACAAAGAGAAAACACGCTAATCGAACAAAAAAACCCTTGTTATTTTGAAAGAAACTATGTAAGGCAAATACTACTAAATAAAAAAGGAGCAATAGCTTACCTCTTGTTTTATCAAGAGGGCGTTATTGCTCCTTT
>308320919; Pladaroxylon leucadendron isolate 1679 PsbA (psbA) gene, partial cds; psbA-trnH intergenic spacer, complete sequence; and tRNA-His (trnH) gene, partial sequence; plastid
TTCCCTCTAGACTTAGCTGCTATTGAAGCTCCATCTACAAATGGATAAGACTTTGGTCTGATTGTGATTGTATAGGAGTTTTTGAACTAAAAAAAGGAGCAATAACGGCCTCTTGATAAAACAAGAGGGAAGCTATTGCTCCTTTTTTTTATTTAGTACTATTTGTTTACAATGAAAATTTTGTTTATTTATTACTTTGC
>182410959; Carlina macrophylla isolate assem51.0.2 PsbA (psbA) gene, partial cds; psbA-trnH intergenic spacer, complete sequence; and tRNA-His (trnH) gene, partial sequence; chloroplast
GTAGTATTTACCTTACATAGTGTCTTTAAAAATAACAAGGGTTTTTCTAGTTTGGTTCGATTACCGTGTTTTCTCTTTGTATTCATTTCTATTATAGGTATAGGTTTATCTATCCTTTTCCCAATCTTTTATGAAGTTTTATTTCCAATTCAATTTCAATCTAAAATAGATCAAAATTAGAATTTTGCTTATTTATTACT
>209970540; Dasyphyllum excelsum voucher TS 12749 (WU) photosystem II protein D1 (psbA) gene, partial cds; psbA-trnH intergenic spacer, complete sequence; and tRNA-His (trnH) gene, partial sequence; chloroplast
CCAATCTTTTATGATATGAAGTTTTATTTCCAATTCAATTGCAATCTAAAATAGATAAAAATTCCAATTTTGCTTATTTATTACTTTTATTTTATTTCAGAAATAAGAAAGAAATAATATGCTCTTTTTTTAAGGTTAATGGAAAAATATAGTAATAGTAGATAATATTAGAGGGGCGGATGTAGCCAAGTGGATCAAGG
>171190843; Tripleurospermum perforatum PsbA (psbA) gene, partial cds; psbA-trnH intergenic spacer, complete sequence; and tRNA-His (trnH) gene, partial sequence; chloroplast
GTATTCATTTATATTATAGGTTTTTTTTGTATATTCTATTCCAAATTTTTTATGAAGTTTTATTTTCAATTCAATTTCAAACCAAAATCTATAAAAATTCAATTTTTCCTATTACTTTGATTTCATAAATAAAAAAGAAATAATATGCTCTTTTTATGTTGAGGTAAAAATATAGATAATATTAGATAGATAGATATATA
>283137594; Dubautia laxa subsp. bryanii isolate DlbMN13 PsbA (psbA) gene, partial cds; psbH-trnH intergenic spacer, complete sequence; and tRNA-His (trnH) gene, partial sequence; chloroplast
AGTTTCTTTCAAAATAACAAGTACTTTTGATAGTTTAGTTCGATTTGCGTGTTTTTTATTTGTATTCATTTATATTTATATAATACGTTTCTATATCATATACTTTTCCCAATATTTTATGAAGTTTGATTTCCAATTCAATCGAAAATAGATAAAAATGAAAATTTTGCTTATTTATTACTTTTATTTATTACTTTTAT
>308320814; Eriothrix lycopodioides isolate KAD444 PsbA (psbA) gene, partial cds; psbA-trnH intergenic spacer, complete sequence; and tRNA-His (trnH) gene, partial sequence; plastid
TTTATTGTTTACATAGTTTCTTTAAAAATAACAAGGACTTTTTATAATTTGGGTTCGATTCGAGTGTTTTCTATTTGTATTCATTTATATTAAAATGAAAATCCTTTTCCCAATCTTTTATGAAGTTTTATTTCCAATTCAATTTCAATCGAAAATAGATAAAAATGAAAATTTTGCTTATTTATTACTTTGCTTTCATA
>308320784; Coreopsis sp. 1154 PsbA (psbA) gene, partial cds; psbA-trnH intergenic spacer, complete sequence; and tRNA-His (trnH) gene, partial sequence; plastid
CCTTACATAGTTTCTTTCAAAATAACGAGGACTTTTTCTAGTTTGGTTCGATTTGCGTGTTTTCTCTTTGTATTTCTTTTTTTTTTTTTTGCATTTATATTAWARATTTCTAWATCATATACTTTCCCGAATCTTTTATGAAGTTTTATTTCCAATTCAATTTCAATCGAAAAWAGARACAAAWGCAAATTTTGCTTATT
>308320893; Monticalia abietina isolate 881 PsbA (psbA) gene, partial cds; psbA-trnH intergenic spacer, complete sequence; and tRNA-His (trnH) gene, partial sequence; plastid
CGTAATGCTCATAATTTCCCTCTAGACTTAGCTGCTATTGAAGCTCCATCTACAAATGGATAAGACTTTGGTCTGATTGTATAGGAGTTTTTGAACTAAAAAAGGAGCAATAACGCCCTCTTGATAAAACAAGAGGGAAGCTATTGCTCCTTTTTTTATTTAGTACTATTTGTTTACATAGTTTCTTTAAAAATAACAAG
>338856706; Metalasia muricata voucher Karis 960 PsbA (psbA) gene, partial cds; psbA-trnH intergenic spacer, complete sequence; and tRNA-His (trnH) gene, partial sequence; chloroplast
GTTTTTGAACTAAAAAAGGAGCAATAATGCCCTCTTGTTTTATCAAGAGGGAAGCTATTGCTCCTTTTTTTATTTACTTACATAGTTTCTTTAAAAGTAACAAGGACTTTTTATAGTTTGGTTGGATTCGCGTGTTTTCTCTTTGTATTCATTTATATTATAGGTTTCTATTCTATTTCTATTCTATATCCTTTTCCTAA
>308320907; Paracalia jungioides isolate 1023 PsbA (psbA) gene, partial cds; psbA-trnH intergenic spacer, complete sequence; and tRNA-His (trnH) gene, partial sequence; plastid
ACTTTTTATAATTTGGTTCGATTCGCGTCTTTTCTCTTTGTATTCATTTATATTAAAATGAAAATCCTTTTCCCAATCTTTTATGAAGTTTTATTTACAATTAAATTTCAATCGAAAATAGATAAAAATGAAAATTTTGCTTATTTATTACTTTGCTTTCATAAAAAAAAGAAAKAAATTTTRTGCTCTTTTTTTATGTT
>262357461; Mulgedium sp. YL-2009 isolate 32 PsbA (psbA) gene, partial cds; psbA-trnH intergenic spacer, complete sequence; and tRNA-His (trnH) gene, partial sequence; chloroplast
GACTTTGGTCTTATTGTAATTGTATAGGAGTTTTTGAACTAAAAAAGGAGCAATAACGCCTTCTTGATAAAACAAGAGGGAAGCTATTGCTCCTTTTTTTTATTTAGTAGTATTTGCCTTACATAGTTTCTTTAAAAATAAAAAGGTCTTTTGTTTGGTTCGATTAGCATGTTTTCTCTTTGTATTAATTTAGAGGTTTA
>308320913; Perityle emoryi isolate 1172 PsbA (psbA) gene, partial cds; psbA-trnH intergenic spacer, complete sequence; and tRNA-His (trnH) gene, partial sequence; plastid
TTTTAGAGTTTGGTTCGATTTGCGTGTTTTTTATTTGTATTCATTTATATTATAGGTTTCTGTATCATATACTTTTCCCAATCTTTTATGAAGTTTTATTTCCAATTCAATTTCAATCAAAAATAGATAAAAATTGAAATTTTGCTTATTTTTATTTATTAATAAATAATATGCTTTTTTTTGTTAATGGAAAAATATAG
>338856727; Lachnospermum imbricatum voucher Karis 153 PsbA (psbA) gene, partial cds; psbA-trnH intergenic spacer, complete sequence; and tRNA-His (trnH) gene, partial sequence; chloroplast
ATTCGCGTGTTTTCTCTTTGTATTCATTTATATTATAGGTTTCTATTCTATTTCTATTCTATATCCTTTTCCTAATCTTTTATGAAGTTTTATTTCCAATTCAATTTCAATCGAAAATAGATAAAAATTAAAATTTTGCTTATTTATTACTTTACTTTTATTTCTTAAAATAATAAGAAAGAAAAAATATGCTCTTTTTT
>8650264; Notobasis syriaca PsbA (psbA) gene, partial cds; and tRNA-His (trnH) gene, partial sequence; chloroplast genes for chloroplast products
AACGTAATGCTCATAATTTCCCTCTAGACTTAGCTGCTATCGAAGCTCCATCTACAAATGGATAAGACTTTGGTCTGATTGTATAGGAGTTTTTGAACTAAAAAAGGAGCAATAGCTTCCCTCTTGTTTTATCAAGAGGGCGTTATTGCTCCTTTTTTTATTTAGTAGTATTTACCTTACATAGTTTCTTTAAAAATAAC
>156753839; Othonna capensis PsbA (psbA) gene, partial cds; psbA-trnH intergenic spacer, complete sequence; and tRNA-His (trnH) gene, partial sequence; chloroplast
TATTGCTCCTTTTTTTTATTTAGTACTATTTGTTTACTTATTTAGTACTATTTGTTTACATAGTTTCTTTAAAAATAACAAGGGCTTTTAAAAATTTGGTTCGATTCGCGTGTTTTCTCTATATTAAAATGAAAATCCTTTTACCAATCTTTTATGAAGTTTTATTTGCAATTCAATTTCAATCGAAAATAGATAAAAAT
>308320794; Delairea odorata isolate 1434 PsbA (psbA) gene, partial cds; psbA-trnH intergenic spacer, complete sequence; and tRNA-His (trnH) gene, partial sequence; plastid
TGTATAGGAGTTTTTGAACTAAAAAAAGGAGCAATAACGGCCTCTTGATAAAACAAGAGGGAAGCTATTGCTCCTTTTTTTTATTTATTACTATTTGTTTACAATGAAAATTTTATTTTATTTATTATTTGCTTTCATAATTCATAAAATAAAAAAATTGCTTTCATAATTCATAAAATAAAAAAGAAAGAAATTTTATG
>308320806; Dorobaea pimpinellifolia isolate 1131 PsbA (psbA) gene, partial cds; psbA-trnH intergenic spacer, complete sequence; and tRNA-His (trnH) gene, partial sequence; plastid
TCATTTATATTAAAATGAAAATCCTTTTCCCAATCTTTTATGAAGTTTTATTTCCAATTCAATTTCAATCGAAAATAGATAAAAATTAAAATTTTGCTTATTTATTACTTTGCTTTCATAAAAAAGAAAGAAATTATATGCTCTTTTTTATGTTAGTGGTTAATGGAAAAATCTAGTAATTATACTAGATAATACTTACT
>209970578; Leucheria cf. gayana TS 12714 voucher TS 12714 (WU) photosystem II protein D1 (psbA) gene, partial cds; psbA-trnH intergenic spacer, complete sequence; and tRNA-His (trnH) gene, partial sequence; chloroplast
GATTAGTGTGTTTTCTCTTTGTATTCATTTTATAGGTTTATATATCCTTTTCCCAATCTTTTATGATATGAAGCTTTATTTCCAATTCAATTTAAATCTAAAATAGATAAAAATTCTAATTTTTATCTATTTTATTACTTTTTTTTATTTCAGAAATAAGAAAGAAATAATATGCTCTTTTTTTAAGGTTACGGTAAAAA
>209970564; Huarpea andina voucher Dalmasso 10-Dez-04 (LP) photosystem II protein D1 (psbA) gene, partial cds; psbA-trnH intergenic spacer, complete sequence; and tRNA-His (trnH) gene, partial sequence; chloroplast
TTTATGAACTTTTATTTCCAATTCCATTTCATTTCAATCTAAAATAGATAAAAATGAAAATTTTGCTTGTTTATTACTTTTCTTTTATTTCAGAAATAAGAAAGAAGGAATATGCTCTTTTTTTAAGGTTAATGGAAAAATATAGTACATAGTAGATAATATTAGAGGGGCGGATGTAGCCAAGTGGATCAAGGCAGTGG
>308320877; Lopholaena coriifolia isolate KAD440 PsbA (psbA) gene, partial cds; psbA-trnH intergenic spacer, complete sequence; and tRNA-His (trnH) gene, partial sequence; plastid
TTTTTTTAGTATTAGTATATATACTATTTGTTTACATAGTTTCGTTAAAAATAACAAGGACTTTTTATAATTTGGTTCGATTCGCGTGTTTTCTTTTTGTATTTGTATTCATTTATATTAAAATGAAAATACTTTTCTCAATCTTTTATGAAGTTTTATTTCCAATTCAATTTCAATCGAAAATAGATAAAAATTCTAAT
>290784117; Hieracium pilosella tRNA-His (trnH) gene, partial sequence; trnH-psbA intergenic spacer, complete sequence; and PsbA (psbA) gene, partial cds; plastid
ATTTCTGAAATCAAATTCTGAAATCAAAGTAATAAATAAGAAAAATTATCATTTTTATCTATTTTAGATTGAAATTCAATTGGAAATCAAACTTCATAAAACATTAGGAAAAAGATATATAAACCTCTAAATTAATACAAAGAGAAAATACACTAATCGAACCAAACTATAAAAGCCCTTGTTATTTTTAAAGAAACTAT
>156753827; Herodotia haitiensis PsbA (psbA) gene, partial cds; psbA-trnH intergenic spacer, complete sequence; and tRNA-His (trnH) gene, partial sequence; chloroplast
CTGCTATTGAAGCTCCATCTACAAATGGATAAGACTTTGGTCTGATTGTGATTGTATAGGAGTTTTTGAACTAAAAAAAGGAGCAATAACGGCCTCTTGATAAAACAAGAGGGAAGCTATTGCTCCTTTTTTTTTATTTAGTACTATTTGTTTACAATGAAAATTTTGTTTATTTATTACTTTGCTTTCATAAAATAAAA
>119380838; Ajania shiwogiku voucher Chen0612 psbA (psbA) gene, partial cds; psbA-trnH intergenic spacer, complete sequence; and tRNA-His (trnH) gene, partial sequence; chloroplast
TTATTTAGTACTATTTGCCTTACACAGTTTCTTTAAAAATATTTTATAGTTTGGTTCGATTCGCGTGTTTTCTCTTTGTATTCATATTCATTTATATTATAGGTTTGTATATTCTATTCCAAATTTTTTATGAAGTTTGATTTCCAATTCAATTTCAAACCAAAATATATAAAAATTGCATTTTTGCTTATTTATTACTT
>308320746; Barkleyanthus salicifolius isolate 1031 PsbA (psbA) gene, partial cds; psbA-trnH intergenic spacer, complete sequence; and tRNA-His (trnH) gene, partial sequence; plastid
TTATATTAAAATGAAAATCCTTTTCCCAATCTTTTATAAAGTTTTATTTACAATTAAATTTCAATCGAAAATAGATAAAAATTCAAATTTTGCTTATTTATTACTTTGCTTTCATAAAAAAAAGAAATAAATTTTATGCTCTTTTTTTATGTTAATGGTTAATGGAAAATCTAGTAATTATACTAGATAATACTTACTAT
>156753901; Elekmania picardae PsbA (psbA) gene, partial cds; psbA-trnH intergenic spacer, complete sequence; and tRNA-His (trnH) gene, partial sequence; chloroplast
TATAGGAGTTTTTGAACTAAAAAAAGGAGCAATAACGGCCTCTTGATAAAACAAGAGGGAAGCTATTGCTCCTTTTTTTTTATTTAGTACTATTTGTTTACAATGAAAATTTTGTTTATTTATTACTTTGCTTTCATAAAATAAAAAAGAAATCAATTTTATGCTTTTTTTATGTTAATGGTTAATAGAAAAATCTAGTA
>37723391; Kleinia neriifolia PsbA (psbA) gene, partial cds; psbA-trnH intergenic spacer, complete sequence; and tRNA-His gene, partial sequence; chloroplast
CTTCCCTCTTGTTTTATCAAGAGGCCGTTATTGCTCCTTTTTTTTATTTATTACTATTTGTTTACTTTTTTATTTATTACTATTTGTTTACAATGAAAATTTTATTTTATTTATTATTTGCTTTCATAATTCATAAAATAAAAAAGAAAGAAATTTTATGCTTTTTTTATGTTAATGGTTAAAAGAAAAATCTAGTAATT
>308320786; Corymbium enerve isolate 1874 PsbA (psbA) gene, partial cds; psbA-trnH intergenic spacer, complete sequence; and tRNA-His (trnH) gene, partial sequence; plastid
TTTTTGAACTAAAAAAGGAGCAATAGCTTTCCTCTTGTTTTATCATATCAAGAGGGCGTTATTGCTCCTTTTTTTTATTTAGTACTATTTGCCTGACCTATTTTCTTTTATAGTTTGGTTCGATTCGCGTATTTTCTCTTTGTATTCATTTARATTTTTGCTTATTTCTTACTTTTATTTCATAAATCAGAAAGAAATAA
>308321031; Urostemon kirkii isolate 1686 PsbA (psbA) gene, partial cds; psbA-trnH intergenic spacer, complete sequence; and tRNA-His (trnH) gene, partial sequence; plastid
TTTTTTTATTTAGTACTATTTGTTTACATAGTTTCTTTAAAAATAACAAGGACTTTTTATAATTTGGTTCGATTCGCGTGTTTTCTCTTTGTATTCATTTATATTAAAATTAAAATCCTTTTCCCAATCTTTTATGAAGTTTTATTTCCAATTCAATTTCAATCGAAAATAGATAAAAATTAAAATTTTGCTTATTTATT
>156753867; Lepidospartum burgessii PsbA (psbA) gene, partial cds; psbA-trnH intergenic spacer, complete sequence; and tRNA-His (trnH) gene, partial sequence; chloroplast
TGTTTACATAGTTTCTTTAAAAATAACAAGGACTTTTTAGAATTTGGTTCGATTCGCGTCTTTTCTCTTTGTATTCATTTATATTAAAATGAAAATACTTTTCCCAATCTTTTATGAAGTTTTTTTTACAATTTAATTTCAATCGAAAATAGATAAAAATTAAAATTTTGTTTATTTATTACTTTGCTTTCATAAAAAAG
>308320847; Hertia pallens isolate F10 PsbA (psbA) gene, partial cds; psbA-trnH intergenic spacer, complete sequence; and tRNA-His (trnH) gene, partial sequence; plastid
AAAAGGAGCAATAACGGCCTCTTGATAAAACAAGAGGGAAGCTATTGCTCCTTTTTTTTATTTAGTATATATACTATACTATTTGTTTACATAGTTTCGTTAAAAATAACAAGGACTTTTTATAATTTGGTTCGATTCGGGTGTTTTCTTTTTGTATTTGTATTCATTTATATTAAAATGAAAATCCTTTTCCCAATCTT
>308321021; Syneilesis palmata isolate KAD434 PsbA (psbA) gene, partial cds; psbA-trnH intergenic spacer, complete sequence; and tRNA-His (trnH) gene, partial sequence; plastid
TTTTAGAATTTGGTTCGATTCGCGTCTTTTCTCTTTGTATTCATTTATATTAAAATGAAAATCCTTTTCCCAATCCTTTATGAAGTTTTATTTACAATTCAATTTCAATCGAAAATAGATAAAAATTAAAATTTTGCTTATTTATTACTTTGCTTTCATAAAAAAGAAAGAAATTTTATGCTCTTTTTTTATGTTAATGG
>308320889; Mesogramma apiifolium isolate KAD264 PsbA (psbA) gene, partial cds; psbA-trnH intergenic spacer, complete sequence; and tRNA-His (trnH) gene, partial sequence; plastid
TTTCATAAAAAATAAATAAATTATAAAAATAAAGAAAATAAATTATATGCTCTTTTTTATGTTTTTTTATGTTTGGAAAAATCTATTAATTTAATTATACTAGATAATACTTACTATACTGGTACTATACTAGATACTAGATAATAGTAGAGTAGAGGGGCGGATGTAGCCAAGTGGATCAAGGCAGTGGATTTGTGAAT
>229487296; Amphiglossa corrudifolia chloroplast psbA gene and trnH spacer region, specimen voucher NBG Koekemoer 1291
AAAAAGGAGCAATAATGCCCTCTTGTTTTATCAAGAGGGAAGCTATTGCTCCTTTTTTTATTTACTTACTTACATAGTTTCTTTAAAAGTAACAAGGACTTTTTATAGTTTATAGTTTGGTTGGATTCGCGTATTTTCTCTTTGTATTCATTTATATTATATATTATATTATAGGTTTCTATTTCTATTCTATATCCTTT
>308320824; Galinsoga quadriradiata isolate 1153 PsbA (psbA) gene, partial cds; psbA-trnH intergenic spacer, complete sequence; and tRNA-His (trnH) gene, partial sequence; plastid
ACAAGAGGGAAGCTATTGCTCCTTTTTTTATTTAGTACTATTTGCCTTCCATAGTTTCTTTAAAAATAACAAGGACTTTTTCTAGTTTGGTTCTATTTGTGTTTTTTTTTTCTTTATATTCATTTATATTATAGGTTTCTATATCATATACTTTTCCCAATCTTTTATGAAGTTTTATTTCCAATTCAATTTCAGATAAA
>308320845; Herreranthus rivalis isolate 1858 PsbA (psbA) gene, partial cds; psbA-trnH intergenic spacer, complete sequence; and tRNA-His (trnH) gene, partial sequence; plastid
GGATAAGACTTTGGTCTGATTGTGATTGTATAGGAGTTTTTGAACTAAAAAAAGGAGCAATAACGGCCTCTTGATAAAACAAGAGGGAAGCTATTGCTCCTTTTTTTTATTTAGTACTATTTGTTTACAATGAAAATTTTGTTTATTTATTACTTTGCTTTCATAAAATAAAAAAGAAATAAATTTTATGCTTTTTTTAT
>308320742; Austrosynotis rectirama isolate 1212 PsbA (psbA) gene, partial cds; psbA-trnH intergenic spacer, complete sequence; and tRNA-His (trnH) gene, partial sequence; plastid
CAATTTCAATCGAAAATAGATAAAAATTAAAATTTTGCTTATTTATTACTTTTCTTTCATAAAAAAGAAAGAAATTATATGCTCTTTTTTTATGTTAATGGTTAATGGAAAAATCTAGTAATTATACTAGATAATACTTACTATATATACTAGACTAGATAAATAATAGTAGAGGGGCGGATGTAGCCAAGTGGATCAAG
>295958610; Telanthophora grandifolia PsbA (psbA) gene, partial cds; psbA-trnH intergenic spacer, complete sequence; and tRNA-His (trnH) gene, partial sequence; chloroplast
TTTATTTAGTACTATTTGTTTACATAGTTTCTTTAAAAATTTTTATAATTTGGTTCGATTCGCGTCTTTTCTCTTTGTATTCATTTATATTAAAATGAAAATCCTTTTCCCMATCTTTTATGAAGTTTTATTTCCCMTTAAATTTCAATCGAAAATAGATAAAAATTAAAATTTTGCTTATTTATTACTTTGCTTTCATA
>308320776; Charadranaetes durandii isolate 711 PsbA (psbA) gene, partial cds; psbA-trnH intergenic spacer, complete sequence; and tRNA-His (trnH) gene, partial sequence; plastid
TGCATGAACGTAATGCTCATAATTTCCCTCTAGACTTAGCTTCTATTGAAGCTCCATCTACAAATGGATAAGACTTTGGTCTGATTGTATAGGAGTTTTTGAACTAAAAAAGGAGCAATAACGCCCTCTTGTTTTAGCAAGAGGGAAGCTATTGCTCCTTTTTTTTATTTAGTACTATTTGTTTACATAGTTTCTTTAAA
>156753863; Gynoxys soukupii PsbA (psbA) gene, partial cds; psbA-trnH intergenic spacer, complete sequence; and tRNA-His (trnH) gene, partial sequence; chloroplast
ATAATTTCCCTCTAGACTTAGCTGCTATTGAAGCTCCATCTACAAATGGATAAGACTTTGGTCTGATTGTATAGGAGTTTTTGAACTAAAAAAGGAGCAATAGCTTCCCTCTTGTTTTATCAAGAGGACGTTATTGCTCCTTTTTTTTATTTAGTACTATTTGTTTACATAGTTTCTTTAAAAATAACAAGGACTTTTTA
>308320857; Dittrichia viscosa isolate 1509 PsbA (psbA) gene, partial cds; psbA-trnH intergenic spacer, complete sequence; and tRNA-His (trnH) gene, partial sequence; plastid
CGTAATGCTCATAATTTCCCTCTAGACTTAGCTGCTATTGAAGCTCCGTCTACAAACGGATAAGACTTTGGTCTGATTGTATAGGAGTTTTTGAACTAAAAAGGGGCAATAACGCCCTCTTGATAAAACAAGAGGGCATTATTGTTCCTTTTTTTATTTAGTACTATTTGCCTTACATAGTTTCTTTAAAAATAACAAGG
>148577987; Telekia speciosa voucher Thoran 4100 (S) PsbA (psbA) gene, partial cds; psbA-trnH intergenic spacer, complete sequence; and tRNA-His (trnH) gene, partial sequence; chloroplast
CTTATAGTTTGGTTCGATTCGCGTGTTTTCTCTTTGTATTCATTTATACTATAGGTTTCTATATCCTTTTCCCAACATTTTATGAAGTTTTATTTCCAATTCAATTTCAATCGAAAATAGATAAAAATGAAAATTTTGCTTATTTATTACTTATTACTTTGATACTTTTATTTCATAAATAATAAAGAAATAATATGATA
>308320754; Blepharispermum zanguebaricum isolate 1168 PsbA (psbA) gene, partial cds; psbA-trnH intergenic spacer, complete sequence; and tRNA-His (trnH) gene, partial sequence; plastid
CATCTACAAATGGATAAGACTTTGGTCTGATTGTATTGTATAGGAGTTTTTGAACTAAAAAAGGAGCAATAGCTTCCCTCTTGTTTTATCAAGAGGGCGTTATTGCTCCTTTTTTTATTTAGTACTATTTGACTTACATAGTTTCTTTCAAAATAACAAGGGCTTTTTATAGTTATAGTTTGGTTCTATTCGCGTTTTTT
>209970504; Picris pauciflora voucher Witting 44.043 (WU) photosystem II protein D1 (psbA) gene, partial cds; psbA-trnH intergenic spacer, complete sequence; and tRNA-His (trnH) gene, partial sequence; chloroplast
TGTATAGGAGTTTTTGAACTAAAAAAGGAGCAATAGCTTCCCTCTTGATAAAACAAGAGGGCGTTATTGCTCCTTTTTTTATTTAGTAGTATTTGCCTTACATAGTTTCTTAAAAAAAAACAAGGGCTTTTTCCAATGTTTTATGAAGTCTGATTTCCAATTGAATTTCAATCTAAAATAGATAAAAATTATAATTTTTC
>338856731; Planea schlechteri voucher Acock 4148 PsbA (psbA) gene, partial cds; psbA-trnH intergenic spacer, complete sequence; and tRNA-His (trnH) gene, partial sequence; chloroplast
ATCAAGAGGGAAGCTATTGCTCCTTTTTTTATTTACTTACATAGTTTCTTTAAAAGTAACAAGGACTGTTTGGTTGGATTCGCGTGTTTTCTCTTTGTATTCATTTATGTCATATTATAGGTTTCTATTCTATTTCTATTCTATATCCTTTTCCTAATCTTTTAGGAAGTTTTATTTCCAATTCAATTTCAANNGAAAAT
>8650272; Silybum marianum PsbA (psbA) gene, partial cds; and tRNA-His (trnH) gene, partial sequence; chloroplast genes for chloroplast products
GGGGGTTTTATAGTTTGGTTCGATTAGCGTGTTTTATCTTTGTATTAATTTCTATTATAGGTTTATATATCCTTTTCCCAATCGTTTATGAAGTTTTATTTCCAATTCAATTTAAATCTAAAATAGATAAAAATTAGAATTTTGATTATTTATTGCTTTTATTTCAGAAATAAGAAAGAAATAATATGCTCTTTTTTTAT
>329564886; Ageratina adenophora isolate 1 PsbA (psbA) gene, partial cds; psbA-trnH intergenic spacer, complete sequence; and tRNA-His (trnH) gene, partial sequence; chloroplast
CATCTACAAATGGATAAGACTTTGGTCTGATTGTATAGGAGTTTTTGAACTAAAAAAGGAGCAATAGCTTCCCTCCTGTTTTATCAAGAGGGCGTTATTGCTCCTTTTTTTATTTAGTACTATTTGCATTTAGTACTATTTGCCTTACATAGTTTCTTTAAAAATAACAAGGACTTTTTAAAGTTTGGTTCGATTTGCGT
>308320849; Hoehnephytum trixoides isolate 1870 PsbA (psbA) gene, partial cds; psbA-trnH intergenic spacer, complete sequence; and tRNA-His (trnH) gene, partial sequence; plastid
GAAGCTCCATCTACAAATGGATAAGACTTTGGTCTGATTGTGATTGTATAGGAGTTTTTGAACTAAAAAAAGGAGCAATAACGGCCTCTTGATAAAACAAGAGGGAAGCTATTGCTCCTTTTTTTATTTAGTACTATTTGTTTACAATTAAAATTTTGTTTATTTATTACTTTGCTTTCATAAAATAAAAAAGAAATCAA
>308320760; Cabreriella oppositicordia isolate 1685 PsbA (psbA) gene, partial cds; psbA-trnH intergenic spacer, complete sequence; and tRNA-His (trnH) gene, partial sequence; plastid
AGTACTATTTGTTTACATAGTTTCTTTAAAAATAACAAGGACTTTTTTTAATTTGGGTTCGATTCGCGTGTTTTCTATTTGTATTTGTATTCATTTATATTAAAATGAAAATCCTTTTCCCAATCTTTTATGAAGTTTTATTTCCAATTCAATTTCAATCGAAAATAGATAAAAATTAAAATTTTGCTTATTTATTACTT
>308320929; Rainiera stricta isolate 846 PsbA (psbA) gene, partial cds; psbA-trnH intergenic spacer, complete sequence; and tRNA-His (trnH) gene, partial sequence; plastid
CTTGTTTTATCAAGAGGACGTTATTGCTCCTTTTTTTTATTTAGTACTATTTGTTTACATAGTTTCTTTAAAAATAACAAGGACTTTTTAGAATTTGGTTCGATTCGCGTCTTTTCTCTTTGTATTCATTTATATTAAAATGAAAATCCTTTTCCCAATCTTTTATGAAGTTTTATTTACAATTCAATTTCAATCGAAAA
>19697564; Taraxacum (sect. Mongolica) sp. 6081ht tRNA-His gene, partial sequence; trnH-psbA intergenic spacer; and PsbA (psbA) gene, partial cds; chloroplast genes for chloroplast products
AACATGAAAAAAAAAGCATATTATTTCTTTCTTATTTCTGAAATCAAAGTAATAAATAAGAAAAATTATCATTTTTATCTATTTTAGATTGAAATTTAATTGGAAATCAAACTTCATAAAACATTGGGAAAAGAATATATAAACCTCTAATATAAACCTCTAAATTAATACAAAGAGAAAACACGATAATCGAACCAAAC
>171190839; Chamaemelum nobile PsbA (psbA) gene, partial cds; psbA-trnH intergenic spacer, complete sequence; and tRNA-His (trnH) gene, partial sequence; chloroplast
TTGAAGCTCCATCTACAAATGGATAAGACTTTCGTCTAATTGATTGTATAGGAGTTTTTGAACTAAAAAAGGAGCAATAGCTTTCCTCTTGTTTTAGCAAGAGGGCGTTATTGCTCCTTTTTTTATTTAGTACTATTTGCCTTACACAGTTTCTTTAAAAATAATAAGGACTTTTTATTTTTATTTTATAGTTTGGTTCG
>254527660; Iphiona aucheri chloroplast psbA gene (partial), psbA-trnH IGS and tRNA-His gene (partial), specimen voucher S:Patzelt APOM2186
TTTATATTATAGGTTTCTTTTCCCAATCTTTTATGAAGTTTTATTTCCAATTCAATTTCAATCGAAAATAGATAAAAATGAAAATTTTGCTTATTTATTACTTTGATTTCAGAAATAATAAAGAAATAATATGATATGCTCTTTTTTTTTTTTTATGTTAATGGAAAAATATAGTAATACTAGATAATACTAGATAATAG
>308320790; Crocidium multicaule isolate 1218 PsbA (psbA) gene, partial cds; psbA-trnH intergenic spacer, complete sequence; and tRNA-His (trnH) gene, partial sequence; plastid
ACAAATGGATAAGACTTTGGTCTGATTGTATAGGAGTTTTTGAACTAAAAAAGGAGCAATAACGCTCTCTTGATAAAACAAGAGAGAAGCTATTGCTCTTTTTTTTTTTTTTTAGTACTATTTGTTTACATAGTTTYTAAAAAAAAATGAATGCTCCTTTTTATGTTAATGGATAATCTAGCAATTAGACTAGATAATAC
>308320818; Farfugium japonicum isolate 1224 PsbA (psbA) gene, partial cds; psbA-trnH intergenic spacer, complete sequence; and tRNA-His (trnH) gene, partial sequence; plastid
CTTTGGTCTGATTGTATAGGAGTTTTTGAACTAAAAAAGGAGCAATAACGTCCTCTTGATAAAACAAGAGGGAAGCTATTGCTCCTTTTTTTATTTAGTACTGTTTGTTTACATAGTTTCTTTAAAAATAACAAGGACTTTTTAGAATTTGGTTCGATTCGCGTCTTTTCTCTTTGTATTCATTTATATTAAAATTAAAA
>308320839; Helenium autumnale isolate 1146 PsbA (psbA) gene, partial cds; psbA-trnH intergenic spacer, complete sequence; and tRNA-His (trnH) gene, partial sequence; plastid
TCTACAAATGGATAAGACTTTGGTCTGATTGTATAGGAGTTTTTGAACTAAAAAAGGAGCAATAACGCCCTCTTGATAAAACAAGAGGGAAGCTATTGCTCCTTTTTTTATTTAGTGCTATTTTCCTTACATAGTTTCTTTAAAAATAACAAGGACTTTTTCTAGTTTGGTTTGATTTGCGTGTTTTCTGTTTGTATTCA
>169262538; Erigeron annuus isolate EA002.mes1 tRNA-His (trnH) gene, partial sequence; trnH-psbA intergenic spacer, complete sequence; and photosystem II protein D1 (psbA) gene, partial cds; chloroplast
ATAAAAAAAGAGGGAAGCTATTGCTCCTTTTTTAGTTCAAAAACTCCTATACAATACAATCAGACCAAAGTCTTATCCATTTGTAGATGGAGCTTCAATAGCAGCTAAGTCTAGAGGGAAATTGTGAGCATTACGTTCATGCATAACTTCCATACCAAGGTTAGCACGGTTAATGATATCAGCCCAAGTGTTAATTACAC
>308320804; Dolichorrhiza caucasica isolate 1809 PsbA (psbA) gene, partial cds; psbA-trnH intergenic spacer, complete sequence; and tRNA-His (trnH) gene, partial sequence; plastid
TGCTCCTTTTTTTTATTTATTACTATTTGTTTACATAGTTTCTTTAAAAATAACAAGGACTTTTTAGAATTTGGGTTTGATTCGCGTGTTTTCTATTTGTATTCATTTATATTAAAATGAAAATCCTTTTCCCAATCTTTTATGAAGTTTTATTTCCAATTCAATTTCAATTGAAAATAGATAAAAATTAAAATTTTGCT
>229487306; Leontopodium alpinum chloroplast psbA gene and trnH spacer region, specimen voucher BOL Bergh 1349
TCTTTCAAAGTAACAATTACTTTTTATAGTTTGGTTGGATTCGCGTATTTTCTCTTTGTATTCATTTATATTAGAGGTTTCTATTTCTATTCTATATCCTTTTCTTAATCTTTTAAGAAGTTTTATTTCCAATTCAATTTCAATCGAAAATAGATAAAAAATTTAATTTTGCTTATTTATTACTTTACTTTTCTTTCATA
>308320869; Lachanodes arborea isolate 1680 PsbA (psbA) gene, partial cds; psbA-trnH intergenic spacer, complete sequence; and tRNA-His (trnH) gene, partial sequence; plastid
TCTTGATAAAACAAGAGGGAAGCTATTGCTCCTTTTTTTTATTTAGTACTATTTGTTTACAATGAAAATTTTGTTTATTTATTACTTTGCTTTCATAAAATAAAAAAGAAAGAAATTTTATGCTTTTTTTATGTTAATGGTTAATAGAAAAATATAGTAATTATACTAGATAACTATACTAGATAAATAATAGTAGAGGG
>148577913; Stenachaenium campestre voucher Englund 05-001 (S) PsbA (psbA) gene, partial cds; psbA-trnH intergenic spacer, complete sequence; and tRNA-His (trnH) gene, partial sequence; chloroplast
ATCTTTTATGAAGTTTTATTTCAAATTTAATTTCAATCTAAAATAGATAAAAATGAAAATTTTGCTTATTTATTACTTTGATCGTATTTCATAAATCAGAAAGAAATAATATGATATCCTCTTTTTTTATGGAAAAATATAGTAATACTAGATAATACTAAATAATAGTAGAGGGGCGGATGTAGCCAAGTGGATCAAGG
>308320885; Madia sp. 1163 PsbA (psbA) gene, partial cds; psbA-trnH intergenic spacer, complete sequence; and tRNA-His (trnH) gene, partial sequence; plastid
TTTTATTTGTATTCATTTATATTTATATAATACGTTTCTATATCATATACTTTTCCCAATATTTTATGAAGTTTGATTTCCAATTCAATCGAAAATAGATAAAAATGAAAATTTTGCTTATTTATTACTTTTATTTATTATTTTATATTTATTTCTTAAATAAGAAATAAATAATATGCTTTTTTATGTTTTATGTGAAT
>156753873; Arnoglossum atriplicifolium PsbA (psbA) gene, partial cds; psbA-trnH intergenic spacer, complete sequence; and tRNA-His (trnH) gene, partial sequence; chloroplast
GCTATTGAAGCTCCATCTACAAATGGATAAGATTTTGTTCTGATTGTATAGGAGTTTTTGAACTAAAAAAGGAGCAATAACGTCCTCTTGATAAACCAAGAGGGAAGCTATTGCTCCTTTTTTTATTTAGTACTATTTGTTTACATAGTTTCTTTAAAAATAAAAAAATAACAAGGACTTTTTATAATTTGGTTCGATTC
>308320943; Rugelia nudicaulis isolate 1516 PsbA (psbA) gene, partial cds; psbA-trnH intergenic spacer, complete sequence; and tRNA-His (trnH) gene, partial sequence; plastid
TTGAACTAAAAAAGGAGCAATAGCTTCCCTCTTGTTTTATCAAGAGGACGTTATTGCTCCTTTTTTTTATTTAGTACTATTTGTTTACATAGTTTCTTTAAAAATAACAAGGACTTTTTAGAATTTGGTTCGATTCGCGTCTTTTCTCTTTGTATTCATTTATATTAAAATGAAAATCCTTTTCCCAATCTTTTATGAAG
>89058706; Encelia densifolia PsbA (psbA) gene, psbA-trnH intergenic spacer and tRNA-His (trnH) gene, partial sequence; chloroplast
CAAATGGATAAGACTTTGGTCTGATTGTATAGGAGTTTTTGAACTAAAAAAGGAGCAATAGCTTCCCTCTTGTTTTATCAAGAGGGCGTTATTGCTCCTTTTTTTTATTTAGTACTATTTGCCTTACATAGTTTCTTTAAAAATAACAAGTACTTTTTATAGTTTGGTTCGATTTGCGTGTTTTTTCTTTGTATTCATTT
>156753843; Papuacalia dindondl PsbA (psbA) gene, partial cds; psbA-trnH intergenic spacer, complete sequence; and tRNA-His (trnH) gene, partial sequence; chloroplast
TTTTTTTTATTTAGTACTGTTTACATAGTTTCTTTAAAAATAACAAGGACTTTTTATAATTTGGTTCGATTCGCGTGTTTTCTCTTTGTATTCATTTATATTCAAATTCAAATCCTTTTCCCAATCTTTTATGAAGTTTTATTTCCAATTCAATTTCAATCGAAAATAGATAAAAATTGAAATTTTGCTTATTTATTACT
>308321027; Lomanthus fosbergii isolate 1284 PsbA (psbA) gene, partial cds; psbA-trnH intergenic spacer, complete sequence; and tRNA-His (trnH) gene, partial sequence; plastid
CTAGACTTAGCTTCTATTGAAGCTCCATCTACAAATGGATAAGACTTTGGTCTGATTGTATAGGAGTTTTTGAACTAAAAAAGGAGCAATAACGCCCTCTTGTTTTAGCAAGAGGGAAGCTATTGCTCCTTTTTTTTATTTAGTACTATTTGTTTACATAGTTTCTTTAAAAATAACAAGGACTTTTTTAATTTGGGTTC
>8650266; Onopordum acanthium PsbA (psbA) gene, partial cds; and tRNA-His (trnH) gene, partial sequence; chloroplast genes for chloroplast products
ATAGGAGTTTTTGAACTAAAAAAGGAGCAATAGCTTCCCTCTTGTTTTATCAAGAGGGCGTTATTGCTCCTTTTTTTATTTAGTAGTATTTACCTTACATAGTTTCTTTAAAAATAACAAGGGGCTTTATAGTTTGGTTTGATTAGCGTGTTTTATCTTTGTATTAATTTCTATTATAGGTTTATATATCCTTTTCCCAA
>254527636; Allagopappus canariensis chloroplast psbA gene (partial), psbA-trnH IGS and tRNA-His gene (partial), specimen voucher S:Eldenaes s.n
TAAAATAAAAATAACAAGGGCTTCTTATACTTTGGTTCGATTCGCGTGTTTTCTCTTTGTATTCATTTATATTATAGGTTTCTATATCCTTTTCCCAATCTTTTATGAAGTTTTATTTCCAATTCAATTTCAATCGAAAATAGATAAAAATTAAAATTTTGCTTATTTATTACTTTGATTTCAGAAATAATAAAGAAATA
>8650260; Galactites tomentosa PsbA (psbA) gene, partial cds; and tRNA-His (trnH) gene, partial sequence; chloroplast genes for chloroplast products
ATCGAAGCTCCATCTACAAATGGATAAGACTTTGGTCTGATTGTATAGGAGTTTTTGAACTAAAAAAGGAGCAATAGCTTCCCTCTTGTTTTATCAAGAGGGCGTTATTGCTCCTTTTTTTATTTAGTAATATTTACCTTACATAGTTTCTTTAAAAATAACAAGGGGATTTTATAGTTTGGTTCAATTAGCGTGTTTTA
>156753855; Curio rowleyanus PsbA (psbA) gene, partial cds; psbA-trnH intergenic spacer, complete sequence; and tRNA-His (trnH) gene, partial sequence; chloroplast
GTTTTTGAACTAAAAAAAGGAGCAATAACGGCCTCTTGATAAAACAAGAGGGAAGCTATTGCTCCTTTTTTTTATTTATTACTATTTGTTTACAATGAAAATTTTATTTTATTTATTATTTGCTTTCATAATTCATAAAATAAAAAAGAAAGAAATTTTATGCTTTTTTTATGTTAATGGTTAATAGAAAAATCTAGTAA
>209970584; Nassauvia pyramidalis voucher TS 12743 (WU) photosystem II protein D1 (psbA) gene, partial cds; psbA-trnH intergenic spacer, complete sequence; and tRNA-His (trnH) gene, partial sequence; chloroplast
AGACTTTTGTCTGATTGTATAGGAGTTTTTGAACTAAAAAAGGAGCAATAGCTTCCCTCTTGTTTTATCAAGAGGGTCTTATTGCTCCTTTTTTTATTTAGTAGTATTTGCCTTACATAGTTTCTTTAAAAATAACAAGGGTTTTATAGTTTGGTTCGAGTAGCGTGTTTTGTTTTTGTATTAATTTATATTACAGGTTT
>308321037; Werneria caespitosa isolate F9 PsbA (psbA) gene, partial cds; psbA-trnH intergenic spacer, complete sequence; and tRNA-His (trnH) gene, partial sequence; plastid
AGGAGTTTTTGAAATAAAAAAGGAGCAATAGCTTCCCTCTTGTTTTATCAAGAGGGCGTTATTGCTCCTTTTTTTTATTTAGTACTATTTGTTTACATAGTTTCTTTAAAAATAACAAGGACTTTTAAAATTTGGGTTCGATTCGCGTGTTTTCTATTTGTATTCATTTATATTAAAATGAAAATCCTTTTCCCAATCTT
>357639995; Cirsium setosum photosystem II protein D1 (psbA) gene, partial cds; psbA-trnH intergenic spacer, complete sequence; and tRNA-His (trnH) gene, partial sequence; chloroplast
ATAGGTTTATATATCCTTTTCCCAATCGTTTATGAAGTTTTATTTCCAATTCAATTTCAATCTAAAATAGATAAAAATTAGAATTTTGATTATTTATTGCTTTTATTTCAGAAATAAGAAAGAAATAATATGCTCTTTTTTTATGTTAATGGAAAAATAAAATATAGTAATAGTAGATAATACTAGATAATAGGGGCGGA
>171190841; Anthemis cotula PsbA (psbA) gene, partial cds; psbA-trnH intergenic spacer, complete sequence; and tRNA-His (trnH) gene, partial sequence; chloroplast
TTTCCTCTTGTTTTATCAAGAGGGCGTTATTGCTCCTTTTTTTTATTTAGTACTATTTGCCTTACACAGTTTCTTTAAAAATAATAAGGACTTTTTATAGTTTGGTTCGATTCGCGTGTTTTCTCTTTGTATTCATTTATATTATAGGTTTGTATATTGTATTCCAAATTTTTTATGAAGTTTGATTTCCAATTCAATTT
>166244703; Schisandra arisanensis chloroplast rpl2, trnH, psbA genes, partial cds and complete sequence
AAAAAAATAGGAGTAAGCTGTGACACGTTCACTAAAAAAAAATCCTTTTGTAGCTAATCGTTTATTTTGGGTTTGGGCGAACGACGGGAATTGAACCCGCGCATGGTGGATTCACAATCCACTGCCTTGATCCACTTGGCTACATCCGCCCCCCCTACTATTCTTTTCCTTACGTTCCAAAAAATTTTATTTTTACCATT
>166244768; Kadsura japonica chloroplast trnH, psbA genes, complete sequence and partial cds
TCTACGGGATAGACCTCAACAGAAAACTGAAGAGTCACGGCAGCAGGTGATTGAGTTCAGTGGTTCCTTATATCAAATTATTGACTCTAGAGATATAGTAATATGGAATGATGTGGGCGAACGACGGGAATTGAACCCGCGCGTGGTGGATTCACAATCCACTGCCTTGATCCACTTGGCTACATCCGCCCCTCCTCTCT
>222103252; Blasia pusilla isolate CB391 tRNA-His (trnH) gene, partial sequence; trnH-psbA intergenic spacer, complete sequence; and photosystem II 32 kDa protein (psbA) gene, partial cds; chloroplast
TTTTTAATGACCTTTAAGACTTAAAATCTTAAAGGTCATTATTTTTTGTTTTTTCCTTTCCTTAAAAATTTTTAGTTTTTAAGGTTATGACTAAAGTAAAAATTTTTTATTACTTTTTGAACCTTTAGAGGTATTAGCCATTTACAGCAGGAGCTTCAACAGCAGCCAAGTCTAGAGGGAAGTTGTGAGCATTACGTTCA
>247893220; Brassica oleracea var. capitata voucher Chunfeng tRNA-His (trnH) gene, partial sequence; trnH-psbA intergenic spacer, complete sequence; and PsbA (psbA) gene, partial sequence; chloroplast
CGATATAAGCCTTCAACAGAAGGCTTATATCGCTCGTTTTTTTCTATAAAACGGAACAAATCGTTTTTTTTATATATTTTTTTCTATTATATATAAAATAGAAAAAAATACTATTATAATTTATAATTTTTTTTTGATAAAAAAAATATTGCTGCATTTTTATTTTAGACAATACAAACAAGATATGATGTATAGTAGAG
>295492689; Orychophragmus violaceus isolate 21-2 psbA gene, partial sequence; psbA-trnH intergenic spacer, complete sequence; and tRNA-His (trnH) gene, partial sequence; chloroplast
TTCTTTAGCGTTAGTCTAGACCTAGTTTAGTAATATTAAAAAACGAGCAATATAAGCCTTTTTTTGAAGGCTTATATTGCTCGTTTTTTTCTATAAAAAAAGTAAGTTGAAATTTGCTACCAGTTTTATTGTTTATTGAAATTTATGCCTTTTTATTTTAGACAATACAAAAAAGAATAGTAGAGTAGGGGCGGATGTAG
>290784123; Lepidium campestre tRNA-His (trnH) gene, partial sequence; trnH-psbA intergenic spacer, complete sequence; and PsbA (psbA) gene, partial cds; plastid
ATATTGTCTAAAATAAAAACACACGGATTTCAATAAAAAATAAAACAGGTAGCAAATTCCACCTTACTTTTTTTCTAAAGTAAAAAATAATAGGTAGTACTTTTATAAAAAAAAAAAAAAAGAAAAATACGATACTCAAAAAAAATTTGCTTATTTTTACAGAAAAAAAATGAGCAATATAAGCCTTCTTTAAATTTAAA
>218203097; Capsella bursa-pastoris photosystem II protein D1 (psbA) gene, partial cds; psbA-trnH intergenic spacer, complete sequence; and tRNA-His (trnH) gene, partial sequence; chloroplast
CTGTTGAAGCTCCATCTACAAATGGATAATTCGTTAGTGTTAGTCTAGATCTAGTTTAGTAAAAAACGAGCAATATAAGCCTTCTTTATAATTTAAAGAAGGCTTATATTGCTCGTTTTTTTCTATAGAAATGAGCAAATTTTTCTAGAGTATAATAATTTACTTTATTTATATTTTAAAAAATATAAAAGTACTATATT
>67079224; Erysimum cheiranthoides voucher Beyersdorfer s.n. 10/19/84 US PsbA (psbA) gene, partial cds; psbA-trnH intergenic spacer, complete sequence; and tRNA-His (trnH) gene, partial sequence; chloroplast
GAGCAATATAAGCCTTTTTTAAATTAAAAAGAAGGCTTATATTGCTCGTTTTTTTTCTATAAAAACGAGCAAATTTTTATTTTATAGAGTATCATATTTTTCTTTTATATTAATATAAAAGTACTACTATAATTTTTTACTTTAGAAAAAAAGTAAGGTGGAATTTTCTACCTTTTTTATTGAAATCTATGTGTTTTTAT
>247893226; Raphanus sativus voucher Yidianhong tRNA-His (trnH) gene, partial sequence; trnH-psbA intergenic spacer, complete sequence; and PsbA (psbA) gene, partial sequence; chloroplast
AGTTTAGACCTAGTTTAGTAATATTTAAAAACGAGCAATATAAGCCTTCAAAAGAAGGCTTATATTGCTCGTTTTTTCTATAAAACGGAACAAATCTTTTTTGAATATAATTTTTTTTATAAAAAAAGTAAGGTGTAATTTGCTATCAGTTTTATTATTTATTTAAATTGCTGCGTTTTTATTTTAGACAATACAAACAA
>218203099; Cardamine hirsuta photosystem II protein D1 (psbA) gene, partial cds; psbA-trnH intergenic spacer, complete sequence; and tRNA-His (trnH) gene, partial sequence; chloroplast
ATAAGCCTTTTTAAAATTAAAAAGAAGGCTTATATTGCTCGTTTTTTTTGCCTATAATATTTTTCTATTAATATATAAAGTACTACCTTAATTCTTAAATTTTTTTTATTTATAAAAAATAAGGTGGCATTTTCCACAAATTTTTATTTTTTTTTTTTTTGAAATATGTGTGTTTTTGTTTTAGACTATATAAAAAATAA
>218203101; Erophila verna photosystem II protein D1 (psbA) gene, partial cds; psbA-trnH intergenic spacer, complete sequence; and tRNA-His (trnH) gene, partial sequence; chloroplast
ACAGTTAATATTTTTGTTATAATTTTATTTTTACAAAATTATACAAAATAGGATAACAACTTAAAAAATAATGACCTTAGGAACTAAAATCCTAAGGTCATTATTTTTCATTTAATAAAAATTAATAAGTTAAAAAAGGCGGACGTGGCCAAGTGGATTAAGGCAGTGGATTGTGAATCCACCATGCGCGAATATAATAT
>261864066; Capparis frondosa voucher STRI:R. Perez 1562 (US) photosystem II protein D1 (psbA) gene, partial sequence; psbA-trnH intergenic spacer, complete sequence; and tRNA-His gene, partial sequence; chloroplast
AATATTGCTCCTTTTTTATATATTATAAGAAAAAATAGATTATAAGAAAAAAAATTTTCTTTTAATATCATACTTTCCTTATCTAGTAATGTTATGTACTATTATTATTTTTTTTTTATTTTATAATTATAAATATAAATAAGATATAAATAAGTTTTTACCTAGTTTTTTTGAAGTTCTTTTTTTTTGAAAAAACAAAA
>67079220; Boechera laevigata voucher Beyersdorfer 29 US PsbA (psbA) gene, partial cds; psbA-trnH intergenic spacer, complete sequence; and tRNA-His (trnH) gene, partial sequence; chloroplast
CAAATTTTTTTTGAGTATCATATTTTTTTTATATAGTAATATATAAAGTACTACTCTAATTTTTTACTTTAGAAAAAAAGTAAGCTGGAATTTGCTACTTGTTTTATTTTTTATTGAAATCTGTATGGTTTTATTTTAGAAAATACAAAAAAGAATAGAATAGAATAGTAGAGTAGAGTAGGGGCGGATGTAGCCAAGTG
>222103349; Plagiomnium cuspidatum isolate CB159 tRNA-His (trnH) gene, partial sequence; trnH-psbA intergenic spacer, complete sequence; and photosystem II 32 kDa protein (psbA) gene, partial cds; chloroplast
CTTTTTCATTTATTGATTTCCACTAAATAAAAAATAATGACCTTAGGAATTAAAGCCCTAAGGTCATTATTTTTCAAGTTGTTATCCTATTTTATATAATTTTAAAATAATAAAATTATAATTAAAATATTAACCATTTACGGAAGGAGCTTCAACAGAAGCTAGATCTAGAGGGAAGTTGTGAGCATTACGTTCATGCA
>222103405; Trachycystis microphylla isolate CB139 tRNA-His (trnH) gene, partial sequence; trnH-psbA intergenic spacer, complete sequence; and photosystem II 32 kDa protein (psbA) gene, partial cds; chloroplast
TTCAATTTGTTAATTTCTACTAGATAAAAAATAATGACCTTAGGAACTAAAGCCCTAAGGTCATTATTTTTTCAAGTTGTTATCCTATTTTCTATAATTTTAAAATAATAAAATTATAACTAAAATATTAACCATTTACAGAAGGAGCTTCAACAGAAGCTAAATCTAGAGGGAAGTTGTGAGCATTACGTTCATGCATA
>222103290; Bryoxiphium norvegicum subsp. japonicum isolate CB58 tRNA-His (trnH) gene, partial sequence; trnH-psbA intergenic spacer, complete sequence; and photosystem II 32 kDa protein (psbA) gene, partial cds; chloroplast
CCTTTTCAGAATCGAATTATTTGTAAAAAAAAACAATGACCTTAGGACTTTAAGTCCTAAGGTCATTGTTTTTCAAGTTGTTATCCTATTTTAGATAAATTCATTCTACAAAAATATAACTAAAATATTAACCGTTTAAAGAAGGAGCTTCAACAGAAGCTAAATCTAGAGGGAAGTTGTGAGCATTACGTTCATGCATA
>218203103; Buxus sempervirens photosystem II protein D1 (psbA) gene, partial cds; psbA-trnH intergenic spacer, complete sequence; and tRNA-His (trnH) gene, partial sequence; chloroplast
GTTGCTCCTTACATTTACATAAGTATTTTTACCATTTTTTTTACAGGTTAAAATTTTATGTTTAATATCTATATATTTGTACAGCCATAAGGAAAGTAAAAAATACTAAATTAACAAATAATAAATAATAATGATATTAATCCTTTGTATTTGTAGATAGTAGAGGGGCGGATGTAGCCAAGTGGATTAAGGCAGTGGAT
>166244754; Zygogynum pauciflorum chloroplast rpl2, trnH, psbA genes, partial cds and complete sequence
CAATCTCCTTTAAAGGATAAAATTTCTACCATACAATTAATTATTATTGTATTGAGTGTTTCTTATTGAGTCTTTCTTACTTTCATACTGAGATACATGGACATACAATACCAATAAAGTCATTTTTATTTTTAGGAACGTACATGAATTTCAGATTGATACAGAACAAAAGTATGATATTCGATCATGAACTAACCAAC
>166244757; Canella winterana chloroplast rpl2, trnH, psbA genes, partial cds and complete sequence
TTCAGATTAATATAGAACGAAAGTATAATCTTCGATCATTAATCAAACAAGAATAATGTTCTATTAAGATAGTTAATATAAATATAGAAATAAAAATGAAAAAAAAAAATACTTACGTGAGTAAAACATTACTGAATCGAACGAAGCAATACCAAATCTACCTCCCTATAAATAGGGAGGTAGGTTTGGTATTGCTGCAT
>313502506; Pleodendron macranthum photosystem II protein D1 (psbA) gene, partial cds; psbA-trnH intergenic spacer, complete sequence; and tRNA-His gene, partial sequence; chloroplast
CCAAACCTATCTATAGATAGGTTTGGTATTGCTCCGTTCGATTCAGTAGTGTTTTACTCACGTAAGTATTTTTTTTTTTCCATTTTTCTTTCTTTATTTCAACTTTCTTTTTCTTAATGGAACATTATTCTTGTTTGATTAATGATCGAAGATCTTTTGTTCTATATTAATCTGAAATTGATGTATGTTCTTACAAATCA
>151195481; Aconogonon molle voucher Kim & Deng Ch-Ko-54 (YU) photosystem II protein D1 (psbA) gene, partial cds; psbA-trnH intergenic spacer, complete sequence; and tRNA-His gene, partial sequence; chloroplast
TAGTCGAGTTTTTTAAAAAAGAATTAAAGGAGCAATAACCGATTTCTTGTTCTATTGAGCGGGTTGGTATTGCTCCTTTAATTCTTTTTTTTTTACTTTTTAGAGGTTAGAGGTCATAAGTTTTCCTTAACTTCCCTTTTTTAATGGTTATGGTTTTTCCATTTAAGTGATTTTTTACATTCAAGAWAGAAAGATTGTTC
>182410987; Armeria atlantica isolate assem88.0.2 PsbA (psbA) gene, partial cds; psbA-trnH intergenic spacer, complete sequence; and tRNA-His (trnH) gene, partial sequence; chloroplast
AAGTAAAGGGGCACTAATTAACTCTTTGGTAAACCAAAGAGTTGGTATTGCTCCTTTACTTTTTTTTTACTTACATAACTTTAGTATGCTTCATTACTTTCCATGTTCTTTTTTTTATGATCATTGAGTATTGTCCTTTCTTTATCTTTATGGATGAAATTTTTCTATTTTCTATGCTACTTGACTTTGAACTTTTTTTT
>261864153; Guapira standleyana voucher STRI:BCI 230826 photosystem II protein D1 (psbA) gene, partial sequence; psbA-trnH intergenic spacer, complete sequence; and tRNA-His gene, partial sequence; chloroplast
TCTTTAGTTTAGTGTATACGAGTTATTGAAAGTAAAGGGGCAGTATCGGTTTCTTGACAGAACAAGAAATTGGTTATTGCTCCTTTACTAGTTTACTACTCAGTATTTTTTTTTTTCACTTCAATTCTTAACTTTACTAAGACTAAGAATAAGTCTTTTTAAAAAAAGTCTTATTATTTATTTTTAATTAAAGAAAAAAA
>67079331; Polygonum sagittatum voucher Wells 4548 US PsbA (psbA) gene, partial cds; psbA-trnH intergenic spacer, complete sequence; and tRNA-His (trnH) gene, partial sequence; chloroplast
ATTCTTATTCTTTGACTTATTATAATTACTTACCTTACTTTTTTAATTTAAATAAACAAGTTGGTTTTTCCATTTTAGTTATCATTGATTCTTGTATTTTTCTATTTATGTACGCACTCTCATTTTTGTAATTTTGATCCTCTAAGATCTATTTGTTGTTTTTGTTTTTGGCTAAATTTTTTGTACATTCAAGCGAAAAA
>270156335; Alternanthera philoxeroides voucher J.R. Abbott 24898 (FLAS) trnH gene, partial sequence trnH-psbA intergenic spacer, complete sequence and psbA gene, partial sequence; chloroplast
ATAGAATTTTTAAAATATTATAAAAAAAAAAAGACTGACTAGTAAAGGAGCAATAACCAATTTCTTGCCAGAACAAGAAACCAGCATTGCCCCTTTCCTTTCAATAACTCGTATACACTAAACTAAAAACGAAATTTTATCCATTTGCAGATGGAGCTTCGATAGCAGCTAGGTCTAGAGGGAAGTTATGAGCATTACGT
>380841084; Gymnocarpos przewalskii voucher XJBI:2009JY095 PsbA (psbA) gene, partial cds; psbA-trnH intergenic spacer, complete sequence; and tRNA-His (trnH) gene, partial sequence; chloroplast
AGTGTATACGAGTTTTTGAGCGTAAAGGGGCAATACCGGTTTCTTGACCGAACAAGAAATTGGGTATTGCCCCTTTACTAGTCAGTCTTTTTTTGATAGAAGTTTTTTATTTCGTTTCTCCAATCCTTAAAAAAACAAGTCTTCTTATCTTTTCATTTTTTTGCTTGAATTAAGGATTAATAGTTTACTCTACAAAGGGG
>218203072; Gomphrena globosa photosystem II protein D1 (psbA) gene, partial cds; psbA-trnH intergenic spacer, complete sequence; and tRNA-His (trnH) gene, partial sequence; chloroplast
ATACGAGTTATTGAAAGTAAAGGGGCAATGCCGGTTTCTTGTTCTGGCAAGAAATGGGTTATTGCTCCTTTACTAGTTAGTCTTTGTTTTTTTAGAATATTAGAATAATTCTATTATTATAACTTCGTAATTATAATTATATTTATATTTAAGTTAATTATTATATTTTAAATTATTAAATATAATAACTTATATATAAG
>184033446; Rheum rhaponticum PsbA (psbA) gene, partial cds; psbA-trnH intergenic spacer, complete sequence; and tRNA-His (trnH) gene, partial sequence; chloroplast
AAAGGAGCAATACCCAATTTCTTGTTCTATCGAGCGGGTTGGTATTGCTCCTTTAATTAAAATTTTTATTATATATATATTTTATGTTATGAGTCATAAGTTTTCTTCTCCATTAAAAAAAAGAAAAAATGTTTTAAGTGATGAGTGATGATTGAATGTTGTATTTTTTTATATTTATGGACGCATTCGCATTTTTGTAA
>151195501; Polygonum filiforme voucher Kim & Kim Ch-Ko-102 (YU) photosystem II protein D1 (psbA) gene, partial cds; psbA-trnH intergenic spacer, complete sequence; and tRNA-His gene, partial sequence; chloroplast
TAAGTTATCATTGGTTCTTGTATTTTTTTTTTTTTANGTACGCMTTCTAATTTTTTTAATTTTGATCCTYTAAGAYCTATTTGTKGTTTTTGGATAAATTTTTTGTACATTCAAGCGAGAAAGATTTCAAATTTTTCTTAAAAAAAAGAATAACAAAATGATGAATAATGAGTTAATGAATGGAATTTGAATCATTTTCC
>182410985; Limoniastrum feei isolate assem87.0.2 PsbA (psbA) gene, partial cds; psbA-trnH intergenic spacer, complete sequence; and tRNA-His (trnH) gene, partial sequence; chloroplast
AGATTTTGGTCTTAGTGTAGTCGAGTTTTTGAGAGTAAAGGGGCACTAACCAATTATTTGTTAAAACAAAGAGTTGGTATTGCTCCTTTACTTTTCTTTTTGACTTACATAACTTTCATAACTTTAGTGTGCTTCATTACTTTCCATTTTCTATTTTTTTGATTGATCATTGAATATTGTCCTTTCTTTATCTTTATGGA
>261864328; Triplaris cumingiana voucher STRI:BCI 448190 photosystem II protein D1 (psbA) gene, partial sequence; psbA-trnH intergenic spacer, complete sequence; and tRNA-His gene, partial sequence; chloroplast
ATAATATAAATTAAAATTAAATTTAGGTTCTAATTAAAATTAGAATCTAATATATAATCTAATATAATAAAATAATAAAACTAATATATAAACTAATATATAATCTAATATATACTAATATATAATCTAATATAATAATAAAACTAATATATAATATAATATATAATCTAATATATAATATAATAATAAAAATTAATATA
>290784105; Portulaca oleracea tRNA-His (trnH) gene, partial sequence; trnH-psbA intergenic spacer, complete sequence; and PsbA (psbA) gene, partial cds; plastid
TTTATTGCTTTTTTTTTTAAGAAACTATTCAGGATTAGTTCTTTATTGACTTTGGTTAATTCTTAATTTTAATTCAAGATTAAAATGAAATCCCTTAAAAAAGAAGATATCATTACGCTTTATACTAAAAAAAAAGACTAAAAAGACTAAGTAGTACTAGTAAGGGAGCAATAACCAATTTCTTGATCAGACAAGAAACA
>290784096; Stellaria longifolia tRNA-His (trnH) gene, partial sequence; trnH-psbA intergenic spacer, complete sequence; and PsbA (psbA) gene, partial cds; plastid
AAAAAAAATAAAAAGTATTTTTCTTAGTAAAAATTAAGGATTGGAGTAAAAAAATTTAAAGAAATAAAAAAACTAACTAGTAAAGGAGCAATACTAGTTTCTTGATAGAACAAGAAATTTTTAATTGCTCCTTTACTAAAAAACCGTCTATACTAAAAAATATATTTTATCCATTTATAGATGGAACTTCAATACCAGCT
>67079164; Amaranthus spinosus voucher Leonard & Hotchkiss 3528 US PsbA (psbA) gene, partial cds; psbA-trnH intergenic spacer, complete sequence; and tRNA-His (trnH) gene, partial sequence; chloroplast
TTTAGTTTAGTATAGATGAGTTATTGAAAGTTAAAGGAGCAATGCCGTTTTCTTGTTTTGTCAAGAAATTGGTTATTGCTCCTTTATTAGTACTAGTCAGTTTTTTTTTTAATTCAAAATGGATTCAAGATTTAATCAAAGGCAAGTTCTGAATACTGAACTTAGAAATAAATTCCGAATTTTAGGTAGGGGGCGGATGT
>332983525; Myricaria germanica strain INN1-07 PsbA (psbA) gene, partial cds; psbA-trnH intergenic spacer, complete sequence; and tRNA-His (trnH) gene, partial sequence; chloroplast
TCTTGATATAAAAAGAGATTTTTTATTGCTCCTTTAATAGTAATTTTGCTTACATAAGCATAAGGTTTTTATTTTTTTACTTAAATTTCATAAAAAAAAATATTCTTAATTTATGTATTGTTTTTTTACGTTTTTTAACTTTACTAATAATATATATATATTATATGCTCTGAAATTTTTTTTTTATTAATTTTTAATAT
>67079315; Phytolacca americana voucher Wells 4366 US PsbA (psbA) gene, partial cds; psbA-trnH intergenic spacer, complete sequence; and tRNA-His (trnH) gene, partial sequence; chloroplast
CATTTTACATAAGTTTTTTATTTTCTTTCTTTCACTCCAATACTTAACTTTAACTAAGAATAAGGCTTTGAATAAGGCTTTAAAAGAGTCGTATTATGATTATGTATTTTATTTAAATAAAATACATAATAAAAAAAATTATTAAATAATAGCAATATACGAAATATAATGGTTTGTTTTTGATTTCTATATGATATCTT
>225581696; Neea floribunda voucher NL110119 tRNA-His (trnH) gene, partial sequence; trnH-psbA intergenic spacer, complete sequence; and PsbA (psbA) gene, partial sequence; chloroplast
TTTCTTTAATTAAAAATAAATAATAAGACTTTTTTTAAAAAGACTTATTCTTAGTCTTAGTAAAGTTAAGAATTGAAGTGAAAAAAAAAATACTGACTAGTAAACTAGTAAAGGAGCAATAACCAATTTCTTGTTCTGTCAAGAAACCGGTACTGCCCCTTTACTTTCAATAAATCGTATACACTAAACTAAAGACTTAA
>151195477; Fagopyrum esculentum voucher Kim & Kim Ch-Ko-96 (YU) photosystem II protein D1 (psbA) gene, partial cds; psbA-trnH intergenic spacer, complete sequence; and tRNA-His gene, partial sequence; chloroplast
AAATAAAAAAAGGTTTACGATTTGATGTTGTACTTTCTTTCTATTTATTATTATGGACGCATTCTCTTATGCACTTTTTGTTGTCTTGGTTTTGGGAATTTTTTTATTCAAGAGAGAAAGATTGAAATGAAAAACAAAATGATAAATAGTGAGTTAGTGTGTCGAATTAAATTTAAATAATTCTCAATTAAGTAACATAG
>313502364; Coccoloba diversifolia photosystem II protein D1 (psbA) gene, partial cds; psbA-trnH intergenic spacer, complete sequence; and tRNA-His gene, partial sequence; chloroplast
CTTATTTTTTTTTAACTTAAAAATGTTTTTTTAAGTGATGATTAGATCTTGTACTTTCTGTATATTTATGGACGCATTTTCTTTTGTAATTTCTATCTTCTATGCCCTCTTTGTTGTTTTGGGGGAAATTTTTTTATTTTACATTCAAGAGAGAAAGATTGAAAATTTTTGTTTAAAAAAAATAAAATATTTATTTATTA
>151195469; Rumex sp. Kim & Chae Crete-39 voucher Kim & Chae Crete-39 (YU) photosystem II protein D1 (psbA) gene, partial cds; psbA-trnH intergenic spacer, complete sequence; and tRNA-His gene, partial sequence; chloroplast
TAAAGGAGCAATAACCAATTTCTTGTTCTATTGAGCGGGTTGGTATTGCTCCTTTAATATATATTTATTATAAGTTTTCTTACCCATTTTAAAATTGAATTTTGAATAATGAATACATTTTTAAGTTATGATTGGATGTTGTATTTTTAATTAGTGAAGTGTAATTTGAATCATTTTCAAGTCAGGAACATAGATAGGGG
>164600730; Tamarix androssowii voucher WY002 (HIB) PsbA gene, partial cds; psbA-trnH intergenic spacer, complete sequence; and trnH gene, partial sequence; chloroplast
AAGCTCCATCTATAAATGGATAAGATTTTTTTCTTAGTGTATACGAGTTTTTAAAAAGAAAGGAGCAATATCAATCCTCTTGATAAAAAAAGAGATTGGTTATTGCTCCTTTAATACTAATTTAATAGTAATTTTGCTTACATAAGCATAAGTTTTTTTTACTTCAATTTCATAAAAAAATCTTATTAATTTATGATTAT
>259491023; Drosera regia voucher CPD74 PsbA (psbA) gene, partial cds; psbA-trnH intergenic spacer, complete sequence; and tRNA-His (trnH) gene, partial sequence; chloroplast
CTTGTTCTATCAAGAGGTCCGGTATTGCTCCCTTCGTTTTAATTAAAATGTTCAACCTCTTTTCATTCTTTATTGGGGCAGACTCGAAATCTGCTGAGGATATTTTTACTGTTATTTCTATAAATTTATATTGTTACTTGGGGCGCCGCCATTCCCCGTTGGGCCATTCGGAGCAGAATTGAAATCCGCTAATAATATAT
>259491022; Dionaea muscipula voucher CPV1d PsbA (psbA) gene, partial sequence; psbA-trnH intergenic spacer, complete sequence; and tRNA-His (trnH) gene, partial sequence; chloroplast
TCGATCAAGAGAGCTGGTATTGCTCCTTCACCCTTCGTTTTAATAAGAAAGAAATGTTTCACCCCTTTTCATTCTCTATTGGGTTCGGACTCGAAATCCGCCGCTTTTGCGGCGCAATTGAAATCTCCCGATAATATATCTACGCCGGTTCAGATTCAGATAAAGTTCTTGCCACGAATTCGTTTATATACCATCTGATG
>67079236; Paronychia canadensis voucher Wiser 1 US PsbA (psbA) gene, partial cds; psbA-trnH intergenic spacer, complete sequence; and tRNA-His (trnH) gene, partial sequence; chloroplast
ATTTCGTTTTTAGTTTGGTGTATACGAGTTTTTGAACGTAAAGGGGCAATACTGGTTTCTTGACAGAACAAGAAATTGGGTATTGCTCCTTTACTAGTCAGTCTTTTATAAGTTTTTTATTTCGTTTTTACAATCCCTAAAAAAACAAGTCTGATTATCTTTTCATTTTTTTGTTTTAATTAAGCACTAAGAGTTTAGTT
>218203111; Cerastium glomeratum photosystem II protein D1 (psbA) gene, partial cds; psbA-trnH intergenic spacer, complete sequence; and tRNA-His (trnH) gene, partial sequence; chloroplast
TTAGTTTAGTATATAAGGTTTTTTAGTAAAGTAAAGGAGCAAGTTTTTAATTGCTCCTTTACTAAAATTTTACTAAGAAAAATACTTTACATAAAGTCTTATTATCTTTTTTTACCTTTAAAATGTCAATTCTTTTCTGTTAATTGTTGAATTAAGAATTAAACAAAGTTAAACTTAAGTATTAAGTTTTTTGTTATTAA
>182410983; Plumbago europaea isolate assem84.0.2 PsbA (psbA) gene, partial cds; psbA-trnH intergenic spacer, complete sequence; and tRNA-His (trnH) gene, partial sequence; chloroplast
TTCCCTCTAGACCTAGCTGCTCTCCAAGCTCCATCTATAAATGGATAAGGTTTTGATCTTAGTGTAGTCGATTTTTTCAAAGTAAGGGGGCAATAACCAATTTCTTGTTTTATCAAGGAGTTGTTATTGCTCCTTTTATTTTTGACTTCTTTATATAACTTAGTATGGTTCCATACTTTCAATTAAGGATTCCTTTTTTA
>184033458; Persicaria tinctoria PsbA (psbA) gene, partial cds; psbA-trnH intergenic spacer, complete sequence; and tRNA-His (trnH) gene, partial sequence; chloroplast
GGGTTGGTATTGCTCCTTTCTTTCTTATTAGTTGACTTATTCGAATTCCTTACCTTCCTTTTTTAAAAACAAAAGTGGGTTTTTCCATTTAAGTTATCATTGGTTCTTGTATTTTTGTCCGCATTCTCATTTTTGTAATTTGAGTTAGTGAATGGAATTTCAATCATTTGCAAGTAAGTAGCGTAGGGGCGGATGTAGCC
>184033450; Oxyria digyna PsbA (psbA) gene, partial cds; psbA-trnH intergenic spacer, complete sequence; and tRNA-His (trnH) gene, partial sequence; chloroplast
TTTTTGATTAAAGGAGCAAGAACCAATTTCTTGTTCTAGCGAGCGGGTTGGTATTGCTCCTTTAATCAAAATTTTTTTGTTTTATAGCCAGCCATTTATATTCAAAAGAGAAAGATTGAAAATTTTTGTAAAAAAAAAGAATAAAAAATTCAATATTCAAAATAAAGTAAAAAAAATGATGAATAGTGAGTTAGTGAATG
>197944354; Fallopia convolvulus voucher OAC:JAG086 tRNA-His (trnH) gene, partial sequence; trnH-psbA intergenic spacer, complete sequence; and PsbA (psbA) gene, partial cds; chloroplast
GGCTACATCCGCCCCTATTTCGTTCCTTACTTGAAAACGGTCCAAATTGCGCTTATCAATTTTATCATTTTTTTTTACTTCATTTTTTAATGGGAAAGGTAAGGAAAACTTATGACTCATAATAATCCATATAATAATTAAAGGAGCAATACCAACCCGCTCGATAGAACAAGAAATTGGTTATTGCTCCTTTAATTTCA
>197693539; Opuntia ficus-indica cultivar Amarilla Santa Barbara photosystem II protein D1 (psbA) gene, partial cds; psbA-trnH intergenic spacer, complete sequence; and tRNA-His (trnH) gene, partial sequence; chloroplast
GCAATACCTGTTTCTTGACAGACCAAGAAATTGGTTATTGCTTCTTTACTAGTTAGTCTTTTTTTTTTTTTAGTTTATGATTAATTCAAGTATTTTATTTTTTTATTTATTAGTCTAAAACGTATAAATTTTTATTTATTATTAAATGAAATAATATAATTTCTATATGATATCTTTTTTATTTATTTATAAATTTTTAT
>67079166; Chenopodium ambrosioides voucher Wells 5181 US PsbA (psbA) gene, partial cds; psbA-trnH intergenic spacer, complete sequence; and tRNA-His (trnH) gene, partial sequence; chloroplast
AACTTCCCTCTAGACCTAGCTGCTATCGAAGCTCCATCTATAAATGGATAAAATTTCGTTTTTATTTTAGTGTATAGAAGTTATTGAAAGTAAAGGGGCAGTGCCGGTTTCTTGTTCTGTCAAGAAATAGGTTATTGCTCCTTTACTAGTTATAAATACTGAATTTATTTGTAAGTAAATTAGTAAGGGGGCGGATGTAG
>270156411; Antigonon leptopus voucher S.B. Davis 0385 (FLAS) trnH gene, partial sequence trnH-psbA intergenic spacer, complete sequence and psbA gene, partial sequence; chloroplast
CACTTAAAAAACCATTTTTTATTTCATTTTAAATGGAAGATAAGGAAACCTTATGTAAGTAAAAAAAAAATAATATTAAAGGAGCAATACCAACCCCCTTGATAGAACAAGAAATTGGTTATTGCTCCTTTACTTTCAAAAACTCGACTACACTAAGACCAAAATCTTATCCATTGATAGATGGAGCTTGGATAGCAGCT
>67079303; Mollugo costata voucher Wells 4383 US PsbA (psbA) gene, partial cds; psbA-trnH intergenic spacer, complete sequence; and tRNA-His (trnH) gene, partial sequence; chloroplast
GTATTGAAAGTAAAGGGGCAGTACCAGTTTCTTGACAAAACAAGAATTTGGTTATTGCTCCTTTACTCTTCAGATCACTTTTTTTAGGGTTTTTATTGCAATATTGAATTTTTTTTGTTGCATTGAATTCCAATTAATTTAATAATTAACCAAAACCAAGAAAGAGCTAATTATGAATAGGTTATTTGTAAATAAATACG
>10697326; Silene vulgaris clone 14.a3.1 trnH - psbA intergenic spacer region sequence
CACGAAAAGACGAATTGACATAATAAGACTTTTGTAAAGTCGTTTTATTTTTTTAAGGATTTATAGTAAAGAAATAAAATAGTAAAGAAATAAAAAAATTTTAATTATATAAAAAAATAAAAAACTAACTAGTACTAACTAGTAAAGGGGCAATACTAATTTCTTGATCGAACAAGAAATTTTTTATTGCCCCTTTACTT
>184033440; Polygonum bistorta PsbA (psbA) gene, partial cds; psbA-trnH intergenic spacer, complete sequence; and tRNA-His (trnH) gene, partial sequence; chloroplast
TATTTATAATTTATATATATTTATTTAGAATTTATATATATATAATTATTTATAATTTATATATATAAAAGGGTTTTTCCTTTTAAGTGATTTTTTACAATCAAGATATAAAGATTTAAAATTTGGTTTTTCTGATGAATAGTGAGAAGCATTTTCAAGTCAGTAGGAGAGGGGCGGATGTAGCCAAGTGGATCAAGGCA
>313502504; Pisonia subcordata photosystem II protein D1 (psbA) gene, partial cds; psbA-trnH intergenic spacer, complete sequence; and tRNA-His gene, partial sequence; chloroplast
TCGGTATTGATCCGTTATTGAGTCGATTTCTTTAGTAGTTTTTTATTTACATATTTTTTTATTTTTATTTTAAGTATTTTTATGTTTTTCTTTCTTTTCTTTGATTTAGTATGATATATTTGGTATGCACTAATACTACTAAGAAAATTAGAATTTTCTTAATTAGATTCTAATTTTCGAATTTTACAGTTAGTTAATTT
>385276869; Tripterygium regelii PsbA (pabA) gene, partial cds; psbA-trnH intergenic spacer, complete sequence; and tRNA-His (trnH) gene, partial sequence; chloroplast
TCCTTCATTCTCATTTTTTATTTAGTAATCTTATACTTAGCATAAGTTTTTGATTTATGTTTTATTTATGTTTATTTGTTTGTAATAATAGGACAGCAAAGGAAAACTTGCAATTACACTACAATTCCTTAAAAGTATTCTTTAAGGGGATTAAATCATTATCCTTTTGTTTTTGGAAAGTTATTTTTTTCCTTTTTACA
>385276867; Glyptopetalum rhytidophyllum PsbA (pabA) gene, partial cds; psbA-trnH intergenic spacer, complete sequence; and tRNA-His (trnH) gene, partial sequence; chloroplast
AGCATAAGTTTTTGATTTATCTTTTATTGATGTTTATTTGTTAATTCTGTTTGTTTGTTAATTTGTTTGTAATAATAGGACAGCACAGGAAAACTTGCAATTACACTGCAATTACATACAAAAAATGTTCTTTATCCTTTTGTTTTCTATTAAAATAAAAATAAAATAAAAATTTTCTCTCTTTTTCTCATTCTTTTGTT
>261864206; Maytenus schippii voucher STRI:BCI 243141 photosystem II protein D1 (psbA) gene, partial cds; psbA-trnH intergenic spacer, complete sequence; and tRNA-His gene, partial sequence; chloroplast
GACAGCACAGGAAAACTTGCAATTACACTGCAATTACAAAAAGTATTCTTTAAGGGTTGATTTAGGATTAAATAATTATCCTTTTGTTTTCGATTAAAAAAACAATTTTCTCTCTTTTTCTTTTGTTTTTGGAAAGTTATTATTTTCCACTTTACCCACTTTACAGTTAAAATAGACGAGAAAGATTGCAAATTTTGATC
>385276845; Celastrus stylosus isolate 47 PsbA (pabA) gene, partial cds; psbA-trnH intergenic spacer, complete sequence; and tRNA-His (trnH) gene, partial sequence; chloroplast
ACGAGTTTGGTTTTTTGAGAATGAAGGAGCAATAAAAAACCTTTTTATTGCTCCTTCATTCTCATTTTTTATTTAGTAATCTTATACTTAGCATAAGTTTTTGATTTATGTTTTATTTATGTTTATTTGTTCATTTTTTTGTAATAATAGGACAGCAAAGGAAAACTTGCAATTACACTACAATTCCTTAAAGTATTCTT
>385276863; Euonymus nitidus PsbA (pabA) gene, partial cds; psbA-trnH intergenic spacer, complete sequence; and tRNA-His (trnH) gene, partial sequence; chloroplast
GCGCAGGAAAACTTGCAATTACACTGCAATTACATACAAAAAACAAAAAATGTTCTTTATCCTTTTATTTTCTATTAAAAAAAAAAATTCTCTCTTTTTCTCATTCTTTTGTTTTTTGAAAGTTATTATTTTCCACTTTAAAGTTAAAATAGACGAGAAAGATTGCAAATTTTTATCTTTTTTTAAAAAATTAGAAAAGT
>166244748; Ceratophyllum demersum chloroplast rpl2, trnH, psbA genes, partial cds and complete sequence
GTAGAAAAAAAAAGGGCGAACGACGGGAATTGAACCCGCGCATGGTGGATTCACAATCCACTGCCTTGATCCACTTGGCTACATCCGCCCCCTCTATCTATAAAGGATTCAATTAGTGTTCGTTTCGTTTTTTTATTACTTCCTCTTTATTTTCTATTTCACAAAGATGCTTTAGAACAAAAATAAAAAGAAGACTTTCG
>166244709; Chloranthus oldhamii chloroplast rpl2, trnH, psbA genes, partial cds and complete sequence
CTCTATCTCTAAAGGATTCTATTTCTTCTTCTACCATCCATCATTTTCTGTAAATGTAAAAACAAAAAATGCTGATTATGAATAAAAAAATAAAAAACTACTGAATCGAACAGAGCAATACCAAACCTCTTGAGAAAACAAGAAATTGGGTATTGCTCCTTCAACTTCAACGACTCGTATACACTAAAACCGAAACCGAA
>166244730; Sarcandra glabra chloroplast rpl2, trnH, psbA genes, partial cds and complete sequence
GACCATCCCCATGGGGGTGGTGAAGGGAGGCCCCAATTGGTAGAAAAAAACCCACAACCCCTTGGGGTTATCCTGCGCTTGGAAGAGGAAGTAGGAAAAGGAATAAATATAGTGATCGTTTTATTCTTCGTCGCCGTAAGCCGTAAATAGAATAGAAATTTAGAATGATGGGCGAACGACGGGAATTGAACCCGCGCATG
>270156383; Callisia fragrans voucher J.R. Abbott 25259 (FLAS) trnH gene, partial sequence trnH-psbA intergenic spacer, complete sequence and psbA gene, partial sequence; chloroplast
TATTCATAATGGAAAAGAACATTTACCTATTTATATAACAGATCGTATGGTGGGTCACAAGTTGGGGGAATTCGCACCTACTCTTACTTTCGCGAGACATGCAAGAAACGATAATAAATCTAGTCGCTAAGTTCATTTTTATTTAAGTCAAAATGAAAAATTAAAATTATTTATCTTAATCTCAATATCTTGTCTTGTAT
>270156286; Eichhornia crassipes voucher J.R. Abbott 23238 (FLAS) trnH gene, partial sequence trnH-psbA intergenic spacer, complete sequence and psbA gene, partial sequence; chloroplast
AAATAAATGTAAAAAAAGGAGTAATCCACTGTGACACGTTCACTTAAAAAAAACCCTTTTGTAGCTAATCATTTATCGAAAAAAATTGAAAAATAAATATAGGTTATAGTCTACTACACAACTTTAATTTATATTCAAATTTTCTTCTATTCTTGTGATATATACTAATTATTATACTTTCATATTACTTATTATTTAAT
>270156403; Tradescantia fluminensis voucher S.B. Davis 0290 (FLAS) trnH gene, partial sequence trnH-psbA intergenic spacer, complete sequence and psbA gene, partial sequence; chloroplast
ATATAACAGATCGTATGGTGGGTCACAAATTGGGGGAATTCGCACCTACTCTTACTTTCGCGAGACATGCAAGAAACGATAATAAATCTAGTCGCTAAGTTCATTTTTATTTAAGTCAAAATGAAAAATGAAAATTATTTATCTTAATCTCAATATCTTGTCTTGTATAAGATAAGCGACTTATCATTCATTTGTGAGGG
>67079333; Heteranthera dubia voucher Wiser 75 US PsbA (psbA) gene, partial cds; psbA-trnH intergenic spacer, complete sequence; and tRNA-His (trnH) gene, partial sequence; chloroplast
TAATATGAAAGTATAATAGTTAGTATATATCTCAAGAATATGAGAAAGAAGAATAGAAGAAAAATTTAATATAAATTAAAGTTGTTTAGTAGTAAGCTTAGTAGTTGTAGTAAGCTTAGTAGTTTAATACTATATATAAATATAACTAATAACCCGTGTTAAGTTTTTCAATTTTTTTCGATAAATGATTAGWTACAAAA
>291201214; Larix decidua chloroplast psbA gene (partial), psbA-trnH intergenic spacer and tRNA-His gene (partial), country Italy, Friuli Venezia Giulia
CCAAGCCTTTCAATAAAATGAAAGGTTTGGTATTCTTCAAATGTTTGTTGTTATCCCTCCTACTTTTTCCCATTCCATAAAGAATGAATATGTGCAGTTCCCCTGCATCCAGCAGGAATTGAACCCGCGAGTTCGCCAATTATGAGTTGGGCGCTTTAACCATTCAGCCATGGATGCTGGATAAAGATCATCAACATATT
>197944618; Picea glauca voucher OAC:18B tRNA-His (trnH) gene, partial sequence; trnH-psbA intergenic spacer, complete sequence; and PsbA (psbA) gene, partial cds; chloroplast
TGGTGAACTCGCGGGTTCAATTCCTGCTGGATGCAGGAGAACTGCACATATCCATTATTTATGGAATGGGAAGAAGGATGAAGAATAACAGCAAACATTTGAACAGTACCAACCCTTTCATTTTATTGAAAGGTTTGGTACTGTTCAATTAAGCAATACACGATAACAATCCATCAGAGTCTTTATTATCCACCTATTGA
>197944614; Juniperus virginiana voucher OAC:JAG349 tRNA-His (trnH) gene, partial sequence; trnH-psbA intergenic spacer, complete sequence; and PsbA (psbA) gene, partial cds; chloroplast
TACAAATAGTTTTGTTTTGGGTATTCAAAAAAAAGATCTGAGCCAATATACTAATTAATAATTAGTATTATGTATCCATGGCTGAATGGTAAAAGCACCCAACTCATAATTGGGAAGTCGCGGGTTCAATTCCTGCTGGATGCATAAGTTATTGTGCTCTGTTCGCAATAACTATCACTTTTAATTAGACGGAAAAAGCA
>364285626; Pinus yunnanensis voucher PI55 photosystem II protein D1 (psbA) gene, partial cds; psbA-trnH intergenic spacer, complete sequence; and tRNA-His (trnH) gene, partial sequence; chloroplast
ATAATACTCTGATGGATTGTTATCGTGTATTGCTTAATTGAAGCATACCAAGCCTTTCATTCATTTTATTGAAAGGCTTGGTATGCTTCAATTGTATTGTTTGGTGTTATTCTTCATACTTCTTCCCATTCCATCAATAATGGATATGTGCAGTTCCCCTGCATCCAGCAGGAATTGAACCCGCGAGTTCGCCAATTATG
>218203113; Calocedrus decurrens photosystem II protein D1 (psbA) gene, partial cds; psbA-trnH intergenic spacer, complete sequence; and tRNA-His (trnH) gene, partial sequence; chloroplast
TAATTCTATAGACGGCTAATTATTCAAGATGGATTGTTAGTGTCTTTCAATCCTTGAAAAGCAGAAAAGAAAGCAGTACCAAGCCTTTCGGTTTGGGTACTGCTTTTTCTGTCTAATTTTTCTTAAAAGTTATTGCGAGCAGAGCACAATAACTGTTTCCTGTGCATCCAGCAGGAATTGAACCCGCGACTTCCCAATTA
>223889703; Agathis lanceolata plastid psbA gene (partial), psbA-trnH intergenic spacer, tRNA-His gene (partial), isolate EDNA06-04097
TCTAGATCTAGCTGCTGTCGAAGCTATTTCTATAGACGTATAATTACTCAATCCGATGGATTGTTAGTGTGTTTCAATCCTTGAAAAGGAAAAGATAGTACCAAACCAAACATTTTATTGAAAGGTTTGGTACTGTCTTTTCCGTCTAAAAGTTTTTTTCAAGCTGTAAATCAGAAGAGTTCGTTTGTTGGGACTTAGAC
>218203115; Chamaecyparis lawsoniana photosystem II protein D1 (psbA) gene, partial cds; psbA-trnH intergenic spacer, complete sequence; and tRNA-His (trnH) gene, partial sequence; chloroplast
CTTCCCTCTGGATCTAGCTGCTGTCGAAGCTAATTCTATAGACGGCTAATTACTCTGGATTGTTAGTGTCTTTCAATCTTTGAAAAGCAAAAAAGAAAGCAGTACCAAAACCGAAAGGTCTGGTACTGCTTTTTCCGTCTAATTGAAAGTTATTGCGAGCAGAGCACAATAACTGTTTACTGTGCATCCAGCGAGGAATT
>340025482; Abies spectabilis isolate LiujqAB17 photosystem II protein D1 (psbA) gene, partial cds; psbA-trnH intergenic spacer, complete sequence; and tRNA-His (trnH) gene, partial sequence; chloroplast
ATTGAACCCGCGAGTTCGCCAATTATGAGTTGGGCGCTTTAACCATTCAGCCATGGATGCTGGATAAAGATCATAAACATAGTCATTCTATAATATGAGTATAGACTCGGATCTTAAATTGGGTGATTCGGGACCCAATCAAATTCTCTCATATTTGATTCATGTCAAATATTGTAAACAGATATTTTACAGAGGTCCAA
>240265337; Taxus canadensis voucher OAC Herbarium # OAC 93111 PsbA-like (psbA) gene, partial sequence; psbA-trnH intergenic spacer, complete sequence; and tRNA-His (trnH) gene, partial sequence; chloroplast
AGCAGGAATTGAACCCGCGACTTCCCAATTATGAGTTGGGTGCTTTGACCATTCAGCCATGGATGCTAGATAAAGCAAATAAAGTTTATACTATTTATATATAATATATCTATATATATTATCTTATATTAGGTACCCAATCTGATTCTCTTATTATTCGATTCATGCCTATTGCTTTCAATAAATAAAGCAATACGACT
>291201216; Cupressus sempervirens chloroplast psbA gene (partial), psbA-trnH intergenic spacer and tRNA-His gene (partial), country Italy, Umbria
AACAAAACTATTTATAAAAAAAAAAATGTCAATGTCACTAACTTGTGTGAGAGTTGCATTGCAAGTGCAACAAATTAATAACTAAACTCAATAATAATAATAGTTTCATTATTAGTTGGTTTTCGGGGCTTAGAACCATTCATTCTTGAAATGGAATGACCGTAGACAGAGACTGCCAATTAGTTTGGGGCGGACGTAGC
>218203137; Cedrus atlantica photosystem II protein D1 (psbA) gene, partial cds; psbA-trnH intergenic spacer, complete sequence; and tRNA-His (trnH) gene, partial sequence; chloroplast
AATATGAGTGTAGACTCGGATCTGAAATTGGGTCGTTCGGGACCTCATAACATTCTCTCATATTGTCAAGTATTATCCATTAGACATTTTACAGAGGTACACGGCTGACAACTTGTTCGGATAATTGGTTGGGAGCTATAAATTCTCTTCTTCTCGAAAGAAAGAATGACCGTAGATAGAGACAATTATTTGTTCTTCCG
>336041668; Dichroa febrifuga psbA gene, partial cds; psbA-trnH intergenic spacer, complete sequence; and tRNA-His (trnH) gene, partial sequence; chloroplast
GAAGATCGTGCTTTCATTCTGTATTAAGTTGTAATTTATATACCTTTTCCCAATCTTTTGGATTGTCATTTTTTTCTTAATATTGGTATCTAAGAAAAAAGATAGGGAAGAAATAATGATGAATGATCAAAATTGAATCTTTTTTAATCTAAAAATAAAAAAAAAAAAAGAGGGGGGGGGAGGGAGCCAAGGGGATCAGG
>197944286; Cornus sericea voucher OAC:JAG343 tRNA-His (trnH) gene, partial sequence; trnH-psbA intergenic spacer, complete sequence; and PsbA (psbA) gene, partial cds; chloroplast
ACTTGGCTACATCCGCCCCTATACTACTATTTACATTACAAAAGATTTAATTTCGACCATTCATCATTATTTCTTTCTTATTTTTAATTCTGAGATAAAAATATTAAGCAATTTCATCTGTTATTTTCAATGTAAAATAACAACTTAACATTAGGGATAAGATATATAAATTAAAAATTACTAAAGAAGTAAAGCACAAT
>336041699; Hydrangea luteovenosa psbA gene, partial cds; psbA-trnH intergenic spacer, complete sequence; and tRNA-His (trnH) gene, partial sequence; chloroplast
ATTCTTATTGGTTGGTTCATGATTGAAAATCGTGCTTTCGTTCTGTATTAAGTTGTAATTTATATACCTTTTCCCAATCTTTTGGATTGTAATTTTTTTCTTAATATTGGTATCTAAGAAAAAAGATAAGGAAGAAATAATGATGAATGATCAAAATTGAATCTTTTTTAATCTAAAAATTAAAAAGAGAGGGGCGGATG
>225348423; Schizophragma integrifolium PsbA (psbA) gene, partial cds; psbA-trnH intergenic spacer, complete sequence; and tRNA-His (trnH) gene, partial sequence; chloroplast
GTTAGTGTATACGATTTTTTGAAAGTAAAGTAAAGGAGCAATAACCAATTTCTTGTTTTATCAAGAGGGCGGTATTGCTCCTTTCTTTTTATTTAGTAGTCTTTTATTTATAATATTCCTTTTCCTTTTTGACAGAAAAAGAAAAAGGATTCTTATTGGTTGGTTCATGATTGAGGATCATACTTTCATTCTGTTTTAAT
>336041722; Pileostegia viburnoides psbA gene, partial cds; psbA-trnH intergenic spacer, complete sequence; and tRNA-His (trnH) gene, partial sequence; chloroplast
TTGGTTCATGATTGAGGATCATACTTTCATTCTGTCTTAATTTGTAATTTATATACCTTTTCCCAATCTTTTGTATTGTAATTTATTTCTTAATATTGGTATCTAAGAAATAAGATAAGGAAGAAATAATAAGGCTGATGAATGGTCAAAATTGAATCTTTTTTAATCTAAAAATAAAAAAGAGAGGGGCGGATGTAGCC
>225348413; Platycrater arguta haplotype H15 PsbA (psbA) gene, partial cds; psbA-trnH intergenic spacer, complete sequence; and tRNA-His (trnH) gene, partial sequence; chloroplast
GGTTGGTTCATGATTGAAGATCGTACTTTCATTCTGTATTAATTTGTAATTTATATACCTTTTCCCAATCTTTTTTATTGTAATTTTTTTTTTAATATTGGTATCTAAAAAATAAGATAAGGAAGAAATAATGATGAATGGTCAAAATTTAATCTTTTTTAATCTAACAAGAAAAAAGAGAGGGGCGGATGTAGCCAAGT
>336041663; Cardiandra alternifolia psbA gene, partial cds; psbA-trnH intergenic spacer, complete sequence; and tRNA-His (trnH) gene, partial sequence; chloroplast
TTCCTTTTTTTACAGACAAAGAAAAAGGATTCTTATCGGGTGGTTCACGATTGAGGATCATACTTTCATTCTGTATGAATTTGTAATTTATATACCTTTTCAAAATCTTTTGTATTTTAATTTTTTTATTAATATTGGTATCTAAGAAATAAGATAAGGAAGAAATAATGATGAATGGTCAAAATGGAATCTTTTGAATC
>313502551; Turpinia occidentalis photosystem II protein D1 (psbA) gene, partial cds; psbA-trnH intergenic spacer, complete sequence; and tRNA-His gene, partial sequence; chloroplast
TTAAGTTTTTTTTTTCTTTACTTATTTACTTAAAATAATAAATTTACTTAAAATAATAAAAAGTATTCTTATGGGTTTGATTGAGTATCATACTTTCCTTATGTACTAATTTTTGATTATTTGATTCTTATTTATATATATATGTTTTATGTTTTTATATCTGTTCGATAATATTTCCAATCTTTTGTAAAGTTATTATT
>259221505; Siraitia grosvenorii voucher T0038 photosystem II protein D1 (psbA) gene, partial cds; psbA-trnH intergenic spacer, complete sequence; and tRNA-His (trnH) gene, partial sequence; chloroplast
CTCTTTCTTGTTCTATCAAGAGGGCGGTATTGCTCCTTTTTTTATTTAGTAGTATTTGACTTACCTAGTTTCTTTAAATTTATTTAAAGAAACGTCGTTTTATTTTTATCGGTTGGTTCATGAGTGAGTATCATGCTTTCGTTCTGTATTAATCATTAATCTAGAATTTAGCTACTTCTTCCCAATCTTTTGGGAAGTAT
>331712486; Diplocyclos schliebenii photosystem II polypeptide D1 (psbA) gene, partial cds; psbA-trnH intergenic spacer, complete sequence; and tRNA-His (trnH) gene, partial sequence; chloroplast
TCTATCAATGGATAAGACTTCTGTCTTAGTGTATCCGAGTTCTTGAAAGTAAAGGAGCAATAACCAATTTCTTGTTTTCTCAAGAGGATTGGTATTGCTCCTTTATTATTAAATTATTAATAAATTTTACATAACTTTTTTTTCTAATTTCTACTTATATATAGGATAGGGTAGGGGGCGGATGTAGCCAAGTGGATCAA
>307543109; Cucumeropsis mannii bio-material USDA-PI532719 PsbA (psbA) gene, partial cds; psbA-trnH intergenic spacer, complete sequence; and tRNA-His (trnH) gene, partial sequence; chloroplast
GCATGAACGTAATGCTCACAACTTCCCTCTAGACCTAGCTGCTGTTGAAGTTCCATCTATCAATGGATAAGACTTCTGTCTTAGTGTATACGAGTTCTTGAAAGTAAAGGAGCAATAACCAATTTCTTGTTTTCTCAAGAGGATTGGTATTGCTCCTTTATTATTAAAAACTTTTTTTTCAAATTTATACTTATAAATAG
>158929902; Bryonia monoica PsbA (psbA) gene, partial cds; psbA-trnH intergenic spacer, complete sequence; and tRNA-His (trnH) gene, partial sequence; chloroplast
CTAGCTGCTGTTGAAGTTCCATCTATCAATGGATAAGACTTCGGTCTTAGTGTATCCGAGTTCTTGAAAGTAAGGGAGCAATAACCAATTTCTTGTTTTATCAAGAGGATTGGTATTGCTCCTTTATTATGAATAAATTTTATATAAGTTTTTTTTTGCGAATTTCTACTTCTACATAGTGGAGGGTAGGGGGGCGGATG
>284018351; Gerrardanthus grandiflorus voucher M:H. Schaefer 05/401 PsbA (psbA) gene, partial cds; psbA-trnH intergenic spacer, complete sequence; and tRNA-His (trnH) gene, partial sequence; chloroplast
TTGTTCCTTTACCTTTATTGTGAATTTAGTTTACATTAGTTTACATAAGTGTTTTTTTTTCAACATCCGAAAAAGTATTTTTATATCATACTTTTGTTATCTAGTCATTTTTCTTTTCGATCCGTTCTTCTTTTTTGAGTTATTTTATTCAATATTAAATTGAAATAATTTAAATAGAGGATCGACGTTTCCATTTATTT
>307543121; Indomelothria blumei voucher A.F.G. Kerr 3735 (BM) psbA (psbA) gene, partial cds; psbA-trnH intergenic spacer, complete sequence; and tRNA-His (trnH) gene, partial sequence; chloroplast
GTAATGCTCACAACTTCCCTCTAGACCTAGCTGCTGTTGAAGTTCCATCTATCAATGGATAAGACTTCTGTCTTAGTGTATACGAGTTCTTGAAAGTAAAGGAGCAATAACCGATTTCTTGTTTTCTCAAGAGGATTGGTATTGCTCCTTTTTTATTAAAAAATTTTACATAACTTTTTTTTTCGAATTTATACTTATAT
>307543123; Melancium campestre voucher G.F. Pabst et al. 8741 (M) psbA (psbA) gene, partial cds; psbA-trnH intergenic spacer, complete sequence; and tRNA-His (trnH) gene, partial sequence; chloroplast
ACTTCCCTCTAGACCTAGCTGCTGTTGAAGTTCCATCTATCAATGGATAAGACTTCTGTCTTAGTGTATACGAGTTCTTGAAAGTAAAGGAGCAATAACCAATTTCTTGTTTTCTCAAGAGGATTGGTATTGCTCTTTTATTATTAAAAACCTTTTTCGAATTTATACTTATAAATAGTGTAGGGGGCGGATGTAGCCAA
>284018345; Baijiania borneensis voucher M:A. D. E. Elmer 20472 PsbA (psbA) gene, partial cds; psbA-trnH intergenic spacer, complete sequence; and tRNA-His (trnH) gene, partial sequence; chloroplast
TTTTTATTTAAAAATTTTTAAATAAAAAAAGGATCGATGTTTCCATTTCTTTTTCTTTGCTGCTTCCCTTTTCTTAGAACAAAGAAAAGATGAAAAAAAGCGATGAATCTTATAGGGATATCGAATCTTTCTAATTTTGTTTTATAATTTATACTTATACATAGTGATAGGGTAGGGGGGCGGATGTAGCCAAGTGGATC
>259221489; Thladiantha dubia voucher T033 photosystem II protein D1 (psbA) gene, partial cds; psbA-trnH intergenic spacer, complete sequence; and tRNA-His (trnH) gene, partial sequence; chloroplast
GGAGCAATACCAATCTTCTTGATAAAACAAGAAATTGGTTATTGCTCCTTTATTATCTATGAATAAAGTTTACATAAGTTTTTTTTTTTTTCAACAGAGGAAAAAGTAGTTTAATATCATACTTTTCTTATATAGTAATTTTTATTTTCGATACGTTCTTCTTTTTCGAGTTTTTTTATTTAATTTTTTTTTAATAAAAA
>225581579; Gurania sp. MAG-2009 voucher BR2459 tRNA-His (trnH) gene, partial sequence; trnH-psbA intergenic spacer, complete sequence; and PsbA (psbA) gene, partial sequence; chloroplast
ATCCACTTGGCTACATCCGCCCCCCTACCCTATACTATGTATAAGTAGAAATTAGAAAAAAACTTATGTAATAAAATTGATTAATAATAAAGGAGCAATACCAATCCTCTTGAGATAACAAGAAATTAGTTATTGCTCCTTTACTTTCAAGAACTCGTATACACTAAAACCGAAGTCTTATCCATTGATAGATGGAACTT
>67079245; Sicyos angulatus voucher Wells 4518 US PsbA (psbA) gene, partial cds; psbA-trnH intergenic spacer, complete sequence; and tRNA-His (trnH) gene, partial sequence; chloroplast
AAGATTTGGTCTTAATGTATACGAGTTCTTGAAAGTAAAGGAGCAATAACCAATTTCTTGTTTTCTCAAGAGGATTGGTATTGCTCCTTTATTATGAAAAAATTTTACATAAGTTTTTTTTTATTTCTACTTTTGTAATTTCTACTTATACATAGTTAGTTATAAGGTAGGGGGGGCGGATGTAGCCAAGTGGATCAAGG
>149393514; Hemsleya panacis-scandens psbA gene, partial sequence; psbA-trnH intergenic spacer, complete sequence; and trnH gene, partial sequence; chloroplast
GACTTCGGTCTTAGTGTATACTAGTTCTTGAAAGTAAAGGTAACGGAGTAATAACCAATTTCTTGTTCTCTCAAGAAATTGGTATTGCCCCTTTACCTTTATTACCAATATTACCAATGTAGTTTACATAAGTTTTTTTTTCAAAATACGAAAAAGTATTTTAATATCACACTTTTGTTATGGAGTAATTTTTCTTTTCG
>298162458; Selysia prunifera voucher S. Smith 303 (NY) photosystem II protein D1 (psbA) gene, partial cds; psbA-trnH intergenic spacer, complete sequence; and tRNA-His (trnH) gene, partial sequence; chloroplast
AATGCTCACAACTTCCCTCTAGACCTAGCTGCTGTTGAAGTTCCATCTATCAATGGATAAGACTTCTGTCTTAGTGTATACGAGTTCTTGAAAGTAAAGGAGCAATACCAATCCTCTTGAGAAAACAAGAAATTGGTTATTGCTCCTTTATTATTAATAAATTTTACATAACTTTTTTTTTCTAATTTATACTTATATAT
>225581578; Psiguria bignoniacea voucher BR2458 tRNA-His (trnH) gene, partial sequence; trnH-psbA intergenic spacer, complete sequence; and PsbA (psbA) gene, partial sequence; chloroplast
CTATACTATGTATAAGTAGAAATTAGAAAAAAACTTATGTAATAAAATTGATTAATAATAAAGGAGCAATACCAATCCTCTTGAGATAACAAGAAATTAGTTATTGCTCCTTTACTTTCAAGAACTCGTATACACTAAAACCGAAGTCTTATCCATTGATAGATGGAACTTCAACAGCAGCTAGGTCTAGAGGGAAGTTG
>297251572; Cionosicyos guabubu voucher B. Hammel 25124 (MO) photosystem II protein D1 (psbA) gene, partial cds; psbA-trnH intergenic spacer, complete sequence; and tRNA-His (trnH) gene, partial sequence; chloroplast
ACAACTTCCCTCTAGACCTAGCTGCTGTTGAAGTTCCATCTATCAATGGATAAGACTTCTGTCTTAGTGTATACGAGTTCTTGAAAGTAAAGGAGCAATAACCAATTTCTTGTTTTCTCAAGAGGATTGGTATTGCTCCTTTATTATTAATAAATTTTACATAACTTTTTTTCTAATTTATACTTATATATAGATATAGG
>149393526; Gomphogyne cissiformis psbA gene, partial sequence; psbA-trnH intergenic spacer, complete sequence; and trnH gene, partial sequence; chloroplast
CAATTTCTTGTTCTCTCAAGAAATTGGTATTGCCCCCTTTACCTTTATTACCAATGTAGTTTACATAAGTTTTTTTCAACATACGGGAAGGTATTTTAATATCACACTTTTGTTATGTAGTAATTTTTCTTTTCGATACGTTCCTTTTTTCGTGTTAGTTTTTTTTTTTATTTTAAATATCATATTTAAATAAAGTATCG
>284018349; Bolbostemma paniculatum voucher KUN:L. Ende & Y. Decai s. n. PsbA (psbA) gene, partial cds; psbA-trnH intergenic spacer, complete sequence; and tRNA-His (trnH) gene, partial sequence; chloroplast
GCAATAACCAATTTCTTGTTTTCTCAAGAGGATCGGTATTGCTCCTTTATTTATTATTATTAATTTAATTGTTTATTTTCATTTTAAATAAAGGATCGATGTTTCCATTTATTTCCTGCTTCCCTTTTCAAAGATGAAAGAAAAAAAAAGCAAAGCGATGAATCTTATATTATATGGAATCTTTCTCATTTTTTTTTATG
>158929966; Austrobryonia micrantha PsbA (psbA) gene, partial cds; psbA-trnH intergenic spacer, complete sequence; and tRNA-His (trnH) gene, partial sequence; chloroplast
CCTCTAGACCTAGCTGCTGTTGAAGTTCCATCTATCAATGGATAAGACTTCGGTCTTAGTGTATCCGAGTTCTTGAAAGTAAGGGAGCAATAACCAATTTCTTGTTTTCTCAAGAGGATTGGTATTGCTCCTTTATTATGATTCTGAAAGGATTTTACAGAAGTTTTTTTTTTCTAATTTCTAATTTATACTTCTACATA
>297251570; Cayaponia tubulosa voucher M. Nee 37222 (LPB) photosystem II protein D1 (psbA) gene, partial cds; psbA-trnH intergenic spacer, complete sequence; and tRNA-His (trnH) gene, partial sequence; chloroplast
CTCACAACTTCCCTCTAGACCTAGCTGCTGTTGAAGTTCCATCTATCAATGGATAAGACTTCTGTCTTAGTGTATACGAGTTCTTGAAAATAAAGGAGCAATAACCAATTTCTTGTTTTCTCAAGAGGATTGGTTATTGCTCCTTTATTATTAATAAATTTTAGATAACTTTTTTTCTAATTTATACTTATATATATAGG
>149393507; Gynostemma pentaphyllum psbA gene, partial sequence; psbA-trnH intergenic spacer, complete sequence; and trnH gene, partial sequence; chloroplast
TGCTCATAACTTCCCTCTAGACCTAGCTGCTATTGAAGTTCCATCTATAAATGGATAAGACTTCGGTCTTAGTATATACGAGTTCTTGAAAGTAAAGGTAAGGGAGCAATAACCAACTTCTTGTTCTCTCAAGAAAAAGAAATGGGTATTGCCCCTTTACCTTTATTATCAATGTAGTTTACATAAGTCTTTTTTTTTCA
>158929956; Ecballium elaterium subsp. elaterium PsbA (psbA) gene, partial cds; psbA-trnH intergenic spacer, complete sequence; and tRNA-His (trnH) gene, partial sequence; chloroplast
CTAGCTGCTGTTGAAGTTCCATCTATCAATGGATAAGACTTCGGTCTTAGTGTATCCGAGTTCTTGAAAGTAGGAGCAATAACCAATTTCTTGGTTTATCAAGAGGATTGGTATTGCTCCTTTATTATGAAAAAATTTATATAAGTTTTTTTCTAATTGCTACTTCTACATAGTAGAGGGTAGGGGGGCGGATGTAGCCA
>270156348; Begonia cucullata voucher J.R. Abbott 24949 (FLAS) trnH gene, partial sequence trnH-psbA intergenic spacer, complete sequence and psbA gene, partial sequence; chloroplast
ACTGAGAAGAATATATAGAAAAGAAAAATAACTACATAACAAAAAGAGAATATTCAAATACTTTTTCGTAGGTTGAAGTAAAATAAAGAAAAAACACTTATGTAAATAAATACAAAATCAAAAGTAAAGGAGCAATAACCAATTTCTTCTTCTCTCAAGAGGGTTGGTATTGCTCCTTTACTTTCAAAAACTCGTATACA
>284018357; Momordica angustisepala voucher B:W. Schwabe s. n. PsbA (psbA) gene, partial cds; psbA-trnH intergenic spacer, complete sequence; and tRNA-His (trnH) gene, partial sequence; chloroplast
TTCCCTCTAGACCTAGCTGCTGTTGAAGTTCCATCTATCAATGGATAAGACTTCGGTCTTAGTGTATACGAGTTCTTGAAAGTAAAGGAGCAATAACCAATTTCTTGTTTTCTCAAGAGGATTGGTATTGCTCCTTTATTATGAATAAAGTTTACATAAGTTTTTTTTCTAATTTATACTTATCATAGTATAGGGTAGGG
>259221483; Trichosanthes rosthornii voucher T0032 clone 1 photosystem II protein D1 (psbA) gene, partial cds; psbA-trnH intergenic spacer, complete sequence; and tRNA-His (trnH) gene, partial sequence; chloroplast
ATATGCGGTCTTGAAAGTAAAGGTAAAGGAGCAATAACCAATTTCTTGTTTTCTCAAGAGGATCGGTATTGCTCCTTTATTTATTATTCTTAATTATTTATTAATATTTAATATTTTAAATAAAGGATCGACGTTTGCATTTATTTCCTCCTTCTCTTTTCTTAGAACAAAGAAAAGATGAAAGAAAAAAAAGCAAAGTG
>149393508; Neoalsomitra integrifoliola psbA gene, partial sequence; psbA-trnH intergenic spacer, complete sequence; and trnH gene, partial sequence; chloroplast
CTCAAGAAATTGGTATTGCCCCCTTTACCTTTATTACCAATGTAGTTTACATAAGTTTTTTTCAACATACGGGAAGGTATTTTAATATCACACTTTTGTTATGTAGTAATTTTTCTTTTCGATACGTTCCTTTTTTCGTGTTAGTTTTTTTTTTTATTTTAAATATCATATTTAAATAAAGTATCGAAGTTTCCCTTTAT
>259221501; Luffa aegyptiaca voucher T0036 photosystem II protein D1 (psbA) gene, partial cds; psbA-trnH intergenic spacer, complete sequence; and tRNA-His (trnH) gene, partial sequence; chloroplast
TGCTGTTGAAGTTCCATCTATCAATGGATAAGACTTCAGTCTTAGTGTATACGAGTTATTGAGAGTAAAGGAGCAATAACCAATTTCTTGTTTTCTCAAGAGGATTGGTATTGCTCCTTTATTATGAAGAAATTTTACATAAGTTTTTTTTCTAATTTCTACTTATACATAGTTATAGGGTAGGGGGGCGGATGTAGCCA
>331712478; Coccinia grandis photosystem II polypeptide D1 (psbA) gene, partial cds; psbA-trnH intergenic spacer, complete sequence; and tRNA-His (trnH) gene, partial sequence; chloroplast
TCCCTCTAGACCTAGCTGCTGTTGAAGTTCCATCTATCAATGGATAAGACTTCTGTCTTAGTGTATACGAGTTCTTGAAAGTAAAGGAGCAATAACCAATTTCTTGTTTTCTCAAGAGGATTGGTATTGCTCCTTTATTATTACATTATTAATCAATTTTACATAACGTTTTTTTTTTTTCTAATTTCTACTTATATATA
>313502376; Cyathea arborea photosystem II protein D1 (psbA) gene, partial cds; psbA-trnH intergenic spacer, complete sequence; and tRNA-His gene, partial sequence; chloroplast
GTTTGGTGTCCAATGAGGGTTCGTTCGAGAAAACGAATAGAAAGAATGGTAATGGTTTGTCAGAATCTTACAATCATAAGTTCCCAATCTTGAATTCTGAAGAGTCCTTAGAATACTCTTATGCGGCTGTAAATATTAAAAATATTTCTATTCCAATTCACAGAATGCTTGTAATCTACCAATAAATAGAGTGGGAGTAC
>309754680; Dicksonia antarctica voucher Christenhusz 5860 (H) tRNA-His (trnH) gene, partial sequence; trnH-psbA intergenic spacer, complete sequence; and PsbA (psbA) gene, partial cds; chloroplast
TACTGGGCTCCCTGAACGTGAAAGGGAACAGGATCTATCTATTAAGCTATTAGGGTCCTTCGATTGATACACATACATATTAGTTGTGTATATAACGAGACAATAGGAAATCTGTGAAATGAAGAACGTACTCCCGCTCTATTCAAATGATTGGTAGATTACAAGCATTCTGTGAATCGGAATAGTAATATTTTTACTAT
>309754682; Metaxya rostrata voucher Tuomisto 14527 (TUR) tRNA-His (trnH) gene, partial sequence; trnH-psbA intergenic spacer, complete sequence; and PsbA (psbA) gene, partial cds; chloroplast
TTAGGGCCCTTCGATCGATACACATACATATTAGTTGTGTATATAACGAGATAAGAAGAAATCTGTGAAATGAATAACGTACCCCCACTCTATTCTACAAATGGTTGATAGGTTACAAGCGTTCTGTGAAACGGAATAGGAATATTTCTAATAGATGTATATCTATAGAGATAGATAGCCGCAGAAGAGTATTCTAAATA
>197944702; Dicranum flagellare voucher OAC:BRC04 tRNA-His (trnH) gene, partial sequence; trnH-psbA intergenic spacer, complete sequence; and PsbA (psbA) gene, partial cds; chloroplast
TGCCTTAATCCACTTGGCCACGTCCGCCTTTTTCAGAATTGAACTATTTGTAAAAAAAAACAATGACCTTAAAACTTAAAAATTTAAGGTCATTGTTTTTCAAGTTGTTATCCTATTTTTGATAAATTCCTTCACAAAAATATAACTAGAATATTAACCGTTTACAGAAGGAGCTTCAACAGAAGCTAAATCTAGAGGGA
>222103301; Orthodicranum montanum isolate CB68 tRNA-His (trnH) gene, partial sequence; trnH-psbA intergenic spacer, complete sequence; and photosystem II 32 kDa protein (psbA) gene, partial cds; chloroplast
CCGCCTTTTTCAGAATTGAACTATTTGTAAAAAAAAACAATGACCTTAAAACTTAAAAATTTAAGGTCATTGTTTTTCAAGTTGTTATCCTATTTTTGATAAATTCTTTTACAAAAATATAACTAAAATATTAACCGTTTACAGAAGGAGCTTCAACAGAAGCTAAATCTAGAGGGAAGTTATGAGCATTACGTTCATGC
>222103318; Fissidens dubius isolate CB26 tRNA-His (trnH) gene, partial sequence; trnH-psbA intergenic spacer, complete sequence; and photosystem II 32 kDa protein (psbA) gene, partial cds; chloroplast
CCGCCTTTTTCAGAATTAAACTATTTGTAGAAAACAACAATGACCTTAAAACTTTAAGTTTTAAGGTCATTGTTTTTCAAGTTGTTATCCTATTTTGAATCAATTTTTTTTTACAAAAATATAACTAAAATATTAACCGTTTACAGAAGGAGCTTCAACAGATGCTAAATCTAGAGGGAAGTTGTGAGCATTACGTTCAT
>222103293; Ceratodon purpureus isolate CB158 tRNA-His (trnH) gene, partial sequence; trnH-psbA intergenic spacer, complete sequence; and photosystem II 32 kDa protein (psbA) gene, partial cds; chloroplast
TTTTTAATAATGTGATTACTTGTAGAAAAAAAACAATGATCTTAGAACTTTAAGTTCTAAGATCATTGTTTTTCAAGTTGTTATCCTATTTTAGATAAGTTTCTTTTACAAAAATATAACTAAAATATTAACCGTTTACGGAAGGAGCTTCAACAGAAGCTAAATCTAGAGGGAAGTTGTGAGCATTACGTTCATGCATA
>225581580; Davilla kunthii voucher SM26514 tRNA-His (trnH) gene, partial sequence; trnH-psbA intergenic spacer, complete sequence; and PsbA (psbA) gene, partial sequence; chloroplast
CAAAACGAAAATATGATATTGAGTCACAAACCGACCCATAAGAATACTTAAAAAAAAAAAAAGAAAGAAAACTCACGTTAGAAAAAAACTACTAAATTAAAGAGAGCAATAACAACTCTTAAGAAGAAATTTGTTATTGCTCCTTTATGTTCAAACTGTTCAAAAACTCGTCTACACTAAGACCAAAGTCTTATACATTT
>166244777; Aletris rigida chloroplast rpl2, trnH, psbA genes, partial cds and complete sequence
AATATAGTGATAATTTGATTATTCGTCGACGTAGTAAATAGGAGAGAAATTGGAATTAGTTTCTTCGTCTTTAAATAAAAAAAATAGGAGTAATTAACCGTGACACGTTCACTAAAAAAAAATCCTTTTGTAGCGAATCATTTATTAAGAAAAATTGATAAGCTTAACACAAAGGAGGAAAAAGAAATAATAGTAACTTG
>353559524; Trichopus sempervirens PsbA (psbA) gene, partial cds; trnH-psbA intergenic spacer, complete sequence; and tRNA-His (trnH) gene, partial sequence; chloroplast
TTTCTTTCTCCTCCCTCATGTTGAGTTTTTCCATTTTTCCCGATAAATGATTAGCTACAAAAGGATTTTTTTTAGTGAACGTGTCACAACGGATTACTCCTTTATTTTTACATTTTAAACTATGTTCAATATCTCGATCTAATAAGGTAAGAATAAATACAATAATGATGAATGGAAAAAAGGGAAAATCCTTTAGCTAG
>353559514; Tacca palmata PsbA (psbA) gene, partial cds; trnH-psbA intergenic spacer, complete sequence; and tRNA-His (trnH) gene, partial sequence; chloroplast
CTTCCCTCTAGACTTAGCCGCTGCTAAAGCTCCATCCGTAAATGGATAAGACTTTTGTCTTAATGTATATGAATTGTTGAAGGAGCAATATCAAATATCAAGAGGTTTGGTATTGCTCCTTTTTTTACATTTTTTTTTTTTTTTATTGGCATTCTATGTTCAATATCTCGATCTACTCGATCTAATAAGGTAAGAATAAA
>339787702; Dioscorea oppositifolia voucher EDQM 32991 PsbA (psbA) gene, partial cds; psbA-trnH intergenic spacer, complete sequence; and tRNA-His (trnH) gene, partial sequence; chloroplast
GAACGTAATGCTCACAACTTCCCTCTAGACCTAGCCGCTGTTGAAGCTCCATCTACAAATGGATAAGACTTTTGTCTTAATGTATATGAATCTCAGAATAATAAATACAATAAATAATGATGAATGGAAAAAAGAGAAAATCCTTTAGCTAGATAAGGGGCGGATGTAGCCAAGTGGATCAAGGCAGTGGATTGTGAATC
>218203105; Lonicera xylosteum photosystem II protein D1 (psbA) gene, partial cds; psbA-trnH intergenic spacer, complete sequence; and tRNA-His (trnH) gene, partial sequence; chloroplast
CTTTCATTTTTTATTCTGTATGAAAAATCTTTATATCCTCTAAAATAAAAATAAAAGAAAAACTGTTGGAATTTTTTTGCTGACTTCTCTATAATTGTACTTGAGAAAAAAGAAAGAAAAATCATGAATGGCTGAACTAGGAACTAATAGGTAGGGGGCGGATGTAGCCAAGTGGATCAAGGCAGTGGATTGTGAATCCA
>54635042; Sambucus canadensis photosystem Q/B protein (psbA) gene, partial cds; psbA-trnH intergenic spacer, complete sequence; and tRNA-His (trnH) gene, partial sequence; chloroplast
GGTTGGGTCATACTTAAGTTCATACTTTAGTATTGTGCTGTTGTTCTGTATTAATATAGCATTTTGATAACCTCTTCCCAATCTTTTCTGAAATTGTGTGTTTTTTATTTTTATATTAAATAATAAAAAATAGAGAAAATTTTGAAATATTTTCTTTACTTAAGATTTGTATCTCAGAAATCATAAAAAAATGATGAATG
>54634970; Viburnum cylindricum photosystem Q/B protein (psbA) gene, partial cds; psbA-trnH intergenic spacer, complete sequence; and tRNA-His (trnH) gene, partial sequence; chloroplast
TGGATTGGGTCATGATTAAGTATCGTGCTTTCGTTCTGTATTAATAGAGCATTTTGCTACCCTCTTCCCAATCTTTTCTGAAGTTTTTATTTTACATTTTTAATAAAAAAAATGTTTAAAAAATGTTAGAATTTTTTGTTTATTTAATATTTGTATCTCAGAAATAAGAAAAAAAAAGAATGATGAATATTTTTAATATA
>353467939; Bryobartramia novae-valesiae voucher Magill & Schelpe 3218a (DUKE) photosystem II protein D1 (psbA) gene, partial cds; and tRNA-His (trnH) gene, partial sequence; chloroplast
TCTTTTTAGCTGCTTGGCCTGTGGTAGGTATCTGGTTTACTGCATTAGGTATCAGCACAATGGCTTTCAACTTAAATGGTTTTAACTTTAACCAATCTGTTGTTGACAGTCAAGGTCGTGTAATTAACACTTGGGCTGACATTATCAACCGTGCTAACCTTGGTATGGAAGTTATGCATGAACGTAACGCTCACAACTTC
>353467943; Bryobrittonia longipes voucher Ignatov 1997 (NYBG) photosystem II protein D1 (psbA) gene, partial cds; and tRNA-His (trnH) gene, partial sequence; chloroplast
CGTAACGCTCACAACTTCCCTCTAGACTTAGCTTCTGTTGAAGCTCCTTCTGTAAATGGCTAATATTTTAGTTCATTATTTTATAAACTAAACTTATTTAAGATAGGATAACAACTTGAAAAAATAATGACCTTAGGAATTAAACTCCTAAGGTCATTATTTTTTTTTTATAAATAATTAAATTCTAAAAAAGGCGGACG
>353467953; Encalypta ciliata voucher Schofield 98872 (DUKE) photosystem II protein D1 (psbA) gene, partial cds; and tRNA-His (trnH) gene, partial sequence; chloroplast
ATTAATACTTGGGCTGACATTATCAATCGTGCTAACCTTGGTATGGAAGTTATGCATGAACGTAACGCTCACAACTTCCCTCTAGACTTAGCTTCTGTTGAAGCTCCTTCTGTAAACGGTTAATATTTTAGTTTATAATTTTTTAAACTGAATTTATCTAAAATAGGATAACAACTTGAAAAAAGAATGCCTTTAAGAAT
>289472357; Erica arborea isolate 246 PsbA (psbA) gene, partial sequence; psbA-trnH intergenic spacer, complete sequence; and tRNA-His (trnH) gene, partial sequence; chloroplast
CTACAACCGGATAAGACTTTATCCTTAGTCTATAGTATAGGAGTTTTTCAAAGTAAGGGAGCAATCACCTCTTGTTCTATCAAGAGTGTATTGCTCCTTTTCTTTTTTTTTTATTCATTTTTAATTTCTATACTTTGTGAAATTTTTTTTTATTCAAAAAAAATAGAAAATTTGATTACCGCTCATAATTTCTATCTACG
>313502465; Micropholis garciniifolia photosystem II protein D1 (psbA) gene, partial cds; psbA-trnH intergenic spacer, complete sequence; and tRNA-His gene, partial sequence; chloroplast
CTTATGGATAAAAAGAAAAGGATTTTTATGGTTGTGGGTTAGTTCATGATTGAGTATCGTCTTTTCGTTCTCTATTAATATAGAATTTATATACCTTTGTGAAATTTTTGTGAAGTTGTTATTTTCCATTAAAAAAAAATTGGAATTTTTTCTTAATCTTAATATTTTTATCTTAGAAAAAAAAAAAAAAGAAAAAATGA
>33342155; Symplocos theophrastifolia chloroplast psbA, psbA-trnH intergenic spacer region, trnH, partial and complete sequence
TTTACCTTTTAAAGGGAAAAAAATAATTTCACAAAAGTATTTAAATTCTAAATTAATATAGAACGAAAAGACGATACTTAATCATGAAACAACCCATACAAAAAAACCTATTCGTTTTACCCATAATAATTTTTTTTTGTAACGAAAAAAATATATGTAAATACTACTAATAAATAAGAGAAAGTAAAGGAGCAATAACG
>225581740; Pouteria decorticans voucher NL110158 tRNA-His (trnH) gene, partial sequence; trnH-psbA intergenic spacer, complete sequence; and PsbA (psbA) gene, partial sequence; chloroplast
TATATTAATAGAGAACGAAAAGACGATACTCAATCATGAACTAACCCACAACCATAAAAATCCTTTTCTTTTTATCCATAAGATTCTGTTTCTTGTGACGAAAAAAAGTATAAAGTATATGTAAATAAAATATTACTAATAAGAATAATCTAATAATAATAAGAATAATATAATAAAATAATAATATTAATATTATTATA
>164422300; Pterostyrax corymbosus PsbA gene, partial cds; and psbA-trnH intergenic spacer, complete sequence and tRNA-His (trnH) gene, partial sequence; chloroplast
AAGCTCCATCTACAAATGGATAAGACTTTGTTCTTAGTGTATACGAGTTTTTGAAAGTAAGGGAGCAATAACCAATTTCTTGTTCTATCAAGAGAAGAGGGCGTTATTGCTCCTTTACTTTTCTTTTTTTTATTTACTTTGTATTTATTTAGTAGGATTTTAATATACTTTTTTTCGTTACACAAAAAAGAAAAAGATTT
>225581729; Diploon cuspidatum voucher NL110076 tRNA-His (trnH) gene, partial sequence; trnH-psbA intergenic spacer, complete sequence; and PsbA (psbA) gene, partial sequence; chloroplast
CAAAGGTATATAAATTGGAAAAGGTATAGGTATATAAATTCTATATTAATAGAGAACGAAAAGACGATACTCAATCATGAACTAACCCACAACCACAAAAATCCTTTTCTTTTTATCCATAAGATTCTGTTTCTTGTAACGAAAAAAAGTATAAAGTATATGTAAATAAAATATTACTAATAAGAATAATCTAATAATAA
>225581724; Chrysophyllum argenteum voucher NH200307 tRNA-His (trnH) gene, partial sequence; trnH-psbA intergenic spacer, complete sequence; and PsbA (psbA) gene, partial sequence; chloroplast
AAATATTAAGATTAAGAAAAAATTCCAATTTTTTTTTTAATGGAAAATAACAACTTCACAAAAATTTCACAAAGGTATATAAATTTGAAAAGGTATAGGTATATAAATTCTATATTAATAGAGAACGAAAAGACGATACTCAATCATGAACTAACCCACAACCATAAAAATCCTTTTCTTTTTATCCATAAGATTCTGTT
>225581645; Eschweilera pedicellata voucher NL110203 tRNA-His (trnH) gene, partial sequence; trnH-psbA intergenic spacer, complete sequence; and PsbA (psbA) gene, partial sequence; chloroplast
TATTTACATTTTTAAAAATTTTATTTCAACCATTTAAACATTTAAATGGACAATAACAATTTCACAAAAGTATAGAAATTATAAATTCCTATATAAAGAAAAGATGATCCTAAATCATGAACTAACCCAGAAAAATCGTTTTTAGGTAAAAAAAAATATTACTAAATAAAATACTACTAATAGTATAGTAATTAAAATAA
>225581732; Manilkara huberi voucher NH200061 tRNA-His (trnH) gene, partial sequence; trnH-psbA intergenic spacer, complete sequence; and PsbA (psbA) gene, partial sequence; chloroplast
TAATAATAAGAATAATATAATAAAATAATAATATTAATATATTAATATTATTAATAATAAAAAAAAAGTAATAAAGGAGCAATAACGCCCTCTTGATAGAACAAGAAATTGGTTATTGCTCCCTTACTTTCAAAAACTCGTATACACTAAGACAAAAGTCTTATCCATTTGTAGCTGGAGCTTCAATAGCAGCAAGGTCT
>164422298; Melliodendron xylocarpum PsbA gene, partial cds; and psbA-trnH intergenic spacer, complete sequence and tRNA-His (trnH) gene, partial sequence; chloroplast
CTATTGAAGCTCCATCTACAAATGGATAAGACTTTGTTCTTAGTGTATACGAGTTTTTGAAAGTAAGGGAGCAATAACCAATTTCTTGTTCTATCAAGAGAAGAGGGCGTTATTGCTCCTTTACTTTTCTTTTATTTATTTACTTTGTATTTATTTAGTAGGATTTTAATATACTTTTTTTTGTTACACAAAAAAGAAAA
>225581668; Norantea guianensis voucher NH200115 tRNA-His (trnH) gene, partial sequence; trnH-psbA intergenic spacer, complete sequence; and PsbA (psbA) gene, partial sequence; chloroplast
TTTTCGTATCTTATTGTATTTATTTTTTGAAACACAAAAAAAAAACGATACTAAATCAAGAACTAAGACATAGCCCATAAGAATACTTTTTACAAGTACTCTTTCTTTCGTTTTCTTGTAAAAAAAAATACTTGTAAAGAAAAAAAGTATATGAAAAATATATATATAAAGTTTTTCTATACTAGTAATAAAAAAAGTAA
>313502380; Cyrilla racemiflora photosystem II protein D1 (psbA) gene, partial cds; psbA-trnH intergenic spacer, complete sequence; and tRNA-His gene, partial sequence; chloroplast
TATTTACAATTTTTCGTTACAAGAAAGACATTTTTATGGGTTGGTTCATGATTGAGTATCGTCTTTTTTTTTTTTGTTTAATTTATATACTTTTACTTTGTGAAATTTTGATTTCCCATTTCAAATAAAAGCAAAAATTCAAAATTTTTGCTTAATATTTGTATCTCAGAAAAAATAATGATGAAAGTTTGAAATTGAAA
>225581635; Couratari multiflora voucher NL110501 tRNA-His (trnH) gene, partial sequence; trnH-psbA intergenic spacer, complete sequence; and PsbA (psbA) gene, partial sequence; chloroplast
AAATTCCTATATAAGGAAAATACGATCCTAAATCATGAACTAACCCAGAAAAATCTTTTTTTTACCAATACAAATCTTTTTCTTGTAATGAAAAATAGATGAAATAAAATACTACAATAAAATACTAAAAATAGTATACTAATAAAAAATAAATAATAAAAAATAAAAAAAAAAGGAGCAATAACGCCCTCTTGATAGAA
>67079335; Lysimachia ciliata voucher Wells 4337 US PsbA (psbA) gene, partial cds; psbA-trnH intergenic spacer, complete sequence; and tRNA-His (trnH) gene, partial sequence; chloroplast
CTTTGGTCTTGGTGTATATGAGTTTTTGAAATTAAGGGGAGCAATAATAAAACTCTTGTTTTATCAAGAGGGCATTATTGCTCCCCTTTTTTTTAGTTCAGTTCATAGTAGTGTTTTATTTACATATACTTTTTTCGTTATTAAGAAGAAAGATTCTTGTGAAAAAAAAAAAGAAAAGTGGGTTATGAGTTAGTTCATGA
>270156288; Ardisia crenata voucher J.R. Abbott 23482 (FLAS) trnH gene, partial sequence trnH-psbA intergenic spacer, complete sequence and psbA gene, partial sequence; chloroplast
TACGAAATATTAACAAAAAGTGTCAAAGTTTTTTATTTCAATATAAAAAAAAATTGAACAAAGAAAAGGCAAGAACATATAAATTTCAAATTAATACAGAATGAAAATGAAAAGGCAATACTCAATCATGAACTAAGTCATAGCCCACCTTAGCATTTCTTTTTTCCCATAAGAATCTTTATTCTTATAAATAAAAAAGT
>67079327; Phlox divaricata voucher Wells 4881 US PsbA (psbA) gene, partial cds; psbA-trnH intergenic spacer, complete sequence; and tRNA-His (trnH) gene, partial sequence; chloroplast
AAAGAAAGAATTTTATGAATTATGAGTTTGTTCATTATTGAGTATTGTATTTGCATTATGTATTTCACATTTTCATTTCTAGATAGTCCAAAAAATGGAGTTAACTTTGTTCTATTTTACATTCAAAATACAATCTTTTTTTTTTTTATTATTATTATTTTTCTAACAGAAAAATCTAATAATACTGCTGAATAGATTTA
>164422292; Halesia diptera PsbA gene, partial cds; and psbA-trnH intergenic spacer, complete sequence and tRNA-His (trnH) gene, partial sequence; chloroplast
TAACTTCCCTCTAGATCTAGCTGCTATTGAAGCTCCATCTACAAATGGATAAGACTTTGTTCTTAGTGTATACGAGTTTTTGAAAGTAAGGGAGCAATAACCAATTTCTTGTTTTATCAAGAGAAGAGGGCGTTATTGCTCCTTTACTTTTCTTTTATTTATTTACTTTGTATTTATTTAGTAGGATTTTAATATACTTT
>261864306; Stylogyne turbacensis voucher STRI:BCI 151984 photosystem II protein D1 (psbA) gene, partial sequence; psbA-trnH intergenic spacer, complete sequence; and tRNA-His gene, partial sequence; chloroplast
TTTTTATTTATATATTATATAATCGGATTATCGGAAAAAAGAAATGCTAAGGTGGGCTATGACTTAGTTCATCATTGAGTATTGCCTTTTCATTTTCATTCTGTATTAATTTGAAATTTATATGTTCTTGCCTTTTCTTTGTTCAATTTTTTTTATATTGAAATAAAGAACTTTGACATTTTTTGTTAATATTTCGTAAG
>164422290; Bruinsmia styracoides PsbA gene, partial cds; and psbA-trnH intergenic spacer, complete sequence and tRNA-His (trnH) gene, partial sequence; chloroplast
TATGGGTTATGGGTTGATTCCTGATTGAATATCGTCTTTTCGTTCTGTCTTAATTTATATACCTTTTCCAATTTATATACCTTTATGAAATATGAAATTTTTCTTTTCCAGTTTAAATAAAAAATAAAATTTTGAATTTTTGTTTCATATTTGTATCTTAGAAATAAGAAAGAAATAATGATTAATGTTTTAAATTAAAT
>164422304; Rehderodendron macrocarpum PsbA gene, partial cds; and psbA-trnH intergenic spacer, complete sequence and tRNA-His (trnH) gene, partial sequence; chloroplast
ACCAATTTCTTGTTCTATCAAGAGAAGAGGGCGTTATTGCTCCTTTACTTTTCTTTTATTTATTTACTTTTTATTTATTTAGTAGGATTTTAATATACTTTTTTTCGTTACACAAAAAAGAAAAAGATTCTTATGGGTAAAAAGAAAAGTATTTTTATGGGTTATGGGTTGGTTCATGATTGAGTATCGTCTTTTCGTTC
>225581654; Lecythis poiteaui voucher NL110142 tRNA-His (trnH) gene, partial sequence; trnH-psbA intergenic spacer, complete sequence; and PsbA (psbA) gene, partial sequence; chloroplast
ACCAACGAGTCACACACTAAGCATAGCAATAACAATTTCACAAAAGTATAGAAATTTTAAATTCCTATATAATATAAGGAAAAGATGATCCGAAATCATGACCTAACCCAGAAAAATATTTTTTTTTACCAATACAAATATTTTTCTTGTAATGATCTTGTAATGAAAAATAGATGAAATAAAATACTACTAATAGTATA
>297342328; Primula secundiflora voucher Ge & Yuan 2003T-5a trnH gene, partial sequence; trnH-psbA intergenic spacer, complete sequence; and PsbA gene, partial cds; chloroplast
AAAAATGAAAAGACGGTACTTAATCATGAACTAACTCATGACCCCTTTTCTTTTTTCTCATAAAAAGCTTTCTTCTTACTAATGAAAAAGTATATGTAAATAAAAGACTACTATAACTAATAAATAAAAAAAGAAAAGGAGCAATAACAAAATTCTTGTTTTATCAAGAGGACGTTATTGCTCCTTTACTTTCAAAAACT
>261864160; Gustavia superba voucher STRI:BCI 119509 photosystem II protein D1 (psbA) gene, partial sequence; psbA-trnH intergenic spacer, complete sequence; and tRNA-His gene, partial sequence; chloroplast
TACTACTTATAATAGTAGTATTTTTTTTCATCTATTTTTCATTACAAGATCATTACAAGAAAAAGATTCGTATTGGTAAAAGTAAAAAAAAAAAAATTTTCTGGGTTTGTTCATGATTTAGTATCGTCTTTTCCTTCTATATGAATTTCGAATTTCTATACTTTTGTGAAATTGTTATTGTCCTTTAAATGGTTGAAATT
>67079212; Impatiens capensis voucher Wells 4333a US PsbA (psbA) gene, partial cds; psbA-trnH intergenic spacer, complete sequence; and tRNA-His (trnH) gene, partial sequence; chloroplast
TTTCCTCTAGACCTAGCTGCAATTGAAGCTCCATCTACAAATGCATAAGATTTGTATTGTAGTGTATATGAGTTTTTGAAAGTAAGGGAGCAATAACGTCCTCTTGATAGAACAAGAAAAGAATTATTGCTCCTTTACTTTTTTCCTAATATATAGAAAGTTTTCTTTACTTTATATTTCTCTATACTTTTTTCTATTTC
>33342170; Styrax japonicus chloroplast psbA, psbA-trnH intergenic spacer region, trnH, partial and complete sequence
TCGAATTTATGAGATACAAATAGGGAGCAAAAATTCCAAATTTTATCTTTTATTTAAAATGAAAAATAATAATTTCATAAAGTTATATAAATTGGAAAAGATATAAAAAATCTAAATTAATACAGAACGAAAAGACAATACTCAATCATGAACCAACCCATAATCCACAAAAATTCTTTTCTTTTTAGTGTAACGAAAAA
>33411142; Diospyros ferrea var. buxifolia chloroplast psbA, psbA-trnH intergenic spacer region, trnH, partial and complete sequence
ATTTGAAAATTTTACCTTTTAATTTTAAATAGAAAAAAACAATACAATTTCACAAAGGCATAACAATTCAAAATTTATAGGAAACGGAAAGACAATACTCAATCATGAACCAACCTATAAAAATACTCTTCTTTTTACCCCTAAGACCCTTTGTCTTTTTGTTGTAATGAAAAGTGGATATGTGAATAAAATACTACTAT
>354683138; Gaultheria prostrata voucher S.D.Zhang & W.B.Yu ZY011 tRNA-His (trnH) gene, partial sequence; trnH-psbA intergenic spacer, complete sequence; and PsbA (psbA) gene, partial cds; chloroplast
CACTTGGCTACATCCGCCCCCTTAAGATTAAAATTTCAAACATTCATCATTATTTCTTTCTTATTTCGGAGATAGAAATTTGAAGTCTTAAGCCAATTTGATCTTTTATTTTCAATGGAAAATAACAATTTCACAAAACAAAGGTATCTAAATTCAAAATGAATACAAAACGAAAAGAAAAAGGGAGACTGAATCATGAA
>312603333; Spatholobus suberectus isolate PS0246MT01 PsbA (psbA) gene, partial cds; psbA-trnH intergenic spacer, complete sequence; and tRNA-His (trnH) gene, partial sequence; chloroplast
CATCTATAAATGGATAAAATTTGGATCTTAAATTAAAGTAGACGAGTTTTTGAAAGTAAAGGAGCAATATGAACAAAGTTCATATTGCTCCTTTACTTTTATTAGTAGTCTTTTTATTTCTAAATTTTTATACATACATTTTTTATTAATTTAAATATTTTTTAGCATTATTTATTTCTTATGTCGAAATAATATATATA
>261864125; Enterolobium schomburgkii voucher STRI:BCI 196885 photosystem II protein D1 (psbA) gene, partial sequence; psbA-trnH intergenic spacer, complete sequence; and tRNA-His gene, partial sequence; chloroplast
TTGGAGTTTCATACTTTTTGTTTCTTTTTTACTAATTTATTTTATACGTTTTTCTCAGCAATCTTTCTTTATCTTTTGAAATGAAAAAAAAAAAAAGAGAAATGAATGTTTTAATTCTAGTCTATTGTATCTTAGAAGACGAGTAAAAACTTCAAAATAATGAAAAAAAAAGAAGAAAGAATACAAATGGAAATCTCTGT
>261864278; Pterocarpus hayesii voucher STRI:BCI 247213 photosystem II protein D1 (psbA) gene, partial sequence; psbA-trnH intergenic spacer, complete sequence; and tRNA-His gene, partial sequence; chloroplast
TTTGAAAGTAAAGGAGCAATATCAACGGAGTTTCTATTGCTCCTTTACTTTTTTTCTTACATTGTAAAGTCATATGTATTAAAAAAAAAGACAAATGAATGGAAACATTCATTTGTTTTTTTTATCCTATCTTATCTTAATCTTATCTTAGAAAACGAGTAAAAACTTAACTTAGAAGAAACATAAAAATGATAACAAAA
>312603510; Canavalia cathartica isolate PS2611MT01 PsbA (psbA) gene, partial cds; psbA-trnH intergenic spacer, complete sequence; and tRNA-His (trnH) gene, partial sequence; chloroplast
TCGAAGCTCCATCTATAAATGGATAAAATTTCGATCTTAAAGTATACGAGTTTTTGAAAGTAAAGGAGCAATATCAACTCTGTTGATATTGCTCCTTTACTTACTTTTAAGTATTCTTTTTATTTAAAAAATATTTAATATCAATTTTTTATTTTATTTACTTCATTCAACATTTCAACATAAGAAATAAAATAAAATGA
>148923630; Desmanthus fruticosus voucher FHO:Hughes 1532 PsbA (psbA) gene, partial cds; psbA-trnH intergenic spacer, complete sequence; and tRNA-His (trnH) gene, partial sequence; chloroplast
TGATATTGCTCCTTTACTTTTTAGTAGTCTTTTTCTTCATACATCAATTTTGTATTTACTTCAACATTCTTTACCATTATTTTAAGATAAGAAAAAAATATTGGTGTTTCATACTTTTTGTTTCTTTTTTACTAATTTCTTTTATACGTTTTTCTCATCAATCTTTGTTTATCTTTTGTTTTGAAATGTAAAATAAAAAA
>225581600; Hymenaea courbaril voucher NH200199 tRNA-His (trnH) gene, partial sequence; trnH-psbA intergenic spacer, complete sequence; and PsbA (psbA) gene, partial sequence; chloroplast
GTCCATTTTTTTATGTTGAAATAAAGAATAATAAAATAAATATAATAATTAATAATTTAATAATGTTGAAATAAATAAAAAACTACTAAAACTAAAAAAGAAAAAAAAAGTAAAGGAGCAATATCCATTTCAAGAGGATTGATATTGCTCCTTTACTTTCAAAAACTCATATTCATTAAGATACAAATCTTATCCATTTA
>100178974; Caesalpinia gilliesii voucher Jodrell 688-86 (K) PsbA (psbA) gene, partial cds; psbA-trnH intergenic spacer, complete sequence; and tRNA-His (trnH) gene, partial sequence; chloroplast
GACCTAGCTGTGGTTGAGGCTCCATCTATAAATGGATAAAATGAAAATTTTGGTCTTAATGTATACGAGTTTTTGAACGTAAAGGAGCAATATCAACCCTCTTGATATTGCTCCTTTACTTTTTTTTTAGTAGTTTTTTTCTTCAGACATAAATTTCTTTATTTACTTCAATATTCTTAAAAAAAAATATTGGAGTTTCC
>209968138; Acaciella angustissima voucher DS15993_JM1310 psbA gene, partial sequence; psbA-trnH intergenic spacer, complete sequence; and tRNA-His (trnH) gene, partial sequence; chloroplast
ACGAGTTTTTGAACGTAAAGGAGCAATAATTAATTTCTTGTTCTATCAAGAGGGTTAATATTGCTCCTTTACTTTTTAGTAGTTTCATACATCAATTTTGTATTTACTTCAACATTCTTTACCATTGTTTTAAGATAAGAAAAAAAATATTGGAGTTTCATACTTTTTTTTTCTTTTTTACTAATTTTTTTTTACGTTTT
>225581602; Swartzia sp. MAG-2009 voucher NL110175 tRNA-His (trnH) gene, partial sequence; trnH-psbA intergenic spacer, complete sequence; and PsbA (psbA) gene, partial sequence; chloroplast
ATAACAGATCATATGATAGGCCATAAATTGGGAGAATTTTCGCCTACTCTAAACTTCCAAGGACATGCGAAAAATGATAATAAATCGGGTCGTTAACGTTAAAATTAACGTTAATTTTACATTTTATTTAGTAGTTAATTTAGTAATAGTAATAAATAAATGAATAAAATAAAAATTAGAAATTATAAATAGAAATCTTT
>209968113; Ebenopsis ebano voucher DS15957_JM1369 psbA gene, partial sequence; psbA-trnH intergenic spacer, complete sequence; and tRNA-His (trnH) gene, partial sequence; chloroplast
ACTTCTTTACCTTGTTTTAAGATAAGAAAAAATCTTGGAGTTTCATACTTTTTGTTTCTTTTTTACTAATTTATTTTATACGTTTTTCTCAGCAATCTTTCTTTATCTTTTGAAATGAAAAATAAAAAAAATGAGAAAGAATGTTTTAATTCTAGTCTATTGTATTTCGAAGACGAGTAAAAACTTCAAAATAATGAAAA
>254576749; Vachellia farnesiana voucher BREMF3 PsbA gene, partial cds; psbA-trnH intergenic spacer, complete sequence; and tRNA-His gene, partial sequence; chloroplast
AAAATCTTGGAGTTTCTTGTTTCTTTTTTACTAATTTATTTTATATTTATTTTATATGTTTTTCTCATCAATCTTTCTTTATCTTTTGAAATGTAAAATAAAAAATGAGAAATTAATGTTTAAATTATAGTCTATTGTATCAAATTATAGTCTATTGTATCATAGAAGACGAGTAAAAACTTCAAAAAAAAAATGGAAAT
>148923601; Leucaena x spontanea voucher FHO:Hughes 1695-1 PsbA (psbA) gene, partial cds; psbA-trnH intergenic spacer, complete sequence; and tRNA-His (trnH) gene, partial sequence; chloroplast
GATAAAATTTTTGTCTTAATGTATACGAGTTTTTGAACGTAAAGGAGCAATAATTCATTTCTTGTTCTATCAAGAGGGTTGATATTGCTCCTTTACTTTTTAGTAGTCTTTTTCTTCATACATCAATTTTGTATTTACTTCAACATTCTTTACCATTATTTTAAGATAAGAAAAAAATATTGGTGTTTCATACTTTTTGT
>261864126; Erythrina costaricensis voucher STRI:BCI 032088 photosystem II protein D1 (psbA) gene, partial sequence; psbA-trnH intergenic spacer, complete sequence; and tRNA-His gene, partial sequence; chloroplast
ATTTTCCTCTAGATCTAGCTGTGATCGAAGTTCCATCTATAAATGGATAAATTTTGGATCTTACATTAAAGATCTTAAATTAAACTAGATAGGTTTTTGAAAGTAAAGGAGGAATATAAACATTGTTTATATTCCTCCTTTACTTTTTCTTGACATACGTTTTTTGATTTTTTTCAGGATCTTTTAGTATTTTTGATCCT
>209968142; Albizia lebbeck voucher DS14500_JM1596 psbA gene, partial sequence; psbA-trnH intergenic spacer, complete sequence; and tRNA-His (trnH) gene, partial sequence; chloroplast
TGTTCTATCAAGTCAAGAGGGTTAATATTGCTCCTTTACTTTTTAGTAGTTTCATACATCAATTTTGCATTTACTTCAACATTCTTTACCATTGTTTTAAGATAAGAAAAAAATATTGGAGTTTCATACTTTTTGTTTCTTTTTTACTAATTTATTTTATACGTTTTTCTCAGCAATCTTTCTTTATCCTTTGAAATGAA
>171909099; Callerya megasperma voucher A. Liston 325 PsbA (psbA) gene, partial cds; psbA-trnH intergenic spacer, complete sequence; and tRNA-His (trnH) gene, partial sequence; chloroplast
ACAAAAATTCTTTATTTACTTCAATATTCTTTAGCATTCTTCTGTATTTCAACAAAAGAAATTTTCTTTCATTTTTTTTTGATTTAGTCATTTGTAATTTATGCGTTTTTCTCATCAATCTTTTTGATCTTTTTGTAATACATATGACTTCGTAAAATAAGAAAAAAAAGAAAATATTCATTTCTTTTTTTTTATTATTT
>32365259; Mimosa tenuiflora psbA gene, partial sequence; psbA-trnH intergenic spacer, complete sequence; and tRNA-His (trnH) gene, partial sequence; chloroplast genes for chloroplast products
CTCTAGACCTAGCTGCAGTCGAGGCTCCAGCTATAACTGGATAAAATCTTGGTCTTAATGTATACGAGTTTTTGAATGTAAAGGAGCAATAATTAATTTCTTGTTCTATCAAGAGGGTTGATATTGCTCCTTTACTTTTTAGTAGTCTTTTTCTTCATATACCAATTTTGCACCAATTTTTGTATTTACTTCAATATTCT
>100178967; Caesalpinia mexicana voucher C.T. Mason s.n. (K) PsbA (psbA) gene, partial cds; psbA-trnH intergenic spacer, complete sequence; and tRNA-His (trnH) gene, partial sequence; chloroplast
TTTTGGTCTTAATGTATACGAGTTTTTGAACGTAAAGGAGCAATATCAACCCTCTTGATAGAACAAGAAATGAATTATTGCTCCTTTACGTTTTTTTAGTAGTTTTTTTCTTCAGACATCAATTTATTTATTTACTTCAATATTCTTTAAAAAGAATATTGGAGTTTCATACTTTTGAAATGTAAAAAAAAAAAGAGAAG
>270156405; Sesbania punicea voucher S.B. Davis 0300 (FLAS) trnH gene, partial sequence trnH-psbA intergenic spacer, complete sequence and psbA gene, partial sequence; chloroplast
TTAGAAAAAAATGTTTTCTTATTTTACATTGTAAAGTCATATGTATTACAAAAAAGATCAAAAAGAAAAACACATAAATTAGAAGTTACCGAAAAAAAATGAAATCCATTTTATTAGGTTGAAATGTTGAAATAAATAATGCTAAACTAAAGAATATTGAAGTAAAAAAAAATGGATATATAAATATAATATAAAGACTA
>261864251; Platypodium elegans voucher STRI:BCI 176413 photosystem II protein D1 (psbA) gene, partial sequence; psbA-trnH intergenic spacer, complete sequence; and tRNA-His gene, partial sequence; chloroplast
AGTTTATATTGCTCCTTTACTTTTATTTTTTTTTTTTTTTNCNTTGTAAAGTCATATGTTTTAAAAAAAAAAAACAAAAGAATGGAAACATTCATTTGTCTTTTTTATCCTATCTTATCTTAATCTTAGAAAATGAGTAAAAACTTAACTTAGAAGAAAAATAAAAATGATAACAAAAGAGTATAAATGGTAGTCTAGGA
>307829304; Parkia biglobosa voucher BURp14-III-2 PsbA (psbA) gene, partial cds; psbA-trnH intergenic spacer, complete sequence; and tRNA-His (trnH) gene, partial sequence; chloroplast
AAAAAATATTGGAGTTTCATACTTTTTGTTTCTTTTTTACTAATTTATTTTATACGTTTTTCTCATGAATCTTTCTTTTTCTTTTGAACTGAAAAATAAAAAAATGAGAAATGAATGTTTAAATTCTAGTCTATCGTATCTTAGAAGACGAGTAAAAACTTAAAAATAATGAAAAAATACAAATGGAAATCTCTGTAATT
>312603286; Cullen corylifolium isolate PS0221MT01 PsbA (psbA) gene, partial cds; psbA-trnH intergenic spacer, complete sequence; and tRNA-His (trnH) gene, partial sequence; chloroplast
GATCTAGCTGCGATCGACGCTCCATCTATTAATGGATAAAATTTTTATCTTAAATAAAAGTAGATGACTTTTTGAAAGTAAAGGAGCAATATCAAAAAAGTTGATATTGCTCCTTTACTTCTATTTGATTAGTAATCTTTTACTTTTATTTGATTAAAAATCTAACTATTTGAAAATATTTATACAGACGTTTTTTATTT
>254071764; Schizolobium parahyba isolate BA2 psbA gene, partial sequence; psbA-trnH intergenic spacer, complete sequence; and tRNA-His (trnH) gene, partial sequence; chloroplast
ATTTGGGTCTTAATGTATACGAGTTTTTGAACGTAAAGGAGCAATAATTCATTTCTTGTTCTATCAAGACAAGAAGGGTTGATATTGCTCCTTTACTTTCTTTTTTAGTAGTCTTTTTCTTCATACATAAATTTTTTATTTACTTCAACATTCTTTAACATTATTTTAACATAAGAAAAAAAGATATTGGAGTTTCTTTT
>225581588; Bauhinia guianensis voucher NL110013 tRNA-His (trnH) gene, partial sequence; trnH-psbA intergenic spacer, complete sequence; and PsbA (psbA) gene, partial sequence; chloroplast
AAAAGAAAAACCATTTTTTTACATAATAAGTTCAGATTGCTGATAAAAACATATAAATTACTAAATAACAAACAAAAATATGAAAAAAAAGATTTTCGATCTTGAACTTGAAATAAAAAATGTTTTAAAAAAAAACTACTACAAAAAAAAAATAAAAAAAGTAAAGGAACAATATCAATCCTCTTAATAGAAGAGGAAAT
>182410973; Trigonella gladiata isolate assem65.0.2 PsbA (psbA) gene, partial cds; psbA-trnH intergenic spacer, complete sequence; and tRNA-His (trnH) gene, partial sequence; chloroplast
GATAATATTTTTGTTTTAAAGAAGGATACGAGTTTTTGAAAGTAAAGGAGTAATATCAACATTGTTGATATTACTCCCCCCTTTACTTTTTGTTAGTATGTATACATATACAGAAATGAATGTTTTCTTATTTTCTAGTATTTTAGAAGACTCGTAAGAACTTAGAAGAGAAGAAAATAAATGATAATCAAAAGGTATAA
>261864123; Dipteryx oleifera voucher STRI:BCI 236893 photosystem II protein D1 (psbA) gene, partial sequence; psbA-trnH intergenic spacer, complete sequence; and tRNA-His gene, partial sequence; chloroplast
ATTTTATATATATAATTTATATAATTATAATAATTATATAAATATAAAATATAATTTTTTTTTATTTCAATATTCTTATTCTTTTCTTTAGCATTTTTTATAGCATTCTTTATTTCAATTTCAGCATAAGAAATAGAAAATTTGTGAGTTTCCTATTATTATTTGTTATTTAGTGATTTCAAATTTCTTATTGTTTTTTT
>225581599; Andira aubletii voucher NH200006 tRNA-His (trnH) gene, partial sequence; trnH-psbA intergenic spacer, complete sequence; and PsbA (psbA) gene, partial sequence; chloroplast
GCAACTCCAATATTTTTTTCTTATGTTAAAATAATGTTAAAGAATGTTGAAGTAAATCAAAAATTTATGTATGAAGAAAAAAACTACTAAAAAAGAAAAAAGAAAGTAAAGGAGCAATATCAATCCTCTTGATATTGCTCCTTTACGTTCAAAAACTCGTATACATTCAGACCAAAATTTTATCCATTTATAGATGGAGC
>225581596; Eperua grandiflora voucher NH200111 tRNA-His (trnH) gene, partial sequence; trnH-psbA intergenic spacer, complete sequence; and PsbA (psbA) gene, partial sequence; chloroplast
ATAAGAAAAAAACAATTGAAATTTCTCTTGAAAATGTAAAATAATAAGTTCCTGCTGAGAAAAACGTATAAATTACTAAATAAATAAAACAAAGAAAAATAGGAATTTTTGTATGTTGAAATAAAGAATAATAAGAATGTTGAAGTGAATAAAAAACTACTAAAAAAGAAAAAAAAAGTAAAGGAGCAATATCAATCCTC
>312603282; Lotus corniculatus isolate PS0220MT01 PsbA (psbA) gene, partial cds; psbA-trnH intergenic spacer, complete sequence; and tRNA-His (trnH) gene, partial sequence; chloroplast
TTCTTGAAAGTAAAAGAGCAATATCAACAAGGTTGATATTGCTCTTTTACTTTTTTTAGTATTCTTCTTATTTATTTTATACTTCAATATTCTTTAGCATTATTTATTTCAACATGATCGGTTTTATCATTTTTATTTTATCTAATTTTAGAGGATGAGTAAGAACTTAGTAAAAAATGATAAAATAAAAAGGGGTCAAA
>312603372; Astragalus complanatus isolate PS0269MT01 PsbA (psbA) gene, partial cds; psbA-trnH intergenic spacer, complete sequence; and tRNA-His (trnH) gene, partial sequence; chloroplast
TTTGTAATAAATATGACTTCTAGTAAATTTCGTTTAATAATTAAGAAAAAAAAAAGAAATGAATGTTTTTTTTTTTATCGTATTTATTTTAGATTAGTTTTTAGAATATTCGTAAGAACTTAGAAGAAAATAAATAATAATGAAAAAAAAGTCTAAAAAAATTTATACATAGTATTAATAAGGGCGGATGTAGCCAAGAG
>312603310; Desmodium styracifolium isolate PS0232MT04 PsbA (psbA) gene, partial cds; psbA-trnH intergenic spacer, complete sequence; and tRNA-His (trnH) gene, partial sequence; chloroplast
GGATTCTAGAGTATTCTTTAATTTCTTATGTTGAATATTTTATCCATATATGTTGGATATATATATGGATGTCTCTCTCTTTTTTTCCTATCCTAGAAGAAAAGAATGATAATGAAAGGGTAGAAATCTAGGTATAGATCCCCCACCCTTACATAGTATACATAGTATAAGGGCGGATGTAGCCAAGTGGATCAAGGCAG
>225581616; Pseudopiptadenia suaveolens voucher NH200101 tRNA-His (trnH) gene, partial sequence; trnH-psbA intergenic spacer, complete sequence; and PsbA (psbA) gene, partial sequence; chloroplast
TAAAAATTACAGAGATTTCCATTTGTATTCTTTCTTTTTCATTATTTTGAAGTTTTTACTCGTTCGTCTTCTAAGATACGATATACTAGAATTTAAACATTCATTTATCATTTTTTTTGATTTTCCATTTCAAAAGATAAAGAAAGATTGATGAGAAAAACGTATAAAATAAATTAGTAAAAAAGAAACAAAAAATATGA
>312603316; Mucuna hainanensis isolate PS0235MT01 PsbA (psbA) gene, partial cds; psbA-trnH intergenic spacer, complete sequence; and tRNA-His (trnH) gene, partial sequence; chloroplast
CCATCTATAAATGGATAAAATTGGGATCTTACAGTATACGACTTTTTGAAAGTAAAGTAGCAATATCCACTTTGTTGATATTGCTACTTTACTTTTATTAGTAGTCTCCAAATTATTAAATATTAATACATACATTTTTTATTTAAGATTCTTTAGCATTTTTGATTTCTTATGTTATGTCGAAATAAAAAAGTATATAT
>312603432; Gueldenstaedtia stenophylla isolate PS0304MT01 PsbA (psbA) gene, partial cds; psbA-trnH intergenic spacer, complete sequence; and tRNA-His (trnH) gene, partial sequence; chloroplast
CAAAATCAATTTGTCAATCTTGAGTTTTCTTTAGTAATTTATTTATGAATTTGTCATTGATGCATTTTGATCATCAATCTTTTTGATCTTTTTGTAATACATATACATATGACTTCACAATGTAAAATGAAGAAAAAAAAAGAAATGAATTGATTCTTCTGTTCGAGTACTTTAAAAGAAAAGACGCGTAAGAAATGAAA
>32365349; Acacia coulteri psbA gene, partial sequence; psbA-trnH intergenic spacer, complete sequence; and tRNA-His (trnH) gene, partial sequence; chloroplast genes for chloroplast products
GTATTTACTTCAACATTCTTTACCATTGTTTTAAGATAAGAAAAAAATATTGGAGTTTCATACTTTTTGTTTATTTTTTACTAATTTATTTTATACGTTTTTCTCAGCAATCTTTCTTTATCTTTTGAAATGAAAAATAAAAAAATGAGAAATGAATGTTTAAATTCTAGTCTATTGTATCTTAGAAGACGAGTAAAAAC
>312603467; Cassia fistula isolate PS1369MT01 PsbA (psbA) gene, partial cds; psbA-trnH intergenic spacer, complete sequence; and tRNA-His (trnH) gene, partial sequence; chloroplast
TTTCTTCATACATCAATTTTCTAGTTACTTCAACATTCTTTATTCTTTAACATTATTTTAACATAAGAAAAAGGATATTGGAGTTTCATACTTTCTTTTTGTTGCTTTTTTTACTAATTTCTACGTTTTTCTGATCAATCTTTCTTTCTCTTTTGAAATGTAAAAAGACAAATGAATGTTTAAATTGGAGTCTATCGTAT
>229485116; Phaseolus vulgaris voucher Pv27 tRNA-His (trnH) gene, partial sequence; trnH-psbA intergenic spacer, complete sequence; and photosystem II protein (psbA) gene, partial cds; chloroplast
TGCCTTGATCCACTTGGCTACATCCGCCCTTCTTATACTATCTAAAAATGATCTATCTATATCTGAAATTCTACCCTTTCAATATCCTTTTTTTCTTTCTAAAAAAGGAAAAAAAGATAAGGAATCATGAAATCAATCAAAAACCTATGTATAAATCTAAAAAAAAGATTACTAATCCAAAATAAAGGAGCAATATTAAC
>312603349; Phyllodium pulchellum isolate PS0252MT01 PsbA (psbA) gene, partial cds; psbA-trnH intergenic spacer, complete sequence; and tRNA-His (trnH) gene, partial sequence; chloroplast
AACTTCCCTCTAGATCTAGCTGCGATCGAAGCTCCATCTATAAATGGGTAAAATTTTGATCCATAAATGGATCAAATTTTTAGCGTAAAGTATACGAGTTTTTGAAAGTAAAAGAGCAATATCAACAATGTTGATATTGCTCTTTTACTTCTATTAGTAGTCTACCTATTTATAAATATTTAAACATACATTTTTATTTT
>32365269; Cathormion umbellatum psbA gene, partial sequence; psbA-trnH intergenic spacer, complete sequence; and tRNA-His (trnH) gene, partial sequence; chloroplast genes for chloroplast products
TAGCTGCGGTTGAGGCTCCAGCTATAAATGGATAAAATCTTGGTCTTAATGTATACGAGTTTTTGAACGTAAAGGAGCAATATTAAATTTCTTGTTCTATCAAGAGGGTTAATATTGCTCCTTTACTTTTTAGTAGTTTCATACATTAATTTTTTATTTACTTCAACATTCTTTACCATTGTTTTAAGATAAGAAAAAAA
>312603461; Senna alata isolate PS1362MT01 PsbA (psbA) gene, partial cds; psbA-trnH intergenic spacer, complete sequence; and tRNA-His (trnH) gene, partial sequence; chloroplast
GGATAAAATTGTGGTCTTAATATATATGAGTTTTTGAACGTAAAGGAGCAATATCAAGAGGGTTGATATTGCTCCTTTACTTTCTTTTTTAGTAGTCTTTTTCTTCATATTCATACAAATTTTTTTTATTTACTTCAACATTCTTTAACATTATTTTAACATAAGAAAAAAATATTGGAGTTTCATACTTTTTTTTGTTT
>32365279; Faidherbia albida psbA gene, partial sequence; psbA-trnH intergenic spacer, complete sequence; and tRNA-His (trnH) gene, partial sequence; chloroplast genes for chloroplast products
GAGGGTTAATATTGCTCCTTTACTTTTTAGTAGTTTCATACATCAATCTTGTATTTACTTCAACATTCTTTACCATTGTTTTAAGATAAGAAAAAGATATTGGAGTTTCATACATACTTTTTGTTTCTTTTTTACTAATTTATTTTATACGTTTTTCTCAATAATCTCTTTTTATCTTTTGAAATGAGAAAAAAATGAGA
>32365267; Anadenanthera colubrina psbA gene, partial sequence; psbA-trnH intergenic spacer, complete sequence; and tRNA-His (trnH) gene, partial sequence; chloroplast genes for chloroplast products
TCTAGACCTAGCTGCGGTTGAGGCTCCAGCTATAAATGGATAAAATTTGGGTCTTAATGTATACGAGTTTTTGAACGTAAAGGAGCAATAATTAATTTCTTGTTCTATCAAGAGGGTTGATATTGCTCCTTTACTTTTTAGTAGTCTTTTTCTTCATATATCAATTTTGTATTTACTTCTCTTTACCATTATTTTTTATT
>182410965; Ononis natrix isolate assem61.0.2 PsbA (psbA) gene, partial cds; psbA-trnH intergenic spacer, complete sequence; and tRNA-His (trnH) gene, partial sequence; chloroplast
GTAGTCTTTTTCTGTATACATATACAGAAATGAATCCATTATTTATTAATTTCCCTATTCTTTATTTCAACAAAATAAATTTTTAATTTTTTAGTTTTATTTTTTAGTAATTTTAAAGTTATGCATTTTTATTTTTCTGATCAATCTTTTTGTAATACATATGACTTCACAATGTAAAATTAAGAAAAATAAAGAAATGA
>312603298; Pachyrhizus erosus isolate PS0227MT02 PsbA (psbA) gene, partial cds; psbA-trnH intergenic spacer, complete sequence; and tRNA-His (trnH) gene, partial sequence; chloroplast
AAAGTAAAGGAGTAATATCAATTTTTTTGATATTACTCCTTTACTTTTATTTTATCTTTTATTAGTAATCTAAAAATTGATAAATATTTATACATATGTTTTTGATTTATTTCACGATTCTTTAGCATTTTTCCTCCGAAGATAGTAAAAAAGAATGATAATGAAAAGGTAGAAATTGAGATATAGATCATTTTTACATA
>257062710; Inga tomentosa voucher Kyle Dexter 102 (K) PsbA (psbA) gene, partial cds; psbA-trnH intergenic spacer, complete sequence; and tRNA-His (tRNA-His) gene, partial sequence; chloroplast
TTTTGTTTCTTTTTTACTAATTTATTTTATACGTTTTTCCCAGCAATCTTTCTTTATCTTTTGAAATGAAAAAAAAATGAGAAATGAATGTTTTAATTCTAGTCTATTGTATCTTAGAAGACGAGTAAAAACTTCAAAATAATGAAAAAAAGAAGAAAGAATACAAATGGAAATCTCTGTAATTTTTAGATAGTATAGGG
>312603442; Glycine soja isolate PS0312MT01 PsbA (psbA) gene, partial cds; psbA-trnH intergenic spacer, complete sequence; and tRNA-His (trnH) gene, partial sequence; chloroplast
TCTTAAGGTAGATTAGTTTTTGAAAGTAAAAGGCAATATCAACTTTTTTGATATTGCCCCTTTACTTTTATTTATTTGATTAGTAATCTTTTTATTTATAAATATTTATACATAAGTTTTTGATTTCTTTCGCGATTCTTTAGCATTTTTCCTATCTTAAAAGGAAAAAAGAATGATAACGAACGAAAGGATAGAATTTT
>67079267; Amphicarpaea bracteata voucher Beyersdorfer 244 US PsbA (psbA) gene, partial cds; psbA-trnH intergenic spacer, complete sequence; and tRNA-His (trnH) gene, partial sequence; chloroplast
CTCTAGATCTAGCTGCGATTGACGCTCCATCTATTAATGGATAAAATTTTTATCTTAAATTTGAAATTCAAGTAGATGGGTTTTTGAAAGTAAAGGAGCAATATCAAATTTTTTGATATTGCTCCTTTACTTTTATTTTATTTGATTAGTAATCTTTATTATTTATTAATATTTATACATACGTTATAGATTTATACATA
>159167213; Aspalathus arenaria voucher J. A. Hawkins 235 PsbA (psbA) gene, partial cds; psbA-trnH intergenic spacer, complete sequence; and tRNA-His (trnH) gene, partial sequence; chloroplast
TATACGAGTTTTTAAAATTAAAGGAGCAATATCAACTCTGCTGATATTGCTCCTTTAATTTGACTTCTTGATTCAAATAAATTTCGATTCGATTTTTTTAGAAGTTTTTTTAGTATTTATACATAAATTTTTGATTGACTTCCACATTGTTTAGCTTTTTTTATTTCAACATAAGAAAAAAAGAATGATAATGAAGGGGT
>312603494; Glycyrrhiza inflata isolate PS2598MT01 PsbA (psbA) gene, partial cds; psbA-trnH intergenic spacer, complete sequence; and tRNA-His (trnH) gene, partial sequence; chloroplast
GTTTTAAAGAAGGATACGAGGTTTTGAAAGTAAAGGAGTAATATCAACATTGTTGATATTACTCCCTTCTTGACTTTTACTTTTCTTAGTAGTCTATATATGTATATATATACATACATATTGTAATACATATGACTTCACAATGTAAAATCAGAAAAAAAGACATGTTTTCTTATTTTTTCTGATTTTCTCGTATTTTA
>209968106; Neptunia monosperma voucher A9102794_JM185 psbA gene, partial sequence; psbA-trnH intergenic spacer, complete sequence; and tRNA-His (trnH) gene, partial sequence; chloroplast
ATTTACTTCAACATTCTTTACCATTATTTTAAGATAAGAAAAAGATATTGGCGTTTCATACTTTTTGTTTCTTTTTGACTAATTTATTTTATACTTTTTCTCATCAATCTTTCTTTATCTTTTGAAATGTAAAATAAAAAAATGAGAAATTTATGTTTTAATTATAGTCTATCGTATCTTAGAAGACGAATAACAACTTC
>312603366; Derris trifoliata isolate PS0263MT01 PsbA (psbA) gene, partial cds; psbA-trnH intergenic spacer, complete sequence; and tRNA-His (trnH) gene, partial sequence; chloroplast
TTTTTGAAAGTAAAGGAGCAATATCAACAGAGTACATATTGCTCCTTTACTTTTTTGTATTCTATTTCTTTATAAGTATATATATCCATTTTTTTTTATTTACTTCAACATTCTATTCTCTTTAGTATTCTTTATTTCAACATAAAAAATAAAAGATAAGAATAATAATGAAAGAGTAGAGATTGAAGTATAAGTTTTTT
>209968114; Prosopsis sp. DS14481_JM1594 psbA gene, partial sequence; psbA-trnH intergenic spacer, complete sequence; and tRNA-His (trnH) gene, partial sequence; chloroplast
GAAGGTTGATATTGCTCCTTTACTTTTTAGTAGTCTTTTTCTTCATACATCAATTTTGTATTTACTTCAACATTCTTTACCATTATTTTAAGATAAGAAAAGAAAAACTATTTTTAGTTTCATCCTTTTTGTTTATTTTTTACTAATTCTTTTTATACGTTTTTCTCATCAATCTTTCTTTATCTTTTGAAATGTAAAAT
>225581593; Dicorynia guianensis voucher NH200171 tRNA-His (trnH) gene, partial sequence; trnH-psbA intergenic spacer, complete sequence; and PsbA (psbA) gene, partial sequence; chloroplast
ATTAGTATGAAACTCAAATATTTTTTATTTCTTATGTATAAAATTTATGTATAAAATGAAGTAAAGGAGCAAAAACCTCTTGATAGAACAAGAAATTGATTATTGCTCCCTTACTTCTTTCAAAAACTCGTATACATTAAGAACAAAATCTTATCCATTTATAGATGGAGCCTCGACCGAAGCTAGGTCTAGAGGGAAGT
>225581617; Stryphnodendron moricolor voucher NL110127 tRNA-His (trnH) gene, partial sequence; trnH-psbA intergenic spacer, complete sequence; and PsbA (psbA) gene, partial sequence; chloroplast
ATTTAAACATTCATTTCTCATTTTTTTATTTTACATTTCAAAAGATAAAGAAAGATTGATGAGAAAAACGTATAAAATAAATTAGTAAAAAAGAAACAAAAAATATGAAACTCCAATATTTTTTTCTTATCTTAAAATAATTGTAAAGAATGTTGAAGTAAATACAAAATTGATGTATGAAGAAAAAGACTACTAAAAAG
>312603326; Arachis hypogaea isolate PS0240MT01 PsbA (psbA) gene, partial cds; psbA-trnH intergenic spacer, complete sequence; and tRNA-His (trnH) gene, partial sequence; chloroplast
AGTCGAGGCTCCATCTCTAAATGGATAATATTTTTGTCTTAAGGGATACGAGTTTTTGAAAGTAAAGGAGCAATATCAACGCAGTTTCTATTGCTCCTTTACTTTTTTTATACATATTAGCAGATAAAAAAAGAATGGAAACATAAATAGAATTAGAAAAAACAGAAAAATGATAACAAAAGACTACAAAAAGAGTAGTC
>312603506; Gleditsia japonica var. velutina isolate PS2608MT02 PsbA (psbA) gene, partial cds; psbA-trnH intergenic spacer, complete sequence; and tRNA-His (trnH) gene, partial sequence; chloroplast
ATTTCTTGTTCTATCAAGAGGGTTGATATTGCTCCTTTACTTTCTTTTTTAGTAGTTTTTTTCTTCATACATAAATTTTTTATTTACTTCAACATTCTTTAGCATTCTTTATTTTAACATAAGAAAACAATATTTGAGTTTCATACTTTTTGTTTCTTTTTTAGTAATTTATACGTTTTTGGCATCAATCTTTCTTTATC
>254576706; Acacia longifolia voucher SGNSR55311 PsbA gene, partial cds; psbA-trnH intergenic spacer, complete sequence; and tRNA-His gene, partial sequence; chloroplast
AGAGGGTTAATATTGCTCCTTTACTTTTTAGTAGTTTCATACATCAATTTTGTATTTACTTCAACATTCTTTACCGTTGTTTTAAGATAAGAAAAAAATATTGGAGTTTCATACTTTTTGTTTCTTTTTTACTAATTTATTTTATACGTTTTTCTCAGCAATCTTTCTTTATCTTTTGAAATGAAAAAAAATGAGAAATG
>32365301; Samanea saman psbA gene, partial sequence; psbA-trnH intergenic spacer, complete sequence; and tRNA-His (trnH) gene, partial sequence; chloroplast genes for chloroplast products
AACGTAAAGGAGCAATAATTAATTTTTTGTTCTATCAAGAGGGTTAATATTGCTCCTTTACTTTTTAGTAGTTTCATACATCAATTTTGTATTTACTTCAACATTCTTTAGCATTGTTTTAAGATACGAAAAAAAATATTGGAGTTTCATACTTTTTGTTTCTTTTTTACTAATTTATTTTATACGTTTTTCTCAGCAAT
>312603438; Thermopsis chinensis isolate PS0310MT01 PsbA (psbA) gene, partial cds; psbA-trnH intergenic spacer, complete sequence; and tRNA-His (trnH) gene, partial sequence; chloroplast
AGAAACACTCTGTTGCTCCTTTACTTTTACTTCTTTATTTAGAAGTCTTTTTTTTTACATTACTTGCGAAATCATATGTATTCCAAAAACATAAAAAAATGAATGTTTCCATTTTTTGTTTATCTTATCTTACAAGAAAAAAGTTGAATGATAATGAAAGGGTTGAAATTGAAGTCTGGGTAATTTTTACATAGTATAGG
>261864238; Ormosia macrocalyx voucher STRI:BCI 248442 photosystem II protein D1 (psbA) gene, partial sequence; psbA-trnH intergenic spacer, complete sequence; and tRNA-His gene, partial sequence; chloroplast
TTTGTTAGTTATTTAGTAATTTCGACTTTATGCCTTTTTCACATCAATCTTTTTTTTTCTCTTTTTGTAATACATATTACTTCGCAATGTAAAAAAAGTAAAAAAAAAAATAGAAACATTCATTTCTTTTTTTTTTTTGCTCATTTTATTTAGAAGACGAGTAAAAACTTAGAAGATAAAATAATGATAACGAAAGAGTA
>11739; Alfalfa chloroplast intergenic region between psbA and trnH genes
AAATAAATTTGAAATTTTTAATTTATACGTTTCTCTCATCAATCTTTTTGATCTTTTTGTAATACATATGACTTCACAATGTAAAATTAAGAAAAAAAAAAAGAAATGAATGTTTTCTTATTTTCTAGTATTTTAGAAGACTCATAAGAACTTAGAAGAGAAAAAAATAAATGATAAAGAAAAAGTCTAAAAAGTTATGT
>312603370; Melilotus officinalis subsp. suaveolens isolate PS0267MT01 PsbA (psbA) gene, partial cds; psbA-trnH intergenic spacer, complete sequence; and tRNA-His (trnH) gene, partial sequence; chloroplast
TGGATAATATTTTGGTTTTAAAGAAGGATACGAGTTTTTGAAAGTAAAGGGGGGAGTAATATCAACATTGTTGATATTACTCCTTTACCCCCTTACTTTTTGTTAGTATGTATACATATACAGAAATGAATCTTTTCTTATTTTCTAGTATTTTAGAAGACTCGTAAGAACTTAGAAGAGAAGAAAATAAATGATAATCA
>146263013; Caesalpinia nelsonii photosystem II D1 (psbA) gene, partial cds; and psbA-trnH intergenic spacer and tRNA-His gene, complete sequence; plastid
CGAGTTTTTGAACGTAAAGGAGCAATATCAACCCTCTTGATAGAACAAGAAATGAATTATTGCTCCTTTACTTTTTTTTTTTTTTAGTAGTTTTTTTCTTCAGACATAAATTTATTTATTTACTTAAATATTCTTTAAAAAAGAATATTGGAGTTTCATACTTTATACTTTTTTGTTTTTCTTTTACTAATTGATTTTAT
>312603424; Pithecellobium clypearia isolate PS0296MT02 PsbA (psbA) gene, partial cds; psbA-trnH intergenic spacer, complete sequence; and tRNA-His (trnH) gene, partial sequence; chloroplast
TAGATCTAGCTGCGGTTGAGGCTCCAGCTATAAATGGATAAAATCTTGGTCTTAATGTATACGAGTTTTTGAACGTAAAGGAGCAATAATTAATTTATTGTTCTATCAAGAGGGTTAATATTGCTCCTTTACTTTTTAGTAGTTTCATACATCAATTTTGTATTTACTTCAACATTCTTTACCATTGTTTTAAGATAAGA
>197944576; Trifolium repens voucher OAC:AP181 tRNA-His (trnH) gene, partial sequence; trnH-psbA intergenic spacer, complete sequence; and PsbA (psbA) gene, partial cds; chloroplast
TGATGAGAAAAATGCATAAATGAAAGATTACTAAATAAAAAAAAAGAAAACTCAAAATTTACAAATTAATTTAGTTGACATGAAAGAAGGGTGCTCGATGCTAAAGAATATGGAAGTTAATAAAAAATTGATTAATTTCTGTATATGTATACAGAAAAAGACTACTAACAAAAAGTAAAGGGGAGAGTAATATCAACATT
>32365297; Piptadenia viridiflora psbA gene, partial sequence; psbA-trnH intergenic spacer, complete sequence; and tRNA-His (trnH) gene, partial sequence; chloroplast genes for chloroplast products
TGCTCCTTTACTTTTTAGTAGTCTTTTTCTTCATACATCAATTTTGTATTTACTTCAACATTCTTTACCATTATTTTAAGATAAGAAAAAAATATTGGAGTTTCATACTTTTTGTTTCTTTTTTACTAATTTGTTTTTTACCTTTTTCTCATCAATCTTTCTTTTGAAATGAAAAAAATGAGAAATGAATGTTTTAATTC
>32365255; Dichrostachys cinerea psbA gene, partial sequence; psbA-trnH intergenic spacer, complete sequence; and tRNA-His (trnH) gene, partial sequence; chloroplast genes for chloroplast products
CATTATTTTAAGATAAGAAAAAAAAATATTGGCGTTTCATACTTTTTTTTTTCTTTTTAACTCATTTTTTTAAACGTTTTTCTCATCAATCTTTCTTTTTATTTTGAAATTTAAAATAAAAAAATGAGAAATGAAATTAGAGTCTATTGTATTTTAAAAGACGAGTTAAAAAAAAAATGAAAAAGAATACAAATCAAAAT
>312603514; Oxytropis racemosa isolate PS2634MT01 PsbA (psbA) gene, partial cds; psbA-trnH intergenic spacer, complete sequence; and tRNA-His (trnH) gene, partial sequence; chloroplast
CCCTCTAGACCTAGCTGCGGTTGAGGCTCCATCTATAAATGGATAATATTTTGGTTGTAAAGAAGGATACGAGTTTTTGAAAGTAAAGGGGGAGTAATATCAACACTTTTGATATTACTACTCCTTTACCTTTTATTTTAGTAGTCTTTTTCTGTCTTTTTGATCTTTTTGTAAGATAAGAAAAATGACTTCTAGTAAAT
>312603448; Adenanthera microsperma isolate PS0400MT02 PsbA (psbA) gene, partial cds; psbA-trnH intergenic spacer, complete sequence; and tRNA-His (trnH) gene, partial sequence; chloroplast
AATGGATAAGATTTTGGTCTTAATGTATACGAGTTTTTGAACGTAAAGGAGCAATAATTAATCTCTTGTTCTATCAAGAGGGTTGATATTGCTCCTTTACTTTTTTAGTAGTCTTTTTCTTCATACATCAATTTTGTATTTACTTCAACATTCTTTTTTTTAAGAGATGTTTAAGAAAAAAGATATTGGAGTTTCATACT
>312603440; Securigera varia isolate PS0311MT01 PsbA (psbA) gene, partial cds; psbA-trnH intergenic spacer, complete sequence; and tRNA-His (trnH) gene, partial sequence; chloroplast
ATGGATAATTTTTTATCCTTTTAAAGGATAGGAGTTTTTGAAAGTAAAAGGGCAATATCAACTTTGTTGATATTGCTCTTTTACTTTTTTTAGTATTCCTCTTATTTATACATCATTTTTTTTTCTTTATTTACTACTTCTTTATTTACTACTTCAATATTCTTTAACATTCTTTATTTCAACATAATCAGTTTTCTAAT
>225581619; Zygia racemosa voucher NH200238 tRNA-His (trnH) gene, partial sequence; trnH-psbA intergenic spacer, complete sequence; and PsbA (psbA) gene, partial sequence; chloroplast
TCATTTCAAAAGATAAAGAAAGATTGCTGAGAAAAACGTATAAAATAAATTAGTAAAAAAGAAACAAAAAGTATGAAACTTCAATATTTTTTTTTCTTATCTTAAAACAATGGTAAAGAATGTTGAAGTAAATACAAAATTGATGTATGAAACTACTAAAAAGTAAAGGAGCAATATTTACCCTCTTGATAGAACAAGAA
>312603472; Saraca dives isolate PS1372MT01 PsbA (psbA) gene, partial cds; psbA-trnH intergenic spacer, complete sequence; and tRNA-His (trnH) gene, partial sequence; chloroplast
CCATAAAAAATGGACTTTCCTATTGTTCTTTGTTTTATTTAGTAATTTATAGTTTTATTTAGTAATTTATACGTTTTTCTCAGCAGGAATTTCTTATTTTACATTTTAAATAATAAGAGAAATTTCAATTGTTTTTTTCTTATTCTATCATATTTTAGAAAGACGAGGAAAAACTTATAAGAAAAAATACTGATAACTGA
>107770462; Hoffmannseggia burchellii subsp. burchellii PsbA (psbA) gene, partial cds; psbA-trnH intergenic spacer, complete sequence; and tRNA-His (trnH) gene, partial sequence; chloroplast
CTTTTCTTGTTCTATCAAGAGGGTTGATATTGCTCCTTTACTTTTTTTTTTTTATTTTTTTTAGTAGTTTTTTTCTTCAATATTCTTAAAAAAAAAATATTGGAGTTTCATACTTTTTTGTTTCTTTTTTACTAATTTATTTTATACGTTTTTCTCTTTTCTTTATCTTTTGATGAGCAAAAACTTAAAAAATAAATAAT
>312603345; Indigofera tinctoria isolate PS0251MT02 PsbA (psbA) gene, partial cds; psbA-trnH intergenic spacer, complete sequence; and tRNA-His (trnH) gene, partial sequence; chloroplast
GGCTAAGATTTTTTTATTAAAGTATACGAGTTTTTGAAAGTAAAGGAGCAATATCAACAGAGTTTATATTGCTCCTTTACTTTTTTTTTACTTTTTTGATTTTAGTAGTCTTTTCTTTTTATTTATACATACAATACTTTTATATTTATACATAATTCATAATTTTTTTTTTAACTTTATGCGTTTTTCTCATCAATCTT
>313666624; Campylotropis macrocarpa PsbA (psbA) gene, partial cds; psbA-trnH intergenic spacer, complete sequence; and tRNA-His (trnH) gene, partial sequence; chloroplast
GATCGAAGCTCCATCTATAAATGGATAAAATTTTGAGCGTAGAGTATACGAATTTTTGAAAGTAAAGGAGCAATATCAACAATGTTGATATTGCTTCTTTACTTTTATTAGTAGTCTACCTATTTATAAATATTTATACAATTCCAATACATAGATAGATTTTTTTTAAGATTCTATAGTATTCTTTATTTTTTATGTTG
>312603470; Lysidice rhodostegia isolate PS1371MT01 PsbA (psbA) gene, partial cds; psbA-trnH intergenic spacer, complete sequence; and tRNA-His (trnH) gene, partial sequence; chloroplast
AAGTAAAAAAGTAAAGGAGCAATATCAATCTTCTTGAAATGGATATTGCTCCTTTACTTTCTTTCTTTTTTCTTTTTTAGTAGTTTTTTATTTACTTCAACATTCTTATTCTTTTTTCTTTTTTATTCTTTATTTCACCATAAAAAATGGACTTTCCTATTGTTCTTTGTTTTATTTAGTAATTTTTACGTTTTTCTCAG
>315360738; Vigna radiata tRNA-His (trnH) gene, partial sequence; trnH-psbA intergenic spacer, complete sequence; and photosystem II protein (psbA) gene, partial cds; chloroplast
TCCACTGCCTTGATCCACTTGGCTACATCCGCCCTTATACTATGTAAAAATGATCTATATCTCAATTTCTACCCTTTCATTATCCCTTTTTTTTTCTAACAAAGGAAAAAAAGATAAGGAATCATGAAATAAATCAAAAACGTATGTATAAATCTATAGAAATCTAAAAAAAACATTACTAATCCAATATCCAATATAAA
>312603304; Fordia cauliflora isolate PS0230MT01 PsbA (psbA) gene, partial cds; psbA-trnH intergenic spacer, complete sequence; and tRNA-His (trnH) gene, partial sequence; chloroplast
TTTATTTTATTTCTTTATAAGTATATATATATATCCATTTTTTTTAATTTACTTCAACATTCTATTCTCTTTAGTATTCTTTATTTCAACATAAAAAATAAAAGATAAGAATAATAATGAAAGGGTAGAGATTGAAGTATAAGTTTTTTAGAATATATCTATATATAATATAAATAGTATAAGGGCGGATGTAGCCAAGT
>32365287; Lysiloma acapulcense psbA gene, partial sequence; psbA-trnH intergenic spacer, complete sequence; and tRNA-His (trnH) gene, partial sequence; chloroplast genes for chloroplast products
TTAAGATAAGAAAAAAATATTGGAGTCTCATACTTTTTGTTTCTTTTTTACTAATTTATTTTATACGTTTTTCTCAGAAATCTTTCTTTATCTTTTGAAATGAAAAAGAAAAAATGAGAAATGAATGTTTTAATTCTAGTCTATTGTATCTTAGAAGATGAGTAAAAACTTCAAAATAATGAAAAAAAAAAAAGAAAGAA
>312603314; Abrus mollis isolate PS0234MT03 PsbA (psbA) gene, partial cds; psbA-trnH intergenic spacer, complete sequence; and tRNA-His (trnH) gene, partial sequence; chloroplast
CCATCTATAAATGGATAAAATTTGAATCTGAAAGTATACCCGTTTTTGAAAGTAAAGGAGCATGTTGATATTGCTCCTTTACTTTTTTTAATAGTCTTAATATTATTCAATATTAATACATATATCCATTTTTTATTTACTTCAACATTCTTTAGTATTTTTTATTTCGTTGAAATAAAAAAAAGAGTAATAATGAAAGG
>32365291; Microlobius foetidus psbA gene, partial sequence; psbA-trnH intergenic spacer, complete sequence; and tRNA-His (trnH) gene, partial sequence; chloroplast genes for chloroplast products
TTTATTTTATACGTTTTTCTCTCTCTTTATCTTTTGAAATGTAAAATAAAAAAAATGAGAAATGAATGTTTAAATTCTAGTCTATCGTATCTTAGAAGACAAGTAAAAACTTCAAAATAATGAAAAAGAAAGAATCCAAATGGAAATCTCTGTCATTTTTAGATAGTATAGGGGCGGATGTACCAAGTGGATCAAGGCAG
>209968155; Chloroleucon mangense voucher CANB 615623_JM364 psbA gene, partial sequence; psbA-trnH intergenic spacer, complete sequence; and tRNA-His (trnH) gene, partial sequence; chloroplast
TTACTTTTTAGTAGTTTCATACATCAATTTTGTATTTACTTCAACATTCTTTACCATTGTTTTAAGATAAGAAAAAAATATTGGAGTTTCATACTTTTTGTTTCTTTTTTACTAATTTATTTTATACGTTTTTCTCAGAAATCTTTCTTTATCTTTTGAAATGAAAAATCAAAAAATGAGAAATGAATGTTTTAATTCTA
>363806072; Pisum fulvum plastid partial psbA gene, psbA-trnH intergenic spacer and partial tRNA-His gene, cultivar 707
TTTTTGTAAAGGAGTAATATCAACATTGTGGATATTACTCCCTTACTTTTTGTTAGTATTCTTTTTCTGTATACATATACAGAAATAAATGTTTTCTTATTTTTTAATATTTTAGAAGATTAGAAGAAAAGAATAATGAAAAGGTATAAAAAGTTATGTAATTTAGACATAGTTAGAGGGCGGATGTAGCCAAGTGGATC
>313666685; Lespedeza pilosa PsbA (psbA) gene, partial cds; psbA-trnH intergenic spacer, complete sequence; and tRNA-His (trnH) gene, partial sequence; chloroplast
AATTTTGAGCGTAAAGTATACTAATTTTTGAAAGTAAAGGAGCAATATCAACAATGTTGATATTGCTCCTTTACTTTTATTAGTAGTCTACCTATTTATAAAAATTTATACAATTCCAATACATAGATACATTTTTAAGATTCTATAGCATTCTTTATTTTTTTTTTCTATGTTGTGTTGAATGTTGAATATATCGATGT
>302584861; Onobrychis viciifolia isolate c1200_2 PsbA gene, partial cds; psbA-trnH intergenic spacer, complete sequence; and tRNA-His (trnH) gene, partial sequence; chloroplast
CTCCATCTATAAATGGATAATATTTTTGTTTTAAAGAAGGTTATGAGTTTTTGAAAGTAAAGGAGTAATATCAACAATGTTGATATTACTCCCCCTTTTTTATGTTAGTAATCTTTTTCTGTATACATCTACATACAGAAATTTTGGAATTTTTTAATTTATACAAATTTATACAGAGGGCGGATGTAGCCAAGTGGATC
>209968137; Paraserianthes lophantha voucher OFI790/474_JM1544 psbA gene, partial sequence; psbA-trnH intergenic spacer, complete sequence; and tRNA-His (trnH) gene, partial sequence; chloroplast
NNNNNNNNNNNNNNNNNNNNNNNNNNNNNNNNNNNNNNNNNNNNNNNNNNNNNNNNNNNNNNNNNNNNNNNNNNNNNNNNNNNNNNNNNNNNNNNNNNNNNNNNNNNNNNNNNNNNNNNNNNNNNNNNNNNNNNNNNNNNNNNNNNNNNNNNNNNNNNNNNNNNNNNNNNNNNNNNNNNNNNNNNNNNNNNNNNNNNNNN
>261864250; Platymiscium pinnatum voucher STRI:BCI 045179 photosystem II protein D1 (psbA) gene, partial sequence; psbA-trnH intergenic spacer, complete sequence; and tRNA-His gene, partial sequence; chloroplast
ATTTGTGTCTTAAAGGATACGAGTTTTCGAAAGTAAAGGAGCAATATCAACAGAGTTTTTATTGCTCCTTTACTTTTCCTTTTTTTACATTGTAAAGTCATATATATGTTTCAAAAAAAAATGAATGTTTCCATTCATTTTTTTTATCCTATCGTTAATCTTAGAAAACGGAAAACGAGCTAGTAAAGACTTACTTTTAC
>313666628; Hylodesmum podocarpum PsbA (psbA) gene, partial cds; psbA-trnH intergenic spacer, complete sequence; and tRNA-His (trnH) gene, partial sequence; chloroplast
CAATGTTGATATTGCTCTTTTACTTTTATTAGACCTATTTATAAATTTATAAAGATTTATACATACATTTTTTATTTTAAGATTCTATAGTATTCTTTATTATATATGTTGAATATATATATGGATGTCTCTCTCTTTTTTTCCTATCCTAGAAGAGAATAGAAGAAAAAAAAAGAATGATAATGATAATGAAAAGGTAG
>209968112; Pararchidendron pruinosum voucher 615549_JM215 psbA gene, partial sequence; psbA-trnH intergenic spacer, complete sequence; and tRNA-His (trnH) gene, partial sequence; chloroplast
TTAATTTATTGTTCTATCAAGAGGGTTAATATTGCTCCTTTACTTTTTAGTAGTTTCATACATCAATTTTGTATTTACTTCAACATTCTTTACCATTGTTTTAAGATAAGAAAAAAATATTGGAGTTTCATACTTTTTGTTTCTTTTTTACTAATTTATTTTATACGTTTTTCTCAGCAATCTTTCTTTATCTTTTGAAA
>209968132; Cojoba filipes voucher DS14541_JM1610 psbA gene, partial sequence; psbA-trnH intergenic spacer, complete sequence; and tRNA-His (trnH) gene, partial sequence; chloroplast
GTTTTTGAACGTAAAGGAGCAATAATGAATTTCTTGTTCTATCAAGAGGGTTAATATTGCTCCTTTACTTTTTAGTAGTTTCATACATCAATTTTGTATTTACTTCAACATTCTTTACCACTGTTTTAAGATAAGAAAAGAATATTGGAGTTTCATACTTTTTGTTTCTTTTTTACTAATTTCTTTTATACGTTTTTCTC
>32365281; Havardia pallens psbA gene, partial sequence; psbA-trnH intergenic spacer, complete sequence; and tRNA-His (trnH) gene, partial sequence; chloroplast genes for chloroplast products
TTTTACTAATTTATTTTATACGTTTTTCTCAGCAATCTTTCTTTATCTTTTGAAATGAAAAAAAAAAAAATGAGAAATGAATGTTTTAATTCTAGTCTATTGTATCTTCGAAGACGAGTAAAAACTTCCAAATAATGAAAAAAAAAAAGAAAGAATACAAATGGAAATCTCTGTAATTTTTAGATAGTATAGGGGCGGAT
>312603400; Vicia pseudo-orobus isolate PS0281MT01 PsbA (psbA) gene, partial cds; psbA-trnH intergenic spacer, complete sequence; and tRNA-His (trnH) gene, partial sequence; chloroplast
TTATTTCAACAAAATCAATTTGTCAATTTTGAGTTTTATTATTCTTTTTTTTTAATGAATGTTTTCTTATTTTCTAAGAATTTTAGAAGATTCTTAAGAACTTCGAAGAAAAGAATAATGAAAAGGTATCAAAAGTTATGTAATTTAGACATTGTGTAATTTAGACATAGTTCTAGGGTGGATGTAGCCAAGTGGATCAA
>32365299; Pseudosamanea guachapele psbA gene, partial sequence; psbA-trnH intergenic spacer, complete sequence; and tRNA-His (trnH) gene, partial sequence; chloroplast genes for chloroplast products
ACATTCTTTACCATTGTTTTAAGATAAGAAAAAAGATATTGGAGTTTCATACTTTTTGTTTCTTTTTTACTAATTTATTTTATACGTTTTTCTCAGCAATCTTTCTTTATCTTTTGAAATGAAAAATAAAAAAATGACAAATGAATGTTTTAATTCTAGTCTATTGTATCTTAGAAGACGAGTAAAAACTTCAAAATAAT
>261864032; Abarema macradenia voucher STRI:BCI 006831 photosystem II protein D1 (psbA) gene, partial cds; psbA-trnH intergenic spacer, complete sequence; and tRNA-His gene, partial sequence; chloroplast
GTATTTACTTCAACATTCTTTACCATTGTTTTTAGATAAGAAAAAAATATTGGAGTTTAATACTTTTTGTTTCTTTTTTACTAATTTATTTTATACGTTTTTCTCAGCAATCTTTCTTTATCTTTTGAAATGAAAAATAAAAAAATGAGAAATGAATGTTTTAATTCTAGTCTATTGTATCTTAGAAGACGAGTAAAAAC
>100178990; Pomaria lactea voucher H.H.W. Pearson 9742 (MO) PsbA (psbA) gene, partial cds; psbA-trnH intergenic spacer, complete sequence; and tRNA-His (trnH) gene, partial sequence; chloroplast
TTTTTTAGTAGTTTTTTTCTTCAATATTCTTGAAAAAAAATATTGGAGTTTCATACTTTTTTGTTTCTTTTTTACTAATTTATTTTATACGTTTTTCTCATCAATTTTTCTTTATCTTTTGATTAGAAGATGAGCAAAAACTTAAAAAATAAATAATAAAGAAAGAATACAAAAGGAACTCCCTGTAATTTTTAGATAGT
>261864258; Prioria copaifera voucher STRI:BCI 240923 photosystem II protein D1 (psbA) gene, partial cds; psbA-trnH intergenic spacer, complete sequence; and tRNA-His gene, partial sequence; chloroplast
AGTTNNNTATTTACTNNNNNNNNNNNNNAACAGTANTTATTATGCTTTATTTCAACATACAAAAATGGACTTTCATATTTTTCTTTGTTTTATATAGTNAATTTTTACGTTTTTCACNGGGANGGAACTTATTATTTTACATTTTGCAATAGTAAGATCAATTTCAATTTTTTGTTCTTATTCTATCATATCTTCGAAAG
>148923632; Schleinitzia novo-guineensis voucher FHO:Chaplin s.n. PsbA (psbA) gene, partial cds; psbA-trnH intergenic spacer, complete sequence; and tRNA-His (trnH) gene, partial sequence; chloroplast
TTTAAGATAAGAAAAAAAATATTGGTGTTTCATACTTTTTGTTTCTTTTTTACTAATTTCTTTTATACGTTTTTCTCATCAATCTTTGTTTATCTTTTGTTTTGAAATGTAAAATAAAAAAATGAGAAATTAATGTTTAAATTATAGTCTATCGTATCTTAGAAGACGAGTAAAAACTTTCAAAATAATGAAAAAGAAAG
>312603402; Lathyrus davidii isolate PS0282MT01 PsbA (psbA) gene, partial cds; psbA-trnH intergenic spacer, complete sequence; and tRNA-His (trnH) gene, partial sequence; chloroplast
CGAGTTTTTGAAAGTAAAGGAGTAATATCAACATTCTATTACTCCCTTACTTTTTGTTAGTATTCTTTTTCAGTATACATAGACAGAAATGAATGTTTTCTTATTTTCGAATATTTTAGAAGATTCGTAAGAACTTAGAAGATTAGAAGAAAAAAAGAATGAAAAGGGATAAAAAGTTATGTAATTTAGACATAGTGTAA
>323363342; Anthyllis montana subsp. jacquinii chloroplast partial tRNA-His gene, trnH-psbA intergenic spacer and partial psbA gene
GTAAAAATAACCTAACCTTCTATTTTAACCACCCTTTCTCATTCTTTTTCTTTTTTTCTAAATTCTTATTTATCCTCTCAAATAAGATCAAATAAAAAACTCAAAATTCTAAAAGTGATTATGTTGAAATAAACAATGCTAAAGAATATTAAAGTAGTAAATAAATAAAAAATTATGTAAAAATCAAATAAATAAGAAGA
>312603368; Afgekia filipes isolate PS0264MT01 PsbA (psbA) gene, partial cds; psbA-trnH intergenic spacer, complete sequence; and tRNA-His (trnH) gene, partial sequence; chloroplast
ACGAGTTTTTGAAACTAAAAGAGCAATATCAAGATTGTTGATATTGCTCTTTTAGTTTTTTTAGTATTTTACCTATTTTAAAATATTTATCTATACATTTTTTATTTTATTTTAAGATTCTATAGTATTCTTTAATTTATTATGTTGAATATATATATATGTCTCTCTCTTTTTTCCTATCCTAGAAGAAAGGAATGATA
>32365305; Zapoteca tetragona psbA gene, partial sequence; psbA-trnH intergenic spacer, complete sequence; and tRNA-His (trnH) gene, partial sequence; chloroplast genes for chloroplast products
TTATACACTTTTCTCAGCAATCTTTCTTTATCTTTTGTTTCTTTATCTTTTTGAAATAAAAAAAGTGAGAAATGAATGTTTAAATTCTAGTCTATTGTATCTTAGAAGACGAGTAAAAACTTCAAAATAATGAAAAAAAAAAAAGAAAGAGAAATCTTTGTAATTTTTAGATAGTATAGGGGCGGATGTAGCCAAGTGGA
>218203119; Quercus rubra photosystem II protein D1 (psbA) gene, partial cds; psbA-trnH intergenic spacer, complete sequence; and tRNA-His (trnH) gene, partial sequence; chloroplast
AAAACAAGAAGTTGATTATTGCTCCTTTCTTATTTATTAGCCATTTAATTATTATATAATTGTAATTACTATTTAGTCGTCTTTTCTTTTACTTTTTTACTTAATAGAATATAATATAAGCTTTTTTTATTTTAACTCAAGATACGAAAAAGGATTTGAGTATCCTATTTGACTTATGTAGTAATTTTTATTTTATATAT
>204324362; Betula glandulosa voucher CS78027 PsbA (psbA) gene, partial cds; psbA-trnH intergenic spacer, complete sequence; and tRNA-His (trnH) gene, partial sequence; chloroplast
TACAAATGGATAAGACTTCGGTTTTAGTATATATGAGTTATTGAAAATAAAGGAGCAATAATCAACTTCTTGTTCTCTCAAGAGGATTGCTATTGCTCCTTTATTAGCCTTTTAATTAGTATAATTAGTATTAATTACTATTTAGTTGTCTTTTACTTACATAAGTTTTTTTTCTTTCTTTAACATACGAAAAACTATTT
>291197359; Castanea sativa chloroplast psbA gene (partial), psbA-trnH IGS and tRNA-His gene (partial), country Italy Latium
ATTACTATTTAGTCGTCTTTTCTTTTACTTTTTTACTTAATAGAATATAATATAAGCTTTTTTTTTATTTTAACTCAAGATACGAAAAAGTATTTGAGTATCCTATTTGACTTATGTAGTAATTTTTATTTTATATATGTTTTTATCGGTGAAGTTTTTATTTATTTATTTAAATAAAAAAGATAAAGCTTTCAATTTCT
>34148283; Juglans australis chloroplast PsbA (psbA) gene, partial sequence; psbA-trnH intergenic spacer, complete sequence; and tRNA-His (trnH) gene, partial sequence
CGTAATGCTCATAATTTCCCTCTAGACTTAGCTGCTGTCGAAGCTCCATCTACAAATGGATAAGACTTCAGTCTTAGTATATACGAGTTATTGAAAATAAAGGAGCAATAATCAACTTCTTGTTCTATCAAGAGGATTGGTATTGCTCCTTTATTTTGTGTATCTTATCTTAGAGAAGAAAGGTAAATCTGATGAATAGA
>212004289; Ostryopsis davidiana voucher Liu05263 PsbA (psbA) gene, partial cds; psbA-trnH intergenic spacer, complete sequence; and tRNA-His (trnH) gene, partial sequence; chloroplast
CTTTCCTTTAACATACGAAAAAATATTTGAGTATCATATTTTCGTTATGCAGTAATTTATTTTATATGTTCTTATCGGTTTTTTGTGAAGTTTTGATTTAGTATTATTAATTATTATTATCTTTTTTATTTGAAAATTATTTCAAAATGAAAAGATAAAGGTTTCAATTTCTTTTCTGTCTCTTGTATCTTAGAAGAAAG
>34148276; Pterocarya stenoptera chloroplast PsbA (psbA) gene, partial sequence; psbA-trnH intergenic spacer, complete sequence; and tRNA-His (trnH) gene, partial sequence
AGACTTCAGTCTTAGTATATACGAGTTATTGAAAATAAAGGAGCAATAATCAACTTCTTGTTCTATCAAGAGGATTGGTATTGCTCCTTTATTTTGTGTATCTTATCTTAGAGAAGAAAGGTAAATCTGATGAATAGAATAGTAGAAATTTAAATCTCCATGTAATTTGTACTACATGGGGTATAGGGGCGGATGTAGCC
>204324348; Alnus nepalensis voucher Tibet2213 PsbA (psbA) gene, partial cds; psbA-trnH intergenic spacer, complete sequence; and tRNA-His (trnH) gene, partial sequence; chloroplast
ATTGCTATTGCTCCTTTATTAGCCCTTTAATTACTATTAATTAATTTAATTAATTACTATTTAGTTGTCTTTTACTTACATAAGTTTTTTTATTTCTTTTTTTTAACATACAAAAAAGTATTTGAGTATCCTATTTTCGTTATGTAGTAATTTTTTTTTATATGTTCTTATCGGTTTTTTGTGAAGTTTTTATTTATTAT
>270156340; Casuarina glauca voucher J.R. Abbott 24911 (FLAS) trnH gene, partial sequence trnH-psbA intergenic spacer, complete sequence and psbA gene, partial sequence; chloroplast
CTATAAATTACTATATAATGATAATGAAAAGAAAGAAAAAAATTATGTTTGTTATATTAAATATTAAGTAACAGACAAATAAATAGTAATTAATAGGCTAATAAAGGAGCAATACCAATCTTCTTGAACGAACAGGAAGTTGATTATTGCTCCTTTATTTTCAATAACTCGTATATACTAAAACTAAAGTCTTATCCATT
>29123192; Ostrya virginiana chloroplast PsbA (psbA) gene, partial sequence; psbA-trnH intergenic spacer region, partial sequence; and tRNA-His (trnH) gene, partial sequence
GATAAGACTTCGGTTTTAGTATTAGTATATATGAGTTTTTGAAAATAAAGGAGCAATAATCAACTTCTTGTTCTTTCAAGAGGGTTGCTATTGCTCCTTTATTAGCCTTTTAATTACTATTAATTACTATTTAGTTGTCTTTTACTTACATAAGTCTTTTTCTTTCTTTCCTTTAATATACGAAAAAGTATTTGAGTATC
>291197361; Fagus sylvatica chloroplast psbA gene (partial), psbA-trnH IGS and tRNA-His gene (partial), country Italy Latium
ATCTACAAATGGATAAGACTCCGGTCTTAGTATATATGAGTTTTTAAAAAGAAAGTAAAGGAGCAATAATCAACTTCTTGTTTTATCAAGAGGGTTGACATTGCTCCTTTCTTCTTTATTAGCCCTTTAATTACTATTTAGTCGTCTTTTACTTTTAGGATTTTTTCTTTATTTTAACTCAACATACGAAAAAGTATTTG
>204324318; Corylus sieboldiana voucher Yoo s.n. PsbA (psbA) gene, partial cds; psbA-trnH intergenic spacer, complete sequence; and tRNA-His (trnH) gene, partial sequence; chloroplast
CAAATGGATAAGACTTCGGTTTTAGTATTAGTATTTTAGTATTAGTATATATGAGTTTTTGAAAATAAAGGAGCAATAATCAACTTCTTGTTCTTTCAAGAGGATTGCTATTGCTCCTTTATTAGCCTTTTAATTACTATTTAGTTGTCTTTTACTTACATAAGTCTTTTTCTTTCTTTCCTTTAACATACGAAAAAGTA
>29123138; Carpinus betulus chloroplast PsbA (psbA) gene, partial sequence; psbA-trnH intergenic spacer region, partial sequence; and tRNA-His (trnH) gene, partial sequence
AGTATTTGAGTATCATATTTTCGTTATGCAGTAATTCTTTTTATATGTTCTTATCGGTTTTTTGTGAAGTTTTGATTTAGTATTATTAATTATTATTATCTTTTTTTTTTTAATTATTTAAAAATGAAAAGATAAGGGTTTCAATTTCTTTTCTGTCTCTTGTATCTTAGCAGAAAGGTAAACATGATGAATGGTAGAGA
>283825271; Nothofagus pumilio voucher PM13 tRNA-His (trnH) gene, partial sequence; trnH-psbA intergenic spacer, complete sequence; and PsbA (psbA) gene, partial sequence; chloroplast
TTTTATTTCCGCTATTTTTTTTTTTTTAATTTTGACCCCTTTTTATAAGATATAAGAGTCAAAAAATGAATTGAAACCCTTATCTTTTACTTTTCATTTTGAAATCTTTTAATTAAAAAATAAAAAATGAAATAAAAACTTCACAAACGATTAAGAAGAACGTATATAAAGTAAAAATTACTACAGAACGAAAGTATGAT
>353467935; Aphanorrhegma serratum voucher BG-NC (DUKE) photosystem II protein D1 (psbA) gene, partial cds; and tRNA-His (trnH) gene, partial sequence; chloroplast
AACACTTGGGCTGACATCATCAACCGTGCTAACCTTGGTATGGAAGTTATGCATGAACGTAACGCTCACAACTTCCCTCTAGACTTAGCTTCTGTTGAAGCTCCTTCTGTAAACGGTTAATTTTAACTTATAATTTAATTTATAAGTTAGACTTATCTAAGATAGGATAAAAACTTGAAAAAGAATGACCTTAGGTTTTT
>353467977; Funaria hygrometrica voucher Goffinet 5576 (CONN) photosystem II protein D1 (psbA) gene, partial cds; and tRNA-His (trnH) gene, partial sequence; chloroplast
AACGGTTAATTTTAATTTATAATTTCATTTATAAATTAGATTTATCTAAGATAGGATAAAAACTTGAAAAAGAATGACCTTAGGTTTTTTAAACCTAAGGTCATTCTTTTTTTACTTACTTACAAAATAATAAACTTTTAAATAAGGCGGACGTGGCCAAGTGGATTAAGGCAGTGGTTTGTGGAGCCACCACGCGCGGG
>353467981; Funariella curviseta voucher Ros & Werner 26-3-2006 (MUB) photosystem II protein D1 (psbA) gene, partial cds; and tRNA-His (trnH) gene, partial sequence; chloroplast
TTCCCTCTAGACTTAGCTTCTGTTGAAGCTCCTTCTGTAAACGGTTAATTTTAATTTATAATCTAATTTATAAATTAGATTTATCTAAGATAGGATAAAAACTTGAAAAAGAATGACCTTAGGCTTTTAAAAGCCTAAGGTCATTCTTTTTTTACTTATTACAAATAATTAATTTCTAAACAAGGCGGACGTGGCCAAGT
>353467941; Bryobeckettia bartlettii voucher Beveridge 564868 (CHR) photosystem II protein D1 (psbA) gene, partial cds; and tRNA-His (trnH) gene, partial sequence; chloroplast
TATCAGCACTATGGCTTTCAACTTAAACGGTTTCAACTTCAACCAATCTGTTGTTGACAGTCAAGGTCGTGTTATTAACACTTGGGCTGACATCATCAACCGTGCTAACCTTGGTATGGAAGTTATGCATGAACGTAACGCTCACAACTTCCCTCTAGACTTAGCTTCTGTTGAAGCTCCTTCTGTAAACGGTTAATTTT
>353467997; Physcomitrella magdalenae voucher Buchbender RWA-VB-0107 (IMSC) photosystem II protein D1 (psbA) gene, partial cds; and tRNA-His (trnH) gene, partial sequence; chloroplast
GCTTGGCCTGTAGTAGGTATCTGGTTCACTGCATTAGGTATCAGCACTATGGCTTTCAACTTAAACGGTTTCAACTTCAACCAATCTGTTGTTGATAGTCAAGGTCGTGTTATTAACACTTGGGCTGACATCATCAACCGTGCTAACCTTGGTATGGAAGTTATGCACGAACGTAACGCTCACAACTTCCCTCTAGACTT
>353468017; Pyramidula tetragona voucher Ros, Cano & Gallego (MUR) photosystem II protein D1 (psbA) gene, partial cds; and tRNA-His (trnH) gene, partial sequence; chloroplast
AGGTATCTGGTTTACTGCATTAGGTATCAGCACAATGGCTTTCAACCTAAACGGTTTCAACTTCAACCAATCTGTTGTTGACAGTCAAGGTCGTGTAATCAACACTTGGGCTGACATCATCAACCGTGCTAACCTAGGTATGGAAGTTATGCATGAACGTAACGCTCACAACTTCCCTCTAGACTTAGCTTCTGTTGAAG
>353467989; Goniomitrium seroi voucher Puche 18068 (CONN) photosystem II protein D1 (psbA) gene, partial cds; and tRNA-His (trnH) gene, partial sequence; chloroplast
CCAATACGCTAGCTTTAACAACTCTCGTTCTTTACACTTCTTCTTAGCTGCTTGGCCTGTAGTAGGTATCTGGTTTACTGCATTAGGTATCAGCACAATGGCTTTCAACCTAAACGGTTTCAACTTCAACCAATCTGTTGTTGACAGTCAAGGTCGTGTAATTAACACTTGGGCTGACATCATCAACCGTGCTAACCTAG
>353467949; Discelium nudum voucher Smith 47503 (NYS) photosystem II protein D1 (psbA) gene, partial cds; and tRNA-His (trnH) gene, partial sequence; chloroplast
ACGGCTAATATTTTAGTTTATAATTCTATAAACTAAACTTATTTAAGATAGGATAACAACTTGAAAAACAATGACCTTAGGACTTAAAGTCCTAAGGTCATTGTTTTTTTTTTACAAATAATTAAACTCGAAAAAAAGGCGGACGTGGCCAAGTGGATTAAGGCAGTGGTTTGTGGAGCCACCACGCGCGGGTTCAATTC
>353468013; Physcomitrium pyriforme voucher Goffinet 9276 (CONN) photosystem II protein D1 (psbA) gene, partial cds; and tRNA-His (trnH) gene, partial sequence; chloroplast
TTACTTTGGTAGATTAATTTTCCAATATGCTAGCTTTAACAACTCTCGTTCTTTACACTTCTTCTTAGCTGCTTGGCCTGTAGTAGGTATCTGGTTCACTGCATTAGGTATCAGCACTATGGCTTTCAACTTAAATGGTTTCAACTTCAACCAATCTGTTGTTGATAGTCAAGGTCGTGTTATTAACACTTGGGCTGACA
>353467967; Entosthodon muhlenbergii voucher Luth 5431 (Lueth) photosystem II protein D1 (psbA) gene, partial cds; and tRNA-His (trnH) gene, partial sequence; chloroplast
CGGTTTCAACTTCAACCAATCTGTTGTTGACAGTCAAGGTCGTGTTATTAACACTTGGGCTGACATCATCAACCGTGCTAACCTTGGTATGGAAGTTATGCATGAACGTAACGCTCACAACTTCCCTCTAGACTTAGCTTCTGTTGAAGCTCCTTCTGTAAACGGTTAATTTTAATTTATAATTTAATTTATAAGTTAGA
>353468003; Ephemerella readeri voucher Entrer 17545 (MO) photosystem II protein D1 (psbA) gene, partial cds; and tRNA-His (trnH) gene, partial sequence; chloroplast
CAACTTAAACGGTTTCAACTTCAACCAATCTGTTGTTGACAGTCAAGGTCGTGTTATTAACACTTGGGCTGACATCATCAACCGTGCTAACCTTGGTATGGAAGTTATGCATGAACGTAACGCTCACAACTTCCCTCTAGACTTAGCTTCTGTTGAAGCTCCTTCTGTAAACGGTTAATTTTAACTTATAATTTAATTTC
>27544768; Garrya ovata chloroplast DNA, psbA - trnH intergenic spacer
AAAATAAAACGGATTTTGATGGCTTATAGTTGGTTCATGATTGAGTCTCGTGCTTTCGTTCTGTATTAATTTATAATTTATATACCTTCTTCTCAATTTTTTGTGAAGTTATTCTTTTACATTACATTTAATATAAAAAACCATTAAAATTTTTTTGCTTAATAGTTGTATCTAAGAAATAAGAATAAGATAAGAAAGAA
>27544761; Aucuba japonica chloroplast DNA, psbA - trnH intergenic spacer, haplotype:B3
TTTACTTTTCTTTTTTACATTACAGAAAAATAAAACGGATTTTTATGGCTTATAGTTGGTTCATAATTGAGTCTCGGGCTTTCGTTCTGTATTAATTTGTAATTTATATATCTTTTTCTCAATTTTTTGAGAAGTTGTTCTTTTACATTTAATAGAATTTAATATAAAAAATCATTAGAATTTTTTTTGCTTAATAGTTG
>298571671; Ophionella arcuata PsbA (psbA) gene, partial sequence; psbA-trnH intergenic spacer, complete sequence; and tRNA-His (trnH) gene, partial sequence; chloroplast
CAGTATTGCTCCTTTTTTTCTTTTTTGTACATTAAAAAAAATTGAAATATCTCAGAAAAAAACAAAGGTCGAAACAATATAAGCAATATTCTAAAGAAAATCTAATTTTAAATTAAATAGAAAAAAAATAAAAAATAAATTAAATAAAAAAAAATATAAATAGAAGAAAGAAATCTAACAAGTCTAAAGAGAGCGAGGGG
>269819594; Warszewiczia cordata voucher Woytkowski 5416 (S) photosystem II protein D1 (psbA) gene, partial cds; psbA-trnH intergenic spacer, complete sequence; and tRNA-His (trnH) gene, partial sequence; chloroplast
AAATAAAGGAGCAATAATTTCCTTCTTGTTCTATTAAGAGGGCGTTATTGCTCCTTTATTTTCTTTTTATGTCTTTTTTATTTAGTTATTTTAGTAGTACTTGTACTTAAATATAGACATTTTTTTTAAAAGTAAGTAAAATGTTCGAAACGAAATTTTTGACATGAAATAAAAAAACATAAAAAATTAAAGATTAGAGT
>269819495; Dioicodendron dioicum voucher Zarucchi & Echeverry 4780 (MO) photosystem II protein D1 (psbA) gene, partial cds; psbA-trnH intergenic spacer, complete sequence; and tRNA-His (trnH) gene, partial sequence; chloroplast
GAAGGAAATTATTGCTCCTTTATTTTCTTTTTATGTCTTTTTTTTTTAGTTATTTTAGTAGTACTTGTACTTAAATATAGACATTTTTAAAAAAAGTAAGGAAAATGTTCGAAACGAAATTTTTCAAATGAAATATTAAATAAATAGAATATGAAATAAAAAAAAACATAAAAAATGAAAAATTAGAGTAAAGGGGCGGA
>347825821; Larryleachia cactiformis voucher HBL20110070 photosystem II protein D1 (psbA) gene, partial cds; psbA-trnH intergenic spacer, complete sequence; and tRNA-His (trnH) gene, partial sequence; chloroplast
GTGTATAGTAGTTATTGAAAAAAAAAGGAGCAATATCGCCGACCAAAAAGGCAGTATTGCTCCTTTTTTTCTTTTTTGTACATTAAAAAAAATTGAAATATCTCAGAAAAAAACAAAGGTCGAAACAATATAAGCAATATTCTAAAGAAAATCTAATTTTAAATTTAATAGAAAAAAAAATAGAAATAGAAGAAAGAAAT
>269819464; Bathysa cf. cuspidata Antonelli & Andersson 295 voucher Antonelli & Andersson 295 (GB) photosystem II protein D1 (psbA) gene, partial cds; psbA-trnH intergenic spacer, complete sequence; and tRNA-His (trnH) gene, partial sequence; chloroplast
TCTAGACCTAGCTGCTATAGATGCTCCATCTATAAATGGATAAGATGTTAGTCTTTTTGTATAAGAGTTATTGAAAAATAAAGGAGCAATAATTTCCTTCTTGTTCTATTAAGAGGGCGTTATTGCTCCTTTATTTTCTTTTTATGTCTTTTTTATTTAGTTATTTTAGTAGTACTTGTACTTAAATATAGACATTTAAA
>269819517; Emmenopterys henryi voucher Robbrecht s.n. (UPS) photosystem II protein D1 (psbA) gene, partial cds; psbA-trnH intergenic spacer, complete sequence; and tRNA-His (trnH) gene, partial sequence; chloroplast
GTCTTATTGTATAAGAGTTATTGAAAAATAAAGGAGCAATAACGTCCTCTTAATAGAACAAGAAGGAAATTATTGCTCCTTTATTTTCTTTTTATGTCTTTTTTATTTAGTTATTTTAGTAGTACTTGTACTTAAATATAGACATTTAAAAAAAAAGTAAGGAAAATGTTCGAAACGAAATTTTTGAAATGAAATAAAAA
>225581528; Aspidosperma marcgravianum voucher NL110543 tRNA-His (trnH) gene, partial sequence; trnH-psbA intergenic spacer, complete sequence; and PsbA (psbA) gene, partial sequence; chloroplast
TTATATTTTTATATTTATAATTTAGTTTCGACCTTTTTTTCTTATTCTTATTTCTAAACTATTTGAATCTTTAATAATATTAAATTAATAAAAAATTCGAATTTTTTATTTTTTGAAATCTAATAAAACTTCCAAAAGGGTTGGGTAAACCATAACTTATATAATATCAATTAAAATGAAAAAAAAAAAAGTATGATACT
>313502368; Coffea arabica photosystem II protein D1 (psbA) gene, partial cds; psbA-trnH intergenic spacer, complete sequence; and tRNA-His gene, partial sequence; chloroplast
TCTTAAGATAAGAGGGTCTTATTGCTCCTTTATTTATTTTTTTATTTGGTTATTTTAGTAGTAATTGTACTTAAATATAGATAGATGTTTTTTTTTTAATTTTAAAGATTTAAAGAAAAGTAAAGAAATTGTTCGAATATGAAATAAAAAAATATAAAAATAGAGTAGAGGGGCGGATGTAGCCAAGTGGATCAAGGCAG
>269819576; Simira corumbensis voucher Malme 2733 (UPS) photosystem II protein D1 (psbA) gene, partial cds; psbA-trnH intergenic spacer, complete sequence; and tRNA-His (trnH) gene, partial sequence; chloroplast
TAAATGGATAAGATGTTAGTCTTATTGTATAAGAGTTATTGAAAAATAAAGGAGCAATAATTTCCTTCTTGTTCTATTAAGAGGGCGTTATTGCTCCTTTATTTTCTTTTTATGTCTTTTTTTTTATTTAGTTATTTTAGTAGTACTTGTACTTAAATATAGACATTTTTTTTTAAGTAAGGAAAATGTTCGAAACGAAA
>313502526; Rondeletia portoricensis photosystem II protein D1 (psbA) gene, partial cds; psbA-trnH intergenic spacer, complete sequence; and tRNA-His gene, partial sequence; chloroplast
GGAGTTATTGAAAAATAAAGGAGCAATAACACCCTCTTATATATTTATATATTTATTTATATTTATTTATATATATAGAAGAAGGAAATTATTGCTCCTTTATTTTCTTTTTATTTTTTATTCTAGTATTTTATTAATACCTGTACTTCCAAATCGATATTTTTTTAAAGAAAAGCAAAGAAAATGTTCGAAACGGAATA
>298571666; Duvaliandra dioscoridis PsbA (psbA) gene, partial sequence; psbA-trnH intergenic spacer, complete sequence; and tRNA-His (trnH) gene, partial sequence; chloroplast
GGCTAAGACCCCCAGTCCTAGTGTATAGTAGTTATTGAAAAAAAAAGGAGCAATATCGCCGACCAAAAAGGCAGTATTGCTCCTTTTTTTCTTTTTTGTACATTAACAAAAATTGAAATATCTCAGAAAAAAACAAAGGTCGAAACAATATAAGCAATATTCTAAAGAAAATCTAATTTTAAATTTAATTTAAATAGAAA
>353351262; Catharanthus roseus voucher AUS-MP36 trnH gene, partial sequence; trnH-psbA intergenic spacer, complete sequence; and PsbA (psbA) gene, partial cds; chloroplast
TCAAAAAATGAAAAAATAAGATACTCAAACCTCAGAAAACGAAAAGTCCCTTGCTTTATCTGTAATGCAAACAAAAAGAATAAAGATTTATATAAAATACTATAACTATAATAAATAAAAATAAAATAAAGGAGCAATACCACCCTCTTGATAGAAGAAGAAGGTGATTATTGCTCCTTTATTTTTCAAAAACTCCTATA
>270156269; Cryptostegia madagascariensis voucher G. Ionta 36 (FLAS) trnH gene, partial sequence trnH-psbA intergenic spacer, complete sequence and psbA gene, partial sequence; chloroplast
TATTTCATTTTCTTCATTTTCAATTCTATTTTATTTAGAATTTCGTTTCGACCATTTTCTTTATTATTTCTATTTCTGAGATATTTGAATCTTTGATAATGTACCAAACACAAAGAAAATAAAGGAGCAATACCGCCCTCTTGATAAAACAAGAAGGTGATTATTGCTCCTTTATTTTTCAAAAACTCCTATACACTAAC
>269819511; Elaeagia obovata voucher Persson 495 (GB) photosystem II protein D1 (psbA) gene, partial cds; psbA-trnH intergenic spacer, complete sequence; and tRNA-His (trnH) gene, partial sequence; chloroplast
TCCTTCTTGTTCTATTAAGAGGGCATTATTGCTCCTTTATTTTCTTTTTATGTCTTTTTTATTTAGTTATTTTAGTAGTACTTGTACTTAAATATAGACATTTTTTTAAAAAGTACGGAAAATCCAATTTTTGAAATGAAATATTAAATAAGAAATAAAAAAACATAAAAAATGAAAAATTAGAGTAGAGGGGCGGATGT
>313502420; Hamelia axillaris photosystem II protein D1 (psbA) gene, partial cds; psbA-trnH intergenic spacer, complete sequence; and tRNA-His gene, partial sequence; chloroplast
ATAAGACTTTTTTATTAGTCTGAATTTAGACGAGTTTTTTTTTTTAATTAAAAAAGGGAGCAATAATCATTTTATTGCTCCCTTTTTTAATTAAAATTGTTGACTTAAAGTCTGTTAAAGTATTTTCTAATCTAAAATAACTAGAAAGAGTTTTCAAAAAAAAAATGATAATATATGAATAGGAAATAGTATACTATTAC
>261864108; Coussarea curvigemmia voucher STRI:R. Perez 1558 (US) photosystem II protein D1 (psbA) gene, partial sequence; psbA-trnH intergenic spacer, complete sequence; and tRNA-His gene, partial sequence; chloroplast
TATAGATGCCCCATCTATAAATGGCTAAGACCTCGGTCTTATTGTATAATTGTATAGGAGTTATTGAAAAATAAAGTAGCAATAAGGACCTCTTAATATTAATAGAGGTCCTTATTGCTACTTTATTTATTATTGCTACTTTATTTAGAGAATTCTAGATTCTTTAATTTTTAAAGAAAGGAAAATGTTTGAAATGTAAT
>261865108; Metagentiana rhodantha voucher 2005-2706B photosystem II protein D1 (psbA) gene, partial cds; psbA-trnH intergenic spacer, complete sequence; and tRNA-His (trnH) gene, partial sequence; chloroplast
TGATAAAGCAAGAAGTCGATTATTGCTCCTTTATTTTATTTCGGTTTAGTTATCAATATTGTAAGAAATTGTGTTATTGTTATAAAGATTATAAACAAGAAAAATAAGAATATGTTTGAATTAGAATTCAAACAAATTAAAAATAAAAAAATAGTAAAACAAAAAAATCTAAAAAAGAGCTCTAAAATAAAAATGAAATA
>298571678; White-sloanea crassa PsbA (psbA) gene, partial sequence; psbA-trnH intergenic spacer, complete sequence; and tRNA-His (trnH) gene, partial sequence; chloroplast
TAGTGTATAGTAGTTATTGAAAAAAAAAGGAGCAATATCGCCGACCAAAAAGGCAGTATTGCTCCTTTTTTTCTTTTTTGTACATTAACAAAAAATTAAATATCTCAGAAAAAAACAAAGGTCGAAACAATATAAGCAATATTCTAAAGAAAATCTAATTTTAAATTAAATAGAAAAAAATAATAAATAAATTAAATAAA
>347825829; Stapelianthus decaryi voucher HBL20110067 photosystem II protein D1 (psbA) gene, partial cds; psbA-trnH intergenic spacer, complete sequence; and tRNA-His (trnH) gene, partial sequence; chloroplast
AATATCGCCGACCAAAAAGGCAGTATTAGCTCCTTTTTTTCTTTTTTGTACATTAATTTGTACATTAAAAAAAATTGAAATATCTCAGAAAAAAACAAAGGTCGAAACAATATAAGCAATATTCTAAAGAAAATCTAATTTTAATTTGTTTTTTTTATTTAATTTCTTTTTTTTTTATTTTTCTATTTAAATTAAAATTA
>298571625; Apteranthes burchardii PsbA (psbA) gene, partial sequence; psbA-trnH intergenic spacer, complete sequence; and tRNA-His (trnH) gene, partial sequence; chloroplast
ATGGCTAAGACCCCCAGTCCTAGTGTATAGTAGTTATTGAAAAAAAAAGGAGCAATATCGCCGACCAAAAAGGCAGTATTGCTCCTTTTTTTCTTTTTTGTACATTAACAAAAATTGAAATATCTCAGAAAAAAACAAAGGTCGAAACAATATAAGCAATATTCTAAAGAAAATATAATTTGAAATTAAATAGAAAAAAA
>269819456; Alseis floribunda voucher Cordeiro & Hatschbach 13/11/85 (GB) photosystem II protein D1 (psbA) gene, partial cds; psbA-trnH intergenic spacer, complete sequence; and tRNA-His (trnH) gene, partial sequence; chloroplast
TGCTATAGATGCTCCATCTATAAATGGATAAGATCTTAGTCTTATTGTATAAGAGTTATTGAAAAATAAAGGAGCAATAATTTCCCTCTTGTTCTATTAAGAGGGCGTTATTGCTCCTTTATTTTCTTTTTATGTCTTTTTTATTTAGTTGTTTTAGTAGTACTTAAATATAGACATTTTTTAAAAAAGTAAGTAAAATG
>372478844; Lomatogonium sp. MHL-2012 voucher L_LOR01 PsbA (psbA) gene, partial cds; psbA-trnH intergenic spacer, complete sequence; and tRNA-His (trnH) gene, partial sequence; chloroplast
TTTTGAAAAATAAAGGAGCAATAGCGTCCCCTTGATAAAACAAGAAGTCGATTATTGCTCCTTTATTTTATATTTGATTTCTCTAAGGATTATTATTAGAATAGATTAATAATCTATATTAACAATGTTAGTTAGCAATATTGGTAACTAGCAAACTCTGGCACAACTAAGAACTAAGAAAAAGAAGGATATGCTTGAAA
>290784094; Vincetoxicum rossicum tRNA-His (trnH) gene, partial sequence; trnH-psbA intergenic spacer, complete sequence; and PsbA (psbA) gene, partial cds; plastid
AATCCTATTTTATTTAGAATTTGCTTTCGACGATTTTATTTTGTATTTCTGAGATATTTCCAGTTTTGATAATGTAACAAATATAAAGAAAAAAAAAGGAGCAATATCACCTTCTTGTTCTATCAAGAGGGTGATATTGCTCCTTTTTTTTTTTTTCAAAAACTCCTATACACTAAGACTGGGGCCTTAGCCATTGATAG
>298571676; Quaqua linearis PsbA (psbA) gene, partial sequence; psbA-trnH intergenic spacer, complete sequence; and tRNA-His (trnH) gene, partial sequence; chloroplast
CCCAGTCCTAGTGTATAGTAGTTATTGAAAAAAAAGGAGCAATATCGCCGACCAAAAAGGCAGTATTGCTCCTTTTTTTCTTTTTTGTACATTAAAAAAAATTGAAATATCTCAGAAAAAAACAAAGGTCGAAACAATATAAGCAATATTCTAAAGAAAATATAATTTTAAATTAAATAGAAAAAAATAAAAAATAAATT
>218203164; Galium mollugo psbA gene, partial sequence; psbA-trnH intergenic spacer, complete sequence; and tRNA-His (trnH) gene, partial sequence; chloroplast
TGGATAAGACTTTAGTCTTATTTTTTATTGTATAATAAGCATAGGAGTATTTTAAAAATAAAATAAAGTAGCAATAAGAACCTCTTATTGCTACTTTATTTTATTTTTCTTATTTTACATTTATTTATAATACTTTAATTTGTATTTAAATACGGTTTTAAAGTTTGTAAAGTTTAAAGAAAGCAAAATTTCCGATATTT
>298571672; Pseudolithos caput-viperae PsbA (psbA) gene, partial sequence; psbA-trnH intergenic spacer, complete sequence; and tRNA-His (trnH) gene, partial sequence; chloroplast
TTTCTTTTTTGTACATTAACAAAAATTGAAATATCTCAGAAAAAAGCAAAGGTCGAAACAATATTCTAAAGAAAATATAATTTTAAATTTTAAATTAAATAGAAAAAAATAATAAATAAATTAAATAAAAAAACAAATTAAAATTTATTTTTTTTATTTAATATTATATAATAATAAATAAAAAAAATAGAAATAGAAGA
>313502317; Antirhea obtusifolia photosystem II protein D1 (psbA) gene, partial cds; psbA-trnH intergenic spacer, complete sequence; and tRNA-His gene, partial sequence; chloroplast
AGATGCTCCATCTATAAATGGATAAGATCCCAGTCTTATTGTATAGGAGTTATTGAAAAATAAAGGAGCAATAATTTCCTTCTTCTATATAAGAGGGCGTTATTGCTCCTTTATTTTCTTTTTATTTATTCTAGTATTTTTTTAGTACCTGTACTATAATATAGATAATATAGATGTTTTTTTTAAAGAAAAGCAAAGAA
>261864216; Morinda seibertii voucher STRI:BCI 441660 photosystem II protein D1 (psbA) gene, partial sequence; psbA-trnH intergenic spacer, complete sequence; and tRNA-His gene, partial sequence; chloroplast
GCTACTTTATTTATTTTCTTTTTATTTCGTTTAGTATTTTACTATATATTTATCTATTATATTTATTTTATTTAATTTTTAATTATAAATTATAATATATATAATTAATATATATAATTCAAATTTCATTATATTTCTATATTTTCTATAGTATAGATATAGAAAAATAGAAAATATAGAAAAATAGAAAATATAGAAAA
>298571669; Edithcolea grandis PsbA (psbA) gene, partial sequence; psbA-trnH intergenic spacer, complete sequence; and tRNA-His (trnH) gene, partial sequence; chloroplast
CGAAACTATATAAGCAATATTCTAAAGAAAATATAATTTTAAATTAAATAGAAAAAAATAATAAATAAATTAAATAAAAAAACAAATTTTAATTTCTTTTTTTTATTTAATATTATATTATTTAATATTATATAATAATAATATTAAATAAAAAAAAATAGAAAAAATAGAAATAGAAGAAAGAAATATAACAAGTCTAA
>301322789; Gentianopsis thermalis voucher Groff 08-CO-114-A.1 tRNA-His (trnH) gene, partial sequence; trnH-psbA intergenic spacer, complete sequence; and PsbA (psbA) gene, partial cds; chloroplast
ACTATTTAATTTTTGAACTTTTTTTATATTTTTTTGTTTTACTAGTTTTTTTTAGTTATAATTCGAGTGTCGTTTCAAACATATCCTTCTTTTTCTTAGTTGTGCCAGAATTTACTAGTTACCAATATTAATAACTAACATGGGTAATATAGATTATTACCATATTCTAAAAAAAAATCCTTAGAGAAATAAAATAAGAA
>261864188; Lacmellea panamensis voucher STRI:BCI 168474 photosystem II protein D1 (psbA) gene, partial sequence; psbA-trnH intergenic spacer, complete sequence; and tRNA-His gene, partial sequence; chloroplast
TTACACAGAGAGCAAAGGACTTTTTTTTTTGAATTTGTAATTAATATTCTATTTGATTTTGAATCTTTGTATCTTAGAAATAGAAATAAAAAATAGAAATAATAATAAGAAAGAAAATGGTCAAAATGAAATTCTAAATAGAATAGAATTGAAAATTAAATTTTCAATATTCTAAATAAATTAGAATAGGAAATAGAAAT
>182410997; Rubia tinctorum isolate assem96.0.2 PsbA (psbA) gene, partial cds; psbA-trnH intergenic spacer, complete sequence; and tRNA-His (trnH) gene, partial sequence; chloroplast
TCTTATTTTTTATTGTATAATTGCATAGGAGTTTTTAAAAAATAAAGTAGCAATAAGAACCTCTTATTGCTACTTTATTTTCTTTTTATTGTTTACTACATACTTGTATTTAAATACTGTTTTAAAATTTGTAAAGTTTAAAGAAAGCAAAATTTCCGATATTTTTTTTGCAATAGTAAAACATTGAAAATTGGAGTAGG
>67079176; Asclepias incarnata voucher Beyersdorfer 186 US PsbA (psbA) gene, partial cds; psbA-trnH intergenic spacer, complete sequence; and tRNA-His (trnH) gene, partial sequence; chloroplast
AAATAGAATTTAAATATAATTTAAATAGAAATAAATATAAATTATTAAATATTTCTATTAAATATTTAAATTGAAATATTAAATCGAAATAGAATATTTTCAAATATTCTATAAATTGTAGAAATAAAAAAAATGTAATAAATTTCAATAGGAAATAAATCGAAAAATAAATAGAAATAGAACCAGCGGGCGGATGTAGC
>225581712; Isertia coccinea voucher SM26554 tRNA-His (trnH) gene, partial sequence; trnH-psbA intergenic spacer, complete sequence; and PsbA (psbA) gene, partial sequence; chloroplast
TCAAAAAATCCGTTTCGAACATTTTCTTTGCTTTTCTTTCAAAAAACACCTATATTTAAGTACAAGTACTAATAAAATACTATAAAATAAATAAAAAGAAAATAAAGGAGCAATAACGCCCTCTTATTATAGAAGAAGAAGGAAATTATTGCTCCTTTATTTTTCAATAACTCCTATACAATAAGACCGGGGTCTTATCC
>269819491; Condaminea corymbosa voucher T.D. Pennington & Daza 17436 (MOL) photosystem II protein D1 (psbA) gene, partial cds; psbA-trnH intergenic spacer, complete sequence; and tRNA-His (trnH) gene, partial sequence; chloroplast
TAATACCCTCTTAATAGAACAAGAAGGAAATTATTGCTCCTTTATTTTCTTTTTATGTCTTTTTTATTTAATTATTTTAGTAGTACTTGTACTTAAATATAGACATTTTTTAAAAAAGTAAGGAAAATGTTCTAAACGAAATTTTTGAAATGAAATATTAAATAAATAGAATATTAAATAAAAAAACATAAAAAATTAAA
>270156356; Paederia cruddasiana voucher J.R. Abbott 25017 (FLAS) trnH gene, partial sequence trnH-psbA intergenic spacer, complete sequence and psbA gene, partial sequence; chloroplast
AAATAAAATAAAAAGAAAATAAAGTAAAAATAAAGTAATAAAGTATCAATAAGGACCTCTATTAAGATAAGAGGTCCTTATTGATACTTTATTTTTCAATAACTCCTATAACTCCTATAGAATTATACAATAAGACCGAGGTCTTATCCATTTATAGATGGGGCATCTATAGCAGCTAGATCTAGAGGGAAGTTATGAGC
>313502409; Gonzalagunia spicata photosystem II protein D1 (psbA) gene, partial cds; psbA-trnH intergenic spacer, complete sequence; and tRNA-His gene, partial sequence; chloroplast
AAAGGAGCAATAATTGCCTTCTTCTATATAAGAGGGCGTTATTGCTCCTTTATTTTCTTTTTATTCTAGTATTTTATTAGTACAGGTACTAATATAGATGTTTTTTTTTAAAGAAAAGCAAAGAAAATGTTCGAAACGGAATATTTGAAATGAAAGATTCAATAAATTAGTAAATAAATAGAATATGAAATTCAAAAAAT
>313502492; Palicourea croceoides photosystem II protein D1 (psbA) gene, partial cds; psbA-trnH intergenic spacer, complete sequence; and tRNA-His gene, partial sequence; chloroplast
TTTAAAGTAGGTTATTCTATTATTTAGTATTTCTATTTTTTATATTTAGGTTAACATTTATACTACTATATTACTAGACTACTAGTCTACCTAAATCTAGTGTACCTAAATCGATAATTTTTTCTATTTTAATAGTTGTTAAAGTAAAGGAACATGTTCGAACTCAAAGTTTATGAATGAAATATTAAAATAGAAAAAAT
>298571677; Rhytidocaulon ciliatum PsbA (psbA) gene, partial sequence; psbA-trnH intergenic spacer, complete sequence; and tRNA-His (trnH) gene, partial sequence; chloroplast
TGCTCCTTTTTTTCTTTTTTGTACATTAACAAAAATTGAAATATCTCATAAAAAAACAAAGGTCGAAACAATATAAGCAATATTCTAAAGAAAATCTAATTTTAAATTAAATAGAAAAAATAATAAATAAATTAAATAAAAAAACAAATTTTAATTTATTTTTTTTATTTAATATTATTAATATTAAATAAAAAAATAGA
>225581656; Strychnos erichsonii voucher NL110031 tRNA-His (trnH) gene, partial sequence; trnH-psbA intergenic spacer, complete sequence; and PsbA (psbA) gene, partial sequence; chloroplast
GCACATTCTAAATTATTTGAAATATTTAATATCTCATTTGAATCTATATTATTAAAAATATTTTGAATTCTATTTTTTATATTCAAAATACTAGAAAAAAAAAAAATAAAGGAGCAATAACGACCTCTTGATAGAACAAGAAGGTGATTATTGCTCCTTTATTTTTCAATAACTCCTATACAAACGGGGTCTTACCCATT
>269819550; Pinckneya bracteata voucher Massey s.n. 15F photosystem II protein D1 (psbA) gene, partial cds; psbA-trnH intergenic spacer, complete sequence; and tRNA-His (trnH) gene, partial sequence; chloroplast
TCCTTTATTTTCTTTTTATGTCTTTTTATTTAATTATTTTAGTAGTACTTGTACTTAAATATAGACATTTTTTTAATTTTAAAGAAAAGTAAGGAAAATGTTCGAAACGAAATTTTTCAAATGAAATATTAAATAAATAGAATATGAAATAAAAAAAACATAAAAAATGAAAAATTAGAGTAGAGGGGCGGATGTAGCCA
>298571653; Caralluma solenophora PsbA (psbA) gene, partial sequence; psbA-trnH intergenic spacer, complete sequence; and tRNA-His (trnH) gene, partial sequence; chloroplast
ACCAAAAAGGCAGTATTGCTCCTTTTTTTCTTTTTTGTACATTAACAAAAATTGAAATATCTCAGAAAAAAACAAAGGTCGAAACAATATAAGCAATATTCTAAAGAAAATATAATTTTAAATTAAATAGAAAAAAATAATAAATAAATTAAATAAAAAAAATAGAAATAGAAGAAAGAAATATAACAAGTCTAAAGAGA
>218203078; Vinca minor photosystem II protein D1 (psbA) gene, partial cds; psbA-trnH intergenic spacer, complete sequence; and tRNA-His (trnH) gene, partial sequence; chloroplast
GTAATGCTCATAATTTCCCTCTAGACCTAGCTGCTATAGAAGCTCCATCTATCAATGGCTAAGACCTCGGTCTTAGTGTATAGGAGTTATTGAAAAATAAAGGAGCAATAATCACCTTCGTGTTCTATCAAGAGGGTGGTATTGCTCCTTTATTTTCTTTTTATTTATTCTCGTATTTTCTAGAAATTTTTCTTCTTTCT
>353351260; Allamanda cathartica voucher AUS-MP33 trnH gene, partial sequence; trnH-psbA intergenic spacer, complete sequence; and PsbA (psbA) gene, partial cds; chloroplast
CATTTCTATTTTATCTTTCCGAGAGATTTTCGAATCTTTGATAATATATGATAATATGAAATTCCAATTAAGAAAAATATTTTTTCTTAAAAGTATGATACTCAATCACAAACAAACCTCATAAGAGTCCCTTGCTTTATCTGTAAAGCAACCAATAAAAATTTATATAAAATACTATTAAATTAAATAAAAAGAAAATA
>225581524; Ambelania acida voucher NL110164 tRNA-His (trnH) gene, partial sequence; trnH-psbA intergenic spacer, complete sequence; and PsbA (psbA) gene, partial sequence; chloroplast
CACTCTATTTCTACTTATTTCTTATATTTCCTATTCTAATTTATAATTTATTTAGATTTAGAATATTTAATATTTCATTTTCAATTCTATTCTATTTAGTTAGAATTTCGTTTACACTATTTTCTTTCTTATTATTCTTATTATTATTTTATTATTTACATTTTTTATCTCTATTTCTGAGATATTTGAATTTTTGATAA
>269819572; Semaphyllanthe megistocaula voucher Persson and Gustafsson 254 (GB) photosystem II protein D1 (psbA) gene, partial cds; psbA-trnH intergenic spacer, complete sequence; and tRNA-His (trnH) gene, partial sequence; chloroplast
CTCCATCTATAAATGGATAAGATGTTAGTCTTATTGTATAAGAGTTATTGAAAAATAAAGGAGCAATAACGCCCTCTTAATAGAACAAGAAGGAAATTATTGCTCCTTTATTTTCTTTTTATGTCTTTTTTATTTAGTTATTTTAGTAGTACTTGTACTTAAATATGGACATTTTTTTTAAGTAAGGAAAATGTTCGAAA
>372478842; Halenia sp. MHL-2012 voucher L_HAS03 PsbA (psbA) gene, partial cds; psbA-trnH intergenic spacer, complete sequence; and tRNA-His (trnH) gene, partial sequence; chloroplast
AACGTCCCCTTGATAAAACAAGAAGTCGACTATTGCTCCTTTCTTTTATTTCTCTAAGGATTATTAGTAGAATAGATTAAGAATCTATATTAACTATTAACAATGCTAGTTATCAATATTGGTAACTAGTAAACTCTGGCACAACCAAGAAAAAGAAGGATATGCTTGAAACGATATTCGGATTAGTTATAATTCAAAAT
>269819481; Capirona decorticans voucher Knudsen & Tallsten 115 (S-Regnell) photosystem II protein D1 (psbA) gene, partial cds; psbA-trnH intergenic spacer, complete sequence; and tRNA-His (trnH) gene, partial sequence; chloroplast
TATAAGAGTTATTGAAAAACAAAGGAGCAATAATTTCCTTCTTGTTCTATTAAGAGGGCGTTATTGCTCCTTTATTTTCTTTTTATGTCTTTTTTATTTAGTTATTTTAGTAGTACTTGTACTTAAATATAGACATTTTTTTAAAAAGTAAGGAAAATGTTCGAAACGAAATTTTTGAAATGAAATATTAAATAAATAGA
>261864321; Thevetia ahouai voucher STRI:BCI 171996 photosystem II protein D1 (psbA) gene, partial sequence; psbA-trnH intergenic spacer, complete sequence; and tRNA-His gene, partial sequence; chloroplast
TACATTTAAGTTAAGTAAGATTACATTTTACATTTAAGTTAAGTAAGTTACGTTCTTCACAATCTTTTGTGAAGTTTTCTTACATTTTAAAATAAAAAAAAATCCTTTTTTCTTAATTTAAATTTAATATTATCAAAAATCCAAATATGAAGATTAAAATATCTCAAAAAAAAAAAAGAATAAGAAACAAAATGATCAAA
>269819596; Wittmackanthus stanleyanus voucher Uribe 6648 (MO) photosystem II protein D1 (psbA) gene, partial cds; psbA-trnH intergenic spacer, complete sequence; and tRNA-His (trnH) gene, partial sequence; chloroplast
ATGCTCCATCTATAAATGGATAAGATGTTAGTCTTATTGTATAAGAGTTATTGAAAAATAAAGGAGCAATAATTTCCTTCTTGTTCTATTAAGAAGGCGTTATTGCTCCTTTATTTTCTTTTTATGTCTTTTTTTATTTAGTTATATTAGCAGTACTTAAATATAGACATTTTTTTAAAAAGTAAGAAAAATGTTCGAAA
>298571674; Anomalluma mccoyi PsbA (psbA) gene, partial sequence; psbA-trnH intergenic spacer, complete sequence; and tRNA-His (trnH) gene, partial sequence; chloroplast
TTGTACATTAACAAAAATTGAAATATCTCAGAAAAAAACAAAGGTCGAAACAATATAAGCAATATTCTAAAGAAAATATAATTTTAAATTAAATAGAAAAAAATAATAAATAAATTAAATAAAAAAACAAATTTTAATTTATTTTTTTTATTTAATATTATATAATATTATATAATAATAATATAATAATAATATTAAAA
>261864109; Coutarea hexandra voucher STRI:BCI 713049 photosystem II protein D1 (psbA) gene, partial cds; psbA-trnH intergenic spacer, complete sequence; and tRNA-His gene, partial sequence; chloroplast
TAAGACCCCGGTCTTATTGTACAGGAGTTTTTGAAAAATAAAGGAGCAATAATTTCCTTCTTCTATATAAGAGGAAATTATTGCTCCTTTATTTTATTTATTCTAGTATTTTCTTAGTACTTGTACTTAAATATAGATATTTTTTAAAAGACGAAAAGCAAAGAAAATGTTCGAAAGGAAATTTTTGAAATGAATATAAT
>269819552; Pogonopus exsertus voucher Dwyer 15265 (MO) photosystem II protein D1 (psbA) gene, partial cds; psbA-trnH intergenic spacer, complete sequence; and tRNA-His (trnH) gene, partial sequence; chloroplast
GTTAGTCTTATTGTATAAGACTTATTGAAAAATAAAGGAGCAATAACGCCCTCTTAATAGAACAAGAAGGAAATTATTGCTCCTTTATTTTCTTTTATGTCTTTTTTATTTAGTTATTTTAGTAGTACTTGTACTTAAATATAGACATTTTTTTTTAAGTAAGGAAAATGTTCGAAACGAAATTTTGGAAATGAAATATT
>225581711; Guettarda acreana voucher NL110151 tRNA-His (trnH) gene, partial sequence; trnH-psbA intergenic spacer, complete sequence; and PsbA (psbA) gene, partial sequence; chloroplast
TTACTGAATCTTTCATTTCAAATATTCCGTTTCGAACATTTTCTTTGCTTTTCTTTAAAAAAAACATCTATATTATCTATATTATAGTACAGGTACTAAAAAAATACTAGAATAAATAAAAAGAAAATAAAGGAGCAATAACGCCCTCTTATATAGAAGAAGGAAATTATTGCTCCTTTATTTTTCAATAACTCCTATAC
>347825825; Piaranthus comptus voucher HBL20110069 photosystem II protein D1 (psbA) gene, partial cds; psbA-trnH intergenic spacer, complete sequence; and tRNA-His (trnH) gene, partial sequence; chloroplast
CCAAAAAGGCAGTATTGCTCCTTTTTTTCTTTTTTGTACATTAAAAAAAATTGAAATATCTCAGAAAAAAACAAAGGTCGAAACAATATAAGCAATATTCTAAAGAAAATATAATTTTAAATTAAATAGAAAAAATAGAAATAGAAGAAAGAAATATAACAAGTCTAAAGAAAACGAGAGGGCGGATGTAGCCAAGTGGA
>298571613; Australluma peschii PsbA (psbA) gene, partial sequence; psbA-trnH intergenic spacer, complete sequence; and tRNA-His (trnH) gene, partial sequence; chloroplast
AAAAAGGAGCAATATCGCCGACCAAAAAGGCAGTATTGCTCCTTTTTTTCTTTTTTGTACATTAAAAAAAATTGAAATATCTCAGAAAAAAACAAAGGTCGAAACAATATAAGCAATATTCTAAAGAAAATATAATTTTAAATTAAATAGAAAAAAATAAAAAATAAATAAAATAAAAAAACAAATTTTAATTTATTTTT
>225581707; Chimarrhis turbinata voucher NL110311 tRNA-His (trnH) gene, partial sequence; trnH-psbA intergenic spacer, complete sequence; and PsbA (psbA) gene, partial sequence; chloroplast
AAAATGTCTATATTTAAGTACAAGTACTACTAAAATAACTAAATAAAAAAGACATAAAAAGAAAATAAAGGAGCAATAACGCCCTCTTAATAGAACAAGAAGGAAATTATTGCTCCTTTATTTTTCAATAACTCTTATACAATAAGACTAACATCTTATCCATTTATAGATGGAGCATCTATAGCAGCTAGGTCTAGAGG
>269819539; Mastixiodendron pilosum voucher Smith 6781 (S) photosystem II protein D1 (psbA) gene, partial cds; psbA-trnH intergenic spacer, complete sequence; and tRNA-His (trnH) gene, partial sequence; chloroplast
TGTTCCATCTATAAATGGATAAGATGTTAGTCTTATTGTATAAGAGTTATTGAAAAATAAAGGAGCAATAATTTCCTTCTTGTTCTATTAAGAGGGCGTTATTGCTCCTTTATTTTCTTTTTATGTCTTTTTTATTTAGTTATTTTAGTAGTACTTGTACTTAAATATAGACATTTTTTAAAAAGTAAGGGAAACGAAAT
>269819584; Sommera arborescens voucher Salomon Maya 2925 (BR) photosystem II protein D1 (psbA) gene, partial cds; psbA-trnH intergenic spacer, complete sequence; and tRNA-His (trnH) gene, partial sequence; chloroplast
GGGCGTTATTGCTCCTTTATTTTCTTTTTATGTCTTTTTTATTTAGTTATTTTAGTAATACTTGTACTTAAATATAGACATTTTTTTTTAAAGTAAGGAAAATGTTCGAAACGAAATTTTTGAAATGAAATATTAAATAAATAGAATATGAAATAAAAAAAACATAAAGAATTAAAAATTAGAGTAGAGGGGCGGATGTA
>298571662; Ceropegia cimiciodora PsbA (psbA) gene, partial sequence; psbA-trnH intergenic spacer, complete sequence; and tRNA-His (trnH) gene, partial sequence; chloroplast
CAATATAAGCAATATTCTAAAGAAAATATAATTTAAAATTAAATAATAAAATAATAAATAATATAAAAAAATTTAAATTTGTTTATATTATTTATATTTAAATTTATATTTAAATATAAAATTTAAATATAAATATTTAAATAATTTAAATAATAATAATATTAAATAGAAATAAATAGAAATAGAAGAAAGAAATATAA
>261864133; Faramea occidentalis voucher STRI:BCI 083299 photosystem II protein D1 (psbA) gene, partial cds; psbA-trnH intergenic spacer, complete sequence; and tRNA-His gene, partial sequence; chloroplast
TAAGGACCTCTTAATATATTAAGAGGTCCTTATTGCTACTTTATTTATTTATTTTTTCGTCTAGTATTCTACTATAATTTTACATTTATATTTTTTGTTATATTTAATTGTATTTAAATATAGAATTCTAGATTCTTTAATTTTTAAAGAAAGGAAAATGTTTGAAATTTTAAATGTAATTTTATTAATTTTTTAATTGA
>313502432; Ixora ferrea photosystem II protein D1 (psbA) gene, partial cds; psbA-trnH intergenic spacer, complete sequence; and tRNA-His gene, partial sequence; chloroplast
AGACGCTCCATCTGTAAATGGATAAGACGTTAGTCTTATTGTATAAGAGTTTTTGAAAAATAAAGGAGCAATAATTTCCTTCTTGTTCTATTAAGATAAGAGGAACTTATTGCTCCTTTATTTATTTTTTATTTTGTTATTTTAGTAGTAATTGTACTTAAATATAGCTAGATTTTTTTAATTTTAAAAAATAAAAAATA
>269819541; Mussaendopsis beccariana voucher Puff 990606-2/1 (WU) photosystem II protein D1 (psbA) gene, partial cds; psbA-trnH intergenic spacer, complete sequence; and tRNA-His (trnH) gene, partial sequence; chloroplast
TATTGAAAAATAAAGGAGCAATAATTTCCTTCTTGTTCTATTAAGAGGGCGTTATTGCTCCTTTATTTTCTTTTTATGTCTTTTTTATTTAGTTATTTTAGTAGTACTTGTACTTAAATATAGACATTTTTAAAAAAGTAAGGAAAATGTTCGAAACGAAATTTTTGAAATGAAATATTAAAAAAATAGGATATGAAATA
>270156370; Alstonia macrophylla voucher J.R. Abbott 25122 (FLAS) trnH gene, partial sequence trnH-psbA intergenic spacer, complete sequence and psbA gene, partial sequence; chloroplast
CTTCTATTTATTTCCTATTCGAATTTATTGAATTCGAATTTATTTCGAATATTTAATATTTCATTTTCAATTCTATTCTATTTAGAATTTCGTTTCGACCATTTTCTTATTAGTATTTCTAGTTTTTATTTCTATTTCGGAGATACAAAGATTCAAAATATAATATTAATTACAAATAAAAAAAATAAAGTATGATACTC
>269819547; Pentagonia macrophylla voucher McDade 595A (DUKE) photosystem II protein D1 (psbA) gene, partial cds; psbA-trnH intergenic spacer, complete sequence; and tRNA-His (trnH) gene, partial sequence; chloroplast
TCTTGTTCTATTAAGAGGGCGTTATTGCTCCTTTATTTTCTTTTTATGTCTTTTTTATTTAGTTATTTTAGTAGTACTTGTACTTAAATATAGACATTTTTTTAAAAAGTAAGGAAAATGTTCGAAACGAAATTTTTGAAATGAAATATTAAATAAATAGAATATGAAATAAAAAAACATAAAGAATTAAAAATTAGAGT
>261864304; Stemmadenia grandiflora voucher STRI:BCI 738296 photosystem II protein D1 (psbA) gene, partial sequence; psbA-trnH intergenic spacer, complete sequence; and tRNA-His gene, partial sequence; chloroplast
AAATTAAAATAATATTCTATTTATTATATTATTATTATATATTATATTAAGAATTAAGATTAAGATATTAAGTAATCCCAATCCTTTGTTTGAGAAATTTTTTTACNTTTAAAAATTCAAAAAAAAAAAAGAAATTCGCATTTTTTCTTATTTTTCTTAATTTAATAATTAATAAATTTAATATTTATATTTAATATTAT
>269819590; Tresanthera condamineoides voucher Webster et al. 9805 (S) photosystem II protein D1 (psbA) gene, partial cds; psbA-trnH intergenic spacer, complete sequence; and tRNA-His (trnH) gene, partial sequence; chloroplast
TGTTAGTCTTATTGTATAAGAGTTATTGAAAAATAAAGGAGCAATAATTTCCTTCTTGTTCTATTAAGAGGGCGTTATTGCTCTTTTATTTTCTTTTTATGTCTTTTTTATTTAGTTATTTTAGTAGTACTTGTACTTAAATATAGACATTTTTTTAAAAAGGAAGGAAAATGTTCGAAACGAAATTTTTGAAATTAAAT
>225581530; Tabernaemontana disticha voucher MG066 tRNA-His (trnH) gene, partial sequence; trnH-psbA intergenic spacer, complete sequence; and PsbA (psbA) gene, partial sequence; chloroplast
CCTATTCTAATTTCTAATTTATTTAGATTTATAATATTTATTCTATTTAGTTAGAATTTCGTTTCTACTATGTTTATTTCTTATTATTATTTACATTTTTTATTTTTATTTATGAGATATTTTGATAATATTAAATTAATTAATTATTTTTATTAATTAATATTATATTTATTATTTATTATATTTAATTTAATTTATAT
>269819503; Dolicholobium oxylobum voucher Drozd & Molem 1998-11-13 photosystem II protein D1 (psbA) gene, partial cds; psbA-trnH intergenic spacer, complete sequence; and tRNA-His (trnH) gene, partial sequence; chloroplast
TAGATGTTCCATCTATAAATGGATAAGATGTTAGTCTTATTGTATAAGAGTTATTGAAAAATAAAGGAGCAATAATTTCCTTCTTGTTCTATTAAGAGGGCGTTATTGCTCCTTTATTTTATTTTTATGTCTTTTTTATTTTTTATTTAGTTATTTTAGTAGTACTTGTACTTAAATATAGACAATAGACATTTTTTAAA
>347825833; Tromotriche revoluta voucher HBL20110074 photosystem II protein D1 (psbA) gene, partial cds; psbA-trnH intergenic spacer, complete sequence; and tRNA-His (trnH) gene, partial sequence; chloroplast
AAAGGCAGTATTGCTCCTTTTTTTCTTTTTTGTACATTAAAAAAAATTGAAATATCTCAGAAAAAAACAAAGGTCGAAACAATATAAGCAATATTCTAAAGAAAATATAATTTTAAATTAAATAGAAAAAAATAAAAAATAAATTAAATAAAAAAACAAATTTTAATTTATTTTTTATTTTATTTAATATTATATATTAT
>261864322; Tocoyena pittieri voucher STRI:BCI 279383 photosystem II protein D1 (psbA) gene, partial sequence; psbA-trnH intergenic spacer, complete sequence; and tRNA-His gene, partial sequence; chloroplast
CTTATTGTATAAGAGTTATTAAAAAATAAAGGAGCAATAATTTCCTTCTTATTCTCTTAAGATAAGAGGGTCTTATTGCTCCTTTATTTATTTTTTATTTAGTTATTTTAGTAGTAATTGTACTTAAATATGGATAGATTTTTTTTTCATTTTAAAAAATTTAAAGAAAAGTAAAGTTCGAATATGAAATAAAAAAAATA
>269819475; Bothriospora corymbosa voucher Mori et al. 9191 (S) photosystem II protein D1 (psbA) gene, partial cds; psbA-trnH intergenic spacer, complete sequence; and tRNA-His (trnH) gene, partial sequence; chloroplast
GCTCCTTTATTTTCTTTTATGTCTTTTTTTTATTTAGTTATTTTAGCAGTACTTAAATATAGACATTTTTTTAAAAAGTAAGAAAAATGTTCTAAACGAAATTTTTGAAATGAAATATTAAATAAATAGAATATGAAATAAACAAACATAAAAAATTTAAAATTAGAGTAGAGGGGCGGATGTAGCCAAGTGGATCAAGG
>261864152; Genipa americana voucher STRI:BCI 135085 photosystem II protein D1 (psbA) gene, partial sequence; psbA-trnH intergenic spacer, complete sequence; and tRNA-His gene, partial sequence; chloroplast
GTTATTGAAAAATAAAGGAGCAATAATTTCCTTCTTATTCTTTTAAGATAAGAGGGTCTTATTGCTCCTTTATTTATTTTTTATTTAGTTATTTTAGTAGTAATTGTACTTAAATATCGATAGATGCTTTTTTTTTTTTTGATTTTGTAAATTTAAAGAAAAGTAAAGAAAATGTTCGAATATAAAAAAAAATATAAAAA
>353351258; Calotropis gigantea voucher AUS-MP22 trnH gene, partial sequence; trnH-psbA intergenic spacer, complete sequence; and PsbA (psbA) gene, partial cds; chloroplast
CGCCCGCTGGCTCTATTTCTATTTATTTTTCTATTTATTTCCTATTGTAATTTATTAATTTTTTTTTATCTCGAATATTTAAATAAAAAATTTAATATTTAGAATATTTTTAGAATATTTTGAATATTTTTTTATATTTCTACAATTTATAGAATATTTTAAAATATAAAAAATTCTATTTCTATTTAATATTAATATTT
>261864201; Macrocnemum roseum voucher STRI:BCI 021267 photosystem II protein D1 (psbA) gene, partial sequence; psbA-trnH intergenic spacer, complete sequence; and tRNA-His gene, partial sequence; chloroplast
TGAAAAATAAAGGAGCAATAATTTCCTTCTTGTTCTATTAAGAGGGCATTATTGCTCCTTTATTTGCTTTTTATGTCTTTTTTATTTAGTTATTTTAGTAGTACTTGTACTTAAATATAGACATTTTTTTTTAAGTAAGGAAAATGTTCGAAACGAAATTTTTGAAATGAAATATTAAATAAATAGAATATGAAATAAAA
>298571648; Caralluma procumbens PsbA (psbA) gene, partial sequence; psbA-trnH intergenic spacer, complete sequence; and tRNA-His (trnH) gene, partial sequence; chloroplast
AAAAAAAAGGAGCAATATCGCCGACCAAAAAGGCAGTATTGCTCCTTTTTTTCTTTTTTGTACATTAACAAAAATTGAAATATCTCAGAAAAAAACAAAGGTCGAAACAATATAAGCAATATTCTAAAGAAAATATAATTTTAAATTAAATAGAAAAAAATAATAAATAAATTAAATAAAAAAACAAATTTTAATTTATT
>298571667; Echidnopsis leachii PsbA (psbA) gene, partial sequence; psbA-trnH intergenic spacer, complete sequence; and tRNA-His (trnH) gene, partial sequence; chloroplast
TTTTTGTACATTAACAAAAATTGAAATATCTCAGAAAAAAACAAAGGTCGAAACAATATAAGCAATATTCTAAAGAAAATAGAATTTAAAATTAAATAGAAAAAAATAATAAAGAAATTAAATAAAAAAAATAATAAAGAAATTAAATAAAAAAAATGAAAAATTTTTTTTTATTTAATATTATTATATAATATATAATA
>301322769; Gentianella amarella voucher Groff et al. 07-CA-1-A tRNA-His (trnH) gene, partial sequence; trnH-psbA intergenic spacer, complete sequence; and PsbA (psbA) gene, partial cds; chloroplast
TCGCTAACTAACATTGTTAATATAGATTATTAATCTATTCTAATAATAAATAGATTCTAATAATAATCCTTATAGAAATCAAATAGAAAATAAAGGAGCAATAATCGACTTCTTGTTTTATCAAGGGGACGTTATTGCTCCTTTATTTTTATTTTTCAAAACCTTATTTTAATTAAATGGTTAAGACCGGGGTCTTATCC
>347825831; Tavaresia grandiflora voucher HBL20110073 photosystem II protein D1 (psbA) gene, partial cds; psbA-trnH intergenic spacer, complete sequence; and tRNA-His (trnH) gene, partial sequence; chloroplast
AAAGGCAGTATTGCTCTTTTTTTTCTTTTTTGTACATTAAAAAAAATTGAAATATCTCAGAAAAAAACAAAGGTCGAAACAATATAAGCAATATTCTAAAGAAAATCTAATTTTAAATTAAATAGAAAAAAATAAAAAATAAATTAAATAAAAAAAAATTTAATTTATTTTTTTTATTAAATATATATATTTAATAAAAA
>301322803; Gentiana algida voucher Groff 08-CO-108-A.1 tRNA-His (trnH) gene, partial sequence; trnH-psbA intergenic spacer, complete sequence; and PsbA (psbA) gene, partial cds; chloroplast
ACATATTCTTCTTTTTCTTCTTTATATCCTAGTTACCAATATAGATTATTAACATATTCTAATAATAATCCTTACCGAAAAAAATATAAAATAAAGGAGCAATAACGTCCCCTTGATAAAACAAGAAGTGGATTATTGCTCCTTTATTTTATATTTTAAAAACCTCCTATAATTAGGATTAAGACCAAGGTCTTATCCAT
>269819497; Dolichodelphys chlorocrater voucher Philipson et al. 1567 (COL) photosystem II protein D1 (psbA) gene, partial cds; psbA-trnH intergenic spacer, complete sequence; and tRNA-His (trnH) gene, partial sequence; chloroplast
TGAAAAATAAAGGAGCAATAATTTCCTTCTTGTTCTAGTAAGAGGGCGTTATTGCTCCTTTATTTTCTTTTTATGTCTTTTTTATTTAGTTATTTTAGTAGTACTTGTACTTAAAATATAGACATTTTTTTTTAAAGTAAGGAAAATGTTCGAAACGAAATTTTTGAAATGAAATATTAAAAAAATAGAATATGAAATAA
>301322751; Comastoma tenellum voucher Groff 07-OR-5-A.2 tRNA-His (trnH) gene, partial sequence; trnH-psbA intergenic spacer, complete sequence; and PsbA (psbA) gene, partial cds; chloroplast
CAGAGTTTACTAGTTACCAATATTACTAACTAACGTTGTTAATATAGATTATTAATTTATTCTAAAAATAAATAGAGTCCAATAAAAATCCTTAGAGAAATAAAATAGAAAATAAAGGAGCAATAACGTCTATTGCTCCTTTATTTTCTATTTTTCAAAACCTTATTATATATTATATGAATATAATTAAGACCGGGGTC
>261864062; Borojoa panamensis voucher STRI:BCI 181353 photosystem II protein D1 (psbA) gene, partial sequence; psbA-trnH intergenic spacer, complete sequence; and tRNA-His gene, partial sequence; chloroplast
ATTGTATAAGAGTTATTGAAAAATAAAGGAGCAATAATTTCCTTCTTATTCTCTTAAGATAAGAGGGTCTTATTGCTCCTTTATTTATTTTTTATTTAGTTATTTTAGTAGTAATTGTACTTAAATATAGATAGATTTTTTTTTTAATTTTAAAGATTTAAAGAAAAGTAAAGAAAATGTTCGAATATGAAATAAAAAAA
>298571631; Caudanthera edulis PsbA (psbA) gene, partial sequence; psbA-trnH intergenic spacer, complete sequence; and tRNA-His (trnH) gene, partial sequence; chloroplast
GTATTGCTCCTTTTTTTCTTTTTTGTACATTAACAAAAATTGAAATATCTCAGAAAAAACCAAAGGTCGAAACAATATAAGCAATATTCTAAAGAAAATATAATTTTAAATTAAATAAAAAAACAAATTTTAATTTATTTTTTTTATTTAATATTATATAATATTAAATAAAAAAAATAGAAATATAAACAGGAAATAGA
>301322797; Swertia obtusa voucher Gemeinholzer et al. 3886 tRNA-His (trnH) gene, partial sequence; trnH-psbA intergenic spacer, complete sequence; and PsbA (psbA) gene, partial cds; chloroplast
ATCCACTTGGCTACATCCGCCCCTTGACTATCTGGATTTCTTTACTCTTGGTATTTATTATACTATTTAATTTTTGAACTTTTTTTTTTTTTACTAGTTTTTTTTTCGAATTATAACTAATTCAAATGTCCTTTCAAGCATATCCTTCTTCTTCTTAGTTGTGCCAGAGTTTACTAGTTACCAATATTGATAACTAACAT
>347825827; Stapelia hirsuta voucher HBL20110072 photosystem II protein D1 (psbA) gene, partial cds; psbA-trnH intergenic spacer, complete sequence; and tRNA-His (trnH) gene, partial sequence; chloroplast
CTTTAGACCTAGCTGCTATAGAAGCTCCATCTATCAATGGCTAAGACCCCCAGTCCTAGTGTATAGTAGTTATTGAAAAAAAAAGGAGCAATATCGCCGACCAAAAAGGCAGTATTGCTCCTTTTTTTCTTTTTTGTACATTAAAAAAAATTGAAATATCTCAGAAAAAAACAAAGGTCGAAACAATATAAGCAATATTC
>301322755; Frasera caroliniensis voucher Groff 09-GA-1-B.1 tRNA-His (trnH) gene, partial sequence; trnH-psbA intergenic spacer, complete sequence; and PsbA (psbA) gene, partial cds; chloroplast
TTTTCTATTTTTTTGTTTTGAATTAGTTATAATTCGAATGCCGTTTCAAGCATATCCTTCTTTTTCTTAGTTGTGCCAGAGTTTACTAGTTACCAATATTGATAACTAACATTCTTAATATAGATTATTAACATATTCTAATAAGAATCCTTAGAGAAATAAAATAAAGGAGCAATAACGTCCCCTTGATAAAACAAGAA
>67079178; Cynanchum laeve voucher Beyersdorfer 124 US PsbA (psbA) gene, partial cds; psbA-trnH intergenic spacer, complete sequence; and tRNA-His (trnH) gene, partial sequence; chloroplast
GTCTTAGTGTATAGGAGTTTTTGAAAAATAAAGGAGCAAAATCATCTTCTTGTTCTATCAAGAGGGCGATATTGCTCCTTTATTTTCTTTATATTTGTTACATTATCAAAAATGTAAATATCTCAGAAATACAAAAGAAAATTGTCGAAAGCTAATTCTAAATACAATAGAATATTTAAATTAAATATGTAAATATTTAC
>269819527; Hippotis brevipes voucher Stahl 1812 (GB) photosystem II protein D1 (psbA) gene, partial cds; psbA-trnH intergenic spacer, complete sequence; and tRNA-His (trnH) gene, partial sequence; chloroplast
TATTGAAAAATAAAGGAGCAATAATTTCCTTCTTGTTCTATTAAGAGGGCGTTATTGCTCCTTTATTTTCTTTTTATGTCTTTTTTATTTTTTTATTTAGTTATTTTAGTAGTACTTGTACTTAAATATAGACATTTTTTTAAAAAGTAAGGAAAATGTTCGAAACGAAATTTTTGAAACGAAATATTAAATAAATAGAA
>269819531; Macbrideina peruviana voucher Persson & Grandez 710 (GB) photosystem II protein D1 (psbA) gene, partial cds; psbA-trnH intergenic spacer, complete sequence; and tRNA-His (trnH) gene, partial sequence; chloroplast
ATAAGAGTTATTGAAAAATAAAGGAGCAATAATTTCCTTCTTGTTCTATTAAGAGGGCGTTATTGCTCCTTTATTTTCTTTTTATGTCTTTTTTATTTAGTTATTTTAGTAGTACTTGTACTTAAATATAGACATTTTTTTTTTAAAAGTAAGGAAAATGTTCGAAACGAAATTTTTGAAATGAAATATTAAATAAATAG
>261864282; Randia armata voucher STRI:BCI 231028 photosystem II protein D1 (psbA) gene, partial sequence; psbA-trnH intergenic spacer, complete sequence; and tRNA-His gene, partial sequence; chloroplast
CCTTATTGTATAAGAGTTATTGAAAAATAAAGGAGCAATAATTTCCTTCTTATTCTCTTAAGATAAGAGGGTCTTATTGCTCCTTTATTTATTTTTTATTTAGTTATTTTAGTAGTAATTGTACTTAAATATAGATAGATTTTTTTTTATTTAAACAAAAGTAAAGTTCGAATATGAAATAAAAAAAATATAAAAATAGA
>261864042; Amaioua corymbosa voucher STRI:BCI 146150 photosystem II protein D1 (psbA) gene, partial sequence; psbA-trnH intergenic spacer, complete sequence; and tRNA-His gene, partial sequence; chloroplast
CTTCTTATTCTCTTAAGATAAGAGGGTCTTATTGCTCCTTTATTTATTTTTTATTTAGTTATTTTAGTAGTAATTGTACTTAAATATAGATAGATTTTTTTTATTTTAAAGATTTAAAGAAAAATAAAGAAGATGTTCGAATATGAAATAAAAAAATATAAAAATAGAGTAGAGGGGCGGATGTAGCCAAGTGGATCAAG
>269819525; Ferdinandusa speciosa voucher Malme 2442 (UPS) photosystem II protein D1 (psbA) gene, partial cds; psbA-trnH intergenic spacer, complete sequence; and tRNA-His (trnH) gene, partial sequence; chloroplast
AATGGATAAGATGTTAGTCTTATTGTATAAGAGTTATTGAAAAATAAAGGAGCAATAATTTCCTTCTTGTTCTAGTTCTATTAAGAGGGCGTTATTGCTCCTTTATTTTCTTTTTATGTCTTTTTTATTTAGTTATTTTAGTGGTACTTGTACTTAAATATAGAATATAGACATTTTTTTAAAAAGTAAGGAAAATGTTC
>225581709; Duroia eriopila voucher NH200655 tRNA-His (trnH) gene, partial sequence; trnH-psbA intergenic spacer, complete sequence; and PsbA (psbA) gene, partial sequence; chloroplast
TCTTTACTTTTCTTTAAATCTTTAAAATAAAAAAAAATCTATCTATATTTAAGTACAATTACTACTAAAATAACTAAATAAAAAATAAATAAAGGAGCAATAAGACCCTCTTATCTTAAGAGAATAAGAAGGAAATTATTGCTCCTTTATTTTTCAATAACTCTTATAGAATAAGGCTAACGTCTTATCCATTTACAGAT
>261864284; Rosenbergiodendron formosum voucher STRI:BCI 088446 photosystem II protein D1 (psbA) gene, partial sequence; psbA-trnH intergenic spacer, complete sequence; and tRNA-His gene, partial sequence; chloroplast
GGAGCAATAATTTCCTTCTTATTCTCTTAAGATAAGAGGGTCTTATTGTTCCTTTATTTATTTTTTTTTTTAGTTATTTTAGTAGTAATTGTACTTAAATATGGATATATATATATATATTTTTCATTTTAAAAAATTTCAAGAAAAGTAAAGTTCGAATATGAAATAAAAAAATATAAAAATAGAGTAGAGGGGCGGAT
>261864039; Alibertia edulis voucher STRI:BCI 236038 photosystem II protein D1 (psbA) gene, partial sequence; psbA-trnH intergenic spacer, complete sequence; and tRNA-His gene, partial sequence; chloroplast
TTATTCTCTTAAGATAAGAGGGTCTTATTGCTCCTTTATTTATTTTTTATTTAGTTATTTTAGTAGTAATTGTACTTAAATATAGATAGATTTTTTTTTTTAATTTTAAAGATTTAAAGAAAAGTAAAGAAAATGTTCGAATATGAAATAAAAAAATATAAAAATAGAGTAGAGGGGCGGATGTAGCCAAGTGGATCAAG
>269819543; Parachimarrhis breviloba voucher Rimachi Y. 10501 (MO) photosystem II protein D1 (psbA) gene, partial cds; psbA-trnH intergenic spacer, complete sequence; and tRNA-His (trnH) gene, partial sequence; chloroplast
TTATTGTATAAGAGTTATTGAAAACTAAAGGAGCAATAATTTACTTCTTGTTTTATTAAGAAGGCGTTATTGCTCCTTTATTTTCTTTTTATGTCTTTTCTGTTTAGTTATTTTAGTAGTACTTGTACTTAAATATAGACATTTTTTTAAAAAGTAAGGAAAATGTTCGAAACGAAATTTTTGAAATGAAATATTAAATA
>67079174; Apocynum cannabinum voucher Beyersdorfer 115 US PsbA (psbA) gene, partial cds; psbA-trnH intergenic spacer, complete sequence; and tRNA-His (trnH) gene, partial sequence; chloroplast
TCTATAGAAGCTCCATCTATCAATGGCTAAGACCCCCGGTCTTGGTGTATAGGAGTTTTTGAAAAATAAAGGAGCAATAATCACCTTCTTGTTCTATCAAGAGGGCAGTATTGCTCCTTTATTTTTTTTTTATTTGTTACATTTTCAAAGATTCCAATTTCTCAGAACTAATAGAGAAAATGGTCGAAACAAAATTCGAA
>269819560; Rustia bilsana voucher Clarke 2979 (GB) photosystem II protein D1 (psbA) gene, partial cds; psbA-trnH intergenic spacer, complete sequence; and tRNA-His (trnH) gene, partial sequence; chloroplast
GTATAAGAGTTATTGAAAAATAAAGGAGCAATAATTTCCTTCTTGTTCTATTAAGAGGGCGTTATTGCTCTTTTATTTTCTTTTTATGTCTTCTTTATTTAGTTATTTTAGTAGTACTTGTACTTAAATATAGACATTTTTTTAAAAAGGAAGGAAAATGTTCGAAACGAAATTTTTGAAATCAAATATTAAATAAATAG
>261864252; Posoqueria latifolia voucher STRI:BCI 125514 photosystem II protein D1 (psbA) gene, partial sequence; psbA-trnH intergenic spacer, complete sequence; and tRNA-His gene, partial sequence; chloroplast
TATTGTATAAGAGTTTTTGAAAAATAAAGGGGCAATAATTTCCTTCTTGTTCTATTAAGTAAGAGGGTGTTATTGCTCCTTTATTTTCTTTTTATTTATTTTTTTTTTATTTAGTTATTTTATTTGAAATGAAATATTAAATAAATAGAATATGAAATAAAAAAATTCAAAAATTTTAAATTAGAGTAGAGGGGCGGATG
>353467995; Oedipodiella australis voucher Thouvenot 27-Nov-05 (CONN) photosystem II protein D1 (psbA) gene, partial cds; and tRNA-His (trnH) gene, partial sequence; chloroplast
GCTAACCTTGGTATGGAAGTTATGCATGAACGTAACGCTCACAACTTCCCTCTAGATTTAGCATCTATTGAAGCTCCTTCTGTAAACGGCTAATCTTCTAGTTAGAATTTTAGAAACTAAAATTATCTAAGATAGGATAACAACTTGAAAAAATAATGACCTTAGGAAATTAAAGTCCTAAGGTCATTATTTTTTTTTTT
>353467991; Lorentziella imbricata voucher Rushing Dec. 2009 (CONN) photosystem II protein D1 (psbA) gene, partial cds; and tRNA-His (trnH) gene, partial sequence; chloroplast
TGTTGTTGACAGTCAAGGCCGTGTAATTAACACTTGGGCTGACATCATCAACCGTGCTAATCTTGGTATGGAAGTTATGCATGAACGTAACGCTCACAACTTCCCTCTAGATTTAGCTTCTATTGAAGCTCCTTCTGTAAACGGCTAATCTTTTAGTTAAAGTTTTATTTAAAAACTAAACTTATCTAAAATGGGATAAC
>353467947; Costesia spongiosa voucher Larrain & Zegers 27172 (CONN) photosystem II protein D1 (psbA) gene, partial cds; and tRNA-His (trnH) gene, partial sequence; chloroplast
TGTAGTAGGTATCTGGTTTACTGCATTGGGCATTAGCACAATGGCTTTCAACCTAAATGGTTTCAACTTTAACCAATCTGTTGTTGACAGTCAAGGCCGTGTAATTAACACTTGGGCTGACATCATCAACCGTGCTAACCTTGGTATGGAAGTTATGCATGAACGTAACGCTCACAACTTCCCTCTAGATTTAGCATCTA
>353467985; Gigaspermum repens voucher Schofield 90527 (DUKE) photosystem II protein D1 (psbA) gene, partial cds; and tRNA-His (trnH) gene, partial sequence; chloroplast
TGTAGTAGGTATCTGGTTTACCGCATTAGGCATCAGCACAATGGCTTTCAACCTAAATGGTTTCAACTTTAACCAATCTGTTGTTGACAGTCAAGGCCGTGTAATTAACACTTGGGCTGACATCATCAACCGTGCTAATCTTGGTATGGAAGTTATGCATGAACGTAACGCTCACAACTTCCCTCTAGATTTAGCTTCTA
>353467945; Chamaebryum pottioides voucher Koekemoer 2490 (CONN) photosystem II protein D1 (psbA) gene, partial cds; and tRNA-His (trnH) gene, partial sequence; chloroplast
TACTTTGGTAGACTAATTTTCCAATATGCTAGCTTTAACAACTCTCGTTCTTTACACTTCTTTCTAGCTGCTTGGCCTGTAGTAGGTATCTGGTTCACTGCATTGGGCATTAGCACAATGGCTTTCAACCTAAATGGTTTCAACTTTAACCAATCTGTTGTTGACAGTCAAGGCCGTGTAATTAACACTTGGGCTGACAT
>151127796; Grimmia montana voucher Greven 2266 (Greven) photosystem II 32 kDa protein (psbA) gene, partial cds; and psbA-trnH intergenic spacer, complete sequence and tRNA-His (trnH) gene, partial sequence; chloroplast
GTAATTAACACTTGGGCTGACATTATCAACCGTGCTAACCTTGGTATGGAAGTTATGCATGAACGTAACGCTCACAACTTCCCTCTAGATTTAGCTTCTGTTGAAGCTCCTTCTGTAAACGGTTAATATTTTAGTTATATTTTTGTAAAATAAATTTATCTAAAATAGGATAACAACTTGAAAAACAATGACCTTAGGAC
>222103378; Niphotrichum ericoides isolate CB157 tRNA-His (trnH) gene, partial sequence; trnH-psbA intergenic spacer, complete sequence; and photosystem II 32 kDa protein (psbA) gene, partial cds; chloroplast
TCCGCCCTTATTAAAATTGAATTATAAAAAAACAATGATCTTAGGACTTTAAGTCCTAAGATCATTGTTTTTCGAGTTGTTATCCTATTTTAGATAAATTTATTTTAGAAAAATATAACTAAAATATTAACCGTTTACAGAAGGAGCTTCAACAGAAGCTAAATCTAGAGGGAAGTTGTGAGCATTACGTTCATGCATAA
>222103376; Racomitrium fasciculare isolate CB154 tRNA-His (trnH) gene, partial sequence; trnH-psbA intergenic spacer, complete sequence; and photosystem II 32 kDa protein (psbA) gene, partial cds; chloroplast
CCTTGTTAAATGTAAAATAAAATTATAAAAAAACAATGATCTTAGGACTTTAAGTCCTAAGATCATTGTTTTTCAAGTTGTTATCCTATTTTAGATAAATTTATTTTACAAAAATATAACTAAAATATTAACCGTTTACAGAAGGAGCTTCAACAGAAGCTAAATCTAGAGGGAAGTTGTGAGCATTACGTTCATGCATA
>91694058; Dipentodon sinicus haplotype 3 PsbA (psbA) gene, partial cds; and psbA-trnH intergenic spacer, complete sequence and tRNA-His (trnH) gene, partial sequence; chloroplast
AAGTTTTTTTTACTTCAACATAATAAAAAGTATTCTTATGAGTTTCATTTAGTATCATAGTTTCATTATTTAATAAATAACATTAAACTTATATTAATAAGTTCTTACCCATTTTTGTGAAGTTCTTAATTTTACAGTTAAAATAACAGCGAAAGGTTGGAATTTTCTGTCTATTGTATCTCCGAAGTAAAGTAAGATAA
>161703081; Crepidomanes kurzii voucher J.Nitta052 tRNA-His (trnH) gene, partial sequence; trnH-psbA intergenic spacer, complete sequence; and photosystem II protein D1 (psbA) gene, partial cds; chloroplast
ACACTATACTACTATCTTATTCTGGATAGGGAAATGGAACGGTCATACTCATACTTGGAGATAAAACATAATGGAACGCCATCAGCAAAAAGTATAATTATATTACTATAATAGTAGTACTATCTCTGGAAAGATATTTTGAGTCACCATTGCAGACCCTAATTGGAATAGAATCATGACAAGAAGTGCTGATGTTCTTA
>161703065; Callistopteris apiifolia voucher J.Nitta036 tRNA-His (trnH) gene, partial sequence; trnH-psbA intergenic spacer, complete sequence; and photosystem II protein D1 (psbA) gene, partial cds; chloroplast
ACTTGGCTACGTCCGCCCTTTGTTGCTTTATTAGCGAACCCGAATATAGAAGATAAGGGAAAAGCTGTTTGTTGATAGAAATATATACTTATTCTATATATCTATTCTAGAAAGATAGAACCCAACAAAGTACCAACCCTTACGAAAGGGTTGGTACTTTGTTACCATAGCTATTTATCCGTTTACAGAAGGAGCTTCAG
>169672341; Hymenophyllum digitatum voucher J.Nitta025 tRNA-His (trnH) gene, partial sequence; trnH-psbA intergenic spacer, complete sequence; and photosystem II protein D1 (psbA) gene, partial cds; chloroplast
ATAGTATTTGAAACCAGCTTTCAAATTCAAGATTGAGAACTTATATGTAGAATCATGAAAATAGAGTATTAGTCTTGTTCCCATTTATCCGATCAGACAGAAGCTCGACTAAGCCCCAAACCTTTTAGTTTATAAAGGTTTGAGGCTAACTTAGACTGCAAAACCGGACATATTTCTGTTATCCGTTTTGTATTATCCGT
>161703115; Polyphlebium borbonicum voucher J.Nitta074 tRNA-His (trnH) gene, partial sequence; trnH-psbA intergenic spacer, complete sequence; and photosystem II protein D1 (psbA) gene, partial cds; chloroplast
TTAAATATTTATTCTATCATAAGCATAAAGAGATCTGACAAAACAAAATATGAGATGGATAAAAAGATAGAAGTCTAGTTCCATAAGCAAAGTCTGTAAATCTCTTCCAATTAAAGAATAATCTTTACCTCAAGATAATATGGAAAAGCACTCAGGATTCTTATCATTGAGTAGTATTAGAATACATAATATAGTGATAT
>161703063; Abrodictyum caudatum voucher J.Nitta056 tRNA-His (trnH) gene, partial sequence; trnH-psbA intergenic spacer, complete sequence; and photosystem II protein D1 (psbA) gene, partial cds; chloroplast
GCCTTAATCCACTTGGCTACGTCCGCCCTTTCTTCCCTTCCTTTATTAATATTAGGGAACCCAGATGTGGAATATAATGATGTAAAGACTATTCAATCAATGAAATAATATTCAAGATGGTAGAAAAGACCATTATTGATCGCCATCATCGACTAGTACTGCAACAATAGCATCCTTGTATCTAAAGATTTTTTAGAATC
>161703089; Didymoglossum tahitense voucher J.Nitta066 tRNA-His (trnH) gene, partial sequence; trnH-psbA intergenic spacer, complete sequence; and photosystem II protein D1 (psbA) gene, partial cds; chloroplast
CCACTTGGCTACGTCCGCCCCTCACTTCTTAACTTTTTTCTATCTCATAAAACCTAACTGCAAAAAGAAGTCGATTTCACCAATAAAGGAACATTCAACTCGAGTACCAACCCTCTTTAGGGAAGGGTTGGTACACTGCAAAACCAGATAGATATTATCCGTTTACTGAAGGAGCTTCAACTGAAGCTAAGTCTAGAGGA
>222103340; Leucodon pendulus isolate CB71 tRNA-His (trnH) gene, partial sequence; trnH-psbA intergenic spacer, complete sequence; and photosystem II 32 kDa protein (psbA) gene, partial cds; chloroplast
CCGCCTTTTTTTCTAATTTATTTATTGAAAATAAATAAAAAAATAATGACCTTAGGAATTTATTTCCTAAGGTCATTATTTTCAAGTTGTTATCCTATTTATATAAATTTATATAATAAATTTATAACTAAAATATTAACTATTTACAGAAGGAGCTTCAACAGAAGCTAAGTCTAGAGGGAAGTTGTGAGCATTACGTT
>222103332; Hylocomium splendens isolate CB156 tRNA-His (trnH) gene, partial sequence; trnH-psbA intergenic spacer, complete sequence; and photosystem II 32 kDa protein (psbA) gene, partial cds; chloroplast
GCCTTTTTTTCTAATTTATTTATTTCCAATAAATAAAAAAAATAATGATCTTAGGAAATAAATTCCTAAGATCATTATTTTCAAGTTGTTATCCTATTTATATAAATTTATATAATAAATTTATAATTAAAATATTAACTATTTACAGAAGGGGCTTCAACAGAAGCTAAATCTAGAGGGAAGTTGTGAGCATTACGTTC
>222103326; Haplocladium microphyllum isolate CB55 tRNA-His (trnH) gene, partial sequence; trnH-psbA intergenic spacer, complete sequence; and photosystem II 32 kDa protein (psbA) gene, partial cds; chloroplast
TTTTTTCTAATTTATCCATTTTTAATAAATAAAAAAAAATAATGACCTTAGGAAATAAAATCCTAAGGTCATTATTTTCAAGTTGTTATCCTATTTCTATAAATTTATAAAATAAATTTATAACTAAAATATTAACTATTTACAGAAGGAGCTTCAACAGAAGCTAAATCTAGAGGGAAGTTGTGAGCATTACGTTCATG
>222103355; Pleurozium schreberi isolate CB169 tRNA-His (trnH) gene, partial sequence; trnH-psbA intergenic spacer, complete sequence; and photosystem II 32 kDa protein (psbA) gene, partial cds; chloroplast
CCTTTTTTTCTAATTCATTTATTTTCAATAAATAAATTTCAATAAATAAATAAAAAAATAATGACCTTAGGAATTTATTTCCTAAGGTCATTATTTTCAAGTTGTTATCCTATTTATATAAATTTATATAATAAATTTATAACTAAAATATTAACTATTTACAGAAGGAGCTTCAACAGAAGCTAAATCTAGAGGGAAGT
>222103256; Amblystegium serpens isolate CB29 tRNA-His (trnH) gene, partial sequence; trnH-psbA intergenic spacer, complete sequence; and photosystem II 32 kDa protein (psbA) gene, partial cds; chloroplast
CTTAATCCACTTGGCCACGTCCCCCTTTTTTTTTTAATTCATCTATTTTCAATAAGTAGAAAAAAATAATGACCTTAGGAAATAAATCCCTAAGGTCATTATTTTCAAGTTGTTATCCTACTTCTATAAATTTATATAATAAATTTATAACTAAAATATTAACTATTTACAGAAGGAGCTTCAACAAAAGCTAAATCTAA
>222103320; Gollania varians isolate CB22 tRNA-His (trnH) gene, partial sequence; trnH-psbA intergenic spacer, complete sequence; and photosystem II 32 kDa protein (psbA) gene, partial cds; chloroplast
TTTCTAATTCATTTATTTTCAATAAATAAAAAAAAATAATGACCTTAGGAAATAAAATCCTAAGGTCATTATTTTCAAGTTGTTATCCTATTTCTATAAATTTATATAATAAATTTATAACTAAAATATTAACTATTTACAGAAGGAGCTTCAACAGAAGCTAAATCTAGAGGGAAGTTGTGAGCATTACGTTCATGCAT
>222103280; Brachythecium salebrosum isolate CB12 tRNA-His (trnH) gene, partial sequence; trnH-psbA intergenic spacer, complete sequence; and photosystem II 32 kDa protein (psbA) gene, partial cds; chloroplast
TTTTTTTCTAATTTATTCATTTCCAATAAATAAAAAAAGAATGACCTTAGGAAATAAATCCCTAAGGTCATTCTTTTCAAGTTGTTATCCTATTTATATAAATTTATATAATAAATTTATAATTAAAATATTAACTATTTACAGAAGGAGCTTCAACAGAAGCTAAATCTAGAGGGAAGTTGTGAGCATTACGTTCATGC
>222103353; Plagiothecium platyphyllum isolate CB461 tRNA-His (trnH) gene, partial sequence; trnH-psbA intergenic spacer, complete sequence; and photosystem II 32 kDa protein (psbA) gene, partial cds; chloroplast
CGTCCGCCTTTTTTTTTTAATTTATTTACCAAAATAAATAAAAAAATAATGATCTTAGGAATTTATTTCCTAAGATCATTATTTTCAAGTTGTTATCCTATTTATATAGATTTATATAGTAAATTTATAACTAATATTAACTATTTACAGAAGGAGCTTCAACAGAAGCTAAATCTAGAGGGAAGTTGTGAGCATTACGT
>222103389; Sanionia uncinata isolate CB1951 tRNA-His (trnH) gene, partial sequence; trnH-psbA intergenic spacer, complete sequence; and photosystem II 32 kDa protein (psbA) gene, partial cds; chloroplast
TTTTTTTCTAATTCATTTATTTTCAATAAGTAAAAAAAAATAATGACCTTAGGAAATAAATTCCTAAGGTCATTATTTTCAAGTTGTTATCCTATTTATATAAATTTATACAATAAATTTATAACTAAAATATTAACTATTTACAGAAGGAGCTTCAACAGAAGCTAAATCTAGAGGGAAGTTGTGAGCATTACGTTCAT
>222103295; Climacium japonicum isolate CB123 tRNA-His (trnH) gene, partial sequence; trnH-psbA intergenic spacer, complete sequence; and photosystem II 32 kDa protein (psbA) gene, partial cds; chloroplast
GTCCGCCTTTTTTTCTAATTTATTTATTTTCAATAAATAAATTTCAATAATTAAATAAAAAAAAATAATGACCTTAGGAATTTATTTCCTAAGGTCATTATTTTCAAGTTGTTATCCTATTTATATAAATTTATATAATAAATTTATAACTAAAATATTAACTATTTACAGAAGGAGCTTCAACAGAAGCTAAATCTAGA
>222103303; Drepanocladus aduncus isolate CB81 tRNA-His (trnH) gene, partial sequence; trnH-psbA intergenic spacer, complete sequence; and photosystem II 32 kDa protein (psbA) gene, partial cds; chloroplast
TTTTTTTTTTAATTCATTTCTTTTTAATAAATAAAAAAAAATAATGACCTTAGGAAATAAATCCCTAAGGTCATTATTTTCAAGTTGTTATCCTATTTATATAAATTTATATAATAAATTTATAACTAAAATATTAACTATTTACAGAAGGAGCTTCAACAGAAGCTAAATCTAGAGGGAAGTTGTGAGCATTACGTTCA
>222103401; Thuidium tamariscinum isolate CB141 tRNA-His (trnH) gene, partial sequence; trnH-psbA intergenic spacer, complete sequence; and photosystem II 32 kDa protein (psbA) gene, partial cds; chloroplast
TTTTTTTCTAATTTATTTATTTTCAATAAATAAAAAAAAAATAATGACCTTAGGAAAGAAAATCCTAAGGTCATTATTTTCAAGTTGTTATCCTATTTCTATAAATTTATAAAATAAATTTATAACTAAAATATTAACTATTTACAGAAGGAGCTTCAACAGAAGCTAAATCTAGAGGGAAGTTGTGAGCATTACGTTCA
>222103383; Rhytidium rugosum isolate CB170 tRNA-His (trnH) gene, partial sequence; trnH-psbA intergenic spacer, complete sequence; and photosystem II 32 kDa protein (psbA) gene, partial cds; chloroplast
CGCCTTTTTTTCTAATTAAATAAATAAAAAAAAATAATGACCTTAGGAATTTATTTCCTAAGGTCATTATTTTCAAGTTGTTATCCTATTTCTACAAATTTATATAATAAATTTATAACTAAAATATTAACTATTTACAGAAGGAGCTTCAACAGAAGCTAAATCTAGAGGGAAGTTGTGAGCATTACGTTCATGCATAA
>222103266; Anomodon minor isolate CB42 tRNA-His (trnH) gene, partial sequence; trnH-psbA intergenic spacer, complete sequence; and photosystem II 32 kDa protein (psbA) gene, partial cds; chloroplast
CCGCCTTTTTTTCTAATTTATTTATTTTCAATAAATAAAAAAATAATGACCTTAGGAAATAAATTCCTAAGGTCATTATTTTCAAGTTGTTATCCTATTTATATAAATTTATATAATAAATTTATAACTAAAATATTAACTATTTACAGAAGGAGCTTCAACAGAAGCTAAATCTAGAGGGAAGTTGTGAGCATTACGTT
>197944690; Sciuro-hypnum reflexum voucher OAC:BRC15 tRNA-His (trnH) gene, partial sequence; trnH-psbA intergenic spacer, complete sequence; and PsbA (psbA) gene, partial cds; chloroplast
ATCCACTTGGCCACGTCCGCCTTTTTTCTAATTTATTTATTTTCAATAAATAAATAAAAAATAATGACCTTAGGGATTTATTTCCTAAGGTCATTATTTTCAAGTTGTTATCCTATTTATATAAATTTATATAATAAATTTATAACTAAAATATTAACTATTTACAGAAGGAGCTTCAACAGAAGCTAAATCTAGAGGGA
>222103334; Iwatsukiella leucotricha isolate CB100 tRNA-His (trnH) gene, partial sequence; trnH-psbA intergenic spacer, complete sequence; and photosystem II 32 kDa protein (psbA) gene, partial cds; chloroplast
CCTTTTTTTCTAATTTATTTACTTTCAATAAATAAAAAAAAATAATGACCTTAGGAAATAAATTCCTAAGGTCATTATTTTCAAGTTGTTATCCTATTTATATAAATTTATATAATAAATTATAACTAAAATATTAACTATTTACAGAAGGAGCTTCAACAAAAGCTAAATCTAAAGGGAAATTGGGAGCATTACGTTCC
>222103370; Ptilium crista-castrensis isolate CB66 tRNA-His (trnH) gene, partial sequence; trnH-psbA intergenic spacer, complete sequence; and photosystem II 32 kDa protein (psbA) gene, partial cds; chloroplast
GCCTTTTTTTTTAATTTATTTATTTATTTTCAATAAATAAAAAAAAATAATGACCTTAGGAAATAAATTCCTAAGGTCATTATTTTCAAGTTGTTATCCTATTTCTATAAATTTATATAATAAATTTATAACTAAAATATTAACTATTTACAGAAGGAGCTTCAACAGAAGCTAAATCTGAAGGGAAGTGGTGAGCATTC
>297381624; Jamesoniella kirkii voucher Engel 22082 (GOET) photosystem II 32 kDa protein (psbA) gene, partial cds; psbA-trnH intergenic spacer, complete sequence; and tRNA-His (trnH) gene, partial sequence; chloroplast
TTATGCATGAACGTAATGCTCACAATTTCCCTCTAGATTTAGCTGCTATTGAAGCTCCCGTTACTAACGGTTAATACTTAAAACTAGATTTGAACCTAACAGAAACTAAAAATTTTTGAAGGGAACGAAAAAACTAAAAAATAATGATCCTTAAAATTTTAATTTTAAGGATCATTATTTGACTGTAAAGGGCGGACGTA
>382929325; Calypogeia sphagnicola f. paludosa PsbA (psbA) gene, partial cds; psbA-trnH intergenic spacer, complete sequence; and tRNA-His (trnH) gene, partial sequence; plastid
GATTTAGCTGCTATTGAAGCTCCTGTTATTAATGGTTAATACTTTGAGCTAAATTCTGACCCTAAAAAAACTATAAATTTTTTGAAGCGGAAAGAAAAACTAGAAAATAATGATCTTTAGGAGTAAAATCTTAAAGATCATTATTTTGGTATAAGGGAACAAAGGGGGTGGACGTAGCCAAGTGGATTAAGGCAGTGGAT
>382929365; Tritomaria quinquedentata voucher POZW TQ705 PsbA (psbA) gene, partial cds; psbA-trnH intergenic spacer, complete sequence; and tRNA-His (trnH) gene, partial sequence; plastid
CACAACTTCCCTCTAGATTTAGCTGCTATTGAAGCTCCTGTTACTAATGGTTAATATCTTAAAGTAGACTTGAACCTTATAGAAACTTAGAATGTTCAAAGGGGGAGAGAAAACTAAATAAATAATGATCCTCAAAAATAAAATCTTGAGGATCATTATTTAGATGAAGAATAAGAAGGGCGGACGTAGCCAAGTGGATT
>297381586; Cryptochila grandiflora voucher Holz CH-00-131 (GOET) photosystem II 32 kDa protein (psbA) gene, partial cds; psbA-trnH intergenic spacer, complete sequence; and tRNA-His (trnH) gene, partial sequence; chloroplast
GGTATTTGGTTTACTGCTTTAGGTATTAGTACTATGGCGTTTAACTTAAATGGTTTCAATTTCAACCAATCTGTAGTTGATAGTCAAGGTCGTGTTATCAACACTTGGGCTGATATTATCAACCGTGCTAACCTTGGTATGGAAGTTATGCATGAACGTAATGCTCACAATTTCCCTCTAGATTTAGCTGCTATTGAAGC
>297381644; Pseudomarsupidium decipiens voucher Schaefer-Verwimp & Verwimp 19951 (GOET) photosystem II 32 kDa protein (psbA) gene, partial cds; psbA-trnH intergenic spacer, complete sequence; and tRNA-His (trnH) gene, partial sequence; chloroplast
GTAGCTGGTGTATTCGGCGGCTCTCTATTTAGTGCTATGCATGGTTCCTTGGTAACTTCTAGTTTAATCCGAGAAACTACTGAAAATGAATCTGCTAACGCAGGTTACAAATTTGGTCAAGAAGAAGAAACTTATAACATTGTAGCGGCTCATGGTTATTTTGGTAGATTAATCTTCCAATATGCAAGCTTCAACAATTC
>297381714; Syzygiella macrocalyx voucher Salazar-Allen et al. 9392 (GOET) photosystem II 32 kDa protein (psbA) gene, partial cds; psbA-trnH intergenic spacer, complete sequence; and tRNA-His (trnH) gene, partial sequence; chloroplast
TTCTCGTTCATTACATTTCTTCTTAGCTGCTTGGCCTGTTGTAGGTATCTGGTTTACTGCTTTAGGTATTAGTACTATGGCATTCAACTTAAACGGTTTCAATTTTAACCAATCTGTAGTTGATAGCCAAGGTCGTGTTATTAACACTTGGGCTGATATTATCAACCGTGCTAACCTTGGTATGGAAGTTATGCATGAAC
>113715436; Prunella vulgaris isolate x314 PsbA (psbA) gene, partial sequence; psbA-trnH intergenic spacer, complete sequence; and tRNA-His (trnH) gene, partial sequence; chloroplast
ATCTGGATCGACGATAGCTTCGAGGTTGTTTACCCATTCTGAATAAGAATCACACATCCTCAAAAACTTTTATCTTATCTATTTATATTCCTCGTTCTTTGGGAGAAAACTCTCTTGTTCATTTTCCAAAGAACGAGGAAATAAAAGAAAAATTAATCCTCAGGAAATGTCTTATTTATTTCTTCTCTTTTTTTGCTAAC
>195929106; Aureolaria pectinata isolate 1 tRNA-His (trnH) gene, partial sequence; psbA-trnH intergenic spacer, complete sequence; and PsbA (psbA) gene, partial cds; chloroplast
TGGCTACATCCGCCCCTCTATGATTACTATTAAAAAGATTCCTATTAAAAATCATCTATTAAAAATTACTATTTTATTGATTTTATTTTCGACCATTTCATTACGATTTTTCTATAATAAAATGAGCAAATATCTTCTTTCTTTCTGAGATATTCTTTTCTTTAAAATAAAAAGATTAATTAAAAAGTAGAATTGTCAAA
>313502355; Citharexylum caudatum photosystem II protein D1 (psbA) gene, partial cds; psbA-trnH intergenic spacer, complete sequence; and tRNA-His gene, partial sequence; chloroplast
ACTTGGTCTTAGTGTATAGGAGTTTTTGAAAATAGAAAATATAAGGAGCAATAAACGCTTTCTTGTTCTATCAAGAGGGGTTATTGCTCCTTTATTTTCTTTTCAATTATTTCAATTAGTAGTATTTAGACCTTTCTTCTTTCCATTACAGAAAAAAACAAAAAGGATTCTTAAAGCTTGATTAATGATTGAGCATTATT
>219816399; Anisomeles indica voucher PS0118MT01 PsbA (psbA) gene, partial cds; psbA-trnH intergenic spacer, complete sequence; and tRNA-His (trnH) gene, partial sequence; chloroplast
CGAAGCTCCAACAAATGGATAAGACTTGGTCTTAGTGTATAGGAGTTTTTGAAAATAGAATAGATAAATATAAGGAGTAATAAACTCTTTCTTGTTCTATCAAGAGGGGTTATTGCTCCTTTATTTTCTTTTCAATTAGTAGTTTTTCCTAAACTTTCTTTCCATTACAGAAAAAGAAAGAAGGAGGATTCTTAAGGATT
>220061130; Elsholtzia stauntonii voucher PS0136MT01 PsbA (psbA) gene, partial cds; psbA-trnH intergenic spacer, complete sequence; and tRNA-His (trnH) gene, partial sequence; chloroplast
AGTATTGGACTTATCTAGACTTTTTCTTTCCATTACAGAAAAAGAAAGAAGATAAAAAAATGATTGAGATTCCATCTTTTGTTTTGTAATTTCTAAAAAAATTCAAATTGAAAAAGTGAATTCGTAAATAAAAATTCAATAAATTAAATATAAATCTTTCTTAATAGTAGAGGGGCGGATGTAGCCAAGTGGATCAAGGC
>86373093; Crantzia tigrina PsbA (psbA) gene, partial cds; psbA-trnH intergenic spacer, complete sequence; and tRNA-His (trnH) gene, partial sequence; chloroplast
AGTGTATAGTATAGGAGTTTTTGAAATAAAATAAAGGAGCAATAAACTCTTTCTTGTTCTATCAAGGGGGGTTATTGCTCCTTTATCTCAAACTCCTTTATCTCAAATTAGTAGTATTTTTTGACTAGTCTTGTACTTATCCTAGTCCTAGACTTTTTGACTTTCCATTACAGAAAGTAATAAACTAAATATAGATATAG
>218156900; Aeschynanthus tricolor isolate C0055 PsbA (psbA) gene, partial cds; psbA-trnH intergenic spacer, complete sequence; and tRNA-His (trnH) gene, partial sequence; chloroplast
TGCTCATAACTTCCCTCTAGATCTAGCTGCTATCGAAGCTCCAACAAATGGATAAGACTTGTTCTTAGTGTATATTAGTGGATAGGAGTTTTTGAAAAAAGAATACTACTCAATATTAAAGAAAATATTGAGTAGTATTCTTTTTTCAATTTTTTATTAGTATTGTACTTATCTAGACTTTTTTTCTGTAATGGAAAAAA
>113715442; Drepanocaryum sewerzowii isolate x523 PsbA (psbA) gene, partial sequence; psbA-trnH intergenic spacer, complete sequence; and tRNA-His (trnH) gene, partial sequence; chloroplast
TTGCATTACGAGTATTGAAGGGAGATCTGGATCGACGACCACTTCGAGGTTGTTTGCCGATTCTGAACAAGAATCACACATCCTCAAAAACTTTTATTTTATCTTATCTATTTATATTCCTCGTTCTTTGGGAGAAAACGTTCTTTCCCAAAAGAACGAGGAAATAAAAGAAAAGCTAATCCTCAGCAAAAGATATAAAA
>182410977; Sesamum indicum isolate assem81.0.2 PsbA (psbA) gene, partial cds; psbA-trnH intergenic spacer, complete sequence; and tRNA-His (trnH) gene, partial sequence; chloroplast
CTCCTTTATTTTCTTTTCAATTAAAACGATAAAAATTAGACCTTTTTCTTTTTTTTTTAAGATAAGATAGGAAAAAAGAAAGAAGATAAATGAAATGATTGAAATGCAATCTTTTGTCTTTTAATTTCTAAAAAATCAAAATTGAAAAATCGAATAAAATAATATACTTTTATAAAGTATAATAATTTAAAATAAATTAG
>86372940; Glossoloma sp. Clark 6020 PsbA (psbA) gene, partial cds; psbA-trnH intergenic spacer, complete sequence; and tRNA-His (trnH) gene, partial sequence; chloroplast
TAGCTGCTATTGAAGCTCCAACAAATGGATAAGACTTGGTCTTAGTGTATAGTATAGGAGTTTTTGAAATAAAATAAAGGAGCAATAAACTCTTTCTTGTTCTATCAAGGGGGTTTATTGCTCCTTTATTTTATTTCAAATTAGTAGTATTTTTTGACTAGTCTTGTACTTATCCTATCCTAGTCCTAGACTTTTTGACT
>86373125; Rhoogeton viviparus PsbA (psbA) gene, partial cds; psbA-trnH intergenic spacer, complete sequence; and tRNA-His (trnH) gene, partial sequence; chloroplast
ATAGGAGTTTTTGAAATCAAACAAATATAAGGAGCAATAACCCCCCTTGATAGAACAAGAAAGAGTTTATTGCTCCTTTATTTTATTTCAAACTTTATTTTATTTCAAATTAGTAGTATTTTTTTTACTAGTCTTGGACTCGGATAAGTCCAAGACTTTTTGACTTTCCATTATAGAAAGTAATAAACTAAATCTAAAAA
>242199401; Wulfeniopsis amherstiana isolate Dickoree 13014 PsbA (psbA) gene, partial cds; psbA-trnH intergenic spacer, complete sequence; and tRNA-His (trnH) gene, partial sequence; chloroplast
TGCTCCTTTATTTTCTTTTAAATTCGTAGTCTTTTTTAGAAGAATGAAATCATCGAAATTAAATCTTGTGTCTTAACAAAAGACAAATTTAAAAATCCAAACAATTAAAATCTCAAATAAGGTACTAAACTACTAAAATAAATAGAGAAATAAATCTAGTAAATATAATCTAGGGATAGGGGCGGATGTAGCCAAGTGGA
>313502346; Chionanthus domingensis photosystem II protein D1 (psbA) gene, partial cds; psbA-trnH intergenic spacer, complete sequence; and tRNA-His gene, partial sequence; chloroplast
CTTAGTGTATAGGAGTTATTGAAAAAAAAAAAGAAAATAAAGGAGCAATAAACTCTTTCTTGTTCTATCAAGAGGGCGTTATTGCTCCTTTATTTTCTTTTTAATTACTACTACTTTTTTTAGTCATATTGTACTTACATAGACTTTTATTCATTACATTACTGAAAAAGAAATAAAGGGGATTCTTTTTCTTAGGGGTT
>113715389; Dorystaechas hastata isolate x108 PsbA (psbA) gene, partial sequence; psbA-trnH intergenic spacer, complete sequence; and tRNA-His (trnH) gene, partial sequence; chloroplast
AACCTGAATGGATCTTAATAAGAAAGGTAATCTCTTATTTCTTTCTTCTATTTTTTTTACTAACTTTAAGATAGAAAACAAAATGTTAAAGCTTTTTTTAAATTTAACTTTTTCACTTAAGTATTCATTTTTTCATTTATTTATATTTTTAATATTTAGATTAAAATATCATCTCCCCGCCTACATCGGTTCACCTAGTT
>86373127; Episcia cupreata PsbA (psbA) gene, partial cds; psbA-trnH intergenic spacer, complete sequence; and tRNA-His (trnH) gene, partial sequence; chloroplast
AAGCTCCAACAAATGGATAAGACTTGGTCTTAGTGTTTGTATAGGAGTTTTTGAAAAAAAAAAATAAAGGAGCAATAACCCCCCCCTTGATAGAACAAGAAAGAGGTTATTGCTCCTTTATTTCAAATTAGTAGTATTTTTTGACTAGTCTTGTATTTATCCTAGTCCTAGACTTTTTGACTTTCCATTACAGAAAGTAA
>86373097; Codonanthe crassifolia PsbA (psbA) gene, partial cds; psbA-trnH intergenic spacer, complete sequence; and tRNA-His (trnH) gene, partial sequence; chloroplast
CCAACAAATGGATAAGACTTGGTCTTAGTGTATAGTATAGGAGTTTTTGAAATAAAATATAAGGAGCAATAAACTCTTTCTTGTTCTATCAAGGGGGGTTATTGCTCCTTATATTTTATTTCAAATTATTAGTATTTTTTGACTAGTCTTGTACTTATCCTAGTCCTAGACTTTTTGACTTTCCATTACATAAAGTAATA
>86373086; Rufodorsia intermedia PsbA-like (psbA) gene, partial sequence; psbA-trnH intergenic spacer, complete sequence; and tRNA-His (trnH) gene, partial sequence; chloroplast
CTTGTTCTATCAAGGGGGGGTTATTGCTCCTTTATTTCATATTCWCWWCTTARWAKWATTTTTTGACTAGWCTWGTCTTGATCCTAMCCCWAGCCTTTTYGACTTKCCTTTCCAKAACGTCATRACCTAAAYWTAGAATATAGTCTTAWCAWRAAAATAAAGAAAARAAGTCRKGTAATRAAGTRKAGGGGCGAATGTGG
>86373038; Drymonia serrulata PsbA (psbA) gene, partial cds; psbA-trnH intergenic spacer, complete sequence; and tRNA-His (trnH) gene, partial sequence; chloroplast
ATAAAATAAAGGAGCAATAAACTCTTTCTTGTTCTATCAAGGGGGTTTATTGTTCCTTTATTTTATTTCAAATTAGTAGTATTTTTTGACTAGTCTTGTACTTATCCTATTCTAGTCCTAGACTTTTTGACTTTCCATTCCAGAAAGTCATATTCTAAATATAGAATATAGTAATAATAAATAAAATAAAGTAAAAAAAA
>242346541; Cistanche deserticola isolate 8 PsbA (psbA) gene, partial cds; psbA-trnH intergenic spacer, complete sequence; and tRNA-His (trnH) gene, partial sequence; chloroplast
AAAAAAAAAAAAAAAAAAAATCTTAAAATATTAAGGAGTAATAAATTCTTTCTTGTTCTATCAAGCAAGAGGGATTATTGCTCCTTTATTTTATTGGTAGTATTGTTATAAAAAATAAGTAAAAATATTCTTTCTTAAGGGTTAATTAATAATTGAGTCTTATTCTTTCGTTCTTTATAATTTTTTTATTTCTTGTTAAA
>113715379; Ocimum basilicum isolate x073 PsbA (psbA) gene, partial sequence; psbA-trnH intergenic spacer, complete sequence; and tRNA-His (trnH) gene, partial sequence; chloroplast
CCTCGTTATTTGGGAGAAAACTATCTTGTTCTTTCCCAAATAACGAGGAAAGAAAATAAAAGTTAATCTTCAGGAAAACATAAAAAGATCATCATAACCTGAATGGATCTGAAAAGAAAGGTATTTTCGTTCTTCTATTTTTTTACTAACTTTAAGATAGAAAACGAAAACAAAATGTTAAAACTTTTTTTTTTTTAAGT
>220061134; Origanum vulgare voucher PS0138MT01 PsbA (psbA) gene, partial cds; psbA-trnH intergenic spacer, complete sequence; and tRNA-His (trnH) gene, partial sequence; chloroplast
AAATATAAGGAGCAAGAAACCCTTTCTTGTTTTATCAAAAGAGGGTTTCTTGCTCCTTTATTTTCTTTTCAATCAGGAGTCCTTTTCTATATTTTCTAGTAGTATTGTACTTACCTAGAATTTTTCTTTCCATTACAGAATAAAAAAAAGAAGATAAAAAAATGATGGAATTCCATCTTTTGTTTTACAATTTCTAAAAA
>220061136; Coleus carnosifolius voucher PS0139MT01 PsbA (psbA) gene, partial cds; psbA-trnH intergenic spacer, complete sequence; and tRNA-His (trnH) gene, partial sequence; chloroplast
TGTGTAGAAGTTTTTGAAATATAGATAAATATAAGGAGCAATAAACCCTCTTTTGATAGAACAAGAAAGGGTTTATTGCTCCTTTATTTTCTTTTCAATTAGGAGTCCTTTTCTATTTTTCTAATAGTATTGGACTTACCTAGATTTTTCTTTCCATAAAAGAAAGAAGATAAAAAAATGATTGAAATTCTATCTTTTGT
>351862893; Roylea cinerea voucher O. Polunin & al. 837 (UPS) PsbA (psbA) gene, partial cds; psbA-trnH intergenic spacer, complete sequence; and tRNA-His (trnH) gene, partial sequence; plastid
AAGACTTGGTCTTAGTGTATAGGAGTTTTTGAAAATAGAATAGATAAATATAAGGAGCAATAAACTCTTTCTTGTTTTATCAAGAGGGGTTATTGCTCCTTAATTTTCTTTTCAATTACTTTTTTTCTTTCCATTACAGGATTTAGAAAAAGAAAGAAGAAAAAAACGATTGAAATTCAATTTATTTTGAATTTCAAAGT
>67079158; Justicia americana voucher Beyersdorfer 117 US PsbA (psbA) gene, partial cds; psbA-trnH intergenic spacer, complete sequence; and tRNA-His (trnH) gene, partial sequence; chloroplast
AGAATCACATAAGGAGCAATAAACTCTTTCTTGTATTATCAAGAGATTTTATTGCTCCTTAATTTTCTTTTTGATTCTTTGTATTTTTTAATAAGTTTGTATTTACTTATACTTTTCTTCTTTCCATTTCTTCGTTGCCTTACAAATGATAATGATAAGGTGTTCCAGTCTTAATCTTAGGGCTTGATTAATAGTTGAGT
>195929112; Dasistoma macrophylla isolate a1 tRNA-His (trnH) gene, partial sequence; psbA-trnH intergenic spacer, complete sequence; and PsbA (psbA) gene, partial cds; chloroplast
ATATTCTTTTCTTTAAAATAAAAAGATTAATTAAAAAGTAGAATTGTCAAAACTTCCCAACCTTTTGACAAGAACTTAGATAAATGAAAATAAAAAAAATTTACAGAAAAAAAGAATAATACTCAATTATGAATCAACCCTTAAGAAAAAAATATTTATTCCTTCCTTTTATGTAATGGAAAGAAAAAAGAAAAGGCAAG
>263043414; Phillyrea media PsbA (psbA) gene, partial cds; psbA-trnH intergenic spacer, complete sequence; and tRNA-His (trnH) gene, partial sequence; chloroplast
TATAGGAGTTATTGAAAAAAAAAAGAAAATAAAGGAGCAATAAACTCTTTCTTGTTCTATCAAGAGGGCGTTATTGCTCCTTTATTTTCTTTTTAATTACTACTACTTTTTTTAGTCATATTGTACTTACATAGACTTTTATTCGTTACATTACCGAAAAAGAAATAAAGGGGATTATTTTTCTTAGGGGTTGATTGATG
>220061150; Mosla chinensis voucher PS0149MT04 PsbA (psbA) gene, partial cds; psbA-trnH intergenic spacer, complete sequence; and tRNA-His (trnH) gene, partial sequence; chloroplast
GAAGCTCCAACAAACGGTTAAGACTTGTTCTTAAGTGTATAGGAGTTTTTGAAAATAGACTAGATAAATCTAAGGAGCAATAAACCCTTTACTTGTTCTATCAAAAGAGGGTTTATTGCTCCTTTATTTTCTTTTCAAGAAGGAGTCCTTCTTTTTTTTTGTAGTAGTATTGGACTTATCTAGACTTTTTCTTTCCATTA
>113715416; Melissa officinalis isolate x193 PsbA (psbA) gene, partial sequence; psbA-trnH intergenic spacer, complete sequence; and tRNA-His (trnH) gene, partial sequence; chloroplast
TCATAACCTGAATGGATCTTAAAAAGAAAGGTAATGTCTTATTTCTTTCTTCTAGTTTTTTACTAAATTTAAAGTAGAAAACAAAATGTTAAAGATTTTTTTTTTAAATTAACTTTTTCACTTAAGCATTTATTTTTTCATTTACTTATATTTTTAAAATATCATCTTCCCGCCTACATCGGTTCACCTAGTTCCGTCAC
>220061140; Clerodendranthus spicatus voucher PS0141MT02 PsbA (psbA) gene, partial cds; psbA-trnH intergenic spacer, complete sequence; and tRNA-His (trnH) gene, partial sequence; chloroplast
TCCTTTTCTATTTTTCTAGTAGTATTGGACTTACCTAGACTTTTCTTTCCATAAAAGAAAGAAGATAAAAAAATGATTGAAATTCTATCTTTTGTTTTACAATTTTGAAAAAAAAAATTCAAATTGAAAAAGTGAATTCGTAAATAAAAAATAAATAGAAAATTTTCTTTATAGTAGAGGGGCGGATGTAGCCAAGTGGA
>242199395; Lagotis stolonifera isolate BG BONN 10240-30 PsbA (psbA) gene, partial cds; psbA-trnH intergenic spacer, complete sequence; and tRNA-His (trnH) gene, partial sequence; chloroplast
TTTTAAATTCGTAGTATTTTTTAGAAGAATGAAATCATTGAAATTCAATCTTGCGTCTTAATAAAACACAAATTCAAAAATCCAAACAATTAAAATACTAAAACATAAAGTACTCAAAGAAATAGATAAATTAATATAGTATAGGGAATAGGGATATAGGGCGGATGTAGCCAAGTGGATCAAGGCAGTGGATTGTGAAT
>351862895; Stachyopsis oblongata voucher I. Roldugin & V. Fissjun 5394 (C) PsbA (psbA) gene, partial cds; psbA-trnH intergenic spacer, complete sequence; and tRNA-His (trnH) gene, partial sequence; plastid
TCGAAGCTCCAACAAATGGATAAGACTTGGTCTTAGTGTATAGGAGTTTTTGAAAATAGAATAGATAAATATAAGGAGCAATAAACTCTTTCTTGTTTTATCAAGAGGGGTTATTGCTCCTTAATTTTCTTTTCAATTACTTTTTTTCTTTCCATTACAGGACTCAGAAAAATAAATAAGAAAAAAAGGATTGAAATTCC
>113715417; Nepeta cataria isolate x220 PsbA (psbA) gene, partial sequence; psbA-trnH intergenic spacer, complete sequence; and tRNA-His (trnH) gene, partial sequence; chloroplast
AGAAAAGTTAATCCTCAGCAAAAGATATAAAAGATCATCATAACCTGAATGGATCTTAAAAAGAAAAATAATGTCTTATTTCTTCTCTCTTTTTCTACCTTTAAGGTAGAAAAGAAAATTTTAAAGATTTTCTTACCTTAAGGATTTATTTTTTATTTTATTATTATTATAAATTATCTTAAAATAAATAAGATTAAAAA
>263043416; Picconia excelsa PsbA (psbA) gene, partial cds; psbA-trnH intergenic spacer, complete sequence; and tRNA-His (trnH) gene, partial sequence; chloroplast
GAGCAATAAACTCTTTCTTGTTCTATCAAGAGGGCGTTATTGCTCCTTTATTTTCTTTTTAATTACTACTACTTTTTTGAGTCATATTGTACTTACATAGACTTTTATTCGTTACATTACCGAAAAAGAAATAAAGGGGATTATTTTTCTTAGGGGTTGATTGATGATTGAGTATTATTTGTTCGTTCTATATGCATTTT
>220061174; Lycopus lucidus voucher PS1698MT01 PsbA (psbA) gene, partial cds; psbA-trnH intergenic spacer, complete sequence; and tRNA-His (trnH) gene, partial sequence; chloroplast
CCTCTAGATCTAGCTGCTATCGAAGCTCCAACAAATGGCTAAGACTTGTTCTTAGTGCGTGGGAGTTTTTGAAAATAGAATAGCTAAATATAAGGAGCAAGAAACCCTCTTTTGATAGAACAAGAAAGGGTTTCTTGCTCCTTTATTTTCTTTTCAATTAGGAGTCCTTTTCTATATTTTCTAATAGTATTGGACTTACC
>86372898; Neomortonia rosea PsbA (psbA) gene, partial cds; psbA-trnH intergenic spacer, complete sequence; and tRNA-His (trnH) gene, partial sequence; chloroplast
TAGAACAAGAAAGAGTTTATTGCTCCTTTATTTTATTTCAAATTAGTAGTATTTTTTGACTAGTCTTGTACTTATCCTAGTCCTAGACTTTTTGACTTTCCATTCCAGAAAGTAATAAACTAAATATAGAATCATAGTAAAAATAAATAAAATAAAGTCAAAAAAGAAATAGAGTCAAAAAGTAATAGAGTAGAGGGGCG
>270156414; Stachytarpheta cayennensis voucher S.B. Davis 0445 (FLAS) trnH gene, partial sequence trnH-psbA intergenic spacer, complete sequence and psbA gene, partial sequence; chloroplast
GAATTTCCATTTTATTAAAATAAATAAAATTCATACAGAACGAAAGAATAATGCTCAATCATTAATCAATCTTTAAGAATACTTTTTGTTCCTTTTTCTGTAATGGAAAGAAGGAAAGTCTAAATAAGTACAATACTACTAATTGAAAAGAAAATAAAGGAGCAATAACCCCTCTTGATAGAACAAGAAAGAGTTTATTG
>113715444; Perovskia scrophulariifolia isolate x532 PsbA (psbA) gene, partial sequence; psbA-trnH intergenic spacer, complete sequence; and tRNA-His (trnH) gene, partial sequence; chloroplast
AACTATCTTGTTCTTTCCCAAATAACGAGGAAATAAAAGAAAAGTTAATCCTTAGGAAAAGATATAAAAGATCATCATAACCTGAATGGATCTTAATAAGAAAGGTAATCTCTTATTTCTTTCTTCTTTTTTTTACTAACTTTAAGGTAGAAAACAAAATGTTAAAGATTTTTTTTAAATTAACTTTTTCACTTAAGTAT
>218203131; Olea europaea photosystem II protein D1 (psbA) gene, partial cds; psbA-trnH intergenic spacer, complete sequence; and tRNA-His (trnH) gene, partial sequence; chloroplast
ATTGTACTTACATAGACTTTTATTCGTTACATTACCGAAAAAGAAATAAAGGGGATTATTTTTCTTAGGGGTTGATTGATGATTAGTATTATTTGTTCGTTCTATATGCATTTTTATTTTCATTTATCTACCCATCTTTTGCGAAGTTTTTTTGACATTTAAATTTGAAATTAAAACGAGAAAAATTAGAATTTTTGCTT
>113715378; Conradina canescens isolate x069 PsbA (psbA) gene, partial sequence; psbA-trnH intergenic spacer, complete sequence; and tRNA-His (trnH) gene, partial sequence; chloroplast
GGAGAAAACTATTTTGTTCTTTCCCAAAGAACGAGGAAATAAAAGAAAAGTTAATCCTCAGGAAAAGATATAAAAGATCATCATAACCTGAATGGATCTTAAAAAGAAAAGTAATGTCTTATTTTTTTCTTCTATTTTTTACTACCTTTAAGGTAGAAATGTTAAAGATTTTTTAACTTTTAACGATTTCATATAAAATT
>242199403; Picrorhiza kurrooa isolate R McBeath 2214 PsbA (psbA) gene, partial cds; psbA-trnH intergenic spacer, complete sequence; and tRNA-His (trnH) gene, partial sequence; chloroplast
CTTAGTGTATAGTAGAAAATAGAATAGAGAAATAAAAGAAAATAAAGGAGCAATCAACTCTTTCTGATCTTCGATCAAGGGGGTTGTTGCTCCTTTATTTTCTTTTAAATTCGTAGTATTTTTTAGAAGAATGAAATCATCTAAATTCAATTTTGTGTCTTAACAAAAGATAAATTAAAAAATCCAAACAATTCAAATAC
>113715385; Perilla frutescens isolate x089 PsbA (psbA) gene, partial sequence; psbA-trnH intergenic spacer, complete sequence; and tRNA-His (trnH) gene, partial sequence; chloroplast
TATCTTTTTCTTTCTTCTATTTTTACTAAGTTTAAGGTACAAAACAAAATGTTAAAGATTTTTTTAAGTTTAACTTTTTCACTTAAGCATTTATTTTTCAGTTAGTTAAAACTTAAATTATATTTAAAAAGATTATAATTGAGATTTAGAAAGATATCATCTCCCCGCCTACATCGGTTCACCTAGTTCCGTCACCTAAA
>301641549; Calceolaria polyrrhiza haplotype H7 tRNA-His (trnH) gene, partial sequence; psbA-trnH intergenic spacer, complete sequence; and PsbA (psbA) gene, partial cds; chloroplast
CTGCCTTGATCCACTTGGCTACATCCGCCCCTCTACTATATTCCTTTTTACTTTATTTGAGTATTTCTTAGATATTATTATTTTTAAAATCTTTAAAATAAAAATATTAGTCAAAAATACTAATAATTCAAAACAAAAGAAAATTAAGGAGCAATAACCCCCTCTTGATAGAACAAGAGGGAGTTTATTGCTCCTTAATA
>220061154; Dracocephalum rupestre voucher PS0152MT01 PsbA (psbA) gene, partial cds; psbA-trnH intergenic spacer, complete sequence; and tRNA-His (trnH) gene, partial sequence; chloroplast
AATGGCTAAGACTTGTTCTTAGTGTGTAGGAGTTTTTGAAAATAGAATAGATAAGGAGCAAGAAACCCTTTTTTGTTATATCAAAAGAGGGTTTCTTGATCCTTATATTTGTTTTAAATTATTTAAATTAGGAGTCCTTTTCTATATTTTTTTCTAGTAATATTGGACTTAAATCTTACCTAGATTCTTTCTTTCCATTA
>113715426; Hoehnea epilobioides isolate x258 PsbA (psbA) gene, partial sequence; psbA-trnH intergenic spacer, complete sequence; and tRNA-His (trnH) gene, partial sequence; chloroplast
TTCGAGGTTGTTTACCGATTCTAAACAAGAATCACACATCCTGAAAAACTTTTATCTTATCTCNTTATATTCCTCGTTCTTTGGGATAAAACTATTTTGTTCTTTCCCAAAGAACGAGGAAATAAAAGAAAAGTTAATCCTCAGGAAAAGATATAAAAGATCATCATAACCTGAATGGATCTTAAAAAGAAAAGTAATGT
>270156388; Hygrophila polysperma voucher J.R. Abbott 25274 (FLAS) trnH gene, partial sequence trnH-psbA intergenic spacer, complete sequence and psbA gene, partial sequence; chloroplast
TTAATCAACCCCTAAGACTAAGAATAAAAGACGTCCTCCTGGACTGTAAAGAAAAAGGATTTAAGTAAGGACAATAGTACTAAAAAACAATAGTCATTGAAAAGAAAATTAAGGAGCAATAAACTCTCTTGTTCTATCAAGAGAGTTTATTGCTCCTTATGTCATTCTATTTTCATAAACTCCTATACACTAAGACCAAG
>86373131; Codonanthopsis ulei PsbA (psbA) gene, partial cds; psbA-trnH intergenic spacer, complete sequence; and tRNA-His (trnH) gene, partial sequence; chloroplast
GATATAAGGAGCAATAAACTCTTTCTTGTTCTATCAAGAGGGGTTATTGCTCCTTATATCTTATTTCAAATTAGTAGTATTTTTTTACTAGTCTTGTACTTATCCTAGTCCTAGACTACTTTCCATTACAGAAAGTAATAAACTAAATATAGAATATAGTAATAATAATAAAATAAAGTCAAAAAAGTGATAGAGTAGAG
>261864187; Jacaranda copaia voucher STRI:BCI 529076 photosystem II protein D1 (psbA) gene, partial sequence; psbA-trnH intergenic spacer, complete sequence; and tRNA-His gene, partial sequence; chloroplast
AAACTCTTTCTTGTTCTATCAAGAGGGGTTATTGCTCCTTTATTTTCTTTTAAGTTAGTAGTATTTTTTTAGTAGTATTGTACTTATCTAGACTTTTCTTCTTTCCATTACAGAAAAAAAAAAGAAAGAAGATAAATGAAATGATCGAAATTCAATCTTTTGTCTTATAATTTATAAAAAAAAAAATTGAAAAATCGAAT
>220061172; Isodon rubescens voucher PS1697MT01 PsbA (psbA) gene, partial cds; psbA-trnH intergenic spacer, complete sequence; and tRNA-His (trnH) gene, partial sequence; chloroplast
AAGACTTGTTCTTAGTGTGTAGAAGTTTTTGAAATATAGATAACTATAAGGAGCAATAAACCCTTTCTTGTTCTATCAAAAGAGGGTTTATTGCTCCTTTATTTTCTTTTCAATTAGGAGTCCTTTTCTATTTTTCTAGTAGTATTGGATTTACCTAGACTTTTCTTTCCATTACAGAAAAAGAAAGAAGATAAAAAAAT
>113715427; Poliomintha palmeri isolate x259 PsbA (psbA) gene, partial sequence; psbA-trnH intergenic spacer, complete sequence; and tRNA-His (trnH) gene, partial sequence; chloroplast
TTGGGAGAAAACTATTTTCTTCTTTCCCAAAGAACGAGGAAATAAAAGAAAAGTTAATCCTCAGRAAAAGATATAAAAGATCTTCATAACCTGAATGGATCTTAAAAAGAAAAGTAATGTCTTATTTTTTTCTTCTATTTTTTACTACCTTTAAGGTAAAAATGTTAAAGATTTTTTAACTTTTAACGATTTCATTTTTT
>67079353; Gratiola neglecta voucher Wiser 7 US PsbA (psbA) gene, partial cds; psbA-trnH intergenic spacer, complete sequence; and tRNA-His (trnH) gene, partial sequence; chloroplast
TTAAGGAGCAATAAACTCTTTCTTGTTCTATCAAGAGGGGTTATTGCTCCTTAATTTTCTTTTAAATAAGATTAGTAAGATTTTTTGACTAGTATACTAGTATTGTATTTCTAATGATTCAGTATTACTCCTATGTTTTTTTTTTCTTTTTTATTATATATATTTAGATAGATTGTAGTTTCATTTATCGAATTTTGTAG
>220061110; Stachys geobombycis voucher PS0111MT01 PsbA (psbA) gene, partial cds; psbA-trnH intergenic spacer, complete sequence; and tRNA-His (trnH) gene, partial sequence; chloroplast
AATGGATAAGACTTGGTCTTAGTGTATAGGAGTTTTTGAAAATAGAATAAAAGGAGCAATAAACTCTTTCTTGTTTTATCAAGAGGGGTTATTGCTCCTTAATTTTCTTTTCAATTACTTTTGTTCTTTCCATTACAGGATCCAGAAAAAGAAAGAGGGGGGATTCTTAAGGATTGATTAATGATTGAATATTATTCTTT
>380235860; Premna microphylla PsbA (psbA) gene, partial cds; psbA-trnH intergenic spacer,complete sequence; and tRNA-His (trnH) gene, partial sequence; chloroplast
TTTATTTTCTTTTTAATTAGTAGTCTTTTTTTAGTCGTATTGTACTTACTTACTTTCTTACTTTTGCTTAATCTTTTCATTTTTATCTTTTCATTTTAAAGATAAAACAGAAAAAAGAAAGAAGATAAATAAAATGATTGAAATTCTGTCTTTTGTCTTACAATTCCTAAAAATCCAAATTGAAAAATCTAAAATGAAAT
>86373103; Sinningia incarnata PsbA (psbA) gene, partial cds; psbA-trnH intergenic spacer, complete sequence; and tRNA-His (trnH) gene, partial sequence; chloroplast
TAACTTCCCTCTAGATCTAGCTGCTATCGAAGCTCCAACAAATGGATAAGACTTGGTCTTAGTGTATAGTATCGGATTTTTTTAAAATAAGATATAAGGAGCAATAAACTCTTTCTTGTTCTATCAAGGGGGGTTATTGCTCCTTTATCTTATTTTAAATTACTAGTATCTTTTTACTAGTATTGTACTTATCTTAGTCC
>220061122; Mesona chinensis voucher PS0129MT02 PsbA (psbA) gene, partial cds; psbA-trnH intergenic spacer, complete sequence; and tRNA-His (trnH) gene, partial sequence; chloroplast
TTCTATTTTTCTAGTAGTATTGGACTTACCTAGACTTTTCTTTCCATAAAAGAAAGAGGATAAAAAAATGATTGAAATTCTATCTTTTGTTTTCTAATTTTGAAAAAAAATTCAAATTGAAAAAGTGAATTCGTAAATAAATAGAAAAATTTCTTTCTATTTATAGTAGAGGGGCGGATGTAGCCAAGTGGATCAAGGCA
>261864310; Tabebuia rosea voucher STRI:BCI 024466 photosystem II protein D1 (psbA) gene, partial sequence; psbA-trnH intergenic spacer, complete sequence; and tRNA-His gene, partial sequence; chloroplast
AGGGGTTATTGCTCCTTTATTTTCTTTTCAATTAGTAGTCTTTTTTTAGTAGTATTGTACTTCTACTTACCTAGACTTTTCTTCTTTATATTACAAAAAAGAAAGAAGATAAATGAAATGATCCAAATTCAATCGTTTGTCTTACAATTTCTAAAAAATCAAAATTGAAAAATCAAAAAAAAAATAGAATAGAATATATT
>220061166; Leonurus cardiaca voucher PS1692MT01 PsbA (psbA) gene, partial cds; psbA-trnH intergenic spacer, complete sequence; and tRNA-His (trnH) gene, partial sequence; chloroplast
CAACAAATGGATAAGACTTGGTCTTAGTGTATAGGAGTTTTTGAAAATAGAATAGATAAATATAAGGAGCAATAACCCCTCTTGATAAAACAAGAAAGAGTTTATTGCTCCTTAATTTTCTTTTCAATTACTTTTTTTCTTTCCATGACAGGATTCAGAAAAAGAAAGAAGAAAACAAAATGATTTAAATTCAATTTATT
>86373135; Nematanthus corticola PsbA (psbA) gene, partial cds; psbA-trnH intergenic spacer, complete sequence; and tRNA-His (trnH) gene, partial sequence; chloroplast
AAGCTCCAACAAATGGATAAGACTCGGTCTTAGTGTATAGTATAGGAGTTTTTGAAATAAAATATAAGGAGCAATAAACTCTTTCTTGTTCTATCAAGGGGGGTTATTGCTCCTTTATTTTATTTCAAATTAGTAGTATTTTTTGACTAGTCTTGTACTTATCCTAGTCCTAGACTTTTTGACTTTCCATTACAGAAAGT
>270156321; Jasminum fluminense voucher J.R. Abbott 24120 (FLAS) trnH gene, partial sequence trnH-psbA intergenic spacer, complete sequence and psbA gene, partial sequence; chloroplast
GAATTTCGATTTTTTTAAGACTTTAAGGGACTTTAAAAGAAAGAATTTGGACCGTTTGATTTTTTTCTTTTTTATGAGAGATTATTATCTCAGAGATAAAAAGATTAAGCAAAATTTCGAATTGTTATTGTTTTAATTTGCAATTCAAATTCAAAAAAACTTCCCAATAAGTAAGGTGAGTAGATAAATAAAAAAAATGC
>113715381; Thymus serpyllum isolate x075 PsbA (psbA) gene, partial sequence; psbA-trnH intergenic spacer, complete sequence; and tRNA-His (trnH) gene, partial sequence; chloroplast
CGTTCTTTGGGAGAAAACTATTTTTTTCTTTCCCAAAGAACGAGGAAATAAAAGAAAAGTTAGTCCTCAGGAAAAGATATAAAAGATCATCATAACATGAATGGATGTTAAAAAGAAAGGTAATGTCTTATTTTTTTTCTTCTATTTTTTTACTACTTTAAGCTAGAAAAAAAAATGTTAAAGATTTTTTCAACTTTAAC
>86373087; Cremersia patula PsbA (psbA) gene, partial cds; psbA-trnH intergenic spacer, complete sequence; and tRNA-His (trnH) gene, partial sequence; chloroplast
CTTAGTGTATAGTATAGGAGTTTAAAAAAAAAAGAAAAGGAGCAATAACCCCCCTTGATAGAACAAGAAAGAGTTTATTGCTCCTTTATTTCAAATTAGTAGTATTTTTTGACTAGTCTTGTACTTATCCTAGTCCTAGACCCTTTTTACTTTCCATTACATAAAGGAATAAACTAAATATAGAATATAGTAATAATTTT
>86373161; Corytoplectus riceanus PsbA (psbA) gene, partial cds; psbA-trnH intergenic spacer, complete sequence; and tRNA-His (trnH) gene, partial sequence; chloroplast
GTTATTGCTCCTTTATTTTTATTTTATTTCAAATTAGTAGTATTTTTTGACTAGTCTTGTACTTATCCTATCCTAGTCCTAGACTTTTTGACTTTCCATTACAGAAAGTCATAAACTAAATATAGAATATAGTAATAATAAATAAAATAAAGTCAAAAAGTAATAGAGTAGAGGGGCGGATGTAGCCAAGTGGATCAAGG
>218203129; Ligustrum vulgare photosystem II protein D1 (psbA) gene, partial cds; psbA-trnH intergenic spacer, complete sequence; and tRNA-His (trnH) gene, partial sequence; chloroplast
TTCTTAGGGGTTCATTGATGATTGAGTATTATTTGTTCGTTCTATATGTATTTGTACATCTTTTGGGAAGTTTTTTTTGACATTTCCGTTTTCATTTCAAATGAAAACGAGAAAAATTCGAATTTTTGCTTAATCTTTTTATCTCTGAGATAATAATATCTCAGAAATAAGAAAAAAGATAAATGAAATGATCGAAATGA
>193061495; Mentha spicata voucher FG1023TAU PsbA (psbA) gene, partial sequence; psbA-trnH intergenic spacer, complete sequence; and tRNA-His (trnH) gene, partial sequence; chloroplast
TTGATAAAACAAGAAAGGGTTTCTTGCTCCTTTATTTTCTTTTCAATTAGGAGCCCTTTTCTATATTTTCTATTTTCTAGTAGTATTGGACTTGCCTAGAATTTTTCTTTCCATTACAGAATAAAAAAAGAAGATAAAAAAACGATGGAAATTCCATCTTTTGTTTTTCAATTTCTAAAAAAGTTGAAATTGAAAATTGC
>263043404; Fontanesia phillyreoides PsbA (psbA) gene, partial cds; psbA-trnH intergenic spacer, complete sequence; and tRNA-His (trnH) gene, partial sequence; chloroplast
TGAAATGAAAACAATAAAAATTCGAATTTTTTCTTAATCTTTTTATCTCTGAGATAAGAAAATCTCAGAAATAAAAAAAAAAAAGATAAATGAAATGGTCGAAATTAAACCTTTTGTCTTAAAAAAAAATAGAATCTAATTATAGTAGAGGGGCGGATGTAGCCAAGTGGATCAAGGCAGTGGATTGTGAATCCACCATG
>220061168; Lagopsis supina voucher PS1693MT01 PsbA (psbA) gene, partial cds; psbA-trnH intergenic spacer, complete sequence; and tRNA-His (trnH) gene, partial sequence; chloroplast
TGTATAGGAGTTTTTGAAAATAGAATAGATAAATATAAGGAGCAATAACCCCTCTTGATAAAACAAGAAAGAGTTAATTGCTCCTTAATTTTCTTTTCAATTACTTTTTTTCTTTCCATTACAGGATTCAGAAAAAGAAAGAATAAAAAAAAAATGATTTAAATTCAATTTATTTGGAATTTATTTATTTGGAATTTAAA
>86373107; Alsobia punctata PsbA (psbA) gene, partial cds; psbA-trnH intergenic spacer, complete sequence; and tRNA-His (trnH) gene, partial sequence; chloroplast
TGGTCTTAGTGTTTAGAGGAGTTTTTGAAATAAAATAAAAATAAAGGAGCAATAACCTCTTTCTTGTTCTATCAAGGGGGGGTTATTGCTCCTTTATTTCAAATTCTCAAATTAGTAGTATTTTTTGACTAGTCTTGTATTTATCCTAGTCCTAGACTTTTGGACTTTCCATTACAGAAAGTAATAAACTAAATATAGAA
>351862897; Eriophyton rhomboideum voucher T. Thomson (C) s.n., 1848-1849 PsbA (psbA) gene, partial cds; psbA-trnH intergenic spacer, complete sequence; and tRNA-His (trnH) gene, partial sequence; plastid
GAGCAATAAACTCTTTCTTGTTTTATCAAGAGGGGTTATTGCTCCTTAATTTTCTTTTCAATTACTTTTTTTCTTTCCATTACAGGATTAAGAAATAAGAAAAAAACGATTGAAATTCCATACTTGTGATTTTGAATTTAAAAGTCAATTCATTTTCATTATACTAATCTATACTATATAGTAGAGGGGCGGATGTAGCC
>113715430; Ziziphora taurica isolate x262 PsbA (psbA) gene, partial sequence; psbA-trnH intergenic spacer, complete sequence; and tRNA-His (trnH) gene, partial sequence; chloroplast
GAAAACTATTTTTTTTCCGAAAGAACGAGGAAATAAAAGAAAAGCTAATCCTCAGGAAAAGATATAAAAGATCATCATAACCTGAATGGATCTTAAAAAGAAAGATAATGTCTTATTTTTTTCTTCTATTTTTTTACTACCTTTAAGGTAGAAAACAAAATGTTAAAGATTTTTTCAACTTTAACATTTAACGATTTCTT
>154867106; Plantago ovata isolate ISL PsbA (psbA) gene, partial cds; and psbA-trnH intergenic spacer and tRNA-His (trnH) gene, partial sequence; chloroplast
TTTGAAAATAGAATAGAGAAAATAAAGGAGCAATCAACTCTTTCTTCTTTGATCTTTGATCGAGGTAAGGAAAGATATTGCTCCTTTATTTTCTTTTAAATTCGTAATAGTCTTTTCTTATTTGATTAGAATAATCAAATAAAAATAAAAAAATCTTTTAAAAAAGACAGTTTCAAAAATTCAAGAAACTACTAAAAAAA
>86373149; Lembocarpus amoenus PsbA (psbA) gene, partial cds; psbA-trnH intergenic spacer, complete sequence; and tRNA-His (trnH) gene, partial sequence; chloroplast
CAATAAACTCTTTCTTGTTCTATCAAAGGGGGTTATTGCTCCTTTATTTTATTTCAAATTAGTAGTATTTTTTTACTAGTCTTGTACTTATCCTAGTCCAAGACTTTTTTACTTTCCATTACAGAAAGTAATAAACGAAATCTAWATTCTAAATATAGAATTTATTAATATTAATAAAATAAAGTCAAAAAGTATATAGA
>86373111; Cobananthus calochlamys PsbA (psbA) gene, partial cds; psbA-trnH intergenic spacer, complete sequence; and tRNA-His (trnH) gene, partial sequence; chloroplast
AGCTGCTATTGAAGCTCCAACAAATGGATAAGACTTGGTCTTAGTGTTTAGTGTATAGTATAGGAGTTTTTGAAATCAAATAAAGGAGCAATAACCTCTTTCTTGTTCTATCAAGGGGGGGGTTATTGCTCCTTTATTTCAAATTCTCAAATTAGTAGTATTTTTTGACTAGTCTTGTATTTATCCTAGTCCTAGACTTT
>171918583; Pogostemon cablin voucher PS0119MT01 PsbA (psbA) gene, partial cds; psbA-trnH intergenic spacer, complete sequence; and tRNA-His (trnH) gene, partial sequence; chloroplast
GGTCTTAGTATAGAGGAGTTTTTGAAAATAGAATAGAGAAATATAAGGAGCAAAAAACTCTTTCTTGTTCTATCAAGAGGGGTTATTGCTCCTTTATTTTCTTTTCAATTAGTAGTCTTTCCTAAACTCTTTTTCTTTCCATTACAGAAAAAGAAAATAAAGAAGAGAAAATAAAGTAAATTCCATTTTTTTTTTATAGT
>301641591; Jovellana punctata tRNA-His (trnH) gene, partial sequence; psbA-trnH intergenic spacer, complete sequence; and PsbA (psbA) gene, partial cds; chloroplast
TTTAATTTTAAATTAAAAAGATAAAAAACTTCCCAATCTTTTGACAAGAAGTTAGACAAATTAAAATCAAAAAAAATTCATACAGAACGAAAGAATAATACTCAATCATCCATCAATCCTGTAAGCACAATATTAGTCAAAAATACTAATAATTCAAAATAAAAGAAAATTAAGGAGCAATAACCCCTCTTGATAGAACA
>86372888; Alloplectus weirii PsbA (psbA) gene, partial cds; psbA-trnH intergenic spacer, complete sequence; and tRNA-His (trnH) gene, partial sequence; chloroplast
TAAAATAAAGGAGCAATAAACCCCCTTGATAGAACAAGAAAGGGTTTATTGCTCCTTTATTTTATTTCAAATTAGTAGTATTTTTTGACTAGTCTTGTACTTATCCTATCCTAGTCCTAGACTTTTTGACTTTCCATTCCAGAAAGTCATAAACGAAATATAGAATATAGTAATAAAAAAAAAGTCAAAAAAGTAATAGA
>261864325; Trichanthera gigantea voucher STRI:BCI 521401 photosystem II protein D1 (psbA) gene, partial sequence; psbA-trnH intergenic spacer, complete sequence; and tRNA-His gene, partial sequence; chloroplast
TTTCTTTTCAATGACTATTGTTTTTTAGTACTATTGTCCTTACTTAAATTTTCTTCTTTCCAGTCCAGAAAAAGAAGGAGGACGTCTTCTATTCTTAATCTTAGGGGTTTATTAATGATTGGGTACTATTCGTTTGTTCTCTATAAAATAAAAATTTTTTGTATCTATCTAACTTATCGAATTTCTTGTTAAATAAGTTT
>171918581; Agastache rugosa voucher PS0124MT01 PsbA (psbA) gene, partial cds; psbA-trnH intergenic spacer, complete sequence; and tRNA-His (trnH) gene, partial sequence; chloroplast
TCCAACAAATGGTTAAGACTTGTTCTTAGTGTGTAGGAGTTTTTGAAAATAGAATAGATAAATATAAGGAGCAAGAAACCCTCTTTTGATATAACAATAAAGGGTTTCTTGCTCCTTTATTTTGTTTTCAATCAGGAGTCCTTTTCTATATTTTCTAGTAGTATTGGACTTACCTAGAATCTTTCTTTCCATTACAGAAT
>220061102; Ajuga lupulina voucher PS0104MT02 PsbA (psbA) gene, partial cds; psbA-trnH intergenic spacer, complete sequence; and tRNA-His (trnH) gene, partial sequence; chloroplast
AGACCTAGCTGCTATCGAAGCTCCAACCAATGGATAAGACTTGGTCTTAGTGTATAGGAGTTTTTGAAAATAGAATAGATAAATATAAGGAGCAATAAACTCTTTCTTGTTTTATCAAGAGGGGTTATTGCTCCTTTATTTTCTTTTTAATTCGTAGTATTTTTTTATTTTAGTAGTATTGTACTTACCTAGACTTTTTT
>113715375; Hyptis alata isolate x063 PsbA (psbA) gene, partial sequence; psbA-trnH intergenic spacer, complete sequence; and tRNA-His (trnH) gene, partial sequence; chloroplast
TGTTTTTTCCCAAATAACGAGGAAATAAAAGAAAAGTTAATCCTCAGGAAAAGAAAAAAGATCATCATAACCTGAATGGATCTCAAAAGAAAGGTAATGTCTTTTTCTTTCTTCTATTTTTTTTACTAAGTTTAAGATAAAAAACAAAATGTTAAAACTTTTAAAAAGTTTTTCACTTAAGTATTTATTTATTTTTATTT
>242346554; Orobanche pycnostachya var. pycnostachya PsbA-like (psbA) gene, partial sequence; psbA-trnH intergenic spacer, complete sequence; and tRNA-His (trnH) gene, partial sequence; chloroplast
TTTTAGATCTAGCTTCGAGAGAAGCCCAACAATAAGACTTAGTCTTAGTTTATAGGAGGTTTTGAAAATATAATAGACTTTTGGGGGATTGATTAATAATTGAGTATTATTTTGAAGTTATTTATCTATTTATATAACAGGGCGTAACGAAATGATTGAAATTTAATCTTTTATTTATAATTTTTCTTAAAAATAATATA
>270156413; Ruellia tweediana voucher S.B. Davis 0426 (FLAS) trnH gene, partial sequence trnH-psbA intergenic spacer, complete sequence and psbA gene, partial sequence; chloroplast
TCCTTCTTTTTCTGGACTGGAAAGAAAAAAGTTTAAGTAAGGACAATACTACTAAAAAACAATAGTCATTGAAAAGAAAATAAAGGAGCAATAAACTCTCTTGATAAAACAAGAAAGAGTTTATTGCTCCTTATGTGATTCTATTTTCAAAAACTCCTATACACTAAGACCAAGTTTTATCCATTTGTTGGAGCTTCGAT
>242199405; Paederota lutea isolate D Albach 209 PsbA (psbA) gene, partial cds; psbA-trnH intergenic spacer, complete sequence; and tRNA-His (trnH) gene, partial sequence; chloroplast
GGAGCAATCAACTCTTTATGATCTTCGATCAAGGGGGTTGTTGCTCCTTTATTTTCTTTTCAATTAGTAGTATTTTTTAGAAGAATGAAATCATCGAAATTCCATTTTGTGTTGTGTCTTAACAAAAGACAAATTCAAAAATCCAAACAATTAAAATACTAAAATATCAAATAAGGTACTAAACTACTAAAAGAAATGTA
>218203123; Rosmarinus officinalis psbA gene, partial sequence; psbA-trnH intergenic spacer, complete sequence; and tRNA-His (trnH) gene, partial sequence; chloroplast
CTATCGATATCGAAGCTCCAACAAATGGCTAAGACTTGTTTTTAGTGTGTAGGAGTTTTTGAAAATAGAATAGATAAATATAAGGAGCAATAAACCCTCTTTTGAAAGAACAAGAAAGGGTTTATTGCTCCTTTATTTTCTTTTCAATTAGGAATCCTTTTCTATATTTTCTAGTAGTATTGGACTTACCTAGAATTATT
>270156283; Lantana camara voucher J.R. Abbott 22698 (FLAS) trnH gene, partial sequence trnH-psbA intergenic spacer, complete sequence and psbA gene, partial sequence; chloroplast
CATACAGAACGAAAAAATAATGATCAATTATTGATCAACCTTTAAGAATCCCTTTTGTTTCTTTTTTCAGAAATGGAAAAAAGAAAAGTCTAGATAAGTACAATACTACTAAAAAAATAATAGTAATTGAAAAGAAAATAAAGGAGCAATAACCCCCTCTTGTGCTAGAACAAGAAAGAGTTTATTGCTCCTTATAGTTA
>113715424; Cleonia lusitanica isolate x255 PsbA (psbA) gene, partial sequence; psbA-trnH intergenic spacer, complete sequence; and tRNA-His (trnH) gene, partial sequence; chloroplast
TTCTTTGGGAAAAAACTCTATTGTTCATTTCCCAAAGAACGAGGAAATAAAAGAAAAATTAATCCTCAGAAAATGTCTATGTCTTATTTCTTTCTTCTATTTTTTTGCTAACTTTAAGGTAAAAAAGGAAAAAATGATAAAGATTTTTTTCCTTTTTCACTTAAGCATTATTTATCTTTCATTTATTTAAAGTTTAAAAA
>220061170; Galeobdolon chinense voucher PS1695MT01 PsbA (psbA) gene, partial cds; psbA-trnH intergenic spacer, complete sequence; and tRNA-His (trnH) gene, partial sequence; chloroplast
TTACTTTTGTTCTTTCCATTACAGGATCCAGAAAAAGAAAGAGGGGGGATTCTTAAGGATTGATTAATGATTGAATATGATTCTTTCGTTCTGTATAATTTTTTTTTATTTAATTTATAATGAAAATAATTTCATTTTGGATTTTTTAGAACTTGTAAGATAATAAATTGAATTTCATTTTGAATGAAAAAGTAAATTCA
>193061493; Micromeria juliana voucher FG1037 PsbA (psbA) gene, partial sequence; psbA-trnH intergenic spacer, complete sequence; and tRNA-His (trnH) gene, partial sequence; chloroplast
CCTTTCTTGTTTTATCAAAAGAGGGTTTCTTGCTCCTTTATTTTCTTTTCAATTTGGAGTCCTTTTCTATATTTTCTAGTAGTATTGGACTTACCTAGAATTTTTCTTTCCATTACAGAATAAAAAAAGAAGATAAAAAAATGATGGAAATTCCATCTTTTGTTTTACAATTTCTAAAAAAGTTGAAATTGCTAAAGTCA
>86373191; Chrysothemis pulchella PsbA (psbA) gene, partial cds; psbA-trnH intergenic spacer, complete sequence; and tRNA-His (trnH) gene, partial sequence; chloroplast
AATATAAGGAGCAATAAACTCTTTCTTGTTCTATCAAGGGGGGTTATTGCTCCTTTATTTTATTTCAAATTAGTAGTATTTTTTTACTAGTCTTGTACTTATCCTAGTCCTAGACTTTTTGACTTTCCATTACAGAAAGTAATAAACTAAATATAGAATATAGTAATAAGACTAAAATAGAGTAGAGGGGCGGATGTAGC
>171918589; Schizonepeta tenuifolia voucher PS0126MT01 PsbA (psbA) gene, partial cds; psbA-trnH intergenic spacer, complete sequence; and tRNA-His (trnH) gene, partial sequence; chloroplast
ATAACTTCCCTCTAGACCTAGCCGCTATTGAAGCTCCAACAAATGGCTAAGATTTGTTCTTAGTGTCTAGGAGTTTTTGAAAATAGATATAGATAAATATAAGGAGCAAGAAACCCCTTATTATTATATCAATAAAGGGTTTCTTGCTCCTTTATTTTGTTTTAAATTAGGAGTCCTTTTCTATATTTTCTAGTAGTATT
>339787704; Andrographis paniculata voucher EDQM 25820 PsbA (psbA) gene, partial cds; psbA-trnH intergenic spacer, complete sequence; and tRNA-His (trnH) gene, partial sequence; chloroplast
TTTAGTATTGTTTTTTATTAATATTCTGCTTACCTAAACTTTTTTTCTTTTCATTTTAGATAAAGAAGTGTAAGACCTTCTAATCTTAGGGATTGATTAATGATTGAGTAGTATTCTCAATGAATTTTCTATCTAATATTTTATATATAGGGGCGGATGTAGCCAAGTGGATCAAGGCAGTGGATTGTGAATCCACCATG
>113715372; Lepechinia sp. JBW 2536 PsbA (psbA) gene, partial sequence; psbA-trnH intergenic spacer, complete sequence; and tRNA-His (trnH) gene, partial sequence; chloroplast
CTATTTATATTCCTCGTTATTTGGGAGAAAACTCTCTTGTTCTTTCCCAAATAACGAGGAAATAAAAGAAAAGTTAATCCTCAGGAAAAGATATAAAAGCTCATCATAACCTGAATGGATCGTAAAAAGAAAGGTAATCTCTTATTTCTTTCTTCTATTTTTTTTACTAACTTTAAGGTAGAAAACAAAATGTTAAAGAT
>67079291; Teucrium canadense voucher Wells 4370 US PsbA (psbA) gene, partial cds; psbA-trnH intergenic spacer, complete sequence; and tRNA-His (trnH) gene, partial sequence; chloroplast
AAGAAAGAGGTTATTGCTCCTTTATTTTCAATTCGTATTCTTTTTTTAGTAGTATTTTACTTATACTTAGTATTATTGTACTTTTACAAAAAATTACATAAAAAAAGAAGATCAAAAAATTTGTCTTACAATTTCGAAAAAATAAAAATTGAATTCGTAAATAAAAAACTATTCAAACTTTGAATATAAAATAGATATAT
>86373185; Nautilocalyx sp. Clark 8268 PsbA (psbA) gene, partial cds; psbA-trnH intergenic spacer, complete sequence; and tRNA-His (trnH) gene, partial sequence; chloroplast
TAAGACTTGGTCTTAGTGTATAGTATAGGAGTTTTTGAAATAAGATATAAGGAGCAATAAACTCTTTCTTGTTCTATCAAGGGGGGTTATTGCTCCTTTATTTTATTTCAAATTAGTAGTATTTTTTTACTAGTCTTGTACTTATCCTAGTCCTAGACTTTTTGACTTTCCATTAAAGAAAGTAATAAAGTAAATATAGA
>113715394; Horminum pyrenaicum isolate x114 PsbA (psbA) gene, partial sequence; psbA-trnH intergenic spacer, complete sequence; and tRNA-His (trnH) gene, partial sequence; chloroplast
TTCCTCGTTCTTTGGGAGAAAACTATCTTGTTCATTTCCCAAAGAACGAGGAAATAAAATAAAAGTTAATCCTCCGGAAAAGATCATCATAACCTGAATGGATCTTAAAAAGAAAGGTAATGTCTTATTTCTTTCTTCTATTTTTTTTGCTAACTTTAAAGTAGAAAACAAAATGTTAAAGATTTTTTTACCTTTTTCAC
>220061186; Salvia roborowskii voucher PS1710MT01 PsbA (psbA) gene, partial cds; psbA-trnH intergenic spacer, complete sequence; and tRNA-His (trnH) gene, partial sequence; chloroplast
GGCTAAGACTTGTTTTTAGTGTGTAGGAGTTTTTGAAAATAGAATAGATAAACATAAGGAGCAATAAACCCTTTACTTCTTTTATCAAAAGAGGGTTTATTGCTCCTTTATTTTCTTTTCAATTAGGGATCCTTTTCTATATTTTCTACTAGTATTGGACTTACCTATAATTATTCTTTCCATTAGATAGAGAATAAAGA
>67079216; Campsis radicans voucher Beyersdorfer 150 US PsbA (psbA) gene, partial cds; psbA-trnH intergenic spacer, complete sequence; and tRNA-His (trnH) gene, partial sequence; chloroplast
TTGCTCCTTTATTAGCCTTTTAATTAGTATAATTAGTATTAATTACTATTTAGTTGTCTTTTACTTACATAAGTTTTTTTTCTTTCTTTAACATACGAAAACCTATTTGAGTATCATATTTTTGTTATGTAGTATTTTTTTTTTCATATGTTCTTAAATGAAAAGATAAAGGTTTCAATTTATTTTCTGTCTCTTGTATC
>113715428; Rhododon ciliatus isolate x260 PsbA (psbA) gene, partial sequence; psbA-trnH intergenic spacer, complete sequence; and tRNA-His (trnH) gene, partial sequence; chloroplast
GGAGATCTGGATCGACGATAGCTTCGAGGTTGTTTACCGATTCTAAACAAGAATCACACATCCTAAAAAACTTTTATCTTATCTCTTTATATTCCTCGTTCTTTGGGAGAAAACTATTTTGTTCTTTCCCAAAGAACGAGGAAATAAACGAAAAGTTAATCCTCAGGAAAAGATATAAAAGATCATCATAACCTGAATGG
>225581759; Petrea volubilis voucher HP15 tRNA-His (trnH) gene, partial sequence; trnH-psbA intergenic spacer, complete sequence; and PsbA (psbA) gene, partial sequence; chloroplast
TCGAATTTTTATCGTTTTAATTGAAAATTAAAACGATAAAAAAACTTCCCAACCTTTTGACAAGAAGTTAGATAAATGAAAATCAAAAAATTTCATACAGAAAGAATAATGTTCAATCATTAATCAACCCTTAAAAATCCTTTTTCTTTCTTTTTCTGTAATGGAAATAAGAAAAGTCTAAGTAAGTATAATACTACTAA
>113715374; Dicerandra odoratissima isolate x059 PsbA (psbA) gene, partial sequence; psbA-trnH intergenic spacer, complete sequence; and tRNA-His (trnH) gene, partial sequence; chloroplast
CTTGCATTACGAGTATTGAAGGGAGATCTGGATCGACGATAGCTTCGAGGTTGTTTACCGATTCTAAACAAGAATCACACATCCTGAAAAACTTTTATCTTATCTCTTTATATTCCTCGTTCTTTGGGAGACAACTATTTTGTTGTTTCCCAAAGAACGAGGAAATAAAAGAAAAGTTAATCCTCAGGAAAAGATATAAA
>113715435; Pycnanthemum virginianum isolate x313 PsbA (psbA) gene, partial sequence; psbA-trnH intergenic spacer, complete sequence; and tRNA-His (trnH) gene, partial sequence; chloroplast
AAATAAAAGAAAAGTTAATCCTCAGGAAAAGATATAAAAGATCATCATAACCTGAATGGATCGTAAAAAGAAAAGTAATGTCTTATTTTTTTCTTCTATTTTTTACTACCTTTAAGGTAGAAATGTTAAAGATTTTTTAACTTTTAACGATTTCATATAAAATTTATATTAAAATAAAAATATCATCTCCCCGCCTACAT
>242199499; Veronica elliptica isolate P Heenan s.n. 12.9.1989 PsbA (psbA) gene, partial cds; psbA-trnH intergenic spacer, complete sequence; and tRNA-His (trnH) gene, partial sequence; chloroplast
CGAAGATCAAAATGATTTGTTGCTCCTTTAATTTCTTTTAAATTAGTAGTATTTTTTAGAAGAATTAAATCATCAAAATTCCGTTTTGTTTTCTGTTTTAACAAAAGATAAACCCAAAACTAAAAAAAAAAAATAAGGTACTAAAAAGGTACTAAACTACTAAAAGAAATGGAGAATCTAGTTAATATAATCTAAAGGAT
>225581629; Licaria chrysophylla voucher NH200095 tRNA-His (trnH) gene, partial sequence; trnH-psbA intergenic spacer, complete sequence; and PsbA (psbA) gene, partial sequence; chloroplast
CTCTTTCAAAGGATTCCATTTTCACCATTCATTATTTTTTGATTTAGTCTTTATTACTTCACCCTCCTTCCTGCTGAAATACAGATATTGTACATAAAAAAAAATGTTGTACATAAAAAAAAAAAAGAAAAATGCAATGCTTTGATTTTAGGAAAAAATCAAATTCTTTTGAAGAATAAGAGTATATAAATTGCAGGTTG
>225581632; Sextonia rubra voucher NL110193 tRNA-His (trnH) gene, partial sequence; trnH-psbA intergenic spacer, complete sequence; and PsbA (psbA) gene, partial sequence; chloroplast
TGAATAAAAGAAATGAAAGTGAAAAACGATTATGTGAATAAAACACTACTGAATCAAATGGATCAATACCAAACTTCTTGTTGTATTAAGAAGTTTGGTATTGATCTTTCAACGACTCGTATACACTAAAACAAAAGTATTATCCATTTGTAGATGGAACTTCGACAGCAGCTAGGTCTAGAGGGAAGTTGTGAGCATTA
>225581631; Rhodostemonodaphne rufovirgata voucher NH200072 tRNA-His (trnH) gene, partial sequence; trnH-psbA intergenic spacer, complete sequence; and PsbA (psbA) gene, partial sequence; chloroplast
AGGAAAAAATCAAATTATTTTGAAGAATAAGAGTATATAAATTGCAGGTTGGTACAGAAGAAACTACGATATTCGATCATGAAATAACCAGCGGTTTTCATAAGTTGAATAAAAGAAATGAAAATGAAAAACGATTATGTGAATAAAACACTACTGAACCGAATGGATCAATACCAAACTTCTTAATAGAACAAGAAGTT
>384569218; Beilschmiedia anay isolate CH-HU-56 photosystem II 32 kDa protein (psbA) gene, partial cds; psbA-trnH intergenic spacer, complete sequence; and tRNA-His (trnH) gene, partial sequence; chloroplast
TTATTCGCATAAGCATCTTTCATTTTCATTTCTTTTATTCAACTTAAGAAAACAAAACGTGTTGGTTAGTTCATGATCGAATATCGTAGTTTCTTCTGTAACAATCTGTAATTTATGTACTACGTTCCTCAAAATCATTTGATTTTTTCCTAAAATCATTTTTCTTATTTTACAGGATTGGCATTTTATGTACAATATCT
>313502351; Cinnamomum elongatum photosystem II protein D1 (psbA) gene, partial cds; psbA-trnH intergenic spacer, complete sequence; and tRNA-His gene, partial sequence; chloroplast
GAAGGATCAATACCAAACTTCTTAATAGAACAAGAAGTTTGGTATTGATCTATTTGGTTCAGTAGTGTTTTATTCACATAATCGTTTTTCATTTTCATTTCTTTTATTCAACTTATGAAAACAGCTGGTTATTTCATGATCGAATATCGTAGTTTCTTCTGTACCAACCTGCAATTTATATACTCTTATTCTTCAAAATA
>313502478; Ocotea floribunda photosystem II protein D1 (psbA) gene, partial cds; psbA-trnH intergenic spacer, complete sequence; and tRNA-His gene, partial sequence; chloroplast
GATCCNTTCGGTTCAGTAGTGTTTTATTCACATAATCGTTTTTCATTTTCATTTNTTTTATTCAACTTATGAAAACGGCTGGTTATTTCATGATCGAATATCATAGTTTNTTNTGTACCAACCTGCAANTTATATACTNTTATTNTTCAAAAGAATTTGATTTTTTCCAAAAATCAAAGCNTTGCATTTTTNTTTTTTTT
>166244736; Litsea krukovii chloroplast rpl2, trnH, psbA genes, partial cds and complete sequence
AATATAGTAATAGTTTTATTATTCGTCGCCGTAAATAGGAATATTCAAAATCAAATAAATATTGTTTTTTAAGGTGAAATAAAGATATTTACACCCCGTCCAAGTTTATAGGGATAGCGAATGCTGGGCGAACGACGGGAATTGAACCCGCGCATGGTGGATTCACAATCCACTGCCTTGATCCACTTGGCTACATCCGC
>218203125; Laurus nobilis psbA gene, partial sequence; psbA-trnH intergenic spacer, complete sequence; and tRNA-His (trnH) gene, partial sequence; chloroplast
CCAACTTGCAATTTATATACTCTTATTCTTCAAATTTGATTTTTTCCTAAAATCAAAGCATTTTTTTTTTTTTATGTACAATATCTGTATTTCAGCAGGAAGGAGAGTGAAGTAATAAAGACTCAATCCAAAAATAATGAATGGTGAAAATGGAATCCTTTTGAGAGAGGAGGGGCGGATGTAGCCAAGTGGATCAAGGC
>384569186; Persea schiedeana isolate CH-H-7 photosystem II 32 kDa protein (psbA) gene, partial cds; psbA-trnH intergenic spacer, complete sequence; and tRNA-His (trnH) gene, partial sequence; chloroplast
AGATACTCTTATTCTTCAAAATAATTTGATTTTAGGAAAAAATCAAAGCATTTTTCTTTTTTTTTTTTATTTTATGTACAACATTTTGTTTTATGTACAATATCTGTATTTCAGCAGGAAGGAGAGTGAAGTAATAAAGACTAAATAAAAAAATAATGAATGGTGAAAATGGAATCCTTTTGAGAGAGGAGGGGCGGATG
>261864291; Siparuna pauciflora voucher STRI:BCI 123399 photosystem II protein D1 (psbA) gene, partial sequence; psbA-trnH intergenic spacer, complete sequence; and tRNA-His gene, partial sequence; chloroplast
TCATCAAACATCCAAATTTCGTTTTGTACCAATCTGTAATTTATGTACTACATTTCTATTTCTCAAAATCATTTTATTTTTTATTTAAAGAATTCTTTTATAGGCTGAAAACAGAGAAAATGTCCGATATTATTATTTCCCAATATTTTTATCTCAGCAATATTTTTTCTCTCATTATGAAGAAAAGACAGTCTAATAGA
>225581624; Aniba terminalis voucher NL110283 tRNA-His (trnH) gene, partial sequence; trnH-psbA intergenic spacer, complete sequence; and PsbA (psbA) gene, partial sequence; chloroplast
AAAACAAAATGTTGTACATAAAAAAAAAAAAAAAAGAAAAATGCAATGCTTTGATTTTTTCCTAAAATCAAATTCTTTTGAAGAATAAGAGTATATAAATTGCAGGTTGGTACAGAAAAAACTATGATATTCGATCATGAAATAACCAGCCGTTTTCATAAGTTGAATAAAAGAAATGAAAATGAAAAACGATTATGTGA
>261864226; Nectandra lineata voucher STRI:BCI 441778 photosystem II protein D1 (psbA) gene, partial sequence; psbA-trnH intergenic spacer, complete sequence; and tRNA-His gene, partial sequence; chloroplast
TAATACTTTGGTATTAGTGTATACGAGTCGTTGAAGGATCAATACCAAACTTCTTAATAGAACAAGAAGTTTGGTATTGATCCATTCGGTTCAGTAGTGTTTTATTCACATAATCATTTTTCATTTTCATTTCTTTTATTCAACTTATGAAAACCGCTGTATTTCAGCAGGAAGGAGGGTGAAGTAATAAAGACTAAATT
>350641708; Colchicum minutum strain 2196 psbA (psbA) gene, partial cds; psbA-trnH intergenic spacer, complete sequence; and tRNA-His (trnH) gene, partial sequence
CGAATCGTTGAAGGAGCAATACCAAACCTTTTGCTTTAGCAAGAGGTTTGGTATTGCTCCCTTTTTGTTGGATTCAGTTATATAGTGTTTTGCGCACTAAACACACATAATATCTCTTCCCTCATGTTTATTTTTTCCATTTTTCTCAATAAATGATTAGCTACAAAAGGATTTTTTTTTAGTGAACGTGTCACGGCGGA
>196050283; Fritillaria persica PsbA (psbA) gene, partial cds; psbA-trnH intergenic spacer, complete sequence; and tRNA-His (trnH) gene, partial sequence
TGGATAAGACTTACATTCTGTCTTAGTGTATACGAATCCTTGATGGAGCAATATCTTTAGCAAGATACAAAGATATTGCTCCATCAAGGATTTTTTTTTATTGAACGTGTCACAGGGGATTACTCCTTTATTTTATTACATTTTTAAAATTGGCATTCTATGCCCAATATATCGATCTAAGTATGAAGGTAAGAATAAAT
>209553699; Ornithoglossum vulgare PsbA (psbA) gene, partial cds; psbA-trnH intergenic spacer, complete sequence; and tRNA-His (trnH) gene, partial sequence; chloroplast
TTTCGCACTAAACACTAAACACATATTTCTTTCTCTTCCCTCATGTTTATTTTTTCATATTTTCTCGATAAATGATTAGCTACAAAAGGATTTTTTTTTAGTGAACGTGTCACGGCGGATTCCTCCTTTTTTTACATTATTAAAATGGGTATTCTATGCCCAATATCTCGATCTAAAGCTAAAGTATGGAGGTAAGAATA
>197090757; Alstroemeria patagonica PsbA gene, partial cds; psbA-trnH intergenic spacer, complete sequence; and tRNA-His (trnH) gene, partial sequence; chloroplast
CCGTCTACAAATGGATAAGACTTCTGTCTTAGTGTATATGAATTGTTGAAGGGGCAATACCAAATTTCTTATTCTAGCAAGGGATTTGGTATTGCTCCCTTTTTTTTACATTTTTTAAATGGGCATTCTATGCCCAATATCTCGATCTAAGTATGGAGGTAAGAATAAGTACAATAATGATATGAATGGAAAAAGAAAAA
>68348989; Merendera androcymbioides voucher JBM MERAND 3.398 PsbA (psbA) gene, partial cds; psbA-trnH intergenic spacer, complete sequence; and tRNA-His gene, partial sequence; chloroplast
CACTTCCCTCATGTTTATTTTTTCCATTTTTCTCAATAAATGATTAGCTACAAAAGGATTTTTTTTTAGTGAACGTGTCACGGCGGATTCCTCCTTTTTTTACATTATTAAAATGGGTATTCTATGCCCAATATCTCGATCTAAAGTATGGAGGTAAGAATAAATACCATAATGATATGAATGGGAAAAGAAAAAAGAGA
>197090771; Bomarea glaucescens PsbA gene, partial cds; psbA-trnH intergenic spacer, complete sequence; and tRNA-His (trnH) gene, partial sequence; chloroplast
CTGCTGTTGAAGCTCCGTCTACAAATGGATAAGACTTCTGTCTTAGTGTATATGAATTGTTGAAGGGGCAATACCAAATTTCTTGTTCTAGCAAGGGCTTTGGTATTGCTCCCTTTTTTTTACATTTTAAAAATGGGCATTCTATGCCCAATATCTCGATCTAAGTATGGAGGTAAGAATAAGTACAATAATGATATGAA
>196050285; Erythronium japonicum PsbA (psbA) gene, partial cds; psbA-trnH intergenic spacer, complete sequence; and tRNA-His (trnH) gene, partial sequence
TATTATTTCTTTCTCCTCCCTTTTATTTAGTTTTTCAATTTTTTCCGATAAATCATTAGCTACAAAAGGATTTTTTTTTATTGAACGTGTCACAGCGGATTACTCCTTATATTACTATTACATTTTTAAAATTGGCATTCTATGCCCAATATATTGATCTAAGTATGAAGGTAAGAATAAATACAATATGGAAAAATAAA
>209553701; Iphigenia indica PsbA (psbA) gene, partial cds; psbA-trnH intergenic spacer, complete sequence; and tRNA-His (trnH) gene, partial sequence; chloroplast
GTATTGCTCCCTTTTTGTTGGATTCAGTCATATGGTGTTTTGCGCACTAAACACACATATAAATTAAATGATTAGCTACAAAAGGATTTTTTTTTAATGAACGTATCACGGCGGATTACTTTACTCCTTTTTTTTACATTATTAAAATGGGTATTCTATGCCCAATATCTCGATCTAAGTATGGAGGTAAGAATAAATAC
>196050273; Lloydia oxycarpa PsbA (psbA) gene, partial cds; psbA-trnH intergenic spacer, complete sequence; and tRNA-His (trnH) gene, partial sequence
TTGCTCCTTTTTTTGTTTGATTCAATAATGCAATTTTTTCCGATAAATGATTAGCTACAAAAGGATTTTTTTTTATTGAACGTGTCACAGTGGATTACTCCTTTATTACTATTACATTTAAAAAATTGGCATTCTATGCCCAATATAATATATCGATCTAAGTATGAAGGTAAGAATAAATACAATAATGATGAATGGAA
>284928133; Smilax glabra voucher Khaoyen-T-K6 PsbA (psbA) gene, partial sequence; psbA-trnH intergenic spacer, complete sequence; and tRNA-His (trnH) gene, partial sequence; chloroplast
AATTAAATTAAACCATTAGAACGGTACCGGAGGAATTTAATCATTCGTTTTTCTTTGCCAATGGTTCCTTGGCCGGAAAAGTTTAAGGCAGTTATGGCCGGCGGGAATTTTCTCCCAATTTAAGGACCTTACCATACGATCTGTTATATTAAAAAGGTAAATGCTCCTTTCCATTATGAATAGCGATTGTATGGCCAATC
>68348995; Onixotis triquetra voucher JBM ONIX 1.197 PsbA (psbA) gene, partial cds; psbA-trnH intergenic spacer, complete sequence; and tRNA-His gene, partial sequence; chloroplast
AGTCATATGGTGTTTTGCGCACTAAACACACAATTTCTTTACCAAGTTACTATTATTTCTTTTTCTGCCCTCATGTTGATTTTTTCCATTTTTCTCGATAAATGAGTAGCTACAAAAGGATTTTTTTTTAGTGAACGTGTCACGGCGGATTACTCCTTTTTTTACATTATTAAAATGGGTATTCTATGCCCAATATCCCG
>68348981; Baeometra uniflora voucher JBM BAEO 1857 PsbA (psbA) gene, partial cds; psbA-trnH intergenic spacer, complete sequence; and tRNA-His gene, partial sequence; chloroplast
CTATACAAATCGTTGAAGGAGCAATACTAAACCTCCTGCTAAAGCAGGAGGTTTAGTATTGCTCCCTTTTTGTTGGATTCATTGGATTCAGTCATATGGTGTTTCGCGCGCTAAACACACATATAAATTAAATGAAATGATTAGCGATTTTTTTTTAGTGAACGTGTCACGGCGGATTACTCCTTTTTTTACATTATTAA
>298684089; Cardiocrinum giganteum var. yunnanense voucher 935 PsbA (psbA) gene, partial cds; psbA-trnH intergenic spacer, complete sequence; and tRNA-His (trnH) gene, partial sequence; chloroplast
TGCTCACAATTTCCCTCTAGACCTAGCTGCTGTTGAAGTTCCATCTACAAATGGATAAGACTTCCATTCTGTCTTAGTGTATACGAATCATTGATGGAGCAATATCTTTGTATCTTGCTAAAGATATTGCTCCCTTTTTTTGGCCAATCATTGTGGGTATAATGGTAGATGCCCTAGACCAAGTGACTATTATTTCTTTC
>68348929; Androcymbium gramineum voucher JBM GREB 608 PsbA (psbA) gene, partial cds; psbA-trnH intergenic spacer, complete sequence; and tRNA-His gene, partial sequence; chloroplast
AGCTCCGTCCACAAATGGATAAGACTTCTGTCTTAGTGTATACGAATCGTTGAAGTAGCAATACCAAACCTCCTGCTTTAGCAGGAGGTTTGGTATTGCTCCCTTTTTCTTGGATTCAGTCATCTGGACCAAGTTATTATTATTTCTTTCTCTTCCCTCATGTTTATTTTTTCCATTTTTCTCGATAAATGATTAGCTAC
>196050281; Amana erythronioides PsbA (psbA) gene, partial cds; psbA-trnH intergenic spacer, complete sequence; and tRNA-His (trnH) gene, partial sequence
AATTTTTTCCGATAAATCATTAGCTACAAAAGGATTTTTTTTTATTGAACGTGTCACAGCGGATTACTCCTTATATTACTATTACATTTTAAAAATTGGCATTCTATGCCCAATATATTGATCTAAGTATGAAGGTAAGAATAAATACAATATGGAAAAAGAAAATCCTTTAGCTAGATAAGGGGCGGATGTAGCCAAGT
>74473814; Tulipa sprengeri chloroplast psbA gene (partial), IGS and tRNA-His gene (partial), specimen voucher 101864 (HAL)
GTTTTGTAACATAACACATTAACATTAAGTAGACCAAGTTACTATTATTTCTTTCTCCTCCCTTATATTTAGTTTTTCAATTTTTTCCGATAAATCATTAGCTACAAAAGGATTTTTTTTTATTGAACGTGTCACAGCGGATTACTCCTTATATTACTATTACATTTTAAAAATTGGCATTCTATGCCCAATATATTGAT
>68348987; Gloriosa superba voucher JBM GLOR 96.398 PsbA (psbA) gene, partial cds; psbA-trnH intergenic spacer, complete sequence; and tRNA-His gene, partial sequence; chloroplast
TGTCTTAGTGTATACGAATCGTTGAAGGAGCAATACCAAACCTACTCCTTTAGCAGTAGGTTTGGTATTGCTCCCTTTTTGTTGGATTCAGTCATATGGTGTTTTGCGCACTAAACACACATATAAATATAAACACACATATATCTTTTAGGTGTATAAATGAAATTAAATGATTAGCTACAAAAGGATTTTTTTTTAGT
>298684091; Lilium brownii voucher Hilary Lam #20 PsbA (psbA) gene, partial cds; psbA-trnH intergenic spacer, complete sequence; and tRNA-His (trnH) gene, partial sequence; chloroplast
GGCAATATCTTTGTATCTTGCTAAAGATATTGCTCCCTTTTTTTCCAATCATCGTGGGTATAATGGTAGATGCCCTAGACCAAGTTACTATTATTTCTTTCTCCTCCCTTATGTTTAGTTTTTCAATTTTTGCCGATAAATGATTAGCTACAAAAGGATTTTTTTATTGAACGTGTCACAGGGGATTACTCCTTTATTAC
>358633390; Gagea angelae chloroplast partial psbA gene, psbA-trnH intergenic spacer and partial tRNA-His gene, specimen voucher HAL:108473
GATAAATGATTAGCTACAAAAGGATTTTTTTTTATTGAACGTGTCACAGCGGATTACTCCTTTATTACTATTACATTTTTAAAATTGGCATTCTATGCCCAATATAATATATCGATCTAAGTATGAAGGTAAGAATAAATACAATAATGATGAATGGAAAAATAAAATCCTTTAGCTAGATAAGGGGCGGATGTAGCCAA
>197944678; Lycopodium obscurum voucher OAC:AP429 tRNA-His (trnH) gene, partial sequence; trnH-psbA intergenic spacer, complete sequence; and PsbA (psbA) gene, partial cds; chloroplast
TACATCCGCCCTTTTTTTTTTCCAAATTTGTTAAATACCCTCCCGTATATGTTATGATTAAAATAATGACCTTGGAGAGACTTGGAAAGTCTCTCCAAGGTCATTATATATTTGAAAGGTTATTATCATGTTCCAGTTATGATCCCAGCCTCGTCAACATGAACTTAGAACTGAGTCATTATTTTTTCCTATTAGTAATA
>197944674; Diphasiastrum digitatum voucher OAC:JAG032 tRNA-His (trnH) gene, partial sequence; trnH-psbA intergenic spacer, complete sequence; and PsbA (psbA) gene, partial cds; chloroplast
ATACCCTCCCGTATATGTTATGATTAAAATAATGACCTTGGAGAGACTTGGAAAGTCTCTAAGGTCATTATATATCTGAAAGGTTATTATCATGTTCCAGTTATGATCCCAGCCTCGTCAACATGAACTTAGAACTGAGTCATTATTTTTTCCTATTGGTAATAACTAGAAACCTATAAGTAGGAATATTAGCCATTTAC
>164459646; Hexalobus salicifolius PsbA gene, partial cds; psbA-trnH intergenic spacer, complete sequence; and trnH gene, partial sequence; chloroplast
TGGATAATACTTCAGCCTTAGTGTTAGTGTATACGAGTTGTTGAAGGATCAGATCAATGCCAACTTATTGATAGAATAAGTTGGCATTGATCTGTTCGATTCAGTAGTCTTTTAATCACATAAGCATTTTTTTCTATTTTTTTCATCGAAAAAGATTTTTTCTGGCGGGTTCATGATGGAACCACCTATTTTTGTTCTGT
>75708226; Letestudoxa bella isolate 145 psbA gene, partial sequence; psbA-trnH intergenic spacer, complete sequence; and trnH gene, partial sequence; chloroplast
TAGACCTAGCTGCTGTCGAAGTTCCATCTACAAATGGATAATACTTCAGCCTTAGTGTTAGTGTATACGAGTTGTTGAAGGATCAGATCAATGCCAACTTCTTCTATCAATAAGTTGGCATTGATCTGTTCGATTCAGTAGTCTTTTAATCACATAAGCGTTTTTTTTCATCGAAGAATCGAAGAAAAGATTCTTTCTGG
>75708323; Guatteria sp. Pirie et al. 50 psbA gene, partial sequence; psbA-trnH intergenic spacer, complete sequence; and trnH gene, partial sequence; chloroplast
ACGAGTTGTTGAAGGGTCAGATCAATGCCAACTTATTGATAGAATAAGTTGGCATTGATCTGTTCGATTCAGTAGTCTTTTAATCACATAAGCATTTTTCTATTTTATTTTTTCCATCCAATGACAGATTATTTCTGTCTGGTTCACGACCGAACCACCTATTTTTATTTTGTACTGATCTGTACTAGAATTTATGTATA
>164459640; Dennettia tripetala PsbA gene, partial cds; psbA-trnH intergenic spacer, complete sequence; and trnH gene, partial sequence; chloroplast
TTGAAGGATCAGATCAATGCCAACTTATTGATAGAATAAGTTGGCATTGATCTGTTCGATTCAGTAGTCTTTTAATCACATAAGCATTTTTCCCTATTTCTTTTTTTTTTTTTTTTTCATCGAAAAATCTTTTTTCTGGCGGGTTCATGATCGAACCACCTATTTTTGTTCTGTATGGATCTGTACTAGAATTTATGTAT
>349584714; Michelia foveolata chloroplast trnH, psbA genes for tRNA-His, photosystem II protein D1, partial sequence and partial cds, isolate: HA-M144
AAATGCCAATCCTGTAAATTGTAAATGTACAAAAAAATTCCTTTATGAAAAAAAAAAGAAAATGATTTTGAGGAACATACAGAAATTACAATACAGATCGGTACAGAACAAAAATATGATATTTGATCATGAACCAGCCAACAATAATGTTTTCTTAAGTTGAAATAAAGAAATGAAAATGGCAAAAATGTTTATGTGAA
>225581691; Virola michelii voucher NL110074 tRNA-His (trnH) gene, partial sequence; trnH-psbA intergenic spacer, complete sequence; and PsbA (psbA) gene, partial sequence; chloroplast
ATTACTAGTCTTTCTTATTTTTTTCATACTAATTTCTACCCTTTAGAAAATTGACAATAGGAAAAAATGCATTTTAGGAATGAACATAAACTGAAGATCAGTTAAAATAAAAAAGAAAAAGGTATGATGTTCGATCATGAAACAAATAATGAATATTTTCTAAAAAAAAAAAGAAATCTTATGTGAGTAAACCACTACTG
>225581513; Duguetia surinamensis voucher NH200001 tRNA-His (trnH) gene, partial sequence; trnH-psbA intergenic spacer, complete sequence; and PsbA (psbA) gene, partial sequence; chloroplast
GGTGGTTCGATCATGAACCAGCCAGAAATAATCTTTTCTGCGATGAAAAAAAAAAATAGAAAAATGCTTATGTGATTAAAAGACTACTGAATCAAACAGATCAATGCCAACTTCTATCAAAAAGTTGGCATTGATCTGATCCTTCAACAACTCGTATGCACTAACACTAAGGCTGAAGTATTATCCATTTGTAGATGGAG
>18024940; Elmerrillia ovalis tRNA-His gene, partial sequence; and psbA gene, partial cds; chloroplast genes for chloroplast products
TTGTATTGAGTCTTTCTTACTTTCTGAGATACAGATATTGAACATAAAATGCCAATCCTATAAATTGTAAATGTACAAAAAAATTCCTTTATGAAAAAAAAAAAGAAAATGATTTTGAGGAACATACAGAAATTACAATACAGATCGGTACAGAACAAAAATATGATATTTGATCATGAACCAGCCAACAATAATGTTTT
>164459662; Sanrafaelia ruffonammari PsbA gene, partial cds; psbA-trnH intergenic spacer, complete sequence; and trnH gene, partial sequence; chloroplast
TTGATCTGTACTATAATTTATGTATATTCCTGAAAATCGTTGTATTCTATATAATTTAGTATAATCGAGAGGATTGGCCTTATATCTCTTGTTCTCTATTCGCATTTTTTTTATAGAGGGTCTATTTTTTGTAGAGAGAGTTTGTAGAGAGAGTAGGGGCGGATGTAGCCAANTGGCTCAAGGCAGTGGATTTGTNAATC
>164459658; Monodora brevipes PsbA gene, partial cds; psbA-trnH intergenic spacer, complete sequence; and trnH gene, partial sequence; chloroplast
GATAATACTTCAGCCTTAGTGTTAGTCTATACGAGTTGTTGAAGGATCAGATCAATGCCAACTTATTGATCGAATAAGTTGGCATTGATCTGTTTAGAGGATTGGCCTTTCTATTTCTCATTCTATCTTGCATTTTATAGAGGGTCTATTTTATATATAGAGAGTAGGGGCGGATGTAGCCAAGTGGCTCAAGGCAGTGG
>75708228; Neostenanthera myristicifolia isolate 23 psbA gene, partial sequence; psbA-trnH intergenic spacer, complete sequence; and trnH gene, partial sequence; chloroplast
TCGATTCAGTAGTCTTTTAATCACATAAGCATTTTTTTCTATTTTTTTCCATCGAAAAAAAGGTTATTCCTGGCGGATTCATGATTGAACCACCTATTTTTGTTCTGTATTGATCTGTACTAGAATTTATGTACATTCTTGAAAATCGTTTTATTTTATAAAATATATTATAATTTAGAGGATTGGCCCTTCTATCTTTC
>165911120; Isolona zenkeri isolate TC50 psbA gene, partial sequence; psbA-trnH intergenic spacer, complete sequence; and tRNA-His (trnH) gene, partial sequence; chloroplast
GATTTTTTCATCGAAAAAGATTTTTTCTGGCAGGTTCATGATCGAACCACCCATTTTTGTTCTGTATTGATCTGTACTATAATTTATGTATATTCCTGAAAATCGTTGTATTTTGTACAATTTAGTACAATTTAGAGGATTGGCCTTTCTATCTCTCATTCTATCTTGCATTTTATAGAGGGTCTATTTTTTATAGAGAG
>164459654; Monocyclanthus vignei PsbA gene, partial cds; psbA-trnH intergenic spacer, complete sequence; and trnH gene, partial sequence; chloroplast
GAGTTGTTGAAGGATCAGATCAATGCCAACTTATTGATAGAATAAGTTGGCATTGATCTGTTCGATTCAGTAGTCTTTTAATTACATAAGCATTTTTTTCTATTTTATTTTTCATCAAAAAATATTTTTTCTGGCGGGTTCATGATCGAACCACCTATTTTTGTTCTGTATGGATCTGTACTAGAATTTATGTATATTCC
>261864217; Mosannona garwoodii voucher STRI:BCI 170806 photosystem II protein D1 (psbA) gene, partial sequence; psbA-trnH intergenic spacer, complete sequence; and tRNA-His gene, partial sequence; chloroplast
ACTTCAGCGTTAGTCTGAGTGTACACGAGTTGTTGAGGGATCAGATCAATGCCAACTTGTTGATAGAAGTTTTGGCATTGATCTGTTCGATTCAGTAGTCTTTTAATTAAGAAGTATTTCTTCCGTCGAAGAAAGGATTATTTCTAGTCGGTTCATGTTCGAACCGCCTATTTTTGTTCTGTACTGGTCTGTACTAGAAT
>261864120; Desmopsis panamensis voucher STRI:BCI 158574 photosystem II protein D1 (psbA) gene, partial cds; psbA-trnH intergenic spacer, complete sequence; and tRNA-His gene, partial sequence; chloroplast
TAACTTCCCTCTAGACCTAGCTGCTGTCGAAGTTCCATCTGTAAATGGATAATACTTCAGCGTTAGTCTGAGTGTACACGGGTTGTTGAAGAATCAGATCAATGCCAACTTGTTGAGAGACGTTGTTGGCATTGATCTGTTCGATTCAGTAGTCTTTTAATCACATAAGTCTTTTTTCCATTGAAGAAAGGATTATTTCT
>166244763; Fissistigma oldhamii chloroplast rpl2, trnH, psbA genes, partial cds and complete sequence
TCCGCCCCTACTCTTTATCTAAAATAAACTCTCTAGATTTCTAGAATATGAGAACTAAAAAGGCCAATCCTGTAAATTGTACTAAATTGCATAAAGTGAATTGATTTTCAGGAATGTGCGTAAATTCTAGTATAGATCAGTACAGAACAAAAATGGGTGGTTAGATCATGAACCAGCCAGAAATAATCTTTTCTTCGATG
>261864044; Anaxagorea panamensis voucher STRI:BCI 263644 photosystem II protein D1 (psbA) gene, partial sequence; psbA-trnH intergenic spacer, complete sequence; and tRNA-His gene, partial sequence; chloroplast
CTGTTAATCGTATAATTTTTTTCCATTTTTTTCTTTCTTTCCATATTAAGAATAGAAGGAGAAAGAATCTTTCTGGTCGATTTATGATCGACCCAACCATTTTTGGTCTGTACCAATTTTTACTAGAATTTATGTATATCTCTGAAAGTCGTTTTCTTTTTTTTTTTTTTTATATACAATTTAGAGTTAGAGTATTGGCC
>75708217; Asimina angustifolia isolate 1076 psbA gene, partial sequence; psbA-trnH intergenic spacer, complete sequence; and trnH gene, partial sequence; chloroplast
ATACTTCAGCCTTAGTGTTAGTGTATACGAGTTGTTGAAGGATCAGATCAATGCCAACTTATTCCATCAAATCAATAAGTTGGCGTTGATCCGTTCGATTTAGTAGTCTTTTAATCACATAAGCATTTTTTCTATTTTYCCATCAAAAAAAAAAATAGAAAAAAGGATTTCTGGGTGGTTCATGATCGAACCACCTATTT
>75708219; Cymbopetalum brasiliense isolate 530 psbA gene, partial sequence; psbA-trnH intergenic spacer, complete sequence; and trnH gene, partial sequence; chloroplast
GTTGAAGGATTAGATTAATGCCAACTTCTTCTATCAAGAAGTTGGCATTAATCTGTTCAATTCAGTAGTCTTTTAATGATATCAGTGTTTTTTCTATTTTTTTTTTTYCCATCGAAAAAAAGATTCCTTCTAGTTAGTTCATGATCAAACTATCCATTTTTGTTCTGTACTAGGATTTATGTAGATTCCGGAAAGTTGTC
>164459652; Mischogyne michelioides PsbA gene, partial cds; psbA-trnH intergenic spacer, complete sequence; and trnH gene, partial sequence; chloroplast
TGTTCGATTCAGTAGTCTTTTAATCACATAAGCATTTTTTTCCATTTTTTCATCAAAAAATCTTTTTTCTGGCGGGTTCATGATCGAACCACCCATTTTTGTTCTGTATGGATCTATACTAGAATTTATGTATATTCCTGAAAATCGTTGTATTTTCTACAATTTAGTACAATTTAGAGGATTGGCCTTTCTATCTCTCA
>75708223; Goniothalamus griffithii isolate 708 psbA gene, partial sequence; psbA-trnH intergenic spacer, complete sequence; and trnH gene, partial sequence; chloroplast
TATTTTTGTTCTGTATTGATCTGTACTAGAATTTATGTATATTTCTTAAAATCGTTTTATTTTCTAAAATTTAGTAGAGTTTATAGGATTGGCCCTTCTATCTTTCATTCTATCTTGCATTTTATGGAAAGTCTCTTTTCTATACTCTCTTATATTTATAGAAAGAGAGTAGGGGCGGATGTASCCAAGTGGCTCAAGGC
>225581523; Xylopia nitida voucher NL110218 tRNA-His (trnH) gene, partial sequence; trnH-psbA intergenic spacer, complete sequence; and PsbA (psbA) gene, partial sequence; chloroplast
GGTTCAATCATGAACCATCCAAAAATAGTCTTTTTCGATGGAAAAAAAATAGAAAAAATGCTTATGTGATTAAAAGACTACTGAATCGAACAGATCAATGCCAACTTGTTGATAGAAGAAGTTGGCATTGATCTGATCCTTCAACAACTCGTATACACTAATACTAAGGCTGAAGTATTATCCATTTGTAGATGGAACTT
>5731510; Liriodendron tulipifera chloroplast psbA, trnH genes, partial cds, spacer region
TTACAGTACAGATCGGCACAGAACAAAAAAAAATAGGATGTTCGATCATGAACCAACCAACAATAATATTTTCTTAAGTTGAAAGAAAGAAATGAAAATGACAAAAATGTTTATGTGAGTAAAACACTACTGAATCGAACGGATCAATACCCAACTTCTTGTTCTATCAAGAAGTTGGGTATTGATCTGATCCTTCAACG
>75708220; Disepalum platypetalum isolate 1077 psbA gene, partial sequence; psbA-trnH intergenic spacer, complete sequence; and trnH gene, partial sequence; chloroplast
NNNNNNNNNNNNNNNNNNNNNNNNNNNNNNNNNNNNNNNNNNNNNNNNNNNNNNNNNNNNNNNNNNNNNNNNNNNNNNNNNNNNNNNNNNNNNNNNNNNNNNNNNTGGAGGATTGGACTTTCTATCTCTCATTATCTATTCTAGAAATAGAGGGTTTATATAGGGAGTAGGGGCGGATGTAGCCAAGTGGCTCAAGGCAG
>164459670; Uvariodendron molundense PsbA gene, partial cds; psbA-trnH intergenic spacer, complete sequence; and trnH gene, partial sequence; chloroplast
AGTTGTTGAAGGATCAGATCAATGCCAACTTATTCTATCAATAAGTTGGCATTGATCTGTTCGATTCAGTAGTCTTTTAATCACATAAGCATTTTTTTCTATTTTTTTTTTTTCCNNCNAAAAANATTTTTCTGGCGGATTCATGATTGAACCACCTATTTTTGTTCTGTATGGATCTGTACTAGAATTTATGTATATTC
>349584746; Magnolia utilis chloroplast trnH, psbA genes for tRNA-His, photosystem II protein D1, partial sequence and partial cds, isolate: HA-M137
TGTACAAAAAAATTCCTTTATGAAAAAAAAAAAGAAAATGATTTTGAGGAACATACAGAAATTACAATACAGATCGGTACAAAACAAAAATATGATGTTCGATCATGAACCAACCAACAATAATGTTTTCTTAAGTTGAAATAAAGAAATGAAAATGGCAAAAATGTTTATGTGAATAAAACACTACTGAATCGAACGGA
>166244760; Artabotrys hongkongensis chloroplast rpl2, trnH, psbA genes, partial cds and complete sequence
TTATCCTGCGCTTGGAAGAAGAAGTAGGAAAAGGAATAAATATAGTGATAGTTTGATTCTTCGTCGCCGTAAATAGGAATATGAATATGGAAAATCCAATAGAATAGGTTTCTTCGTTTTTACAAAAGAAAAAAAAGGGAGGAAGACTAGAATAGGCGAACGACGGGAATTGAACCCGCGCATGGTGGATTCACAATCCA
>164459638; Asteranthe asterias PsbA gene, partial cds; psbA-trnH intergenic spacer, complete sequence; and trnH gene, partial sequence; chloroplast
CAAATGGATAATACTTCAGCCTTAGTGTTAGTGTATACGAGTTGTTGAAGGATCAGATCAATGCCAACTTATTGATAGAATAAGTTGGCATTGGTCTGTTCGATTCAGTAGTCTTTTAATCACATAAGCATTTTTTTCTATTTTTTTCATCGAAAAAAATTTTTTTCCGGCGGGTTCATGATCGAACCACCTATTTTTGT
>164459632; Meiocarpidium lepidotum PsbA gene, partial cds; psbA-trnH intergenic spacer, complete sequence; and trnH gene, partial sequence; chloroplast
CAACTTAACTTCTTCTATCAACAAGTTGGCATTGATCTGTTCGATTCAGTAGTCTTTTAATCATATAAGCATTTTTTCCATTTTTTTCCATTGAATGAAGAAAAGATTATTTCTGGTTGGTTCATGATCGAACCACCTATTTTTGTTCTGTACTGATCTGCACTAGAATTTTTGTATGTTCCTGAAAGCCGCTTTATTCT
>164459660; Ophrypetalum odoratum PsbA gene, partial cds; psbA-trnH intergenic spacer, complete sequence; and trnH gene, partial sequence; chloroplast
GCCTTAGTGTTAGTGTATACAAGTTCTTGAAGGGGCAGATCAATGCCAACTTATTCTATTCTATCAATAGGTTGGCATTGATCTGTTCGATTCAGTAGTCTTTTAATCACATAAGCATTTTTTTCTATTTTTTTCATCGAAAAAAGATTTTTTCTGGCGGGTTCATGATCGAACTACCTATTTTTGTTGTGTATTGATCT
>225581515; Fusaea longifolia voucher NL110414 tRNA-His (trnH) gene, partial sequence; trnH-psbA intergenic spacer, complete sequence; and PsbA (psbA) gene, partial sequence; chloroplast
ATAAAAGAAACTCTCTATAAAATAAGAGATAGAATGAGAGATAGAAAGGACAATCCTTTAAATTATACTAAATTGTATAAAATAAAACGATTTTCAGGAATATACATAAATTCTAGTACAGATCAGTACAGAACAAAAATAGGTGGTTCGATCATGAACCAGCCAGAAATCATCTTTTCTGCGATGAAAAAAAAATCGAA
>164459636; Toussaintia orientalis PsbA gene, partial cds; psbA-trnH intergenic spacer, complete sequence; and trnH gene, partial sequence; chloroplast
TCGATTCAGTAGTCTTTTAATCACATAAGCATTTTTTTTTTTCCNATTTTTTTTNNNNNNNNNNNNNNNNNNNNNNNNNNNNNNNNNNNNNNNCTGGTGGGTTCATGATGGAACCACCTATTTTTGTTCTGTGTTGATCTGTACTAGAATTTATGTATATTCTTGAATATCGTTGTATTTTATACAATTTGGTACAATTT
>261864332; Unonopsis pittieri voucher STRI:BCI 153274 photosystem II protein D1 (psbA) gene, partial sequence; psbA-trnH intergenic spacer, complete sequence; and tRNA-His gene, partial sequence; chloroplast
TGCCAACAACTTCTATCAACAAGTTGGCATTGATCTGTTCGATTCAGTAGTCTTTTAATCACATAAGTATTTTTCCATTGAATAAAGGATTATTTCTGGTTGGTTCACGATCGAACCGCCTATTTTTGTTCTGTACTGATCTGTACTAGAATTTATGTATGTTCCTCTAAATCGTTTTATTCTATACAAATTTAGAGGAT
>75708215; Anonidium sp. Cheek 7896 psbA gene, partial sequence; psbA-trnH intergenic spacer, complete sequence; and trnH gene, partial sequence; chloroplast
CTATCAATTAAGTTGGTGTTGATCTGTTCGATCTAGTAGTCTTTTAATTACATAAGCATTTTTTTTTTTATTTTTTTTTCTATCGAAAAAAGATTATTCCTGACGGGTTCATGATCGAACCACCTATTTTTGTTCTGTATTGATCTGTACTATAATTTATGTATATTCCTGAAAATCGTTTTATTTTCTAAAATTTAGTA
>313502490; Oxandra laurifolia photosystem II protein D1 (psbA) gene, partial cds; psbA-trnH intergenic spacer, complete sequence; and tRNA-His gene, partial sequence; chloroplast
CTGAGTGTACACGAGTTGTTGAAGGATCAGATCAATGCCAACAACTTCTGTCAACAAGTTGGCATTGATCTGTTCGATTCAGTAGTCTTTTAATCAATAAGTATTTTTTCCATTGAATAAAGGATTATTTCTGGTTGGTTCACGATCGAACCGCCTATTTTTGTTCTGTACTGATCTGTACTAGAATTTATGTATGTTCC
>75708218; Cyathocalyx martabanicus isolate 691 psbA gene, partial sequence; psbA-trnH intergenic spacer, complete sequence; and trnH gene, partial sequence; chloroplast
TCACATAAGCATTTTTTCCATTTTTCTTCCATTGAAGAAAAGATTATTTATGGTTGTTTTATGATTGAACTACCTATTTTTGTTCTGCACGGATCTGTACTACAATTTATGTATGTTCCTGAAAATAAATCGTTTTATTCTATACAATTTAGATTAGAGGGTTGGTCTTTCAAATTCTCTAAAAAATAGAGAGTTTATAT
>75708214; Annona glabra isolate 522 psbA gene, partial sequence; psbA-trnH intergenic spacer, complete sequence; and trnH gene, partial sequence; chloroplast
CTGCTGTAGAAGTCCCATCTACAAACGGATAATACTTCAGCCTTAGTGTTAGTGTATACGAGTTGTTGAAGGAACAGATCAACGCCAACTTACTGATGGAATAAGTTGGCATTGATCTGTTCGATTCAGCAGCCTTTTAAAGTAAAGAAGCATTTTTTCTATTTTTTCCCTATCTCAAACGGCGAATGTAGCCAAGTGGC
>158344402; Compsoneura debilis isolate 190 tRNA-His (tRNA-His) gene, partial sequence; trnH-psbA intergenic spacer, complete sequence; and PsbA (psbA) gene, partial cds; chloroplast
ATAAACTGAAGATCCGTTAAAATCAAAAAAAAAGGTATGATGTTCGATCATGAACCAAATAATTAATATTTTCTGAAATTGAAAAAAAAATCTTATGTGAGTAAACCACTACTGAACCAGATCAATACCCAGAAGTGGGTATTGATCTGGTCCTTCAATGACTCGTATACACTAATACCGAAATATTAGCCATTTATTGA
>225581687; Iryanthera sagotiana voucher NH200226 tRNA-His (trnH) gene, partial sequence; trnH-psbA intergenic spacer, complete sequence; and PsbA (psbA) gene, partial sequence; chloroplast
CTAAAGACAAAAATTTTGGATTACTAGTCTTTCTTATTTTTTTCATACTAATTTCTACCCTTTAAAAAATTGACAATAGGAAAAAATGCATTTTAGGAATGTACATAAACTGAAGATCAGTTAAAATAAAAAAAAAGGTATGATGTTCGATCATGAACAAAAATGAATATTTTCTTAAATTGAAAAACAAAATCTTATGT
>164459674; Uvariopsis korupensis PsbA gene, partial cds; psbA-trnH intergenic spacer, complete sequence; and trnH gene, partial sequence; chloroplast
GTTCGATTCAGTAGTCTTTTAATCACATAAGCATTTTTTTCTATTTTGTTTTTTTTTCATCGAAAAATANTTTTTCTGGCGGGTTCATGATCGAACCACCTATTTTTGTTCTGTATGGATCTGTACTAGAATTTATGTATATTCCTGAAAATCGTTGTATTTTATACAATTTAGTACAATTTAGAGGATTGGCCTTTCTA
>75708229; Pseudartabotrys letestui isolate 481 psbA gene, partial sequence; psbA-trnH intergenic spacer, complete sequence; and trnH gene, partial sequence; chloroplast
TGGCATTGATCTGTTCGATTCAGTAGTCTTTTAATCACATAAACGTTTTTTTTTCTTTTTTTTTTTTTCTTCGAAGAATCGAAGAAAAAATGATTTCTGGCTGGTTCATGGTCGAACCACCTATTTTTGTTTTCTGTACTGATCTTTATGTATATTCCTGAAAATCGTATTATTTTATAGAATTTAGTACTATTTATAAG
>75708233; Guatteriopsis ramiflora isolate 999 psbA gene, partial sequence; psbA-trnH intergenic spacer, complete sequence; and trnH gene, partial sequence; chloroplast
GATTATTTCTGTCTGGTTCACGACCGAACCACCTATTTTTATTTTGTACTGATCTGTACTAGAATTTATGTATATTCCTTATTATGTATATTACTTAATAGTATTTTACTAAATACTTTTTAGTTTTAGTAGAAAATAGAGGATTGGCTTTTCTATCTTCTCTCTCTCATTTTATAGAGAGTCCATTTTTTATAGAGAGT
>164459664; Uvariastrum insculptum PsbA gene, partial cds; psbA-trnH intergenic spacer, complete sequence; and trnH gene, partial sequence; chloroplast
GATCTGTTTGATTCAGTAGTCTTTTAATCACATAAGCATTTTTTTCCATTTTTTTCATGGAAAAAGATTTTTTCTGGCGGGTTCATGATCGAACCACCTATTTTTGTTCTGTATTGATCTGTACTATAATTTATGTATATTCCTGAAAATCGTTGTATTTTATACAATTTAGTACAATTTAGAGGATCGGCCTTTCTATC
>75708230; Rollinia herzogii isolate 1051 psbA gene, partial sequence; psbA-trnH intergenic spacer, complete sequence; and trnH gene, partial sequence; chloroplast
GATTCAGTAGTCTTTATAATCACATAAGCATTTTTTCTATTTTTTTYCGATGAAAAAAAAAAAAAAAAAAAAATAGATTATTTCTGGCGGGTTCATGGTCGAACCACCTATTTTTGTTCTGTATTGATCTGTACTAGAATTTATGTATATTTCTGAAAATCGTTTTATTTTATAAAATAAAATTTAGTATAGTTTATAGA
>164459630; Lettowianthus stellatus PsbA gene, partial cds; psbA-trnH intergenic spacer, complete sequence; and trnH gene, partial sequence; chloroplast
TATACGAGTTGTTGAAGGATCAGATCAATGCCAACTTCTTCTATCAACAAGTTGGCATTGATCTGTTCGATTCAGTAGTCTTTTAATCACATAAGCATTTTTTCCATTTTTCTTCCATTGAAGATAAATTTATTTATGGTTGGTTCATGATTGAACTACCTATTTTTGTTCTGCACTGATCTGTACTACAATTTATGTAT
>164459634; Sphaerocoryne gracilis PsbA gene, partial cds; psbA-trnH intergenic spacer, complete sequence; and trnH gene, partial sequence; chloroplast
TTCTGATGGGTTCATGATCGAACCACCTATTTTTGTTCTGTGTTGATCTGTACTAGAATTTATGTATATTCTTGAATATCGTTGTATTTTATACAATTTAGTACAATTTAGAGGATTGGCTCTTCATATCTCTCATTCTATCTTTCATTTTATAGAGGGTCCATTTTTTTAGAGAGAAAGTAGGGGCGGATGTAGCCAAG
>270156354; Bischofia javanica voucher J.R. Abbott 24971 (FLAS) trnH gene, partial sequence trnH-psbA intergenic spacer, complete sequence and psbA gene, partial sequence; chloroplast
ATACTCAGTTATATATTCTATTTTCTATTCAATTAGATATTATATATAGAATACTCAATCCGAAACCAACTCATAAAAAGATTTTCTCTTATATTGAAGCAAAGAAAAAACTTCTTTATGTTTCTGTTAAAGTAAATATTACTAAAAAAAGGAGCAATACCCAATTTCTTGTTTTATCAAGAGGGGTGGTATTGCTCCTT
>261864286; Sapium glandulosum voucher STRI:BCI 635203 photosystem II protein D1 (psbA) gene, partial sequence; psbA-trnH intergenic spacer, complete sequence; and tRNA-His gene, partial sequence; chloroplast
TATATATATATTTATGTATATATTTCAAAATATGTATATATTTCAAAGTTTTTTTAGTTTTGTAAAATTTTCGATTTTTTATTGAAAATAAACGATATAAAAGAGAAAGCTTTCCTTTTTATGTCTTTTGTCGTTCTATTTTCTTTGTGTATTTGTATCTTATAAAAAAGATAAAATTCAATATTAAATACTACAAATTG
>261864319; Tetrathylacium johansenii voucher STRI:BCI 003917 photosystem II protein D1 (psbA) gene, partial sequence; psbA-trnH intergenic spacer, complete sequence; and tRNA-His gene, partial sequence; chloroplast
GTCTTAGTGTGTACGAGTTTTTGAAAACTAAAAAAAGGAGCAATCGCCAATTTCTTGTTCTATCAAGGGGGTTGGTATTGCTCCTTTTTTTAGTTTTAGTCTTTTTTATTTTTTTTTTAGTAATAGTTAGTTGACTTTAGATAAATCATTTTTTTTTTTCTTTTGTGTTTTACTCTTGTATTTCGATCTTATAAGAAAGA
>313502374; Croton poecilanthus photosystem II protein D1 (psbA) gene, partial cds; psbA-trnH intergenic spacer, complete sequence; and tRNA-His gene, partial sequence; chloroplast
GGTCTTAGTGTATAGGAGTTATTGAAAATAAAGGGGCAATACCACCTTCTTGATAGAACAAGAAAGTGATTATTGCTCCTTTATTTTTTTTTTTATTTAGTAGTATTTTACTTAGGTAGACCTTTACTGTTTACATTACAGAAAAGGAAAGAAAAAGGATTCTGTTTATGATTAAGGATTCTACTTTGTGTTCTTTTTCT
>225581700; Drypetes fanshawei voucher NL110198 tRNA-His (trnH) gene, partial sequence; trnH-psbA intergenic spacer, complete sequence; and PsbA (psbA) gene, partial sequence; chloroplast
TAAACCAACTTATAAGAATACTTTTTGTTATGTTGAAGTAAAGAAAAAACTTATTTATGTAAAGTAAAATAAATATTACTAAAAAAGGAGCAATAGCCAATTTCTTCCTCTATCAAGAGGGTTGGCTATTGCTCCTTTTTCTTTTTCAAGAACTCGTACACACTAAGACCGAAGTCTTATCCATTTGTGGATGGAGCTTC
>313502440; Malpighia fucata photosystem II protein D1 (psbA) gene, partial cds; psbA-trnH intergenic spacer, complete sequence; and tRNA-His gene, partial sequence; chloroplast
GGAGCAATAGCTAATCTCTTGTTCTATCAAGAGATTAGCTATTGCTCCTTATTTTTTACTAAAATATTTATATTTAAACTATTTAGGATAGAAAAAGTATTTACTATCCTTTAACATAAGGATAAGAAAAACTTTGGGTAAAGATAATAAAAAGATCGAATTTTTCCATTAATTCTTTATAACTCTTTCTTGTCTTTTGT
>225581555; Caryocar glabrum voucher NH200116 tRNA-His (trnH) gene, partial sequence; trnH-psbA intergenic spacer, complete sequence; and PsbA (psbA) gene, partial sequence; chloroplast
TATAAAAATTCTATATTTAACAACTTGACAAAACAAAAGATTAAAAAGAAAATATCTAAATAGAATAAATAGAAAATGAATACATTTGATATATAGATATATATAGATTAAATACTTAATCCTAAATCAAACCATAAAAATACTTTTTCTTATGTTGAAGTAAAAACATAACTTATTTCTGTAAAGTAAAAGAAATAGTA
>197944370; Populus deltoides voucher OAC:JAG061 tRNA-His (trnH) gene, partial sequence; trnH-psbA intergenic spacer, complete sequence; and PsbA (psbA) gene, partial cds; chloroplast
TTTGAATTTCTAACATTTAACATTCAATTTGACCTTTTTTATTTTTTATAAGTCTTATAAGAAAGAAATACAAAAGTAAAAAAAAAAAAAGAAAATTTATTTNNNNNNNNNNNNNNNNNNNNNNNNNNNNNNNNNNNNNNNNNNNNNNNNNNTTTTTTTTTTTTCAAAAGCTCGTACACACTAAGAAAAAAGCCTTATCC
>261864034; Acalypha diversifolia voucher STRI:BCI 517426 photosystem II protein D1 (psbA) gene, partial sequence; psbA-trnH intergenic spacer, complete sequence; and tRNA-His gene, partial sequence; chloroplast
TTGCTCCTTATTTTATTAGTAATATAATATATTTAGTTAGTTAGTATTTACTAAGTCAGTATTAGTAATAATCTAAATAGAATAATATAATAATAATATAATAATATAATAATAATTAATATTAGAATAATATAATAAATAATAATATAATAACAATATAATAATAATATTAATATGAATAATATTAATAGTAATATAAC
>313502434; Laetia procera photosystem II protein D1 (psbA) gene, partial cds; psbA-trnH intergenic spacer, complete sequence; and tRNA-His gene, partial sequence; chloroplast
CATCTACAAATGGATAAGACTTCGGTCTTAGTGTGTACGGGTTCTTGAAAAAACTAAAAAAAGGAGCAATCGCCAATTTCTTGTTCTATCAGGGGGTTGGTATTGCTCCTTTTTTTAGTTTTAGTCTTTTTTTTCTTTTGTGTTTTACTATTTTGTGTTTTACTATAGAGTATTAGGGGCGGATGTAGCCAAGTGGATCA
>290784103; Hypericum punctatum tRNA-His (trnH) gene, partial sequence; trnH-psbA intergenic spacer, complete sequence; and PsbA (psbA) gene, partial cds; plastid
CTCGAGATGAATCAATCCTTTTCATTTTAATTTAAAAGTCTTATTGAATTCTATTTTTTTCTATTTTTCAACTTAAAAAATAGAATTATGAATTTAATAAAAATAGCAATTGAATAATAGAATCAAAAAAAGTAAAAAAAAAAAAAACACAAAGTTAACAAACAAATTAGACATTCTTTTTACTATTTTCTAGCTTTTTT
>225581714; Casearia javitensis voucher NH200627 tRNA-His (trnH) gene, partial sequence; trnH-psbA intergenic spacer, complete sequence; and PsbA (psbA) gene, partial sequence; chloroplast
CCCCTAAGACTCTATAGAAAAAAAAGACTAAAACTAACTAAAAAAAGGAGCAATACCCATTTCTTGTTCGATCAGGGGGGTTGGTATTGCTCCTTTTTTTAGTTTTTTCAAAAACCCGTACACACTAAGACCGAAGTCTTATCCATTTGTAGATGAAACTTCGACAACAGCTAGGTCTAGAGGGAAGTTATGAGCATTAC
>313502313; Alchorneopsis floribunda photosystem II protein D1 (psbA) gene, partial cds; psbA-trnH intergenic spacer, complete sequence; and tRNA-His gene, partial sequence; chloroplast
AAAAAGTTTCGTTTCTTTACTTTATCTAGATAAAAAGAAAGTAAAAGAATCTTTTTCTTTTTTTTTTATTTTATGGGTCGCTTTATAAGGATTATATATATATATTTTATTTTCTTTTTTATTTTATGGACTAATTTGAAATTGAGTATATGTTCTTTTCAATCTTTTTTTTTTGTAAAGTTCTTTTTTTTTAGATTTCA
>225581703; Hieronyma alchorneoides voucher NL110324 tRNA-His (trnH) gene, partial sequence; trnH-psbA intergenic spacer, complete sequence; and PsbA (psbA) gene, partial sequence; chloroplast
CATCTTTCTTATAAAATACAAAAAGCAAAAATACTAAGGTTTATTTTATCCCTCTTTTTACATCTTTATATTTTCATATTTTCAAGCTAAAAAAACTTCACAAAGCAAAAGATTGAGACAAAGATATATATAAATAAAAAAATTAGTATTTAGTATATACAATATAGTATATACAATAAAAAAAAATATATATAATATAT
>313502341; Cassipourea guianensis photosystem II protein D1 (psbA) gene, partial cds; psbA-trnH intergenic spacer, complete sequence; and tRNA-His gene, partial sequence; chloroplast
ATAAGAAAAAGTATTTTTAGGTATTGGTTTCTGATTGAGTACGTACTAATTTTGAATTTCTAGATTTTCTTTTCAATCTTTTGTTTTTTTAATCTTTTGTTTTGNGAAGTTATTATTTTAGATTAAAAAAAAAATATAAAAGAAGAAAAGATGAATCTTTCAACTTTTTATCTTTTGTATTTTCTTTTTATATTTCTATT
>310694016; Viola shinchikuensis voucher 128 PsbA (psbA) gene, partial cds; psbA-trnH intergenic spacer, complete sequence; and tRNA-His (trnH) gene, partial sequence; chloroplast
GGTATTGCTCCCTTTTTTAGTAATATTAATTTTACTTTAGTTTTACTTTAAGGTAAATCTTTCTTTTCTTTCAACATACAATAAAAGAAAGGGCTATTCTTTTGAGTTGGTTTATAATTTAGTCTTACTTAAATATATATATATTTATATTCTTATTTTTAGAATATCTACTCCATTTTTTATATATCTTAATCTTATTA
>298161090; Linum bienne bio-material CN 107293 tRNA-His (trnH) gene, partial sequence; psbA-trnH intergenic spacer, complete sequence; and PSII 32 kDa protein (psbA) gene, partial cds; chloroplast
TTGGCTACATCCGCCCCGTTTACAGATTCAAAAGATTTCAATTCCTAACATCCACTAGTACATTTTCTCTTTCGTGCTTTCGTAGAACAAAAATAGAAAATAATATAATAACCCTCAAATATTCAATAATAAACCAACTCAGAAGAATCTTCTTTCTTATGTTCTGTTAAAAGTTAAAAAAGAAAATGAAAGAGTGAAAG
>225581622; Cyrillopsis paraensis voucher NH200084 tRNA-His (trnH) gene, partial sequence; trnH-psbA intergenic spacer, complete sequence; and PsbA (psbA) gene, partial sequence; chloroplast
TTCAAAATTACAAAGATTTCAATTCCTAAAATTAAAATTTACCATTCAATTTTCTATTTATTATATTTCTTCTAATATATAAAAAGAAGAATAAACTTATAAACTAAAAAGGTTAAAATAAAATACAAAAAAAAGGCAAAATTAGAAAGCTTTCTCTTTGATTAAAAAAAAAAAAAAAAATAGAAAAAATTAACCTCAAA
>313502445; Margaritaria nobilis photosystem II protein D1 (psbA) gene, partial cds; psbA-trnH intergenic spacer, complete sequence; and tRNA-His gene, partial sequence; chloroplast
GATTTTTTTGAATACTTTATATAAAGATATAAAGAGATAAAGAATAGAAAGACAGAAAGATGTTTTTTCTTTCTTTCAACATAAGAAAGAGTCTTCTTATAAGTTGGTTTCTAATTGAATAGAATTTTTATATAATTTATATAAATTTATGTACTAAATTATATAAATTTATATAAATTATTTATTTATATATCTTTTTT
>225581760; Amphirrhox longifolia voucher NL110075 tRNA-His (trnH) gene, partial sequence; trnH-psbA intergenic spacer, complete sequence; and PsbA (psbA) gene, partial sequence; chloroplast
AGATTGAGAAGAAGATATATAAATAAAAAATTTAGTACATATCATAGTACTAAAATCTATATATAAGACTAAATTATAAACCAACTCAAAAGAAAATACCCCTTTCTTATATTGTATGTTGAAAGGAAAAAAAAAAGATCTACCTAAAGTAAAATCAATATTACTAAAAAGGGAGCAATACCAACCCTATTAATAGAACA
>225581586; Conceveiba guianensis voucher NH200676 tRNA-His (trnH) gene, partial sequence; trnH-psbA intergenic spacer, complete sequence; and PsbA (psbA) gene, partial sequence; chloroplast
ATAACATATAATAAAATATAAAATATATAAATATATATATAATCCTTAGAAACCGACCCATAAAAAAAAAAGAAAGTAAAAGAAACTTTTTTTATGTTTATGAAAAGTAAACATATATATATATTACTAAAAAAAACTATATATATATATTACTAAAAAAAGAAAAAAAGGAGCAATAGCCAATTTCTTGTTCTATCAAG
>197944454; Salix babylonica voucher OAC:JAG369 tRNA-His (trnH) gene, partial sequence; trnH-psbA intergenic spacer, complete sequence; and PsbA (psbA) gene, partial cds; chloroplast
ACATTTACCATTTAATTTAACCGTTTTTTTATAAGTCTTAAAAGAAAGAAATACAAAAGGAAAAAAAAGTATTTAAGGAGCAATGCCAACCCTCTTGATAAAACAAGAAATTGGCGATTGCTCCTTTTTTTTTTTCAAAAGCTCGTACACACTAAGACAAAAGTCTTATCCATTTACAAAAGTCTTATCCATTTGTAGAT
>67079265; Suregada eucleoides voucher D. Harder et al. 1569 MO PsbA (psbA) gene, partial cds; psbA-trnH intergenic spacer, complete sequence; and tRNA-His (trnH) gene, partial sequence; chloroplast
AAAAGTTTTGTTCTTTACTTCACTAAAAAAGAAAAGTAAAAAAAAAATATTTTTATGGATTGCTTTCTAATTGAGTATTATATATATTTATATGATATGTTTTTTATTTATATATATATATTTTTTGTTTATCTACTAATTTTTAATATTTATATATGTTCTTCTCAATCTTCAATCTTTTGTTTTGTAAAGTTCTTTTT
>261864038; Alchornea latifolia voucher STRI:BCI 230712 photosystem II protein D1 (psbA) gene, partial sequence; psbA-trnH intergenic spacer, complete sequence; and tRNA-His gene, partial sequence; chloroplast
CTTTTTTTAGTAATCTTTTTTTTTAGATTTCAAATAAACGATAGAAAAGATAAAGATTTTCTTTTTATGTCTTTTGTATTTTTTAAGATCTTTTACTTTTAAGAAAGAAAAAAATGTTAAATGAAATTCTTGTACTTTCTAAACTAAACGAAATTTGAATCGAATTTTAAAAATTATTTTGTTTTTCATTTTTTTTTTAT
>261864283; Rinorea sylvatica voucher STRI:BCI 540267 photosystem II protein D1 (psbA) gene, partial sequence; psbA-trnH intergenic spacer, complete sequence; and tRNA-His gene, partial sequence; chloroplast
GGATTCTTTTTTTTTGGGGGGGGGTTGGTTTATGATTAAGTCTTATATATTTTTTTCTCAATCTTTTGTTTTGTAAAGTAATTTTTTATTTAAACATTTTTAGATATTTTAGATAATAGATCAAAATAAAAAATAATAATTTTTTTTTATTTTGATCTTAGAAAAAAGATCAAAATAAGAGATCAAATAAGATCAAAGTG
>310693985; Hybanthus enneaspermus voucher 00124 PsbA (psbA) gene, partial cds; psbA-trnH intergenic spacer, complete sequence; and tRNA-His (trnH) gene, partial sequence; chloroplast
GACTTTGGTCTTAGTGTGTATGAGTTTTTGAAATAAAAAAAAGGAGCAATACCCACCCTATGAATAGAATACAAAATTGGGTTTGGTGTTGCTCCTTTTTTTATTTTAGTAATATTTATTTTACTTTAGGGAAATCCTTCTTTTTTCTTTCAACATAGAGAAATTTCAACATAGATAAAGGGAAAAATCTAAGATTCTCA
>225581587; Glycydendron amazonicum voucher NL110361 tRNA-His (trnH) gene, partial sequence; trnH-psbA intergenic spacer, complete sequence; and PsbA (psbA) gene, partial sequence; chloroplast
ACATATATAAATTAAAAATTAGTACATAAATTTATATATATAAATAGTTATATATATATATATATATATAACTTAATTATAACTAAAAAAAGGGAGCAATATCAAATTTCTTGTTCTATCAAGAGGATTTGTATTGCTCCCTTTTTTTTAGTTCTCAAAAACTCGCACACACTAAAACCAAAGTCTTATCCATTTGTAGA
>270156408; Vernicia fordii voucher S.B. Davis 0336 (FLAS) trnH gene, partial sequence trnH-psbA intergenic spacer, complete sequence and psbA gene, partial sequence; chloroplast
TATTCAAATTTTTCTTTCTTATAAGATCTTATAAGATACAAACACAAGAATAAAATATAACTACAAAAATACCAAAGACATAAAAATGAAAGCTTTATCTTTTATATCTTTTATTTTTTTTTTATTTTTAGTCTCAATTTTTTTTTTGAAATCTAAAAAAAACTTTTTTTATGTTTATGTAAACTCAAAATATATATATT
>261864171; Hura crepitans voucher STRI:BCI 027388 photosystem II protein D1 (psbA) gene, partial sequence; psbA-trnH intergenic spacer, complete sequence; and tRNA-His gene, partial sequence; chloroplast
GACTATTAATAAATTAGATTAAATATTAAAATAATAAATTAATAAATATTAAAATAAAAAATAAAAGGTACAAGGATTTCAATTTGTAGCATTTAATATTTAATATTCAATTTTATCTTTCTTATAAATTTTATCTTTTTTTACAAGATACAAATACAAAAAGAAAATAGAACTACCAAAAGACATAAAAAAGCTTTCTC
>261864300; Spachea membranacea voucher STRI:BCI 163974 photosystem II protein D1 (psbA) gene, partial cds; psbA-trnH intergenic spacer, complete sequence; and tRNA-His gene, partial sequence; chloroplast
GGTTAAAGATAGAAAANGGNAAGATCAAGTTTTTCCCTTAACTCCCTATAANTCTTTGNTGTCTTTTGTATTTGTTTTTTTTTTTCTATTTTCTTTTTGTATTTGTATTCTAATAACTTATGATAAAGACGAAAAAACGAAAATTGACTTGAATGTTAAATGTTAGAAATTTAATTTTTTTTTTTCATTTCTAAATAGCG
>313502530; Samyda dodecandra photosystem II protein D1 (psbA) gene, partial cds; psbA-trnH intergenic spacer, complete sequence; and tRNA-His gene, partial sequence; chloroplast
GTTTCATCTACAAATGGATAAGACTTCGGTCTTAGTGTGTACGGGTTCTTGAAAAAAAAAGGAGCAATCGCCAATTTCTTGTTCTATCAGGGAGTTGGTATTGCTCCTTTTTTTAGTTTTAGTCTTTTTTTCTTTTGCTTTATTATTTTGTGTTTTACTATGGAGTATTAGGGGCGGATGTAGCCAAGTGGATCAAGGCA
>261864197; Lozania pittieri voucher STRI:BCI 263906 photosystem II protein D1 (psbA) gene, partial sequence; psbA-trnH intergenic spacer, complete sequence; and tRNA-His gene, partial sequence; chloroplast
TATTGCTCCTTTTTTTTTTAGTAATATTTATTTTACTTTAGATTTATTAGATTTAGATAAATCATTTTTTTTTTTGTTTTTTGTGTTTTATTCTTGTATTTATATCTTAGAAGAAAGATTCAATTGAATGATAAATGTTAGAGCTGGAAATTATGGTAATATTTAAATTTTTAAATAGAGTATTTTCATTTTAAATAGAG
>310693987; Scyphellandra pierrei voucher 00118 PsbA (psbA) gene, partial cds; psbA-trnH intergenic spacer, complete sequence; and tRNA-His (trnH) gene, partial sequence; chloroplast
ATTTATTCTATATATATATAAATATATATATATATATTTATTTTAGATATGTTTTAATTTTAGATATGTTTTATTAGTATGATTAGTATGATATGTACTAATTTTTTATTTATATATCTTCGTCTCAATCTTTTATTTTTTGTTTTATTGTTTTATAAAGTCATTTTTTATTTTTTAACTATAAAGATAGATTATTAAAG
>261864164; Hasseltia floribunda voucher STRI:BCI 024460 photosystem II protein D1 (psbA) gene, partial sequence; psbA-trnH intergenic spacer, complete sequence; and tRNA-His gene, partial sequence; chloroplast
ATCGCCAATTTCTTGTTCTATCAAGAGGGTTGGCATTGCTCCTTTATCTTAGGATTTTTATTTTTAGTAATAGTTAGTTGACTTTAAATAAATTTTCTTTTTTTTTTGTTTTACTTTTGTATTTCTTTCTTATAAGACTTATAAAATAAAAAAAAGGTCAAATTGAATGGTAAATGCTAGAAATGAAAATCCTGGTAATT
>31324805; Passiflora actinia isolate A10 PsbA (psbA) gene, partial cds; psbA-trnH intergenic spacer, complete sequence; and tRNA-His (trnH) gene, partial sequence; chloroplast genes for chloroplast products
AAATAAAGGAGCAATAACAATCTTCTTGATATAACAAGAAATTGGCTATTGCTCCTTTATTCATATTTTTTTATTTAGTACTTTTTTTTAGCCTTGAGTTTAAATAATTTTTTTTCTTTTAGTTCTTTCCATTTTTTCAGAAATAAAAAATGGAATTCGAAATACTAGAAATGGAAATTCTGGTAATTTTTAGTGGTAAT
>313502524; Garcinia portoricensis photosystem II protein D1 (psbA) gene, partial cds; psbA-trnH intergenic spacer, complete sequence; and tRNA-His gene, partial sequence; chloroplast
CTTTCTTGATATAAAGAAGAAATTGGCCATTGCTCCTTTTTTTAGTAAGAGTTTTTTCGTTTCCATAAATCCATTACAATACTTTTTTCTTTATTTCAAATAAGAAAAAGTATTTTTTTGTTTTGGGTTGTGATTGAGTATTCTATAGATATAGATTTTATCTACTTTTAGTAAATTCAAATCATTAANTTATTTTTTTT
>261864170; Hirtella triandra voucher STRI:BCI 031063 photosystem II protein D1 (psbA) gene, partial sequence; psbA-trnH intergenic spacer, complete sequence; and tRNA-His gene, partial sequence; chloroplast
AGTCAATTTCCTGTTCTAGGGAGAAGATTGGTATTGCTCCTTTTTTTTAGTATTTTTTTACTTTACTACTTGATTTTTTTACTTTACTACTTGACGTAAATGAGTTTTTCTCGATTTCTTTAAACATAGTTTTTTTTATTTCAACAAAATAATCAAATTCTTATGGGTTGGGTTATTATTGAGGATTATTGGTACGTTAT
>270156362; Flacourtia indica voucher J.R. Abbott 25027 (FLAS) trnH gene, partial sequence trnH-psbA intergenic spacer, complete sequence and psbA gene, partial sequence; chloroplast
TATAAGAAAGAAATACAAAAGTAAAAAAAAAAATGGATTTATTGATTTAAAGTAAACTAACTATTACTAAAAATAAAAATACTAAAAAAAGGAGCAATCACCAATTTCTTGTTCTATCAAGAGGGTTGGCATTGCTCCTTTTTTTTTTCAAAAGCTCATACACACTAAGACCAAAGTCTTATCCATTTGTAGATGGAACT
>313502331; Calophyllum calaba photosystem II protein D1 (psbA) gene, partial cds; psbA-trnH intergenic spacer, complete sequence; and tRNA-His gene, partial sequence; chloroplast
CTTAGTGTGGACGAGTTTTTGATTTGAAAAAAAAAAAAGGAGCAAGGGCCAATTTATTCTTCTATCAAAAAGGTTGGTATTGCYCCTTTTTTTTARAAAAATTCTGTTTCCTTTTCAAAAAAACTTTTTTTTCTTTATTTCAACAAAAAAAAAAGTATTTGTATGTCTGGGGTTATAATTTAAAATTCWAAAAATTTTAT
>270156350; Ricinus communis voucher J.R. Abbott 24953 (FLAS) trnH gene, partial sequence trnH-psbA intergenic spacer, complete sequence and psbA gene, partial sequence; chloroplast
TCTCTCTTAAAAGATTTTATAAGATACAAATACAAGAATAAAATAAAACTACAAAAATAAAAAGACATAAAAATAAAAGCTTTATCTTTTATATCTTTTATTTTCAATCGAAAAAAAAAGAACTTCATAAAAAAAAAAGATTGAGAAGAACATATACTCAATTTAAAATAAGTACATAAACTATATATATAATCTTCAGA
>225581705; Lacunaria crenata voucher NL110517 tRNA-His (trnH) gene, partial sequence; trnH-psbA intergenic spacer, complete sequence; and PsbA (psbA) gene, partial sequence; chloroplast
AATTTACAAATAAAACAAATAAAAAAGGATTTCCATTTAGAATTTCTAGCATTTAACATTCAATTCTATCTTTCTTACAAGATAGAAATACAAGACTAAAAATACAAATACAAAAGACAAATAAAATGAAAGCTTTATCTTTTATATTTTTATCTTTCATTTTCAATTTTTAAACCTAAAAAAAAACTTCAAAAGAAAGA
>313502427; Homalium racemosum photosystem II protein D1 (psbA) gene, partial cds; psbA-trnH intergenic spacer, complete sequence; and tRNA-His gene, partial sequence; chloroplast
CAAGAGAGTTGGTATTGCTCCTTTTTTTAGTATTTATTAGTAATAGTTAGTTGGCTTTAAATAAATTTTCTTTTCTTTTTTGTTTTACTTTTGTATTTCTTTCTTATAACTTATAAGACTTATAAAAATAACTTATAAGACTTATAAAAAAGGTAAAATTGGATGGTAAATGCTAGAAATTGAAATTCTGGTAATTTGTA
>270156358; Picrodendron arboreum voucher J.R. Abbott 25023 (FLAS) trnH gene, partial sequence trnH-psbA intergenic spacer, complete sequence and psbA gene, partial sequence; chloroplast
TTTGATTTCCATTTTTTTATGTAAAGTCAAATTCAATGTAAACGAGGATCCCTGGTCAGCATCCATGGCTGAATGGTTAAAGCGCCCAACTCATAATTGGCGAATTCGTAGGTTCAATTCCTACTGGATGCATACTAATGGGACCCCCTGGGGTGGGGTATTATATTCATAATTACTAAAAAAAGGAGCAATACCCAATT
>225581561; Couepia guianensis voucher NH200471 tRNA-His (trnH) gene, partial sequence; trnH-psbA intergenic spacer, complete sequence; and PsbA (psbA) gene, partial sequence; chloroplast
TCGAAGATTTACCATTGAATTTTACCTTTCGAATTTGACCTTTACTTAATAAGGTAAAAATAAGATAAAAAAAAATTCGAAAGCTTTATCTTTTTTTTCCCATCTAAATTTGTATTTCAATTTTAAAAATAACGTACCAATAATCCTCAATAATAACCCAACCCATAAGAATTTGATTATTTTGTTGAAATAAAAAAAAA
>313502329; Byrsonima wadsworthii photosystem II protein D1 (psbA) gene, partial cds; psbA-trnH intergenic spacer, complete sequence; and tRNA-His gene, partial sequence; chloroplast
TAGTGTAGTGTGTAAGAGTTAAAAAGGAGCAATACCTAATCTCTTGATAGAACAAGAGATTAGGTATTGCTCCTTTTTTTAGTAATATATTTCTATTACTAAGTATATTTACTTTCCTTCAACATAAGAATAAGAAAAACGACATAAGAAAAACTCTTGGGTTGGTTAAAGATAGAAAATTGAAACATAACGTTTTTTCA
>313502556; Xylosma schwaneckeana photosystem II protein D1 (psbA) gene, partial cds; psbA-trnH intergenic spacer, complete sequence; and tRNA-His gene, partial sequence; chloroplast
TTAGTGTGTATGAGCTTTTGAAAAACTAAAAAAAGGAGCAATGTCAATTTCTTGTTCTATCAAGAGGGTTGACATTGCTCCTTTTTTTAGTTTTAGTATTTCTTTCTTAATAAGACTTATAAAAAAGGTCAAATTGAATGGTAAATGCTAGAAATAGAAATCCTAGTAATTTATAAGTAGAGTATTGGGGGCGGATGTAG
>261864205; Marila laxiflora voucher STRI:BCI 090217 photosystem II protein D1 (psbA) gene, partial sequence; psbA-trnH intergenic spacer, complete sequence; and tRNA-His gene, partial sequence; chloroplast
CGAGTTTTTGATTTGAAAAAAAAAAAGGGAGCAATACCAACCTTCTTGATANAAGCAAAAATTGGNCATTGCNCCTTTTTTTTAGNAANATTCNGTTTCCTTTTCANAAATACATTTTTTCTTTATTTCAACATAANACATAANAAAAAGTATTTGTATGTCTTGGGTTGTTATTTAGTATTCTATANATTTTATCTACT
>261864308; Symphonia globulifera voucher STRI:BCI 054076 photosystem II protein D1 (psbA) gene, partial sequence; psbA-trnH intergenic spacer, complete sequence; and tRNA-His gene, partial sequence; chloroplast
TTTTCAAATACTAATTTATTTGTACTTTAAACTCATTTTTCTTTACTCATTTTTTTTTTATTTGTTTTGTAGTTGTTTATTTTTGAATTTTAATTGGAATTTGTTAATTTTCAATTTTTAGAATTATTAATTCTAAAAAAAAATAAAGAAAAAATGGAATGATAAATGATAGAAATTCCAATCCTTTTATTCTTTTATTT
>261864090; Chrysochlamys eclipes voucher STRI:BCI 158121 photosystem II protein D1 (psbA) gene, partial sequence; psbA-trnH intergenic spacer, complete sequence; and tRNA-His gene, partial sequence; chloroplast
ATTAATTTACTAATTAATTTATTTAATTTATATTTTAGTCATTTTTTTCGAGTTTTTTTTTCGATTAACAAATTAAAAAACAAAAAACTTTCCATTTTTTTTTTATTTGTTTTGTAGTTGTTTATTCTTGAATTTCGATTATTATTATTTTTAATAAAGAGAAAATGGAATGATATATGATATCAATTCAAATCCTTTTA
>261864194; Licania platypus voucher STRI:BCI 053006 photosystem II protein D1 (psbA) gene, partial sequence; psbA-trnH intergenic spacer, complete sequence; and tRNA-His gene, partial sequence; chloroplast
TCAATTTCCTGTTCTAGGGAGAAGATTGGTATTGCTCCTTTGTTTTAGTATTTTTTTACTTTACTACTTGACGTAAATGAGTTTTTCTCGATTTCTTTAAACATAGTTTTTTTTATTTCAACAAAATAATCAAATTCTTATGGGTTGGGTTATTATTGAGGATTATTGGTACGTTATTTTTAAAATTGAAATAAAAATTT
>67079319; Austrobuxus ellipticus voucher McPherson & Munzinger 18041 MO PsbA (psbA) gene, partial cds; psbA-trnH intergenic spacer, complete sequence; and tRNA-His (trnH) gene, partial sequence; chloroplast
ATCCAGTAGGAATTGAACCTACGAATTCGCCAATTATGAGTTGGGCGCTTTAACCATTCAGCCATGGATGCATAACATAGATATGATATGCGTAAGAAAGTCCCTAGTTTACTTTGTAAATAACCTTTCATTTTTTTTCCATATTGAATTTGACTTTACATAAGAAAATGGAAGTCCTTCCATTTTGTAAATAAATGATT
>225581576; Clusia grandiflora voucher NH200632 tRNA-His (trnH) gene, partial sequence; trnH-psbA intergenic spacer, complete sequence; and PsbA (psbA) gene, partial sequence; chloroplast
AAATAATAATAATCGAAATTCAAGAATAAACAACTACAAAACAAATTAAAAACAAAAACTTTCAATTTTTTGTTTTTAATTTGTTAATCAAAAAAAAAAAAAACTCGAAAAACTTACTAAAGTATAAATTAAATAAATTAATTAATAAATTAATGATTTAGATTTACTAAAAGTAGATAAAATCTATATCTATAGAATAC
>261864195; Lindackeria laurina voucher STRI:BCI 025352 photosystem II protein D1 (psbA) gene, partial sequence; psbA-trnH intergenic spacer, complete sequence; and tRNA-His gene, partial sequence; chloroplast
GAGCAATCGTCAATTTCTTGTTCTATCAAAGGGGTTGGCATTGCTCCTTTTTTTAATAATATTTATTTGTTTTAATAATATTTATTTGACTTTAGATAAATTCTTTTTTTTTTTTTTTTTTCTTCAATATAAGAGAAAGGGTTGGTTTGTGATTAAGTCTTATGTCTTATACATAATTTATATAATATAAATTATATAAT
>261864198; Luehea seemannii voucher STRI:BCI 735189 photosystem II protein D1 (psbA) gene, partial sequence; psbA-trnH intergenic spacer, complete sequence; and tRNA-His gene, partial sequence; chloroplast
TTTATTTATATTTAGTAGTCTTTCTTTTCTTTACATAAGTTTGTTCTTTCTTTATTTTAACTACCCCTTATACCCTATTTAATTTTACCACTATTTTAATTTTACCATAAGAAAAGAAAAAGGGATTTGAGTTTGATTTCGTTTTATTGGATTTTATTTAGTATTATACGTCCGTTATGGACTAACTAATAACTAAGAAT
>59796942; Hibiscus glaber chloroplast psbA gene, partial cds, psbA-trnH intergenic spacer, trnH gene, haplotype:E
AGTTTGATTTCGTTTTATTGGATTTGACTTAGTATTATACGTTCGTTATGTACTAATATAGTAACGAATTTCTATAAATATAGAAAAAAACTAAAAAATACCAATCTTTTGTAAAGTTTTTATTTTAGAGTAAAAATAAAAGATAGAGATTGGAATTATATATTGTATCTCACAAATAAGATAAAAAAAGAATGATGAAT
>261864079; Ceiba pentandra voucher STRI:BCI 180420 photosystem II protein D1 (psbA) gene, partial sequence; psbA-trnH intergenic spacer, complete sequence; and tRNA-His gene, partial sequence; chloroplast
AATAGATTTTTAANGAGTTTTATTTCGGTTTATTGGATTTGACTTAGTATTATATGTTCGTTATGTACTAATATATTATATAATTTTTATAAAAAAAAAAAAAAATAAAAAAAGGTAAAAAAGTTCTTACCAATCTTTTCTAAAGTTTTTATTTTAGAGTAAAAATGAAAATAAAAGATAGAGATTGGAATTTTCTATAT
>313502417; Guazuma ulmifolia photosystem II protein D1-like (psbA) gene, partial sequence; psbA-trnH intergenic spacer, complete sequence; and tRNA-His gene, partial sequence; chloroplast
TTTTTTAGTATTATACGTCCATTATTTTTGAATTTATATTAATTTTTATATTATATAAATTCAAAATAAAAAAAAGTAAAAAAGTTCTTACCAATCTTTTGTGAAGTTTTTATTTTATCGTTTTATTAATTTTATTAAAATAAATTAAAATAAAATAAAATAAATTAAAATAAAAGAGAAGATAAAAATAAAAGATAAAG
>151936244; Hibiscus coccineus PsbA (psbA) gene, partial cds; psbA-trnH intergenic spacer, complete sequence; and tRNA-His (trnH) gene, partial sequence; plastid
AAAAGATAGAGATTGGAATTTTTTATATATTGTATCTCAGAAATAAGATAAAAAAAGAATGATGAATGATAGAAGATGAATGATAGAAATTTAAATCTTTTAAATACAAATTTCAAAGATTTAAACAAATAAAAAAAAATAGTATTAGTGAAATAGTATAGTGAAAATAGTATACTGAAAATACTATAGTAATAGTAGCG
>225581660; Quararibea duckei voucher NL110010 tRNA-His (trnH) gene, partial sequence; trnH-psbA intergenic spacer, complete sequence; and PsbA (psbA) gene, partial sequence; chloroplast
AAATTTCAAAGATTTCAATTTCTATCATTCATCATTATTTTTTTATCTTATTTCTGAGATACAATATATAGAAAATTCCAATCTCTATCTTTTATTTTCATTTTGACTCTAAAATAAAAACTTTACAAAAGATTGGTAAGAACTTTTTGACTTTTTTATTTTTTTTATTTTATATTTATTTTATATTTATATAAATTATA
>67079297; Abutilon theophrasti voucher Wells 5165 US PsbA (psbA) gene, partial cds; psbA-trnH intergenic spacer, complete sequence; and tRNA-His (trnH) gene, partial sequence; chloroplast
CTGCTATTGAAGCTCCATCTACAAATGGATAAGACTTTGGTTTTAGTGTATACGAGTTTTTGAAAATAAAGGAGCAATACTAATACTCTTGATAGAACAAGAAATTGGTTATTGCTCCTTTATTTATATTTAGGAGTCTTTCTTTTCTTTACATAAGTTTGTTTTTTCTTTATTTTTACTTTTTTTATCCTATTTATTTC
>261864163; Hampea appendiculata voucher STRI:BCI 735204 photosystem II protein D1 (psbA) gene, partial sequence; psbA-trnH intergenic spacer, complete sequence; and tRNA-His gene, partial sequence; chloroplast
TACTTTTTTTTATTTTCTATTTTTCTATATCTATAGAAAATAAAAAAAGTAAAAAAGCTCTTACCAAACTTTTCTAAAGTTTTTATTTTTTTTTTAGGGTAAAAATAAAAGATAGAGATTGGAATTTTCTATATATTGGATCTCAGAAATCAGATAAAAAAAAAAAGAATGATGACTGATAGAAATTGAAATCTTTGCAA
>313502383; Daphnopsis philippiana photosystem II protein D1 (psbA) gene, partial cds; psbA-trnH intergenic spacer, complete sequence; and tRNA-His gene, partial sequence; chloroplast
TTTTGAAAGTAAAGGGGCAATAACCAATTTCTTGTTTTATCATTACCAAGAGGATTGGTATTGCTCCTTTCTTTTTTTTTAGTAGTCTTTCTTTATATTTACCTAAGTTTTTTCTTTACCTTAACTTTATCATAACAAAAAAATAGGAAAAGGCGGTCTTAATGGGTTTGGTTTAGTATCATACCTTTGTTTTGTACTCA
>225581661; Sterculia multiovula voucher NL110025 tRNA-His (trnH) gene, partial sequence; trnH-psbA intergenic spacer, complete sequence; and PsbA (psbA) gene, partial sequence; chloroplast
CCCCTCTACTATACTATTTTAGTATTTTCTTTTTATTTGTTTAAATATTTCAAATCCGAATACGAATTTCAAAGGGTAACGTTAAAGTAAAGAAAAAACAAACTTATGTAAAGATGTAAAGAAAAGAAAGACTACTAACTCTAAATAAAGGATAAAGGAGTAATACCAACACTCTTGATAGAACAAGAAATTGGTTATTA
>270156299; Urena lobata voucher J.R. Abbott 23658 (FLAS) trnH gene, partial sequence trnH-psbA intergenic spacer, complete sequence and psbA gene, partial sequence; chloroplast
TTTAAATCTTGGTATTTTTTACTTTTTTACATATTTATATAAATTCGTTACTATATTAGTACATAACGAACGTATAATACTAAGTAAAATCCAATACAACGAAATCAAACTCATTAAAAATACTTTATTTATTTCTTATTACCATAAGAAATAAATAGGGTAAAATAAAAAAGGTAAACTTAACGTGAAAGTAAAGAAAA
>225581657; Apeiba glabra voucher NL110226 tRNA-His (trnH) gene, partial sequence; trnH-psbA intergenic spacer, complete sequence; and PsbA (psbA) gene, partial sequence; chloroplast
TTCTATATTATATTAGTTTTTTAATTATATTAGTTTTTTAGTTTTATATTAGTTAGTCCATAACGGACGTATAACACTAAAAAAATCCAATAAAACGAAATCAAATTCATTAAAAATCCTTTTTTCTTATGGTAAAATGGTAAAATAGGGGTAGAGGGTAGTTAAAATAAAGAAAAAACAAACTTATGTAAAGAAAAGAA
>261864320; Theobroma cacao voucher STRI:BCI 023588 photosystem II protein D1 (psbA) gene, partial sequence; psbA-trnH intergenic spacer, complete sequence; and tRNA-His gene, partial sequence; chloroplast
TGGATTTTATTTAGTATTATACGTCCGTTATGGACTAATATATAATTTCTATAAAATGAAAATAAAAAAAAAAAGTAAAAAAGTTCTTACCAATCTTTTGTGAAGTTTTTATTTTAGCGTTAAAATAAAAGATAAAGATTGGAATTTTCTATATATCGTATCTCAGAAATAAGATAAAAAATAATGATGAATCGTAGAAA
>270156319; Thespesia populnea voucher J.R. Abbott 24100 (FLAS) trnH gene, partial sequence trnH-psbA intergenic spacer, complete sequence and psbA gene, partial sequence; chloroplast
AAAATAAAAACTTTACAAAAGTTTGGTAAGAGCTTTTTTACTTTTTTCATTTTTTATAAATAAAAAAAGTAAAAAAAAGAAAGACTACTAAATCTAAATAAAGGAGCAATAAACACTTTCTTGTTCTAGCAAGAGTGTTGGTATTGCTCCTTTATTTTCAAAAACTCGTATACACTAAAACCAAAGTCTTATCCATTTGT
>261864264; Pseudobombax septenatum voucher STRI:BCI 414612 photosystem II protein D1 (psbA) gene, partial sequence; psbA-trnH intergenic spacer, complete sequence; and tRNA-His gene, partial sequence; chloroplast
TACCATAAAATAAAATTTTAATGAGTTTGATTTCGTTTTATTGGATTTGACTTAGTATTATATGTTCATTATGTAGTAATATTTTATTTAATTTATATATAAAAAAAAAAAGGTAAAAAAGTTCTTACCAATCTTTTCTAAAGTTTTTATTTTAGAGTAAAAATGAAAATAAAAGATAGAGATTGGAATTTTCTATATAT
>261864167; Herrania purpurea voucher STRI:BCI 045848 photosystem II protein D1 (psbA) gene, partial sequence; psbA-trnH intergenic spacer, complete sequence; and tRNA-His gene, partial sequence; chloroplast
TGAAAATAAAGGAGCAATAACCAATTTCTTGTTCTATCAAGAGTGTTGGTATTGCTCCTTTATTTAGTAGTCTTTCTTTTCTTTACATAAGTTTGCTTCTTCTTTACTTTAACTTTATTTACTATTTTATTTTACCATAAGAAAAAAAAGAAAAAAAAAAAAGGATTTTTAATGAGTTTGATTTCGTTTTATTGGATTTT
>261864073; Cavanillesia platanifolia voucher STRI:BCI 445949 photosystem II protein D1 (psbA) gene, partial sequence; psbA-trnH intergenic spacer, complete sequence; and tRNA-His gene, partial sequence; chloroplast
ATTTAGATTTAGTAGTCTTTCTTTTCTTTACATAAGTTTGTTTTTTCTTTACTTTAACTTTACCCTTTTTATTATTTTACCCTATTTATTACTTATTACCATAACCATAAGAAAAAAAAGTATTTTTAATGAGTTTGATTTCGTTTTATTGGATTTGACTTAGTATTATATGTTCGTTATGTACTAATATATTATATAAT
>67079299; Sida spinosa voucher Wiser 45 US PsbA (psbA) gene, partial cds; psbA-trnH intergenic spacer, complete sequence; and tRNA-His (trnH) gene, partial sequence; chloroplast
TATTTAGGAGTTTTTCTTTTCTTTACATAAGTTTGTTTTTTCTTTATTTTTACCCTAAAATAAAAACTTTACAAAAGATTGGATAGGATAAAAAAAAGTAAAAATAAAGAAAAATAAAAGATATAGTAAAAGATATAGATTGTAATTTTTTTTCTATATATTTTATCTCAGAAATAAGATAAAAAAGAATGATGAATGAT
>261864239; Pachira quinata voucher STRI:BCI 406133 photosystem II protein D1 (psbA) gene, partial sequence; psbA-trnH intergenic spacer, complete sequence; and tRNA-His gene, partial sequence; chloroplast
TTTACTTTAACTTCACCTTTTTTACCCTATTTATTATTATTACCATAAATAAAATTTTAATGAGTTTGATTTCGTTTTATTGGATTTGACTTAGTATTATATGTTCGGTATGTACTAATATATTATATAATATATATAAAATAAAAACTTTAGAAAAGATTGGTAAGAACTTTTTTACCTTTTTTTTTTTATTTTAGAGT
>337733441; Dumortiera hirsuta voucher ABSH:Duckett s.n. photosystem II 32 kDa protein (psbA) gene, partial cds; psbA-trnH intergenic spacer, complete sequence; and tRNA-His (trnH) gene, partial sequence; chloroplast
TTCCATATGTTGGGTGTAGCTGGTGTATTCGGCGGTTCTCTATTCAGCGCTATGCATGGTTCTTTGGTAACTTCTAGTTTAATCCGAGAAACTACTGAGAATGAGTCTGCTAACGCAGGTTACAAGTTTGGTCAAGAAGAAGAAACTTACAACATTGTAGCTGCTCATGGTTACTTTGGTAGATTAATCTTCCAATACGC
>220028910; Targionia hypophylla isolate EDNA06-06049 photosystem II 32 kDa protein (psbA) gene, partial cds; and tRNA-His (trnH) gene, partial sequence; chloroplast
ACTTCCCTCTAGACTTAGCTGCTGTTGAAGCTCCTGCTGTAAACGGTTAATATCTTTAAAAGGCTTAAAAAATAATAAAAATTTTTTATTATTTAGTCATAATTCAAAAAAACTAAAAATTTTTAAAGAAGGAAAAAACTAAAAAATAATGACCTTTAAGATTTCAAATCTTAAAGGTCATTATTTTTTTTATAGAAACA
>220028918; Asterella gracilis isolate EDNA06-01807 photosystem II 32 kDa protein (psbA) gene, partial cds; and tRNA-His (trnH) gene, partial sequence; chloroplast
GCTCACAACTTCCCTCTAGATTTAGCTGCTGTTGAAGCTCCTGCTGTAAACGGTTAATATCTTTCAAAGGCTTAAAAAATCATTAAAAATATTGATTATTTTAGTCATTCATTTAAAAACTAAAAATTTTTAAAGAAGGAAAAAACTCAAAAATAATGACCTTTGAGACTTGAAATCTTAAAGGTCATTATTTTTTTTAA
>222103254; Marchantia polymorpha isolate CB36 tRNA-His (trnH) gene, partial sequence; trnH-psbA intergenic spacer, complete sequence; and photosystem II 32 kDa protein (psbA) gene, partial cds; chloroplast
AGAAATAATGACCTTTAAGATTTCAAGTCTCAAAGGCCATTATTTTCTAGTTTTTTCCTTATTAAAAATTTTTAGTTTTTTAATTTCTGACTAAAATAACAAATATTATTTGTTATTTTTGTAACCTTTTATAGGATATTAACCGTTTACAGCAGGAGCTTCAACAGCAGCTAAGTCTAGAGGGAAGTTGTGAGCATTAC
>220028908; Sauteria sp. Long 35918 isolate EDNA07-02389 photosystem II 32 kDa protein (psbA) gene, partial cds; and tRNA-His (trnH) gene, partial sequence; chloroplast
CTTCCCTCTAGACTTAGCTGCTGTTGAAGCTCCTGCTGTAAACGGTTAATACCTTTAAAAGGCTTCAAAAAGAATAAAAAATATTTATTATTTTAGTTGTAAAATTAAAAACTAAAAATTTTTAAAAAAGGAAAAAACTAAAAAAATAATGACCTTTGAGACTTGAAATCTTAAAGGTCATTATTTTTTTTGTAATAAAA
>264684379; Cryptomitrium tenerum plastid psbA gene (partial), psbA-trnH intergenic spacer, tRNA-His gene (partial), isolate EDNA06-04287
AGATTTAGCTGCTGTTGAAGCTCCTGCTGTAAACGGTTAATATCCTTCAAAGGTTTAAAAAATAATAAAAAATATTGATTATTTTAGTCATTAATTAAAAAACTAAAAATTTTTAAAGAAGGAAAAAACTAAAAAATAATGACCTTTGAGACTTGAAATCTTAAAGGTCATTATTTCTTTTTTAATAGAAAGAAAAGGGC
>224612928; Plagiochasma crenulatum plastid psbA gene (partial), psbA-trnH intergenic spacer, tRNA-His gene (partial), isolate EDNA06-04292
GATTTAGCTGCTGTTGAAGCTCCTGCTGTAAACGGTTAATATTTTTCAAAGGCTTAAAAAATCATAAAAATATTGATTCTTTTAGTCATTAATTTAAAAACTAAAAATTTTTAAATAAGGAAAGAACTAAAAAATAATGACCTTTGAGACTTGAAATCTTAAAGGTCATTATTTTTTTTTAATAGAAAGAAAAAGGGCGG
>337733531; Monoclea gottschei voucher ABSH:Stotler & Crandall-Stotler 89-60 photosystem II 32 kDa protein (psbA) gene, partial cds; psbA-trnH intergenic spacer, complete sequence; and tRNA-His (trnH) gene, partial sequence; chloroplast
ATGGTTACTTTGGTAGATTAATCTTCCAATATGCTAGCTTTAACAATTCTCGTTCTTTACACTTCTTCTTGGCTGCTTGGCCTGTTGTAGGTATTTGGTTTACTGCTTTAGGTATAAGCACTATGGCTTTCAACTTAAATGGTTTTAATTTTAACCAATCTGTAGTTGATAGTCAAGGTCGTGTAATTAACACTTGGGCT
>220028896; Reboulia hemisphaerica isolate EDNA06-04297 photosystem II 32 kDa protein (psbA) gene, partial cds; and tRNA-His (trnH) gene, partial sequence; chloroplast
ACTTCCCTCTAGATTTAGCTGCTGTTGAAGCTCCTGCTGTAAACGGTTAATATTCTTCAAAGGCTTAAAAAAATCATAAAAAATATTGATTCTTTTAGTCATTAATTTAAAAACTTAAAATTTTTAAAGAAGGAAAAAACTAAAAAATAATGACCTTTGAGACTTGAAATCTTAAAGGTCATTATTTTTTTTAATAGAAA
>220028920; Asterella grollei isolate EDNA06-01956 photosystem II 32 kDa protein (psbA) gene, partial cds; and tRNA-His (trnH) gene, partial sequence; chloroplast
AAGGCTTAAAAAAAAATAAAAATATTGATTATTTTAGTCATTAATTAAAAAACTAAAAATTTTTAAAGAAGGAAAAAACTAAAAAATAATGACCTTTGAGACTTGAAATCTTAAAGGTCATTATTTCTATTAAAAATAGAAATAAGAAATAAAAGGGCGGACGTAGCCAAGTGGATTAAGGCAGTGGATTGTGAATCCAC
>259157509; Eucalyptus gongylocarpa photosystem Q(B) protein (psbA) pseudogene, partial sequence; psbA-trnH intergenic spacer, complete sequence; and tRNA-His (trnH) gene, partial sequence; chloroplast
TTGATAGAAAAAGAAATTAGGTTATTGGTTCCTTTATTTATTGCTCTTTTCTTTCCATAAGTTTTTCTTTACTTCAACATAAGAAAAAGTATTCTATTCTTAGGGATTGCTTTATGATTGCTTATCATACTTTTTTCCTTAGATAGGAATTTATATACGTTCTTTTCAACCCTTTGTAAGGCTTTGTGAGATTTTTATCT
>31795109; Glischrocolla formosa PsbA (psbA) gene, partial cds; psbA-trnH intergenic spacer, complete sequence; and trnH gene, partial sequence; chloroplast genes for chloroplast products
ATCTATAAATGGATAAGACTTTTGTCTTAGTGTAAGTTTCGACAAGTTTTCAATTTGAAAGTAAAGGAGTAATAACCAATTTGATCCAGAAATTGGTTATTACTCCTTTACTCAGTGCACATAAGTTACTTCAACAAAAAACAAAAGAAAAAGTATTCTAGTCTAGTTTTAGGAATTGTTTTAGTATTGAGGATCCTACT
>270156268; Rotala rotundifolia voucher Cuda s.n. (FLAS) trnH gene, partial sequence trnH-psbA intergenic spacer, complete sequence and psbA gene, partial sequence; chloroplast
AGAAGAAAAAAAAGAAGGAAGTCAAATAAGTAGGATATTCATCCTAATCCAATTTAAAAATACTTTTTTCTATTTCGTTAAAATAAACAATAGAGAAATTGACGGAATATAATAAAAGACGACTAAATACAGGAGCAATAACCAAATTCTTGTTGTATCAAGAGTATTGATTATTGCTCCTTTCAAATCAAAAACTCGTA
>28569387; Brachysiphon fucatus PsbA (psbA) gene, partial cds; psbA-trnH intergenic spacer, complete sequence; and trnH gene, partial sequence; chloroplast genes for chloroplast products
TAGCTGCTGTTGAAGCTCCATCTATAAATGGATAAGACTTTTGTCTTAGTGTAAGTTTAGACGAGTTTTCTATTTGAAAGTAAAGGAGTAATAACCAATTTCTTGATCAAATTGGTTATTACTCCTTTACTCAGTGCGGATAAGTTACTTCAACAAAAAACAAAGGTATCATAATTTAGATACTTAAGTATACTATAGTA
>215982129; Lumnitzera racemosa PsbA (psbA) gene, partial sequence; psbA-trnH intergenic spacer, complete sequence; and tRNA-His (trnH) gene, partial sequence; chloroplast
AAAAAAAGTTATAATTCTTTTCTTCTTTTATCTTATCTCATAATTCAAAATAAGAAATTTTTGATTTTAAAAAATCAAAATAATTAACCGTGAAAAATTGAAATATTTTAAATAATTCAATACAATAACAAAAAATCATTACAATACAAAAAAAAAATTTGAATTTCGAATTCTTAAAAATCAAAAGAATATTTATTCTT
>225581761; Erisma uncinatum voucher NL110221 tRNA-His (trnH) gene, partial sequence; trnH-psbA intergenic spacer, complete sequence; and PsbA (psbA) gene, partial sequence; chloroplast
TTATTTATATCTAAAGAAGAAAATAGGATACTCAATCATAAAGAAACCAATCCCTAAGACTCGAATACTTTTTGTTATGTTGAACAAAAGAAAAACATATGGAAAGAAAAGAGCACTACACTAAGTAAAGGAACAATAACCAATTTCTTATTCTATCAAGAATTTGGCTATTGCTCCTTTACTTTCAAATCAAAAACTCG
>28569371; Alzatea verticillata PsbA (psbA) gene, partial cds; psbA-trnH intergenic spacer, complete sequence; and trnH gene, partial sequence; chloroplast genes for chloroplast products
ACCTAGCTGCTGTTGAAGCTCCATCTATAAATGGATAAGACTTTTGTCTTAGTGTAAGTTTAGACGAGTTTTCCATTTGAAAGTAAAGGATCAATAACCAATTTCTTGATTTAATCAAGAAATTGGTTATTACTCCTTTACGTAGTGCACATAAGTTACTTCAACAAAAAACAAAAGAAAAAGTATTCTAGTCTAGTTTT
>215982109; Buchenavia reticulata PsbA (psbA) gene, partial sequence; psbA-trnH intergenic spacer, complete sequence; and tRNA-His (trnH) gene, partial sequence; chloroplast
ATAACCAATTTCTTGTTCTATCAAGAGTGTTGATTATTGCTCCTTTACTTAGTGTTCTTTTTTTTAATATAATATTAAAAAAAAATTCTTTAGTTTCAAAAAGATCAACATAAGAAAAAAAAGTATTCGAGTCTTATAGAGATTGGCTTTTTTATATATAAAATTATATAGAGAGAGTCCTTCTTTTCTACTTTGAAGTT
>373939752; Calyptranthes grandifolia voucher Lucas, 122 PsbA (psbA) gene, partial cds; psbA-trnH intergenic spacer, complete sequence; and tRNA-His (tRNA-His) gene, partial sequence; plastid
TTTATTTAGTGCTCTTTTCTTTACATAAGTGTTTCTTTACTTCAACATAAGAAAAGGTATTCGAGTATTAGGGATTGGTTTATGATTGCGTATCATATTTTAGATATGAATTTCTAATTTATATACATTCTTTTCAACCCTTTGTAAGTCTTTGTTAGATTATTATCTTCTAGTTTTTTTTTTCGAATAAAATACAAAAT
>225581670; Mouriri crassifolia voucher NH200491 tRNA-His (trnH) gene, partial sequence; trnH-psbA intergenic spacer, complete sequence; and PsbA (psbA) gene, partial sequence; chloroplast
CCCTACTTACTAGTAATAGTATTTCATACTTTAGTTAAAGTTCGTTTTTTTAACTAGAAAAACTTCTAATTCTAATAATAATATAATAATACGGGGTTAAAGTTAAAAATGAAAAAAGAATTGAAAAAAGAATATAGAAAAAAAAAGAAATACAAAAAAAGAAATACAAAATTTTTCAAACTAGACTGAAATACTTTTTC
>169733368; Terminalia mollis voucher OM&MvdB15 PsbA gene, partial sequence; psbA-trnH intergenic spacer, complete sequence; and tRNA-His (trnH) gene, partial sequence; chloroplast
AAGAAAAAAAGTATTCGAGTCTTATAGAGATTGGCTTTTCTCTATATAATTATAGAGAGAGAGTCCTTCTTTTCTACTTTGAAGTTATTTTCTATATTTTAACTGTAAAATATTTAAATTTAATATTTAAATTTAATATTTAAAATGGAAAAAAAGTTATAATTCTTTTATCTAATTCAAAATTATAAATTTTTATAAAA
>355526399; Epilobium palustre voucher yangyp-q-0168 tRNA-His (trnH) gene, partial sequence; trnH-psbA intergenic spacer, complete sequence; and PsbA gene, partial cds; chloroplast
TACCATATGATGATGGAGGACCAAAAAAACGTGGTACATCTTCGTTGTTAGGTTTGAAGTGGATATCAAAAAAAGAGACATTTGTCTCTATATCCAGGTCCTTGTCGACCAAGGGCTTCAAAATTCAAATGTAAATTCGTTGGTAAGATTTCATCGAATCTATTAGAAATACCGATATCGTGTTTGGGTACCTACTTAAA
>28569369; Crypteronia paniculata PsbA (psbA) gene, partial cds; psbA-trnH intergenic spacer, complete sequence; and trnH gene, partial sequence; chloroplast genes for chloroplast products
ACTTAATTAGATATCCATTTTTATATATTCTTTTTAATCCATTAATTATTGTTAATTTATTTCTTTTTTTTTTTTTTTTATTTTAGTTTTTTAAAATAACAATAATAAAAAGGTTCTAAAGTTCTGCTTCTTATATCTTACTTGTCAGGTATAAGATAAAAAATGGAATAGTATGCTACTTAAATATACTACTAAATAGT
>270156397; Psidium guajava voucher M. S. Frank 0541 (FLAS) trnH gene, partial sequence trnH-psbA intergenic spacer, complete sequence and psbA gene, partial sequence; chloroplast
ATTGAAATAATAATGAAAAATATTTCATTTCGATTGTTAATTTTTCACATTTTTACCTTACTTATGAGATAGAAGAAGCAGAAAATGCTAACCTTTGTATTTTATTTGAAAAAAAAACTAAATAATCTCACAAAGACTTACAAAGGGTTGAAAAGAATGTATATAAATTAGAAATTCATATCTAAAGTATGATACGCAAT
>386306424; Punica granatum cultivar Gol sefid tRNA-His (trnH) gene, partial sequence; trnH-psbA intergenic spacer, complete sequence; and photosystem II protein D1 (psbA) gene, partial cds; chloroplast
ATTTAAGCATACTTTTTCTTCTATTTTATTTTTTGAAATAAAAAATAGAAAAATTGATGTAATAAAAGAACACGAAATAAAGGAGCAATAACCAAATTCTTGTTCTATCAAGAGTGTTGATTATTGCTCCTTTACTTTCAAATCAAAAACTCGTATATATACACTTAGACTAAGATCAAAGTCTTATCTTATCCATTTGT
>313502422; Henriettea fascicularis photosystem II protein D1 (psbA) gene, partial cds; psbA-trnH intergenic spacer, complete sequence; and tRNA-His gene, partial sequence; chloroplast
TTATTAGTCTTAATTTAGACGAGTTTTTGGTTTGAAAGTAAGGGAGCAATATAATTTTATTGATTTTATCAATAGACTTTGATTATTGCTCCCTTACTTTCATTGTTGACTTAAAGTCTATTAAAGTATTTAATAAAATAAATAGAAAGATTTTTCAAAAAAAAAATTAAAATATATGAAGTAGTATACTATTACTTACA
>28569419; Sonderothamnus petraeus PsbA (psbA) gene, partial cds; psbA-trnH intergenic spacer, complete sequence; and trnH gene, partial sequence; chloroplast genes for chloroplast products
GTTGAAGCTCCATCTATAAATGGATAAGACTTTTGTCTTAGTGTAAGTTTAGACGAGTTTTCAATTTGAAAGTAAAGGAGTAATAACCAATTTCTTGATCAAATTGGTTATTACTCCTTTACTCAGTGCGCATAAGTTACTTCAACAAAAAACAAAGGTTCATAATTTAGATACTTAAGTATACTATAGTAGGGGCGGAT
>386306430; Myrtus communis cultivar Mourd tRNA-His (trnH) gene, partial sequence; trnH-psbA intergenic spacer, complete sequence; and photosystem II protein D1 (psbA) gene, partial cds; chloroplast
TCTATCAAGAGTGTTGGTTATTGCTCCTTTATTTTGCAATCAAAAACTCAACTACACTTATACTAAGACCAAAGTCTTATCCATTTGTAGATGGAGCTTCGATAGCAGCTAGGTCTAGAGGGAAGTTATGAGCATTACGTTCATGCATAACTTCCATACCAAGATTAGCACGATTAATAATATCAGCCCAGGTATTAATT
>28569381; Olinia vanguerioides PsbA (psbA) gene, partial cds; psbA-trnH intergenic spacer, complete sequence; and trnH gene, partial sequence; chloroplast genes for chloroplast products
ACTCCTGCACATAAGTTACTTCAACAAAAAACAAAAAAGTATTCTAGTCTAGTTTTAGGGATTGTTTTAGGATTGAGGATCCTACTTTCTTTTTTAGATTTCAATTTGTATAGATTATTTTTAATCTAACCCAGTATTATTATTTACTATTTTTTTTTATTGTTATTTAGTAGAAAAACTTTAAAATAACTGAAAATAAC
>215982126; Conocarpus sericeus PsbA (psbA) gene, partial sequence; psbA-trnH intergenic spacer, complete sequence; and tRNA-His (trnH) gene, partial sequence; chloroplast
TCTAATTCTTTTATCGAATTCAAAATTTAAAATTTTTATAAAAACGTGAAAAATTGAAATATTTTCAATAATTCAATACAATAAAAATCAAAAATTATTAATTTTTTTTTATAAAAATCAAAAGAATATTTAGTATTTTTAGTAGAATACTAAAATAAATAGTAGATAATACTACTTATTTATTATAGTATATAGTAAGG
>373939767; Marlierea tomentosa voucher Matsumoto, 798 PsbA (psbA) gene, partial cds; psbA-trnH intergenic spacer, complete sequence; and tRNA-His (tRNA-His) gene, partial sequence; plastid
TTTAGATATGAATTTCGAATTTATATACATTATTTTCAACCCTTTGTAAGTCTTTGTGAGATTATTATCTTCTAGTTTTTTTTTTCAAATAAAATACAAAGGTTAGCATTTTCCGCTTCTTCTATCTCATAAGTAAGGTAAAAAATGTTAAAAATTAACAATCGAAATGAAATATTTTCCATTCTTAATTTATTTAATTC
>215982110; Bucida buceras PsbA (psbA) gene, partial sequence; psbA-trnH intergenic spacer, complete sequence; and tRNA-His (trnH) gene, partial sequence; chloroplast
TAGTTTAAAGATCAACATAAGAAAAAAAAGTATTCGAGTCTTATAGAAATTCGCTTTTTTATATATAAAATTATATAGAGAGAGTCCTTCTTTTCTACTTTGAAGTTATTTTCTATATTTTAACTGTAAAATATTAAATATTTAAAATGGAAAAAAAGTTATAATTCTTTTATCTAATTCAAAATTATAAATTTTTTTAA
>270156307; Rhodomyrtus tomentosa voucher J.R. Abbott 23684 (FLAS) trnH gene, partial sequence trnH-psbA intergenic spacer, complete sequence and psbA gene, partial sequence; chloroplast
TCCTTTATTTAGTGCTCTTTTCTTTACATAAGATAAGTGTTTCTTTACTTCAACATAAGAAAGGGTATTCGAGTCTTAAGGATTAGTTTATGATTGCGTATCATACTTTAGATATAAATTTCGAATTTATAGATATGAATTTCGAATTTATATACATTCCTTTCAACCCTTTGTAAGGCTTTGTGAGATTATTATCTTCT
>28569373; Rhynchocalyx lawsonioides PsbA (psbA) gene, partial cds; psbA-trnH intergenic spacer, complete sequence; and trnH gene, partial sequence; chloroplast genes for chloroplast products
TCCTTTACGTAGTGCACATAAGTTACTTCAACAAAAAACAAAAGAAAAAGTATTCTAGTTTTAGGGATTGTTTTAGGATTGAGGATCCTACTTTCTTTTTTAGATTTCAATTTGTATAGATTGCTTTTAATCTAACCCAGTATTATTATTTTATTTACTATTTTTTTATTTTAAGTTAGAAAAAGAAAGGTTCACAATTT
>215982102; Calopyxis grandidieri PsbA (psbA) gene, partial sequence; psbA-trnH intergenic spacer, complete sequence; and tRNA-His (trnH) gene, partial sequence; chloroplast
GTGTTTATGAGTTTTTGATTTGAAGTGATAGTAAAGGAGCAATAACCTCTTGTTCTATTAAGAGTGTTGATTATTGCTCCTTTACTTAGTGTTCTTTTTTTAATATTATATATAATTAATAAAAAATTCTGTAGAATATTTAGTATTTTTATTAGAATACTAAAGTAAATAATACTACTTATTATAGTAAGGGGCGGATG
>215982099; Combretum sp. Boon 3174 PsbA (psbA) gene, partial sequence; psbA-trnH intergenic spacer, complete sequence; and tRNA-His (trnH) gene, partial sequence; chloroplast
AATCCTTCTTTTCCATTTTTTTGAAGTTATTTTCTATATTTTAACTGTTTAATTTTAAAATATTTAAAAAGGAAAAAAAAAGTTATAATTCTTTTCTTCTTTTATCTTATCTCATAAAACGTGAAAAATTGAAATATTTTCAATAATTCAAGACAATAACAATAAATCATTCCAATACAATAAAAAATTATTAAATTAAT
>169733372; Meiostemon tetrandrus voucher OM1653 PsbA gene, partial sequence; psbA-trnH intergenic spacer, complete sequence; and tRNA-His (trnH) gene, partial sequence; chloroplast
GAAAAAAAAAAGTATTCGAGTCTTATATAGATTGGTTTTTTTGTATATTTGTATATAAAATTATATAGAGAGAGTCCTTCTTTTCCACTTTTTTGAAGTTATTTTCTATATTTTAATTGTAAAATTTTTAAATATTTAAAACGGAAAAAAAGTTATAATTCTTTTCTTCTTTTATCTTATCTCATAAAATAAAATGTGAA
>373939788; Myrcia decorticans voucher Prevost, 4749 PsbA (psbA) gene, partial cds; psbA-trnH intergenic spacer, complete sequence; and tRNA-His (tRNA-His) gene, partial sequence; plastid
TTATTATCTTCTAGTTTTTTTTTTGAATAAAATACAAAGGTTAGCATTTTCCGCTTCTTCTATCTCATAAGTAAGGTAAAAAATGTTAAAAATTAACAATCGAAATGAAATATTTTCCATTCTTAATTTTTTTAATTCAAAATGAATTTAATTGAAAATTGAATATTTTTTGAAAATAAAAATAAATAGAAATACTAGTA
>261864191; Lafoensia punicifolia voucher STRI:BCI 005708 photosystem II protein D1 (psbA) gene, partial sequence; psbA-trnH intergenic spacer, complete sequence; and tRNA-His gene, partial sequence; chloroplast
AAGAATTTGGTTATTGCTCCTTTATTTAGTGTTCTTTTATTACATCAATTTACATCAATTTTTTCTATTTTATATTTCAACAAATAAAATAGAAGAAAAAGTATTCTTAAATTGAATTGGGTTAGGATGAATATCCTACTTTACTTTCTTCTATTTATTCTTCAATTGATTGATTATTGATTAATTTTGTATTTAATTAC
>6524960; Eucalyptopsis papuana photosystem Q(B) protein (psbA) gene, partial cds; and tRNA-His (trnH) gene, partial sequence; chloroplast genes for chloroplast products
TATACATTCTTTTCAATCCTTTGAAGGGCTTTGTGAGATTATTATCTTCTAGTTTTTTTCAAATAAAATAAAATAGAAAGTTTATAGTTTTCTGCTTCTTCTATCTCATAAGTAAGATCAAAAAATGTTAAAAATTGACAATCGAAATGAAATATTTTCAATTATGAATTTCTTTTTTTGATTTCATGAAAAATTTAATA
>6524954; Lophostemon confertus photosystem Q(B) protein (psbA) gene, partial cds; and tRNA-His (trnH) gene, partial sequence; chloroplast genes for chloroplast products
TTCCCTTTAGACCTAGCTGCTGTCGAAGCTCCATCTACAAATGGATAAGACTTTGGTCTTAGTATAAGTGTAGGCGAGTTTTTGATTGGAAAGTAAAGGAGCAATAACCAACACTCTTTATAGAATAAGAAATTGGTTATTGTTCCTTTATTTAGTGCTCTTTTATTTACATAAGTTTTTCTTTACTTCAACATAAGAAA
>270156363; Syzygium jambos voucher J.R. Abbott 25028 (FLAS) trnH gene, partial sequence trnH-psbA intergenic spacer, complete sequence and psbA gene, partial sequence; chloroplast
ATAATGGAAAATATTTCATTTTTTTATCTTACTTATGAGATAGAAGAAGCAGAAAATTGTAACCTTTCTATTTTATTCGAAAAAAAAAAATAGAAGATAATAATATCACAAAGCCTTACAAAGGGTTGAAAAGAATGTATATAAATTAAAAATTCATATCTAAGGAAAAAAAAAGTATGATACGCAATCATAAACCAATC
>313502461; Miconia racemosa photosystem II protein D1 (psbA) gene, partial cds; psbA-trnH intergenic spacer, complete sequence; and tRNA-His gene, partial sequence; chloroplast
TTTTTTTTAGTCTGAATTTAGACGAGTTTTTGGTTTGAAAGTAAGGGAGCAATAATCAAAGTCTATTGATAAAATCAATAAAATTATATTGCTCCCTTACTTTCATTGTTGACTTAAAGTCTATTAAAGTATTTAATAAAATAAATAGAAAGATTTTTCAAAAAAAAAAATGAAAATATATGAAGTAGTATACTATTACT
>28569409; Penaea cneorum subsp. ovata PsbA (psbA) gene, partial cds; psbA-trnH intergenic spacer, complete sequence; and trnH gene, partial sequence; chloroplast genes for chloroplast products
TCCTTCTATAAATGGATAAGACTTTTGTCTTAGTGTAAGTTTAGACGAGTTTTCAATTTGAAAGTAAAGGAGTAATAACCAATTTCTTGATCAAATTGGTTATTACTCCTTTACTCAGTGCGGATAAGTTACTTCAACAAAAAACAAAGGTTCATAATTTAGATACTTAAGTATACTATAGTAGGGGCGGATGTAGCCAA
>261864101; Conostegia bracteata voucher STRI:BCI 546255 photosystem II protein D1 (psbA) gene, partial sequence; psbA-trnH intergenic spacer, complete sequence; and tRNA-His gene, partial sequence; chloroplast
AAGACTTTTTTATTAGTCTGAATTTAGACGAGTTTTTGGTTTGAAAGTAAGGTAGCAATAATCAATAGACTTTGATTATTGCTACCTTACTTTCATTGTTGACTTCAAGTCTATTAAAGTATTTAAGAAAATAAATAGAAAGATTAAAAAAAAAAAATGAAAATATATGAAGTAGTATACTATTACTTACGATAAGTAGG
>313502393; Eugenia domingensis photosystem II protein D1 (psbA) gene, partial cds; psbA-trnH intergenic spacer, complete sequence; and tRNA-His gene, partial sequence; chloroplast
ACCCTTTGTAAGTCTTTGTTAGATTATTATTTTCTAGTTTTTTTTCGAATAAAATACAAAGGTTAAAATTTTCTGCTTCTGCTTCTTTTATCTCATAAGTAAGGTAAAAAAATCTTCAAAATTCACAATCGAAATGAAATATTTTCCATTCTTAATTTATTTAATTCAAAATTTATTTAATTTAAAATTGACTATTTTTT
>261864340; Vochysia ferruginea voucher STRI:BCI 618074 photosystem II protein D1 (psbA) gene, partial sequence; psbA-trnH intergenic spacer, complete sequence; and tRNA-His gene, partial sequence; chloroplast
AATTGGTTATTGTTCCTTTACTTAGTGTAGTTTCTTTTCATATGTTTTTCTTTACTTCAACATAAGAAAAAGTATTCTAGTCTTAGGGGTTGCTTTCTTTATGATGGAGTATCATATTTTCTTCTTTAGATATATATAAATAAAAAATGGATATTTATTCTTTTTAATCCTTTGTGAGGTTTTATGAGGTTATTAGTTTC
>6524962; Arillastrum gummiferum photosystem Q(B) protein (psbA) gene, partial cds; and tRNA-His (trnH) gene, partial sequence; chloroplast genes for chloroplast products
ATTATCTTCTAGTTTTTTTCAAATAAAATAGAAAGGTTAGAATTTTCTGCTTCTTCTATCTCTTAATTAAGATAAAAAAATGTTAAAAATTAAGAATCGAAATGAAATATTTTCCATTATTAATTTCTTTTTTTGATTTCATTAAAAATTGAATATTCTTTTTTTTTTTTTTAATGGATTAAAAAGAAATCAAAATACTA
>270156308; Melaleuca quinquenervia voucher J.R. Abbott 23686 (FLAS) trnH gene, partial sequence trnH-psbA intergenic spacer, complete sequence and psbA gene, partial sequence; chloroplast
ATTCAAAATAATGGAAAATATTTCATTTCGATTGTTAATTTTTAACATTTTTTTATCTTACTTATGAGATATAAGAAGCAGAAAATGATAACCTTTCTAATTTATTCAAAAGAAACTAGAAGATAATAATCTCACAAAATATTCCAAAGGGTTGAAAAGAATGGATATAAATTCGAAATTCATATATAAGGAAAAAGGAT
>6524958; Allosyncarpia ternata photosystem Q(B) protein (psbA) gene, partial cds; and tRNA-His (trnH) gene, partial sequence; chloroplast genes for chloroplast products
AAGTTCCATCTAGAAAATGGATAAGACTTTGGTCTTAGTATAAGTGTAGGCGAGTTTTTGATTGGAAATGAAAGGAGCAATAACCCACACTCTTGATAGAATAAGGAAATTGGTTATTGTTCCTTTATTTAGTGCTCTTTTCTTTACTTCAACGTAAGAAAAAGTATTCTAGTCTTAGGGGATTGGTTTATGATTGCGTA
>169733365; Pteleopsis anisoptera voucher OM1656 PsbA gene, partial sequence; psbA-trnH intergenic spacer, complete sequence; and tRNA-His (trnH) gene, partial sequence; chloroplast
AATTCGAAATTTTTATAAAAAAAAATGAAATTAAACGTGAAAAATTGAAATATTTTCAATACAATAAAAAATTATTAATTTGAATTCTTTTTTTTTTTATAAAAATCAAAAGAATACTTAGTATTTTTAGTAGAATACTAAAATAAATAGTAGATAATACTATTGCTTCTTATTATAGTAAGGGGCGGATGTAGCCAAGT
>6524968; Corymbia papuana photosystem Q(B) protein (psbA) gene, partial cds; and tRNA-His (trnH) gene, partial sequence; chloroplast genes for chloroplast products
TCTAGTTTTAGGGATTGGTTTATGATTGCGTATCATCCTTTTTTCCTTAGATATGAATTTCGAATTTATATACATTCTTTTCAATCCTTTGTAAGGGTTTGGGAGATTATTCTCTTCTAGTTTTTTTTTCAAATAAAATAGAAAGGTTAGAATTTTCTGCTTCTTCTATCTCATAATTAAGATAAAAAAATGTTAAAAAT
>225581764; Qualea rosea voucher NL110095 tRNA-His (trnH) gene, partial sequence; trnH-psbA intergenic spacer, complete sequence; and PsbA (psbA) gene, partial sequence; chloroplast
TATATATCTAAATTATATATCTAAAGAAGAAAATAGGATACTCAATCATAAAGAAACCAATCCCTAAAACTAGAATACTTTTTCTTATGTTGAAGTAACGAAAAAGATATGGAAAGAAAAGAACACTACACTAAGTAAAGGAAAGGAACAATAGCCAAATTCTTGATAGAATAAGAAATTGGTTATTGTTCCTTTACTTT
>215982128; Strephonema pseudocola PsbA (psbA) gene, partial sequence; psbA-trnH intergenic spacer, complete sequence; and tRNA-His (trnH) gene, partial sequence; chloroplast
TTGGTGTTAGTATAAGTGTTTACAAGTTTTTGATTTGAAGTGCAAATAAAGGAGCAAGAATCAACATTCTTGATAGAACAAGAAATTGGTTATTGCTCCTTTATTTAATTGAGTGTTCTTTTATTTATTTTATTTAGTAATTTTATTTATTTTATTTAGTAAAATAAATAATTAAAAAAAAAATACTAATAATATTTAGT
>28569427; Stylapterus fruticulosus PsbA (psbA) gene, partial cds; psbA-trnH intergenic spacer, complete sequence; and trnH gene, partial sequence; chloroplast genes for chloroplast products
CATAACTTCCCTTTAGACCTAGCTGCTGTTGAAGCTCCATCTATAAATGGATAAGACTTTTGTCTTAGTGTAAGTTTAGACGAGTTTTCAATTTGAAAGTAAAGGAGTAATAACCAATTTCTTGATCAAATTGGTTATTACTCCTTTACTCAGTGCGGATAAGTTACTTCAACAAAAAACAAAGGTTCATAATTTAGATA
>67079307; Ludwigia alternifolia voucher Wells 4406 US PsbA (psbA) gene, partial cds; psbA-trnH intergenic spacer, complete sequence; and tRNA-His (trnH) gene, partial sequence; chloroplast
TCCCTCTAGACCTAGCTGCTGTTGAAGCTCCATCTACAAATGGATAAGACTTCCGTCTTAGTGTAAGTGTATACGAGTTTTTGATTTGAAAATAAAGAAGCAATAATCAATACTGTTAATATAACAAGAAATTGGTTATTGCTTCTTTATTTAGTCTTCTTTTATTTAAATAAATTTCAATTTATTTACTTCAACAAAGA
>28569417; Saltera sarcocolla PsbA (psbA) gene, partial cds; psbA-trnH intergenic spacer, complete sequence; and trnH gene, partial sequence; chloroplast genes for chloroplast products
TGGATAAGACTTTTGTCTTAGTGTAAGTTTAGACGAGTTTTCGATTTGAAAGTAAAGGAGTAATAACCAATTTCTTGATCAAATTGGTTATTACTCCTTTACTCAGTGCGCATAAGTTACTTCAACAAAAAACAAAGGTTCATAATTTAGATACTTAAGTATACTATAGTAGGGGCGGATGTAGCCAAGTGGATCAAGGC
>261864094; Clidemia dentata voucher STRI:BCI 748064 photosystem II protein D1 (psbA) gene, partial sequence; psbA-trnH intergenic spacer, complete sequence; and tRNA-His gene, partial sequence; chloroplast
TAGCTGCTGTTGAAGTTCCATCTACAAATGGATAAGACTTTTTTATTAGTCTGAATTTAGACGAGTTTTTGGTTTGAAAGTAAGGGAGCAATATAATTTTATTGATTTTATCAATAGACTTTGATTATTGCTCCCTTACTTTCATTGTTGACTTAAAGTCTATTAAAGTATGTAATAAAATAAATAGAAAGATTTAAAAA
>67079309; Oenothera biennis voucher Wiser 15 US PsbA (psbA) gene, partial cds; psbA-trnH intergenic spacer, complete sequence; and tRNA-His (trnH) gene, partial sequence; chloroplast
AATTGCTTATTGCTCCTTTCTTTAGTTTTCTTTCTATTCTATTTTTCTTTTTTGATTCGTGCGCAATGTTTCAGATGGACCACATTTTTTTGTTGATACTATCTGGTTTCGATGCAATTCTTACGATGTACCATACTTTTTTGGTCCTATATGGTATGTTATTGAAAAGTTCGTTGTTCATGATATGGTATTTTTAAGTT
>6524966; Angophora hispida photosystem Q(B) protein (psbA) pseudogene and tRNA-His (trnH) gene, partial sequence; chloroplast genes for chloroplast products
TGTAAGGCTTTGGGAGATTATTATCTTCTAGTTTTTTTCAAATAAAATAGAAAGGTTAGAATTTTCTGCTTCTTCTATCTCATAATTAAGATAAAAAAATGTTAAAAATTTACAATCGAAATGAAATATTTTTCATTATGAATTTATTTTTTTGATTTCATTAAAAATGGAATATTCTTTTTTTTTTTTTTTATGGATTA
>215982105; Quisqualis parviflora PsbA (psbA) gene, partial sequence; psbA-trnH intergenic spacer, complete sequence; and tRNA-His (trnH) gene, partial sequence; chloroplast
GTGTTAGTGTAAGTGTTTATGAGTTTTTGATTTGAAGTGATAGTAAAGGAGCAATAACCTCTTGTTCTATTAAGAGTGTTGATTATTGCTCCTTTACTTAGTGTTCTTTTTTATAATATTATATATAATTATAATAATTATAAAAAATTCTGTAGAATATTTAGTATTTTTATTAGAATACTTTTTATTAGAATACTAAA
>28569397; Endonema retzioides PsbA (psbA) gene, partial cds; psbA-trnH intergenic spacer, complete sequence; and trnH gene, partial sequence; chloroplast genes for chloroplast products
TCTTAGTGTAAGTTTAGACGAGTTTTCAATTTGAAAGTAAAGGAGTAATAACCAATTTCTTGATCAAATTGGTTATTACTCCTTTACTCAGTGCACATAAGTTACTTCAACAAAAAACAAAAGAAAAAGTATTCTAGTCTAGTTTTAGGAATTGTTTTAGTATTGAGGATCCTACTTTCTTAGATTTCTATTTGTATAGA
>67079295; Ammannia coccinea voucher Wiser 85 US PsbA (psbA) gene, partial cds; psbA-trnH intergenic spacer, complete sequence; and tRNA-His (trnH) gene, partial sequence; chloroplast
GCTGTCGAAGCTCCATCTACAAATGGATAAGACTAAGACTTTGATCTTAGTCTAAGTGTATACGAGTTTTTGATTTGAAATAAAAATAAAGGAGCAATAATCAACACTCTTGATAGAACAAGAATTTGGTTATTGCTCCTTTATTTAGTGTTCTTTTATTGCATCAATTTTTCTATTATTTAATTTCAATATATTAAATA
>313502333; Calycogonium squamulosum photosystem II protein D1 (psbA) gene, partial cds; psbA-trnH intergenic spacer, complete sequence; and tRNA-His gene, partial sequence; chloroplast
CTTTTTTATTAGTCTGAATTTAGACGAGTTTTTGATTTAAATTAAAAAAGGGAGCAATAATCATTTTATTGCTCCCTTTTTTAATTTAAATTGTTGACTTAAAGTCTGTTAAAGTATTATTTAATATAAAATAAATAGTATAAAATAAATAGAAAGAGTTTTCAAAAAAGAAAATGAAAATATATGAAATAGTATACTAT
>215982108; Guiera senegalensis PsbA (psbA) gene, partial sequence; psbA-trnH intergenic spacer, complete sequence; and tRNA-His (trnH) gene, partial sequence; chloroplast
AAGTGAGAGTAAAGGAGCAATAACCTCTTGTTCTATCAAGAGTGTTGATTGTTGCTCCTTTACTTAGTGTTCTTTTATTTATTTTTTCATATAAAAAATATATTTTTTTTTTAATATTTATTATTATTTTTAGTAGAATAAAAAAAGTAGTAGATAATACTAGTTATTGTAGTTTGTAGTAAGGGGCGGATGTAGCCAAG
>225581765; Ruizterania albiflora voucher NL110412 tRNA-His (trnH) gene, partial sequence; trnH-psbA intergenic spacer, complete sequence; and PsbA (psbA) gene, partial sequence; chloroplast
TATTTAAATATTTTTATTAATAAAATAGAAACTAATAACCTCATAAAACCTCACAAAGGATTAAAAAGAATAGATATCCATTTTTTATCTATATTTTTTATTTTTATATATCTAAATTATATATCTAAAGAAGAAAATACGATACTCAATCATAAAGAAACCAATCCCTAAAACTAGAATACTTTTTCTTATGTTGAAGT
>261864086; Chamguava schippii voucher STRI:BCI 183766 photosystem II protein D1 (psbA) gene, partial cds; psbA-trnH intergenic spacer, complete sequence; and tRNA-His gene, partial sequence; chloroplast
TAAGTGTAGTTGAGTTTTTGATTGCAAAATAAAGGAGCAATAACCAACACTCTTGATAGAATAAGAAATTGGTTATTGTTCCTTTATTTAGTGCTCTTTTCTTTCCATAAGTGTTTCTTTACTTCAACATAAGAAAAGGTATTCGAGTTTTAGGGATTAGTTTATGATTGCGTATCATACTTTAGATATGAATTTCGAAT
>261864192; Leandra dichotoma voucher STRI:BCI 647211 photosystem II protein D1 (psbA) gene, partial sequence; psbA-trnH intergenic spacer, complete sequence; and tRNA-His gene, partial sequence; chloroplast
TTAGACGAGTTTTTGGTTTGAAAGTAAGGGAGCAATATAATTTTATTGATATTATCAATAGACTTTGATTATTGCTCCCTTACTTTCATTGTTGACTTAAAGTCTATTAAAGTATTTTCTAAAATAAATAGAAAGATTTTTCAAAAAAAAAAATTAAAATATATGAAGTAGTATACTATTACTTACGAAAAGTAGGGGCG
>166244742; Euryale ferox chloroplast rpl2, trnH, psbA genes, partial cds and complete sequence
CTTATAATTATATATGAGTTTAGTACATATATATTACTATTATTACATAGCGAAAATAGGTCACCCGGCAACGATGAACCACGCAGCGGAAATGCTGCTTGCTGTATTTATTTAGTGTATTTATTTAGATTAGATTTTTGTGAAGGAAAGAGATTAGAATGGAATCATCATATGAGTAAAACGTGACTGAATAGAACGGA
>166244745; Brasenia schreberi chloroplast rpl2, trnH, psbA genes, partial cds and complete sequence
GATGGTAGATGGGCGAACGACGGGAATTGAACCCGCGCATGGTGGATCCACAATCCACTACCTTAATCCACTTGGCTACATCCGCCCCTAGTCTGACTCAATTAACAGAAGAGTCATGTCATATTTCGTTTTTAGCCTTCATCACATTCTTTATCACTCTCCGTTTCTTCTGAAACGATATTTCATTATTTAATGTTATC
>254681041; Nymphaea nouchali isolate nau-pur PsbA (psbA) gene, partial sequence; psbA-trnH intergenic spacer, complete sequence; and tRNA-His (trnH) gene, partial sequence; chloroplast
TCCACAAAATCGTTTGACTTCTTTATTGTGAATTGTTAGTGTTACGGGGGTTGGCCTCTTATGACCAAGGGATAATAACAGATAAATAATTATCTCTCGGCCTCAGCCGCAAAAGAAAAGGAGAGTCAAGAAAGAAAGAGTCTATGATGAAGGCTAAAAACGGAAAATATGAACATGACTCTTAATTGAATCAGAATAGG
>284798751; Ulota bruchii voucher OP-Ubr01 PsbA (psbA) gene, partial cds; psbA-trnH intergenic spacer, complete sequence; and tRNA-His (trnH) gene, partial sequence; chloroplast
CATAATTTTCCTCTAGATTTAGCTTCTGTTGAAGCTCCTTCTGTAAACGGTTAATATTTTAGTTATAAGTTTAGTATTATAAATTTATATAAAATAGGATAACAACTTGAAAATAATGACCTTAGGAATTAAATTCCTAAGGTCATTATTTTTTTATTAAATTAAAAAAAGGCGGACGTGGCCAAGTGGATTAAGGCAGT
>284798748; Nyholmiella gymnostoma voucher NYBG-151512 PsbA (psbA) gene, partial cds; psbA-trnH intergenic spacer, complete sequence; and tRNA-His (trnH) gene, partial sequence; chloroplast
TTTAGCTTCTGTTGAAGCTCCTTCTGTAAACGGTTAATATTTTAGTTATAAGTTTATTTATTATAAATTTATCTAAAATAGGATAACAACTTGAAAATAATGACCTTAGGAATTAAATTCCTAAGGTCATTATTTTTTTATTAAATTAAAAAAAGGCGGACGTGGCCAAGTGGATTAAGGCAGTGGATTTGTGAATCCAC
>221145713; Orthotrichum affine voucher Opava-4 PsbA (psbA) gene, partial cds; psbA-trnH intergenic spacer, complete sequence; and tRNA-His (trnH) gene, partial sequence; chloroplast
TTCCTCTAGATTTAGCTTCTGTTGAAGCTCCTTCTGTAAACGGTTAATATTTTAGTTATAAGTTTATTATTATAAATTTATATAAAATAGGATAACAACTTGAAAATAATGACCTTAGGAATTAAATTCCTAAGGTCATTATTTTTTTTATTAAATTAAAAAAAGGCGGACGTGGCCAAGTGGATTAAGGCAGTGGATTT
>284798755; Zygodon dentatus voucher OP-Zde01 PsbA (psbA) gene, partial cds; psbA-trnH intergenic spacer, complete sequence; and tRNA-His (trnH) gene, partial sequence; chloroplast
TTATGCATGAACGTAATGCTCACAATTTCCCTCTAGATTTAGCTTCTGTTGAAGCTCCTTCTGTAAATGGTTAATATTTTAGTTATAAATTTATTATTATAAATTTATATAAAATAGGATAACAACTTGAAAATAATGACCTTAGGAATTGAATTCTTAAGGTCATTATTTTTTCTTTAAAATAAATAAATTAAAAAAAG
>225581585; Sloanea guianensis voucher NL110002 tRNA-His (trnH) gene, partial sequence; trnH-psbA intergenic spacer, complete sequence; and PsbA (psbA) gene, partial sequence; chloroplast
CCTTTCTTTTTTATTTTAAATGTAAAACATTTACTTCACAAAAGAAAAAATTGAGAAGAAAGTAAGAAGAAAGTATATAAATTTTAATTGAAAATTAGTACATAACAAAATAAAGTATAATACTCAATCATAAACCAACCTATAAGAATACTTTTTCTTATGTTGAAGTAAAGAAAAAAACTTATGTAAGTATAAGTAAC
>67079311; Oxalis europaea voucher Wiser 4 US PsbA (psbA) gene, partial cds; psbA-trnH intergenic spacer, complete sequence; and tRNA-His (trnH) gene, partial sequence; chloroplast
AAAAGAAAAAATGTTTTTTATTTTGATGGGGTGATTTGGGAATGAATATTATACCTTTTTTTTATTTTATGGGCTAAATGAAATTATTTCAATTTTTATACTTTACTTCCCCCTTGATTGTTTTTTTTTTTTGTTTGTGAAGTTTTTCTTTTTTCTATAGTCTATACAAAAAAAGTGTAAAAAAAAATCGAATTTTAACT
>166244624; Pandanus odoratissimus chloroplast rpl2, trnH, psbA genes, partial cds and complete sequence
TATGGAAAATCGAATTTTTTGAATTTGAAATAATGTGATGGGCGAACGACGGGAATTGAACCCGCGCATGGTGGATTCACAATCCACTGCCTTGATCCACTTGGCTACATCCGCCCCTTATCTAGCTAAAGGATTTTCTCTTTTTTCCATTCATAATTATTGTATTTATTCTTACCTTCATACTTAGATCGAGATATTGG
>261864243; Picramnia latifolia voucher STRI:BCI 122495 photosystem II protein D1 (psbA) gene, partial sequence; psbA-trnH intergenic spacer, complete sequence; and tRNA-His gene, partial sequence; chloroplast
ATGTCCTAATCTTTTTTTTTTTTTTCAATCTTTTATGACATTCTTTTTTGATTGTTAAAATTTTACAGTTCAAATAAAAGAAAAAAGAGTTTAGATTTTANGCCTNGTCTATGTCAGAAGTAAGAAAAAAAGATAGAGGGGAGATTGAAATCTGTTCCATCTTGAAATGGAAAATAAATATAGTAATAAATCGGAAAGGG
>166244700; Houttuynia cordata chloroplast rpl2, trnH, psbA genes, partial cds and complete sequence
ACGACGGGAATTGAACCCGCGCATGGTGGATTCACAATCCACTGCCTTGATCCACTTGGCTACATCCGCCCCTTCCATATAATCTGGATAATAATAAAAAGAAAAAAAAAGGTTATGCCCGTGTAAGTCAAACACTAGTGAATTGGGATTGGGCGGAGCAATACCAAAACCTTGATAAAACAAGAAATTGGATATTGCTC
>166244697; Saururus chinensis chloroplast rpl2, trnH, psbA genes, partial cds and complete sequence
GGAAGGGCCCCAATTGGTAGAAAAAGACCCACAACCCCTTGGGGTTATCCTGCGCTTGGAAGAAGAAGTAGGAAGAGGAATAAATATAGTGATCGTTTTATTCTTCGTCGCCGTAAATAGGAATTTGGATATGGAAAAGAAAATCGAATCGATAAGAATCCATTCGATTCTGTTTCGTTCGTTTCTTCGTTTCGTATTTA
>298684081; Aristolochia kaempferi f. heterophylla voucher 1980 Sino-Amer Exped #1121 PsbA (psbA) gene, partial cds; psbA-trnH intergenic spacer, complete sequence; and tRNA-His (trnH) gene, partial sequence; chloroplast
TACTCTTGAAGCTCCATCCACAAATGGATAATACTTCGGTATTAGTGTATACGAATCGTTGAAGGAGCAATACCCAATTCTTGTTTTTATCAAGAGGTGGGTATTGTTCTGCTCAATTCACTAGTGTTTTACTCATTACAGCGGATTACTCCTTTTTTTTTTAAGTTAAAGAAAGGGCAGGGGCGGATGTAGCCAAGTGG
>261279735; Piper ribesioides PsbA-like (psbA) gene, partial sequence; psbA-trnH intergenic spacer, complete sequence; and tRNA-His (trnH) gene, partial sequence; chloroplast
TTCCCTCTAGACTTGGCTGCTGTTGAAGCTCCATCTACAAATGGATAATGCTTCCTCCTTATGTTAATGTATAGGAGTTGTTGAAGGAGCAATACCCAATTTCTTGTTTTTTCAAGGTTTTTGGTATTGCTCCCCCGAATTTCCTAGTGTTTTATTTACATTTAATCGACGCGGGCATAGTTTTTTTTAATCGTTTAGGT
>270156419; Imperata cylindrica voucher S.B. Davis 0679 (FLAS) trnH gene, partial sequence trnH-psbA intergenic spacer, complete sequence and psbA gene, partial sequence; chloroplast
CTATTTATTCTGACCTCCATACCTCGATCGAGATAGTGGACATAGGATGCCACTCTTTAAAATGAAAAAAAGGAGTAATCAGCTGTGACACGAAAAAAAACGAATCCTTTTGTAGCTCGTCATTTATTGGCAAAAATAGAAAAGGTCAATATGAAGGAGGAGAAAGAAATAATAGTAACGTGGTCCCGGGCATCTAGCAT
>283101162; Luziola peruviana tRNA-His gene, partial sequence; trnH-psbA intergenic spacer, complete sequence; ribosomal protein S19 gene, complete cds; and photosystem II A protein (psbA) gene, partial cds; chloroplast
CTAGCATTCTACCCGCAATGGTTGGCCATACAATCGCGATTCATAATGGAAAGGAACATATACCTATTTACATAACAAATCCTATGGTAGGTCGCAAATTGGGGGAATTCGCGCCTACTCGGCATTTCACGAGTTATCAAAGTGCAAGAAAGGATACTAAATCTCGTCGTTAACTGAATTAAGAATAGAAAGATTCAAAA
>240018061; Ischaemum anthephoroides PsbA (psbA) gene, partial cds; psbA-trnH intergenic spacer, complete sequence; ribosomal protein S19 gene, complete cds; and tRNA-His (trnH) gene, partial sequence; chloroplast
ATTGGGTATTTCTTTGTTTATTCTGAATCTTTCTATTCTGAATTCAATTAACGACGAGATTTAGTATCCTTTCTTGTACTTTCATAACTCGTGAAATGCCGAGTAGGCACGAATTCCCCCAATTTGCGACCTACCATAGGATTTGTTATGTAAATAGGTATATGTTCCTTTCCATTATGAATCGCGATTGTATGGCCAAC
>240018130; Trisetum sibiricum PsbA (psbA) gene, partial cds; psbA-trnH intergenic spacer, complete sequence; ribosomal protein S19 gene, complete cds; and tRNA-His (trnH) gene, partial sequence; chloroplast
GAACGTAATGCTCACAACTTCCCTCTAGACTTAGCTGCTCTTGAAGTTCCATCTATTAATGGATAAGGTTTTTCTGTCAACATATAGGAATTTTTGAAGAAAGAAAATCGGGAAATACCCAATATCTTGGTCAACCAAGATATTGGGTATTTCTTTGTTTATTCTGAATCTTTCTATTCTGAATTCAGTTAACGACGAGA
>301016625; Megathyrsus maximus chloroplast partial psbA gene, psbA-trnH intergenic spacer, rps19 gene and partial tRNA-His gene, specimen voucher FR:0004789
TATTAACCTTTTCGATTTTTGCCAATAAATGACGAGCTACAAAAGGATTCGTTTTTTTTCGTGTCACAGCTGATTACTCCTTTTTTCATTTTAAAGAGTGGCATCCTATGTCCACTATCTCGATCGAGGTATGGAGGTCAGAATAAATACAATAATGATGAATGGAAAAAAGAGAAAATCCTTTAGCTGGATAAGGGGCG
>240018112; Setaria verticillata PsbA (psbA) gene, partial cds; psbA-trnH intergenic spacer, complete sequence; ribosomal protein S19 gene, complete cds; and tRNA-His (trnH) gene, partial sequence; chloroplast
CTAGATGCCCGGGACCACGTTACTATAATTTCTTTCTCCTCCTTCATATTAACCTTTTCGATTTTTGCCAATAAATGACGAGCTACAAAAGGATTCGTTTTTTTTCGTGTCACAGCTGATTACTCCTTTTTTTCATTTTAAAGAGTGGCATCCTATGTCCACTATCTCGATCGAGGTATGGAGGTCAGAATAAATAGAAT
>305694312; Gigantochloa scortechinii voucher KMW200807 PsbA (psbA) gene, partial cds; psbA-trnH intergenic spacer, complete sequence; tRNA-His (trnH) gene, partial sequence; and ribosomal protein S19 gene, complete cds; chloroplast
CTCCTCCTTCATATTGACCTTTTCGATTTTTGCCAATAAATGATGAGCTACAAAAGGATTCGTTTTTTTTCGTGTCACAGCTGATTACTCCTTTTTCCATTTTAAAGAGTGGCATTCTATGTCCAATATCTCGATCGAAGTATGGAGGTCAGAATAAATAGAATAATGATGAATGGAACAAAGAGAAAAATCCTTTAGCT
>283101237; Zizaniopsis miliacea isolate Zizaniopsis tRNA-His gene, partial sequence; trnH-psbA intergenic spacer, complete sequence; ribosomal protein S19 gene, complete cds; and photosystem II A protein (psbA) gene, partial cds; chloroplast
GATCGAGATATTGGACATAGAATGCCACTCTTTAAAACGGAAAAAAAGGAGTAATCAGCTGTGACACGAAAAAAAACGAATCCTTTTGTAGCTCATCATTTATTGGCAAAAATAGAAAAGGTCAATATGAAGGAGGAGAAAGAAACAATAGTAACATGGTCCCGGGCATCTAGCATTCTACCCGCAATGGTTGGCCATAC
>218203149; Bromus sterilis photosystem II protein D1 (psbA) gene, partial cds; psbA-trnH intergenic spacer, complete sequence; and tRNA-His (trnH) gene, partial sequence; chloroplast
TGAATCGCGATTGTATGGCCAACCATTGTGGGTAGAATGCTAGATGCCCGGGACCACGTTACTATTGTTTCTTTCTCCTCCTTCATATTGACCTTTTCTATCTTTGCCAATAAATGATGAGCTACAAAAGGATTCGTTTTTTTTCGTGTCACAGCTGATTACTCCTTTTTTCCTTTTTAAAGAGTGGCATTCTATGCCAA
>328686387; Lophopyrum elongatum USDA:GRIN:PI531718 photosystem II protein D1 (psbA) gene, partial cds; ribosomal protein S19 (rps19) gene, complete cds; and tRNA-His (trnH-GUG) gene, partial sequence; chloroplast
TTTTCTATCTTTGCCAATAAATGATGAGCTACAAAAGGATTCGTTTTTTTTCGTGTCACAGCTGATTACTCCTTTTTTCCTTTTTAAAGAGTGGCATTCTATGTCCAATATCTCGATCGAAGTACGGAGGTCAGAATAAATAGAATAATGATCAATGGAAAAAAGAAAAAAATCCTTTAGCTGGATAAGGGGCGGATGTA
>240018115; Spodiopogon cotulifer PsbA (psbA) gene, partial cds; psbA-trnH intergenic spacer, complete sequence; ribosomal protein S19 gene, complete cds; and tRNA-His (trnH) gene, partial sequence; chloroplast
TTCTCCTAAACATATAGGAATTTTTGAAGGAAGGAAAGCCGGAAATACCCAATATCTTGTTCCAACAGGATATTGGGTATTTCTTTGTTTATTCTGAATCTTTCTATTCTGAATTCAATTAACGACGAGATTTAGTATCCTTTCTTGTACTTTCATAACTCGTGAAATGCCGAGTAGGCACGAATTCCCCCAATTTGCGA
>270156280; Urochloa mutica voucher J.R. Abbott 22309 (FLAS) trnH gene, partial sequence trnH-psbA intergenic spacer, complete sequence and psbA gene, partial sequence; chloroplast
CAAGAAAGGATACTAAATCTCGTCGTTAACTGAATTCAGAATAGAAAGATTCAGAATAAACAAAAAATACCCAATATCCTGCAAGATATTGGGTATTTCCGGCTTTCCTTCCTTCAAAAATTCCTATATGTTAGTAGAAAAACCTTATCCATTAAGAGATGGAACTTCAAGAGCAGCTAGGTCTAGAGGGAAGTTGTGAG
>240018124; Themeda triandra var. japonica PsbA (psbA) gene, partial cds; psbA-trnH intergenic spacer, complete sequence; ribosomal protein S19 gene, complete cds; and tRNA-His (trnH) gene, partial sequence; chloroplast
TCCAACAGGATATTGGGTATTTCTTTGTTTATTCTGAATCTTTCTATTCTGAATTCAATTAACGACGAGATTTAGTATCCTTTCTTGTACTTTCATAACTCGTGAAATGCCGAGTAGGCACGAATTCCCCCAATTTGCGACCTACCATAGGATTTGTTATGTAAATAGGTATATGTTCTTTTCCATTATGAATCGCGATT
>355344502; Triticum spelta var. album voucher 24079 tRNA-His (trnH) gene, partial sequence; ribosomal protein S19 (rps19) gene, complete cds; and photosystem II protein D1 (psbA) gene, partial cds; chloroplast
TGCCACTCTTTAAAAAGGAAAAAAGGAGTAATCAGCTGTGACACGAAAAAAAACGAATCCTTTTGTAGCTCATCATTTATTGGCAAAGATAGAAAAGGTCAATATGAAGGAGGAGAAAGAAACAATAGTAACGTGGTCCCGGGCATCTAGCATTCTACCCACAATGGTTGGCCATACAATCGCGATTCATAATGGAAAGG
>240018091; Poa pratensis PsbA (psbA) gene, partial cds; psbA-trnH intergenic spacer, complete sequence; ribosomal protein S19 gene, complete cds; and tRNA-His (trnH) gene, partial sequence; chloroplast
TATACGAATTTTTGAAGAAAGAAAAGCTAGAAATACCCAATATCTTGTTGGAACAAGATATTGGGTATTTCTTTATTTTATTTTGAATCTTTCTATTCTGAATTCAGTTAACGACGAGATTTAGTATCCTTTCTTGCATTTTCATAACTCGTGAAATGCCGAGTAGGCACGAATTCCCCCAATTTGCGACCTACCATAGG
>240017998; Cinna latifolia PsbA (psbA) gene, partial cds; psbA-trnH intergenic spacer, complete sequence; ribosomal protein S19 gene, complete cds; and tRNA-His (trnH) gene, partial sequence; chloroplast
ATAAATGATGAGCTACAAAAGGATTCGTTTTTTTTCGTGTCACAGCTGATTACTCCTTTTTTTCCTTTTTAAAGAGTGGCATTCTATGTCCAATATCTCGATCGAAGTATGGAGGTCAAAATAAATAGAATAATGATGAATGAAAAAAAGAGAAAAATCCTTTAGCTGGATAAGGGGCGGATGTAGCCAAGTGGATCAAG
>305694234; Melocalamus scandens voucher YHQ039 PsbA (psbA) gene, partial cds; psbA-trnH intergenic spacer, complete sequence; tRNA-His (trnH) gene, partial sequence; and ribosomal protein S19 gene, complete cds; chloroplast
TGTTTCTATTCTGAATTCAGTTAACGACGAGATTTAGTATCTTTTCTTGCACTTTCATAACTCGTGAAATGCCGAGTAGGCACGAATTCCCCCAATTTGCGACCTACCATAGGATTTGTTATGTAAATAGGTATATGTTCCTTTCCATTATGAATCGCGATTGTATGGCCAACCATTGCGGGTAGAATGCTAGATGCCCG
>240018085; Phalaris arundinacea PsbA (psbA) gene, partial cds; psbA-trnH intergenic spacer, complete sequence; ribosomal protein S19 gene, complete cds; and tRNA-His (trnH) gene, partial sequence; chloroplast
TTGGGTATTTCTTTGTTTATTCTGAATTCAGTTAACGACGAGATTTAGTATCCTTTCTTGCATTTTCATAACTCGTGAAATGCCGAGTAGGCACGAATTCCCCCAATTTGCGACCTACCATAGGATTTGTTATGTAAATAGGTATATGTTCCTTTCCATTATGAATCGCGATTGTATGGCCAACCATTGTGGGTAAAATG
>240018094; Sasa borealis PsbA (psbA) gene, partial cds; psbA-trnH intergenic spacer, complete sequence; ribosomal protein S19 gene, complete cds; and tRNA-His (trnH) gene, partial sequence; chloroplast
ACGTTATGCATGAACGTAATGCTCACAACTTCCCTCTAGACCTAGCTGCTCTTGAAGTTCCATCTCTTAATGGATAAGGCTTTTCTGCTAACATATAGCAATTTTTGAAGGAAGGAAAGCCAGAAATACCCAATATCTTGTTCCGGCAAGATATTGGGTATTTCTTTGTTTTTTTTTTTATTTTGAATCTTTCTATTCTG
>240018121; Stipa sibirica PsbA (psbA) gene, partial cds; psbA-trnH intergenic spacer, complete sequence; ribosomal protein S19 gene, complete cds; and tRNA-His (trnH) gene, partial sequence; chloroplast
TGCCCGGGACCACGTTACTATTGTTTCTTTCTCCTCCTTCATATTGACCTTTTCTATTTTTGCCAATAAATGATGAGCTACAAAAGGATTCGTTTTTTTTCGTGTCACAGCTGATTACTCCTTTTTTTCCTTTTTAAAGAGTGGCATTCGATGTCCAATATCTCGATCGAAGTATGGAGGTCAGAATAAGTAGAATAATG
>270156375; Scleria lacustris voucher J.R. Abbott 25173 (FLAS) trnH gene, partial sequence trnH-psbA intergenic spacer, complete sequence and psbA gene, partial sequence; chloroplast
TAATAGTCACTTGGTCTCGGGCATCTACCATTATACCCTCAATGGTTGGCCATACAATCGGTATCCATAATGGAAAGGAACATTTACCTATTTATATAACAGGTTCTATGATAGGTCACAAATTGGGCGAATTCGCGCCTACCCGTTTTTTCGCGAGAGATGCAAGAAACGATAACGATAATAAATCTGTAATGAAAAAT
>270156352; Hemarthria altissima voucher J.R. Abbott 24966 (FLAS) trnH gene, partial sequence trnH-psbA intergenic spacer, complete sequence and psbA gene, partial sequence; chloroplast
TGGGGGAATTCGTGCCTACTCGGCATTTCACGAGTTATGAAAGTACAAGAAAGGATACTAAATCTCGTCGTTAATTGAATTCCAAATAGAAAGATTCAGAATAAACAAAGAAATACCCAATATCCTGTTGGAACAAGATATTGGGTATTTCCGGCTTTCCTTCCTTCAAAAATTCCTATATGTTTAGCAGAAAAACCTTA
>240018007; Arundinella hirta PsbA (psbA) gene, partial cds; psbA-trnH intergenic spacer, complete sequence; ribosomal protein S19 gene, complete cds; and tRNA-His (trnH) gene, partial sequence; chloroplast
GGAATTTTTGAAGGAAGGAAAGCCGGAAATACCCAATATCTTGTTCCAACAGGATATTGGGTATTTCTTTGTTTATTCTGAATCTTTCTATTCTGAATTCAATTAACGACGAGATTTAGTATCCTTTCTTGTACTTTCATAACTCGTGAAATGCCGAGTAGGCACGAATTCCCCCAATTTGCGACCTACCATAGGATTTG
>343173887; Thinopyrum bessarabicum voucher PI531711 psbA (psbA) gene, partial cds; psbA-trnH intergenic spacer, complete sequence; and tRNA-His (trnH) gene, partial sequence; chloroplast
CCAATTTGCGACCTACCATAGGATTTGTTATGTAAATAGGTATATGTTCCTTTCCATTATGAATCGCGATTGTATGGCCAACCATTGTGGGTAGAATGCTAGATGCCCGGGACCACGTTACTATTGTTTCTTTCTCCTCCTTCATATTGACCTTTTCTATCTTTGCCAATAAATGATGAGCTACAAAAGGATTCGTTTTT
>240018022; Diarrhena fauriei PsbA (psbA) gene, partial cds; psbA-trnH intergenic spacer, complete sequence; ribosomal protein S19 gene, complete cds; and tRNA-His (trnH) gene, partial sequence; chloroplast
TGTTCCTTTCCATTATGAATCGCGATTGTATGGCCAACCATTGTGGGTAGAATGCTAGATGCCCGGGACCACGTTACTATTGTTTCTTTCTCCTCCTTCATATTGACCTTTTCTATTTTTGCCAATAAATGATGAGCTACAAAAGGATTCGTTTTTTTTCGTGTCACAGCTGATTACTCCTTTTTTTCCTTTTTAAAGAG
>182410993; Cynodon dactylon isolate assem92.0.2 PsbA (psbA) gene, partial cds; psbA-trnH intergenic spacer, complete sequence; and tRNA-His (trnH) gene, partial sequence; chloroplast
TGACCTTTTCGATTTTTGTCAATAAATGACGAGCTACAAAAGGATTCGTTTTTTTTCGTGTCACAGCTGATTACTCCTTTTTTTCATTTTAAAGAGTGGCATCCTATGTCCACTATCTCGATCGAGGTATGGAGGTCAGAATAAATAGAATAATGATGAGTGGAAAAAAGAGAAAATCCTTTAGCTGGATAAGGGGCGGA
>160419271; Hordeum euclaston voucher H1263 tRNA-His (trnH) gene, partial sequence; ribosomal protein S19 (rps19) gene, complete cds; and photosystem II protein D1 (psbA) gene, partial cds; chloroplast
GCTACATCCGCCCCTTATCCAGCTAAAGGATTTTTTGCTTTTTTCCGTTGATCATTATTCTATTTATTCTGACCTCCGTACTTCGATCGAGATATTGGACATAGAATGCCACTCTTTAAAAAGGAAAAAAGGAGTAATCAGCTGTGACACGAAAAAAAACGAATCCTTTTGTAGCTCATCATTTATTGGCAAAGATAGAA
>240018052; Festuca ovina var. ovina PsbA (psbA) gene, partial cds; psbA-trnH intergenic spacer, complete sequence; ribosomal protein S19 gene, complete cds; and tRNA-His (trnH) gene, partial sequence; chloroplast
TAGTAAGATATTGGGTATTTCTTTGTTTATTCAGATATAGAAAGATTCTGAATTCAGTTAACGACGAGATTTAGTATCCTTTCTTGCATTTTCATAACTCGTGAAATGCCGAGTAGGCACGAATTCCCCCAATTTGCGACCTACCATAGGATTTGTTATGTAAATAGGTATATGTTCCTTTCCGTTATGAATCGCGATTG
>305694321; Oxytenanthera abyssinica voucher DZL200206 PsbA (psbA) gene, partial cds; psbA-trnH intergenic spacer, complete sequence; tRNA-His (trnH) gene, partial sequence; and ribosomal protein S19 gene, complete cds; chloroplast
GTATCTTTTCTTGCACTTTCATAACTCGTGAAATGCCGAGTAGGCACGAATTCCCCAAATTTGCGACCTACCATAGGATTTGTTATGTAAATAGGTATATGTTCCTTTCCATTATGAATCGCGATTGTATGGCCAACCATTGCGGGTAGAATGCTAGATGCCCGGGACCACGTTACTATTGTTTCTTTCTCCTCCTTCAT
>67079253; Cyperus erythrorhizos voucher Wells 4458 US PsbA (psbA) gene, partial cds; psbA-trnH intergenic spacer, complete sequence; and tRNA-His (trnH) gene, partial sequence; chloroplast
CCATAGGATTTGTTATATAAATAGGTATATGTTCCTTTCCATTATGAATCGCGATTGTATGGCCAACCATTGCGGGTAGAATGCTAGATGCCCGGGACCACGTTACTATTATTTCTTTCTCCTCCTTCATATTGACCTTTTCGATTTTTGCCAATAAATGACGAGCTACAAAAGGATTCGTTTTTTTTCGTGTCACAGCT
>328686411; Psathyrostachys juncea USDA:GRIN:PI314521 photosystem II protein D1 (psbA) gene, partial cds; ribosomal protein S19 (rps19) gene, complete cds; and tRNA-His (trnH-GUG) gene, partial sequence; chloroplast
CTGAATCTTTCTATTCAGAATTCAGTTAACGACGAGATTTAGTATCCTTTCTTGCATTTTCATAACTCGTGAAATGCCGAGTAGGCACGAATTCCCCCAATTTGCGACCTACCATAGGATTTGTTATGTAAATAGGTATATGTTCCTTTCCATTATGAATCGCGATTGTATGTCCAACCATTGTGGGTAGAATGCTAGAT
>257219785; Carex flaccosperma isolate B052 PsbA (psbA) gene, partial cds; psbA-trnH intergenic spacer, complete sequence; and tRNA-His (trnH) gene, partial sequence; plastid
TTATATAAATAGGTATATGTTCCTTTCCATTATGAATACCGATTGTATGGCCAACCATTGAGGGTATAATAGTTGATGCCCGAGACCAAGTGACTATTATTTCTCTCTCCTCCCCCTTTTTGATTTTCTCAAATGTTTCCGATAAATGCTTAGCTACAAATTTTTTCTTTACTACAATCCTTTTTTTAACAATCCTTTTT
>222543975; Tripogon wightii voucher SGNSR55289 tRNA-His (trnH) gene, partial sequence; trnH-psbA intergenic spacer, complete sequence; and PsbA (psbA) gene, partial cds; chloroplast
GGAGAAAGAAACAATAGTAACGTGGTCCCGGGCATCTAGCATTCTACCCGCAATGGTTGGCCATACAATCGCGATTCATAATGGAAAGGAGCATATACCTATTTACATAACAAATCCTATGGTAGGTCGCAAATTGGGGGAATTCGTGCCTACTCGGCATTTCACGAGTTATGAAAGTGCAAGGAAGGATACTAAATCTC
>240018028; Digitaria ciliaris PsbA (psbA) gene, partial cds; psbA-trnH intergenic spacer, complete sequence; ribosomal protein S19 gene, complete cds; and tRNA-His (trnH) gene, partial sequence; chloroplast
AGCCAGAAATACCCAATATCTTGTTCCAACAGGATATTGGGTATTTCTTTGTTTATTCTGAATCTTTCTATTCTGAATTCAGTTAACGACGGGATTTAGTATCCTTTCTTGCACTTTCATAACTCGTGAAATGCCGAGTAGGCACGAATTCCCCCAATTTGCGACCTACCATAGGATTTGTTATGTAAATAGGTATATGT
>343173881; Agropyron cristatum voucher PI277352 psbA (psbA) gene, partial cds; psbA-trnH intergenic spacer, complete sequence; and tRNA-His (trnH) gene, partial sequence; chloroplast
GTATTTCTGTCTTTTGAATCTTTTTTTTTTTCTTCTTAATCTTTCTATTCAGAATTCAGTTAACGACGAGATTTAGTATCCTTTCTTGCATTTTCATAACTCGTGAAATGCCGAGTAGGCACGAATTCCCCCAATTTGCGACCTACCATAGGATTTGTTATGTAAATAGGTATATGTTCCTTTCCATTATGAATCGCGAT
>283551142; Vriesea malzinei chloroplast psbA gene (partial), trnH-psbA intergenic spacer and tRNA-His gene (partial), specimen voucher MEXU:G. A. Salazar 7197
AATATCTTGCTAAACAAGATATTGGGTATTTTTTCTTAATTTGTTTGATTCACATCTATTTTTTTTTTTTTCTCAATTTTTCTATTCTTATCTTAATTCCAAATTCCAATTAACTTAACGACGAGATTTATTATCGTTTCTTGAATGTCTCGCGAAAGTCAGAGTAGGCGCGAATTCTCCCAATTTGTGACCTACCATAC
>312181911; Dichanthelium depauperatum photosystem II protein D1 (psbA) gene, partial cds; ribosomal protein S19 (rps19) gene, complete cds; and tRNA-His (trnH-GUG) gene, partial sequence; plastid
GTTTCAATTTCAACCAATCTGTAGTTGATAGCCAAGGTCGCGTTATTAATACTTGGGCTGATATCATCAACCGTGCTAACCTTGGTATGGAGGTAATGCACGAACGTAATGCTCACAACTTCCCTCTAGACCTAGCTGCTCTTGAAGTTCCATCTCTTAATGGATAAGGTTTTTCTACTAACATATAGGAATTTTTGAAG
>328686423; Dactylis glomerata USDA:GRIN:PI632497 photosystem II protein D1 (psbA) gene, partial cds; ribosomal protein S19 (rps19) gene, complete cds; and tRNA-His (trnH-GUG) gene, partial sequence; chloroplast
AATATCTTGTTAGAACAAGATATTGGGTATTTCTTTATTTTGAATCCTTTGTTTATTCTGAATCTTTCTATTCTGAATTCAGTTAACGACGAGATTTAGTATCCTTTCTTGAATTTTCATAACTCGTGAAATGCCGAGTAGGCACGAATTCCCCCAATTTGCGACCTACCATAGGATTTGTTATGTAAATAGGTATATGT
>312181941; Danthonia spicata photosystem II protein D1 (psbA) gene, partial cds; ribosomal protein S19 (rps19) gene, complete cds; and tRNA-His (trnH-GUG) gene, partial sequence; plastid
AGAAGAAAAGCCGGAAATACCCAATATCTTGTTTCAACAAGATATTGGGTATTTCTTTGTTTATTCTGAATCTTTCTATTCTGAATTCAGTTAACGACGAGATTTAGTATCCTTTCTTGCACTTTCATAACTCGTGAAATGCCGAGTAGGCACAAATTCCCCCAATTTGCGACCTACCATAGGATTTGTTATGTAAATAG
>146221143; Leymus cinereus voucher CIN_WA004 psbA gene, partial sequence; ribosomal protein S19 (rps19) gene, complete cds; and tRNA-His (trnH-GUG) gene, partial sequence; chloroplast
GTTCCATCTATTAATGGATAAGGTTTTTCTGCTAATATATAAGAATTTTTGAAGAAAGAAAAGACAGAAATACCCAATATCTTGTTCTAGCAAGATATTGGGTATTTCTGTCTTTTGAATCTTTTTTTTCTTCTTAATCTTTCTATTCAGAATTCAGTTAACGACGAGATTTAGTATCCTTTCTTGCATTTTCATAACTC
>240018109; Pennisetum glaucum PsbA (psbA) gene, partial cds; psbA-trnH intergenic spacer, complete sequence; ribosomal protein S19 gene, complete cds; and tRNA-His (trnH) gene, partial sequence; chloroplast
CCTTTCTTGCACTTTCATAACTCGTGAAATGCCGAGTAGGCACGAATTCCCCCAATTTGCGACCTACCATAGGATTTGTTATGTAAATAGGTATATGTTCCTTTCCATTATGAATCGCGATTGTATGGCCAACCATTGCGGGTAGAATGCTAGATGCCCGGGACCACGTTACTATAATTTCTTTCTCCTCCTTCATATTA
>240018019; Cymbopogon goeringii PsbA (psbA) gene, partial cds; psbA-trnH intergenic spacer, complete sequence; ribosomal protein S19 gene, complete cds; and tRNA-His (trnH) gene, partial sequence; chloroplast
TAGAATGCTAGATGCCCGGGACCACGTTACTATTATTTCTTTCTCCTCCTTCATATTGACCTTTTCGATTTTTGCCAATAAATGACGAGCTACAAAAGGATTCGTTTTTTTTCGTGTCACAGCTGATTACTCCTTTTTTTCATTTTAAAGAGTGGCATCCTATGTCCACTATCTCGATCGAGGTATGGAGGTCAGAATAA
>301016622; Zuloagaea bulbosa chloroplast partial psbA gene, psbA-trnH intergenic spacer, rps19 gene and partial tRNA-His gene, specimen voucher FR:0004795
AATGCCGAGTAGGCACGAATTCCCCCAATTTGCGACCTACCATAGGATTTGTTATGTAAATAGGTATATGTTCCTTTCCATTATGAATCGCGATTGTATGGCCAACCATTGCGGGTAGAATGCTAGATGCCCGGGACCACGTTACTATAATTTCTTTCTCCTCCTTCATATTAACCTTTTCGATTTTTGCCAATAAATGA
>270156400; Melinis minutiflora voucher P. Howell 1087 (FLAS) trnH gene, partial sequence trnH-psbA intergenic spacer, complete sequence and psbA gene, partial sequence; chloroplast
CCATACAATCGCGATTCATAATGGAAAGGAACATATACCTATTTACATAACAAATCCTATGGTAGGTCGCAAATTGGGGGAATTCGTGCCTACTCGGCATTTCACGAGTTATGAAAGTGCAAGAAAGGATACTAAATCTCGTCGTTAACTGAATTCAGAATAGAAAGATTCAGAATAAACAAAAAAATACCCAATATCCT
>343173863; Kengyilia stenachyra voucher Y2305 psbA (psbA) gene, partial cds; psbA-trnH intergenic spacer, complete sequence; and tRNA-His (trnH) gene, partial sequence; chloroplast
TTCCCCCAATTTGCGACCTACCATAGGATTTGTTATGTAAATAGGTATATGTTCCTTTCCATTATGAATCGCGATTGTATGGCCAACCATTGTGGGTAGAATGCTAGATGCCCGGGACCACGTTACTATTGTTTCTTTCTCCTCCTTCATATTGACCTTTTCTATCTTTGCCAATAAATGATGAGCTACAAAAGGATTTG
>305694240; Dendrocalamus barbatus voucher YHQ200806 PsbA (psbA) gene, partial cds; psbA-trnH intergenic spacer, complete sequence; tRNA-His (trnH) gene, partial sequence; and ribosomal protein S19 gene, complete cds; chloroplast
AATACCCAATATCTTGCTGGAACAAGATATTGGGTATTTCGTATTTGTTTGTTTTTTTTTTATTTTGAATCTTTCTATTCTGAATTCAGTTAACGACGAGATTTAGTATCTTTTCTTGCACTTTCATAACTCGTGAAATGCCGAGTAGGCACGAATTCCCCCAATTTGCGACCTACCATAGGATTTGTTATGTAAATAGG
>283101165; Rhynchoryza subulata tRNA-His gene, partial sequence; trnH-psbA intergenic spacer, complete sequence; ribosomal protein S19 gene, complete cds; and photosystem II A protein (psbA) gene, partial cds; chloroplast
TTATTCTATTTATTCTGACCTCCATACTTCGATCGAGATATTGGACATAGAATGCCACTCTTTAAAATGGAAAAAAAGGAGTAATCCGCTGTGACACGAAAAAAAACGAATCCTTTTGTAGCTCATCATTTATTGGCAAAAATAGAAAAGGTCAATATGAAGGAGGAGAAAGAAACAATAGTAACATGGTCCCGGGCATC
>240018076; Phaenosperma globosa PsbA (psbA) gene, partial cds; psbA-trnH intergenic spacer, complete sequence; ribosomal protein S19 gene, complete cds; and tRNA-His (trnH) gene, partial sequence; chloroplast
TCCTTTCTTGAGTTTTCATAACTCGTGAAATGCCGAGTAGGCACGAATTCCCCCAATTTGCGACCTACCATAGGATTTGTTATGTAAATAGGTATATGTTCCTTTCCATTATGAATCGCGATTGTATGGCCAACCATTGTAGGTAGAATGCTAGATGCCCGGGACCACGTTACTATTGTTTCTTTCTCCTCCTTCATATT
>240018073; Muhlenbergia huegelii PsbA (psbA) gene, partial cds; psbA-trnH intergenic spacer, complete sequence; ribosomal protein S19 gene, complete cds; and tRNA-His (trnH) gene, partial sequence; chloroplast
TGGATAAGGTTTTTCTACTAACATATAGGAATTTTTAAAGAAAGGAAAGCCGGAAATACCCAATATCTTGTTGGAACAAGATATTGGGTATTTCTTTATTTATTCTGAATCTTTCTATTCTGAATTCAGTTAACGACGAGATTTAGTATCCTTTCTTGCACTTTCATAACTCGTGAAATGCCGAGTAGGCACAAATTCCC
>240018088; Phragmites japonicus PsbA (psbA) gene, partial cds; psbA-trnH intergenic spacer, complete sequence; ribosomal protein S19 gene, complete cds; and tRNA-His (trnH) gene, partial sequence; chloroplast
AGATGCCCGGGACCACGTTACTATTGTTTCTTTCTCCTCCTTCATATTGACCTTTTCTATTTTTGCCAATAAATGACGAGCTACAAAAGGATTCGTTTTTTTTCGTGTCACAGCTGATTACTCCTTTTTTTCATTTTAAAGAGTGGCATCCTATGTCCACTATCTCGATCGAGGTATGGAGGTCAGAATAAATAGAATAA
>357640004; Lophatherum gracile photosystem II protein D1 (psbA) gene, partial cds; psbA-trnH intergenic spacer, complete sequence; and tRNA-His (trnH) gene, partial sequence; chloroplast
CTTAATGGATAAGGTTTTTCTACTACCATATAGGATTTTTTGAAGGAAGGAAAGCCAGAAATACCCAATATCCTGTTGGAACAGGATATTGGGTATTTCTTGGTTTTGTTTATTCTGAATCTTTCTATTCTGAATTCAGTTAACGACGAGATTTAGTATCCTTTCTTGCACTCTCATAACTCGTGAAATGCCGAGTAGGC
>301016634; Panicum schinzii chloroplast partial psbA gene, psbA-trnH intergenic spacer, rps19 gene and partial tRNA-His gene, specimen voucher FR:0004794
ATACCCAATATCTTGTTCCAACAGGATATTGGGTATTTTTTTGTTTATTCTGAATCTTTCTATTCTGAATTCAGTTAACGACGAGATTTAGTATCCTTTCTTGCACTTTCATAACTCGTGAAATGCCGAGTAGGCACGAATTCCCCCAATTTGCGACCTACCATAGGATTTGTTATGTAAATAGGTATATGTTCCTTTCC
>270156374; Phyllostachys aurea voucher J.R. Abbott 25171 (FLAS) trnH gene, partial sequence trnH-psbA intergenic spacer, complete sequence and psbA gene, partial sequence; chloroplast
CTTTTTTCCATTCATCATTATTCTATTTATTCTGACCTCCATACTTCGATCGAGATATTGGACATAGAATGCCACTCTTTAAAATGGAAAAAAGGAGTAATCAGCTGTGACACGAAAAAAAACGAATCCTTTTGTAGCTCATCATTTATTGGCAAAAATCGAAAAGGTCAATATGAAGGAGGAGAAAGAAACAATAGTAA
>305694237; Thyrsostachys oliveri voucher YHQ027 PsbA (psbA) gene, partial cds; psbA-trnH intergenic spacer, complete sequence; tRNA-His (trnH) gene, partial sequence; and ribosomal protein S19 gene, complete cds; chloroplast
AATCTTTCTATTCTGAATTCAGTTAACGACGAGATTTAGTATCTTTTCTTGCACTTTCATAACTCGTGAAATGCCGAGTAGGCACGAATTCCCCCAATTTGCGACCTACCATAGGATTTGTTATGTAAATAGGTATATGTTCCTTTCCATTATGAATCGCGATTGTATGGCCAACCATTGCGGGTAGAATGCTAGATGCC
>240018043; Eleusine indica PsbA (psbA) gene, partial cds; psbA-trnH intergenic spacer, complete sequence; ribosomal protein S19 gene, complete cds; and tRNA-His (trnH) gene, partial sequence; chloroplast
CGACGAGATTTAGTATCCTTTCTTGCACTTTCATAACTCGTGAAATGCCGAGTAGGCACGAATTCCCCCAATTTGCGACCTACCATAGGATTTGTTATGTAAATAGGTATATGTTCCTTTCCATTATGAATCGCGATTGTATGGCCAACCATTGCGGGTAGAATGCTAGATGCCCGGGACCACGTTACTATTGTTTCTTT
>305694153; Bambusa blumeana voucher KMW200504 PsbA (psbA) gene, partial cds; psbA-trnH intergenic spacer, complete sequence; tRNA-His (trnH) gene, partial sequence; and ribosomal protein S19 gene, complete cds; chloroplast
TGCGGGTAGAATGCTAGATGCCCGGGACCACGTTACTATTGTTTCTTTCTCCTCCTTCATATTGACCTTTTCGATTTTTGCCAATAAATGATGAGCTACAAAAGGATTCGTTTTTTTTCGTGTCACAGCTGATTACTCCTTTTTCCATTTTAAAGAGTGGCATTCTATGTCCAATATCTCGATCGAAGTATGGAGGTCAG
>240018118; Sporobolus elongatus PsbA (psbA) gene, partial cds; psbA-trnH intergenic spacer, complete sequence; ribosomal protein S19 gene, complete cds; and tRNA-His (trnH) gene, partial sequence; chloroplast
CGAGATTTAGTATCCTTTCTTGCACTTTCATAACTCGTGAAATGCCGAGTAGGCACAAATTCCCCCAATTTGCGACCTACCATAGGATTTGTTATGTAAATAGGTATATGTTCCTTTCCATTATGAATCGCGATTGTGTGGCCAACCATTGCGGGTAGAATGCTAGATGCCCGGGACCACGTTACTATTGTTTCTTTCTC
>182410991; Arundo pliniana isolate assem91.0.2 PsbA (psbA) gene, partial cds; psbA-trnH intergenic spacer, complete sequence; and tRNA-His (trnH) gene, partial sequence; chloroplast
TTGAAGTTCCATCTCTTAATGGATAAGGTTTTTCTCCTAACATATAGGAATTTTTAAAGGAAGGAAAGCCATAAATACCCAATATCTTGTTCCAACAGGATATTGGGTATTTCTTTGTTTATTCTGAATCTTTCTATTATGAATTCAGTTAACGACGAGATTTAGTATCCTTTCTTGCACTTTCATAACTCGTGAAATGC
>240018034; Echinochloa crus-galli var. crus-galli PsbA (psbA) gene, partial cds; psbA-trnH intergenic spacer, complete sequence; ribosomal protein S19 gene, complete cds; and tRNA-His (trnH) gene, partial sequence; chloroplast
TAATGCTCACAACTTCCCTCTAGACCTAGCTGCTCTTGAAGTTCCATCTCTTAATGGATAAGGTTTTTCTACTAACATATAGGAATTTTTGAAGGAAGGAAAGCCAGAAATACCCAATATCCTGTTGGAACAGGATATTGGGTATTTCTTTTAAATTTTGTTTATTCTGAATCTTTCTATTCTGAATTCAGTTAACGACG
>240018046; Eragrostis ferruginea PsbA (psbA) gene, partial cds; psbA-trnH intergenic spacer, complete sequence; ribosomal protein S19 gene, complete cds; and tRNA-His (trnH) gene, partial sequence; chloroplast
TTGGGTATTTCTTTGTTTATTCTGAATCTTTCTATTCTGAATTCAGTTAACGACGAGATTTAGTATCCTTTCTTGCACTTTCATAACTCGTGAAATGCCGAGTAGGCACGAATTCCCCTAATTTGCGACCTACCATAGGATTTGTTATGTAAATAGGTATATGTTCCTTTCCATTATGAATCGCGATTGTATGGCCAACC
>240018004; Arrhenatherum elatius PsbA (psbA) gene, partial cds; psbA-trnH intergenic spacer, complete sequence; ribosomal protein S19 gene, complete cds; and tRNA-His (trnH) gene, partial sequence; chloroplast
AACTTCCCTCTAGATCTAGCTGCTCTTGAAGTTCCATCTCTTAATGGATAAGGTTTTTCTGCTAACATATAGAAATTTTTGAAGAAAGAAAAGCCAGAAATACCCAATATCTTGTTCCAACAAGATATTGGGTATTTCTTTGTTTGTTTATTCTGAATCTTTCTATTCTGAATTCAGTTAACGACGAGATTTAGTATCCT
>305694141; Schizostachyum blumei voucher WEA200501 PsbA (psbA) gene, partial cds; psbA-trnH intergenic spacer, complete sequence; tRNA-His (trnH) gene, partial sequence; and ribosomal protein S19 gene, complete cds; chloroplast
CTTTTCGATTTTTGCCAATAAATGATGAGCTACAAAAGGATTCGTTTTTTTTCGTGTCACAGCTGATTACTCCTTTTTCCATTTTAAAGAGTGGCATTCTATGTCCAATATCTCGATCGAAGTATGGAGGTCAGAATAAATAGAATAATGATGAATGGAACAAAGAGAAAAATCCTTTAGCTGGATAAGGGGCGGATGTA
>240018067; Lolium sp. YDK2008447 PsbA (psbA) gene, partial cds; psbA-trnH intergenic spacer, complete sequence; ribosomal protein S19 gene, complete cds; and tRNA-His (trnH) gene, partial sequence; chloroplast
CCAATTTGCGACCTACCATCGGATTTGTTATGTAAATAGGTATATGTTCCTTTCCATTATGAATCGCGATTGTATGGCCAACCATTGTGGGTAGAATGCTAGATGCCCGGGACCACGTTACTATTGTTTCTTTCTCCTCCTTCATATTTACCTTTTCTATTTTTGCCAATAAATGATGAGCTACAAAAGGATTCATTTTT
>67079323; Arthraxon hispidus voucher Wells 5171 US PsbA (psbA) gene, partial cds; psbA-trnH intergenic spacer, complete sequence; and tRNA-His (trnH) gene, partial sequence; chloroplast
CGTTACTATTATTTCTTTCTCCTCTTTCATATTGACCTTTTCGATTTTTGCCAATAAATGACGAGCTACAAAAGGATTCGTTTTTTTTCGTGTCACAGCTGATTACTCCTTTTTTCATTTTAAAGAGTGGCATCCTATGTCCACTATCTCGATCGAGGTATGGAGGTCAGAATAAATAGAATAATAATGAATGGAAAAAA
>283101159; Hygroryza aristata tRNA-His gene, partial sequence; trnH-psbA intergenic spacer, complete sequence; ribosomal protein S19 gene, complete cds; and photosystem II A protein (psbA) gene, partial cds; chloroplast
AATATGAAGGAGGAGAAAGAAACAATAGTAACATGGTCCCGGGCATCTAGCATTCTACCCGCAATGGTTGGCCATACAATCGCGATTCATAATGGAAAGGAACATATACCTATTTACATAACAAATCCTATGGTAGGTCGCAAATTGGGGGAATTCGTGCCTACTCGGCATTTCACGAGTTATGAAAGTGCAAGAAAGGA
>197944586; Typha latifolia voucher OAC:AP229 tRNA-His (trnH) gene, partial sequence; trnH-psbA intergenic spacer, complete sequence; and PsbA (psbA) gene, partial cds; chloroplast
TTATACCCACAATGATTGGCCATACAATCGCTATTCATAATGGAAAGGAACATTTACCTATTTATATAACAGATCGTATGGTAGGTCACAAATTGGGAGAATTCGCCCCTACTCTGACTTTCGCGAGACATGCAAGAAACGATAATAAATCTCGTCGTTAAGTTAATTTGAATTAATATTAACTTACATATATATATATT
>305694138; Melocanna baccifera voucher YHQ053 PsbA (psbA) gene, partial cds; psbA-trnH intergenic spacer, complete sequence; tRNA-His (trnH) gene, partial sequence; and ribosomal protein S19 gene, complete cds; chloroplast
GAATCGCGATTGTATGGCCAACCATTGCGGGTAGAATGCTAGATGCCCGGGACCACGTTACTATTGTTTCTTTCTTCTCCTTCATATTGACCTTTTCGATTTTTGCCAATAAATGATGAGCTACAAAAGGATTCGTTTTTTTTCGTGTCACAGCTGATTACTCCTTTTTCCATTTTAAAGAGTGGCATTCTATGTCCAAT
>270156387; Hymenachne amplexicaulis voucher J.R. Abbott 25272 (FLAS) trnH gene, partial sequence trnH-psbA intergenic spacer, complete sequence and psbA gene, partial sequence; chloroplast
GGTTGGCCATACAATCGCGATTCATAATGGAAAGGAACATATACCTATTTACATAACAAATCCTATGGTGGGTCGCAAATTGGGGGAATTCGTGCCTACTCGGCATTTCACGAGTTATGAAAGTGCAAGAAAGGATACTAAATCTCGTCGTTAACTGAATTCAGAAGAGAAAGATTCAGAATAAACAAAGAAATACCCAA
>312181929; Aristida purpurascens photosystem II protein D1 (psbA) gene, partial cds; ribosomal protein S19 (rps19) gene, complete cds; and tRNA-His (trnH-GUG) gene, partial sequence; plastid
TTTCTTCTCTTAATGGATAAGGTTTTTCTACTAACATATAGAAATTTTTAAAGGAAGAAAAGCCAGAAATACCCAATATCTTGTTGGAACAAGGTATTGGGTATTTCTTTGTTTATTCTTAATCTTTCTATTCTGAATTCAGTTAACGACGAGATTTAGTATCCTTTCTTGCACTTTCATAACTCGTGAAATGCCGAGTA
>270156322; Neyraudia reynaudiana voucher J.R. Abbott 24123 (FLAS) trnH gene, partial sequence trnH-psbA intergenic spacer, complete sequence and psbA gene, partial sequence; chloroplast
[truncated: 87,002 more chars]
