# Supplementary material for: Two New Computational Methods for Universal DNA Barcoding: A Benchmark Using Barcode Sequences of Bacteria, Archaea, Animals, Fungi, and Land Plants
Source: PLoS One. 2013 Oct 18;8(10):e76910. doi: 10.1371/journal.pone.0076910 (PMC3799923; doi:10.1371/journal.pone.0076910)
Supplement: Table S1 — Used search keywords for retrieving the GenBank IDs of the sequences of respective barcode loci. (CSV) [file pone.0076910.s025.csv]

Barcode locus	Search query
Animal COX1	txid33208[Organism:exp] 200:1500[Sequence Length] ("cytochrome c oxidase subunit 1"[Title] OR "cytochrome c oxydase subunit 1"[Title] OR "cytochrome c oxidase subunit I"[Title] OR "cytochrome c oxydase subunit I"[Title] OR "cytochrome oxidase subunit 1"[Title] OR "cytochrome oxydase subunit 1"[Title] OR "cytochrome oxidase subunit I"[Title] OR "cytochrome oxydase subunit I"[Title] OR COX1[Title] …
Bacterial/Archaeal 16S	(txid2[Organism:exp] OR txid2157[Organism:exp]) 200:1500[Sequence Length] 16S[Title] ("ribosomal RNA"[Title] OR rRNA[Title] OR "ribosomal DNA"[Title] OR rDNA[Title]) NOT spacer[Title] NOT environmental[Title] NOT uncultured[Title] NOT unclassified[Title] NOT unidentified[Title]
Fungal ITS	txid4751[Organism:exp] 200:1000[Sequence Length] (ITS1[Title] OR ITS2[Title] OR "internal transcribed spacer"[Title] OR "internal transcribed spacers"[Title]) NOT environmental[Title] NOT uncultured[Title] NOT unclassified[Title] NOT unidentified[Title]
Plant matK	txid3193[Organism:exp] 200:2000[Sequence Length] (matK[Title] OR "maturase K"[Title]) NOT environmental[Title] NOT uncultured[Title] NOT unclassified[Title] NOT unidentified[Title]
Plant rbcL	txid3193[Organism:exp] 200:1500[Sequence Length] (rbcL[Title] OR ((RuBisCO[Title] OR (ribulose[Title] bisphosphate[Title] carboxylase[Title] oxygenase[Title])) "large subunit"[Title])) NOT environmental[Title] NOT uncultured[Title] NOT unclassified[Title] NOT unidentified[Title]
Plant trnH-psbA	txid3193[Organism:exp] 200:800[Sequence Length] psbA[Title] (trnH[Title] OR "tRNA-His"[Title]) NOT environmental[Title] NOT uncultured[Title] NOT unclassified[Title] NOT unidentified[Title]
